# Supplementary material for: Extracellular vesicle miR-93-5p cargo regulates glomerular endothelial cell damage in Alport syndrome
Source: JCI Insight. 2026 Mar 23;11(6):e197643. doi: 10.1172/jci.insight.197643 (PMC13043101; doi:10.1172/jci.insight.197643)
Supplement: Supplemental data set 10 [file jciinsight-11-197643-s148.xlsx]

## Sheet: C7 Up_2mAS vs WT
source	term_name	term_id	highlighted	adjusted_p_value	negative_log10_of_adjusted_p_value	term_size	query_size	intersection_size	effective_domain_size	intersections
GO:MF	structural constituent of ribosome	GO:0003735	TRUE	2.96559e-25	24.5279	349	95	27	24945	RPL9,RPL21,RPL29,RPL15,RPL11,RPS7,RPL23,RPS24,RPS3A1,RPS16,RPS5,RPS11,RPL13,RPS14,RPS8,RPS2,RPL18,RPS12,RPL27A,RPS4X,RPS13,RPL17,RPS15A,RPL6,RPL30,RPL22,RPS10
GO:MF	structural molecule activity	GO:0005198	FALSE	1.42256e-18	17.8469	921	95	31	24945	RPL9,RPL21,RPL29,RPL15,RPL11,RPS7,COL4A3,RPL23,RPS24,H3F3B,RPS3A1,RPS16,COL3A1,RPS5,RPS11,RPL13,RPS14,RPS8,RPS2,RPL18,RPS12,RPL27A,RPS4X,RPS13,RPL17,H3F3A,RPS15A,RPL6,RPL30,RPL22,RPS10
GO:MF	rRNA binding	GO:0019843	TRUE	1.86684e-07	6.72889	72	95	8	24945	RPL9,RPL11,RPL23,RPS11,RPS14,RPS4X,RPS13,RPL6
GO:MF	mRNA 5'-UTR binding	GO:0048027	TRUE	0.0016088	2.7935	26	95	4	24945	RPS7,RPS3A1,RPS14,RPS13
GO:MF	ubiquitin ligase inhibitor activity	GO:1990948	TRUE	0.00257022	2.59003	9	95	3	24945	RPL11,RPS7,RPL23
GO:MF	ubiquitin-protein transferase inhibitor activity	GO:0055105	FALSE	0.0036616	2.43633	10	95	3	24945	RPL11,RPS7,RPL23
GO:MF	proton transmembrane transporter activity	GO:0015078	TRUE	0.00515573	2.28771	126	95	6	24945	ATP5G2,COX5A,ATP6V1G1,SLC25A4,ATP5G1,ATP5H
GO:MF	antioxidant activity	GO:0016209	TRUE	0.0107986	1.96663	85	95	5	24945	GSTA2,MGST3,PRDX1,SELENOW,TXNDC17
GO:MF	oxidoreductase activity	GO:0016491	TRUE	0.0258292	1.58789	787	95	12	24945	GSTA2,CYP24A1,PCBD1,COX5A,MGST3,FTH1,PRDX1,TXN1,SELENOW,GAPDH,TXNDC17,MRPS36
GO:MF	RNA polymerase II core promoter sequence-specific DNA binding	GO:0000979	TRUE	0.0338365	1.47062	20	95	3	24945	H3F3B,H3F3A,EGR1
GO:MF	peroxidase activity	GO:0004601	FALSE	0.0415927	1.38098	58	95	4	24945	GSTA2,MGST3,PRDX1,TXNDC17
GO:MF	oxidoreductase activity, acting on peroxide as acceptor	GO:0016684	FALSE	0.0475273	1.32306	60	95	4	24945	GSTA2,MGST3,PRDX1,TXNDC17
GO:MF	protein-disulfide reductase (NAD(P)) activity	GO:0047134	TRUE	0.0498154	1.30264	4	95	2	24945	TXN1,TXNDC17
GO:BP	cytoplasmic translation	GO:0002181	TRUE	4.67907e-31	30.3298	153	101	25	26856	RPL9,RPL21,RPL29,RPL15,RPL11,RPS7,RPL23,RPS24,RPS3A1,RPS16,RPS11,RPL13,RPS14,RPS8,RPS2,RPL18,RPS12,RPL27A,RPS4X,RPS13,RPS15A,RPL6,RPL30,RPL22,RPS10
GO:BP	organonitrogen compound biosynthetic process	GO:1901566	FALSE	1.45829e-26	25.8362	1774	101	48	26856	SPP1,RPL9,PCBD1,DBI,MPC1,GATM,ATP5G2,RPL21,FABP3,NDUFC2,RPL29,RPL15,RPL11,RPS7,MPC2,RPL23,RPS24,RPS3A1,RPS16,NDUFA12,RPS5,RPS11,RPL13,RPS14,ATPIF1,RPS8,RPS2,RPL18,RPS12,RPL27A,RPS4X,RPS13,MRPL42,RPL17,RIDA,PIGP,RPS15A,RPL6,RPL30,CDA,GAPDH,MRPS33,RPL22,ATP5G1,RBM3,RPS10,ATP5H,MOCS2
GO:BP	translation at presynapse	GO:0140236	FALSE	2.95429e-22	21.5295	48	101	15	26856	RPL9,RPL29,RPL15,RPL23,RPS24,RPS16,RPS11,RPL13,RPS14,RPS12,RPL27A,RPS15A,RPL6,RPL22,RPS10
GO:BP	translation at postsynapse	GO:0140242	FALSE	4.24486e-22	21.3721	49	101	15	26856	RPL9,RPL29,RPL15,RPL23,RPS24,RPS16,RPS11,RPL13,RPS14,RPS12,RPL27A,RPS15A,RPL6,RPL22,RPS10
GO:BP	translation at synapse	GO:0140241	FALSE	4.24486e-22	21.3721	49	101	15	26856	RPL9,RPL29,RPL15,RPL23,RPS24,RPS16,RPS11,RPL13,RPS14,RPS12,RPL27A,RPS15A,RPL6,RPL22,RPS10
GO:BP	peptide metabolic process	GO:0006518	FALSE	8.1207e-22	21.0904	899	101	34	26856	RPL9,RPL21,RPL29,RPL15,RPL11,RPS7,RPL23,RPS24,RPS3A1,RPS16,RPS5,RPS11,RPL13,RPS14,RPS8,RPS2,RPL18,RPS12,RPL27A,RPS4X,RPS13,CTSL,MRPL42,RPL17,SPCS1,RIDA,RPS15A,RPL6,RPL30,GAPDH,MRPS33,RPL22,RBM3,RPS10
GO:BP	translation	GO:0006412	FALSE	8.49802e-22	21.0707	755	101	32	26856	RPL9,RPL21,RPL29,RPL15,RPL11,RPS7,RPL23,RPS24,RPS3A1,RPS16,RPS5,RPS11,RPL13,RPS14,RPS8,RPS2,RPL18,RPS12,RPL27A,RPS4X,RPS13,MRPL42,RPL17,RIDA,RPS15A,RPL6,RPL30,GAPDH,MRPS33,RPL22,RBM3,RPS10
GO:BP	amide biosynthetic process	GO:0043604	FALSE	9.37625e-22	21.028	903	101	34	26856	RPL9,MPC1,RPL21,RPL29,RPL15,RPL11,RPS7,MPC2,RPL23,RPS24,RPS3A1,RPS16,RPS5,RPS11,RPL13,RPS14,RPS8,RPS2,RPL18,RPS12,RPL27A,RPS4X,RPS13,MRPL42,RPL17,RIDA,RPS15A,RPL6,RPL30,GAPDH,MRPS33,RPL22,RBM3,RPS10
GO:BP	peptide biosynthetic process	GO:0043043	FALSE	2.22106e-21	20.6534	779	101	32	26856	RPL9,RPL21,RPL29,RPL15,RPL11,RPS7,RPL23,RPS24,RPS3A1,RPS16,RPS5,RPS11,RPL13,RPS14,RPS8,RPS2,RPL18,RPS12,RPL27A,RPS4X,RPS13,MRPL42,RPL17,RIDA,RPS15A,RPL6,RPL30,GAPDH,MRPS33,RPL22,RBM3,RPS10
GO:BP	amide metabolic process	GO:0043603	FALSE	3.99805e-20	19.3982	1186	101	36	26856	RPL9,MPC1,RPL21,RPL29,RPL15,RPL11,RPS7,MPC2,RPL23,RPS24,RPS3A1,RPS16,RPS5,RPS11,RPL13,RPS14,RPS8,RPS2,RPL18,RPS12,RPL27A,RPS4X,RPS13,CTSL,MRPL42,RPL17,SPCS1,RIDA,RPS15A,RPL6,RPL30,GAPDH,MRPS33,RPL22,RBM3,RPS10
GO:BP	organonitrogen compound metabolic process	GO:1901564	FALSE	1.07207e-14	13.9698	6389	101	65	26856	NUPR1,SPP1,PPIA,RPL9,PCBD1,DBI,MPC1,GATM,ATP5G2,TBCA,RPL21,FABP3,NDUFC2,RPL29,RPL15,RPL11,RPS7,MPC2,COL4A3,RPL23,SUMO2,RPS24,RPS3A1,RPS16,COL3A1,NDUFA12,RPS5,BOLA3,RPS11,RPL13,RPS14,ATPIF1,ENY2,RPS8,PFDN1,RPS2,RPL18,RPS12,RPL27A,RPS4X,RPS13,HINT1,CTSL,MRPL42,RPL17,RNF7,SPCS1,RIDA,PIGP,RPS15A,RPL6,RPL30,TXN1,CDA,GAPDH,MRPS33,F2R,RPL22,ATP5G1,RBM3,MIF,EGR1,RPS10,ATP5H,MOCS2
GO:BP	cellular nitrogen compound biosynthetic process	GO:0044271	FALSE	1.67038e-12	11.7772	4822	101	54	26856	NUPR1,SPP1,PPIA,RPL9,PCBD1,MPC1,NACA,ATP5G2,RPL21,NDUFC2,TMSB4X,RPL29,RPL15,RPL11,RPS7,MPC2,RPL23,SUMO2,RPS24,RPS3A1,RPS16,NDUFA12,RPS5,RPS11,RPL13,RPS14,ATPIF1,ENY2,RPS8,RPS2,RPL18,RPS12,RPL27A,RPS4X,RPS13,HINT1,MRPL42,RPL17,RIDA,RPS15A,RPL6,RPL30,TXN1,CHURC1,CDA,GAPDH,MRPS33,F2R,RPL22,ATP5G1,RBM3,EGR1,RPS10,ATP5H
GO:BP	ribosomal small subunit biogenesis	GO:0042274	TRUE	2.72084e-10	9.5653	100	101	11	26856	RPS7,RPS24,RPS3A1,RPS16,RPS11,RPS14,RPS8,RPS12,RPS4X,RPS13,RPS15A
GO:BP	cellular metabolic process	GO:0044237	FALSE	1.23767e-09	8.9074	13077	101	84	26856	NUPR1,GSTA2,SPP1,PPIA,CYP24A1,UQCRB,RPL9,PCBD1,DBI,MPC1,GATM,NACA,ATP5G2,TBCA,RPL21,COX5A,FABP3,NDUFC2,TMSB4X,RPL29,RPL15,RPL11,RPS7,MPC2,RPL23,SUMO2,COX5B,RPS24,H3F3B,RPS3A1,RPS16,COL3A1,NDUFA12,COX8A,MGST3,RPS5,BOLA3,YPEL3,RPS11,RPL13,RPS14,ATPIF1,ENY2,PRDX1,RPS8,PFDN1,RPS2,RPL18,RPS12,RPL27A,RPS4X,RPS13,HINT1,CTSL,MRPL42,RPL17,SPCS1,H3F3A,RIDA,PIGP,SLC25A4,DNAJC19,RPS15A,RPL6,RPL30,TXN1,PTTG1,…
GO:BP	protein metabolic process	GO:0019538	FALSE	1.55206e-09	8.80909	5451	101	53	26856	NUPR1,PPIA,RPL9,DBI,TBCA,RPL21,RPL29,RPL15,RPL11,RPS7,COL4A3,RPL23,SUMO2,RPS24,RPS3A1,RPS16,COL3A1,RPS5,BOLA3,RPS11,RPL13,RPS14,ATPIF1,ENY2,RPS8,PFDN1,RPS2,RPL18,RPS12,RPL27A,RPS4X,RPS13,HINT1,CTSL,MRPL42,RPL17,RNF7,SPCS1,RIDA,PIGP,RPS15A,RPL6,RPL30,TXN1,GAPDH,MRPS33,F2R,RPL22,RBM3,MIF,EGR1,RPS10,MOCS2
GO:BP	metabolic process	GO:0008152	FALSE	9.61512e-08	7.01705	14599	101	86	26856	NUPR1,GSTA2,SPP1,PPIA,CYP24A1,UQCRB,RPL9,PCBD1,DBI,MPC1,GATM,NACA,ATP5G2,TBCA,RPL21,COX5A,FABP3,NDUFC2,TMSB4X,RPL29,RPL15,RPL11,RPS7,MPC2,COL4A3,RPL23,SUMO2,COX5B,RPS24,H3F3B,RPS3A1,RPS16,COL3A1,NDUFA12,COX8A,MGST3,RPS5,BOLA3,YPEL3,RPS11,RPL13,RPS14,ATPIF1,ENY2,PRDX1,RPS8,PFDN1,RPS2,RPL18,RPS12,RPL27A,RPS4X,RPS13,HINT1,CTSL,MRPL42,RPL17,RNF7,SPCS1,H3F3A,RIDA,PIGP,SLC25A4,DNAJC19,RPS15A,RPL6,RPL30…
GO:BP	ribosome biogenesis	GO:0042254	FALSE	5.28314e-07	6.27711	321	101	13	26856	RPL11,RPS7,RPS24,RPS3A1,RPS16,RPS11,RPS14,RPS8,RPS12,RPS4X,RPS13,RPS15A,RPL6
GO:BP	cellular biosynthetic process	GO:0044249	FALSE	1.32473e-06	5.87787	10735	101	71	26856	NUPR1,SPP1,PPIA,RPL9,PCBD1,DBI,MPC1,GATM,NACA,ATP5G2,TBCA,RPL21,FABP3,NDUFC2,TMSB4X,RPL29,RPL15,RPL11,RPS7,MPC2,RPL23,SUMO2,RPS24,H3F3B,RPS3A1,RPS16,COL3A1,NDUFA12,MGST3,RPS5,BOLA3,RPS11,RPL13,RPS14,ATPIF1,ENY2,RPS8,PFDN1,RPS2,RPL18,RPS12,RPL27A,RPS4X,RPS13,HINT1,CTSL,MRPL42,RPL17,SPCS1,H3F3A,RIDA,PIGP,RPS15A,RPL6,RPL30,TXN1,CHURC1,CDA,GAPDH,MRPS33,F2R,GAS5,RPL22,ATP5G1,RBM3,MIF,EGR1,RPS10,181005…
GO:BP	organic substance biosynthetic process	GO:1901576	FALSE	2.01105e-06	5.69658	10822	101	71	26856	NUPR1,SPP1,PPIA,RPL9,PCBD1,DBI,MPC1,GATM,NACA,ATP5G2,TBCA,RPL21,FABP3,NDUFC2,TMSB4X,RPL29,RPL15,RPL11,RPS7,MPC2,RPL23,SUMO2,RPS24,H3F3B,RPS3A1,RPS16,COL3A1,NDUFA12,MGST3,RPS5,BOLA3,RPS11,RPL13,RPS14,ATPIF1,ENY2,RPS8,PFDN1,RPS2,RPL18,RPS12,RPL27A,RPS4X,RPS13,HINT1,CTSL,MRPL42,RPL17,SPCS1,H3F3A,RIDA,PIGP,RPS15A,RPL6,RPL30,TXN1,CHURC1,CDA,GAPDH,MRPS33,F2R,GAS5,RPL22,ATP5G1,RBM3,MIF,EGR1,RPS10,181005…
GO:BP	biosynthetic process	GO:0009058	FALSE	2.61107e-06	5.58318	10877	101	71	26856	NUPR1,SPP1,PPIA,RPL9,PCBD1,DBI,MPC1,GATM,NACA,ATP5G2,TBCA,RPL21,FABP3,NDUFC2,TMSB4X,RPL29,RPL15,RPL11,RPS7,MPC2,RPL23,SUMO2,RPS24,H3F3B,RPS3A1,RPS16,COL3A1,NDUFA12,MGST3,RPS5,BOLA3,RPS11,RPL13,RPS14,ATPIF1,ENY2,RPS8,PFDN1,RPS2,RPL18,RPS12,RPL27A,RPS4X,RPS13,HINT1,CTSL,MRPL42,RPL17,SPCS1,H3F3A,RIDA,PIGP,RPS15A,RPL6,RPL30,TXN1,CHURC1,CDA,GAPDH,MRPS33,F2R,GAS5,RPL22,ATP5G1,RBM3,MIF,EGR1,RPS10,181005…
GO:BP	oxidative phosphorylation	GO:0006119	TRUE	9.77246e-06	5.01	147	101	9	26856	NUPR1,UQCRB,COX5A,NDUFC2,COX5B,NDUFA12,COX8A,ISCU,ATP5H
GO:BP	aerobic respiration	GO:0009060	FALSE	1.07382e-05	4.96907	203	101	10	26856	NUPR1,UQCRB,COX5A,NDUFC2,COX5B,NDUFA12,COX8A,ISCU,ATP5H,MRPS36
GO:BP	mitochondrial ATP synthesis coupled electron transport	GO:0042775	FALSE	4.97103e-05	4.30355	81	101	7	26856	UQCRB,COX5A,NDUFC2,COX5B,NDUFA12,COX8A,ISCU
GO:BP	ATP synthesis coupled electron transport	GO:0042773	FALSE	5.89932e-05	4.2292	83	101	7	26856	UQCRB,COX5A,NDUFC2,COX5B,NDUFA12,COX8A,ISCU
GO:BP	cellular respiration	GO:0045333	FALSE	0.000139208	3.85634	266	101	10	26856	NUPR1,UQCRB,COX5A,NDUFC2,COX5B,NDUFA12,COX8A,ISCU,ATP5H,MRPS36
GO:BP	organic substance metabolic process	GO:0071704	FALSE	0.000255291	3.59296	14220	101	79	26856	NUPR1,GSTA2,SPP1,PPIA,CYP24A1,RPL9,PCBD1,DBI,MPC1,GATM,NACA,ATP5G2,TBCA,RPL21,FABP3,NDUFC2,TMSB4X,RPL29,RPL15,RPL11,RPS7,MPC2,COL4A3,RPL23,SUMO2,RPS24,H3F3B,RPS3A1,RPS16,COL3A1,NDUFA12,MGST3,RPS5,BOLA3,RPS11,RPL13,RPS14,ATPIF1,ENY2,PRDX1,RPS8,PFDN1,RPS2,RPL18,RPS12,RPL27A,RPS4X,RPS13,HINT1,CTSL,MRPL42,RPL17,RNF7,SPCS1,H3F3A,RIDA,PIGP,DNAJC19,RPS15A,RPL6,RPL30,TXN1,PTTG1,CHURC1,CDA,GAPDH,MRPS33,F2…
GO:BP	respiratory electron transport chain	GO:0022904	FALSE	0.00044291	3.35368	111	101	7	26856	UQCRB,COX5A,NDUFC2,COX5B,NDUFA12,COX8A,ISCU
GO:BP	aerobic electron transport chain	GO:0019646	FALSE	0.00045973	3.3375	68	101	6	26856	UQCRB,COX5A,NDUFC2,COX5B,COX8A,ISCU
GO:BP	cellular process	GO:0009987	FALSE	0.000738944	3.13139	20940	101	97	26856	NUPR1,MGP,GSTA2,SPP1,PPIA,CYP24A1,UQCRB,RPL9,PCBD1,DBI,MPC1,GATM,NACA,ATP5G2,TBCA,RPL21,COX5A,FABP3,NDUFC2,TMSB4X,RPL29,RPL15,RPL11,RPS7,MPC2,COL4A3,RPL23,SUMO2,COX5B,RPS24,H3F3B,RPS3A1,RPS16,COL3A1,NDUFA12,SPP2,COX8A,MGST3,RPS5,BOLA3,YPEL3,RPS11,RPL13,RPS14,ATPIF1,FTH1,ENY2,PRDX1,RPS8,PFDN1,CETN3,RPS2,RPL18,RPS12,RPL27A,RPS4X,RPS13,SLC6A19,BTF3,HINT1,CTSL,MRPL42,RPL17,ATP6V1G1,RNF7,SPCS1,H3F3A,R…
GO:BP	electron transport chain	GO:0022900	FALSE	0.00167735	2.77538	135	101	7	26856	UQCRB,COX5A,NDUFC2,COX5B,NDUFA12,COX8A,ISCU
GO:BP	energy derivation by oxidation of organic compounds	GO:0015980	FALSE	0.00208189	2.68154	357	101	10	26856	NUPR1,UQCRB,COX5A,NDUFC2,COX5B,NDUFA12,COX8A,ISCU,ATP5H,MRPS36
GO:BP	small molecule metabolic process	GO:0044281	TRUE	0.00240976	2.61803	1851	101	22	26856	NUPR1,SPP1,CYP24A1,PCBD1,DBI,MPC1,GATM,ATP5G2,FABP3,NDUFC2,MPC2,NDUFA12,MGST3,ATPIF1,HINT1,CDA,GAPDH,ATP5G1,MIF,EGR1,ATP5H,MRPS36
GO:BP	primary metabolic process	GO:0044238	FALSE	0.00257999	2.58838	13086	101	73	26856	NUPR1,SPP1,PPIA,CYP24A1,RPL9,PCBD1,DBI,MPC1,NACA,ATP5G2,TBCA,RPL21,FABP3,NDUFC2,TMSB4X,RPL29,RPL15,RPL11,RPS7,MPC2,COL4A3,RPL23,SUMO2,RPS24,RPS3A1,RPS16,COL3A1,NDUFA12,MGST3,RPS5,BOLA3,RPS11,RPL13,RPS14,ATPIF1,ENY2,RPS8,PFDN1,RPS2,RPL18,RPS12,RPL27A,RPS4X,RPS13,HINT1,CTSL,MRPL42,RPL17,RNF7,SPCS1,RIDA,PIGP,DNAJC19,RPS15A,RPL6,RPL30,TXN1,PTTG1,CHURC1,CDA,GAPDH,MRPS33,F2R,GAS5,RPL22,ATP5G1,RBM3,MIF,…
GO:BP	cellular oxidant detoxification	GO:0098869	TRUE	0.00357711	2.44647	96	101	6	26856	GSTA2,MGST3,PRDX1,TXN1,SELENOW,TXNDC17
GO:BP	ribonucleotide biosynthetic process	GO:0009260	FALSE	0.00462203	2.33517	225	101	8	26856	MPC1,ATP5G2,NDUFC2,MPC2,NDUFA12,CDA,ATP5G1,ATP5H
GO:BP	ribonucleotide metabolic process	GO:0009259	FALSE	0.00470672	2.32728	391	101	10	26856	MPC1,ATP5G2,NDUFC2,MPC2,NDUFA12,ATPIF1,HINT1,CDA,ATP5G1,ATP5H
GO:BP	generation of precursor metabolites and energy	GO:0006091	FALSE	0.00555634	2.25521	495	101	11	26856	NUPR1,UQCRB,COX5A,NDUFC2,COX5B,NDUFA12,COX8A,GAPDH,ISCU,ATP5H,MRPS36
GO:BP	organophosphate metabolic process	GO:0019637	FALSE	0.00573575	2.24141	953	101	15	26856	DBI,MPC1,ATP5G2,FABP3,NDUFC2,MPC2,NDUFA12,ATPIF1,HINT1,PIGP,DNAJC19,CDA,ATP5G1,ATP5H,MOCS2
GO:BP	ribose phosphate metabolic process	GO:0019693	FALSE	0.00576242	2.2394	400	101	10	26856	MPC1,ATP5G2,NDUFC2,MPC2,NDUFA12,ATPIF1,HINT1,CDA,ATP5G1,ATP5H
GO:BP	ribose phosphate biosynthetic process	GO:0046390	FALSE	0.0058021	2.23641	232	101	8	26856	MPC1,ATP5G2,NDUFC2,MPC2,NDUFA12,CDA,ATP5G1,ATP5H
GO:BP	nitrogen compound metabolic process	GO:0006807	FALSE	0.00592521	2.2273	12481	101	70	26856	NUPR1,SPP1,PPIA,RPL9,PCBD1,DBI,MPC1,GATM,NACA,ATP5G2,TBCA,RPL21,FABP3,NDUFC2,TMSB4X,RPL29,RPL15,RPL11,RPS7,MPC2,COL4A3,RPL23,SUMO2,RPS24,RPS3A1,RPS16,COL3A1,NDUFA12,RPS5,BOLA3,RPS11,RPL13,RPS14,ATPIF1,ENY2,RPS8,PFDN1,RPS2,RPL18,RPS12,RPL27A,RPS4X,RPS13,HINT1,CTSL,MRPL42,RPL17,RNF7,SPCS1,RIDA,PIGP,RPS15A,RPL6,RPL30,TXN1,PTTG1,CHURC1,CDA,GAPDH,MRPS33,F2R,GAS5,RPL22,ATP5G1,RBM3,MIF,EGR1,RPS10,ATP5H,…
GO:BP	cellular nitrogen compound metabolic process	GO:0034641	FALSE	0.00713339	2.1467	8916	101	56	26856	NUPR1,SPP1,PPIA,RPL9,PCBD1,MPC1,NACA,ATP5G2,RPL21,NDUFC2,TMSB4X,RPL29,RPL15,RPL11,RPS7,MPC2,RPL23,SUMO2,RPS24,RPS3A1,RPS16,NDUFA12,RPS5,RPS11,RPL13,RPS14,ATPIF1,ENY2,RPS8,RPS2,RPL18,RPS12,RPL27A,RPS4X,RPS13,HINT1,MRPL42,RPL17,RIDA,RPS15A,RPL6,RPL30,TXN1,PTTG1,CHURC1,CDA,GAPDH,MRPS33,F2R,GAS5,RPL22,ATP5G1,RBM3,EGR1,RPS10,ATP5H
GO:BP	purine-containing compound biosynthetic process	GO:0072522	FALSE	0.0123292	1.90907	257	101	8	26856	SPP1,MPC1,ATP5G2,NDUFC2,MPC2,NDUFA12,ATP5G1,ATP5H
GO:BP	negative regulation of ubiquitin protein ligase activity	GO:1904667	TRUE	0.0126617	1.89751	10	101	3	26856	RPL11,RPS7,RPL23
GO:BP	cellular detoxification	GO:1990748	FALSE	0.0131068	1.8825	120	101	6	26856	GSTA2,MGST3,PRDX1,TXN1,SELENOW,TXNDC17
GO:BP	proton motive force-driven ATP synthesis	GO:0015986	TRUE	0.0141409	1.84952	70	101	5	26856	ATP5G2,NDUFC2,NDUFA12,ATP5G1,ATP5H
GO:BP	organophosphate biosynthetic process	GO:0090407	FALSE	0.0178876	1.74745	560	101	11	26856	MPC1,ATP5G2,FABP3,NDUFC2,MPC2,NDUFA12,PIGP,CDA,ATP5G1,ATP5H,MOCS2
GO:BP	positive regulation of metabolic process	GO:0009893	FALSE	0.0199598	1.69984	3905	101	32	26856	NUPR1,SPP1,PPIA,PCBD1,DBI,GATM,NACA,FABP3,NDUFC2,TMSB4X,RPL11,RPS7,COL4A3,RPL23,SUMO2,YPEL3,ATPIF1,ENY2,RPS2,CTSL,RNF7,RIDA,SLC25A4,TXN1,CHURC1,GAPDH,ISCU,F2R,RBM3,MIF,EGR1,1810058I24RIK
GO:BP	cellular response to toxic substance	GO:0097237	FALSE	0.0216912	1.66372	131	101	6	26856	GSTA2,MGST3,PRDX1,TXN1,SELENOW,TXNDC17
GO:BP	purine ribonucleotide metabolic process	GO:0009150	FALSE	0.0231574	1.63531	370	101	9	26856	MPC1,ATP5G2,NDUFC2,MPC2,NDUFA12,ATPIF1,HINT1,ATP5G1,ATP5H
GO:BP	nucleotide biosynthetic process	GO:0009165	FALSE	0.0242286	1.61567	282	101	8	26856	MPC1,ATP5G2,NDUFC2,MPC2,NDUFA12,CDA,ATP5G1,ATP5H
GO:BP	fibroblast proliferation	GO:0048144	TRUE	0.0257584	1.58908	135	101	6	26856	NUPR1,RPL29,COL3A1,FTH1,PRDX1,MIF
GO:BP	nucleoside phosphate biosynthetic process	GO:1901293	FALSE	0.0261546	1.58245	285	101	8	26856	MPC1,ATP5G2,NDUFC2,MPC2,NDUFA12,CDA,ATP5G1,ATP5H
GO:BP	detoxification	GO:0098754	FALSE	0.0280116	1.55266	137	101	6	26856	GSTA2,MGST3,PRDX1,TXN1,SELENOW,TXNDC17
GO:BP	negative regulation of protein localization to endoplasmic reticulum	GO:1905551	TRUE	0.0291752	1.53499	2	101	2	26856	NACA,BTF3
GO:BP	mitochondrial pyruvate transmembrane transport	GO:0006850	TRUE	0.0291752	1.53499	2	101	2	26856	MPC1,MPC2
GO:BP	purine ribonucleotide biosynthetic process	GO:0009152	FALSE	0.0311155	1.50702	210	101	7	26856	MPC1,ATP5G2,NDUFC2,MPC2,NDUFA12,ATP5G1,ATP5H
GO:BP	ATP metabolic process	GO:0046034	FALSE	0.0357438	1.4468	143	101	6	26856	ATP5G2,NDUFC2,NDUFA12,ATPIF1,ATP5G1,ATP5H
GO:BP	purine-containing compound metabolic process	GO:0072521	FALSE	0.0409918	1.3873	501	101	10	26856	SPP1,MPC1,ATP5G2,NDUFC2,MPC2,NDUFA12,ATPIF1,HINT1,ATP5G1,ATP5H
GO:BP	macromolecule biosynthetic process	GO:0009059	FALSE	0.0444197	1.35242	9910	101	58	26856	NUPR1,SPP1,PPIA,RPL9,PCBD1,DBI,NACA,TBCA,RPL21,TMSB4X,RPL29,RPL15,RPL11,RPS7,RPL23,SUMO2,RPS24,H3F3B,RPS3A1,RPS16,COL3A1,RPS5,BOLA3,RPS11,RPL13,RPS14,ENY2,RPS8,PFDN1,RPS2,RPL18,RPS12,RPL27A,RPS4X,RPS13,HINT1,CTSL,MRPL42,RPL17,SPCS1,H3F3A,RIDA,PIGP,RPS15A,RPL6,RPL30,TXN1,CHURC1,GAPDH,MRPS33,F2R,GAS5,RPL22,RBM3,MIF,EGR1,RPS10,1810058I24RIK
GO:BP	gene expression	GO:0010467	FALSE	0.0449415	1.34735	9415	101	56	26856	NUPR1,SPP1,PPIA,RPL9,PCBD1,NACA,TBCA,RPL21,TMSB4X,RPL29,RPL15,RPL11,RPS7,RPL23,SUMO2,RPS24,H3F3B,RPS3A1,RPS16,COL3A1,RPS5,BOLA3,RPS11,RPL13,RPS14,ENY2,RPS8,PFDN1,RPS2,RPL18,RPS12,RPL27A,RPS4X,RPS13,HINT1,CTSL,MRPL42,RPL17,SPCS1,H3F3A,RIDA,RPS15A,RPL6,RPL30,TXN1,CHURC1,GAPDH,MRPS33,F2R,GAS5,RPL22,RBM3,MIF,EGR1,RPS10,1810058I24RIK
GO:BP	intrinsic apoptotic signaling pathway by p53 class mediator	GO:0072332	TRUE	0.0483868	1.31527	90	101	5	26856	NUPR1,RPL11,RPS7,HINT1,MIF
GO:CC	ribosomal subunit	GO:0044391	TRUE	5.13076e-38	37.2898	196	101	30	26959	RPL9,RPL21,RPL29,RPL15,RPL11,RPS7,RPL23,RPS24,RPS3A1,RPS16,RPS5,RPS11,RPL13,RPS14,RPS8,RPS2,RPL18,RPS12,RPL27A,RPS4X,RPS13,MRPL42,RPL17,RPS15A,RPL6,RPL30,MRPS33,RPL22,RBM3,RPS10
GO:CC	cytosolic ribosome	GO:0022626	FALSE	3.77852e-35	34.4227	117	101	25	26959	RPL9,RPL21,RPL29,RPL15,RPL11,RPS7,RPL23,RPS24,RPS3A1,RPS16,RPS11,RPL13,RPS14,RPS8,RPS2,RPL18,RPS12,RPL27A,RPS4X,RPS13,RPS15A,RPL6,RPL30,RPL22,RPS10
GO:CC	ribosome	GO:0005840	FALSE	3.43777e-29	28.4637	422	101	31	26959	RPL9,RPL21,RPL29,RPL15,RPL11,RPS7,RPL23,RPS24,RPS3A1,RPS16,RPS5,RPS11,RPL13,RPS14,RPS8,RPS2,RPL18,RPS12,RPL27A,RPS4X,RPS13,BTF3,MRPL42,RPL17,RPS15A,RPL6,RPL30,MRPS33,RPL22,RBM3,RPS10
GO:CC	small ribosomal subunit	GO:0015935	FALSE	2.10898e-21	20.6759	79	101	16	26959	RPS7,RPS24,RPS3A1,RPS16,RPS5,RPS11,RPS14,RPS8,RPS2,RPS12,RPS4X,RPS13,MRPL42,RPS15A,MRPS33,RPS10
GO:CC	cytosolic small ribosomal subunit	GO:0022627	FALSE	8.18928e-20	19.0868	42	101	13	26959	RPS7,RPS24,RPS3A1,RPS16,RPS11,RPS14,RPS8,RPS2,RPS12,RPS4X,RPS13,RPS15A,RPS10
GO:CC	large ribosomal subunit	GO:0015934	FALSE	4.05975e-18	17.3915	123	101	16	26959	RPL9,RPL21,RPL29,RPL15,RPL11,RPL23,RPL13,RPL18,RPS12,RPL27A,MRPL42,RPL17,RPL6,RPL30,RPL22,RBM3
GO:CC	cytosolic large ribosomal subunit	GO:0022625	FALSE	2.50899e-17	16.6005	62	101	13	26959	RPL9,RPL21,RPL29,RPL15,RPL11,RPL23,RPL13,RPL18,RPS12,RPL27A,RPL6,RPL30,RPL22
GO:CC	cytoplasm	GO:0005737	TRUE	6.40404e-17	16.1935	11583	101	87	26959	NUPR1,MGP,GSTA2,SPP1,PPIA,CYP24A1,UQCRB,RPL9,PCBD1,DBI,MPC1,GATM,NACA,ATP5G2,TBCA,RPL21,COX5A,FABP3,NDUFC2,TMSB4X,RPL29,RPL15,RPL11,RPS7,MPC2,COMMD3,COL4A3,RPL23,COX5B,RPS24,RPS3A1,RPS16,NDUFA12,COX8A,MGST3,BOLA3,CLEC2H,RPS11,RPL13,RPS14,ATPIF1,FTH1,ENY2,PRDX1,RPS8,CETN3,RPS2,RPL18,RPS12,RPL27A,RPS4X,RPS13,BTF3,HINT1,CTSL,MRPL42,ATP6V1G1,RNF7,SPCS1,RIDA,PIGP,SLC25A4,DNAJC19,RPS15A,RPL6,RPL30,TXN1…
GO:CC	protein-containing complex	GO:0032991	FALSE	3.48846e-15	14.4574	7392	101	69	26959	NUPR1,MGP,PPIA,UQCRB,RPL9,DBI,NACA,ATP5G2,RPL21,COX5A,NDUFC2,RPL29,RPL15,RPL11,RPS7,COL4A3,RPL23,COX5B,RPS24,H3F3B,RPS3A1,RPS16,COL3A1,NDUFA12,SPP2,COX8A,RPS5,BOLA3,RPS11,RPL13,RPS14,ATPIF1,ENY2,PRDX1,RPS8,PFDN1,CETN3,RPS2,RPL18,RPS12,RPL27A,RPS4X,RPS13,BTF3,HINT1,MRPL42,RPL17,ATP6V1G1,RNF7,SPCS1,H3F3A,PIGP,SLC25A4,DNAJC19,RPS15A,RPL6,RPL30,GNG5,GAPDH,MRPS33,ISCU,RPL22,ATP5G1,RBM3,EGR1,RPS10,ATP5…
GO:CC	small-subunit processome	GO:0032040	FALSE	7.96396e-13	12.0989	72	101	11	26959	RPS7,RPS24,RPS3A1,RPS16,RPS11,RPS14,RPS8,RPS12,RPS4X,RPS13,RPS15A
GO:CC	mitochondrion	GO:0005739	FALSE	1.47843e-11	10.8302	1943	101	33	26959	CYP24A1,UQCRB,DBI,MPC1,GATM,ATP5G2,COX5A,NDUFC2,MPC2,COX5B,NDUFA12,COX8A,MGST3,BOLA3,RPS14,ATPIF1,FTH1,ENY2,PRDX1,MRPL42,RIDA,SLC25A4,DNAJC19,RPS15A,TXN1,GNG5,GAPDH,MRPS33,ISCU,ATP5G1,1810058I24RIK,ATP5H,MRPS36
GO:CC	postsynapse	GO:0098794	FALSE	2.79567e-11	10.5535	866	101	23	26959	RPL9,RPL21,RPL29,RPL15,RPS7,RPL23,RPS24,RPS3A1,RPS16,RPS11,RPL13,RPS14,RPS2,RPS12,RPL27A,RPS13,RPS15A,RPL6,RPL30,GAPDH,F2R,RPL22,RPS10
GO:CC	cytosol	GO:0005829	FALSE	4.29134e-11	10.3674	4169	101	47	26959	GSTA2,PPIA,RPL9,PCBD1,RPL21,FABP3,TMSB4X,RPL29,RPL15,RPL11,RPS7,RPL23,RPS24,RPS3A1,RPS16,NDUFA12,BOLA3,RPS11,RPL13,RPS14,PRDX1,RPS8,RPS2,RPL18,RPS12,RPL27A,RPS4X,RPS13,BTF3,HINT1,ATP6V1G1,RNF7,RIDA,RPS15A,RPL6,RPL30,TXN1,DOCK8,PTTG1,CDA,GAPDH,ISCU,TXNDC17,RPL22,MIF,RPS10,MOCS2
GO:CC	preribosome	GO:0030684	FALSE	5.93283e-11	10.2267	105	101	11	26959	RPS7,RPS24,RPS3A1,RPS16,RPS11,RPS14,RPS8,RPS12,RPS4X,RPS13,RPS15A
GO:CC	mitochondrial protein-containing complex	GO:0098798	FALSE	1.04286e-10	9.98177	297	101	15	26959	UQCRB,ATP5G2,COX5A,NDUFC2,COX5B,NDUFA12,COX8A,MRPL42,SLC25A4,DNAJC19,MRPS33,ISCU,ATP5G1,ATP5H,MRPS36
GO:CC	organelle	GO:0043226	FALSE	3.46031e-10	9.46088	16054	101	92	26959	NUPR1,MGP,GSTA2,SPP1,PPIA,CYP24A1,UQCRB,RPL9,PCBD1,DBI,MPC1,GATM,NACA,ATP5G2,TBCA,RPL21,COX5A,FABP3,NDUFC2,TMSB4X,RPL29,RPL15,RPL11,RPS7,MPC2,COMMD3,COL4A3,RPL23,SUMO2,COX5B,RPS24,H3F3B,RPS3A1,RPS16,NDUFA12,COX8A,MGST3,RPS5,BOLA3,CLEC2H,YPEL3,RPS11,RPL13,RPS14,ATPIF1,FTH1,ENY2,PRDX1,RPS8,CETN3,RPS2,RPL18,RPS12,RPL27A,RPS4X,RPS13,BTF3,HINT1,CTSL,MRPL42,RPL17,ATP6V1G1,RNF7,SPCS1,H3F3A,RIDA,PIGP,SLC…
GO:CC	intracellular anatomical structure	GO:0005622	FALSE	4.18193e-10	9.37862	17319	101	95	26959	NUPR1,MGP,GSTA2,SPP1,PPIA,CYP24A1,UQCRB,RPL9,PCBD1,DBI,MPC1,GATM,NACA,ATP5G2,TBCA,RPL21,COX5A,FABP3,NDUFC2,TMSB4X,RPL29,RPL15,RPL11,RPS7,MPC2,COMMD3,COL4A3,RPL23,SUMO2,COX5B,RPS24,H3F3B,RPS3A1,RPS16,NDUFA12,COX8A,MGST3,RPS5,BOLA3,CLEC2H,YPEL3,RPS11,RPL13,RPS14,ATPIF1,FTH1,ENY2,PRDX1,RPS8,CETN3,RPS2,RPL18,RPS12,RPL27A,RPS4X,RPS13,BTF3,HINT1,CTSL,MRPL42,RPL17,ATP6V1G1,RNF7,SPCS1,H3F3A,RIDA,PIGP,SLC…
GO:CC	intracellular organelle	GO:0043229	FALSE	4.65068e-10	9.33248	15733	101	91	26959	NUPR1,MGP,SPP1,PPIA,CYP24A1,UQCRB,RPL9,PCBD1,DBI,MPC1,GATM,NACA,ATP5G2,TBCA,RPL21,COX5A,FABP3,NDUFC2,TMSB4X,RPL29,RPL15,RPL11,RPS7,MPC2,COMMD3,COL4A3,RPL23,SUMO2,COX5B,RPS24,H3F3B,RPS3A1,RPS16,NDUFA12,COX8A,MGST3,RPS5,BOLA3,CLEC2H,YPEL3,RPS11,RPL13,RPS14,ATPIF1,FTH1,ENY2,PRDX1,RPS8,CETN3,RPS2,RPL18,RPS12,RPL27A,RPS4X,RPS13,BTF3,HINT1,CTSL,MRPL42,RPL17,ATP6V1G1,RNF7,SPCS1,H3F3A,RIDA,PIGP,SLC25A4,D…
GO:CC	intracellular membrane-bounded organelle	GO:0043231	FALSE	5.60403e-10	9.2515	14349	101	87	26959	NUPR1,MGP,SPP1,PPIA,CYP24A1,UQCRB,PCBD1,DBI,MPC1,GATM,NACA,ATP5G2,TBCA,RPL21,COX5A,FABP3,NDUFC2,TMSB4X,RPL15,RPL11,RPS7,MPC2,COMMD3,COL4A3,RPL23,SUMO2,COX5B,RPS24,H3F3B,RPS3A1,RPS16,NDUFA12,COX8A,MGST3,BOLA3,CLEC2H,YPEL3,RPS11,RPL13,RPS14,ATPIF1,FTH1,ENY2,PRDX1,RPS8,CETN3,RPS2,RPL18,RPS12,RPL27A,RPS4X,RPS13,BTF3,HINT1,CTSL,MRPL42,ATP6V1G1,RNF7,SPCS1,H3F3A,RIDA,PIGP,SLC25A4,DNAJC19,RPS15A,RPL6,RPL…
GO:CC	membrane-bounded organelle	GO:0043227	FALSE	1.08714e-09	8.96371	14825	101	88	26959	NUPR1,MGP,GSTA2,SPP1,PPIA,CYP24A1,UQCRB,PCBD1,DBI,MPC1,GATM,NACA,ATP5G2,TBCA,RPL21,COX5A,FABP3,NDUFC2,TMSB4X,RPL15,RPL11,RPS7,MPC2,COMMD3,COL4A3,RPL23,SUMO2,COX5B,RPS24,H3F3B,RPS3A1,RPS16,NDUFA12,COX8A,MGST3,BOLA3,CLEC2H,YPEL3,RPS11,RPL13,RPS14,ATPIF1,FTH1,ENY2,PRDX1,RPS8,CETN3,RPS2,RPL18,RPS12,RPL27A,RPS4X,RPS13,BTF3,HINT1,CTSL,MRPL42,ATP6V1G1,RNF7,SPCS1,H3F3A,RIDA,PIGP,SLC25A4,DNAJC19,RPS15A,RP…
GO:CC	synapse	GO:0045202	FALSE	2.38876e-09	8.62183	1660	101	28	26959	RPL9,DBI,RPL21,RPL29,RPL15,RPL11,RPS7,RPL23,RPS24,RPS3A1,RPS16,RPS11,RPL13,RPS14,RPS2,RPL18,RPS12,RPL27A,RPS4X,RPS13,ATP6V1G1,RPS15A,RPL6,RPL30,GAPDH,F2R,RPL22,RPS10
GO:CC	mitochondrial inner membrane	GO:0005743	FALSE	4.19053e-09	8.37773	535	101	17	26959	UQCRB,MPC1,GATM,ATP5G2,COX5A,NDUFC2,MPC2,COX5B,NDUFA12,COX8A,MRPL42,SLC25A4,DNAJC19,MRPS33,ATP5G1,1810058I24RIK,ATP5H
GO:CC	ribonucleoprotein complex	GO:1990904	FALSE	9.7569e-09	8.01069	2315	101	32	26959	RPL9,RPL21,RPL29,RPL15,RPL11,RPS7,RPL23,RPS24,RPS3A1,RPS16,RPS5,RPS11,RPL13,RPS14,RPS8,RPS2,RPL18,RPS12,RPL27A,RPS4X,RPS13,BTF3,MRPL42,RPL17,RPS15A,RPL6,RPL30,GAPDH,MRPS33,RPL22,RBM3,RPS10
GO:CC	organelle inner membrane	GO:0019866	FALSE	1.87251e-08	7.72758	589	101	17	26959	UQCRB,MPC1,GATM,ATP5G2,COX5A,NDUFC2,MPC2,COX5B,NDUFA12,COX8A,MRPL42,SLC25A4,DNAJC19,MRPS33,ATP5G1,1810058I24RIK,ATP5H
GO:CC	inner mitochondrial membrane protein complex	GO:0098800	FALSE	7.15387e-08	7.14546	150	101	10	26959	UQCRB,ATP5G2,COX5A,NDUFC2,COX5B,NDUFA12,COX8A,DNAJC19,ATP5G1,ATP5H
GO:CC	mitochondrial membrane	GO:0031966	FALSE	1.79031e-07	6.74707	780	101	18	26959	UQCRB,MPC1,GATM,ATP5G2,COX5A,NDUFC2,MPC2,COX5B,NDUFA12,COX8A,MGST3,MRPL42,SLC25A4,DNAJC19,MRPS33,ATP5G1,1810058I24RIK,ATP5H
GO:CC	mitochondrial envelope	GO:0005740	FALSE	5.65661e-07	6.24744	839	101	18	26959	UQCRB,MPC1,GATM,ATP5G2,COX5A,NDUFC2,MPC2,COX5B,NDUFA12,COX8A,MGST3,MRPL42,SLC25A4,DNAJC19,MRPS33,ATP5G1,1810058I24RIK,ATP5H
GO:CC	polysomal ribosome	GO:0042788	FALSE	6.63237e-07	6.17833	33	101	6	26959	RPL29,RPL11,RPL18,BTF3,RPL6,RPL30
GO:CC	presynapse	GO:0098793	FALSE	7.24691e-07	6.13985	749	101	17	26959	RPL9,DBI,RPL29,RPL15,RPL23,RPS24,RPS16,RPS11,RPL13,RPS14,RPS12,RPL27A,ATP6V1G1,RPS15A,RPL6,RPL22,RPS10
GO:CC	polysome	GO:0005844	FALSE	2.76618e-06	5.55812	72	101	7	26959	RPL29,RPL11,RPL18,RPS4X,BTF3,RPL6,RPL30
GO:CC	cell junction	GO:0030054	FALSE	3.1011e-06	5.50848	2275	101	28	26959	RPL9,DBI,RPL21,RPL29,RPL15,RPL11,RPS7,RPL23,RPS24,RPS3A1,RPS16,RPS11,RPL13,RPS14,RPS2,RPL18,RPS12,RPL27A,RPS4X,RPS13,ATP6V1G1,RPS15A,RPL6,RPL30,GAPDH,F2R,RPL22,RPS10
GO:CC	envelope	GO:0031975	FALSE	3.46269e-06	5.46059	1303	101	21	26959	UQCRB,MPC1,GATM,ATP5G2,COX5A,NDUFC2,MPC2,COX5B,NDUFA12,COX8A,MGST3,ENY2,CETN3,MRPL42,SLC25A4,DNAJC19,GAPDH,MRPS33,ATP5G1,1810058I24RIK,ATP5H
GO:CC	organelle envelope	GO:0031967	FALSE	3.46269e-06	5.46059	1303	101	21	26959	UQCRB,MPC1,GATM,ATP5G2,COX5A,NDUFC2,MPC2,COX5B,NDUFA12,COX8A,MGST3,ENY2,CETN3,MRPL42,SLC25A4,DNAJC19,GAPDH,MRPS33,ATP5G1,1810058I24RIK,ATP5H
GO:CC	mitochondrial respirasome	GO:0005746	FALSE	1.32795e-05	4.87682	90	101	7	26959	UQCRB,COX5A,NDUFC2,COX5B,NDUFA12,COX8A,1810058I24RIK
GO:CC	intracellular organelle lumen	GO:0070013	FALSE	1.33423e-05	4.87477	6395	101	49	26959	NUPR1,PCBD1,GATM,TBCA,RPL11,RPS7,RPL23,SUMO2,RPS24,H3F3B,RPS3A1,RPS16,BOLA3,YPEL3,RPS11,RPL13,RPS14,FTH1,ENY2,PRDX1,RPS8,CETN3,RPS2,RPL18,RPS12,RPS4X,RPS13,HINT1,CTSL,MRPL42,RNF7,H3F3A,RIDA,DNAJC19,RPS15A,RPL6,TXN1,DOCK8,GAPDH,MRPS33,ISCU,GAS5,RBM3,MIF,EGR1,RPS10,1810058I24RIK,MRPS36,MOCS2
GO:CC	membrane-enclosed lumen	GO:0031974	FALSE	1.34125e-05	4.87249	6396	101	49	26959	NUPR1,PCBD1,GATM,TBCA,RPL11,RPS7,RPL23,SUMO2,RPS24,H3F3B,RPS3A1,RPS16,BOLA3,YPEL3,RPS11,RPL13,RPS14,FTH1,ENY2,PRDX1,RPS8,CETN3,RPS2,RPL18,RPS12,RPS4X,RPS13,HINT1,CTSL,MRPL42,RNF7,H3F3A,RIDA,DNAJC19,RPS15A,RPL6,TXN1,DOCK8,GAPDH,MRPS33,ISCU,GAS5,RBM3,MIF,EGR1,RPS10,1810058I24RIK,MRPS36,MOCS2
GO:CC	organelle lumen	GO:0043233	FALSE	1.34125e-05	4.87249	6396	101	49	26959	NUPR1,PCBD1,GATM,TBCA,RPL11,RPS7,RPL23,SUMO2,RPS24,H3F3B,RPS3A1,RPS16,BOLA3,YPEL3,RPS11,RPL13,RPS14,FTH1,ENY2,PRDX1,RPS8,CETN3,RPS2,RPL18,RPS12,RPS4X,RPS13,HINT1,CTSL,MRPL42,RNF7,H3F3A,RIDA,DNAJC19,RPS15A,RPL6,TXN1,DOCK8,GAPDH,MRPS33,ISCU,GAS5,RBM3,MIF,EGR1,RPS10,1810058I24RIK,MRPS36,MOCS2
GO:CC	respirasome	GO:0070469	FALSE	2.57432e-05	4.58934	99	101	7	26959	UQCRB,COX5A,NDUFC2,COX5B,NDUFA12,COX8A,1810058I24RIK
GO:CC	respiratory chain complex	GO:0098803	FALSE	0.00031387	3.50325	90	101	6	26959	UQCRB,COX5A,NDUFC2,COX5B,NDUFA12,COX8A
GO:CC	cellular anatomical entity	GO:0110165	FALSE	0.000969048	3.01365	22588	101	99	26959	NUPR1,MGP,GSTA2,SPP1,PPIA,CYP24A1,UQCRB,RPL9,PCBD1,DBI,MPC1,GATM,NACA,ATP5G2,TBCA,RPL21,COX5A,FABP3,NDUFC2,TMSB4X,RPL29,RPL15,RPL11,RPS7,MPC2,COMMD3,COL4A3,RPL23,SUMO2,COX5B,RPS24,H3F3B,RPS3A1,RPS16,COL3A1,NDUFA12,SPP2,COX8A,MGST3,RPS5,BOLA3,CLEC2H,YPEL3,RPS11,RPL13,RPS14,ATPIF1,FTH1,ENY2,PRDX1,RPS8,CETN3,RPS2,RPL18,RPS12,RPL27A,RPS4X,RPS13,SLC6A19,BTF3,HINT1,CTSL,MRPL42,RPL17,ATP6V1G1,RNF7,SPCS1…
GO:CC	mitochondrial proton-transporting ATP synthase complex, coupling factor F(o)	GO:0000276	FALSE	0.00299343	2.52383	12	101	3	26959	ATP5G2,ATP5G1,ATP5H
GO:CC	myelin sheath	GO:0043209	FALSE	0.00398226	2.39987	210	101	7	26959	PPIA,COX5A,PRDX1,SLC25A4,GAPDH,MIF,ATP5H
GO:CC	intracellular non-membrane-bounded organelle	GO:0043232	FALSE	0.00414577	2.38239	6529	101	44	26959	RPL9,DBI,TBCA,RPL21,TMSB4X,RPL29,RPL15,RPL11,RPS7,RPL23,RPS24,H3F3B,RPS3A1,RPS16,RPS5,YPEL3,RPS11,RPL13,RPS14,ENY2,PRDX1,RPS8,CETN3,RPS2,RPL18,RPS12,RPL27A,RPS4X,RPS13,BTF3,CTSL,MRPL42,RPL17,H3F3A,RPS15A,RPL6,RPL30,GAPDH,MRPS33,GAS5,RPL22,RBM3,EGR1,RPS10
GO:CC	non-membrane-bounded organelle	GO:0043228	FALSE	0.00416278	2.38062	6530	101	44	26959	RPL9,DBI,TBCA,RPL21,TMSB4X,RPL29,RPL15,RPL11,RPS7,RPL23,RPS24,H3F3B,RPS3A1,RPS16,RPS5,YPEL3,RPS11,RPL13,RPS14,ENY2,PRDX1,RPS8,CETN3,RPS2,RPL18,RPS12,RPL27A,RPS4X,RPS13,BTF3,CTSL,MRPL42,RPL17,H3F3A,RPS15A,RPL6,RPL30,GAPDH,MRPS33,GAS5,RPL22,RBM3,EGR1,RPS10
GO:CC	cytochrome complex	GO:0070069	FALSE	0.00417713	2.37912	40	101	4	26959	UQCRB,COX5A,COX5B,COX8A
GO:CC	nucleolus	GO:0005730	FALSE	0.00461912	2.33544	2538	101	24	26959	TBCA,RPL11,RPS7,RPL23,RPS24,RPS3A1,RPS16,YPEL3,RPS11,RPL13,RPS14,PRDX1,RPS8,CETN3,RPS2,RPL18,RPS12,RPS4X,RPS13,CTSL,RPS15A,RPL6,GAS5,RPS10
GO:CC	proton-transporting ATP synthase complex, coupling factor F(o)	GO:0045263	FALSE	0.00492584	2.30752	14	101	3	26959	ATP5G2,ATP5G1,ATP5H
GO:CC	membrane protein complex	GO:0098796	FALSE	0.0113615	1.94456	1204	101	15	26959	UQCRB,ATP5G2,COX5A,NDUFC2,COX5B,NDUFA12,COX8A,ATP6V1G1,SPCS1,PIGP,SLC25A4,DNAJC19,GNG5,ATP5G1,ATP5H
GO:CC	nascent polypeptide-associated complex	GO:0005854	FALSE	0.0113633	1.94449	3	101	2	26959	NACA,BTF3
GO:CC	proton-transporting two-sector ATPase complex	GO:0016469	FALSE	0.0128936	1.88963	53	101	4	26959	ATP5G2,ATP6V1G1,ATP5G1,ATP5H
GO:CC	mitochondrial matrix	GO:0005759	FALSE	0.0168831	1.77255	358	101	8	26959	BOLA3,PRDX1,MRPL42,RIDA,DNAJC19,MRPS33,ISCU,MRPS36
GO:CC	mitochondrial proton-transporting ATP synthase complex	GO:0005753	FALSE	0.0176583	1.75305	21	101	3	26959	ATP5G2,ATP5G1,ATP5H
GO:CC	proton-transporting ATP synthase complex	GO:0045259	FALSE	0.0203908	1.69057	22	101	3	26959	ATP5G2,ATP5G1,ATP5H
GO:CC	nuclear lumen	GO:0031981	FALSE	0.023341	1.63188	5855	101	39	26959	NUPR1,PCBD1,TBCA,RPL11,RPS7,RPL23,SUMO2,RPS24,H3F3B,RPS3A1,RPS16,BOLA3,YPEL3,RPS11,RPL13,RPS14,ENY2,PRDX1,RPS8,CETN3,RPS2,RPL18,RPS12,RPS4X,RPS13,HINT1,CTSL,RNF7,H3F3A,RPS15A,RPL6,TXN1,DOCK8,GAS5,RBM3,MIF,EGR1,RPS10,MOCS2
GO:CC	mitochondrial respiratory chain complex IV	GO:0005751	FALSE	0.0302061	1.51991	25	101	3	26959	COX5A,COX5B,COX8A
GO:CC	catalytic complex	GO:1902494	FALSE	0.0304541	1.51635	1794	101	18	26959	UQCRB,ATP5G2,COX5A,NDUFC2,COX5B,NDUFA12,COX8A,ENY2,HINT1,ATP6V1G1,RNF7,SPCS1,PIGP,GNG5,ATP5G1,ATP5H,MRPS36,MOCS2
GO:CC	transcription export complex 2	GO:0070390	TRUE	0.0376926	1.42374	5	101	2	26959	ENY2,CETN3
GO:CC	inner kinetochore	GO:0000939	TRUE	0.0376926	1.42374	5	101	2	26959	H3F3B,H3F3A
GO:CC	proton-transporting two-sector ATPase complex, proton-transporting domain	GO:0033177	FALSE	0.0382058	1.41787	27	101	3	26959	ATP5G2,ATP5G1,ATP5H
GO:CC	respiratory chain complex IV	GO:0045277	FALSE	0.0426743	1.36983	28	101	3	26959	COX5A,COX5B,COX8A
KEGG	Ribosome	KEGG:03010	FALSE	1.49961e-26	25.824	169	74	27	8947	RPL9,RPL21,RPL29,RPL15,RPL11,RPS7,RPL23,RPS24,RPS3A1,RPS16,RPS5,RPS11,RPL13,RPS14,RPS8,RPS2,RPL18,RPS12,RPL27A,RPS4X,RPS13,RPL17,RPS15A,RPL6,RPL30,RPL22,RPS10
KEGG	Coronavirus disease - COVID-19	KEGG:05171	FALSE	3.3156e-22	21.4794	242	74	27	8947	RPL9,RPL21,RPL29,RPL15,RPL11,RPS7,RPL23,RPS24,RPS3A1,RPS16,RPS5,RPS11,RPL13,RPS14,RPS8,RPS2,RPL18,RPS12,RPL27A,RPS4X,RPS13,RPL17,RPS15A,RPL6,RPL30,RPL22,RPS10
KEGG	Diabetic cardiomyopathy	KEGG:05415	FALSE	7.16058e-08	7.14505	204	74	14	8947	UQCRB,MPC1,ATP5G2,COX5A,NDUFC2,MPC2,COX5B,COL3A1,NDUFA12,COX8A,SLC25A4,GAPDH,ATP5G1,ATP5H
KEGG	Oxidative phosphorylation	KEGG:00190	FALSE	9.56903e-06	5.01913	133	74	10	8947	UQCRB,ATP5G2,COX5A,NDUFC2,COX5B,NDUFA12,COX8A,ATP6V1G1,ATP5G1,ATP5H
KEGG	Chemical carcinogenesis - reactive oxygen species	KEGG:05208	FALSE	1.65038e-05	4.78242	220	74	12	8947	GSTA2,UQCRB,ATP5G2,COX5A,NDUFC2,COX5B,NDUFA12,COX8A,MGST3,SLC25A4,ATP5G1,ATP5H
KEGG	Parkinson disease	KEGG:05012	FALSE	0.000714117	3.14623	262	74	11	8947	UQCRB,ATP5G2,COX5A,NDUFC2,COX5B,NDUFA12,COX8A,SLC25A4,TXN1,ATP5G1,ATP5H
KEGG	Prion disease	KEGG:05020	FALSE	0.000824427	3.08385	266	74	11	8947	UQCRB,ATP5G2,COX5A,NDUFC2,COX5B,NDUFA12,COX8A,SLC25A4,ATP5G1,EGR1,ATP5H
KEGG	Thermogenesis	KEGG:04714	FALSE	0.0080647	2.09341	228	74	9	8947	UQCRB,ATP5G2,COX5A,NDUFC2,COX5B,NDUFA12,COX8A,ATP5G1,ATP5H
KEGG	Huntington disease	KEGG:05016	FALSE	0.0132015	1.87938	300	74	10	8947	UQCRB,ATP5G2,COX5A,NDUFC2,COX5B,NDUFA12,COX8A,SLC25A4,ATP5G1,ATP5H
KEGG	Alzheimer disease	KEGG:05010	FALSE	0.0209744	1.67831	380	74	11	8947	UQCRB,ATP5G2,COX5A,NDUFC2,COX5B,NDUFA12,COX8A,SLC25A4,GAPDH,ATP5G1,ATP5H
REAC	SRP-dependent cotranslational protein targeting to membrane	REAC:R-MMU-1799339	FALSE	8.47258e-31	30.072	89	69	25	8412	RPL9,RPL21,RPL29,RPL15,RPL11,RPS7,RPL23,RPS24,RPS3A1,RPS16,RPS11,RPL13,RPS14,RPS8,RPS2,RPL18,RPS12,RPL27A,RPS4X,RPS13,RPS15A,RPL6,RPL30,RPL22,RPS10
REAC	Nonsense Mediated Decay (NMD) independent of the Exon Junction Complex (EJC)	REAC:R-MMU-975956	FALSE	1.6011e-30	29.7956	91	69	25	8412	RPL9,RPL21,RPL29,RPL15,RPL11,RPS7,RPL23,RPS24,RPS3A1,RPS16,RPS11,RPL13,RPS14,RPS8,RPS2,RPL18,RPS12,RPL27A,RPS4X,RPS13,RPS15A,RPL6,RPL30,RPL22,RPS10
REAC	Formation of a pool of free 40S subunits	REAC:R-MMU-72689	FALSE	1.31183e-29	28.8821	98	69	25	8412	RPL9,RPL21,RPL29,RPL15,RPL11,RPS7,RPL23,RPS24,RPS3A1,RPS16,RPS11,RPL13,RPS14,RPS8,RPS2,RPL18,RPS12,RPL27A,RPS4X,RPS13,RPS15A,RPL6,RPL30,RPL22,RPS10
REAC	L13a-mediated translational silencing of Ceruloplasmin expression	REAC:R-MMU-156827	FALSE	1.9846e-28	27.7023	108	69	25	8412	RPL9,RPL21,RPL29,RPL15,RPL11,RPS7,RPL23,RPS24,RPS3A1,RPS16,RPS11,RPL13,RPS14,RPS8,RPS2,RPL18,RPS12,RPL27A,RPS4X,RPS13,RPS15A,RPL6,RPL30,RPL22,RPS10
REAC	GTP hydrolysis and joining of the 60S ribosomal subunit	REAC:R-MMU-72706	FALSE	2.56215e-28	27.5914	109	69	25	8412	RPL9,RPL21,RPL29,RPL15,RPL11,RPS7,RPL23,RPS24,RPS3A1,RPS16,RPS11,RPL13,RPS14,RPS8,RPS2,RPL18,RPS12,RPL27A,RPS4X,RPS13,RPS15A,RPL6,RPL30,RPL22,RPS10
REAC	Nonsense Mediated Decay (NMD) enhanced by the Exon Junction Complex (EJC)	REAC:R-MMU-975957	FALSE	3.29884e-28	27.4816	110	69	25	8412	RPL9,RPL21,RPL29,RPL15,RPL11,RPS7,RPL23,RPS24,RPS3A1,RPS16,RPS11,RPL13,RPS14,RPS8,RPS2,RPL18,RPS12,RPL27A,RPS4X,RPS13,RPS15A,RPL6,RPL30,RPL22,RPS10
REAC	Nonsense-Mediated Decay (NMD)	REAC:R-MMU-927802	FALSE	3.29884e-28	27.4816	110	69	25	8412	RPL9,RPL21,RPL29,RPL15,RPL11,RPS7,RPL23,RPS24,RPS3A1,RPS16,RPS11,RPL13,RPS14,RPS8,RPS2,RPL18,RPS12,RPL27A,RPS4X,RPS13,RPS15A,RPL6,RPL30,RPL22,RPS10
REAC	Cap-dependent Translation Initiation	REAC:R-MMU-72737	FALSE	1.42418e-27	26.8464	116	69	25	8412	RPL9,RPL21,RPL29,RPL15,RPL11,RPS7,RPL23,RPS24,RPS3A1,RPS16,RPS11,RPL13,RPS14,RPS8,RPS2,RPL18,RPS12,RPL27A,RPS4X,RPS13,RPS15A,RPL6,RPL30,RPL22,RPS10
REAC	Eukaryotic Translation Initiation	REAC:R-MMU-72613	FALSE	1.42418e-27	26.8464	116	69	25	8412	RPL9,RPL21,RPL29,RPL15,RPL11,RPS7,RPL23,RPS24,RPS3A1,RPS16,RPS11,RPL13,RPS14,RPS8,RPS2,RPL18,RPS12,RPL27A,RPS4X,RPS13,RPS15A,RPL6,RPL30,RPL22,RPS10
REAC	Translation	REAC:R-MMU-72766	FALSE	1.06773e-24	23.9715	217	69	28	8412	RPL9,RPL21,RPL29,RPL15,RPL11,RPS7,RPL23,RPS24,RPS3A1,RPS16,RPS11,RPL13,RPS14,RPS8,RPS2,RPL18,RPS12,RPL27A,RPS4X,RPS13,MRPL42,RPS15A,RPL6,RPL30,MRPS33,RPL22,RPS10,MRPS36
REAC	Major pathway of rRNA processing in the nucleolus and cytosol	REAC:R-MMU-6791226	FALSE	2.84959e-23	22.5452	168	69	25	8412	RPL9,RPL21,RPL29,RPL15,RPL11,RPS7,RPL23,RPS24,RPS3A1,RPS16,RPS11,RPL13,RPS14,RPS8,RPS2,RPL18,RPS12,RPL27A,RPS4X,RPS13,RPS15A,RPL6,RPL30,RPL22,RPS10
REAC	rRNA processing in the nucleus and cytosol	REAC:R-MMU-8868773	FALSE	2.84959e-23	22.5452	168	69	25	8412	RPL9,RPL21,RPL29,RPL15,RPL11,RPS7,RPL23,RPS24,RPS3A1,RPS16,RPS11,RPL13,RPS14,RPS8,RPS2,RPL18,RPS12,RPL27A,RPS4X,RPS13,RPS15A,RPL6,RPL30,RPL22,RPS10
REAC	rRNA processing	REAC:R-MMU-72312	FALSE	2.84959e-23	22.5452	168	69	25	8412	RPL9,RPL21,RPL29,RPL15,RPL11,RPS7,RPL23,RPS24,RPS3A1,RPS16,RPS11,RPL13,RPS14,RPS8,RPS2,RPL18,RPS12,RPL27A,RPS4X,RPS13,RPS15A,RPL6,RPL30,RPL22,RPS10
REAC	Formation of the ternary complex, and subsequently, the 43S complex	REAC:R-MMU-72695	FALSE	2.40257e-14	13.6193	51	69	13	8412	RPS7,RPS24,RPS3A1,RPS16,RPS11,RPS14,RPS8,RPS2,RPS12,RPS4X,RPS13,RPS15A,RPS10
REAC	Translation initiation complex formation	REAC:R-MMU-72649	FALSE	1.52395e-13	12.817	58	69	13	8412	RPS7,RPS24,RPS3A1,RPS16,RPS11,RPS14,RPS8,RPS2,RPS12,RPS4X,RPS13,RPS15A,RPS10
REAC	Ribosomal scanning and start codon recognition	REAC:R-MMU-72702	FALSE	1.52395e-13	12.817	58	69	13	8412	RPS7,RPS24,RPS3A1,RPS16,RPS11,RPS14,RPS8,RPS2,RPS12,RPS4X,RPS13,RPS15A,RPS10
REAC	Activation of the mRNA upon binding of the cap-binding complex and eIFs, and subsequent binding to 43S	REAC:R-MMU-72662	FALSE	1.94248e-13	12.7116	59	69	13	8412	RPS7,RPS24,RPS3A1,RPS16,RPS11,RPS14,RPS8,RPS2,RPS12,RPS4X,RPS13,RPS15A,RPS10
REAC	Metabolism of RNA	REAC:R-MMU-8953854	FALSE	2.34127e-10	9.63055	569	69	25	8412	RPL9,RPL21,RPL29,RPL15,RPL11,RPS7,RPL23,RPS24,RPS3A1,RPS16,RPS11,RPL13,RPS14,RPS8,RPS2,RPL18,RPS12,RPL27A,RPS4X,RPS13,RPS15A,RPL6,RPL30,RPL22,RPS10
REAC	Metabolism of proteins	REAC:R-MMU-392499	FALSE	1.52789e-08	7.81591	1560	69	37	8412	SPP1,RPL9,RPL21,RPL29,RPL15,RPL11,RPS7,COMMD3,RPL23,SUMO2,RPS24,RPS3A1,RPS16,SPP2,RPS11,RPL13,RPS14,RPS8,RPS2,RPL18,RPS12,RPL27A,RPS4X,RPS13,MRPL42,RNF7,SPCS1,PIGP,RPS15A,RPL6,RPL30,TXN1,GNG5,MRPS33,RPL22,RPS10,MRPS36
WP	Cytoplasmic ribosomal proteins	WP:WP163	FALSE	5.72354e-30	29.2423	77	62	26	4529	RPL9,RPL21,RPL29,RPL15,RPL11,RPS7,RPS24,RPS3A1,RPS16,RPS5,RPS11,RPL13,RPS14,RPS8,RPS2,RPL18,RPS12,RPL27A,RPS4X,RPS13,RPL17,RPS15A,RPL6,RPL30,RPL22,RPS10
WP	Electron transport chain	WP:WP295	FALSE	1.50967e-05	4.82112	92	62	10	4529	UQCRB,ATP5G2,COX5A,NDUFC2,COX5B,NDUFA12,COX8A,ATPIF1,SLC25A4,ATP5H
WP	Arachidonate epoxygenase / epoxide hydrolase	WP:WP1250	FALSE	0.0251549	1.59938	3	62	2	4529	COX5A,COX8A
TF	Factor: FOXN4; motif: NNWANNCGWMCGCGTCNNNNMT; match class: 1	TF:M04662_1	FALSE	5.07549e-05	4.29452	12782	100	84	21787	PPIA,CYP24A1,UQCRB,RPL9,PCBD1,DBI,MPC1,GATM,NACA,ATP5G2,TBCA,RPL21,COX5A,FABP3,NDUFC2,TMSB4X,RPL29,RPL15,RPL11,RPS7,MPC2,COMMD3,COL4A3,RPL23,SUMO2,COX5B,RPS24,H3F3B,RPS3A1,RPS16,NDUFA12,MGST3,RPS5,YPEL3,RPS11,RPL13,RPS14,ATPIF1,FTH1,ENY2,RPS8,PFDN1,CETN3,RPS2,RPL18,RPS12,RPL27A,RPS4X,RPS13,SLC6A19,BTF3,HINT1,CTSL,MRPL42,RPL17,ATP6V1G1,RNF7,SPCS1,H3F3A,RIDA,PIGP,SLC25A4,RPS15A,RPL30,TXN1,DOCK8,PTT…
TF	Factor: E2F-1; motif: GNGGGCGGGRMN	TF:M10209	FALSE	6.79353e-05	4.1679	14255	100	89	21787	NUPR1,MGP,PPIA,CYP24A1,UQCRB,RPL9,PCBD1,DBI,MPC1,GATM,NACA,ATP5G2,TBCA,RPL21,COX5A,FABP3,NDUFC2,TMSB4X,RPL29,RPL15,RPL11,RPS7,MPC2,COMMD3,COL4A3,RPL23,SUMO2,COX5B,RPS24,H3F3B,RPS3A1,RPS16,SPP2,MGST3,BOLA3,YPEL3,RPS11,RPL13,RPS14,ATPIF1,FTH1,ENY2,PRDX1,RPS8,PFDN1,CETN3,RPS2,RPL18,RPS12,RPL27A,RPS4X,RPS13,BTF3,HINT1,CTSL,MRPL42,RPL17,ATP6V1G1,RNF7,SPCS1,H3F3A,RIDA,PIGP,SLC25A4,DNAJC19,RPS15A,RPL6,T…
TF	Factor: ELK-1; motif: ACCGGAWRTN; match class: 1	TF:M01981_1	FALSE	7.82583e-05	4.10647	9022	100	68	21787	SPP1,PPIA,CYP24A1,RPL9,DBI,MPC1,NACA,ATP5G2,RPL21,FABP3,TMSB4X,RPL29,RPL15,RPL11,RPS7,MPC2,RPL23,SUMO2,COX5B,RPS24,H3F3B,RPS3A1,NDUFA12,SPP2,COX8A,MGST3,RPS5,BOLA3,YPEL3,RPS11,RPL13,ATPIF1,PRDX1,PFDN1,RPS2,RPL18,RPS12,RPL27A,RPS4X,BTF3,CTSL,MRPL42,RNF7,SPCS1,RIDA,DNAJC19,RPS15A,RPL6,RPL30,DOCK8,PTTG1,GNG5,CHURC1,SELENOW,GAPDH,MRPS33,ISCU,TXNDC17,F2R,RPL22,ATP5G1,RBM3,MIF,RPS10,1810058I24RIK,ATP5H…
TF	Factor: FOXN4; motif: NNWANNCGWMCGCGTCNNNNMT	TF:M04662	FALSE	0.000137535	3.86159	15998	100	94	21787	NUPR1,MGP,SPP1,PPIA,CYP24A1,UQCRB,RPL9,PCBD1,DBI,MPC1,GATM,NACA,ATP5G2,TBCA,RPL21,COX5A,FABP3,NDUFC2,TMSB4X,RPL29,RPL15,RPL11,RPS7,MPC2,COMMD3,COL4A3,RPL23,SUMO2,COX5B,RPS24,H3F3B,RPS3A1,RPS16,COL3A1,NDUFA12,SPP2,MGST3,RPS5,BOLA3,YPEL3,RPS11,RPL13,RPS14,ATPIF1,FTH1,ENY2,PRDX1,RPS8,PFDN1,CETN3,RPS2,RPL18,RPS12,RPL27A,RPS4X,RPS13,SLC6A19,BTF3,HINT1,CTSL,MRPL42,RPL17,ATP6V1G1,RNF7,SPCS1,H3F3A,RIDA,P…
TF	Factor: Elk-1; motif: NNNNCCGGAARTNN	TF:M00025	FALSE	0.000162659	3.78872	9833	100	71	21787	SPP1,PPIA,CYP24A1,UQCRB,DBI,MPC1,GATM,NACA,TBCA,RPL21,FABP3,TMSB4X,RPL29,RPL15,RPL11,RPS7,MPC2,RPL23,COX5B,H3F3B,RPS3A1,RPS16,SPP2,COX8A,MGST3,RPS5,BOLA3,YPEL3,RPS11,RPL13,ATPIF1,ENY2,PRDX1,RPS8,PFDN1,CETN3,RPS2,RPL18,RPS12,RPL27A,RPS4X,BTF3,MRPL42,ATP6V1G1,SPCS1,RIDA,SLC25A4,RPL6,RPL30,TXN1,DOCK8,PTTG1,GNG5,CHURC1,SELENOW,CDA,GAPDH,MRPS33,ISCU,TXNDC17,F2R,RPL22,ATP5G1,RBM3,MIF,EGR1,RPS10,1810058…
TF	Factor: Ets2; motif: ACCGGAWRYN	TF:M01989	FALSE	0.000496631	3.30397	7908	100	61	21787	SPP1,CYP24A1,UQCRB,DBI,MPC1,GATM,NACA,TBCA,FABP3,TMSB4X,RPL29,RPL15,RPL11,RPS7,MPC2,RPL23,COX5B,H3F3B,RPS3A1,RPS16,COX8A,RPS5,YPEL3,RPS11,ATPIF1,ENY2,PRDX1,RPS8,CETN3,RPS2,RPS12,RPL27A,RPS4X,BTF3,MRPL42,ATP6V1G1,SPCS1,SLC25A4,RPS15A,RPL6,RPL30,TXN1,DOCK8,PTTG1,GNG5,CHURC1,CDA,GAPDH,MRPS33,ISCU,TXNDC17,F2R,RPL22,ATP5G1,RBM3,MIF,RPS10,1810058I24RIK,ATP5H,PDZK1IP1,MRPS36
TF	Factor: ELK-1; motif: ACCGGAWRTN	TF:M01981	FALSE	0.0005502	3.25948	14698	100	89	21787	SPP1,PPIA,CYP24A1,UQCRB,RPL9,PCBD1,DBI,MPC1,GATM,NACA,ATP5G2,TBCA,RPL21,FABP3,NDUFC2,TMSB4X,RPL29,RPL15,RPL11,RPS7,MPC2,COMMD3,RPL23,SUMO2,COX5B,RPS24,H3F3B,RPS3A1,RPS16,NDUFA12,SPP2,COX8A,MGST3,RPS5,BOLA3,YPEL3,RPS11,RPL13,ATPIF1,ENY2,PRDX1,RPS8,PFDN1,CETN3,RPS2,RPL18,RPS12,RPL27A,RPS4X,RPS13,BTF3,HINT1,CTSL,MRPL42,RPL17,ATP6V1G1,RNF7,SPCS1,H3F3A,RIDA,PIGP,SLC25A4,DNAJC19,RPS15A,RPL6,RPL30,TXN1,…
TF	Factor: c-ets-1; motif: ACCGGAWRYN	TF:M01986	FALSE	0.000730963	3.1361	8401	100	63	21787	SPP1,CYP24A1,UQCRB,RPL9,DBI,MPC1,GATM,NACA,TBCA,FABP3,TMSB4X,RPL29,RPL15,RPL11,RPS7,MPC2,RPL23,SUMO2,COX5B,H3F3B,RPS3A1,RPS16,SPP2,COX8A,RPS5,YPEL3,RPS11,ATPIF1,ENY2,PRDX1,RPS8,RPS2,RPL27A,RPS4X,BTF3,MRPL42,ATP6V1G1,SPCS1,SLC25A4,DNAJC19,RPS15A,RPL6,RPL30,TXN1,DOCK8,PTTG1,GNG5,CHURC1,CDA,MRPS33,ISCU,TXNDC17,F2R,RPL22,ATP5G1,RBM3,MIF,EGR1,RPS10,1810058I24RIK,ATP5H,MRPS36,MOCS2
TF	Factor: PEA3; motif: RCCGGAAGYN	TF:M01991	FALSE	0.000886497	3.05232	9964	100	70	21787	SPP1,CYP24A1,UQCRB,DBI,MPC1,GATM,NACA,TBCA,RPL21,FABP3,TMSB4X,RPL29,RPL15,RPL11,RPS7,MPC2,RPL23,COX5B,H3F3B,RPS3A1,RPS16,SPP2,COX8A,MGST3,RPS5,BOLA3,YPEL3,RPS11,ATPIF1,ENY2,PRDX1,RPS8,PFDN1,CETN3,RPS2,RPL18,RPS12,RPL27A,RPS4X,RPS13,BTF3,MRPL42,ATP6V1G1,SPCS1,SLC25A4,RPS15A,RPL6,RPL30,TXN1,DOCK8,PTTG1,GNG5,CHURC1,SELENOW,CDA,GAPDH,MRPS33,ISCU,TXNDC17,F2R,RPL22,ATP5G1,RBM3,MIF,EGR1,RPS10,1810058I24…
TF	Factor: ERG; motif: ACCGGAART	TF:M01752	FALSE	0.000964879	3.01553	9536	100	68	21787	SPP1,CYP24A1,UQCRB,DBI,MPC1,GATM,NACA,TBCA,RPL21,FABP3,TMSB4X,RPL29,RPL15,RPL11,RPS7,MPC2,RPL23,COX5B,H3F3B,RPS3A1,RPS16,SPP2,COX8A,MGST3,RPS5,YPEL3,RPS11,ATPIF1,ENY2,PRDX1,RPS8,CETN3,RPS2,RPL18,RPS12,RPL27A,RPS4X,RPS13,BTF3,MRPL42,ATP6V1G1,SPCS1,SLC25A4,RPS15A,RPL6,RPL30,D630023F18RIK,TXN1,DOCK8,PTTG1,GNG5,CHURC1,SELENOW,CDA,GAPDH,MRPS33,ISCU,TXNDC17,F2R,RPL22,ATP5G1,RBM3,MIF,RPS10,1810058I24RIK…
TF	Factor: Elf-1; motif: AWCCCGGAAGTN	TF:M07415	FALSE	0.00152594	2.81646	8345	100	62	21787	MGP,SPP1,CYP24A1,UQCRB,PCBD1,DBI,MPC1,GATM,NACA,TBCA,FABP3,TMSB4X,RPL29,RPL15,RPL11,RPS7,MPC2,COL4A3,RPL23,COX5B,H3F3B,RPS3A1,COX8A,MGST3,RPS5,YPEL3,RPS11,RPS14,ATPIF1,ENY2,PRDX1,RPS8,RPS2,RPL27A,RPS4X,BTF3,CTSL,MRPL42,ATP6V1G1,SPCS1,SLC25A4,DNAJC19,RPL6,RPL30,TXN1,DOCK8,PTTG1,GNG5,CHURC1,CDA,MRPS33,ISCU,TXNDC17,F2R,RPL22,RBM3,MIF,EGR1,RPS10,1810058I24RIK,ATP5H,MRPS36
TF	Factor: Erm; motif: NCCGGAWGTN	TF:M01992	FALSE	0.00165584	2.78098	5257	100	46	21787	SPP1,CYP24A1,UQCRB,DBI,MPC1,GATM,NACA,TBCA,FABP3,RPL29,RPL15,RPL11,RPS7,MPC2,RPL23,COX5B,H3F3B,COX8A,RPS5,RPS11,ATPIF1,PRDX1,RPS8,RPS2,RPL27A,RPS4X,BTF3,MRPL42,ATP6V1G1,SPCS1,SLC25A4,RPL6,RPL30,PTTG1,CHURC1,CDA,MRPS33,ISCU,TXNDC17,RPL22,RBM3,MIF,RPS10,1810058I24RIK,ATP5H,MRPS36
TF	Factor: GABPalpha_GABPbeta; motif: CTTCCKGY	TF:M03791	FALSE	0.00191738	2.71729	2953	100	32	21787	CYP24A1,UQCRB,DBI,GATM,NACA,TBCA,FABP3,RPL29,RPL15,RPL11,RPS7,MPC2,RPL23,RPS3A1,COX8A,RPS5,RPS11,ATPIF1,PRDX1,RPS8,RPS2,RPS4X,BTF3,ATP6V1G1,RPL6,RPL30,PTTG1,CHURC1,ISCU,TXNDC17,RBM3,ATP5H
TF	Factor: GABP-alpha; motif: CTTCCK; match class: 1	TF:M01660_1	FALSE	0.0036412	2.43876	4688	100	42	21787	SPP1,CYP24A1,RPL9,DBI,MPC1,NACA,TBCA,TMSB4X,RPL29,RPL15,RPL11,RPS7,MPC2,RPL23,COX5B,RPS24,RPS3A1,RPS16,NDUFA12,COX8A,RPS5,RPS11,CETN3,RPS2,RPS12,RPL27A,RPS4X,RPS13,BTF3,SPCS1,RPL6,RPL30,PTTG1,GNG5,CHURC1,MRPS33,ISCU,ATP5G1,RBM3,RPS10,ATP5H,MRPS36
TF	Factor: GABP-alpha; motif: CTTCCK	TF:M01660	FALSE	0.00405142	2.39239	10764	100	72	21787	SPP1,CYP24A1,UQCRB,RPL9,DBI,MPC1,GATM,NACA,ATP5G2,TBCA,RPL21,COX5A,FABP3,TMSB4X,RPL29,RPL15,RPL11,RPS7,MPC2,RPL23,SUMO2,COX5B,RPS24,H3F3B,RPS3A1,RPS16,NDUFA12,COX8A,RPS5,RPS11,ATPIF1,ENY2,PRDX1,RPS8,CETN3,RPS2,RPS12,RPL27A,RPS4X,RPS13,BTF3,CTSL,MRPL42,RPL17,ATP6V1G1,SPCS1,H3F3A,PIGP,SLC25A4,RPS15A,RPL6,RPL30,D630023F18RIK,DOCK8,PTTG1,GNG5,CHURC1,SELENOW,GAPDH,MRPS33,ISCU,TXNDC17,ATP5G1,RBM3,MIF,E…
TF	Factor: Kaiso; motif: SARNYCTCGCGAGAN	TF:M10276	FALSE	0.00445809	2.35085	13501	100	83	21787	MGP,PPIA,CYP24A1,UQCRB,RPL9,DBI,MPC1,GATM,NACA,ATP5G2,TBCA,RPL21,COX5A,FABP3,NDUFC2,RPL29,RPL15,RPL11,RPS7,MPC2,COMMD3,COL4A3,RPL23,SUMO2,COX5B,RPS24,H3F3B,RPS3A1,RPS16,COL3A1,SPP2,COX8A,MGST3,BOLA3,YPEL3,RPS11,RPL13,ATPIF1,ENY2,PRDX1,RPS8,PFDN1,CETN3,RPS2,RPL18,RPS12,RPL27A,RPS4X,RPS13,BTF3,HINT1,CTSL,MRPL42,RPL17,RNF7,H3F3A,RIDA,PIGP,SLC25A4,DNAJC19,RPS15A,RPL6,RPL30,TXN1,DOCK8,PTTG1,GNG5,CHURC…
TF	Factor: ERF; motif: ACCGGAARTN	TF:M01984	FALSE	0.00509781	2.29262	6018	100	49	21787	CYP24A1,RPL9,DBI,MPC1,GATM,NACA,TBCA,RPL29,RPL15,RPL11,RPS7,MPC2,RPL23,COX5B,RPS3A1,COX8A,RPS5,RPS11,ATPIF1,PRDX1,RPS8,CETN3,RPS12,RPL27A,RPS4X,RPS13,BTF3,CTSL,ATP6V1G1,SPCS1,SLC25A4,RPS15A,RPL6,RPL30,DOCK8,PTTG1,GNG5,CHURC1,SELENOW,CDA,GAPDH,ISCU,TXNDC17,RPL22,ATP5G1,RBM3,1810058I24RIK,ATP5H,PDZK1IP1
TF	Factor: Hes1; motif: NNCACGYGNN	TF:M07991	FALSE	0.00596174	2.22463	15237	100	89	21787	NUPR1,MGP,GSTA2,SPP1,PPIA,CYP24A1,PCBD1,DBI,MPC1,GATM,NACA,ATP5G2,TBCA,RPL21,COX5A,FABP3,NDUFC2,RPL29,RPL15,RPL11,RPS7,MPC2,COMMD3,COL4A3,RPL23,SUMO2,COX5B,RPS24,H3F3B,RPS3A1,RPS16,SPP2,MGST3,RPS5,BOLA3,YPEL3,RPS11,RPL13,RPS14,ATPIF1,FTH1,ENY2,PRDX1,RPS8,PFDN1,CETN3,RPS2,RPL18,RPS12,RPL27A,RPS4X,RPS13,SLC6A19,BTF3,HINT1,CTSL,RPL17,ATP6V1G1,RNF7,SPCS1,H3F3A,RIDA,PIGP,SLC25A4,RPS15A,RPL6,RPL30,TXN1…
TF	Factor: ZF5; motif: NRNGNGCGCGCWN	TF:M00333	FALSE	0.00910485	2.04073	14484	100	86	21787	MGP,GSTA2,PPIA,CYP24A1,RPL9,PCBD1,DBI,MPC1,GATM,NACA,ATP5G2,TBCA,RPL21,COX5A,NDUFC2,TMSB4X,RPL29,RPL15,RPL11,RPS7,MPC2,COMMD3,COL4A3,RPL23,SUMO2,COX5B,RPS24,H3F3B,RPS3A1,RPS16,NDUFA12,COX8A,MGST3,RPS5,BOLA3,YPEL3,RPS11,RPL13,RPS14,ATPIF1,FTH1,ENY2,PRDX1,RPS8,PFDN1,CETN3,RPS2,RPS12,RPL27A,RPS4X,RPS13,SLC6A19,BTF3,HINT1,CTSL,MRPL42,RPL17,ATP6V1G1,RNF7,SPCS1,H3F3A,RIDA,PIGP,SLC25A4,DNAJC19,RPL30,TXN…
TF	Factor: GABPalpha; motif: ACCGGAARYN	TF:M02039	FALSE	0.0108287	1.96542	6170	100	49	21787	CYP24A1,UQCRB,DBI,MPC1,GATM,NACA,TBCA,RPL29,RPL15,RPL11,RPS7,MPC2,RPL23,COX5B,H3F3B,RPS3A1,RPS16,COX8A,RPS5,YPEL3,RPS11,ATPIF1,ENY2,PRDX1,RPS8,RPS2,RPL27A,BTF3,ATP6V1G1,SPCS1,SLC25A4,RPS15A,RPL6,RPL30,TXN1,DOCK8,PTTG1,GNG5,CHURC1,CDA,ISCU,TXNDC17,F2R,RPL22,RBM3,EGR1,1810058I24RIK,ATP5H,MRPS36
TF	Factor: CREB,; motif: NTGACGTNA; match class: 1	TF:M00981_1	FALSE	0.0122407	1.91219	2751	100	29	21787	RPL9,RPL21,TMSB4X,RPL15,MPC2,RPL23,COX5B,H3F3B,RPS3A1,RPS16,COX8A,RPS5,RPL13,ENY2,RPL18,RPS12,RPL27A,RPS13,HINT1,RNF7,PIGP,RPL30,DOCK8,CHURC1,TXNDC17,ATP5G1,RBM3,MIF,EGR1
TF	Factor: ELF4; motif: CCCGGAARTN	TF:M01979	FALSE	0.0135087	1.86939	7188	100	54	21787	SPP1,DBI,MPC1,GATM,NACA,TBCA,FABP3,TMSB4X,RPL29,RPL15,RPL11,RPS7,MPC2,RPL23,COX5B,H3F3B,RPS3A1,COX8A,MGST3,RPS5,YPEL3,RPS11,ATPIF1,ENY2,PRDX1,RPS8,RPL18,RPS12,RPL27A,BTF3,MRPL42,ATP6V1G1,SPCS1,SLC25A4,RPL6,RPL30,TXN1,DOCK8,PTTG1,GNG5,CHURC1,CDA,MRPS33,ISCU,TXNDC17,F2R,RPL22,RBM3,EGR1,RPS10,1810058I24RIK,ATP5H,PDZK1IP1,MRPS36
TF	Factor: Elk-1; motif: NNNNCCGGAARTNN; match class: 1	TF:M00025_1	FALSE	0.0153485	1.81393	4079	100	37	21787	SPP1,CYP24A1,DBI,MPC1,NACA,FABP3,RPL29,RPL15,RPL11,RPS7,MPC2,RPL23,COX5B,H3F3B,RPS3A1,RPS16,COX8A,MGST3,RPS5,BOLA3,RPS11,PRDX1,RPL18,RPS12,RPL27A,RPL6,RPL30,PTTG1,GNG5,CHURC1,MRPS33,TXNDC17,F2R,RPL22,RBM3,RPS10,1810058I24RIK
TF	Factor: Atf-1; motif: RTGACGTA; match class: 1	TF:M07980_1	FALSE	0.0162739	1.78851	3104	100	31	21787	RPL9,MPC1,RPL21,FABP3,RPL15,MPC2,RPL23,RPS24,H3F3B,RPS3A1,RPS16,NDUFA12,COX8A,RPS5,RPS11,RPL13,ENY2,RPL18,RPS12,RPL27A,RPS13,HINT1,CTSL,RNF7,PIGP,RPL30,CHURC1,ATP5G1,RBM3,MIF,EGR1
TF	Factor: E2F-1; motif: GNGGGCGGGRMN; match class: 1	TF:M10209_1	FALSE	0.0170412	1.7685	10651	100	70	21787	NUPR1,PPIA,CYP24A1,RPL9,PCBD1,MPC1,ATP5G2,TBCA,RPL21,COX5A,FABP3,RPL29,RPL15,RPL11,RPS7,MPC2,COMMD3,RPL23,SUMO2,COX5B,RPS24,H3F3B,RPS3A1,RPS16,MGST3,BOLA3,YPEL3,RPS11,RPL13,ATPIF1,FTH1,ENY2,RPS8,PFDN1,CETN3,RPS2,RPL18,RPL27A,RPS13,BTF3,HINT1,CTSL,MRPL42,RPL17,ATP6V1G1,RNF7,SPCS1,H3F3A,PIGP,SLC25A4,RPS15A,RPL6,TXN1,DOCK8,GNG5,CDA,GAPDH,MRPS33,ISCU,TXNDC17,F2R,RPL22,RBM3,EGR1,RPS10,1810058I24RIK,AT…
TF	Factor: Kaiso; motif: SARNYCTCGCGAGAN; match class: 1	TF:M10276_1	FALSE	0.0173899	1.7597	9980	100	67	21787	MGP,PPIA,UQCRB,RPL9,DBI,MPC1,GATM,NACA,ATP5G2,TBCA,RPL21,COX5A,FABP3,NDUFC2,RPL29,RPL11,RPS7,MPC2,COMMD3,COL4A3,RPL23,SUMO2,COX5B,RPS3A1,RPS16,MGST3,BOLA3,YPEL3,RPS11,RPL13,ATPIF1,ENY2,PRDX1,RPS8,PFDN1,CETN3,RPS2,RPS12,RPL27A,RPS13,BTF3,HINT1,CTSL,MRPL42,RPL17,RNF7,H3F3A,RIDA,PIGP,SLC25A4,RPS15A,RPL6,TXN1,DOCK8,GNG5,CHURC1,GAPDH,MRPS33,F2R,RPL22,ATP5G1,RBM3,EGR1,RPS10,1810058I24RIK,ATP5H,MOCS2
TF	Factor: c-Ets-1; motif: NNNRCCGGAWRYNNNN	TF:M01078	FALSE	0.0218495	1.66056	7296	100	54	21787	CYP24A1,UQCRB,DBI,MPC1,GATM,NACA,TBCA,RPL21,FABP3,TMSB4X,RPL29,RPL15,RPL11,RPS7,MPC2,RPL23,SUMO2,COX5B,H3F3B,RPS3A1,COX8A,RPS5,RPS11,ATPIF1,PRDX1,RPS8,CETN3,RPS2,RPS12,RPL27A,RPS4X,BTF3,ATP6V1G1,SPCS1,SLC25A4,RPS15A,RPL6,RPL30,DOCK8,PTTG1,GNG5,CHURC1,CDA,GAPDH,ISCU,TXNDC17,RPL22,ATP5G1,RBM3,1810058I24RIK,ATP5H,PDZK1IP1,MRPS36,MOCS2
TF	Factor: E2F-1; motif: NKTSSCGC	TF:M00428	FALSE	0.0226573	1.64479	7911	100	57	21787	PPIA,CYP24A1,RPL9,PCBD1,NACA,ATP5G2,TBCA,RPL21,COX5A,FABP3,NDUFC2,TMSB4X,RPL15,RPL11,RPS7,COMMD3,SUMO2,COX5B,RPS24,RPS3A1,NDUFA12,COX8A,MGST3,RPS5,RPS14,FTH1,ENY2,PRDX1,RPS8,RPL18,RPL27A,SLC6A19,CTSL,RPL17,SPCS1,H3F3A,RIDA,PIGP,SLC25A4,RPS15A,RPL30,DOCK8,PTTG1,CHURC1,SELENOW,GAPDH,MRPS33,ISCU,TXNDC17,RPL22,ATP5G1,RBM3,EGR1,RPS10,1810058I24RIK,MRPS36,MOCS2
TF	Factor: E2F-1; motif: TTTSGCGS	TF:M00431	FALSE	0.0284815	1.54544	5995	100	47	21787	CYP24A1,MPC1,NACA,ATP5G2,RPL21,COX5A,FABP3,NDUFC2,TMSB4X,RPL15,RPS7,COMMD3,SUMO2,COX5B,RPS24,H3F3B,RPS3A1,COX8A,MGST3,BOLA3,ATPIF1,ENY2,BTF3,CTSL,MRPL42,RPL17,ATP6V1G1,H3F3A,RIDA,PIGP,DNAJC19,RPS15A,RPL30,DOCK8,CHURC1,SELENOW,GAPDH,MRPS33,ISCU,TXNDC17,RPL22,RBM3,RPS10,1810058I24RIK,ATP5H,MRPS36,MOCS2
TF	Factor: ZF5; motif: GSGCGCGR	TF:M00716	FALSE	0.03838	1.41589	14843	100	86	21787	MGP,PPIA,CYP24A1,UQCRB,RPL9,PCBD1,DBI,MPC1,GATM,NACA,ATP5G2,TBCA,RPL21,COX5A,FABP3,NDUFC2,TMSB4X,RPL29,RPL11,RPS7,MPC2,COMMD3,COL4A3,RPL23,SUMO2,COX5B,RPS24,H3F3B,RPS3A1,RPS16,COL3A1,SPP2,COX8A,MGST3,RPS5,BOLA3,YPEL3,RPS11,RPL13,ATPIF1,FTH1,ENY2,PRDX1,RPS8,PFDN1,CETN3,RPS2,RPL18,RPS12,RPL27A,RPS4X,RPS13,BTF3,HINT1,CTSL,MRPL42,RPL17,ATP6V1G1,RNF7,SPCS1,H3F3A,RIDA,PIGP,SLC25A4,DNAJC19,RPL6,RPL30,TX…
TF	Factor: SAP-1a; motif: NRRCCGGAAGYRN	TF:M10220	FALSE	0.0413159	1.38388	9105	100	62	21787	NUPR1,GSTA2,SPP1,CYP24A1,UQCRB,RPL9,PCBD1,DBI,MPC1,GATM,NACA,TBCA,RPL21,COX5A,FABP3,TMSB4X,RPL29,RPL15,RPL11,RPS7,MPC2,RPL23,COX5B,H3F3B,RPS3A1,RPS16,NDUFA12,COX8A,RPS5,RPS11,ATPIF1,PRDX1,RPS8,CETN3,RPS2,RPS12,RPS4X,RPS13,BTF3,CTSL,MRPL42,ATP6V1G1,SPCS1,SLC25A4,RPS15A,RPL6,RPL30,PTTG1,GNG5,CHURC1,GAPDH,MRPS33,ISCU,TXNDC17,ATP5G1,RBM3,EGR1,RPS10,1810058I24RIK,ATP5H,PDZK1IP1,MRPS36
TF	Factor: Fli-1; motif: GNNRCCGGAAGYGS	TF:M10234	FALSE	0.0417122	1.37974	6461	100	49	21787	NUPR1,SPP1,PCBD1,DBI,GATM,NACA,ATP5G2,TBCA,RPL21,COX5A,FABP3,TMSB4X,RPL29,RPL15,RPL11,RPS7,MPC2,COX5B,RPS3A1,COX8A,RPS5,RPS11,FTH1,PRDX1,RPS8,RPS12,RPL27A,RPS13,BTF3,CTSL,MRPL42,ATP6V1G1,SPCS1,SLC25A4,RPS15A,RPL6,RPL30,TXN1,PTTG1,GNG5,ISCU,TXNDC17,RBM3,MIF,RPS10,1810058I24RIK,ATP5H,PDZK1IP1,MRPS36
TF	Factor: Egr-2; motif: GCGTGGGCGG	TF:M05494	FALSE	0.0418531	1.37827	7247	100	53	21787	MGP,PPIA,CYP24A1,PCBD1,DBI,MPC1,TBCA,RPL21,COX5A,NDUFC2,RPL15,COMMD3,COL4A3,RPL23,SUMO2,COX5B,RPS3A1,RPS16,SPP2,MGST3,BOLA3,YPEL3,ATPIF1,FTH1,ENY2,PFDN1,CETN3,RPS2,RPL18,RPS12,RPL27A,RPS13,BTF3,CTSL,RPL17,ATP6V1G1,SPCS1,H3F3A,PIGP,DNAJC19,RPS15A,TXN1,DOCK8,GNG5,CDA,GAPDH,MRPS33,TXNDC17,RPL22,EGR1,RPS10,1810058I24RIK,ATP5H
CORUM	Parvulin-associated pre-rRNP complex	CORUM:3047	FALSE	7.35881e-05	4.13319	46	15	7	1082	RPL15,RPS3A1,RPL13,RPS8,RPL18,RPS4X,RPL6
HP	Erythroid hypoplasia	HP:0012133	FALSE	7.67043e-06	5.11518	26	30	6	5093	RPL11,RPS7,RPS14,RPL18,RPS15A,RPS10
HP	Macrocytic anemia	HP:0001972	FALSE	0.000116768	3.93268	67	30	7	5093	RPL11,RPS7,RPS14,PRDX1,RPL18,RPS15A,RPS10
HP	Abnormal radial artery morphology	HP:0031640	FALSE	0.000140124	3.85349	21	30	5	5093	RPL11,RPS7,RPL18,RPS15A,RPS10
HP	Radial artery aplasia	HP:0020118	FALSE	0.000140124	3.85349	21	30	5	5093	RPL11,RPS7,RPL18,RPS15A,RPS10
HP	Elevated red cell adenosine deaminase level	HP:0030270	FALSE	0.000140124	3.85349	21	30	5	5093	RPL11,RPS7,RPL18,RPS15A,RPS10
HP	Macrocytic dyserythropoietic anemia	HP:0005532	FALSE	0.000229813	3.63863	23	30	5	5093	RPL11,RPS7,RPL18,RPS15A,RPS10
HP	Abnormal number of erythroid precursors	HP:0012131	FALSE	0.000287716	3.54104	46	30	6	5093	RPL11,RPS7,RPS14,RPL18,RPS15A,RPS10
HP	Malignant genitourinary tract tumor	HP:0006758	FALSE	0.000359894	3.44383	25	30	5	5093	RPL11,RPS7,RPL18,RPS15A,RPS10
HP	Sprengel anomaly	HP:0000912	FALSE	0.000373885	3.42726	48	30	6	5093	RPL11,RPS7,COL3A1,RPL18,RPS15A,RPS10
HP	Lethargy	HP:0001254	FALSE	0.000415303	3.38164	222	30	10	5093	CYP24A1,COX5A,RPL11,RPS7,BOLA3,PRDX1,RPL18,SLC25A4,RPS15A,RPS10
HP	Pure red cell aplasia	HP:0012410	FALSE	0.000443757	3.35285	26	30	5	5093	RPL11,RPS7,RPL18,RPS15A,RPS10
HP	Adenocarcinoma of the colon	HP:0040276	FALSE	0.00094569	3.02425	30	30	5	5093	RPL11,RPS7,RPL18,RPS15A,RPS10
HP	Abnormal erythrocyte enzyme level	HP:0030272	FALSE	0.00094569	3.02425	30	30	5	5093	RPL11,RPS7,RPL18,RPS15A,RPS10
HP	Persistence of hemoglobin F	HP:0011904	FALSE	0.00094569	3.02425	30	30	5	5093	RPL11,RPS7,RPL18,RPS15A,RPS10
HP	Thrombocytosis	HP:0001894	FALSE	0.00106587	2.97229	57	30	6	5093	RPL11,RPS7,RPS14,RPL18,RPS15A,RPS10
HP	Osteosarcoma	HP:0002669	FALSE	0.00112293	2.94965	31	30	5	5093	RPL11,RPS7,RPL18,RPS15A,RPS10
HP	Reticulocytopenia	HP:0001896	FALSE	0.00132542	2.87765	32	30	5	5093	RPL11,RPS7,RPL18,RPS15A,RPS10
HP	Abnormality of the thenar eminence	HP:0001227	FALSE	0.00132542	2.87765	32	30	5	5093	RPL11,RPS7,RPL18,RPS15A,RPS10
HP	Adenocarcinoma of the large intestine	HP:0040275	FALSE	0.00181645	2.74078	34	30	5	5093	RPL11,RPS7,RPL18,RPS15A,RPS10
HP	Normochromic anemia	HP:0001895	FALSE	0.00244085	2.61246	36	30	5	5093	RPL11,RPS7,RPL18,RPS15A,RPS10
HP	Partial duplication of thumb phalanx	HP:0009944	FALSE	0.00281066	2.55119	37	30	5	5093	RPL11,RPS7,RPL18,RPS15A,RPS10
HP	Reduced consciousness/confusion	HP:0004372	FALSE	0.00287252	2.54174	422	30	12	5093	SPP1,CYP24A1,COX5A,RPL11,RPS7,COL3A1,BOLA3,PRDX1,RPL18,SLC25A4,RPS15A,RPS10
HP	Partial duplication of the phalanx of hand	HP:0009999	FALSE	0.00322325	2.49171	38	30	5	5093	RPL11,RPS7,RPL18,RPS15A,RPS10
HP	Adenocarcinoma of the intestines	HP:0040273	FALSE	0.00322325	2.49171	38	30	5	5093	RPL11,RPS7,RPL18,RPS15A,RPS10
HP	Acute myeloid leukemia	HP:0004808	FALSE	0.00335318	2.47454	69	30	6	5093	RPL11,RPS7,RPS14,RPL18,RPS15A,RPS10
HP	Abnormal circulating proteinogenic amino acid concentration	HP:0033107	FALSE	0.00338213	2.47081	109	30	7	5093	PCBD1,COX5A,NDUFC2,COX8A,BOLA3,PRDX1,SLC6A19
HP	Abnormal circulating enzyme concentration or activity	HP:0012379	FALSE	0.00513891	2.28913	627	30	14	5093	SPP1,UQCRB,GATM,COX5A,RPL11,RPS7,RPS14,PRDX1,RPL18,SLC25A4,RPS15A,MIF,RPS10,MOCS2
HP	Abnormal enzyme concentration or activity	HP:0034684	FALSE	0.00565637	2.24746	632	30	14	5093	SPP1,UQCRB,GATM,COX5A,RPL11,RPS7,RPS14,PRDX1,RPL18,SLC25A4,RPS15A,MIF,RPS10,MOCS2
HP	Abnormal circulating amino acid concentration	HP:0003112	FALSE	0.00655602	2.18336	172	30	8	5093	PCBD1,COX5A,NDUFC2,COX8A,BOLA3,PRDX1,SLC6A19,SLC25A4
HP	Increased mean corpuscular volume	HP:0005518	FALSE	0.00949254	2.02262	47	30	5	5093	RPL11,RPS7,RPL18,RPS15A,RPS10
HP	Cleft soft palate	HP:0000185	FALSE	0.0117038	1.93167	49	30	5	5093	RPL11,RPS7,RPL18,RPS15A,RPS10
HP	Absent thumb	HP:0009777	FALSE	0.0173258	1.76131	53	30	5	5093	RPL11,RPS7,RPL18,RPS15A,RPS10
HP	Leukopenia	HP:0001882	FALSE	0.0197617	1.70417	142	30	7	5093	SPP1,RPL11,RPS7,RPS14,RPL18,RPS15A,RPS10
HP	Abnormal mean corpuscular volume	HP:0025065	FALSE	0.0208311	1.68129	55	30	5	5093	RPL11,RPS7,RPL18,RPS15A,RPS10
HP	Duplication of thumb phalanx	HP:0009942	FALSE	0.0227795	1.64246	56	30	5	5093	RPL11,RPS7,RPL18,RPS15A,RPS10
HP	Nonimmune hydrops fetalis	HP:0001790	FALSE	0.0271016	1.567	58	30	5	5093	RPL11,RPS7,RPL18,RPS15A,RPS10
HP	Myelodysplasia	HP:0002863	FALSE	0.0388675	1.41041	105	30	6	5093	RPL11,RPS7,RPS14,RPL18,RPS15A,RPS10
HP	Abnormal hemoglobin	HP:0011902	FALSE	0.0439969	1.35658	64	30	5	5093	RPL11,RPS7,RPL18,RPS15A,RPS10
HP	Neoplasm of the large intestine	HP:0100834	FALSE	0.0456516	1.34054	108	30	6	5093	RPL11,RPS7,RPL18,RPS15A,DOCK8,RPS10
HP	Triphalangeal thumb	HP:0001199	FALSE	0.0474676	1.3236	65	30	5	5093	RPL11,RPS7,RPL18,RPS15A,RPS10

## Sheet: C7 Up_5mAS vs WT
source	term_name	term_id	highlighted	adjusted_p_value	negative_log10_of_adjusted_p_value	term_size	query_size	intersection_size	effective_domain_size	intersections
GO:MF	protein binding	GO:0005515	TRUE	5.0254e-22	21.2988	10378	173	138	24945	SPP1,MGP,LYZ2,APOE,C3,CD74,NUPR1,COL3A1,H2-AA,H2-AB1,COL1A2,S100A6,COL1A1,BGN,FN1,SPARC,C1QB,C1QA,TYROBP,HSPA5,GSTA2,TSC22D1,VCAM1,COL4A1,VIM,C1QC,CFH,LCN2,HSPB1,LGALS1,IGHM,LGALS3,CTSS,CSTB,MANF,CRYAB,CX3CL1,TIMP1,CP,CCL2,S100A11,CXCL16,B2M,FCER1G,TNFRSF12A,SERPINH1,MDK,TTR,MMP2,TPM1,COL15A1,SERPINE1,RHOB,CLU,ACTB,IGFBP2,DYNLL1,TAGLN,DOCK8,CCN1,PSAP,TUBB5,CST3,IGHA,NPHS2,ANXA3,COL18A1,TMEM176B,C…
GO:MF	extracellular matrix structural constituent	GO:0005201	TRUE	1.21289e-15	14.9162	132	173	18	24945	COL3A1,COL1A2,COL1A1,BGN,FN1,SPARC,COL4A1,COL4A2,COL15A1,COL18A1,FBLN1,COL6A2,TNC,NPNT,COL6A1,DCN,IGFBP7,FGG
GO:MF	binding	GO:0005488	FALSE	9.54168e-15	14.0204	16204	173	160	24945	SPP1,MGP,LYZ2,APOE,C3,CD74,NUPR1,COL3A1,H2-AA,H2-AB1,COL1A2,S100A6,COL1A1,BGN,FN1,SPARC,C1QB,C1QA,TYROBP,CYP4A14,HSPA5,GSTA2,TSC22D1,VCAM1,COL4A1,VIM,C1QC,CFH,MT2,LCN2,HSPB1,LGALS1,SCD1,IGHM,LGALS3,CTSS,CSTB,MANF,CRYAB,CX3CL1,TIMP1,CP,CCL2,S100A11,CXCL16,B2M,FCER1G,TNFRSF12A,SERPINH1,MDK,TTR,MMP2,LTBP2,TPM1,COL15A1,SERPINE1,RHOB,CLU,ACTB,IGFBP2,DYNLL1,TAGLN,DOCK8,CCN1,PSAP,TUBB5,RPS29,CPN1,CST3,I…
GO:MF	signaling receptor binding	GO:0005102	FALSE	2.19178e-14	13.6592	1582	173	46	24945	SPP1,APOE,C3,CD74,COL3A1,FN1,TYROBP,VCAM1,IGHM,LGALS3,MANF,CX3CL1,TIMP1,CCL2,CXCL16,MDK,TTR,SERPINE1,CLU,CCN1,PSAP,TUBB5,IGHA,CPE,FBLN1,F2R,MSN,FLNA,CRLF1,TRF,ITGB1,H2-K1,ITGB5,GDF15,MYH9,HSP90B1,AGT,ICAM1,PFN1,NPNT,HSP90AA1,PDIA3,CXCL14,GAS6,ANXA5,FGG
GO:MF	protein-containing complex binding	GO:0044877	FALSE	3.29633e-14	13.482	2047	173	52	24945	SPP1,APOE,CD74,NUPR1,COL3A1,H2-AA,H2-AB1,FN1,SPARC,HSPA5,VCAM1,VIM,LGALS3,CTSS,CRYAB,CX3CL1,B2M,FCER1G,SERPINH1,TTR,TPM1,CLU,DYNLL1,CCN1,TUBB5,FBLN1,ARPC1B,F2R,EGR1,KRT8,COL6A2,FLNA,TUBA1A,CAPG,TAGLN2,ITGB1,H2-K1,MYH9,RTN4,C4B,ICAM1,CTSB,ADGRG1,MARCKS,GADD45A,NPNT,COL6A1,DCN,TPM4,RPLP1,H2-DMA,CD63
GO:MF	extracellular matrix binding	GO:0050840	FALSE	2.25417e-12	11.647	56	173	12	24945	SPP1,BGN,SPARC,LGALS1,LGALS3,CTSS,CCN1,SMOC2,ANXA2,ITGB1,ADGRG1,DCN
GO:MF	identical protein binding	GO:0042802	FALSE	2.25588e-12	11.6467	2350	173	53	24945	LYZ2,APOE,COL1A2,S100A6,COL1A1,FN1,C1QB,TYROBP,GSTA2,VIM,CFH,LCN2,HSPB1,LGALS1,CRYAB,S100A11,B2M,FCER1G,TTR,TPM1,ACTB,DYNLL1,PSAP,CST3,COL18A1,FBLN1,ANXA2,IFI27L2A,LITAF,HMGCS2,YWHAH,S100A10,FLNA,TUBA1A,H2-K1,GDF15,MYH9,RTN4,ANXA1,MARCKS,TGM2,GADD45A,RCAN1,HSP90AA1,PDIA3,TPM4,CSF1R,CEBPD,MID1IP1,RPS19,ANXA5,GLUL,FGG
GO:MF	structural molecule activity	GO:0005198	FALSE	4.27848e-12	11.3687	921	173	33	24945	COL3A1,COL1A2,COL1A1,BGN,FN1,SPARC,COL4A1,VIM,CRYAB,COL4A2,TPM1,COL15A1,ACTB,RPS28,TUBB5,RPS29,COL18A1,FBLN1,ARPC1B,COL6A2,TUBA1A,RPL38,TUBA1B,RPL12,RPL39,TNC,NPNT,COL6A1,DCN,IGFBP7,RPLP1,RPS19,FGG
GO:MF	extracellular matrix structural constituent conferring tensile strength	GO:0030020	FALSE	1.13767e-09	8.94399	35	173	9	24945	COL3A1,COL1A2,COL1A1,COL4A1,COL4A2,COL15A1,COL18A1,COL6A2,COL6A1
GO:MF	peptidase regulator activity	GO:0061134	TRUE	4.20475e-09	8.37626	269	173	17	24945	C3,FN1,SERPING1,CTSS,CSTB,TIMP1,SERPINH1,SERPINE1,WFDC2,CST3,FBLN1,ANXA2,TIMP2,AGT,C4B,SERPINA1F,WFDC17
GO:MF	molecular function regulator activity	GO:0098772	FALSE	2.30057e-08	7.63816	2145	173	44	24945	SPP1,APOE,C3,NUPR1,FN1,TYROBP,HSPB1,SERPING1,LGALS3,CTSS,CSTB,MANF,CX3CL1,TIMP1,CCL2,CXCL16,SERPINH1,MDK,TTR,SERPINE1,DYNLL1,DOCK8,WFDC2,CST3,ANXA3,FBLN1,ANXA2,TIMP2,YWHAH,FLNA,CRLF1,GDF15,AGT,C4B,SERPINA1F,ANXA1,PFN1,WFDC17,RCAN1,HSP90AA1,CXCL14,FXYD5,RPLP1,GAS6
GO:MF	endopeptidase inhibitor activity	GO:0004866	FALSE	3.97533e-08	7.40063	189	173	14	24945	C3,SERPING1,CSTB,TIMP1,SERPINH1,SERPINE1,WFDC2,CST3,ANXA2,TIMP2,AGT,C4B,SERPINA1F,WFDC17
GO:MF	peptidase inhibitor activity	GO:0030414	FALSE	1.09874e-07	6.95911	204	173	14	24945	C3,SERPING1,CSTB,TIMP1,SERPINH1,SERPINE1,WFDC2,CST3,ANXA2,TIMP2,AGT,C4B,SERPINA1F,WFDC17
GO:MF	cell adhesion molecule binding	GO:0050839	FALSE	1.2824e-07	6.89198	289	173	16	24945	SPP1,COL3A1,FN1,VCAM1,CX3CL1,CCN1,CPE,FBLN1,MSN,ITGB1,MYH9,RTN4,ICAM1,NPNT,FXYD5,FGG
GO:MF	endopeptidase regulator activity	GO:0061135	FALSE	1.61193e-07	6.79265	210	173	14	24945	C3,SERPING1,CSTB,TIMP1,SERPINH1,SERPINE1,WFDC2,CST3,ANXA2,TIMP2,AGT,C4B,SERPINA1F,WFDC17
GO:MF	enzyme inhibitor activity	GO:0004857	FALSE	4.19869e-07	6.37689	412	173	18	24945	C3,HSPB1,SERPING1,CSTB,TIMP1,SERPINH1,SERPINE1,DYNLL1,WFDC2,CST3,ANXA3,ANXA2,TIMP2,AGT,C4B,SERPINA1F,ANXA1,WFDC17
GO:MF	protease binding	GO:0002020	FALSE	4.89437e-07	6.3103	189	173	13	24945	COL3A1,COL1A2,COL1A1,FN1,LCN2,CSTB,TIMP1,SERPINE1,PSAP,CST3,ANXA2,TIMP2,ITGB1
GO:MF	collagen binding	GO:0005518	FALSE	8.51449e-07	6.06984	70	173	9	24945	SPARC,CTSS,SERPINH1,COL6A2,ITGB1,CTSB,ADGRG1,COL6A1,DCN
GO:MF	enzyme binding	GO:0019899	FALSE	2.37142e-06	5.62499	2297	173	42	24945	APOE,CD74,COL3A1,H2-AB1,COL1A2,COL1A1,FN1,HSPA5,VIM,LCN2,HSPB1,LGALS3,CSTB,TIMP1,SERPINE1,CLU,ACTB,DYNLL1,PSAP,TUBB5,CST3,ANXA2,TMSB4X,TIMP2,LAPTM5,YWHAH,EGR1,MSN,FLNA,TUBA1B,ITGB1,MYH9,HSP90B1,RTN4,MARCKS,PFN1,GADD45A,HSP90AA1,CSF1R,GAS6,RPS19,ANXA5
GO:MF	integrin binding	GO:0005178	FALSE	2.73491e-06	5.56306	141	173	11	24945	SPP1,COL3A1,FN1,VCAM1,CX3CL1,CCN1,FBLN1,ITGB1,MYH9,ICAM1,NPNT
GO:MF	MHC class II protein complex binding	GO:0023026	FALSE	4.22689e-06	5.37398	11	173	5	24945	CD74,H2-AA,H2-AB1,B2M,H2-DMA
GO:MF	platelet-derived growth factor binding	GO:0048407	FALSE	7.20545e-06	5.14234	12	173	5	24945	COL3A1,COL1A2,COL1A1,COL4A1,COL6A1
GO:MF	enzyme regulator activity	GO:0030234	FALSE	1.19296e-05	4.92337	1286	173	29	24945	APOE,C3,NUPR1,FN1,TYROBP,HSPB1,SERPING1,CTSS,CSTB,TIMP1,SERPINH1,SERPINE1,DYNLL1,DOCK8,WFDC2,CST3,ANXA3,FBLN1,ANXA2,TIMP2,AGT,C4B,SERPINA1F,ANXA1,WFDC17,RCAN1,HSP90AA1,RPLP1,GAS6
GO:MF	transition metal ion binding	GO:0046914	FALSE	2.03607e-05	4.69121	1082	173	26	24945	S100A6,FN1,CYP4A14,MT2,LCN2,SCD1,TIMP1,CP,MMP2,RPS29,CPN1,MT1,LOXL1,CPE,TIMP2,LITAF,EGR1,CYP4A10,CPXM1,TRF,ADAMTS1,CYP1B1,CRIP1,CYGB,AOC1,GLUL
GO:MF	glycosaminoglycan binding	GO:0005539	FALSE	2.7087e-05	4.56724	218	173	12	24945	APOE,BGN,FN1,CFH,IGHM,CCL2,MDK,CCN1,SMOC2,ADAMTS1,ADGRG1,DCN
GO:MF	growth factor binding	GO:0019838	FALSE	3.49969e-05	4.45597	141	173	10	24945	COL3A1,COL1A2,COL1A1,COL4A1,IGFBP2,CCN1,COL6A1,IGFBP7,CSF1R,RPS19
GO:MF	molecular function inhibitor activity	GO:0140678	FALSE	4.10146e-05	4.38706	554	173	18	24945	C3,HSPB1,SERPING1,CSTB,TIMP1,SERPINH1,SERPINE1,DYNLL1,WFDC2,CST3,ANXA3,ANXA2,TIMP2,AGT,C4B,SERPINA1F,ANXA1,WFDC17
GO:MF	ion binding	GO:0043167	FALSE	5.43363e-05	4.26491	5976	173	73	24945	SPP1,MGP,APOE,COL3A1,COL1A2,S100A6,COL1A1,FN1,SPARC,TYROBP,CYP4A14,HSPA5,GSTA2,MT2,LCN2,SCD1,IGHM,CRYAB,TIMP1,CP,S100A11,FCER1G,MDK,MMP2,LTBP2,RHOB,ACTB,PSAP,TUBB5,RPS29,CPN1,MT1,LOXL1,ANXA3,COL18A1,CPE,SMOC2,FBLN1,ANXA2,TIMP2,LITAF,EGR1,S100A10,CYP4A10,TUBA1A,CPXM1,TRF,TUBA1B,ITGB1,RBP1,MYH9,HSP90B1,RTN4,ADAMTS1,ANXA1,CYP1B1,ZFP36L1,PFN1,TGM2,NPNT,AXL,HSP90AA1,CRIP1,CYGB,SLC6A6,TPM4,CSF1R,AOC1,G…
GO:MF	protein homodimerization activity	GO:0042803	FALSE	7.23096e-05	4.1408	778	173	21	24945	APOE,S100A6,TYROBP,GSTA2,HSPB1,CRYAB,S100A11,B2M,FCER1G,TPM1,PSAP,S100A10,FLNA,H2-K1,GDF15,MYH9,RTN4,GADD45A,HSP90AA1,TPM4,CSF1R
GO:MF	MHC protein complex binding	GO:0023023	FALSE	0.000101707	3.99265	19	173	5	24945	CD74,H2-AA,H2-AB1,B2M,H2-DMA
GO:MF	cation binding	GO:0043169	FALSE	0.000137287	3.86237	4237	173	57	24945	MGP,APOE,COL3A1,COL1A2,S100A6,COL1A1,FN1,SPARC,TYROBP,CYP4A14,MT2,LCN2,SCD1,IGHM,CRYAB,TIMP1,CP,S100A11,FCER1G,MMP2,LTBP2,TUBB5,RPS29,CPN1,MT1,LOXL1,ANXA3,COL18A1,CPE,SMOC2,FBLN1,ANXA2,TIMP2,LITAF,EGR1,S100A10,CYP4A10,TUBA1A,CPXM1,TRF,TUBA1B,ITGB1,RTN4,ADAMTS1,ANXA1,CYP1B1,ZFP36L1,TGM2,NPNT,CRIP1,CYGB,TPM4,AOC1,GAS6,ANXA5,GLUL,FGG
GO:MF	metal ion binding	GO:0046872	FALSE	0.000151776	3.8188	4138	173	56	24945	MGP,APOE,COL3A1,COL1A2,S100A6,COL1A1,FN1,SPARC,TYROBP,CYP4A14,MT2,LCN2,SCD1,CRYAB,TIMP1,CP,S100A11,FCER1G,MMP2,LTBP2,TUBB5,RPS29,CPN1,MT1,LOXL1,ANXA3,COL18A1,CPE,SMOC2,FBLN1,ANXA2,TIMP2,LITAF,EGR1,S100A10,CYP4A10,TUBA1A,CPXM1,TRF,TUBA1B,ITGB1,RTN4,ADAMTS1,ANXA1,CYP1B1,ZFP36L1,TGM2,NPNT,CRIP1,CYGB,TPM4,AOC1,GAS6,ANXA5,GLUL,FGG
GO:MF	protein dimerization activity	GO:0046983	FALSE	0.000254324	3.59461	1150	173	25	24945	APOE,S100A6,TYROBP,GSTA2,HSPB1,CRYAB,S100A11,B2M,FCER1G,TPM1,PSAP,YWHAH,S100A10,FLNA,TUBA1A,ITGB1,H2-K1,GDF15,MYH9,RTN4,HEXA,GADD45A,HSP90AA1,TPM4,CSF1R
GO:MF	proteoglycan binding	GO:0043394	FALSE	0.000314182	3.50282	43	173	6	24945	APOE,FN1,CFH,CTSS,CTSB,TNC
GO:MF	structural constituent of cytoskeleton	GO:0005200	TRUE	0.000745534	3.12753	78	173	7	24945	VIM,TPM1,ACTB,TUBB5,ARPC1B,TUBA1A,TUBA1B
GO:MF	phospholipase A2 inhibitor activity	GO:0019834	TRUE	0.00081543	3.08861	4	173	3	24945	ANXA3,ANXA2,ANXA1
GO:MF	heparin binding	GO:0008201	FALSE	0.00109874	2.95911	159	173	9	24945	APOE,FN1,CFH,CCL2,MDK,CCN1,SMOC2,ADAMTS1,ADGRG1
GO:MF	cytoskeletal protein binding	GO:0008092	FALSE	0.00120712	2.91825	1005	173	22	24945	APOE,S100A6,CRYAB,TPM1,CLU,ACTB,ANXA2,ARPC1B,TMSB4X,YWHAH,MSN,FLNA,CAPG,TAGLN2,ITGB1,MYH9,MARCKS,PFN1,AXL,HSP90AA1,TPM4,FXYD5
GO:MF	serine-type endopeptidase inhibitor activity	GO:0004867	FALSE	0.00123505	2.90832	120	173	8	24945	SERPING1,SERPINH1,SERPINE1,WFDC2,ANXA2,AGT,SERPINA1F,WFDC17
GO:MF	actin binding	GO:0003779	FALSE	0.00199044	2.70105	448	173	14	24945	TPM1,ARPC1B,TMSB4X,YWHAH,MSN,FLNA,CAPG,TAGLN2,ITGB1,MYH9,MARCKS,PFN1,TPM4,FXYD5
GO:MF	sulfur compound binding	GO:1901681	FALSE	0.00241019	2.61795	276	173	11	24945	APOE,FN1,CFH,CCL2,MDK,CCN1,SMOC2,TRF,ADAMTS1,ADGRG1,SLC6A6
GO:MF	fibronectin binding	GO:0001968	FALSE	0.00299733	2.52327	36	173	5	24945	CTSS,MMP2,FBLN1,ITGB1,TNC
GO:MF	amide binding	GO:0033218	FALSE	0.00440691	2.35587	415	173	13	24945	APOE,CD74,H2-AA,H2-AB1,CRYAB,CLU,PSAP,CST3,H2-K1,CTSB,CRIP1,ANXA5,GLUL
GO:MF	calcium-dependent protein binding	GO:0048306	FALSE	0.00681909	2.16627	72	173	6	24945	MGP,S100A6,S100A11,ANXA3,ANXA2,ANXA1
GO:MF	phospholipase inhibitor activity	GO:0004859	FALSE	0.00702622	2.15328	7	173	3	24945	ANXA3,ANXA2,ANXA1
GO:MF	peptide binding	GO:0042277	FALSE	0.0132638	1.87733	331	173	11	24945	APOE,CD74,H2-AA,H2-AB1,CRYAB,CLU,CST3,H2-K1,CTSB,CRIP1,ANXA5
GO:MF	scaffold protein binding	GO:0097110	FALSE	0.0165643	1.78083	84	173	6	24945	VIM,DYNLL1,PSAP,KRT8,MYH9,HSP90AA1
GO:MF	receptor ligand activity	GO:0048018	FALSE	0.0183307	1.73682	546	173	14	24945	SPP1,LGALS3,MANF,CX3CL1,TIMP1,CCL2,CXCL16,MDK,TTR,CRLF1,GDF15,AGT,CXCL14,GAS6
GO:MF	unfolded protein binding	GO:0051082	FALSE	0.0215849	1.66585	88	173	6	24945	HSPA5,CRYAB,SERPINH1,CLU,HSP90B1,HSP90AA1
GO:MF	signaling receptor activator activity	GO:0030546	FALSE	0.022768	1.64268	557	173	14	24945	SPP1,LGALS3,MANF,CX3CL1,TIMP1,CCL2,CXCL16,MDK,TTR,CRLF1,GDF15,AGT,CXCL14,GAS6
GO:MF	calcium ion binding	GO:0005509	FALSE	0.0234292	1.63024	710	173	16	24945	MGP,S100A6,SPARC,S100A11,LTBP2,ANXA3,SMOC2,FBLN1,ANXA2,S100A10,ITGB1,ANXA1,TGM2,NPNT,GAS6,ANXA5
GO:MF	immunoglobulin receptor binding	GO:0034987	FALSE	0.0237229	1.62483	10	173	3	24945	IGHM,IGHA,FLNA
GO:MF	protein folding chaperone	GO:0044183	TRUE	0.032209	1.49202	58	173	5	24945	CD74,HSPA5,HSPB1,HSP90B1,HSP90AA1
GO:MF	laminin binding	GO:0043236	FALSE	0.033241	1.47833	30	173	4	24945	LGALS1,LGALS3,CTSS,ITGB1
GO:MF	lipase inhibitor activity	GO:0055102	FALSE	0.0430495	1.36603	12	173	3	24945	ANXA3,ANXA2,ANXA1
GO:BP	locomotion	GO:0040011	TRUE	3.06444e-32	31.5136	1267	175	60	26856	SPP1,APOE,CD74,COL3A1,COL1A1,FN1,SPARC,HSPA5,VCAM1,VIM,LCN2,HSPB1,LGALS3,CX3CL1,TIMP1,CCL2,S100A11,CXCL16,FCER1G,MDK,MMP2,TPM1,SERPINE1,RHOB,DOCK8,CCN1,ANXA3,COL18A1,SMOC2,FBLN1,TMSB4X,F2R,EGR1,MSN,FLNA,TRF,ITGB1,SPNS2,MYH9,RTN4,AGT,ADAMTS1,ANXA1,CYP1B1,ICAM1,ADGRG1,PFN1,TNC,GADD45A,RCAN1,DCN,CYGB,CXCL14,CSF1R,TACSTD2,GAS6,RPS19,ANXA5,GLUL,CD63
GO:BP	regulation of cell motility	GO:2000145	FALSE	1.2609e-31	30.8993	1036	175	55	26856	APOE,CD74,COL3A1,COL1A1,FN1,SPARC,HSPA5,VIM,LCN2,HSPB1,LGALS3,CX3CL1,TIMP1,CCL2,S100A11,CXCL16,MDK,MMP2,TPM1,SERPINE1,RHOB,DOCK8,CCN1,ANXA3,COL18A1,SMOC2,FBLN1,TMSB4X,F2R,EGR1,MSN,FLNA,TRF,ITGB1,SPNS2,MYH9,RTN4,AGT,ADAMTS1,ANXA1,CYP1B1,ICAM1,ADGRG1,PFN1,TNC,GADD45A,DCN,CYGB,CXCL14,CSF1R,TACSTD2,GAS6,ANXA5,GLUL,CD63
GO:BP	regulation of cell migration	GO:0030334	FALSE	9.4305e-31	30.0255	977	175	53	26856	APOE,CD74,COL3A1,COL1A1,FN1,SPARC,HSPA5,VIM,LCN2,HSPB1,LGALS3,CX3CL1,TIMP1,CCL2,S100A11,CXCL16,MDK,MMP2,TPM1,SERPINE1,RHOB,DOCK8,CCN1,ANXA3,COL18A1,SMOC2,FBLN1,TMSB4X,F2R,EGR1,MSN,FLNA,ITGB1,SPNS2,MYH9,RTN4,AGT,ADAMTS1,ANXA1,CYP1B1,ICAM1,ADGRG1,PFN1,TNC,GADD45A,DCN,CYGB,CXCL14,CSF1R,TACSTD2,GAS6,GLUL,CD63
GO:BP	regulation of locomotion	GO:0040012	FALSE	1.30562e-30	29.8842	1084	175	55	26856	APOE,CD74,COL3A1,COL1A1,FN1,SPARC,HSPA5,VIM,LCN2,HSPB1,LGALS3,CX3CL1,TIMP1,CCL2,S100A11,CXCL16,MDK,MMP2,TPM1,SERPINE1,RHOB,DOCK8,CCN1,ANXA3,COL18A1,SMOC2,FBLN1,TMSB4X,F2R,EGR1,MSN,FLNA,TRF,ITGB1,SPNS2,MYH9,RTN4,AGT,ADAMTS1,ANXA1,CYP1B1,ICAM1,ADGRG1,PFN1,TNC,GADD45A,DCN,CYGB,CXCL14,CSF1R,TACSTD2,GAS6,ANXA5,GLUL,CD63
GO:BP	anatomical structure development	GO:0048856	TRUE	6.7963e-30	29.1677	6222	175	115	26856	SPP1,MGP,APOE,C3,CD74,NUPR1,COL3A1,H2-AA,H2-AB1,COL1A2,COL1A1,BGN,FN1,SPARC,C1QB,C1QA,TYROBP,CYP4A14,HSPA5,VCAM1,COL4A1,VIM,C1QC,CFH,LCN2,HSPB1,LGALS1,SCD1,LGALS3,CRYAB,CX3CL1,COL4A2,TIMP1,CCL2,B2M,FCER1G,TNFRSF12A,SERPINH1,MDK,MMP2,TPM1,SERPINE1,RHOB,CLU,ACTB,TAGLN,CCN1,PSAP,TUBB5,CST3,LOXL1,NPHS2,ANXA3,COL18A1,TMEM176B,CPE,SMOC2,FBLN1,ANXA2,TMSB4X,LAPTM5,HMGCS2,YWHAH,EGR1,S100A10,CYP4A10,KRT8,M…
GO:BP	cell migration	GO:0016477	FALSE	9.75613e-30	29.0107	1525	175	62	26856	SPP1,APOE,CD74,COL3A1,COL1A1,FN1,SPARC,HSPA5,VCAM1,VIM,LCN2,HSPB1,LGALS3,CX3CL1,TIMP1,CCL2,S100A11,CXCL16,FCER1G,TNFRSF12A,MDK,MMP2,TPM1,SERPINE1,RHOB,DOCK8,CCN1,ANXA3,COL18A1,SMOC2,FBLN1,TMSB4X,F2R,EGR1,MSN,FLNA,TUBA1A,ITGB1,SPNS2,ITGB5,MYH9,RTN4,AGT,ADAMTS1,ANXA1,CYP1B1,ICAM1,ADGRG1,PFN1,TNC,GADD45A,AXL,HSP90AA1,DCN,CYGB,CXCL14,CSF1R,TACSTD2,GAS6,RPS19,GLUL,CD63
GO:BP	cell motility	GO:0048870	FALSE	1.27902e-29	28.8931	1720	175	65	26856	SPP1,APOE,CD74,COL3A1,COL1A1,FN1,SPARC,HSPA5,VCAM1,VIM,LCN2,HSPB1,LGALS3,CX3CL1,TIMP1,CCL2,S100A11,CXCL16,FCER1G,TNFRSF12A,MDK,MMP2,TPM1,SERPINE1,RHOB,ACTB,DOCK8,CCN1,ANXA3,COL18A1,SMOC2,FBLN1,TMSB4X,F2R,EGR1,MSN,FLNA,TUBA1A,TRF,ITGB1,SPNS2,ITGB5,MYH9,RTN4,AGT,ADAMTS1,ANXA1,CYP1B1,ICAM1,ADGRG1,PFN1,TNC,GADD45A,AXL,HSP90AA1,DCN,CYGB,CXCL14,CSF1R,TACSTD2,GAS6,RPS19,ANXA5,GLUL,CD63
GO:BP	regulation of multicellular organismal process	GO:0051239	FALSE	2.32719e-28	27.6332	3173	175	83	26856	SPP1,MGP,APOE,C3,CD74,NUPR1,H2-AA,H2-AB1,COL1A1,FN1,SPARC,TYROBP,HSPA5,VCAM1,VIM,C1QC,LCN2,HSPB1,SERPING1,LGALS1,SCD1,LGALS3,CTSS,CX3CL1,COL4A2,TIMP1,CCL2,B2M,FCER1G,TNFRSF12A,MDK,MMP2,TPM1,SERPINE1,RHOB,CLU,ACTB,IGFBP2,DOCK8,CCN1,CST3,ANXA3,COL18A1,TMEM176B,CPE,SMOC2,FBLN1,ANXA2,F2R,LAPTM5,LITAF,YWHAH,EGR1,S100A10,FLNA,TRF,ITGB1,GDF15,RBP1,RTN4,AGT,ADAMTS1,ANXA1,CYP1B1,ICAM1,ZFP36L1,MARCKS,PFN1,…
GO:BP	developmental process	GO:0032502	FALSE	7.27668e-27	26.1381	6808	175	116	26856	SPP1,MGP,APOE,C3,CD74,NUPR1,COL3A1,H2-AA,H2-AB1,COL1A2,COL1A1,BGN,FN1,SPARC,C1QB,C1QA,TYROBP,CYP4A14,HSPA5,VCAM1,COL4A1,VIM,C1QC,CFH,LCN2,HSPB1,LGALS1,SCD1,LGALS3,CRYAB,CX3CL1,COL4A2,TIMP1,CCL2,B2M,FCER1G,TNFRSF12A,SERPINH1,MDK,MMP2,TPM1,SERPINE1,RHOB,CLU,ACTB,TAGLN,CCN1,PSAP,TUBB5,CST3,LOXL1,NPHS2,ANXA3,COL18A1,TMEM176B,CPE,SMOC2,FBLN1,ANXA2,TMSB4X,LAPTM5,HMGCS2,YWHAH,EGR1,S100A10,CYP4A10,KRT8,M…
GO:BP	response to external stimulus	GO:0009605	FALSE	7.38842e-27	26.1314	2987	175	79	26856	SPP1,LYZ2,APOE,C3,CD74,NUPR1,COL3A1,H2-AA,H2-AB1,COL1A1,FN1,C1QB,C1QA,TYROBP,HSPA5,GSTA2,VCAM1,VIM,C1QC,CFH,MT2,LCN2,HSPB1,SERPING1,LGALS1,SCD1,IGHM,LGALS3,CTSS,CX3CL1,CD52,CCL2,CXCL16,B2M,FCER1G,MDK,MMP2,SERPINE1,CLU,IGFBP2,CCN1,WFDC2,LOXL1,ANXA3,SMOC2,ANXA2,IFI27L2A,F2R,LITAF,HMGCS2,KRT8,FLNA,TUBA1A,TRF,H2-K1,GDF15,RBP1,RPL39,RTN4,C4B,ANXA1,CYP1B1,TNC,WFDC17,TGM2,GADD45A,NPNT,AXL,HSP90AA1,PDIA3…
GO:BP	cell adhesion	GO:0007155	FALSE	3.86659e-26	25.4127	1448	175	57	26856	SPP1,CD74,COL3A1,H2-AA,H2-AB1,COL1A1,FN1,VCAM1,CFH,HSPB1,LGALS1,CX3CL1,CCL2,B2M,TNFRSF12A,MDK,MMP2,TPM1,COL15A1,SERPINE1,RHOB,ACTB,IGFBP2,DOCK8,CCN1,COL18A1,SMOC2,FBLN1,LAPTM5,S100A10,MSN,COL6A2,FLNA,ITGB1,LGALS3BP,ITGB5,MYH9,RTN4,ANXA1,CYP1B1,ICAM1,ZFP36L1,ADGRG1,MARCKS,TNC,TGM2,NPNT,AXL,HSP90AA1,COL6A1,MXRA8,PDIA3,IGFBP7,TACSTD2,GAS6,CD63,FGG
GO:BP	response to stress	GO:0006950	FALSE	1.62348e-25	24.7896	4038	175	89	26856	SPP1,LYZ2,APOE,C3,CD74,NUPR1,COL3A1,H2-AA,H2-AB1,COL1A1,FN1,C1QB,C1QA,TYROBP,HSPA5,VCAM1,VIM,C1QC,CFH,MT2,LCN2,HSPB1,SERPING1,LGALS1,SCD1,IGHM,CTSS,CRYAB,CX3CL1,TIMP1,CCL2,CXCL16,B2M,FCER1G,TNFRSF12A,MDK,MMP2,TPM1,SERPINE1,RHOB,CLU,ACTB,CCN1,PSAP,WFDC2,CST3,MT1,ANXA3,COL18A1,SMOC2,FBLN1,ANXA2,F2R,LAPTM5,HMGCS2,EGR1,S100A10,KRT8,FLNA,TRF,ITGB1,H2-K1,MYH9,RPL39,HSP90B1,RTN4,C4B,ANXA1,CYP1B1,ICAM1,Z…
GO:BP	multicellular organism development	GO:0007275	FALSE	2.24303e-23	22.6492	4828	175	94	26856	SPP1,MGP,APOE,C3,CD74,NUPR1,COL3A1,H2-AA,COL1A2,COL1A1,BGN,FN1,SPARC,C1QA,TYROBP,CYP4A14,HSPA5,VCAM1,COL4A1,VIM,C1QC,CFH,LCN2,HSPB1,LGALS1,CRYAB,CX3CL1,COL4A2,TIMP1,CCL2,B2M,TNFRSF12A,SERPINH1,MDK,MMP2,TPM1,SERPINE1,RHOB,CLU,ACTB,CCN1,PSAP,LOXL1,NPHS2,ANXA3,COL18A1,TMEM176B,CPE,SMOC2,FBLN1,ANXA2,HMGCS2,YWHAH,EGR1,S100A10,CYP4A10,KRT8,FLNA,TUBA1A,CRLF1,RPL38,TRF,ITGB1,SPNS2,H2-K1,ITGB5,RBP1,MYH9,R…
GO:BP	positive regulation of cell motility	GO:2000147	FALSE	2.91649e-23	22.5351	602	175	38	26856	CD74,COL1A1,FN1,SPARC,HSPA5,LCN2,HSPB1,LGALS3,CX3CL1,CCL2,S100A11,CXCL16,MDK,MMP2,SERPINE1,RHOB,DOCK8,CCN1,ANXA3,COL18A1,SMOC2,FBLN1,TMSB4X,F2R,EGR1,FLNA,TRF,ITGB1,RTN4,AGT,ADAMTS1,ANXA1,CYP1B1,ICAM1,PFN1,CXCL14,CSF1R,GAS6
GO:BP	positive regulation of cell migration	GO:0030335	FALSE	6.97128e-23	22.1567	574	175	37	26856	CD74,COL1A1,FN1,SPARC,HSPA5,LCN2,HSPB1,LGALS3,CX3CL1,CCL2,S100A11,CXCL16,MDK,MMP2,SERPINE1,RHOB,DOCK8,CCN1,ANXA3,COL18A1,SMOC2,FBLN1,TMSB4X,F2R,EGR1,FLNA,ITGB1,RTN4,AGT,ADAMTS1,ANXA1,CYP1B1,ICAM1,PFN1,CXCL14,CSF1R,GAS6
GO:BP	positive regulation of locomotion	GO:0040017	FALSE	8.44654e-23	22.0733	620	175	38	26856	CD74,COL1A1,FN1,SPARC,HSPA5,LCN2,HSPB1,LGALS3,CX3CL1,CCL2,S100A11,CXCL16,MDK,MMP2,SERPINE1,RHOB,DOCK8,CCN1,ANXA3,COL18A1,SMOC2,FBLN1,TMSB4X,F2R,EGR1,FLNA,TRF,ITGB1,RTN4,AGT,ADAMTS1,ANXA1,CYP1B1,ICAM1,PFN1,CXCL14,CSF1R,GAS6
GO:BP	cell differentiation	GO:0030154	FALSE	7.81512e-22	21.1071	4737	175	91	26856	SPP1,MGP,APOE,C3,CD74,NUPR1,COL3A1,H2-AA,H2-AB1,COL1A1,FN1,C1QA,TYROBP,HSPA5,VCAM1,COL4A1,VIM,C1QC,CFH,HSPB1,LGALS1,SCD1,LGALS3,CX3CL1,COL4A2,CCL2,B2M,FCER1G,TNFRSF12A,SERPINH1,MDK,MMP2,TPM1,SERPINE1,RHOB,CLU,ACTB,TAGLN,CCN1,PSAP,TUBB5,NPHS2,COL18A1,TMEM176B,ANXA2,TMSB4X,LAPTM5,YWHAH,EGR1,S100A10,KRT8,MSN,FLNA,TUBA1A,TRF,TAGLN2,ITGB1,H2-K1,ITGB5,GDF15,RBP1,MYH9,RTN4,AGT,JUNB,ADAMTS1,ANXA1,ICAM1,C…
GO:BP	cellular developmental process	GO:0048869	FALSE	7.93838e-22	21.1003	4738	175	91	26856	SPP1,MGP,APOE,C3,CD74,NUPR1,COL3A1,H2-AA,H2-AB1,COL1A1,FN1,C1QA,TYROBP,HSPA5,VCAM1,COL4A1,VIM,C1QC,CFH,HSPB1,LGALS1,SCD1,LGALS3,CX3CL1,COL4A2,CCL2,B2M,FCER1G,TNFRSF12A,SERPINH1,MDK,MMP2,TPM1,SERPINE1,RHOB,CLU,ACTB,TAGLN,CCN1,PSAP,TUBB5,NPHS2,COL18A1,TMEM176B,ANXA2,TMSB4X,LAPTM5,YWHAH,EGR1,S100A10,KRT8,MSN,FLNA,TUBA1A,TRF,TAGLN2,ITGB1,H2-K1,ITGB5,GDF15,RBP1,MYH9,RTN4,AGT,JUNB,ADAMTS1,ANXA1,ICAM1,C…
GO:BP	anatomical structure morphogenesis	GO:0009653	FALSE	1.09582e-21	20.9603	2773	175	70	26856	MGP,APOE,C3,COL3A1,COL1A2,COL1A1,FN1,SPARC,TYROBP,HSPA5,VCAM1,COL4A1,VIM,CFH,LCN2,HSPB1,CRYAB,CX3CL1,COL4A2,CCL2,TNFRSF12A,SERPINH1,MDK,MMP2,TPM1,SERPINE1,RHOB,CLU,ACTB,CCN1,PSAP,CST3,ANXA3,COL18A1,CPE,SMOC2,ANXA2,YWHAH,KRT8,MSN,FLNA,TUBA1A,RPL38,ITGB1,ITGB5,GDF15,MYH9,RTN4,AGT,JUNB,ADAMTS1,ANXA1,CYP1B1,ICAM1,ZFP36L1,ADGRG1,MARCKS,HEXA,PFN1,TNC,TGM2,GADD45A,NPNT,HSP90AA1,COL6A1,DCN,CSF1R,TACSTD2,…
GO:BP	system development	GO:0048731	FALSE	1.78198e-21	20.7491	4076	175	84	26856	SPP1,MGP,APOE,C3,NUPR1,COL3A1,COL1A2,COL1A1,BGN,FN1,SPARC,C1QA,TYROBP,CYP4A14,HSPA5,VCAM1,COL4A1,VIM,CFH,HSPB1,LGALS1,CRYAB,CX3CL1,COL4A2,TIMP1,CCL2,B2M,TNFRSF12A,SERPINH1,MDK,MMP2,TPM1,SERPINE1,RHOB,CLU,ACTB,CCN1,PSAP,LOXL1,NPHS2,ANXA3,COL18A1,CPE,SMOC2,ANXA2,HMGCS2,YWHAH,EGR1,S100A10,CYP4A10,FLNA,TUBA1A,CRLF1,RPL38,TRF,ITGB1,SPNS2,H2-K1,MYH9,RTN4,AGT,JUNB,ADAMTS1,ANXA1,CYP1B1,ICAM1,ZFP36L1,ADGR…
GO:BP	tube morphogenesis	GO:0035239	FALSE	1.89223e-21	20.723	925	175	43	26856	MGP,APOE,C3,COL3A1,FN1,SPARC,COL4A1,CFH,LCN2,HSPB1,CX3CL1,COL4A2,CCL2,TNFRSF12A,MDK,MMP2,SERPINE1,RHOB,CCN1,ANXA3,COL18A1,SMOC2,ANXA2,FLNA,ITGB1,MYH9,RTN4,AGT,JUNB,ADAMTS1,ANXA1,CYP1B1,ZFP36L1,ADGRG1,PFN1,TNC,TGM2,GADD45A,NPNT,DCN,TACSTD2,CTSZ,GLUL
GO:BP	response to organic substance	GO:0010033	FALSE	4.27402e-21	20.3692	3551	175	78	26856	SPP1,APOE,CD74,COL3A1,H2-AA,H2-AB1,COL1A2,COL1A1,FN1,HSPA5,GSTA2,VCAM1,COL4A1,VIM,CFH,LCN2,HSPB1,SCD1,CTSS,CRYAB,CX3CL1,TIMP1,CCL2,CXCL16,B2M,FCER1G,MMP2,SERPINE1,RHOB,CLU,ACTB,IGFBP2,DYNLL1,DOCK8,PSAP,CPN1,LOXL1,ANXA3,COL18A1,ARPC1B,F2R,LAPTM5,LITAF,HMGCS2,YWHAH,EGR1,KRT8,MSN,COL6A2,FLNA,TUBA1A,CRLF1,TUBA1B,ITGB1,GDF15,RBP1,MYH9,HSP90B1,JUNB,ANXA1,CYP1B1,ICAM1,CTSB,ZFP36L1,MARCKS,TNC,TGM2,NPNT,R…
GO:BP	tube development	GO:0035295	FALSE	5.60845e-21	20.2512	1178	175	47	26856	SPP1,MGP,APOE,C3,COL3A1,FN1,SPARC,COL4A1,CFH,LCN2,HSPB1,CX3CL1,COL4A2,CCL2,TNFRSF12A,MDK,MMP2,SERPINE1,RHOB,CCN1,ANXA3,COL18A1,SMOC2,ANXA2,HMGCS2,FLNA,CRLF1,ITGB1,MYH9,RTN4,AGT,JUNB,ADAMTS1,ANXA1,CYP1B1,ZFP36L1,ADGRG1,MARCKS,PFN1,TNC,TGM2,GADD45A,NPNT,DCN,TACSTD2,CTSZ,GLUL
GO:BP	programmed cell death	GO:0012501	FALSE	5.72242e-21	20.2424	2127	175	61	26856	SPP1,APOE,CD74,NUPR1,FN1,TYROBP,HSPA5,TSC22D1,LCN2,HSPB1,LGALS1,LGALS3,CTSS,CRYAB,CX3CL1,TIMP1,CCL2,FCER1G,TNFRSF12A,MDK,MMP2,SERPINE1,RHOB,CLU,ACTB,DYNLL1,DOCK8,CCN1,MT1,COL18A1,IFI27L2A,F2R,LAPTM5,YWHAH,EGR1,KRT8,FLNA,TUBA1A,CRLF1,EMP1,ITGB1,HSP90B1,AGT,ANXA1,CYP1B1,ICAM1,CTSB,ZFP36L1,MARCKS,TGM2,GADD45A,AXL,HSP90AA1,CRIP1,PDIA3,CSF1R,GAS6,IVNS1ABP,ANXA5,CTSZ,FGG
GO:BP	apoptotic process	GO:0006915	FALSE	5.89614e-21	20.2294	2053	175	60	26856	SPP1,APOE,CD74,NUPR1,FN1,TYROBP,HSPA5,TSC22D1,LCN2,HSPB1,LGALS1,LGALS3,CTSS,CRYAB,CX3CL1,TIMP1,CCL2,FCER1G,TNFRSF12A,MDK,MMP2,SERPINE1,RHOB,CLU,ACTB,DYNLL1,DOCK8,CCN1,MT1,COL18A1,IFI27L2A,F2R,YWHAH,EGR1,KRT8,FLNA,TUBA1A,CRLF1,EMP1,ITGB1,HSP90B1,AGT,ANXA1,CYP1B1,ICAM1,CTSB,ZFP36L1,MARCKS,TGM2,GADD45A,AXL,HSP90AA1,CRIP1,PDIA3,CSF1R,GAS6,IVNS1ABP,ANXA5,CTSZ,FGG
GO:BP	cell death	GO:0008219	FALSE	6.62952e-21	20.1785	2133	175	61	26856	SPP1,APOE,CD74,NUPR1,FN1,TYROBP,HSPA5,TSC22D1,LCN2,HSPB1,LGALS1,LGALS3,CTSS,CRYAB,CX3CL1,TIMP1,CCL2,FCER1G,TNFRSF12A,MDK,MMP2,SERPINE1,RHOB,CLU,ACTB,DYNLL1,DOCK8,CCN1,MT1,COL18A1,IFI27L2A,F2R,LAPTM5,YWHAH,EGR1,KRT8,FLNA,TUBA1A,CRLF1,EMP1,ITGB1,HSP90B1,AGT,ANXA1,CYP1B1,ICAM1,CTSB,ZFP36L1,MARCKS,TGM2,GADD45A,AXL,HSP90AA1,CRIP1,PDIA3,CSF1R,GAS6,IVNS1ABP,ANXA5,CTSZ,FGG
GO:BP	regulation of developmental process	GO:0050793	FALSE	8.46508e-21	20.0724	2702	175	68	26856	MGP,APOE,C3,CD74,NUPR1,H2-AA,COL1A1,FN1,SPARC,TYROBP,HSPA5,VIM,C1QC,LCN2,HSPB1,CX3CL1,COL4A2,CCL2,B2M,TNFRSF12A,MDK,TPM1,SERPINE1,RHOB,CLU,ACTB,CCN1,CST3,ANXA3,TMEM176B,CPE,SMOC2,ANXA2,TMSB4X,LAPTM5,YWHAH,S100A10,MSN,FLNA,TRF,ITGB1,GDF15,RBP1,MYH9,RTN4,AGT,JUNB,ADAMTS1,ANXA1,CYP1B1,ICAM1,ZFP36L1,MARCKS,TGM2,GADD45A,NPNT,RCAN1,AXL,HSP90AA1,DCN,SLC6A6,CXCL14,CSF1R,CEBPD,TACSTD2,GAS6,RPS19,GLUL
GO:BP	cellular response to chemical stimulus	GO:0070887	FALSE	1.18067e-20	19.9279	3150	175	73	26856	SPP1,APOE,CD74,COL3A1,H2-AB1,COL1A2,COL1A1,FN1,HSPA5,GSTA2,VCAM1,COL4A1,VIM,MT2,LCN2,HSPB1,LGALS3,CTSS,CX3CL1,CCL2,CXCL16,B2M,FCER1G,MDK,MMP2,TPM1,SERPINE1,RHOB,ACTB,IGFBP2,DYNLL1,DOCK8,PSAP,CST3,MT1,SMOC2,LAPTM5,LITAF,HMGCS2,YWHAH,EGR1,KRT8,MSN,FLNA,TUBA1A,CRLF1,TRF,TUBA1B,GDF15,MYH9,HSP90B1,RTN4,JUNB,ANXA1,CYP1B1,ICAM1,CTSB,ZFP36L1,MARCKS,TNC,TGM2,NPNT,AXL,COL6A1,CRIP1,CYGB,PDIA3,CXCL14,CSF1R,G…
GO:BP	response to stimulus	GO:0050896	FALSE	1.46341e-20	19.8346	10392	175	133	26856	SPP1,LYZ2,APOE,C3,CD74,NUPR1,COL3A1,H2-AA,H2-AB1,H2-EB1,COL1A2,COL1A1,FN1,SPARC,C1QB,C1QA,TYROBP,HSPA5,GSTA2,VCAM1,COL4A1,VIM,C1QC,CFH,MT2,LCN2,HSPB1,SERPING1,LGALS1,SCD1,IGHM,LGALS3,CTSS,MANF,CRYAB,CX3CL1,COL4A2,CD52,TIMP1,CP,CCL2,CXCL16,B2M,FCER1G,TNFRSF12A,MDK,TTR,MMP2,TPM1,SERPINE1,RHOB,CLU,ACTB,IGFBP2,DYNLL1,DOCK8,CCN1,PSAP,WFDC2,CPN1,CST3,IGHA,MT1,LOXL1,ANXA3,COL18A1,CPE,PMEPA1,SMOC2,FBLN1,…
GO:BP	immune system process	GO:0002376	FALSE	2.16361e-20	19.6648	2663	175	67	26856	SPP1,APOE,C3,CD74,COL3A1,H2-AA,H2-AB1,H2-EB1,FN1,C1QB,C1QA,TYROBP,VCAM1,VIM,C1QC,CFH,LCN2,HSPB1,SERPING1,LGALS1,IGHM,LGALS3,CTSS,CX3CL1,CCL2,CXCL16,B2M,FCER1G,MDK,MMP2,SERPINE1,CLU,ACTB,IGFBP2,DOCK8,PSAP,WFDC2,IGHA,ANXA3,TMEM176B,F2R,LAPTM5,LITAF,EGR1,MSN,TRF,ITGB1,SPNS2,H2-K1,RBP1,MYH9,RPL39,RTN4,C4B,ANXA1,ICAM1,ZFP36L1,WFDC17,AXL,HSP90AA1,PDIA3,CXCL14,CSF1R,GAS6,RPS19,H2-DMA,FGG
GO:BP	positive regulation of biological process	GO:0048518	FALSE	4.28927e-20	19.3676	6614	175	105	26856	SPP1,APOE,C3,CD74,NUPR1,COL3A1,H2-AA,H2-AB1,COL1A1,FN1,SPARC,C1QB,C1QA,TYROBP,CYP4A14,HSPA5,TSC22D1,VCAM1,VIM,C1QC,CFH,LCN2,HSPB1,SERPING1,LGALS1,SCD1,LGALS3,CTSS,CX3CL1,TIMP1,CCL2,S100A11,CXCL16,B2M,FCER1G,TNFRSF12A,MDK,MMP2,TPM1,SERPINE1,RHOB,CLU,ACTB,IGFBP2,DYNLL1,DOCK8,CCN1,PSAP,CST3,ANXA3,COL18A1,SMOC2,FBLN1,ANXA2,TMSB4X,F2R,LAPTM5,LITAF,YWHAH,EGR1,S100A10,CYP4A10,MSN,FLNA,CRLF1,TRF,ITGB1,H2…
GO:BP	response to wounding	GO:0009611	FALSE	4.90676e-20	19.3092	556	175	34	26856	APOE,C3,COL3A1,COL1A1,FN1,TYROBP,CFH,SERPING1,CX3CL1,TIMP1,CCL2,FCER1G,TNFRSF12A,MDK,MMP2,TPM1,SERPINE1,CCN1,SMOC2,FBLN1,ANXA2,F2R,S100A10,FLNA,ITGB1,MYH9,ANXA1,ZFP36L1,TNC,AXL,PDIA3,GAS6,ANXA5,FGG
GO:BP	blood vessel development	GO:0001568	FALSE	9.7828e-20	19.0095	756	175	38	26856	APOE,C3,COL3A1,COL1A2,COL1A1,FN1,SPARC,COL4A1,CFH,HSPB1,CX3CL1,COL4A2,CCL2,TNFRSF12A,MDK,MMP2,SERPINE1,RHOB,CCN1,LOXL1,ANXA3,COL18A1,SMOC2,ANXA2,EGR1,FLNA,ITGB1,MYH9,RTN4,JUNB,ADAMTS1,ANXA1,CYP1B1,ZFP36L1,ADGRG1,GADD45A,DCN,GLUL
GO:BP	tissue development	GO:0009888	FALSE	1.33459e-19	18.8747	2105	175	59	26856	SPP1,MGP,C3,NUPR1,COL3A1,COL1A2,COL1A1,BGN,FN1,VCAM1,COL4A1,VIM,CFH,LCN2,LGALS3,COL4A2,TIMP1,SERPINH1,MDK,MMP2,TPM1,SERPINE1,RHOB,ACTB,TAGLN,CCN1,PSAP,TUBB5,NPHS2,COL18A1,HMGCS2,EGR1,MSN,FLNA,CRLF1,RPL38,TAGLN2,ITGB1,ITGB5,RTN4,AGT,JUNB,ANXA1,CYP1B1,ICAM1,CTSB,ZFP36L1,MARCKS,PFN1,TNC,TGM2,NPNT,RCAN1,COL6A1,CSF1R,TACSTD2,GAS6,CTSZ,CD63
GO:BP	biological process involved in interspecies interaction between organisms	GO:0044419	FALSE	1.34464e-19	18.8714	1881	175	56	26856	LYZ2,APOE,C3,CD74,H2-AA,H2-AB1,FN1,C1QB,C1QA,TYROBP,GSTA2,VCAM1,VIM,C1QC,CFH,MT2,LCN2,HSPB1,SERPING1,LGALS1,SCD1,IGHM,CX3CL1,CD52,CCL2,CXCL16,B2M,FCER1G,SERPINE1,CLU,WFDC2,LOXL1,ANXA3,FBLN1,IFI27L2A,F2R,LITAF,HMGCS2,KRT8,TRF,H2-K1,RPL39,RTN4,C4B,ANXA1,ICAM1,CTSB,WFDC17,AXL,HSP90AA1,CXCL14,CSF1R,GAS6,RPS19,IVNS1ABP,FGG
GO:BP	regulation of programmed cell death	GO:0043067	FALSE	3.68756e-19	18.4333	1704	175	53	26856	SPP1,APOE,CD74,NUPR1,FN1,TYROBP,HSPA5,TSC22D1,LCN2,HSPB1,LGALS1,LGALS3,CTSS,CRYAB,CX3CL1,TIMP1,CCL2,FCER1G,TNFRSF12A,MDK,MMP2,SERPINE1,RHOB,CLU,ACTB,DOCK8,CCN1,MT1,COL18A1,F2R,LAPTM5,YWHAH,EGR1,FLNA,CRLF1,ITGB1,HSP90B1,AGT,ANXA1,CYP1B1,ICAM1,ZFP36L1,TGM2,GADD45A,AXL,HSP90AA1,PDIA3,CSF1R,GAS6,IVNS1ABP,ANXA5,CTSZ,FGG
GO:BP	vasculature development	GO:0001944	FALSE	3.99288e-19	18.3987	787	175	38	26856	APOE,C3,COL3A1,COL1A2,COL1A1,FN1,SPARC,COL4A1,CFH,HSPB1,CX3CL1,COL4A2,CCL2,TNFRSF12A,MDK,MMP2,SERPINE1,RHOB,CCN1,LOXL1,ANXA3,COL18A1,SMOC2,ANXA2,EGR1,FLNA,ITGB1,MYH9,RTN4,JUNB,ADAMTS1,ANXA1,CYP1B1,ZFP36L1,ADGRG1,GADD45A,DCN,GLUL
GO:BP	regulation of cell adhesion	GO:0030155	FALSE	3.99288e-19	18.3987	787	175	38	26856	SPP1,CD74,H2-AA,H2-AB1,COL1A1,FN1,VCAM1,HSPB1,LGALS1,CX3CL1,CCL2,B2M,MDK,MMP2,TPM1,SERPINE1,ACTB,IGFBP2,DOCK8,CCN1,SMOC2,FBLN1,LAPTM5,S100A10,FLNA,ITGB1,MYH9,ANXA1,CYP1B1,ICAM1,ADGRG1,TNC,TGM2,NPNT,HSP90AA1,TACSTD2,CD63,FGG
GO:BP	wound healing	GO:0042060	FALSE	5.73612e-19	18.2414	392	175	29	26856	APOE,C3,COL3A1,COL1A1,FN1,CFH,SERPING1,CX3CL1,TIMP1,CCL2,FCER1G,TNFRSF12A,TPM1,SERPINE1,CCN1,SMOC2,FBLN1,ANXA2,F2R,S100A10,FLNA,ITGB1,MYH9,ANXA1,AXL,PDIA3,GAS6,ANXA5,FGG
GO:BP	regulation of apoptotic process	GO:0042981	FALSE	6.73093e-19	18.1719	1656	175	52	26856	SPP1,APOE,CD74,NUPR1,FN1,TYROBP,HSPA5,TSC22D1,LCN2,HSPB1,LGALS1,LGALS3,CTSS,CRYAB,CX3CL1,TIMP1,CCL2,FCER1G,TNFRSF12A,MDK,MMP2,SERPINE1,RHOB,CLU,ACTB,DOCK8,CCN1,MT1,COL18A1,F2R,YWHAH,EGR1,FLNA,CRLF1,ITGB1,HSP90B1,AGT,ANXA1,CYP1B1,ICAM1,ZFP36L1,TGM2,GADD45A,AXL,HSP90AA1,PDIA3,CSF1R,GAS6,IVNS1ABP,ANXA5,CTSZ,FGG
GO:BP	positive regulation of multicellular organismal process	GO:0051240	FALSE	6.84109e-19	18.1649	1799	175	54	26856	SPP1,APOE,C3,CD74,H2-AA,H2-AB1,COL1A1,FN1,TYROBP,HSPA5,VCAM1,VIM,LCN2,HSPB1,LGALS1,SCD1,CX3CL1,CCL2,B2M,FCER1G,TNFRSF12A,MDK,TPM1,SERPINE1,RHOB,CLU,ACTB,IGFBP2,DOCK8,CCN1,ANXA3,SMOC2,ANXA2,F2R,LAPTM5,EGR1,FLNA,TRF,ITGB1,RTN4,AGT,ANXA1,CYP1B1,ICAM1,ZFP36L1,MARCKS,TGM2,NPNT,AXL,HSP90AA1,CSF1R,GAS6,RPS19,FGG
GO:BP	response to chemical	GO:0042221	FALSE	9.86932e-19	18.0057	5560	175	94	26856	SPP1,APOE,CD74,NUPR1,COL3A1,H2-AA,H2-AB1,COL1A2,COL1A1,FN1,HSPA5,GSTA2,VCAM1,COL4A1,VIM,CFH,MT2,LCN2,HSPB1,SCD1,LGALS3,CTSS,CRYAB,CX3CL1,TIMP1,CP,CCL2,CXCL16,B2M,FCER1G,MDK,MMP2,TPM1,SERPINE1,RHOB,CLU,ACTB,IGFBP2,DYNLL1,DOCK8,CCN1,PSAP,CPN1,CST3,MT1,LOXL1,ANXA3,COL18A1,SMOC2,ARPC1B,F2R,LAPTM5,LITAF,HMGCS2,YWHAH,EGR1,KRT8,MSN,COL6A2,FLNA,TUBA1A,CRLF1,TRF,TUBA1B,ITGB1,GDF15,RBP1,MYH9,HSP90B1,RTN4,J…
GO:BP	regulation of cell population proliferation	GO:0042127	FALSE	4.93993e-18	17.3063	2344	175	60	26856	APOE,CD74,NUPR1,H2-AA,FN1,SPARC,TYROBP,HSPA5,TSC22D1,VCAM1,VIM,LCN2,HSPB1,LGALS1,LGALS3,CX3CL1,TIMP1,CCL2,S100A11,B2M,TNFRSF12A,MDK,MMP2,TPM1,CLU,ACTB,IGFBP2,DYNLL1,CCN1,CST3,COL18A1,FBLN1,ANXA2,F2R,LAPTM5,YWHAH,EGR1,FLNA,CRLF1,TRF,ITGB1,H2-K1,RTN4,JUNB,ADAMTS1,ANXA1,CYP1B1,ICAM1,ZFP36L1,ADGRG1,MARCKS,PFN1,TNC,TGM2,HSP90AA1,CSF1R,TACSTD2,GAS6,CTSZ,GLUL
GO:BP	blood vessel morphogenesis	GO:0048514	FALSE	8.59396e-18	17.0658	654	175	34	26856	APOE,C3,COL3A1,FN1,SPARC,COL4A1,CFH,HSPB1,CX3CL1,COL4A2,CCL2,TNFRSF12A,MDK,MMP2,SERPINE1,RHOB,CCN1,ANXA3,COL18A1,SMOC2,ANXA2,FLNA,ITGB1,MYH9,RTN4,JUNB,ADAMTS1,ANXA1,CYP1B1,ZFP36L1,ADGRG1,GADD45A,DCN,GLUL
GO:BP	response to biotic stimulus	GO:0009607	FALSE	1.12727e-17	16.948	1764	175	52	26856	LYZ2,APOE,C3,CD74,H2-AA,H2-AB1,C1QB,C1QA,TYROBP,HSPA5,GSTA2,VCAM1,VIM,C1QC,CFH,MT2,LCN2,HSPB1,SERPING1,SCD1,IGHM,CX3CL1,CD52,CCL2,CXCL16,B2M,FCER1G,SERPINE1,CLU,WFDC2,LOXL1,ANXA3,IFI27L2A,F2R,LAPTM5,LITAF,HMGCS2,KRT8,TRF,H2-K1,RPL39,RTN4,C4B,ANXA1,WFDC17,AXL,HSP90AA1,CXCL14,CSF1R,RPS19,IVNS1ABP,FGG
GO:BP	animal organ development	GO:0048513	FALSE	1.71861e-17	16.7648	3278	175	70	26856	SPP1,MGP,NUPR1,COL3A1,COL1A2,COL1A1,BGN,FN1,SPARC,C1QB,TYROBP,CYP4A14,HSPA5,VCAM1,COL4A1,VIM,CFH,SCD1,CRYAB,TIMP1,CCL2,B2M,SERPINH1,MDK,MMP2,TPM1,SERPINE1,CLU,CCN1,PSAP,NPHS2,ANXA3,COL18A1,CPE,ANXA2,HMGCS2,EGR1,CYP4A10,KRT8,MSN,FLNA,TUBA1A,CRLF1,RPL38,ITGB1,SPNS2,H2-K1,MYH9,RTN4,AGT,JUNB,ADAMTS1,ANXA1,CYP1B1,ICAM1,CTSB,ZFP36L1,ADGRG1,TNC,TGM2,NPNT,RCAN1,AXL,IGFBP7,CXCL14,CSF1R,CEBPD,TACSTD2,GAS6,…
GO:BP	defense response	GO:0006952	FALSE	1.76665e-17	16.7528	1782	175	52	26856	LYZ2,APOE,C3,CD74,NUPR1,H2-AA,H2-AB1,FN1,C1QB,C1QA,TYROBP,VCAM1,VIM,C1QC,CFH,LCN2,SERPING1,LGALS1,SCD1,IGHM,CTSS,CX3CL1,TIMP1,CCL2,CXCL16,B2M,FCER1G,MDK,SERPINE1,CLU,WFDC2,CST3,ANXA3,F2R,LAPTM5,TRF,ITGB1,H2-K1,RPL39,RTN4,C4B,ANXA1,ICAM1,TNC,WFDC17,TGM2,AXL,HSP90AA1,CXCL14,CSF1R,RPS19,FGG
GO:BP	positive regulation of cell adhesion	GO:0045785	FALSE	2.19445e-17	16.6587	489	175	30	26856	SPP1,CD74,H2-AA,H2-AB1,FN1,VCAM1,LGALS1,CX3CL1,CCL2,B2M,MDK,TPM1,ACTB,IGFBP2,DOCK8,CCN1,SMOC2,FBLN1,S100A10,FLNA,ITGB1,MYH9,ANXA1,ICAM1,ADGRG1,TGM2,NPNT,HSP90AA1,CD63,FGG
GO:BP	multicellular organismal process	GO:0032501	FALSE	3.48989e-17	16.4572	9064	175	119	26856	SPP1,MGP,APOE,C3,CD74,NUPR1,COL3A1,H2-AA,H2-AB1,COL1A2,COL1A1,BGN,FN1,SPARC,C1QA,TYROBP,CYP4A14,HSPA5,VCAM1,COL4A1,VIM,C1QC,CFH,LCN2,HSPB1,SERPING1,LGALS1,SCD1,LGALS3,CTSS,CSTB,CRYAB,CX3CL1,COL4A2,TIMP1,CCL2,B2M,FCER1G,TNFRSF12A,SERPINH1,MDK,MMP2,TPM1,SERPINE1,RHOB,CLU,ACTB,IGFBP2,DOCK8,CCN1,PSAP,CST3,LOXL1,NPHS2,ANXA3,COL18A1,TMEM176B,CPE,SMOC2,FBLN1,ANXA2,F2R,LAPTM5,LITAF,HMGCS2,YWHAH,EGR1,S100…
GO:BP	anatomical structure formation involved in morphogenesis	GO:0048646	FALSE	6.57051e-17	16.1824	1213	175	43	26856	C3,COL3A1,COL1A1,FN1,SPARC,TYROBP,COL4A1,CFH,HSPB1,CX3CL1,COL4A2,CCL2,TNFRSF12A,MDK,MMP2,TPM1,SERPINE1,RHOB,CCN1,PSAP,ANXA3,COL18A1,SMOC2,ANXA2,KRT8,FLNA,ITGB1,ITGB5,GDF15,MYH9,RTN4,JUNB,ADAMTS1,ANXA1,CYP1B1,ADGRG1,PFN1,TGM2,GADD45A,COL6A1,DCN,CSF1R,GLUL
GO:BP	response to oxygen-containing compound	GO:1901700	FALSE	9.53907e-17	16.0205	2161	175	56	26856	SPP1,COL3A1,COL1A2,COL1A1,VCAM1,COL4A1,VIM,LCN2,SCD1,CRYAB,CX3CL1,TIMP1,CCL2,CXCL16,B2M,MMP2,TPM1,SERPINE1,RHOB,ACTB,IGFBP2,DYNLL1,PSAP,MT1,LOXL1,COL18A1,ARPC1B,F2R,LITAF,HMGCS2,EGR1,KRT8,MSN,COL6A2,FLNA,TUBA1A,GDF15,RBP1,MYH9,HSP90B1,JUNB,ANXA1,CYP1B1,ICAM1,ZFP36L1,MARCKS,TNC,TGM2,AXL,HSP90AA1,COL6A1,PDIA3,GAS6,ANXA5,GLUL,FGG
GO:BP	response to other organism	GO:0051707	FALSE	1.53329e-16	15.8144	1723	175	50	26856	LYZ2,APOE,C3,CD74,H2-AA,H2-AB1,C1QB,C1QA,TYROBP,GSTA2,VCAM1,VIM,C1QC,CFH,MT2,LCN2,HSPB1,SERPING1,SCD1,IGHM,CX3CL1,CD52,CCL2,CXCL16,B2M,FCER1G,SERPINE1,CLU,WFDC2,LOXL1,ANXA3,IFI27L2A,F2R,LITAF,HMGCS2,KRT8,TRF,H2-K1,RPL39,RTN4,C4B,ANXA1,WFDC17,AXL,HSP90AA1,CXCL14,CSF1R,RPS19,IVNS1ABP,FGG
GO:BP	response to external biotic stimulus	GO:0043207	FALSE	1.69145e-16	15.7717	1727	175	50	26856	LYZ2,APOE,C3,CD74,H2-AA,H2-AB1,C1QB,C1QA,TYROBP,GSTA2,VCAM1,VIM,C1QC,CFH,MT2,LCN2,HSPB1,SERPING1,SCD1,IGHM,CX3CL1,CD52,CCL2,CXCL16,B2M,FCER1G,SERPINE1,CLU,WFDC2,LOXL1,ANXA3,IFI27L2A,F2R,LITAF,HMGCS2,KRT8,TRF,H2-K1,RPL39,RTN4,C4B,ANXA1,WFDC17,AXL,HSP90AA1,CXCL14,CSF1R,RPS19,IVNS1ABP,FGG
GO:BP	supramolecular fiber organization	GO:0097435	FALSE	1.84968e-16	15.7329	774	175	35	26856	APOE,COL3A1,COL1A2,COL1A1,VIM,CSTB,CRYAB,CX3CL1,B2M,SERPINH1,LTBP2,TPM1,CLU,CST3,COL18A1,ANXA2,ARPC1B,TMSB4X,S100A10,KRT8,FLNA,TUBA1A,TRF,TAGLN2,ITGB1,ITGB5,MYH9,HSP90B1,CYP1B1,ICAM1,MARCKS,PFN1,TPM4,MID1IP1,TACSTD2
GO:BP	positive regulation of response to stimulus	GO:0048584	FALSE	2.79832e-16	15.5531	2293	175	57	26856	APOE,C3,CD74,NUPR1,COL3A1,H2-AB1,COL1A1,FN1,C1QB,C1QA,TYROBP,C1QC,CFH,HSPB1,SERPING1,LGALS1,CTSS,CX3CL1,CCL2,B2M,FCER1G,TNFRSF12A,MDK,SERPINE1,CLU,ACTB,CCN1,PSAP,SMOC2,F2R,LAPTM5,LITAF,FLNA,ITGB1,H2-K1,GDF15,MYH9,RTN4,AGT,C4B,ANXA1,CYP1B1,ICAM1,ADGRG1,MARCKS,TGM2,GADD45A,NPNT,AXL,HSP90AA1,PDIA3,CXCL14,CSF1R,GAS6,RPS19,CD63,FGG
GO:BP	positive regulation of cellular process	GO:0048522	FALSE	7.47221e-16	15.1266	6091	175	94	26856	SPP1,APOE,C3,CD74,NUPR1,COL3A1,H2-AA,H2-AB1,COL1A1,FN1,SPARC,TYROBP,HSPA5,TSC22D1,VCAM1,VIM,LCN2,HSPB1,LGALS1,LGALS3,CTSS,CX3CL1,TIMP1,CCL2,S100A11,CXCL16,B2M,FCER1G,TNFRSF12A,MDK,MMP2,TPM1,SERPINE1,RHOB,CLU,ACTB,IGFBP2,DYNLL1,DOCK8,CCN1,PSAP,CST3,ANXA3,COL18A1,SMOC2,FBLN1,ANXA2,TMSB4X,F2R,LAPTM5,LITAF,YWHAH,EGR1,S100A10,MSN,FLNA,CRLF1,TRF,ITGB1,H2-K1,GDF15,MYH9,RTN4,AGT,JUNB,ADAMTS1,ANXA1,CYP1B1…
GO:BP	angiogenesis	GO:0001525	FALSE	8.50209e-16	15.0705	557	175	30	26856	C3,FN1,SPARC,COL4A1,CFH,HSPB1,CX3CL1,COL4A2,CCL2,TNFRSF12A,MDK,MMP2,SERPINE1,RHOB,CCN1,ANXA3,COL18A1,SMOC2,ANXA2,FLNA,ITGB1,MYH9,RTN4,ADAMTS1,ANXA1,CYP1B1,ADGRG1,GADD45A,DCN,GLUL
GO:BP	cell activation	GO:0001775	FALSE	1.98776e-15	14.7016	1133	175	40	26856	APOE,CD74,H2-AA,H2-AB1,FN1,C1QA,TYROBP,VCAM1,CFH,HSPB1,LGALS1,LGALS3,CX3CL1,TIMP1,CCL2,B2M,FCER1G,MDK,CLU,ACTB,IGFBP2,DOCK8,PSAP,ANXA3,F2R,LAPTM5,EGR1,MSN,FLNA,MYH9,ANXA1,ICAM1,ZFP36L1,AXL,HSP90AA1,CYGB,PDIA3,CSF1R,GAS6,FGG
GO:BP	regulation of cellular component organization	GO:0051128	FALSE	2.08676e-15	14.6805	2564	175	59	26856	APOE,C3,NUPR1,FN1,SPARC,TYROBP,HSPA5,VIM,LCN2,HSPB1,LGALS1,LGALS3,CRYAB,CX3CL1,CCL2,CXCL16,B2M,FCER1G,TNFRSF12A,MDK,TPM1,SERPINE1,RHOB,CLU,ACTB,DYNLL1,TUBB5,CST3,ANXA2,TMSB4X,YWHAH,S100A10,MSN,FLNA,TUBA1A,TRF,ITGB1,H2-K1,GDF15,MYH9,RTN4,AGT,ADAMTS1,ANXA1,ICAM1,MARCKS,PFN1,TNC,TGM2,AXL,HSP90AA1,DCN,IGFBP7,CSF1R,MID1IP1,TACSTD2,GAS6,CTSZ,CD63
GO:BP	regulation of multicellular organismal development	GO:2000026	FALSE	2.15722e-15	14.6661	1540	175	46	26856	MGP,APOE,C3,CD74,NUPR1,H2-AA,FN1,SPARC,TYROBP,HSPA5,VIM,C1QC,HSPB1,CX3CL1,COL4A2,CCL2,B2M,TNFRSF12A,MDK,SERPINE1,RHOB,ACTB,CCN1,ANXA3,TMEM176B,SMOC2,ANXA2,YWHAH,S100A10,TRF,ITGB1,RBP1,RTN4,ADAMTS1,ANXA1,CYP1B1,ZFP36L1,MARCKS,TGM2,GADD45A,AXL,HSP90AA1,DCN,CSF1R,GAS6,GLUL
GO:BP	circulatory system development	GO:0072359	FALSE	2.92144e-15	14.5344	1210	175	41	26856	APOE,C3,COL3A1,COL1A2,COL1A1,FN1,SPARC,VCAM1,COL4A1,CFH,HSPB1,CX3CL1,COL4A2,CCL2,TNFRSF12A,MDK,MMP2,TPM1,SERPINE1,RHOB,CCN1,LOXL1,ANXA3,COL18A1,CPE,SMOC2,ANXA2,EGR1,FLNA,ITGB1,MYH9,RTN4,JUNB,ADAMTS1,ANXA1,CYP1B1,ZFP36L1,ADGRG1,GADD45A,DCN,GLUL
GO:BP	regulation of immune system process	GO:0002682	FALSE	1.46276e-14	13.8348	1545	175	45	26856	APOE,C3,CD74,COL3A1,H2-AA,H2-AB1,FN1,C1QB,C1QA,TYROBP,VCAM1,C1QC,CFH,HSPB1,SERPING1,LGALS1,LGALS3,CX3CL1,CCL2,B2M,FCER1G,MDK,SERPINE1,ACTB,IGFBP2,DOCK8,TMEM176B,LAPTM5,LITAF,MSN,SPNS2,H2-K1,RBP1,RTN4,C4B,ANXA1,ICAM1,ZFP36L1,AXL,HSP90AA1,CXCL14,CSF1R,GAS6,RPS19,H2-DMA
GO:BP	cell-substrate adhesion	GO:0031589	FALSE	2.28874e-14	13.6404	355	175	24	26856	SPP1,COL3A1,COL1A1,FN1,VCAM1,LGALS1,TNFRSF12A,MDK,SERPINE1,CCN1,SMOC2,FBLN1,S100A10,FLNA,ITGB1,ITGB5,MYH9,MARCKS,NPNT,AXL,TACSTD2,GAS6,CD63,FGG
GO:BP	response to endogenous stimulus	GO:0009719	FALSE	2.36254e-14	13.6266	1944	175	50	26856	SPP1,APOE,COL3A1,COL1A2,COL1A1,SPARC,HSPA5,VCAM1,COL4A1,VIM,HSPB1,CTSS,COL4A2,TIMP1,CCL2,FCER1G,MMP2,ACTB,IGFBP2,CCN1,CPN1,ANXA3,PMEPA1,SMOC2,ARPC1B,HMGCS2,YWHAH,EGR1,FLNA,ITGB1,ITGB5,GDF15,HSP90B1,AGT,ANXA1,CYP1B1,ICAM1,CTSB,ZFP36L1,MARCKS,TNC,TGM2,NPNT,RCAN1,HSP90AA1,COL6A1,DCN,GAS6,ANXA5,CD63
GO:BP	positive regulation of cell population proliferation	GO:0008284	FALSE	2.71098e-14	13.5669	1427	175	43	26856	APOE,CD74,FN1,HSPA5,TSC22D1,VCAM1,VIM,LCN2,HSPB1,CX3CL1,TIMP1,CCL2,TNFRSF12A,MDK,MMP2,CLU,ACTB,IGFBP2,DYNLL1,CCN1,CST3,COL18A1,FBLN1,ANXA2,F2R,EGR1,FLNA,CRLF1,TRF,ITGB1,RTN4,ADAMTS1,ANXA1,ADGRG1,MARCKS,PFN1,TNC,TGM2,HSP90AA1,CSF1R,GAS6,CTSZ,GLUL
GO:BP	cellular component organization	GO:0016043	FALSE	2.94488e-14	13.5309	7553	175	103	26856	MGP,APOE,C3,CD74,NUPR1,COL3A1,H2-AA,H2-AB1,COL1A2,COL1A1,FN1,SPARC,C1QB,C1QA,TYROBP,HSPA5,COL4A1,VIM,C1QC,CFH,LCN2,HSPB1,LGALS1,LGALS3,CTSS,CSTB,CRYAB,CX3CL1,COL4A2,CCL2,CXCL16,B2M,FCER1G,TNFRSF12A,SERPINH1,MDK,MMP2,LTBP2,TPM1,COL15A1,SERPINE1,RHOB,CLU,ACTB,RPS28,DYNLL1,CCN1,PSAP,TUBB5,CST3,COL18A1,SMOC2,FBLN1,ANXA2,ARPC1B,TMSB4X,F2R,LAPTM5,YWHAH,S100A10,KRT8,MSN,FLNA,TUBA1A,RPL38,TRF,EMP1,TUBA1B…
GO:BP	regulation of response to stimulus	GO:0048583	FALSE	3.15108e-14	13.5015	3958	175	72	26856	APOE,C3,CD74,NUPR1,COL3A1,H2-AB1,COL1A1,FN1,C1QB,C1QA,TYROBP,HSPA5,C1QC,CFH,HSPB1,SERPING1,LGALS1,LGALS3,CTSS,CX3CL1,TIMP1,CCL2,B2M,FCER1G,TNFRSF12A,MDK,SERPINE1,CLU,ACTB,IGFBP2,CCN1,PSAP,PMEPA1,SMOC2,FBLN1,ANXA2,F2R,LAPTM5,LITAF,EGR1,FLNA,ITGB1,SPNS2,H2-K1,GDF15,MYH9,RTN4,AGT,C4B,ANXA1,CYP1B1,ICAM1,ADGRG1,MARCKS,TNC,TGM2,GADD45A,NPNT,RCAN1,AXL,HSP90AA1,DCN,PDIA3,IGFBP7,CXCL14,CSF1R,GAS6,RPS19,IV…
GO:BP	cellular component organization or biogenesis	GO:0071840	FALSE	6.13267e-14	13.2124	7758	175	104	26856	MGP,APOE,C3,CD74,NUPR1,COL3A1,H2-AA,H2-AB1,COL1A2,COL1A1,FN1,SPARC,C1QB,C1QA,TYROBP,HSPA5,COL4A1,VIM,C1QC,CFH,LCN2,HSPB1,LGALS1,LGALS3,CTSS,CSTB,CRYAB,CX3CL1,COL4A2,CCL2,CXCL16,B2M,FCER1G,TNFRSF12A,SERPINH1,MDK,MMP2,LTBP2,TPM1,COL15A1,SERPINE1,RHOB,CLU,ACTB,RPS28,DYNLL1,CCN1,PSAP,TUBB5,CST3,COL18A1,SMOC2,FBLN1,ANXA2,ARPC1B,TMSB4X,F2R,LAPTM5,YWHAH,S100A10,KRT8,MSN,FLNA,TUBA1A,RPL38,TRF,EMP1,TUBA1B…
GO:BP	cell population proliferation	GO:0008283	FALSE	6.61965e-14	13.1792	3413	175	66	26856	APOE,CD74,NUPR1,COL3A1,H2-AA,FN1,SPARC,TYROBP,HSPA5,TSC22D1,VCAM1,VIM,LCN2,HSPB1,LGALS1,LGALS3,CX3CL1,TIMP1,CCL2,S100A11,B2M,TNFRSF12A,MDK,MMP2,TPM1,CLU,ACTB,IGFBP2,DYNLL1,DOCK8,CCN1,CST3,COL18A1,FBLN1,ANXA2,F2R,LAPTM5,YWHAH,EGR1,MSN,FLNA,TUBA1A,CRLF1,TRF,EMP1,ITGB1,H2-K1,MYH9,RTN4,JUNB,ADAMTS1,ANXA1,CYP1B1,ICAM1,ZFP36L1,ADGRG1,MARCKS,PFN1,TNC,TGM2,HSP90AA1,CSF1R,TACSTD2,GAS6,CTSZ,GLUL
GO:BP	positive regulation of developmental process	GO:0051094	FALSE	7.77219e-14	13.1095	1469	175	43	26856	APOE,C3,CD74,H2-AA,COL1A1,FN1,TYROBP,HSPA5,VIM,LCN2,HSPB1,CX3CL1,TNFRSF12A,MDK,SERPINE1,RHOB,CLU,ACTB,CCN1,ANXA3,SMOC2,TMSB4X,FLNA,TRF,ITGB1,GDF15,RTN4,AGT,JUNB,ANXA1,CYP1B1,ZFP36L1,MARCKS,TGM2,NPNT,AXL,HSP90AA1,DCN,SLC6A6,CSF1R,CEBPD,TACSTD2,GAS6
GO:BP	extracellular matrix organization	GO:0030198	FALSE	1.25085e-13	12.9028	303	175	22	26856	COL3A1,COL1A2,COL1A1,FN1,COL4A1,CTSS,COL4A2,SERPINH1,MMP2,COL15A1,CCN1,CST3,COL18A1,SMOC2,FBLN1,ANXA2,ITGB1,AGT,ADAMTS1,CYP1B1,NPNT,GAS6
GO:BP	negative regulation of multicellular organismal process	GO:0051241	FALSE	1.325e-13	12.8778	1212	175	39	26856	APOE,CD74,H2-AA,FN1,SPARC,TYROBP,C1QC,HSPB1,SERPING1,CX3CL1,COL4A2,TIMP1,CCL2,B2M,MDK,MMP2,SERPINE1,CST3,TMEM176B,CPE,FBLN1,ANXA2,F2R,LAPTM5,YWHAH,GDF15,RTN4,ADAMTS1,ANXA1,GADD45A,AXL,DCN,CYGB,TACSTD2,GAS6,RPS19,ANXA5,CD63,FGG
GO:BP	external encapsulating structure organization	GO:0045229	FALSE	1.34103e-13	12.8726	304	175	22	26856	COL3A1,COL1A2,COL1A1,FN1,COL4A1,CTSS,COL4A2,SERPINH1,MMP2,COL15A1,CCN1,CST3,COL18A1,SMOC2,FBLN1,ANXA2,ITGB1,AGT,ADAMTS1,CYP1B1,NPNT,GAS6
GO:BP	extracellular structure organization	GO:0043062	FALSE	1.43734e-13	12.8424	305	175	22	26856	COL3A1,COL1A2,COL1A1,FN1,COL4A1,CTSS,COL4A2,SERPINH1,MMP2,COL15A1,CCN1,CST3,COL18A1,SMOC2,FBLN1,ANXA2,ITGB1,AGT,ADAMTS1,CYP1B1,NPNT,GAS6
GO:BP	negative regulation of biological process	GO:0048519	FALSE	3.1339e-13	12.5039	6031	175	89	26856	SPP1,APOE,CD74,NUPR1,COL3A1,H2-AA,COL1A1,FN1,SPARC,TYROBP,HSPA5,TSC22D1,VIM,C1QC,MT2,LCN2,HSPB1,SERPING1,LGALS1,LGALS3,CSTB,CRYAB,CX3CL1,COL4A2,TIMP1,CCL2,B2M,FCER1G,SERPINH1,MDK,MMP2,TPM1,SERPINE1,RHOB,CLU,ACTB,DYNLL1,DOCK8,CCN1,WFDC2,CST3,MT1,TMEM176B,CPE,PMEPA1,FBLN1,ANXA2,TMSB4X,F2R,TIMP2,LAPTM5,LITAF,YWHAH,EGR1,FLNA,CRLF1,ITGB1,H2-K1,GDF15,MYH9,HSP90B1,RTN4,AGT,ADAMTS1,ANXA1,CYP1B1,ICAM1,CTS…
GO:BP	regulation of biological process	GO:0050789	FALSE	3.33876e-13	12.4764	13256	175	139	26856	SPP1,MGP,APOE,C3,CD74,NUPR1,COL3A1,H2-AA,H2-AB1,COL1A2,COL1A1,FN1,SPARC,C1QB,C1QA,TYROBP,CYP4A14,HSPA5,TSC22D1,VCAM1,COL4A1,VIM,C1QC,CFH,MT2,LCN2,HSPB1,SERPING1,LGALS1,SCD1,LGALS3,CTSS,CSTB,MANF,CRYAB,CX3CL1,COL4A2,TIMP1,CCL2,S100A11,CXCL16,B2M,FCER1G,TNFRSF12A,SERPINH1,MDK,TTR,MMP2,TPM1,SERPINE1,RHOB,CLU,ACTB,IGFBP2,DYNLL1,DOCK8,CCN1,PSAP,TUBB5,WFDC2,CST3,MT1,ANXA3,COL18A1,TMEM176B,CPE,PMEPA1,SM…
GO:BP	regulation of anatomical structure morphogenesis	GO:0022603	FALSE	3.53635e-13	12.4514	925	175	34	26856	APOE,C3,FN1,SPARC,VIM,LCN2,HSPB1,COL4A2,CCL2,TNFRSF12A,MDK,TPM1,SERPINE1,RHOB,CST3,ANXA3,CPE,SMOC2,YWHAH,MSN,ITGB1,MYH9,RTN4,AGT,ADAMTS1,ANXA1,CYP1B1,ICAM1,MARCKS,GADD45A,DCN,CSF1R,TACSTD2,GLUL
GO:BP	cell development	GO:0048468	FALSE	5.05747e-13	12.2961	3164	175	62	26856	APOE,C3,CD74,H2-AA,H2-AB1,FN1,C1QA,TYROBP,HSPA5,VIM,C1QC,CFH,HSPB1,LGALS1,CX3CL1,B2M,FCER1G,TNFRSF12A,SERPINH1,MDK,MMP2,TPM1,CLU,ACTB,PSAP,NPHS2,COL18A1,TMEM176B,ANXA2,LAPTM5,YWHAH,EGR1,S100A10,KRT8,MSN,FLNA,TUBA1A,TRF,ITGB1,H2-K1,RBP1,MYH9,RTN4,JUNB,ADAMTS1,ANXA1,ICAM1,ZFP36L1,MARCKS,HEXA,TNC,TGM2,RCAN1,AXL,HSP90AA1,MXRA8,CSF1R,CEBPD,GAS6,RPS19,CTSZ,FGG
GO:BP	positive regulation of immune system process	GO:0002684	FALSE	1.03829e-12	11.9837	1087	175	36	26856	C3,CD74,H2-AA,H2-AB1,C1QB,C1QA,TYROBP,VCAM1,C1QC,CFH,SERPING1,LGALS1,LGALS3,CX3CL1,CCL2,B2M,FCER1G,MDK,SERPINE1,ACTB,IGFBP2,DOCK8,LAPTM5,H2-K1,RTN4,C4B,ANXA1,ICAM1,ZFP36L1,AXL,HSP90AA1,CXCL14,CSF1R,GAS6,RPS19,H2-DMA
GO:BP	biological regulation	GO:0065007	FALSE	2.11497e-12	11.6747	13668	175	140	26856	SPP1,MGP,APOE,C3,CD74,NUPR1,COL3A1,H2-AA,H2-AB1,COL1A2,COL1A1,FN1,SPARC,C1QB,C1QA,TYROBP,CYP4A14,HSPA5,TSC22D1,VCAM1,COL4A1,VIM,C1QC,CFH,MT2,LCN2,HSPB1,SERPING1,LGALS1,SCD1,LGALS3,CTSS,CSTB,MANF,CRYAB,CX3CL1,COL4A2,CD52,TIMP1,CCL2,S100A11,CXCL16,B2M,FCER1G,TNFRSF12A,SERPINH1,MDK,TTR,MMP2,TPM1,SERPINE1,RHOB,CLU,ACTB,IGFBP2,DYNLL1,DOCK8,CCN1,PSAP,TUBB5,WFDC2,CST3,MT1,ANXA3,COL18A1,TMEM176B,CPE,PMEP…
GO:BP	cellular response to organic substance	GO:0071310	FALSE	2.55094e-12	11.5933	2441	175	53	26856	SPP1,CD74,COL3A1,H2-AB1,COL1A2,COL1A1,FN1,HSPA5,VCAM1,COL4A1,VIM,CTSS,CX3CL1,CCL2,CXCL16,B2M,FCER1G,MMP2,SERPINE1,ACTB,IGFBP2,DYNLL1,DOCK8,PSAP,LAPTM5,LITAF,HMGCS2,YWHAH,EGR1,KRT8,MSN,FLNA,CRLF1,TUBA1B,GDF15,MYH9,HSP90B1,ANXA1,CYP1B1,ICAM1,CTSB,ZFP36L1,MARCKS,TNC,TGM2,NPNT,AXL,COL6A1,PDIA3,CSF1R,GAS6,ANXA5,FGG
GO:BP	immune response	GO:0006955	FALSE	4.21588e-12	11.3751	1799	175	45	26856	APOE,C3,CD74,COL3A1,H2-AA,H2-AB1,H2-EB1,C1QB,C1QA,TYROBP,VIM,C1QC,CFH,LCN2,SERPING1,LGALS1,IGHM,CTSS,CX3CL1,CCL2,CXCL16,B2M,FCER1G,MDK,WFDC2,IGHA,ANXA3,LAPTM5,LITAF,TRF,SPNS2,H2-K1,RPL39,RTN4,C4B,ANXA1,ICAM1,WFDC17,AXL,HSP90AA1,CXCL14,CSF1R,RPS19,H2-DMA,FGG
GO:BP	regulation of cell activation	GO:0050865	FALSE	4.4699e-12	11.3497	651	175	28	26856	APOE,CD74,H2-AA,H2-AB1,FN1,TYROBP,VCAM1,HSPB1,LGALS1,LGALS3,CX3CL1,CCL2,B2M,FCER1G,MDK,ACTB,IGFBP2,DOCK8,LAPTM5,FLNA,ANXA1,ZFP36L1,AXL,HSP90AA1,CYGB,CSF1R,GAS6,FGG
GO:BP	cellular response to oxygen-containing compound	GO:1901701	FALSE	4.63389e-12	11.3341	1571	175	42	26856	SPP1,COL3A1,COL1A2,COL1A1,VCAM1,COL4A1,VIM,LCN2,CX3CL1,CCL2,CXCL16,B2M,MMP2,TPM1,SERPINE1,RHOB,ACTB,DYNLL1,PSAP,MT1,LITAF,HMGCS2,EGR1,MSN,FLNA,TUBA1A,GDF15,MYH9,HSP90B1,JUNB,ANXA1,CYP1B1,ICAM1,ZFP36L1,MARCKS,TNC,TGM2,AXL,COL6A1,PDIA3,GAS6,ANXA5
GO:BP	defense response to other organism	GO:0098542	FALSE	5.9393e-12	11.2263	1219	175	37	26856	LYZ2,APOE,C3,CD74,H2-AA,H2-AB1,C1QB,C1QA,TYROBP,VIM,C1QC,CFH,LCN2,SERPING1,SCD1,IGHM,CX3CL1,CCL2,CXCL16,B2M,FCER1G,SERPINE1,WFDC2,ANXA3,TRF,H2-K1,RPL39,RTN4,C4B,ANXA1,WFDC17,AXL,HSP90AA1,CXCL14,CSF1R,RPS19,FGG
GO:BP	epithelium development	GO:0060429	FALSE	9.24659e-12	11.034	1307	175	38	26856	MGP,C3,VCAM1,COL4A1,VIM,CFH,LCN2,LGALS3,MDK,MMP2,SERPINE1,RHOB,ACTB,TAGLN,CCN1,PSAP,TUBB5,NPHS2,COL18A1,MSN,FLNA,CRLF1,TAGLN2,RTN4,AGT,ANXA1,ICAM1,CTSB,ZFP36L1,MARCKS,PFN1,TNC,TGM2,NPNT,CSF1R,TACSTD2,CTSZ,CD63
GO:BP	leukocyte migration	GO:0050900	FALSE	1.12728e-11	10.948	376	175	22	26856	SPP1,CD74,VCAM1,LGALS3,CX3CL1,CCL2,CXCL16,FCER1G,MDK,MMP2,SERPINE1,DOCK8,MSN,ITGB1,SPNS2,RTN4,ANXA1,ICAM1,CXCL14,CSF1R,GAS6,RPS19
GO:BP	positive regulation of cellular component organization	GO:0051130	FALSE	1.14536e-11	10.9411	1245	175	37	26856	APOE,C3,FN1,TYROBP,HSPA5,LCN2,HSPB1,LGALS3,CX3CL1,CCL2,B2M,FCER1G,TNFRSF12A,MDK,TPM1,SERPINE1,CLU,DYNLL1,ANXA2,S100A10,MSN,FLNA,TRF,ITGB1,GDF15,MYH9,AGT,ADAMTS1,ANXA1,ICAM1,MARCKS,PFN1,AXL,HSP90AA1,DCN,GAS6,CD63
GO:BP	cell surface receptor signaling pathway	GO:0007166	FALSE	2.13822e-11	10.6699	2753	175	55	26856	APOE,CD74,COL3A1,COL1A2,COL1A1,FN1,TYROBP,HSPA5,COL4A1,VIM,LCN2,HSPB1,LGALS3,CX3CL1,COL4A2,TIMP1,CCL2,FCER1G,TNFRSF12A,MDK,SERPINE1,IGFBP2,CCN1,CPE,PMEPA1,SMOC2,F2R,LAPTM5,EGR1,KRT8,FLNA,TUBA1A,CRLF1,TRF,ITGB1,ITGB5,GDF15,RTN4,AGT,ANXA1,CYP1B1,ICAM1,ADGRG1,MARCKS,HEXA,GADD45A,NPNT,AXL,DCN,PDIA3,CSF1R,GAS6,RPS19,CD63,FGG
GO:BP	negative regulation of programmed cell death	GO:0043069	FALSE	2.8161e-11	10.5504	1074	175	34	26856	SPP1,APOE,CD74,NUPR1,FN1,HSPA5,TSC22D1,LCN2,HSPB1,LGALS3,CRYAB,CX3CL1,TIMP1,CCL2,FCER1G,MDK,SERPINE1,CLU,DOCK8,CCN1,MT1,F2R,LAPTM5,YWHAH,FLNA,CRLF1,ITGB1,HSP90B1,ICAM1,AXL,CSF1R,GAS6,IVNS1ABP,FGG
GO:BP	ameboidal-type cell migration	GO:0001667	FALSE	3.51616e-11	10.4539	444	175	23	26856	APOE,FN1,SPARC,LCN2,HSPB1,TIMP1,RHOB,ANXA3,COL18A1,SMOC2,ITGB1,MYH9,RTN4,AGT,ANXA1,CYP1B1,PFN1,GADD45A,DCN,CYGB,TACSTD2,GLUL,CD63
GO:BP	regulation of cell differentiation	GO:0045595	FALSE	3.74382e-11	10.4267	1749	175	43	26856	APOE,CD74,H2-AA,COL1A1,FN1,TYROBP,VIM,C1QC,HSPB1,CX3CL1,B2M,TNFRSF12A,MDK,SERPINE1,CLU,ACTB,CCN1,TMEM176B,ANXA2,TMSB4X,YWHAH,S100A10,TRF,ITGB1,RBP1,RTN4,AGT,JUNB,ANXA1,ZFP36L1,MARCKS,TGM2,NPNT,RCAN1,AXL,HSP90AA1,SLC6A6,CXCL14,CSF1R,CEBPD,TACSTD2,GAS6,RPS19
GO:BP	epithelial cell migration	GO:0010631	FALSE	4.44911e-11	10.3517	315	175	20	26856	APOE,SPARC,LCN2,HSPB1,RHOB,ANXA3,COL18A1,SMOC2,ITGB1,MYH9,RTN4,AGT,ANXA1,CYP1B1,PFN1,GADD45A,DCN,TACSTD2,GLUL,CD63
GO:BP	positive regulation of cell differentiation	GO:0045597	FALSE	4.85938e-11	10.3134	962	175	32	26856	APOE,CD74,H2-AA,COL1A1,FN1,TYROBP,VIM,CX3CL1,TNFRSF12A,MDK,SERPINE1,CLU,ACTB,CCN1,TMSB4X,TRF,ITGB1,RTN4,AGT,JUNB,ANXA1,ZFP36L1,MARCKS,TGM2,NPNT,AXL,HSP90AA1,SLC6A6,CSF1R,CEBPD,TACSTD2,GAS6
GO:BP	epithelium migration	GO:0090132	FALSE	5.32045e-11	10.2741	318	175	20	26856	APOE,SPARC,LCN2,HSPB1,RHOB,ANXA3,COL18A1,SMOC2,ITGB1,MYH9,RTN4,AGT,ANXA1,CYP1B1,PFN1,GADD45A,DCN,TACSTD2,GLUL,CD63
GO:BP	tissue migration	GO:0090130	FALSE	7.56565e-11	10.1212	324	175	20	26856	APOE,SPARC,LCN2,HSPB1,RHOB,ANXA3,COL18A1,SMOC2,ITGB1,MYH9,RTN4,AGT,ANXA1,CYP1B1,PFN1,GADD45A,DCN,TACSTD2,GLUL,CD63
GO:BP	negative regulation of apoptotic process	GO:0043066	FALSE	7.80044e-11	10.1079	1045	175	33	26856	SPP1,APOE,CD74,NUPR1,FN1,HSPA5,TSC22D1,LCN2,HSPB1,LGALS3,CRYAB,CX3CL1,TIMP1,CCL2,FCER1G,MDK,SERPINE1,CLU,DOCK8,CCN1,MT1,F2R,YWHAH,FLNA,CRLF1,ITGB1,HSP90B1,ICAM1,AXL,CSF1R,GAS6,IVNS1ABP,FGG
GO:BP	blood coagulation	GO:0007596	FALSE	1.29657e-10	9.8872	182	175	16	26856	APOE,C3,CFH,SERPING1,CX3CL1,FCER1G,SERPINE1,FBLN1,ANXA2,F2R,FLNA,AXL,PDIA3,GAS6,ANXA5,FGG
GO:BP	leukocyte activation	GO:0045321	FALSE	1.43676e-10	9.84262	1001	175	32	26856	CD74,H2-AA,H2-AB1,FN1,C1QA,TYROBP,VCAM1,HSPB1,LGALS1,LGALS3,CX3CL1,CCL2,B2M,FCER1G,MDK,CLU,ACTB,IGFBP2,DOCK8,PSAP,ANXA3,LAPTM5,EGR1,MSN,MYH9,ANXA1,ICAM1,ZFP36L1,AXL,HSP90AA1,CSF1R,GAS6
GO:BP	coagulation	GO:0050817	FALSE	1.67502e-10	9.77598	185	175	16	26856	APOE,C3,CFH,SERPING1,CX3CL1,FCER1G,SERPINE1,FBLN1,ANXA2,F2R,FLNA,AXL,PDIA3,GAS6,ANXA5,FGG
GO:BP	regulation of biological quality	GO:0065008	FALSE	1.76493e-10	9.75327	3186	175	58	26856	SPP1,APOE,C3,CD74,COL1A2,FN1,SPARC,TYROBP,VIM,CFH,SERPING1,CRYAB,CX3CL1,CD52,CCL2,B2M,FCER1G,TNFRSF12A,MMP2,TPM1,SERPINE1,RHOB,CLU,DYNLL1,TUBB5,CPE,FBLN1,ANXA2,TMSB4X,F2R,LAPTM5,YWHAH,EGR1,MSN,FLNA,TUBA1A,ITGB1,RBP1,MYH9,HSP90B1,RTN4,AGT,ANXA1,CYP1B1,ICAM1,CTSB,ZFP36L1,MARCKS,PFN1,AXL,HSP90AA1,DCN,PDIA3,CSF1R,GAS6,ANXA5,GLUL,FGG
GO:BP	regulation of signaling	GO:0023051	FALSE	1.79483e-10	9.74598	3588	175	62	26856	SPP1,APOE,C3,CD74,NUPR1,COL3A1,COL1A1,FN1,TYROBP,HSPA5,HSPB1,LGALS3,CTSS,CX3CL1,TIMP1,CCL2,TNFRSF12A,MDK,SERPINE1,CLU,IGFBP2,DYNLL1,CCN1,PSAP,PMEPA1,SMOC2,FBLN1,ANXA2,F2R,LAPTM5,LITAF,YWHAH,EGR1,FLNA,ITGB1,GDF15,MYH9,RTN4,AGT,ANXA1,CYP1B1,ICAM1,ADGRG1,MARCKS,PFN1,TGM2,GADD45A,NPNT,RCAN1,AXL,HSP90AA1,DCN,SLC6A6,PDIA3,IGFBP7,CSF1R,GAS6,IVNS1ABP,ANXA5,GLUL,CD63,FGG
GO:BP	hemostasis	GO:0007599	FALSE	1.82243e-10	9.73935	186	175	16	26856	APOE,C3,CFH,SERPING1,CX3CL1,FCER1G,SERPINE1,FBLN1,ANXA2,F2R,FLNA,AXL,PDIA3,GAS6,ANXA5,FGG
GO:BP	antigen processing and presentation of exogenous peptide antigen	GO:0002478	TRUE	1.90892e-10	9.71921	28	175	9	26856	CD74,H2-AA,H2-AB1,H2-EB1,CTSS,B2M,FCER1G,H2-K1,H2-DMA
GO:BP	regulation of protein metabolic process	GO:0051246	FALSE	2.51882e-10	9.5988	2455	175	50	26856	APOE,C3,CD74,NUPR1,FN1,HSPA5,VIM,HSPB1,SERPING1,CTSS,CSTB,CRYAB,CX3CL1,TIMP1,SERPINH1,SERPINE1,CLU,ACTB,CCN1,WFDC2,CST3,FBLN1,ANXA2,F2R,TIMP2,LAPTM5,EGR1,S100A10,MSN,FLNA,CRLF1,RPL38,ITGB1,MYH9,HSP90B1,RTN4,AGT,CYP1B1,ICAM1,CTSB,ZFP36L1,MARCKS,GADD45A,RCAN1,HSP90AA1,CSF1R,RPLP1,GAS6,IVNS1ABP,CTSZ
GO:BP	response to cytokine	GO:0034097	FALSE	3.93995e-10	9.40451	1178	175	34	26856	SPP1,CD74,COL3A1,H2-AA,H2-AB1,COL1A1,FN1,HSPA5,VCAM1,VIM,CFH,CX3CL1,TIMP1,CCL2,CXCL16,FCER1G,MMP2,DOCK8,LAPTM5,EGR1,KRT8,TUBA1A,CRLF1,TUBA1B,ANXA1,CYP1B1,ICAM1,ZFP36L1,NPNT,AXL,PDIA3,CSF1R,GAS6,FGG
GO:BP	leukocyte differentiation	GO:0002521	FALSE	5.04592e-10	9.29706	669	175	26	26856	CD74,H2-AA,H2-AB1,TYROBP,C1QC,HSPB1,LGALS1,B2M,FCER1G,MDK,ACTB,PSAP,TMEM176B,ANXA2,LAPTM5,EGR1,TRF,RBP1,MYH9,JUNB,ANXA1,ZFP36L1,AXL,HSP90AA1,CSF1R,GAS6
GO:BP	cellular response to endogenous stimulus	GO:0071495	FALSE	5.10921e-10	9.29165	1643	175	40	26856	COL3A1,COL1A2,COL1A1,SPARC,HSPA5,VCAM1,COL4A1,VIM,HSPB1,CTSS,COL4A2,CCL2,MMP2,ACTB,IGFBP2,CCN1,PMEPA1,SMOC2,HMGCS2,YWHAH,EGR1,FLNA,ITGB5,GDF15,HSP90B1,AGT,ANXA1,CYP1B1,ICAM1,CTSB,ZFP36L1,MARCKS,TNC,TGM2,NPNT,COL6A1,DCN,GAS6,ANXA5,CD63
GO:BP	immune effector process	GO:0002252	FALSE	5.78172e-10	9.23794	673	175	26	26856	C3,CD74,H2-AB1,C1QB,C1QA,TYROBP,C1QC,CFH,SERPING1,LGALS1,CCL2,B2M,FCER1G,MDK,CLU,IGHA,ANXA3,LAPTM5,LITAF,H2-K1,RTN4,C4B,ANXA1,ICAM1,AXL,RPS19
GO:BP	antigen processing and presentation of exogenous peptide antigen via MHC class II	GO:0019886	FALSE	5.82257e-10	9.23488	20	175	8	26856	CD74,H2-AA,H2-AB1,H2-EB1,CTSS,B2M,FCER1G,H2-DMA
GO:BP	regulation of epithelial cell migration	GO:0010632	FALSE	5.94356e-10	9.22595	237	175	17	26856	APOE,SPARC,LCN2,HSPB1,RHOB,ANXA3,COL18A1,SMOC2,RTN4,AGT,ANXA1,PFN1,GADD45A,DCN,TACSTD2,GLUL,CD63
GO:BP	regulation of cell communication	GO:0010646	FALSE	6.71277e-10	9.1731	3591	175	61	26856	SPP1,APOE,C3,CD74,NUPR1,COL3A1,COL1A1,FN1,TYROBP,HSPA5,HSPB1,LGALS3,CTSS,CX3CL1,TIMP1,CCL2,TNFRSF12A,MDK,SERPINE1,CLU,IGFBP2,DYNLL1,CCN1,PSAP,PMEPA1,SMOC2,FBLN1,F2R,LAPTM5,LITAF,YWHAH,EGR1,FLNA,ITGB1,GDF15,MYH9,RTN4,AGT,ANXA1,CYP1B1,ICAM1,ADGRG1,MARCKS,PFN1,TGM2,GADD45A,NPNT,RCAN1,AXL,HSP90AA1,DCN,SLC6A6,PDIA3,IGFBP7,CSF1R,GAS6,IVNS1ABP,ANXA5,GLUL,CD63,FGG
GO:BP	innate immune response	GO:0045087	FALSE	6.99149e-10	9.15543	927	175	30	26856	APOE,C3,CD74,H2-AA,H2-AB1,C1QB,C1QA,TYROBP,VIM,C1QC,CFH,LCN2,SERPING1,IGHM,CX3CL1,CCL2,CXCL16,B2M,FCER1G,WFDC2,RPL39,RTN4,C4B,ANXA1,WFDC17,AXL,HSP90AA1,CSF1R,RPS19,FGG
GO:BP	regulation of cell development	GO:0060284	FALSE	7.59134e-10	9.11968	930	175	30	26856	APOE,CD74,H2-AA,FN1,TYROBP,VIM,C1QC,HSPB1,CX3CL1,B2M,TNFRSF12A,MDK,ACTB,TMEM176B,ANXA2,YWHAH,S100A10,TRF,ITGB1,RBP1,RTN4,ANXA1,ZFP36L1,MARCKS,TGM2,AXL,HSP90AA1,CSF1R,GAS6,RPS19
GO:BP	regulation of molecular function	GO:0065009	FALSE	8.52597e-10	9.06926	2535	175	50	26856	APOE,CD74,NUPR1,HSPB1,SERPING1,CTSS,CSTB,CRYAB,CX3CL1,TIMP1,CCL2,B2M,SERPINH1,TPM1,SERPINE1,CLU,ACTB,DOCK8,CCN1,PSAP,WFDC2,CST3,ANXA3,ANXA2,F2R,TIMP2,LAPTM5,YWHAH,EGR1,S100A10,FLNA,ITGB1,HSP90B1,AGT,ANXA1,CYP1B1,ICAM1,CTSB,MARCKS,PFN1,TGM2,GADD45A,NPNT,RCAN1,AXL,HSP90AA1,CSF1R,FXYD5,MID1IP1,GAS6
GO:BP	collagen metabolic process	GO:0032963	FALSE	9.47996e-10	9.02319	113	175	13	26856	COL1A2,COL1A1,FN1,VIM,CTSS,CCL2,SERPINH1,MMP2,CST3,F2R,ITGB1,CTSB,CYGB
GO:BP	inflammatory response	GO:0006954	FALSE	1.08662e-09	8.96392	814	175	28	26856	APOE,C3,NUPR1,FN1,C1QA,TYROBP,VCAM1,CFH,LGALS1,CTSS,CX3CL1,TIMP1,CCL2,FCER1G,MDK,SERPINE1,CLU,F2R,ITGB1,RTN4,C4B,ANXA1,ICAM1,TNC,TGM2,AXL,CSF1R,RPS19
GO:BP	antigen processing and presentation of exogenous antigen	GO:0019884	FALSE	1.40193e-09	8.85327	34	175	9	26856	CD74,H2-AA,H2-AB1,H2-EB1,CTSS,B2M,FCER1G,H2-K1,H2-DMA
GO:BP	cellular response to stimulus	GO:0051716	FALSE	1.41823e-09	8.84825	8758	175	103	26856	SPP1,APOE,C3,CD74,NUPR1,COL3A1,H2-AB1,COL1A2,COL1A1,FN1,TYROBP,HSPA5,GSTA2,VCAM1,COL4A1,VIM,MT2,LCN2,HSPB1,LGALS3,CTSS,MANF,CRYAB,CX3CL1,COL4A2,TIMP1,CCL2,CXCL16,B2M,FCER1G,TNFRSF12A,MDK,TTR,MMP2,TPM1,SERPINE1,RHOB,CLU,ACTB,IGFBP2,DYNLL1,DOCK8,CCN1,PSAP,CST3,MT1,CPE,PMEPA1,SMOC2,FBLN1,IFI27L2A,F2R,LAPTM5,LITAF,HMGCS2,YWHAH,EGR1,KRT8,MSN,FLNA,TUBA1A,CRLF1,TRF,TUBA1B,ITGB1,SPNS2,ITGB5,GDF15,MYH9,HS…
GO:BP	neurogenesis	GO:0022008	FALSE	2.02264e-09	8.69408	1882	175	42	26856	APOE,C3,COL3A1,FN1,C1QA,HSPA5,VCAM1,VIM,CFH,HSPB1,LGALS1,CX3CL1,CCL2,B2M,TNFRSF12A,MDK,MMP2,CLU,ACTB,PSAP,ANXA2,YWHAH,S100A10,FLNA,TUBA1A,TRF,ITGB1,H2-K1,RTN4,ADAMTS1,ANXA1,ADGRG1,MARCKS,HEXA,TNC,TGM2,AXL,HSP90AA1,MXRA8,CSF1R,GAS6,CTSZ
GO:BP	negative regulation of cellular process	GO:0048523	FALSE	2.11023e-09	8.67567	5584	175	78	26856	SPP1,APOE,CD74,NUPR1,COL3A1,H2-AA,COL1A1,FN1,SPARC,TYROBP,HSPA5,TSC22D1,VIM,C1QC,LCN2,HSPB1,LGALS1,LGALS3,CRYAB,CX3CL1,TIMP1,CCL2,B2M,FCER1G,MDK,MMP2,TPM1,SERPINE1,RHOB,CLU,ACTB,DYNLL1,DOCK8,CCN1,CST3,MT1,TMEM176B,PMEPA1,FBLN1,ANXA2,TMSB4X,F2R,LAPTM5,LITAF,YWHAH,EGR1,FLNA,CRLF1,ITGB1,H2-K1,GDF15,MYH9,HSP90B1,RTN4,AGT,ANXA1,CYP1B1,ICAM1,ZFP36L1,ADGRG1,PFN1,TNC,GADD45A,RCAN1,AXL,DCN,CYGB,CXCL14,CSF…
GO:BP	regulation of leukocyte activation	GO:0002694	FALSE	2.20417e-09	8.65675	597	175	24	26856	CD74,H2-AA,H2-AB1,FN1,TYROBP,VCAM1,HSPB1,LGALS1,LGALS3,CX3CL1,CCL2,B2M,FCER1G,MDK,ACTB,IGFBP2,DOCK8,LAPTM5,ANXA1,ZFP36L1,AXL,HSP90AA1,CSF1R,GAS6
GO:BP	nervous system development	GO:0007399	FALSE	2.55846e-09	8.59202	2517	175	49	26856	APOE,C3,COL3A1,FN1,C1QA,TYROBP,HSPA5,VCAM1,COL4A1,VIM,CFH,HSPB1,LGALS1,CX3CL1,CCL2,B2M,TNFRSF12A,MDK,MMP2,CLU,ACTB,PSAP,ANXA3,CPE,ANXA2,YWHAH,S100A10,FLNA,TUBA1A,TRF,ITGB1,H2-K1,RTN4,ADAMTS1,ANXA1,CYP1B1,ZFP36L1,ADGRG1,MARCKS,HEXA,PFN1,TNC,TGM2,AXL,HSP90AA1,MXRA8,CSF1R,GAS6,CTSZ
GO:BP	regulation of angiogenesis	GO:0045765	FALSE	3.0446e-09	8.51647	304	175	18	26856	C3,SPARC,HSPB1,COL4A2,CCL2,TNFRSF12A,MDK,SERPINE1,RHOB,ANXA3,SMOC2,ITGB1,RTN4,ADAMTS1,CYP1B1,GADD45A,DCN,GLUL
GO:BP	mononuclear cell migration	GO:0071674	FALSE	3.06921e-09	8.51297	187	175	15	26856	LGALS3,CX3CL1,CCL2,CXCL16,MDK,SERPINE1,DOCK8,MSN,SPNS2,ANXA1,ICAM1,CXCL14,CSF1R,GAS6,RPS19
GO:BP	antigen processing and presentation of peptide antigen via MHC class II	GO:0002495	FALSE	3.32496e-09	8.47821	24	175	8	26856	CD74,H2-AA,H2-AB1,H2-EB1,CTSS,B2M,FCER1G,H2-DMA
GO:BP	regulation of vasculature development	GO:1901342	FALSE	3.79284e-09	8.42104	308	175	18	26856	C3,SPARC,HSPB1,COL4A2,CCL2,TNFRSF12A,MDK,SERPINE1,RHOB,ANXA3,SMOC2,ITGB1,RTN4,ADAMTS1,CYP1B1,GADD45A,DCN,GLUL
GO:BP	cell chemotaxis	GO:0060326	FALSE	4.00501e-09	8.3974	309	175	18	26856	SPP1,CD74,VCAM1,HSPB1,LGALS3,CX3CL1,CCL2,CXCL16,FCER1G,MDK,MMP2,SERPINE1,SMOC2,ANXA1,CXCL14,CSF1R,GAS6,RPS19
GO:BP	positive regulation of transport	GO:0051050	FALSE	4.56648e-09	8.34042	1068	175	31	26856	SPP1,APOE,C3,CYP4A14,LCN2,LGALS3,CTSS,CX3CL1,CCL2,B2M,FCER1G,SERPINE1,CLU,DYNLL1,ANXA2,F2R,S100A10,CYP4A10,MSN,FLNA,TRF,ITGB1,MYH9,RTN4,ANXA1,AXL,HSP90AA1,GAS6,GLUL,CD63,FGG
GO:BP	humoral immune response	GO:0006959	TRUE	4.59549e-09	8.33767	269	175	17	26856	C3,C1QB,C1QA,C1QC,CFH,SERPING1,IGHM,B2M,WFDC2,IGHA,TRF,SPNS2,RPL39,C4B,WFDC17,CXCL14,RPS19
GO:BP	endothelial cell migration	GO:0043542	FALSE	5.17782e-09	8.28585	231	175	16	26856	APOE,SPARC,LCN2,HSPB1,RHOB,ANXA3,COL18A1,SMOC2,ITGB1,MYH9,AGT,ANXA1,CYP1B1,GADD45A,DCN,GLUL
GO:BP	cytokine production	GO:0001816	FALSE	5.43085e-09	8.26513	806	175	27	26856	C3,CD74,COL3A1,FN1,TYROBP,HSPB1,CX3CL1,CCL2,B2M,FCER1G,MDK,SERPINE1,CLU,CCN1,FBLN1,F2R,LAPTM5,LITAF,EGR1,RTN4,ANXA1,CYP1B1,ADGRG1,AXL,HSP90AA1,CSF1R,GAS6
GO:BP	positive regulation of signaling	GO:0023056	FALSE	5.43549e-09	8.26476	1940	175	42	26856	SPP1,APOE,C3,CD74,NUPR1,COL3A1,COL1A1,TYROBP,CTSS,CX3CL1,CCL2,TNFRSF12A,CLU,DYNLL1,CCN1,PSAP,SMOC2,ANXA2,F2R,LAPTM5,LITAF,FLNA,ITGB1,GDF15,MYH9,RTN4,AGT,CYP1B1,ICAM1,ADGRG1,MARCKS,TGM2,GADD45A,NPNT,AXL,HSP90AA1,PDIA3,CSF1R,GAS6,GLUL,CD63,FGG
GO:BP	regulation of catalytic activity	GO:0050790	FALSE	5.55853e-09	8.25504	1772	175	40	26856	APOE,CD74,HSPB1,SERPING1,CTSS,CSTB,CRYAB,CX3CL1,TIMP1,CCL2,SERPINH1,SERPINE1,CLU,ACTB,DOCK8,CCN1,PSAP,WFDC2,CST3,F2R,TIMP2,LAPTM5,EGR1,S100A10,ITGB1,HSP90B1,AGT,ANXA1,ICAM1,CTSB,MARCKS,TGM2,GADD45A,NPNT,RCAN1,AXL,HSP90AA1,CSF1R,MID1IP1,GAS6
GO:BP	protein metabolic process	GO:0019538	FALSE	5.70692e-09	8.2436	5451	175	76	26856	APOE,C3,CD74,NUPR1,COL3A1,BGN,FN1,HSPA5,VIM,CFH,HSPB1,SERPING1,CTSS,CSTB,CRYAB,CX3CL1,TIMP1,B2M,SERPINH1,MMP2,SERPINE1,CLU,ACTB,RPS28,CCN1,PSAP,RPS29,WFDC2,CPN1,CST3,LOXL1,CPE,FBLN1,ANXA2,F2R,TIMP2,LAPTM5,EGR1,S100A10,MSN,FLNA,CRLF1,CPXM1,RPL38,RPL12,ITGB1,MYH9,RPL39,HSP90B1,RTN4,AGT,ADAMTS1,ANXA1,CYP1B1,ICAM1,CTSB,ZFP36L1,MARCKS,HEXA,TGM2,GADD45A,RCAN1,AXL,HSP90AA1,DCN,PRSS23,PDIA3,CSF1R,RPLP1,G…
GO:BP	negative regulation of cell motility	GO:2000146	FALSE	5.83016e-09	8.23432	316	175	18	26856	APOE,CD74,COL3A1,CX3CL1,TIMP1,CCL2,TPM1,SERPINE1,RHOB,FBLN1,MYH9,CYP1B1,ADGRG1,GADD45A,DCN,CYGB,TACSTD2,CD63
GO:BP	antigen processing and presentation of peptide or polysaccharide antigen via MHC class II	GO:0002504	FALSE	6.98499e-09	8.15583	26	175	8	26856	CD74,H2-AA,H2-AB1,H2-EB1,CTSS,B2M,FCER1G,H2-DMA
GO:BP	lymphocyte activation	GO:0046649	FALSE	9.27965e-09	8.03247	825	175	27	26856	CD74,H2-AA,H2-AB1,TYROBP,VCAM1,HSPB1,LGALS1,LGALS3,CCL2,B2M,FCER1G,MDK,ACTB,IGFBP2,DOCK8,PSAP,LAPTM5,EGR1,MSN,MYH9,ANXA1,ICAM1,ZFP36L1,AXL,HSP90AA1,CSF1R,GAS6
GO:BP	regulation of response to external stimulus	GO:0032101	FALSE	9.95185e-09	8.0021	1101	175	31	26856	APOE,C3,CD74,NUPR1,FN1,TYROBP,CFH,HSPB1,SERPING1,LGALS1,CTSS,CX3CL1,CCL2,FCER1G,MDK,SERPINE1,SMOC2,ANXA2,F2R,FLNA,RTN4,ANXA1,TNC,TGM2,HSP90AA1,CXCL14,CSF1R,GAS6,RPS19,ANXA5,FGG
GO:BP	positive regulation of signal transduction	GO:0009967	FALSE	1.06859e-08	7.97119	1562	175	37	26856	APOE,C3,CD74,NUPR1,COL3A1,COL1A1,CTSS,CX3CL1,CCL2,TNFRSF12A,CLU,CCN1,PSAP,SMOC2,F2R,LAPTM5,LITAF,FLNA,ITGB1,GDF15,MYH9,RTN4,AGT,CYP1B1,ICAM1,ADGRG1,MARCKS,TGM2,GADD45A,NPNT,AXL,HSP90AA1,PDIA3,CSF1R,GAS6,CD63,FGG
GO:BP	T cell activation	GO:0042110	FALSE	1.17415e-08	7.93028	588	175	23	26856	CD74,H2-AA,H2-AB1,VCAM1,HSPB1,LGALS1,LGALS3,CCL2,B2M,FCER1G,MDK,ACTB,IGFBP2,DOCK8,PSAP,LAPTM5,EGR1,MSN,MYH9,ANXA1,ICAM1,ZFP36L1,HSP90AA1
GO:BP	protein maturation	GO:0051604	FALSE	1.18695e-08	7.92557	532	175	22	26856	CD74,HSPA5,HSPB1,CTSS,CRYAB,B2M,SERPINH1,SERPINE1,CLU,CPN1,CPE,FBLN1,ANXA2,S100A10,FLNA,CPXM1,MYH9,HSP90B1,HSP90AA1,PDIA3,CTSZ,FGG
GO:BP	regulation of response to wounding	GO:1903034	FALSE	1.21269e-08	7.91625	170	175	14	26856	APOE,SERPING1,CCL2,TNFRSF12A,MDK,SERPINE1,SMOC2,ANXA2,F2R,FLNA,ITGB1,ANXA1,ANXA5,FGG
GO:BP	signaling	GO:0023052	FALSE	1.32303e-08	7.87843	7418	175	91	26856	SPP1,APOE,C3,CD74,NUPR1,COL3A1,COL1A2,COL1A1,FN1,TYROBP,HSPA5,VCAM1,COL4A1,VIM,MT2,LCN2,HSPB1,LGALS3,CTSS,MANF,CRYAB,CX3CL1,COL4A2,TIMP1,CCL2,CXCL16,FCER1G,TNFRSF12A,MDK,TTR,SERPINE1,RHOB,CLU,IGFBP2,DYNLL1,DOCK8,CCN1,PSAP,MT1,CPE,PMEPA1,SMOC2,FBLN1,ANXA2,IFI27L2A,F2R,LAPTM5,LITAF,YWHAH,EGR1,KRT8,FLNA,TUBA1A,CRLF1,TRF,ITGB1,SPNS2,ITGB5,GDF15,MYH9,RTN4,AGT,ANXA1,CYP1B1,ICAM1,ZFP36L1,ADGRG1,MARCKS,H…
GO:BP	cell-cell adhesion	GO:0098609	FALSE	1.6615e-08	7.7795	913	175	28	26856	CD74,H2-AA,H2-AB1,VCAM1,CFH,HSPB1,LGALS1,CX3CL1,CCL2,B2M,MDK,ACTB,IGFBP2,DOCK8,CCN1,LAPTM5,MSN,ITGB1,ITGB5,MYH9,ANXA1,CYP1B1,ICAM1,ZFP36L1,NPNT,HSP90AA1,PDIA3,FGG
GO:BP	intracellular signal transduction	GO:0035556	FALSE	1.66582e-08	7.77837	2555	175	48	26856	APOE,C3,CD74,NUPR1,COL3A1,COL1A2,FN1,VCAM1,VIM,MT2,HSPB1,CRYAB,CX3CL1,CCL2,MDK,RHOB,CLU,DOCK8,CCN1,PSAP,MT1,FBLN1,F2R,LAPTM5,LITAF,FLNA,TRF,ITGB1,GDF15,MYH9,RTN4,AGT,CYP1B1,ICAM1,ZFP36L1,ADGRG1,HEXA,TGM2,GADD45A,NPNT,RCAN1,AXL,HSP90AA1,CRIP1,CSF1R,GAS6,IVNS1ABP,FGG
GO:BP	regulation of lymphocyte activation	GO:0051249	FALSE	2.2102e-08	7.65557	494	175	21	26856	CD74,H2-AA,H2-AB1,TYROBP,VCAM1,HSPB1,LGALS1,LGALS3,CCL2,B2M,MDK,ACTB,IGFBP2,DOCK8,LAPTM5,ANXA1,ZFP36L1,AXL,HSP90AA1,CSF1R,GAS6
GO:BP	positive regulation of cell communication	GO:0010647	FALSE	2.28162e-08	7.64176	1941	175	41	26856	SPP1,APOE,C3,CD74,NUPR1,COL3A1,COL1A1,TYROBP,CTSS,CX3CL1,CCL2,TNFRSF12A,CLU,DYNLL1,CCN1,PSAP,SMOC2,F2R,LAPTM5,LITAF,FLNA,ITGB1,GDF15,MYH9,RTN4,AGT,CYP1B1,ICAM1,ADGRG1,MARCKS,TGM2,GADD45A,NPNT,AXL,HSP90AA1,PDIA3,CSF1R,GAS6,GLUL,CD63,FGG
GO:BP	positive regulation of metabolic process	GO:0009893	FALSE	2.56257e-08	7.59132	3905	175	61	26856	SPP1,APOE,C3,CD74,NUPR1,COL1A1,FN1,TYROBP,HSPA5,VIM,LCN2,HSPB1,SCD1,CTSS,CX3CL1,CCL2,B2M,FCER1G,MDK,SERPINE1,CLU,ACTB,CCN1,CST3,ANXA3,SMOC2,FBLN1,ANXA2,TMSB4X,F2R,LAPTM5,LITAF,YWHAH,EGR1,S100A10,MSN,CRLF1,TRF,ITGB1,MYH9,RTN4,AGT,JUNB,ANXA1,CYP1B1,ICAM1,ZFP36L1,MARCKS,PFN1,TNC,GADD45A,NPNT,AXL,HSP90AA1,DCN,KLF6,CSF1R,CEBPD,MID1IP1,GAS6,RPS19
GO:BP	negative regulation of cell migration	GO:0030336	FALSE	2.74558e-08	7.56137	301	175	17	26856	APOE,CD74,COL3A1,CX3CL1,TIMP1,CCL2,TPM1,SERPINE1,RHOB,MYH9,CYP1B1,ADGRG1,GADD45A,DCN,CYGB,TACSTD2,CD63
GO:BP	regulation of signal transduction	GO:0009966	FALSE	3.07071e-08	7.51276	2989	175	52	26856	APOE,C3,CD74,NUPR1,COL3A1,COL1A1,FN1,HSPA5,HSPB1,LGALS3,CTSS,CX3CL1,TIMP1,CCL2,TNFRSF12A,MDK,SERPINE1,CLU,IGFBP2,CCN1,PSAP,PMEPA1,SMOC2,FBLN1,F2R,LAPTM5,LITAF,EGR1,FLNA,ITGB1,GDF15,MYH9,RTN4,AGT,CYP1B1,ICAM1,ADGRG1,MARCKS,TGM2,GADD45A,NPNT,RCAN1,AXL,HSP90AA1,DCN,PDIA3,IGFBP7,CSF1R,GAS6,IVNS1ABP,CD63,FGG
GO:BP	positive regulation of cell activation	GO:0050867	FALSE	3.07934e-08	7.51154	398	175	19	26856	CD74,H2-AA,H2-AB1,TYROBP,VCAM1,LGALS1,CCL2,B2M,FCER1G,MDK,ACTB,IGFBP2,DOCK8,FLNA,ANXA1,AXL,HSP90AA1,CSF1R,GAS6
GO:BP	negative regulation of locomotion	GO:0040013	FALSE	3.18547e-08	7.49683	350	175	18	26856	APOE,CD74,COL3A1,CX3CL1,TIMP1,CCL2,TPM1,SERPINE1,RHOB,FBLN1,MYH9,CYP1B1,ADGRG1,GADD45A,DCN,CYGB,TACSTD2,CD63
GO:BP	leukocyte cell-cell adhesion	GO:0007159	FALSE	3.35688e-08	7.47406	400	175	19	26856	CD74,H2-AA,H2-AB1,VCAM1,CFH,HSPB1,LGALS1,CCL2,B2M,MDK,ACTB,IGFBP2,DOCK8,LAPTM5,MSN,ITGB1,ANXA1,ICAM1,HSP90AA1
GO:BP	organonitrogen compound metabolic process	GO:1901564	FALSE	3.67476e-08	7.43477	6389	175	82	26856	SPP1,APOE,C3,CD74,NUPR1,COL3A1,BGN,FN1,HSPA5,VCAM1,VIM,CFH,HSPB1,SERPING1,CTSS,CSTB,CRYAB,CX3CL1,TIMP1,B2M,SERPINH1,TTR,MMP2,SERPINE1,CLU,ACTB,RPS28,CCN1,PSAP,RPS29,WFDC2,CPN1,CST3,LOXL1,CPE,FBLN1,ANXA2,F2R,TIMP2,LAPTM5,HMGCS2,EGR1,S100A10,MSN,FLNA,CRLF1,CPXM1,RPL38,RPL12,ITGB1,SPNS2,MYH9,RPL39,HSP90B1,RTN4,AGT,ADAMTS1,ANXA1,CYP1B1,ICAM1,CTSB,ZFP36L1,MARCKS,HEXA,TGM2,GADD45A,RCAN1,AXL,HSP90AA1,DC…
GO:BP	chemotaxis	GO:0006935	FALSE	3.7211e-08	7.42933	454	175	20	26856	SPP1,CD74,FN1,VCAM1,HSPB1,LGALS3,CX3CL1,CCL2,CXCL16,FCER1G,MDK,MMP2,SERPINE1,CCN1,SMOC2,ANXA1,CXCL14,CSF1R,GAS6,RPS19
GO:BP	regulation of cell-substrate adhesion	GO:0010810	FALSE	3.8682e-08	7.41249	223	175	15	26856	SPP1,COL1A1,FN1,LGALS1,MDK,SERPINE1,CCN1,SMOC2,FBLN1,S100A10,FLNA,ITGB1,MYH9,NPNT,TACSTD2
GO:BP	taxis	GO:0042330	FALSE	4.02565e-08	7.39516	456	175	20	26856	SPP1,CD74,FN1,VCAM1,HSPB1,LGALS3,CX3CL1,CCL2,CXCL16,FCER1G,MDK,MMP2,SERPINE1,CCN1,SMOC2,ANXA1,CXCL14,CSF1R,GAS6,RPS19
GO:BP	positive regulation of cellular metabolic process	GO:0031325	FALSE	4.04721e-08	7.39284	3522	175	57	26856	SPP1,APOE,C3,CD74,NUPR1,COL1A1,FN1,TYROBP,VIM,LCN2,HSPB1,CX3CL1,CCL2,B2M,FCER1G,MDK,SERPINE1,CLU,ACTB,CCN1,CST3,ANXA3,SMOC2,FBLN1,ANXA2,TMSB4X,F2R,LAPTM5,LITAF,YWHAH,EGR1,S100A10,MSN,CRLF1,TRF,ITGB1,MYH9,RTN4,AGT,JUNB,ANXA1,CYP1B1,ICAM1,ZFP36L1,MARCKS,PFN1,TNC,GADD45A,NPNT,AXL,HSP90AA1,DCN,KLF6,CSF1R,CEBPD,MID1IP1,GAS6
GO:BP	antigen processing and presentation	GO:0019882	FALSE	4.09883e-08	7.38734	120	175	12	26856	CD74,H2-AA,H2-AB1,H2-EB1,CTSS,B2M,FCER1G,PSAP,H2-K1,ICAM1,PDIA3,H2-DMA
GO:BP	response to bacterium	GO:0009617	FALSE	4.19998e-08	7.37675	950	175	28	26856	LYZ2,C3,GSTA2,VCAM1,VIM,MT2,LCN2,SCD1,IGHM,CX3CL1,CD52,CCL2,CXCL16,B2M,FCER1G,SERPINE1,WFDC2,LOXL1,ANXA3,F2R,LITAF,HMGCS2,TRF,H2-K1,RPL39,WFDC17,AXL,RPS19
GO:BP	positive regulation of programmed cell death	GO:0043068	FALSE	5.48616e-08	7.26073	635	175	23	26856	NUPR1,TYROBP,LCN2,LGALS1,CTSS,CCL2,TNFRSF12A,MMP2,RHOB,CLU,CCN1,COL18A1,LAPTM5,EGR1,ITGB1,AGT,ANXA1,CYP1B1,TGM2,GADD45A,PDIA3,ANXA5,CTSZ
GO:BP	leukocyte chemotaxis	GO:0030595	FALSE	5.64195e-08	7.24857	229	175	15	26856	SPP1,CD74,LGALS3,CX3CL1,CCL2,CXCL16,FCER1G,MDK,MMP2,SERPINE1,ANXA1,CXCL14,CSF1R,GAS6,RPS19
GO:BP	regulation of hydrolase activity	GO:0051336	FALSE	5.75631e-08	7.23986	963	175	28	26856	SERPING1,CTSS,CSTB,CRYAB,CX3CL1,TIMP1,CCL2,SERPINH1,SERPINE1,DOCK8,CCN1,PSAP,WFDC2,CST3,F2R,TIMP2,LAPTM5,S100A10,ITGB1,HSP90B1,ANXA1,ICAM1,CTSB,MARCKS,TGM2,NPNT,RCAN1,GAS6
GO:BP	hemopoiesis	GO:0030097	FALSE	6.0622e-08	7.21737	1036	175	29	26856	CD74,H2-AA,H2-AB1,TYROBP,C1QC,HSPB1,LGALS1,B2M,FCER1G,MDK,ACTB,PSAP,TMEM176B,ANXA2,LAPTM5,EGR1,FLNA,TRF,RBP1,MYH9,JUNB,ANXA1,ZFP36L1,AXL,HSP90AA1,CSF1R,CEBPD,GAS6,RPS19
GO:BP	positive regulation of lymphocyte activation	GO:0051251	FALSE	7.18469e-08	7.14359	320	175	17	26856	CD74,H2-AA,H2-AB1,TYROBP,VCAM1,LGALS1,CCL2,B2M,MDK,ACTB,IGFBP2,DOCK8,ANXA1,AXL,HSP90AA1,CSF1R,GAS6
GO:BP	positive regulation of endocytosis	GO:0045807	FALSE	7.2172e-08	7.14163	194	175	14	26856	APOE,C3,CCL2,B2M,FCER1G,SERPINE1,CLU,ANXA2,TRF,ITGB1,MYH9,AXL,GAS6,CD63
GO:BP	regulation of leukocyte migration	GO:0002685	FALSE	7.66262e-08	7.11562	234	175	15	26856	CD74,LGALS3,CX3CL1,CCL2,MDK,SERPINE1,DOCK8,MSN,SPNS2,RTN4,ANXA1,ICAM1,CXCL14,CSF1R,GAS6
GO:BP	response to inorganic substance	GO:0010035	FALSE	7.71669e-08	7.11257	646	175	23	26856	COL1A1,FN1,VCAM1,MT2,LCN2,CRYAB,CP,B2M,MMP2,RHOB,MT1,COL18A1,HMGCS2,KRT8,TUBA1A,TRF,JUNB,ANXA1,CYP1B1,AXL,CRIP1,ANXA5,FGG
GO:BP	positive regulation of cell development	GO:0010720	FALSE	7.88597e-08	7.10314	529	175	21	26856	APOE,CD74,H2-AA,FN1,TYROBP,VIM,CX3CL1,TNFRSF12A,MDK,ACTB,TRF,ITGB1,RTN4,ANXA1,ZFP36L1,MARCKS,TGM2,AXL,HSP90AA1,CSF1R,GAS6
GO:BP	positive regulation of cellular biosynthetic process	GO:0031328	FALSE	8.20833e-08	7.08575	2771	175	49	26856	SPP1,APOE,C3,CD74,NUPR1,COL1A1,FN1,TYROBP,VIM,LCN2,HSPB1,CX3CL1,CCL2,B2M,FCER1G,MDK,SERPINE1,CLU,ACTB,CCN1,SMOC2,FBLN1,ANXA2,TMSB4X,F2R,LAPTM5,LITAF,YWHAH,EGR1,S100A10,MSN,TRF,MYH9,RTN4,AGT,JUNB,ANXA1,CYP1B1,ICAM1,PFN1,TNC,NPNT,HSP90AA1,DCN,KLF6,CSF1R,CEBPD,MID1IP1,GAS6
GO:BP	regulation of wound healing	GO:0061041	FALSE	8.81859e-08	7.0546	128	175	12	26856	APOE,SERPING1,CCL2,TNFRSF12A,SERPINE1,SMOC2,ANXA2,F2R,ITGB1,ANXA1,ANXA5,FGG
GO:BP	cell communication	GO:0007154	FALSE	9.51919e-08	7.0214	7536	175	90	26856	SPP1,APOE,C3,CD74,NUPR1,COL3A1,COL1A2,COL1A1,FN1,TYROBP,HSPA5,VCAM1,COL4A1,VIM,MT2,LCN2,HSPB1,LGALS3,CTSS,MANF,CRYAB,CX3CL1,COL4A2,TIMP1,CCL2,CXCL16,FCER1G,TNFRSF12A,MDK,TTR,SERPINE1,RHOB,CLU,IGFBP2,DYNLL1,DOCK8,CCN1,PSAP,MT1,CPE,PMEPA1,SMOC2,FBLN1,IFI27L2A,F2R,LAPTM5,LITAF,YWHAH,EGR1,KRT8,FLNA,TUBA1A,CRLF1,TRF,ITGB1,SPNS2,ITGB5,GDF15,MYH9,RTN4,AGT,ANXA1,CYP1B1,ICAM1,ZFP36L1,ADGRG1,MARCKS,HEXA,PF…
GO:BP	adaptive immune response	GO:0002250	FALSE	1.00375e-07	6.99838	480	175	20	26856	C3,CD74,H2-AA,H2-AB1,H2-EB1,C1QB,C1QA,C1QC,SERPING1,IGHM,CTSS,B2M,FCER1G,IGHA,H2-K1,C4B,ANXA1,ICAM1,H2-DMA,FGG
GO:BP	regulation of cellular process	GO:0050794	FALSE	1.03206e-07	6.9863	12664	175	125	26856	SPP1,APOE,C3,CD74,NUPR1,COL3A1,H2-AA,H2-AB1,COL1A2,COL1A1,FN1,SPARC,TYROBP,HSPA5,TSC22D1,VCAM1,COL4A1,VIM,C1QC,CFH,MT2,LCN2,HSPB1,LGALS1,LGALS3,CTSS,MANF,CRYAB,CX3CL1,COL4A2,TIMP1,CCL2,S100A11,CXCL16,B2M,FCER1G,TNFRSF12A,MDK,TTR,MMP2,TPM1,SERPINE1,RHOB,CLU,ACTB,IGFBP2,DYNLL1,DOCK8,CCN1,PSAP,TUBB5,CST3,MT1,ANXA3,COL18A1,TMEM176B,CPE,PMEPA1,SMOC2,FBLN1,ANXA2,TMSB4X,IFI27L2A,F2R,LAPTM5,LITAF,YWHAH,E…
GO:BP	regulation of endocytosis	GO:0030100	FALSE	1.05659e-07	6.97609	328	175	17	26856	APOE,C3,LGALS3,CCL2,B2M,FCER1G,SERPINE1,CLU,ACTB,ANXA2,TRF,ITGB1,MYH9,TGM2,AXL,GAS6,CD63
GO:BP	positive regulation of leukocyte activation	GO:0002696	FALSE	1.07786e-07	6.96744	377	175	18	26856	CD74,H2-AA,H2-AB1,TYROBP,VCAM1,LGALS1,CCL2,B2M,FCER1G,MDK,ACTB,IGFBP2,DOCK8,ANXA1,AXL,HSP90AA1,CSF1R,GAS6
GO:BP	antigen processing and presentation of peptide antigen	GO:0048002	FALSE	1.09439e-07	6.96083	75	175	10	26856	CD74,H2-AA,H2-AB1,H2-EB1,CTSS,B2M,FCER1G,H2-K1,PDIA3,H2-DMA
GO:BP	positive regulation of biosynthetic process	GO:0009891	FALSE	1.15542e-07	6.93726	2798	175	49	26856	SPP1,APOE,C3,CD74,NUPR1,COL1A1,FN1,TYROBP,VIM,LCN2,HSPB1,CX3CL1,CCL2,B2M,FCER1G,MDK,SERPINE1,CLU,ACTB,CCN1,SMOC2,FBLN1,ANXA2,TMSB4X,F2R,LAPTM5,LITAF,YWHAH,EGR1,S100A10,MSN,TRF,MYH9,RTN4,AGT,JUNB,ANXA1,CYP1B1,ICAM1,PFN1,TNC,NPNT,HSP90AA1,DCN,KLF6,CSF1R,CEBPD,MID1IP1,GAS6
GO:BP	negative regulation of developmental process	GO:0051093	FALSE	1.42153e-07	6.84724	1074	175	29	26856	APOE,CD74,SPARC,C1QC,HSPB1,COL4A2,CCL2,B2M,MDK,SERPINE1,ACTB,CST3,TMEM176B,CPE,LAPTM5,YWHAH,ITGB1,GDF15,RTN4,ADAMTS1,ANXA1,ZFP36L1,GADD45A,RCAN1,DCN,CXCL14,CSF1R,TACSTD2,GAS6
GO:BP	regulation of response to stress	GO:0080134	FALSE	1.49931e-07	6.82411	1463	175	34	26856	APOE,C3,CD74,NUPR1,TYROBP,HSPA5,CFH,HSPB1,SERPING1,LGALS1,CTSS,CX3CL1,CCL2,FCER1G,TNFRSF12A,MDK,SERPINE1,CLU,ACTB,SMOC2,ANXA2,F2R,FLNA,ITGB1,RTN4,ANXA1,TNC,TGM2,GADD45A,HSP90AA1,CSF1R,RPS19,ANXA5,FGG
GO:BP	regulation of cytokine production	GO:0001817	FALSE	1.63466e-07	6.78657	800	175	25	26856	C3,CD74,FN1,TYROBP,HSPB1,CX3CL1,CCL2,B2M,FCER1G,MDK,SERPINE1,CLU,CCN1,FBLN1,F2R,LAPTM5,LITAF,EGR1,RTN4,ANXA1,CYP1B1,AXL,HSP90AA1,CSF1R,GAS6
GO:BP	positive regulation of response to external stimulus	GO:0032103	FALSE	1.76069e-07	6.75432	612	175	22	26856	C3,CD74,NUPR1,FN1,TYROBP,HSPB1,LGALS1,CTSS,CX3CL1,CCL2,FCER1G,MDK,SERPINE1,SMOC2,FLNA,RTN4,TGM2,HSP90AA1,CXCL14,CSF1R,GAS6,RPS19
GO:BP	positive regulation of apoptotic process	GO:0043065	FALSE	1.8732e-07	6.72742	614	175	22	26856	NUPR1,TYROBP,LCN2,LGALS1,CTSS,CCL2,TNFRSF12A,MMP2,RHOB,CLU,CCN1,COL18A1,EGR1,ITGB1,AGT,ANXA1,CYP1B1,TGM2,GADD45A,PDIA3,ANXA5,CTSZ
GO:BP	signal transduction	GO:0007165	FALSE	2.20232e-07	6.65712	6862	175	84	26856	SPP1,APOE,C3,CD74,NUPR1,COL3A1,COL1A2,COL1A1,FN1,TYROBP,HSPA5,VCAM1,COL4A1,VIM,MT2,LCN2,HSPB1,LGALS3,CTSS,MANF,CRYAB,CX3CL1,COL4A2,TIMP1,CCL2,CXCL16,FCER1G,TNFRSF12A,MDK,TTR,SERPINE1,RHOB,CLU,IGFBP2,DOCK8,CCN1,PSAP,MT1,CPE,PMEPA1,SMOC2,FBLN1,IFI27L2A,F2R,LAPTM5,LITAF,YWHAH,EGR1,KRT8,FLNA,TUBA1A,CRLF1,TRF,ITGB1,SPNS2,ITGB5,GDF15,MYH9,RTN4,AGT,ANXA1,CYP1B1,ICAM1,ZFP36L1,ADGRG1,MARCKS,HEXA,TGM2,GADD…
GO:BP	positive regulation of cytokine production	GO:0001819	FALSE	2.37544e-07	6.62426	504	175	20	26856	C3,CD74,TYROBP,HSPB1,CX3CL1,CCL2,B2M,FCER1G,MDK,SERPINE1,CLU,CCN1,F2R,LAPTM5,EGR1,RTN4,ANXA1,CYP1B1,HSP90AA1,CSF1R
GO:BP	positive regulation of macromolecule metabolic process	GO:0010604	FALSE	2.47408e-07	6.60659	3580	175	56	26856	SPP1,APOE,C3,CD74,NUPR1,COL1A1,FN1,TYROBP,HSPA5,VIM,LCN2,HSPB1,CTSS,CX3CL1,CCL2,B2M,FCER1G,MDK,SERPINE1,CLU,ACTB,CCN1,CST3,ANXA3,SMOC2,FBLN1,ANXA2,TMSB4X,F2R,LAPTM5,LITAF,YWHAH,EGR1,S100A10,MSN,CRLF1,TRF,ITGB1,MYH9,RTN4,AGT,JUNB,ANXA1,CYP1B1,ICAM1,ZFP36L1,MARCKS,PFN1,TNC,NPNT,HSP90AA1,DCN,KLF6,CSF1R,CEBPD,GAS6
GO:BP	positive regulation of macromolecule biosynthetic process	GO:0010557	FALSE	2.68732e-07	6.57068	2669	175	47	26856	SPP1,APOE,C3,CD74,NUPR1,COL1A1,FN1,TYROBP,VIM,LCN2,HSPB1,CX3CL1,CCL2,B2M,FCER1G,MDK,SERPINE1,CLU,ACTB,CCN1,SMOC2,FBLN1,ANXA2,TMSB4X,F2R,LAPTM5,LITAF,YWHAH,EGR1,S100A10,MSN,TRF,MYH9,RTN4,AGT,JUNB,ANXA1,CYP1B1,PFN1,TNC,NPNT,HSP90AA1,DCN,KLF6,CSF1R,CEBPD,GAS6
GO:BP	regulation of transport	GO:0051049	FALSE	2.73485e-07	6.56307	1924	175	39	26856	SPP1,APOE,C3,CD74,CYP4A14,LCN2,LGALS3,CTSS,CRYAB,CX3CL1,CCL2,B2M,FCER1G,SERPINE1,CLU,ACTB,DYNLL1,ANXA2,F2R,YWHAH,S100A10,CYP4A10,MSN,FLNA,TRF,ITGB1,MYH9,RTN4,ANXA1,ICAM1,TGM2,AXL,HSP90AA1,FXYD5,GAS6,ANXA5,GLUL,CD63,FGG
GO:BP	regulation of endothelial cell migration	GO:0010594	FALSE	2.94836e-07	6.53042	177	175	13	26856	APOE,SPARC,LCN2,HSPB1,RHOB,ANXA3,COL18A1,SMOC2,AGT,ANXA1,GADD45A,DCN,GLUL
GO:BP	enzyme-linked receptor protein signaling pathway	GO:0007167	FALSE	3.02467e-07	6.51932	963	175	27	26856	COL3A1,COL1A2,COL1A1,HSPA5,COL4A1,VIM,HSPB1,COL4A2,CCL2,IGFBP2,CCN1,PMEPA1,SMOC2,EGR1,TRF,ITGB5,GDF15,RTN4,AGT,MARCKS,HEXA,NPNT,AXL,DCN,CSF1R,GAS6,CD63
GO:BP	regulation of cell projection organization	GO:0031344	FALSE	3.09294e-07	6.50963	758	175	24	26856	APOE,FN1,HSPA5,VIM,LCN2,HSPB1,LGALS1,CX3CL1,B2M,TNFRSF12A,MDK,DYNLL1,YWHAH,FLNA,ITGB1,H2-K1,RTN4,ADAMTS1,ICAM1,MARCKS,PFN1,HSP90AA1,TACSTD2,CTSZ
GO:BP	ERK1 and ERK2 cascade	GO:0070371	FALSE	3.60054e-07	6.44363	355	175	17	26856	APOE,C3,CD74,FN1,CX3CL1,CCL2,CCN1,FBLN1,F2R,TRF,MYH9,ICAM1,ZFP36L1,NPNT,CSF1R,GAS6,FGG
GO:BP	positive regulation of cell-cell adhesion	GO:0022409	FALSE	4.42561e-07	6.35403	311	175	16	26856	CD74,H2-AA,H2-AB1,VCAM1,LGALS1,CX3CL1,CCL2,B2M,MDK,ACTB,IGFBP2,DOCK8,ANXA1,ICAM1,HSP90AA1,FGG
GO:BP	positive regulation of intracellular signal transduction	GO:1902533	FALSE	4.97535e-07	6.30318	985	175	27	26856	APOE,C3,CD74,NUPR1,COL3A1,CX3CL1,CCL2,CLU,PSAP,F2R,LAPTM5,LITAF,FLNA,ITGB1,GDF15,MYH9,RTN4,ICAM1,ADGRG1,TGM2,GADD45A,NPNT,AXL,HSP90AA1,CSF1R,GAS6,FGG
GO:BP	response to lipid	GO:0033993	FALSE	5.06325e-07	6.29557	1134	175	29	26856	SPP1,COL1A1,VCAM1,VIM,SCD1,CRYAB,CX3CL1,CCL2,CXCL16,B2M,MMP2,SERPINE1,IGFBP2,CPN1,LOXL1,ANXA3,ARPC1B,F2R,LITAF,HMGCS2,YWHAH,MSN,RBP1,ANXA1,CYP1B1,ZFP36L1,TNC,AXL,PDIA3
GO:BP	regulation of vesicle-mediated transport	GO:0060627	FALSE	5.28568e-07	6.2769	587	175	21	26856	APOE,C3,LGALS3,CCL2,B2M,FCER1G,SERPINE1,CLU,ACTB,ANXA2,S100A10,MSN,TRF,ITGB1,MYH9,ANXA1,TGM2,AXL,GAS6,CD63,FGG
GO:BP	generation of neurons	GO:0048699	FALSE	6.7909e-07	6.16807	1634	175	35	26856	APOE,C3,COL3A1,FN1,C1QA,HSPA5,VCAM1,VIM,CFH,HSPB1,LGALS1,CX3CL1,B2M,TNFRSF12A,MDK,MMP2,CLU,ACTB,PSAP,YWHAH,FLNA,TUBA1A,ITGB1,H2-K1,RTN4,ADAMTS1,ADGRG1,MARCKS,HEXA,TNC,AXL,HSP90AA1,CSF1R,GAS6,CTSZ
GO:BP	tissue remodeling	GO:0048771	FALSE	8.62417e-07	6.06428	193	175	13	26856	SPP1,CTSS,TIMP1,CCL2,MDK,MMP2,CST3,F2R,FLNA,TRF,TGM2,AXL,CSF1R
GO:BP	homeostatic process	GO:0042592	FALSE	9.34699e-07	6.02933	1828	175	37	26856	SPP1,APOE,CD74,COL3A1,VCAM1,CFH,MT2,LCN2,SCD1,CTSS,CX3CL1,CCL2,B2M,FCER1G,DYNLL1,MT1,F2R,EGR1,FLNA,TUBA1A,TRF,ITGB1,SPNS2,GDF15,RBP1,MYH9,RTN4,ANXA1,ICAM1,ZFP36L1,ADGRG1,TGM2,AXL,CSF1R,GAS6,RPS19,GLUL
GO:BP	positive regulation of gene expression	GO:0010628	FALSE	1.21016e-06	5.91716	1256	175	30	26856	C3,CD74,FN1,TYROBP,VIM,LCN2,HSPB1,CX3CL1,CCL2,B2M,FCER1G,MDK,SERPINE1,CLU,CCN1,FBLN1,ANXA2,F2R,LAPTM5,EGR1,S100A10,MSN,MYH9,RTN4,ANXA1,CYP1B1,TNC,HSP90AA1,CSF1R,GAS6
GO:BP	regulation of plasma membrane bounded cell projection organization	GO:0120035	FALSE	1.21789e-06	5.91439	744	175	23	26856	APOE,FN1,HSPA5,VIM,HSPB1,LGALS1,CX3CL1,B2M,TNFRSF12A,MDK,DYNLL1,YWHAH,FLNA,ITGB1,H2-K1,RTN4,ADAMTS1,ICAM1,MARCKS,PFN1,HSP90AA1,TACSTD2,CTSZ
GO:BP	response to growth factor	GO:0070848	FALSE	1.53411e-06	5.81414	753	175	23	26856	COL3A1,COL1A2,COL1A1,SPARC,HSPA5,VCAM1,HSPB1,COL4A2,CCL2,CCN1,ANXA3,PMEPA1,SMOC2,EGR1,ITGB5,AGT,ANXA1,ZFP36L1,TNC,NPNT,DCN,GAS6,CD63
GO:BP	regulation of mononuclear cell migration	GO:0071675	FALSE	1.60178e-06	5.7954	129	175	11	26856	LGALS3,CX3CL1,CCL2,MDK,SERPINE1,DOCK8,MSN,SPNS2,CXCL14,CSF1R,GAS6
GO:BP	positive regulation of leukocyte migration	GO:0002687	FALSE	1.70386e-06	5.76857	165	175	12	26856	CD74,LGALS3,CX3CL1,CCL2,MDK,SERPINE1,DOCK8,RTN4,ICAM1,CXCL14,CSF1R,GAS6
GO:BP	mononuclear cell differentiation	GO:1903131	FALSE	2.01829e-06	5.69502	510	175	19	26856	CD74,H2-AA,H2-AB1,HSPB1,LGALS1,B2M,FCER1G,MDK,ACTB,PSAP,TMEM176B,LAPTM5,EGR1,MYH9,ANXA1,ZFP36L1,AXL,HSP90AA1,GAS6
GO:BP	negative regulation of cell adhesion	GO:0007162	FALSE	2.66587e-06	5.57416	302	175	15	26856	CD74,H2-AA,COL1A1,HSPB1,LGALS1,MDK,MMP2,SERPINE1,FBLN1,LAPTM5,ANXA1,CYP1B1,TNC,TACSTD2,FGG
GO:BP	cellular response to cytokine stimulus	GO:0071345	FALSE	2.77045e-06	5.55745	1066	175	27	26856	SPP1,CD74,H2-AB1,COL1A1,FN1,HSPA5,VCAM1,VIM,CX3CL1,CCL2,FCER1G,MMP2,DOCK8,LAPTM5,EGR1,KRT8,CRLF1,TUBA1B,CYP1B1,ICAM1,ZFP36L1,NPNT,AXL,PDIA3,CSF1R,GAS6,FGG
GO:BP	regulation of intracellular signal transduction	GO:1902531	FALSE	2.98199e-06	5.52549	1641	175	34	26856	APOE,C3,CD74,NUPR1,COL3A1,FN1,HSPB1,CX3CL1,CCL2,CLU,CCN1,PSAP,FBLN1,F2R,LAPTM5,LITAF,FLNA,ITGB1,GDF15,MYH9,RTN4,AGT,ICAM1,ADGRG1,TGM2,GADD45A,NPNT,RCAN1,AXL,HSP90AA1,CSF1R,GAS6,IVNS1ABP,FGG
GO:BP	positive regulation of cell-substrate adhesion	GO:0010811	FALSE	3.04766e-06	5.51603	137	175	11	26856	SPP1,FN1,MDK,CCN1,SMOC2,FBLN1,S100A10,FLNA,ITGB1,MYH9,NPNT
GO:BP	negative regulation of cell activation	GO:0050866	FALSE	3.05864e-06	5.51447	214	175	13	26856	APOE,CD74,H2-AA,FN1,TYROBP,HSPB1,CX3CL1,MDK,LAPTM5,ANXA1,AXL,CYGB,FGG
GO:BP	regulation of localization	GO:0032879	FALSE	3.43511e-06	5.46406	2290	175	41	26856	SPP1,APOE,C3,CD74,TYROBP,CYP4A14,LCN2,LGALS3,CTSS,CRYAB,CX3CL1,CCL2,B2M,FCER1G,SERPINE1,CLU,ACTB,DYNLL1,ANXA2,F2R,YWHAH,S100A10,CYP4A10,MSN,FLNA,TRF,ITGB1,MYH9,RTN4,ANXA1,ICAM1,ZFP36L1,TGM2,AXL,HSP90AA1,FXYD5,GAS6,ANXA5,GLUL,CD63,FGG
GO:BP	regulation of body fluid levels	GO:0050878	FALSE	3.54312e-06	5.45061	359	175	16	26856	APOE,C3,CFH,SERPING1,CX3CL1,FCER1G,SERPINE1,FBLN1,ANXA2,F2R,FLNA,AXL,PDIA3,GAS6,ANXA5,FGG
GO:BP	response to organonitrogen compound	GO:0010243	FALSE	3.63578e-06	5.4394	1236	175	29	26856	APOE,COL3A1,COL1A2,COL1A1,HSPA5,VCAM1,COL4A1,VIM,TIMP1,CCL2,FCER1G,MMP2,ACTB,HMGCS2,EGR1,FLNA,TUBA1A,ITGB1,GDF15,HSP90B1,ANXA1,CYP1B1,ICAM1,ZFP36L1,MARCKS,TGM2,HSP90AA1,COL6A1,ANXA5
GO:BP	positive regulation of inflammatory response	GO:0050729	FALSE	3.83774e-06	5.41592	140	175	11	26856	C3,NUPR1,LGALS1,CTSS,CX3CL1,FCER1G,MDK,SERPINE1,TGM2,CSF1R,RPS19
GO:BP	endocytosis	GO:0006897	FALSE	3.84806e-06	5.41476	722	175	22	26856	APOE,C3,TYROBP,LGALS3,CCL2,CXCL16,B2M,FCER1G,SERPINE1,CLU,ACTB,ANXA3,ANXA2,TRF,ITGB1,LGALS3BP,MYH9,ANXA1,TGM2,AXL,GAS6,CD63
GO:BP	regulation of leukocyte cell-cell adhesion	GO:1903037	FALSE	3.99146e-06	5.39887	362	175	16	26856	CD74,H2-AA,H2-AB1,VCAM1,HSPB1,LGALS1,CCL2,B2M,MDK,ACTB,IGFBP2,DOCK8,LAPTM5,ANXA1,ICAM1,HSP90AA1
GO:BP	positive regulation of leukocyte cell-cell adhesion	GO:1903039	FALSE	4.13946e-06	5.38306	264	175	14	26856	CD74,H2-AA,H2-AB1,VCAM1,LGALS1,CCL2,B2M,MDK,ACTB,IGFBP2,DOCK8,ANXA1,ICAM1,HSP90AA1
GO:BP	regulation of T cell activation	GO:0050863	FALSE	4.15212e-06	5.38173	363	175	16	26856	CD74,H2-AA,H2-AB1,VCAM1,HSPB1,LGALS1,LGALS3,CCL2,B2M,MDK,ACTB,IGFBP2,DOCK8,LAPTM5,ANXA1,HSP90AA1
GO:BP	actin cytoskeleton organization	GO:0030036	FALSE	4.41359e-06	5.35521	661	175	21	26856	TYROBP,CX3CL1,TPM1,ACTB,ARPC1B,TMSB4X,S100A10,KRT8,FLNA,TRF,TAGLN2,ITGB1,ITGB5,MYH9,HSP90B1,ICAM1,MARCKS,PFN1,TPM4,CSF1R,TACSTD2
GO:BP	cytoskeleton organization	GO:0007010	FALSE	4.86153e-06	5.31323	1416	175	31	26856	TYROBP,VIM,CRYAB,CX3CL1,CCL2,MDK,TPM1,ACTB,TUBB5,ARPC1B,TMSB4X,YWHAH,S100A10,KRT8,FLNA,TUBA1A,TRF,TUBA1B,TAGLN2,ITGB1,ITGB5,MYH9,HSP90B1,ICAM1,MARCKS,PFN1,GADD45A,TPM4,CSF1R,MID1IP1,TACSTD2
GO:BP	regulation of cell-cell adhesion	GO:0022407	FALSE	5.28888e-06	5.27664	481	175	18	26856	CD74,H2-AA,H2-AB1,VCAM1,HSPB1,LGALS1,CX3CL1,CCL2,B2M,MDK,ACTB,IGFBP2,DOCK8,LAPTM5,ANXA1,ICAM1,HSP90AA1,FGG
GO:BP	MAPK cascade	GO:0000165	FALSE	5.59019e-06	5.25257	806	175	23	26856	APOE,C3,CD74,FN1,CRYAB,CX3CL1,CCL2,CCN1,PSAP,FBLN1,F2R,LAPTM5,TRF,GDF15,MYH9,AGT,ICAM1,ZFP36L1,GADD45A,NPNT,CSF1R,GAS6,FGG
GO:BP	neuron development	GO:0048666	FALSE	7.30672e-06	5.13628	1275	175	29	26856	APOE,C3,FN1,C1QA,HSPA5,VIM,CFH,HSPB1,LGALS1,CX3CL1,B2M,TNFRSF12A,MDK,MMP2,CLU,ACTB,YWHAH,FLNA,TUBA1A,ITGB1,H2-K1,RTN4,ADAMTS1,MARCKS,HEXA,TNC,HSP90AA1,CSF1R,CTSZ
GO:BP	multicellular organismal-level homeostasis	GO:0048871	FALSE	8.098e-06	5.09162	894	175	24	26856	SPP1,APOE,CD74,COL3A1,CFH,LCN2,SCD1,CTSS,CCL2,B2M,FCER1G,F2R,EGR1,TUBA1A,TRF,ITGB1,SPNS2,GDF15,ANXA1,ZFP36L1,ADGRG1,AXL,CSF1R,RPS19
GO:BP	negative regulation of cellular component organization	GO:0051129	FALSE	8.47863e-06	5.07167	754	175	22	26856	APOE,NUPR1,HSPA5,VIM,LGALS1,LGALS3,CRYAB,B2M,TPM1,CLU,CST3,ANXA2,TMSB4X,YWHAH,FLNA,ITGB1,H2-K1,RTN4,PFN1,MID1IP1,TACSTD2,CTSZ
GO:BP	regulation of proteolysis	GO:0030162	FALSE	8.68466e-06	5.06125	755	175	22	26856	APOE,NUPR1,SERPING1,CTSS,CSTB,CRYAB,TIMP1,SERPINH1,SERPINE1,CLU,CCN1,WFDC2,CST3,ANXA2,F2R,TIMP2,LAPTM5,S100A10,MYH9,CTSB,GAS6,CTSZ
GO:BP	myeloid leukocyte migration	GO:0097529	FALSE	9.49371e-06	5.02256	235	175	13	26856	SPP1,CD74,LGALS3,CX3CL1,CCL2,FCER1G,MDK,MMP2,SERPINE1,RTN4,ANXA1,CSF1R,RPS19
GO:BP	regulation of ERK1 and ERK2 cascade	GO:0070372	FALSE	9.63019e-06	5.01637	332	175	15	26856	APOE,C3,CD74,FN1,CX3CL1,CCL2,CCN1,FBLN1,F2R,MYH9,ICAM1,NPNT,CSF1R,GAS6,FGG
GO:BP	regulation of leukocyte differentiation	GO:1902105	FALSE	1.08687e-05	4.96382	335	175	15	26856	CD74,H2-AA,TYROBP,C1QC,HSPB1,MDK,ACTB,TMEM176B,RBP1,ANXA1,ZFP36L1,AXL,HSP90AA1,CSF1R,GAS6
GO:BP	positive regulation of epithelial cell migration	GO:0010634	FALSE	1.20346e-05	4.91957	156	175	11	26856	SPARC,LCN2,HSPB1,RHOB,ANXA3,COL18A1,SMOC2,RTN4,AGT,ANXA1,PFN1
GO:BP	positive regulation of T cell activation	GO:0050870	FALSE	1.22236e-05	4.9128	240	175	13	26856	CD74,H2-AA,H2-AB1,VCAM1,LGALS1,CCL2,B2M,MDK,ACTB,IGFBP2,DOCK8,ANXA1,HSP90AA1
GO:BP	neuron apoptotic process	GO:0051402	FALSE	1.2251e-05	4.91183	338	175	15	26856	APOE,NUPR1,TYROBP,LCN2,CX3CL1,CCL2,MDK,MT1,F2R,EGR1,TUBA1A,CRLF1,CTSB,AXL,CTSZ
GO:BP	lymphocyte differentiation	GO:0030098	FALSE	1.33674e-05	4.87395	451	175	17	26856	CD74,H2-AA,H2-AB1,HSPB1,LGALS1,B2M,FCER1G,MDK,ACTB,PSAP,LAPTM5,EGR1,ANXA1,ZFP36L1,AXL,HSP90AA1,GAS6
GO:BP	muscle cell migration	GO:0014812	FALSE	1.39878e-05	4.85425	122	175	10	26856	S100A11,MDK,TPM1,SERPINE1,TMSB4X,EGR1,MYH9,ADAMTS1,ANXA1,CYP1B1
GO:BP	apoptotic signaling pathway	GO:0097190	FALSE	1.47266e-05	4.8319	641	175	20	26856	CD74,NUPR1,TYROBP,LCN2,HSPB1,LGALS3,CTSS,CX3CL1,TNFRSF12A,SERPINE1,CLU,IFI27L2A,KRT8,AGT,CYP1B1,ICAM1,CRIP1,PDIA3,IVNS1ABP,FGG
GO:BP	positive regulation of chemotaxis	GO:0050921	FALSE	1.56907e-05	4.80436	160	175	11	26856	CD74,FN1,HSPB1,CX3CL1,CCL2,MDK,SERPINE1,SMOC2,CXCL14,CSF1R,GAS6
GO:BP	regulation of metabolic process	GO:0019222	FALSE	1.75663e-05	4.75532	7198	175	82	26856	SPP1,APOE,C3,CD74,NUPR1,COL1A1,FN1,TYROBP,HSPA5,TSC22D1,VIM,LCN2,HSPB1,SERPING1,SCD1,CTSS,CSTB,CRYAB,CX3CL1,TIMP1,CCL2,B2M,FCER1G,SERPINH1,MDK,SERPINE1,CLU,ACTB,DYNLL1,CCN1,PSAP,WFDC2,CST3,ANXA3,SMOC2,FBLN1,ANXA2,TMSB4X,F2R,TIMP2,LAPTM5,LITAF,YWHAH,EGR1,S100A10,MSN,FLNA,CRLF1,RPL38,TRF,ITGB1,MYH9,HSP90B1,RTN4,AGT,JUNB,ANXA1,CYP1B1,ICAM1,CTSB,ZFP36L1,MARCKS,PFN1,TNC,GADD45A,NPNT,RCAN1,AXL,HSP90AA1…
GO:BP	response to nitrogen compound	GO:1901698	FALSE	1.80436e-05	4.74368	1328	175	29	26856	APOE,COL3A1,COL1A2,COL1A1,HSPA5,VCAM1,COL4A1,VIM,TIMP1,CCL2,FCER1G,MMP2,ACTB,HMGCS2,EGR1,FLNA,TUBA1A,ITGB1,GDF15,HSP90B1,ANXA1,CYP1B1,ICAM1,ZFP36L1,MARCKS,TGM2,HSP90AA1,COL6A1,ANXA5
GO:BP	import into cell	GO:0098657	FALSE	1.80465e-05	4.74361	932	175	24	26856	APOE,C3,TYROBP,LCN2,LGALS3,CCL2,CXCL16,B2M,FCER1G,SERPINE1,CLU,ACTB,ANXA3,ANXA2,TRF,ITGB1,LGALS3BP,MYH9,ANXA1,TGM2,AXL,SLC6A6,GAS6,CD63
GO:BP	apoptotic cell clearance	GO:0043277	FALSE	2.08826e-05	4.68022	43	175	7	26856	C3,TYROBP,CCL2,ANXA1,TGM2,AXL,GAS6
GO:BP	cellular response to growth factor stimulus	GO:0071363	FALSE	2.21376e-05	4.65487	725	175	21	26856	COL3A1,COL1A2,COL1A1,SPARC,HSPA5,VCAM1,HSPB1,COL4A2,CCL2,CCN1,PMEPA1,SMOC2,EGR1,ITGB5,AGT,ANXA1,ZFP36L1,NPNT,DCN,GAS6,CD63
GO:BP	cell projection organization	GO:0030030	FALSE	2.27196e-05	4.6436	1689	175	33	26856	APOE,FN1,HSPA5,VIM,LCN2,HSPB1,LGALS1,CX3CL1,B2M,TNFRSF12A,MDK,MMP2,TPM1,CLU,ACTB,DYNLL1,YWHAH,FLNA,TUBA1A,EMP1,ITGB1,H2-K1,MYH9,RTN4,ADAMTS1,ICAM1,MARCKS,PFN1,TNC,HSP90AA1,CSF1R,TACSTD2,CTSZ
GO:BP	skeletal system development	GO:0001501	FALSE	2.30647e-05	4.63705	529	175	18	26856	MGP,COL3A1,COL1A2,COL1A1,BGN,SPARC,TYROBP,TIMP1,SERPINH1,MDK,MMP2,CCN1,COL18A1,ANXA2,RPL38,SPNS2,HEXA,TGM2
GO:BP	response to salt	GO:1902074	FALSE	2.32561e-05	4.63346	410	175	16	26856	COL1A1,CCL2,B2M,MT1,COL18A1,HMGCS2,EGR1,KRT8,TUBA1A,RBP1,HSP90B1,JUNB,TGM2,HSP90AA1,ANXA5,FGG
GO:BP	synapse pruning	GO:0098883	FALSE	2.44417e-05	4.61187	13	175	5	26856	C3,C1QB,C1QA,C1QC,ITGB1
GO:BP	tissue morphogenesis	GO:0048729	FALSE	2.51943e-05	4.5987	662	175	20	26856	MGP,COL3A1,COL4A1,LCN2,MDK,MMP2,TPM1,RHOB,ACTB,CCN1,MSN,FLNA,ITGB1,AGT,PFN1,TNC,TGM2,NPNT,TACSTD2,CTSZ
GO:BP	regulation of smooth muscle cell migration	GO:0014910	FALSE	2.68888e-05	4.57043	97	175	9	26856	S100A11,MDK,TPM1,SERPINE1,TMSB4X,EGR1,MYH9,ADAMTS1,CYP1B1
GO:BP	cell junction organization	GO:0034330	FALSE	3.13587e-05	4.50364	811	175	22	26856	APOE,C3,FN1,SPARC,C1QB,C1QA,COL4A1,C1QC,RHOB,ACTB,TUBB5,F2R,S100A10,FLNA,TUBA1A,ITGB1,MYH9,AGT,MARCKS,PFN1,TNC,CSF1R
GO:BP	negative regulation of cell population proliferation	GO:0008285	FALSE	3.18627e-05	4.49672	885	175	23	26856	APOE,NUPR1,H2-AA,SPARC,TYROBP,VIM,LGALS1,CCL2,B2M,TPM1,FBLN1,F2R,LAPTM5,YWHAH,FLNA,ITGB1,H2-K1,RTN4,CYP1B1,ADGRG1,CSF1R,TACSTD2,CTSZ
GO:BP	transport	GO:0006810	FALSE	3.36192e-05	4.47341	4547	175	60	26856	SPP1,APOE,C3,CD74,S100A6,COL1A1,TYROBP,CYP4A14,HSPA5,LCN2,HSPB1,LGALS3,CTSS,CRYAB,CX3CL1,CP,CCL2,CXCL16,B2M,FCER1G,SERPINE1,RHOB,CLU,ACTB,DYNLL1,PSAP,ANXA3,CPE,ANXA2,F2R,LAPTM5,YWHAH,S100A10,CYP4A10,MSN,FLNA,TUBA1A,TRF,ITGB1,SPNS2,LGALS3BP,RBP1,MYH9,HSP90B1,RTN4,ANXA1,ICAM1,ZFP36L1,MARCKS,TGM2,AXL,HSP90AA1,CYGB,SLC6A6,FXYD5,GAS6,ANXA5,GLUL,CD63,FGG
GO:BP	regulation of hemopoiesis	GO:1903706	FALSE	3.47866e-05	4.45859	422	175	16	26856	CD74,H2-AA,TYROBP,C1QC,HSPB1,B2M,MDK,ACTB,TMEM176B,RBP1,ANXA1,ZFP36L1,AXL,HSP90AA1,CSF1R,GAS6
GO:BP	peptide antigen assembly with MHC protein complex	GO:0002501	FALSE	3.78201e-05	4.42228	14	175	5	26856	H2-AA,H2-AB1,B2M,PDIA3,H2-DMA
GO:BP	MHC protein complex assembly	GO:0002396	FALSE	3.78201e-05	4.42228	14	175	5	26856	H2-AA,H2-AB1,B2M,PDIA3,H2-DMA
GO:BP	actin filament-based process	GO:0030029	FALSE	3.78593e-05	4.42183	748	175	21	26856	TYROBP,CX3CL1,TPM1,ACTB,ARPC1B,TMSB4X,S100A10,KRT8,FLNA,TRF,TAGLN2,ITGB1,ITGB5,MYH9,HSP90B1,ICAM1,MARCKS,PFN1,TPM4,CSF1R,TACSTD2
GO:BP	leukocyte mediated immunity	GO:0002443	FALSE	3.8389e-05	4.41579	425	175	16	26856	C3,CD74,H2-AB1,C1QB,C1QA,TYROBP,C1QC,SERPING1,CCL2,B2M,FCER1G,IGHA,ANXA3,H2-K1,C4B,ICAM1
GO:BP	platelet activation	GO:0030168	FALSE	3.84256e-05	4.41538	101	175	9	26856	APOE,CFH,CX3CL1,FCER1G,F2R,FLNA,AXL,PDIA3,FGG
GO:BP	neuron differentiation	GO:0030182	FALSE	4.09741e-05	4.38749	1552	175	31	26856	APOE,C3,FN1,C1QA,HSPA5,VCAM1,VIM,CFH,HSPB1,LGALS1,CX3CL1,B2M,TNFRSF12A,MDK,MMP2,CLU,ACTB,PSAP,YWHAH,FLNA,TUBA1A,ITGB1,H2-K1,RTN4,ADAMTS1,MARCKS,HEXA,TNC,HSP90AA1,CSF1R,CTSZ
GO:BP	proteolysis	GO:0006508	FALSE	4.47422e-05	4.34928	1829	175	34	26856	APOE,C3,NUPR1,HSPA5,CFH,SERPING1,CTSS,CSTB,CRYAB,TIMP1,SERPINH1,MMP2,SERPINE1,CLU,CCN1,WFDC2,CPN1,CST3,CPE,ANXA2,F2R,TIMP2,LAPTM5,S100A10,CPXM1,MYH9,HSP90B1,ADAMTS1,CTSB,TGM2,PRSS23,GAS6,CTSZ,FGG
GO:BP	plasma membrane bounded cell projection organization	GO:0120036	FALSE	4.73588e-05	4.3246	1651	175	32	26856	APOE,FN1,HSPA5,VIM,HSPB1,LGALS1,CX3CL1,B2M,TNFRSF12A,MDK,MMP2,TPM1,CLU,ACTB,DYNLL1,YWHAH,FLNA,TUBA1A,EMP1,ITGB1,H2-K1,MYH9,RTN4,ADAMTS1,ICAM1,MARCKS,PFN1,TNC,HSP90AA1,CSF1R,TACSTD2,CTSZ
GO:BP	regulation of neuron projection development	GO:0010975	FALSE	4.79416e-05	4.31929	555	175	18	26856	APOE,FN1,HSPA5,VIM,HSPB1,LGALS1,CX3CL1,B2M,TNFRSF12A,MDK,YWHAH,FLNA,ITGB1,H2-K1,RTN4,ADAMTS1,MARCKS,CTSZ
GO:BP	response to hormone	GO:0009725	FALSE	5.15547e-05	4.28773	985	175	24	26856	SPP1,COL3A1,COL1A1,CTSS,TIMP1,CCL2,MMP2,IGFBP2,CPN1,ANXA3,ARPC1B,HMGCS2,YWHAH,EGR1,GDF15,ANXA1,CYP1B1,CTSB,ZFP36L1,MARCKS,TNC,RCAN1,HSP90AA1,ANXA5
GO:BP	immunoglobulin mediated immune response	GO:0016064	FALSE	5.2646e-05	4.27863	140	175	10	26856	C3,CD74,H2-AB1,C1QB,C1QA,C1QC,SERPING1,FCER1G,IGHA,C4B
GO:BP	response to nutrient	GO:0007584	FALSE	5.33223e-05	4.27309	180	175	11	26856	SPP1,COL1A1,VCAM1,CCL2,IGFBP2,HMGCS2,RBP1,CYP1B1,TNC,PDIA3,GAS6
GO:BP	establishment of localization	GO:0051234	FALSE	5.40367e-05	4.26731	4723	175	61	26856	SPP1,APOE,C3,CD74,S100A6,COL1A1,TYROBP,CYP4A14,HSPA5,LCN2,HSPB1,LGALS3,CTSS,CRYAB,CX3CL1,CP,CCL2,CXCL16,B2M,FCER1G,SERPINE1,RHOB,CLU,ACTB,DYNLL1,PSAP,ANXA3,CPE,ANXA2,F2R,LAPTM5,YWHAH,S100A10,CYP4A10,MSN,FLNA,TUBA1A,TRF,ITGB1,SPNS2,LGALS3BP,RBP1,MYH9,HSP90B1,RTN4,ANXA1,ICAM1,ZFP36L1,MARCKS,TGM2,NPNT,AXL,HSP90AA1,CYGB,SLC6A6,FXYD5,GAS6,ANXA5,GLUL,CD63,FGG
GO:BP	integrin-mediated signaling pathway	GO:0007229	FALSE	5.40759e-05	4.267	105	175	9	26856	COL3A1,FN1,TYROBP,TIMP1,FCER1G,FLNA,ITGB1,ITGB5,CD63
GO:BP	gliogenesis	GO:0042063	FALSE	5.80664e-05	4.23608	380	175	15	26856	COL3A1,FN1,C1QA,VIM,CX3CL1,CCL2,MDK,CLU,TUBA1A,TRF,RTN4,ANXA1,ADGRG1,MXRA8,CSF1R
GO:BP	humoral immune response mediated by circulating immunoglobulin	GO:0002455	FALSE	6.22942e-05	4.20555	50	175	7	26856	C3,C1QB,C1QA,C1QC,SERPING1,IGHA,C4B
GO:BP	B cell mediated immunity	GO:0019724	FALSE	6.88741e-05	4.16194	144	175	10	26856	C3,CD74,H2-AB1,C1QB,C1QA,C1QC,SERPING1,FCER1G,IGHA,C4B
GO:BP	smooth muscle cell migration	GO:0014909	FALSE	6.922e-05	4.15977	108	175	9	26856	S100A11,MDK,TPM1,SERPINE1,TMSB4X,EGR1,MYH9,ADAMTS1,CYP1B1
GO:BP	regulation of phosphate metabolic process	GO:0019220	FALSE	6.93458e-05	4.15898	1327	175	28	26856	APOE,C3,CD74,FN1,HSPB1,CX3CL1,CLU,ACTB,DYNLL1,CCN1,FBLN1,ANXA2,EGR1,CRLF1,TRF,ITGB1,MYH9,HSP90B1,AGT,ICAM1,MARCKS,GADD45A,NPNT,RCAN1,AXL,HSP90AA1,CSF1R,GAS6
GO:BP	regulation of phosphorus metabolic process	GO:0051174	FALSE	7.04508e-05	4.15211	1328	175	28	26856	APOE,C3,CD74,FN1,HSPB1,CX3CL1,CLU,ACTB,DYNLL1,CCN1,FBLN1,ANXA2,EGR1,CRLF1,TRF,ITGB1,MYH9,HSP90B1,AGT,ICAM1,MARCKS,GADD45A,NPNT,RCAN1,AXL,HSP90AA1,CSF1R,GAS6
GO:BP	positive regulation of response to wounding	GO:1903036	FALSE	7.09403e-05	4.14911	77	175	8	26856	CCL2,MDK,SERPINE1,SMOC2,F2R,FLNA,ITGB1,ANXA1
GO:BP	regulation of primary metabolic process	GO:0080090	FALSE	7.10008e-05	4.14874	5856	175	70	26856	SPP1,APOE,C3,CD74,NUPR1,COL1A1,FN1,HSPA5,TSC22D1,VIM,HSPB1,SERPING1,CTSS,CSTB,CRYAB,CX3CL1,TIMP1,SERPINH1,MDK,SERPINE1,CLU,ACTB,CCN1,PSAP,WFDC2,CST3,ANXA3,SMOC2,FBLN1,ANXA2,TMSB4X,F2R,TIMP2,LAPTM5,LITAF,YWHAH,EGR1,S100A10,MSN,FLNA,CRLF1,RPL38,TRF,ITGB1,MYH9,HSP90B1,RTN4,AGT,JUNB,ANXA1,CYP1B1,ICAM1,CTSB,ZFP36L1,MARCKS,PFN1,GADD45A,NPNT,RCAN1,HSP90AA1,DCN,KLF6,IGFBP7,CSF1R,CEBPD,RPLP1,MID1IP1,GAS6,…
GO:BP	actin filament organization	GO:0007015	FALSE	7.2538e-05	4.13943	445	175	16	26856	CX3CL1,TPM1,ARPC1B,TMSB4X,S100A10,FLNA,TRF,TAGLN2,ITGB5,MYH9,HSP90B1,ICAM1,MARCKS,PFN1,TPM4,TACSTD2
GO:BP	adaptive immune response based on somatic recombination of immune receptors built from immunoglobulin superfamily domains	GO:0002460	FALSE	7.51513e-05	4.12406	332	175	14	26856	C3,CD74,H2-AB1,C1QB,C1QA,C1QC,SERPING1,B2M,FCER1G,IGHA,H2-K1,C4B,ANXA1,ICAM1
GO:BP	positive regulation of ERK1 and ERK2 cascade	GO:0070374	FALSE	7.87481e-05	4.10376	232	175	12	26856	APOE,C3,CD74,CX3CL1,CCL2,F2R,MYH9,ICAM1,NPNT,CSF1R,GAS6,FGG
GO:BP	lymphocyte migration	GO:0072676	FALSE	8.12634e-05	4.09011	110	175	9	26856	CX3CL1,CCL2,CXCL16,DOCK8,MSN,SPNS2,ICAM1,CXCL14,GAS6
GO:BP	cellular response to organonitrogen compound	GO:0071417	FALSE	8.60288e-05	4.06536	785	175	21	26856	COL3A1,COL1A2,COL1A1,VCAM1,COL4A1,VIM,CCL2,MMP2,ACTB,HMGCS2,EGR1,FLNA,GDF15,HSP90B1,CYP1B1,ICAM1,ZFP36L1,MARCKS,TGM2,COL6A1,ANXA5
GO:BP	macromolecule localization	GO:0033036	FALSE	8.66957e-05	4.062	3086	175	46	26856	SPP1,APOE,C3,CD74,COL1A1,TYROBP,CYP4A14,HSPA5,HSPB1,LGALS3,CCL2,FCER1G,RHOB,CLU,ACTB,DYNLL1,PSAP,CPE,ANXA2,TMSB4X,F2R,LAPTM5,YWHAH,S100A10,CYP4A10,MSN,FLNA,TUBA1A,ITGB1,SPNS2,RBP1,MYH9,HSP90B1,RTN4,ANXA1,ZFP36L1,MARCKS,HEXA,PFN1,NPNT,HSP90AA1,GAS6,ANXA5,GLUL,CD63,FGG
GO:BP	positive regulation of endothelial cell migration	GO:0010595	FALSE	8.79428e-05	4.0558	111	175	9	26856	SPARC,LCN2,HSPB1,RHOB,ANXA3,COL18A1,SMOC2,AGT,ANXA1
GO:BP	regulation of neuron apoptotic process	GO:0043523	FALSE	0.00010559	3.97638	288	175	13	26856	APOE,NUPR1,TYROBP,LCN2,CX3CL1,CCL2,MDK,MT1,F2R,EGR1,CRLF1,AXL,CTSZ
GO:BP	regulation of MAPK cascade	GO:0043408	FALSE	0.000107023	3.97052	723	175	20	26856	APOE,C3,CD74,FN1,CX3CL1,CCL2,CCN1,PSAP,FBLN1,F2R,LAPTM5,GDF15,MYH9,AGT,ICAM1,GADD45A,NPNT,CSF1R,GAS6,FGG
GO:BP	complement activation	GO:0006956	FALSE	0.000108058	3.96634	54	175	7	26856	C3,C1QB,C1QA,C1QC,CFH,SERPING1,C4B
GO:BP	negative regulation of immune system process	GO:0002683	FALSE	0.000109292	3.96141	521	175	17	26856	CD74,COL3A1,H2-AA,FN1,TYROBP,C1QC,HSPB1,SERPING1,CX3CL1,CCL2,FCER1G,MDK,TMEM176B,LAPTM5,ANXA1,AXL,RPS19
GO:BP	granulocyte migration	GO:0097530	FALSE	0.000115055	3.93909	152	175	10	26856	SPP1,CD74,LGALS3,CX3CL1,CCL2,FCER1G,MDK,RTN4,ANXA1,CSF1R
GO:BP	cell morphogenesis	GO:0000902	FALSE	0.000125376	3.90178	1033	175	24	26856	APOE,FN1,SPARC,VIM,CCL2,TNFRSF12A,MDK,TPM1,CLU,ACTB,COL18A1,YWHAH,MSN,FLNA,TUBA1A,ITGB1,MYH9,RTN4,ANXA1,ICAM1,MARCKS,HEXA,HSP90AA1,CSF1R
GO:BP	regulation of neurogenesis	GO:0050767	FALSE	0.000136492	3.86489	466	175	16	26856	APOE,FN1,VIM,CX3CL1,B2M,TNFRSF12A,MDK,ANXA2,YWHAH,S100A10,TRF,ITGB1,RTN4,MARCKS,TGM2,CSF1R
GO:BP	epithelial cell apoptotic process	GO:1904019	FALSE	0.000138389	3.8589	155	175	10	26856	NUPR1,CCL2,MDK,SERPINE1,COL18A1,KRT8,ICAM1,ZFP36L1,GAS6,FGG
GO:BP	collagen fibril organization	GO:0030199	FALSE	0.000139963	3.85399	56	175	7	26856	COL3A1,COL1A2,COL1A1,SERPINH1,COL18A1,ANXA2,CYP1B1
GO:BP	neuron projection development	GO:0031175	FALSE	0.000142488	3.84622	1121	175	25	26856	APOE,FN1,HSPA5,VIM,HSPB1,LGALS1,CX3CL1,B2M,TNFRSF12A,MDK,MMP2,CLU,ACTB,YWHAH,FLNA,TUBA1A,ITGB1,H2-K1,RTN4,ADAMTS1,MARCKS,TNC,HSP90AA1,CSF1R,CTSZ
GO:BP	negative regulation of protein metabolic process	GO:0051248	FALSE	0.00014462	3.83977	1041	175	24	26856	APOE,HSPB1,SERPING1,CSTB,CRYAB,TIMP1,SERPINH1,SERPINE1,CLU,ACTB,WFDC2,CST3,FBLN1,ANXA2,TIMP2,FLNA,RTN4,AGT,CTSB,ZFP36L1,GADD45A,GAS6,IVNS1ABP,CTSZ
GO:BP	complement activation, classical pathway	GO:0006958	FALSE	0.000145009	3.83861	34	175	6	26856	C3,C1QB,C1QA,C1QC,SERPING1,C4B
GO:BP	response to organic cyclic compound	GO:0014070	FALSE	0.000157731	3.80208	1127	175	25	26856	SPP1,COL1A1,GSTA2,CRYAB,CCL2,MMP2,ACTB,IGFBP2,CPN1,ANXA3,ARPC1B,HMGCS2,YWHAH,EGR1,MSN,FLNA,RBP1,HSP90B1,ANXA1,CYP1B1,ZFP36L1,TNC,TGM2,HSP90AA1,PDIA3
GO:BP	regulation of epithelial cell apoptotic process	GO:1904035	FALSE	0.000161007	3.79316	119	175	9	26856	NUPR1,CCL2,MDK,SERPINE1,COL18A1,ICAM1,ZFP36L1,GAS6,FGG
GO:BP	synapse organization	GO:0050808	FALSE	0.000172913	3.76217	538	175	17	26856	APOE,C3,SPARC,C1QB,C1QA,COL4A1,C1QC,RHOB,ACTB,TUBB5,F2R,FLNA,TUBA1A,ITGB1,MARCKS,PFN1,TNC
GO:BP	positive regulation of leukocyte differentiation	GO:1902107	FALSE	0.000173463	3.76079	202	175	11	26856	CD74,H2-AA,TYROBP,MDK,ACTB,ANXA1,ZFP36L1,AXL,HSP90AA1,CSF1R,GAS6
GO:BP	positive regulation of hemopoiesis	GO:1903708	FALSE	0.000173463	3.76079	202	175	11	26856	CD74,H2-AA,TYROBP,MDK,ACTB,ANXA1,ZFP36L1,AXL,HSP90AA1,CSF1R,GAS6
GO:BP	regulation of collagen metabolic process	GO:0010712	FALSE	0.000179482	3.74598	58	175	7	26856	FN1,VIM,CCL2,CST3,F2R,ITGB1,CYGB
GO:BP	response to abiotic stimulus	GO:0009628	FALSE	0.000180425	3.7437	1303	175	27	26856	COL3A1,COL1A1,VCAM1,CTSS,CRYAB,TIMP1,CCL2,MDK,MMP2,RHOB,ACTB,IGFBP2,COL18A1,HMGCS2,EGR1,KRT8,TUBA1A,ITGB1,HSP90B1,RTN4,ANXA1,ZFP36L1,TNC,GADD45A,HSP90AA1,CRIP1,CYGB
GO:BP	response to tumor necrosis factor	GO:0034612	FALSE	0.000186112	3.73023	251	175	12	26856	COL1A1,VCAM1,CX3CL1,CCL2,CXCL16,LAPTM5,KRT8,TUBA1A,CYP1B1,ZFP36L1,NPNT,GAS6
GO:BP	localization	GO:0051179	FALSE	0.000209926	3.67793	5386	175	65	26856	SPP1,APOE,C3,CD74,S100A6,COL1A1,TYROBP,CYP4A14,HSPA5,CFH,LCN2,HSPB1,LGALS3,CTSS,CRYAB,CX3CL1,CP,CCL2,CXCL16,B2M,FCER1G,SERPINE1,RHOB,CLU,ACTB,DYNLL1,PSAP,ANXA3,CPE,ANXA2,TMSB4X,F2R,LAPTM5,YWHAH,S100A10,CYP4A10,MSN,FLNA,TUBA1A,TRF,ITGB1,SPNS2,LGALS3BP,RBP1,MYH9,HSP90B1,RTN4,ANXA1,ICAM1,ZFP36L1,MARCKS,HEXA,PFN1,TGM2,NPNT,AXL,HSP90AA1,CYGB,SLC6A6,FXYD5,GAS6,ANXA5,GLUL,CD63,FGG
GO:BP	cellular response to nitrogen compound	GO:1901699	FALSE	0.000210292	3.67718	828	175	21	26856	COL3A1,COL1A2,COL1A1,VCAM1,COL4A1,VIM,CCL2,MMP2,ACTB,HMGCS2,EGR1,FLNA,GDF15,HSP90B1,CYP1B1,ICAM1,ZFP36L1,MARCKS,TGM2,COL6A1,ANXA5
GO:BP	defense response to bacterium	GO:0042742	FALSE	0.000210895	3.67593	361	175	14	26856	LYZ2,LCN2,SCD1,IGHM,B2M,FCER1G,SERPINE1,WFDC2,ANXA3,TRF,H2-K1,RPL39,WFDC17,RPS19
GO:BP	response to oxidative stress	GO:0006979	FALSE	0.000213748	3.6701	420	175	15	26856	APOE,COL1A1,LCN2,HSPB1,CRYAB,MMP2,TPM1,RHOB,PSAP,CST3,ANXA1,CYP1B1,RCAN1,AXL,CYGB
GO:BP	organic substance transport	GO:0071702	FALSE	0.000214422	3.66873	2860	175	43	26856	SPP1,APOE,C3,CD74,COL1A1,CYP4A14,HSPA5,HSPB1,LGALS3,CX3CL1,CCL2,FCER1G,RHOB,CLU,ACTB,DYNLL1,PSAP,CPE,ANXA2,F2R,LAPTM5,YWHAH,CYP4A10,FLNA,TUBA1A,ITGB1,SPNS2,RBP1,MYH9,HSP90B1,RTN4,ANXA1,ICAM1,ZFP36L1,MARCKS,TGM2,HSP90AA1,SLC6A6,GAS6,ANXA5,GLUL,CD63,FGG
GO:BP	morphogenesis of an epithelium	GO:0002009	FALSE	0.000218874	3.65981	547	175	17	26856	MGP,COL4A1,LCN2,MDK,MMP2,RHOB,ACTB,CCN1,MSN,FLNA,AGT,PFN1,TNC,TGM2,NPNT,TACSTD2,CTSZ
GO:BP	positive regulation of molecular function	GO:0044093	FALSE	0.000241834	3.61648	1498	175	29	26856	APOE,CD74,CTSS,CX3CL1,CCL2,B2M,TPM1,CLU,DOCK8,CCN1,PSAP,ANXA3,ANXA2,F2R,LAPTM5,EGR1,S100A10,ITGB1,AGT,ICAM1,MARCKS,PFN1,TGM2,NPNT,AXL,HSP90AA1,CSF1R,MID1IP1,GAS6
GO:BP	regulation of nitrogen compound metabolic process	GO:0051171	FALSE	0.000251676	3.59916	5660	175	67	26856	SPP1,APOE,C3,CD74,NUPR1,COL1A1,FN1,HSPA5,TSC22D1,VIM,HSPB1,SERPING1,CTSS,CSTB,CRYAB,CX3CL1,TIMP1,SERPINH1,MDK,SERPINE1,CLU,ACTB,DYNLL1,CCN1,WFDC2,CST3,ANXA3,SMOC2,FBLN1,ANXA2,TMSB4X,F2R,TIMP2,LAPTM5,LITAF,YWHAH,EGR1,S100A10,MSN,FLNA,CRLF1,RPL38,TRF,ITGB1,MYH9,HSP90B1,RTN4,AGT,JUNB,CYP1B1,ICAM1,CTSB,ZFP36L1,MARCKS,PFN1,GADD45A,NPNT,RCAN1,HSP90AA1,DCN,KLF6,CSF1R,CEBPD,RPLP1,GAS6,IVNS1ABP,CTSZ
GO:BP	collagen biosynthetic process	GO:0032964	FALSE	0.000256183	3.59145	61	175	7	26856	COL1A1,FN1,VIM,CCL2,SERPINH1,F2R,CYGB
GO:BP	positive regulation of catalytic activity	GO:0043085	FALSE	0.000256716	3.59055	1074	175	24	26856	APOE,CD74,CTSS,CX3CL1,CCL2,CLU,DOCK8,CCN1,PSAP,F2R,LAPTM5,EGR1,S100A10,ITGB1,AGT,ICAM1,MARCKS,TGM2,NPNT,AXL,HSP90AA1,CSF1R,MID1IP1,GAS6
GO:BP	granulocyte chemotaxis	GO:0071621	FALSE	0.000263631	3.579	126	175	9	26856	SPP1,CD74,LGALS3,CX3CL1,CCL2,FCER1G,MDK,ANXA1,CSF1R
GO:BP	ovulation cycle	GO:0042698	TRUE	0.000265182	3.57646	91	175	8	26856	MDK,MMP2,EGR1,MYH9,ADAMTS1,ANXA1,CYP1B1,AXL
GO:BP	actin filament bundle assembly	GO:0051017	FALSE	0.000278774	3.55475	167	175	10	26856	CX3CL1,TPM1,S100A10,FLNA,ITGB5,MYH9,HSP90B1,MARCKS,PFN1,TACSTD2
GO:BP	negative regulation of cell projection organization	GO:0031345	FALSE	0.000282789	3.54854	212	175	11	26856	APOE,VIM,LGALS1,B2M,YWHAH,FLNA,ITGB1,H2-K1,RTN4,TACSTD2,CTSZ
GO:BP	macrophage migration	GO:1905517	FALSE	0.000287212	3.5418	62	175	7	26856	LGALS3,CX3CL1,CCL2,MDK,MMP2,RTN4,CSF1R
GO:BP	regulation of macromolecule metabolic process	GO:0060255	FALSE	0.000297189	3.52697	6707	175	75	26856	SPP1,APOE,C3,CD74,NUPR1,COL1A1,FN1,TYROBP,HSPA5,TSC22D1,VIM,LCN2,HSPB1,SERPING1,CTSS,CSTB,CRYAB,CX3CL1,TIMP1,CCL2,B2M,FCER1G,SERPINH1,MDK,SERPINE1,CLU,ACTB,CCN1,WFDC2,CST3,ANXA3,SMOC2,FBLN1,ANXA2,TMSB4X,F2R,TIMP2,LAPTM5,LITAF,YWHAH,EGR1,S100A10,MSN,FLNA,CRLF1,RPL38,TRF,ITGB1,MYH9,HSP90B1,RTN4,AGT,JUNB,ANXA1,CYP1B1,ICAM1,CTSB,ZFP36L1,MARCKS,PFN1,TNC,GADD45A,NPNT,RCAN1,AXL,HSP90AA1,CRIP1,DCN,KLF6,C…
GO:BP	animal organ morphogenesis	GO:0009887	FALSE	0.000314441	3.50246	1086	175	24	26856	COL3A1,COL1A2,COL1A1,CFH,CCL2,SERPINH1,MDK,MMP2,TPM1,SERPINE1,CCN1,CPE,MSN,FLNA,TUBA1A,RPL38,RTN4,AGT,ADAMTS1,TNC,TGM2,NPNT,TACSTD2,CTSZ
GO:BP	positive regulation of receptor-mediated endocytosis	GO:0048260	FALSE	0.00032135	3.49302	63	175	7	26856	C3,B2M,SERPINE1,CLU,ANXA2,TRF,CD63
GO:BP	actin filament bundle organization	GO:0061572	FALSE	0.000329186	3.48256	170	175	10	26856	CX3CL1,TPM1,S100A10,FLNA,ITGB5,MYH9,HSP90B1,MARCKS,PFN1,TACSTD2
GO:BP	regulation of inflammatory response	GO:0050727	FALSE	0.000335263	3.47461	375	175	14	26856	APOE,C3,NUPR1,LGALS1,CTSS,CX3CL1,FCER1G,MDK,SERPINE1,ANXA1,TNC,TGM2,CSF1R,RPS19
GO:BP	regulation of immune effector process	GO:0002697	FALSE	0.000335492	3.47432	435	175	15	26856	C3,CD74,TYROBP,CFH,SERPING1,CCL2,B2M,FCER1G,LAPTM5,LITAF,H2-K1,RTN4,ANXA1,AXL,RPS19
GO:BP	peptide cross-linking	GO:0018149	TRUE	0.000342415	3.46545	39	175	6	26856	COL3A1,BGN,FN1,ANXA1,TGM2,DCN
GO:BP	negative regulation of response to stimulus	GO:0048585	FALSE	0.000345178	3.46196	1707	175	31	26856	APOE,CD74,COL3A1,HSPA5,HSPB1,SERPING1,LGALS3,CX3CL1,CCL2,MDK,SERPINE1,CLU,PMEPA1,FBLN1,ANXA2,LAPTM5,LITAF,EGR1,ITGB1,GDF15,RTN4,AGT,ANXA1,ICAM1,RCAN1,DCN,GAS6,RPS19,IVNS1ABP,ANXA5,FGG
GO:BP	leukocyte proliferation	GO:0070661	FALSE	0.000346275	3.46058	376	175	14	26856	CD74,H2-AA,TYROBP,VCAM1,LGALS3,CX3CL1,CLU,IGFBP2,DOCK8,LAPTM5,MSN,JUNB,ANXA1,CSF1R
GO:BP	lymphocyte mediated immunity	GO:0002449	FALSE	0.000356791	3.44759	320	175	13	26856	C3,CD74,H2-AB1,C1QB,C1QA,C1QC,SERPING1,B2M,FCER1G,IGHA,H2-K1,C4B,ICAM1
GO:BP	positive regulation of cell projection organization	GO:0031346	FALSE	0.00037715	3.42349	439	175	15	26856	APOE,FN1,HSPA5,LCN2,HSPB1,CX3CL1,TNFRSF12A,MDK,DYNLL1,FLNA,ITGB1,ADAMTS1,MARCKS,PFN1,HSP90AA1
GO:BP	regulation of defense response	GO:0031347	FALSE	0.000434014	3.3625	789	175	20	26856	APOE,C3,CD74,NUPR1,TYROBP,CFH,SERPING1,LGALS1,CTSS,CX3CL1,FCER1G,MDK,SERPINE1,RTN4,ANXA1,TNC,TGM2,HSP90AA1,CSF1R,RPS19
GO:BP	regulation of peptidase activity	GO:0052547	FALSE	0.000461456	3.33587	446	175	15	26856	SERPING1,CTSS,CSTB,CRYAB,TIMP1,SERPINH1,SERPINE1,CCN1,WFDC2,CST3,F2R,TIMP2,LAPTM5,CTSB,GAS6
GO:BP	cell-matrix adhesion	GO:0007160	FALSE	0.000469986	3.32791	223	175	11	26856	COL3A1,FN1,VCAM1,SERPINE1,S100A10,ITGB1,ITGB5,MYH9,NPNT,CD63,FGG
GO:BP	regulation of blood coagulation	GO:0030193	FALSE	0.000494172	3.30612	67	175	7	26856	APOE,SERPING1,SERPINE1,ANXA2,F2R,ANXA5,FGG
GO:BP	morphogenesis of a branching structure	GO:0001763	FALSE	0.000513871	3.28915	225	175	11	26856	MGP,COL4A1,MDK,CPE,RTN4,AGT,TNC,TGM2,NPNT,TACSTD2,CTSZ
GO:BP	positive regulation of vasculature development	GO:1904018	FALSE	0.000531667	3.27436	179	175	10	26856	C3,HSPB1,MDK,SERPINE1,RHOB,ANXA3,SMOC2,ITGB1,RTN4,CYP1B1
GO:BP	positive regulation of angiogenesis	GO:0045766	FALSE	0.000531667	3.27436	179	175	10	26856	C3,HSPB1,MDK,SERPINE1,RHOB,ANXA3,SMOC2,ITGB1,RTN4,CYP1B1
GO:BP	phagocytosis	GO:0006909	FALSE	0.000561342	3.25077	227	175	11	26856	C3,TYROBP,CCL2,FCER1G,ANXA3,ITGB1,MYH9,ANXA1,TGM2,AXL,GAS6
GO:BP	positive regulation of MAPK cascade	GO:0043410	FALSE	0.000598352	3.22304	520	175	16	26856	APOE,C3,CD74,CX3CL1,CCL2,PSAP,F2R,LAPTM5,GDF15,MYH9,ICAM1,GADD45A,NPNT,CSF1R,GAS6,FGG
GO:BP	regulation of hemostasis	GO:1900046	FALSE	0.000606404	3.21724	69	175	7	26856	APOE,SERPING1,SERPINE1,ANXA2,F2R,ANXA5,FGG
GO:BP	glial cell migration	GO:0008347	FALSE	0.000606404	3.21724	69	175	7	26856	COL3A1,FN1,VIM,CX3CL1,CCL2,RTN4,ADGRG1
GO:BP	peptide antigen assembly with MHC class II protein complex	GO:0002503	FALSE	0.000633609	3.19818	10	175	4	26856	H2-AA,H2-AB1,B2M,H2-DMA
GO:BP	MHC class II protein complex assembly	GO:0002399	FALSE	0.000633609	3.19818	10	175	4	26856	H2-AA,H2-AB1,B2M,H2-DMA
GO:BP	tumor necrosis factor production	GO:0032640	FALSE	0.000685852	3.16377	184	175	10	26856	TYROBP,HSPB1,CX3CL1,CCL2,FCER1G,CLU,CCN1,AXL,CSF1R,GAS6
GO:BP	regulation of tumor necrosis factor production	GO:0032680	FALSE	0.000685852	3.16377	184	175	10	26856	TYROBP,HSPB1,CX3CL1,CCL2,FCER1G,CLU,CCN1,AXL,CSF1R,GAS6
GO:BP	macrophage chemotaxis	GO:0048246	FALSE	0.000721139	3.14198	44	175	6	26856	LGALS3,CX3CL1,CCL2,MDK,MMP2,CSF1R
GO:BP	regulation of coagulation	GO:0050818	FALSE	0.000739344	3.13115	71	175	7	26856	APOE,SERPING1,SERPINE1,ANXA2,F2R,ANXA5,FGG
GO:BP	regulation of immune response	GO:0050776	FALSE	0.00078316	3.10615	897	175	21	26856	APOE,C3,CD74,COL3A1,H2-AB1,C1QB,C1QA,TYROBP,C1QC,CFH,SERPING1,B2M,FCER1G,LAPTM5,SPNS2,H2-K1,RTN4,C4B,ANXA1,HSP90AA1,RPS19
GO:BP	regulation of tumor necrosis factor superfamily cytokine production	GO:1903555	FALSE	0.000796075	3.09905	187	175	10	26856	TYROBP,HSPB1,CX3CL1,CCL2,FCER1G,CLU,CCN1,AXL,CSF1R,GAS6
GO:BP	tumor necrosis factor superfamily cytokine production	GO:0071706	FALSE	0.000796075	3.09905	187	175	10	26856	TYROBP,HSPB1,CX3CL1,CCL2,FCER1G,CLU,CCN1,AXL,CSF1R,GAS6
GO:BP	regulation of chemotaxis	GO:0050920	FALSE	0.000861814	3.06459	237	175	11	26856	CD74,FN1,HSPB1,CX3CL1,CCL2,MDK,SERPINE1,SMOC2,CXCL14,CSF1R,GAS6
GO:BP	positive regulation of defense response	GO:0031349	FALSE	0.000920176	3.03613	471	175	15	26856	C3,CD74,NUPR1,TYROBP,LGALS1,CTSS,CX3CL1,FCER1G,MDK,SERPINE1,RTN4,TGM2,HSP90AA1,CSF1R,RPS19
GO:BP	positive regulation of leukocyte chemotaxis	GO:0002690	FALSE	0.00093101	3.03105	107	175	8	26856	CD74,CX3CL1,CCL2,MDK,SERPINE1,CXCL14,CSF1R,GAS6
GO:BP	negative regulation of blood coagulation	GO:0030195	FALSE	0.000946632	3.02382	46	175	6	26856	APOE,SERPING1,SERPINE1,ANXA2,ANXA5,FGG
GO:BP	cell junction disassembly	GO:0150146	FALSE	0.000947042	3.02363	25	175	5	26856	C3,C1QB,C1QA,C1QC,ITGB1
GO:BP	cellular macromolecule localization	GO:0070727	FALSE	0.000976425	3.01036	2594	175	39	26856	APOE,CD74,COL1A1,TYROBP,HSPA5,HSPB1,LGALS3,CCL2,FCER1G,RHOB,CLU,ACTB,DYNLL1,PSAP,CPE,ANXA2,TMSB4X,F2R,LAPTM5,YWHAH,S100A10,MSN,FLNA,TUBA1A,ITGB1,MYH9,HSP90B1,RTN4,ANXA1,ZFP36L1,MARCKS,PFN1,NPNT,HSP90AA1,GAS6,ANXA5,GLUL,CD63,FGG
GO:BP	negative regulation of leukocyte activation	GO:0002695	FALSE	0.00106394	2.97308	193	175	10	26856	CD74,H2-AA,FN1,TYROBP,HSPB1,CX3CL1,MDK,LAPTM5,ANXA1,AXL
GO:BP	regulation of cellular localization	GO:0060341	FALSE	0.00107056	2.97039	1078	175	23	26856	APOE,TYROBP,LCN2,LGALS3,CRYAB,CCL2,FCER1G,ACTB,DYNLL1,ANXA2,F2R,MSN,FLNA,ITGB1,MYH9,RTN4,ANXA1,ZFP36L1,HSP90AA1,GAS6,ANXA5,GLUL,FGG
GO:BP	response to extracellular stimulus	GO:0009991	FALSE	0.00107639	2.96803	613	175	17	26856	SPP1,APOE,COL1A1,HSPA5,VCAM1,CFH,CCL2,IGFBP2,HMGCS2,GDF15,RBP1,CYP1B1,TNC,AXL,PDIA3,GAS6,GLUL
GO:BP	negative regulation of hemostasis	GO:1900047	FALSE	0.00107933	2.96685	47	175	6	26856	APOE,SERPING1,SERPINE1,ANXA2,ANXA5,FGG
GO:BP	plasminogen activation	GO:0031639	TRUE	0.00116636	2.93317	26	175	5	26856	SERPINE1,ANXA2,S100A10,CTSZ,FGG
GO:BP	positive regulation of nitrogen compound metabolic process	GO:0051173	FALSE	0.00118188	2.92743	3152	175	44	26856	SPP1,APOE,C3,CD74,NUPR1,COL1A1,HSPA5,VIM,CTSS,CX3CL1,MDK,CLU,ACTB,CCN1,CST3,ANXA3,SMOC2,ANXA2,TMSB4X,F2R,LAPTM5,LITAF,YWHAH,EGR1,S100A10,MSN,CRLF1,TRF,ITGB1,MYH9,AGT,JUNB,CYP1B1,ICAM1,ZFP36L1,MARCKS,PFN1,NPNT,HSP90AA1,DCN,KLF6,CSF1R,CEBPD,GAS6
GO:BP	neuroinflammatory response	GO:0150076	FALSE	0.00118261	2.92716	76	175	7	26856	NUPR1,C1QA,TYROBP,CX3CL1,CLU,ITGB1,CSF1R
GO:BP	regulation of protein modification process	GO:0031399	FALSE	0.00119066	2.92421	1434	175	27	26856	APOE,C3,CD74,NUPR1,FN1,HSPA5,HSPB1,CX3CL1,CLU,ACTB,CCN1,FBLN1,ANXA2,LAPTM5,EGR1,CRLF1,ITGB1,HSP90B1,AGT,ICAM1,MARCKS,GADD45A,RCAN1,HSP90AA1,CSF1R,GAS6,IVNS1ABP
GO:BP	regulation of apoptotic signaling pathway	GO:2001233	FALSE	0.00119974	2.92091	417	175	14	26856	CD74,NUPR1,HSPB1,LGALS3,CTSS,CX3CL1,TNFRSF12A,SERPINE1,CLU,AGT,ICAM1,PDIA3,IVNS1ABP,FGG
GO:BP	response to acid chemical	GO:0001101	FALSE	0.00124555	2.90464	246	175	11	26856	COL3A1,COL1A2,COL1A1,COL4A1,CCL2,MMP2,COL18A1,HMGCS2,KRT8,TUBA1A,COL6A1
GO:BP	vesicle-mediated transport	GO:0016192	FALSE	0.00124961	2.90322	1529	175	28	26856	APOE,C3,TYROBP,LGALS3,CCL2,CXCL16,B2M,FCER1G,SERPINE1,RHOB,CLU,ACTB,ANXA3,ANXA2,LAPTM5,S100A10,MSN,FLNA,TRF,ITGB1,LGALS3BP,MYH9,ANXA1,TGM2,AXL,GAS6,CD63,FGG
GO:BP	renal system development	GO:0072001	FALSE	0.00127252	2.89533	358	175	13	26856	SPP1,CYP4A14,COL4A1,CFH,NPHS2,HMGCS2,EGR1,CYP4A10,CRLF1,AGT,ADAMTS1,NPNT,TACSTD2
GO:BP	intracellular chemical homeostasis	GO:0055082	FALSE	0.00129911	2.88635	769	175	19	26856	SPP1,APOE,VCAM1,MT2,LCN2,CX3CL1,CCL2,B2M,DYNLL1,MT1,F2R,FLNA,TRF,MYH9,RTN4,ICAM1,TGM2,GAS6,GLUL
GO:BP	regulation of phosphorylation	GO:0042325	FALSE	0.00133328	2.87508	1177	175	24	26856	APOE,C3,CD74,FN1,HSPB1,CX3CL1,CLU,ACTB,DYNLL1,CCN1,FBLN1,ANXA2,EGR1,CRLF1,TRF,ITGB1,AGT,ICAM1,MARCKS,GADD45A,AXL,HSP90AA1,CSF1R,GAS6
GO:BP	negative regulation of coagulation	GO:0050819	FALSE	0.00139056	2.85681	49	175	6	26856	APOE,SERPING1,SERPINE1,ANXA2,ANXA5,FGG
GO:BP	positive regulation of neural precursor cell proliferation	GO:2000179	FALSE	0.00141358	2.84968	78	175	7	26856	CX3CL1,MDK,FLNA,TRF,ITGB1,ADGRG1,CTSZ
GO:BP	response to peptide	GO:1901652	FALSE	0.00141423	2.84948	555	175	16	26856	COL3A1,COL1A1,VCAM1,VIM,TIMP1,CCL2,MMP2,HMGCS2,EGR1,GDF15,ANXA1,CYP1B1,ICAM1,ZFP36L1,MARCKS,ANXA5
GO:BP	cellular response to lipid	GO:0071396	FALSE	0.00143076	2.84443	774	175	19	26856	SPP1,COL1A1,VIM,CX3CL1,CCL2,CXCL16,B2M,MMP2,SERPINE1,LITAF,HMGCS2,YWHAH,MSN,ANXA1,CYP1B1,ZFP36L1,TNC,AXL,PDIA3
GO:BP	central nervous system development	GO:0007417	FALSE	0.00145861	2.83606	1014	175	22	26856	C3,COL3A1,C1QA,TYROBP,HSPA5,COL4A1,VIM,B2M,MDK,CLU,PSAP,ANXA3,FLNA,TUBA1A,ITGB1,RTN4,ADGRG1,MARCKS,AXL,HSP90AA1,MXRA8,CSF1R
GO:BP	regulation of tau-protein kinase activity	GO:1902947	TRUE	0.00147835	2.83022	12	175	4	26856	APOE,CLU,EGR1,HSP90AA1
GO:BP	reproductive structure development	GO:0048608	FALSE	0.00148627	2.8279	363	175	13	26856	C3,NUPR1,MMP2,PSAP,FLNA,MYH9,ADAMTS1,ANXA1,CYP1B1,ICAM1,ADGRG1,TNC,AXL
GO:BP	negative regulation of peptidase activity	GO:0010466	FALSE	0.00157856	2.80174	252	175	11	26856	SERPING1,CSTB,CRYAB,TIMP1,SERPINH1,SERPINE1,WFDC2,CST3,TIMP2,CTSB,GAS6
GO:BP	regulation of nervous system development	GO:0051960	FALSE	0.0016661	2.7783	562	175	16	26856	APOE,FN1,VIM,CX3CL1,B2M,TNFRSF12A,MDK,ANXA2,YWHAH,S100A10,TRF,ITGB1,RTN4,MARCKS,TGM2,CSF1R
GO:BP	receptor-mediated endocytosis	GO:0006898	FALSE	0.00170579	2.76807	254	175	11	26856	APOE,C3,CXCL16,B2M,FCER1G,SERPINE1,CLU,ANXA2,TRF,ITGB1,CD63
GO:BP	positive regulation of neurogenesis	GO:0050769	FALSE	0.00171305	2.76623	309	175	12	26856	APOE,FN1,VIM,CX3CL1,TNFRSF12A,MDK,TRF,ITGB1,RTN4,MARCKS,TGM2,CSF1R
GO:BP	reproductive system development	GO:0061458	FALSE	0.00173149	2.76158	368	175	13	26856	C3,NUPR1,MMP2,PSAP,FLNA,MYH9,ADAMTS1,ANXA1,CYP1B1,ICAM1,ADGRG1,TNC,AXL
GO:BP	homeostasis of number of cells	GO:0048872	FALSE	0.00178466	2.74845	369	175	13	26856	CD74,CCL2,B2M,FCER1G,F2R,TUBA1A,SPNS2,ANXA1,ZFP36L1,ADGRG1,AXL,CSF1R,RPS19
GO:BP	T cell differentiation	GO:0030217	FALSE	0.00183285	2.73687	311	175	12	26856	CD74,H2-AA,HSPB1,B2M,FCER1G,MDK,ACTB,PSAP,EGR1,ANXA1,ZFP36L1,HSP90AA1
GO:BP	negative regulation of catalytic activity	GO:0043086	FALSE	0.00194266	2.7116	640	175	17	26856	APOE,HSPB1,SERPING1,CSTB,CRYAB,TIMP1,SERPINH1,SERPINE1,ACTB,WFDC2,CST3,TIMP2,AGT,ANXA1,CTSB,GADD45A,GAS6
GO:BP	regulation of lymphocyte differentiation	GO:0045619	FALSE	0.00210444	2.67686	208	175	10	26856	CD74,H2-AA,HSPB1,MDK,ACTB,ANXA1,ZFP36L1,AXL,HSP90AA1,GAS6
GO:BP	positive regulation of immune response	GO:0050778	FALSE	0.00241863	2.61643	725	175	18	26856	C3,CD74,H2-AB1,C1QB,C1QA,TYROBP,C1QC,CFH,SERPING1,B2M,FCER1G,LAPTM5,H2-K1,RTN4,C4B,ANXA1,HSP90AA1,RPS19
GO:BP	response to nutrient levels	GO:0031667	FALSE	0.00245473	2.61	579	175	16	26856	SPP1,APOE,COL1A1,HSPA5,VCAM1,CFH,CCL2,IGFBP2,HMGCS2,GDF15,RBP1,CYP1B1,TNC,PDIA3,GAS6,GLUL
GO:BP	positive regulation of macrophage migration	GO:1905523	FALSE	0.00247404	2.60659	30	175	5	26856	CX3CL1,CCL2,MDK,RTN4,CSF1R
GO:BP	protein localization	GO:0008104	FALSE	0.00247852	2.60581	2586	175	38	26856	APOE,CD74,COL1A1,TYROBP,HSPA5,HSPB1,LGALS3,CCL2,FCER1G,RHOB,CLU,ACTB,DYNLL1,PSAP,CPE,ANXA2,TMSB4X,F2R,LAPTM5,YWHAH,S100A10,MSN,FLNA,TUBA1A,ITGB1,MYH9,HSP90B1,RTN4,ANXA1,MARCKS,PFN1,NPNT,HSP90AA1,GAS6,ANXA5,GLUL,CD63,FGG
GO:BP	regulation of endothelial cell apoptotic process	GO:2000351	FALSE	0.00249999	2.60206	54	175	6	26856	CCL2,SERPINE1,COL18A1,ICAM1,GAS6,FGG
GO:BP	blood vessel endothelial cell migration	GO:0043534	FALSE	0.00253172	2.59658	122	175	8	26856	APOE,HSPB1,COL18A1,ITGB1,MYH9,ANXA1,CYP1B1,GADD45A
GO:BP	organelle organization	GO:0006996	FALSE	0.00256613	2.59072	3468	175	46	26856	APOE,NUPR1,TYROBP,VIM,CFH,CRYAB,CX3CL1,CCL2,MDK,TPM1,ACTB,RPS28,DYNLL1,TUBB5,ANXA2,ARPC1B,TMSB4X,LAPTM5,YWHAH,S100A10,KRT8,MSN,FLNA,TUBA1A,RPL38,TRF,TUBA1B,TAGLN2,ITGB1,ITGB5,MYH9,HSP90B1,RTN4,ANXA1,ICAM1,MARCKS,HEXA,PFN1,GADD45A,HSP90AA1,DCN,TPM4,CSF1R,MID1IP1,TACSTD2,RPS19
GO:BP	myeloid leukocyte differentiation	GO:0002573	FALSE	0.00258053	2.58829	265	175	11	26856	CD74,TYROBP,C1QC,FCER1G,ANXA2,TRF,RBP1,MYH9,JUNB,ZFP36L1,CSF1R
GO:BP	muscle structure development	GO:0061061	FALSE	0.00261413	2.58267	729	175	18	26856	NUPR1,COL3A1,CFH,LGALS1,CRYAB,TPM1,ACTB,TMSB4X,EGR1,KRT8,ITGB1,GDF15,MYH9,ZFP36L1,NPNT,RCAN1,CXCL14,CSF1R
GO:BP	response to hydrogen peroxide	GO:0042542	FALSE	0.00269293	2.56977	123	175	8	26856	COL1A1,LCN2,CRYAB,MMP2,RHOB,ANXA1,CYP1B1,AXL
GO:BP	interleukin-1 production	GO:0032612	FALSE	0.00269293	2.56977	123	175	8	26856	TYROBP,HSPB1,CX3CL1,CCN1,F2R,EGR1,ANXA1,GAS6
GO:BP	regulation of interleukin-1 production	GO:0032652	FALSE	0.00269293	2.56977	123	175	8	26856	TYROBP,HSPB1,CX3CL1,CCN1,F2R,EGR1,ANXA1,GAS6
GO:BP	neutrophil migration	GO:1990266	FALSE	0.00304173	2.51688	125	175	8	26856	SPP1,CD74,LGALS3,CX3CL1,CCL2,FCER1G,MDK,RTN4
GO:BP	cellular process	GO:0009987	FALSE	0.00321873	2.49232	20940	175	160	26856	SPP1,MGP,LYZ2,APOE,C3,CD74,NUPR1,COL3A1,H2-AA,H2-AB1,COL1A2,S100A6,COL1A1,BGN,FN1,SPARC,C1QB,C1QA,TYROBP,CYP4A14,HSPA5,GSTA2,TSC22D1,VCAM1,COL4A1,VIM,C1QC,CFH,MT2,LCN2,HSPB1,LGALS1,SCD1,LGALS3,CTSS,CSTB,MANF,CRYAB,CX3CL1,COL4A2,TIMP1,CCL2,S100A11,CXCL16,B2M,FCER1G,TNFRSF12A,SERPINH1,MDK,TTR,MMP2,LTBP2,TPM1,COL15A1,SERPINE1,RHOB,CLU,ACTB,IGFBP2,RPS28,DYNLL1,TAGLN,DOCK8,CCN1,PSAP,TUBB5,RPS29,CPN1,C…
GO:BP	response to metal ion	GO:0010038	FALSE	0.00338901	2.46993	391	175	13	26856	FN1,VCAM1,MT2,CP,B2M,MT1,HMGCS2,TUBA1A,TRF,JUNB,CRIP1,ANXA5,FGG
GO:BP	myeloid leukocyte cytokine production	GO:0061082	FALSE	0.00345628	2.46139	57	175	6	26856	CD74,FCER1G,LAPTM5,LITAF,RTN4,AXL
GO:BP	amyloid fibril formation	GO:1990000	FALSE	0.0034594	2.461	32	175	5	26856	APOE,CSTB,CRYAB,B2M,CLU
GO:BP	response to reactive oxygen species	GO:0000302	FALSE	0.00349072	2.45709	220	175	10	26856	COL1A1,LCN2,CRYAB,MMP2,TPM1,RHOB,PSAP,ANXA1,CYP1B1,AXL
GO:BP	positive regulation of protein metabolic process	GO:0051247	FALSE	0.00351385	2.45422	1425	175	26	26856	APOE,C3,CD74,NUPR1,HSPA5,VIM,CTSS,CX3CL1,CLU,CCN1,ANXA2,F2R,LAPTM5,EGR1,S100A10,MSN,CRLF1,ITGB1,MYH9,AGT,CYP1B1,ICAM1,MARCKS,HSP90AA1,CSF1R,GAS6
GO:BP	nitrogen compound transport	GO:0071705	FALSE	0.00354354	2.45056	2104	175	33	26856	APOE,CD74,COL1A1,HSPA5,HSPB1,CCL2,FCER1G,RHOB,CLU,ACTB,DYNLL1,PSAP,CPE,F2R,LAPTM5,YWHAH,FLNA,TUBA1A,ITGB1,MYH9,HSP90B1,RTN4,ANXA1,ZFP36L1,MARCKS,TGM2,HSP90AA1,SLC6A6,GAS6,ANXA5,GLUL,CD63,FGG
GO:BP	protein processing	GO:0016485	FALSE	0.00382765	2.41707	276	175	11	26856	CTSS,SERPINE1,CPN1,CPE,ANXA2,S100A10,CPXM1,MYH9,HSP90B1,CTSZ,FGG
GO:BP	endothelial cell apoptotic process	GO:0072577	FALSE	0.00383437	2.41631	58	175	6	26856	CCL2,SERPINE1,COL18A1,ICAM1,GAS6,FGG
GO:BP	myeloid cell differentiation	GO:0030099	FALSE	0.00389682	2.40929	461	175	14	26856	CD74,TYROBP,C1QC,B2M,FCER1G,ANXA2,FLNA,TRF,RBP1,MYH9,JUNB,ZFP36L1,CSF1R,RPS19
GO:BP	negative regulation of response to wounding	GO:1903035	FALSE	0.00403376	2.39429	91	175	7	26856	APOE,SERPING1,MDK,SERPINE1,ANXA2,ANXA5,FGG
GO:BP	transmembrane receptor protein serine/threonine kinase signaling pathway	GO:0007178	FALSE	0.00423316	2.37334	399	175	13	26856	COL3A1,COL1A2,HSPA5,VIM,CCL2,CCN1,PMEPA1,EGR1,TRF,ITGB5,GDF15,HEXA,NPNT
GO:BP	leukocyte homeostasis	GO:0001776	FALSE	0.00432784	2.36373	131	175	8	26856	CD74,CCL2,FCER1G,F2R,SPNS2,ANXA1,AXL,CSF1R
GO:BP	cellular response to tumor necrosis factor	GO:0071356	FALSE	0.00444277	2.35235	226	175	10	26856	COL1A1,VCAM1,CX3CL1,CCL2,LAPTM5,KRT8,CYP1B1,ZFP36L1,NPNT,GAS6
GO:BP	negative regulation of molecular function	GO:0044092	FALSE	0.00448826	2.34792	1001	175	21	26856	APOE,NUPR1,HSPB1,SERPING1,CSTB,CRYAB,TIMP1,B2M,SERPINH1,SERPINE1,ACTB,WFDC2,CST3,TIMP2,FLNA,AGT,ANXA1,CYP1B1,CTSB,GADD45A,GAS6
GO:BP	cellular response to organic cyclic compound	GO:0071407	FALSE	0.0044908	2.34768	681	175	17	26856	SPP1,COL1A1,CCL2,MMP2,ACTB,HMGCS2,YWHAH,EGR1,MSN,FLNA,HSP90B1,ANXA1,CYP1B1,ZFP36L1,TNC,TGM2,PDIA3
GO:BP	response to estradiol	GO:0032355	FALSE	0.00458171	2.33897	132	175	8	26856	COL1A1,CRYAB,CCL2,MMP2,IGFBP2,ARPC1B,ANXA1,CYP1B1
GO:BP	regeneration	GO:0031099	FALSE	0.00462164	2.3352	227	175	10	26856	CCL2,MDK,MMP2,ANXA3,FLNA,RTN4,ANXA1,TNC,AXL,GAS6
GO:BP	membrane to membrane docking	GO:0022614	TRUE	0.00481047	2.31781	5	175	3	26856	VCAM1,MSN,ICAM1
GO:BP	regulation of leukocyte chemotaxis	GO:0002688	FALSE	0.00484812	2.31443	133	175	8	26856	CD74,CX3CL1,CCL2,MDK,SERPINE1,CXCL14,CSF1R,GAS6
GO:BP	response to carbohydrate	GO:0009743	FALSE	0.00487251	2.31225	283	175	11	26856	VCAM1,CCL2,DYNLL1,HMGCS2,EGR1,COL6A2,MYH9,ICAM1,ZFP36L1,GAS6,GLUL
GO:BP	epithelial cell differentiation	GO:0030855	FALSE	0.00504308	2.2973	764	175	18	26856	COL4A1,VIM,LGALS3,SERPINE1,TAGLN,PSAP,TUBB5,NPHS2,COL18A1,MSN,FLNA,TAGLN2,ANXA1,ICAM1,CTSB,ZFP36L1,CSF1R,CD63
GO:BP	protein folding	GO:0006457	FALSE	0.00505357	2.2964	179	175	9	26856	CD74,HSPA5,HSPB1,CRYAB,B2M,CLU,HSP90B1,HSP90AA1,PDIA3
GO:BP	positive regulation of lymphocyte differentiation	GO:0045621	FALSE	0.00512757	2.29009	134	175	8	26856	CD74,H2-AA,MDK,ACTB,ANXA1,AXL,HSP90AA1,GAS6
GO:BP	cellular response to vascular endothelial growth factor stimulus	GO:0035924	FALSE	0.00517581	2.28602	61	175	6	26856	VCAM1,HSPB1,SMOC2,ANXA1,DCN,CD63
GO:BP	positive regulation of wound healing	GO:0090303	FALSE	0.00517581	2.28602	61	175	6	26856	CCL2,SERPINE1,SMOC2,F2R,ITGB1,ANXA1
GO:BP	positive regulation of smooth muscle cell migration	GO:0014911	FALSE	0.00517581	2.28602	61	175	6	26856	S100A11,MDK,TMSB4X,EGR1,ADAMTS1,CYP1B1
GO:BP	amide metabolic process	GO:0043603	FALSE	0.0053796	2.26925	1186	175	23	26856	APOE,VIM,CLU,RPS28,CCN1,PSAP,RPS29,CPN1,CPE,HMGCS2,CPXM1,RPL38,RPL12,RPL39,HSP90B1,RTN4,CYP1B1,ZFP36L1,HEXA,RPLP1,RPS19,GLUL,EIF4A1
GO:BP	extrinsic apoptotic signaling pathway	GO:0097191	FALSE	0.00540126	2.2675	231	175	10	26856	LCN2,LGALS3,CX3CL1,TNFRSF12A,SERPINE1,KRT8,AGT,ICAM1,PDIA3,FGG
GO:BP	kidney development	GO:0001822	FALSE	0.00553513	2.25687	346	175	12	26856	SPP1,CYP4A14,CFH,NPHS2,HMGCS2,EGR1,CYP4A10,CRLF1,AGT,ADAMTS1,NPNT,TACSTD2
GO:BP	negative regulation of hydrolase activity	GO:0051346	FALSE	0.00570131	2.24403	347	175	12	26856	SERPING1,CSTB,CRYAB,TIMP1,SERPINH1,SERPINE1,WFDC2,CST3,TIMP2,ANXA1,CTSB,GAS6
GO:BP	collagen catabolic process	GO:0030574	FALSE	0.00634114	2.19783	36	175	5	26856	CTSS,MMP2,CST3,ITGB1,CTSB
GO:BP	negative regulation of proteolysis	GO:0045861	FALSE	0.00641089	2.19308	351	175	12	26856	SERPING1,CSTB,CRYAB,TIMP1,SERPINH1,SERPINE1,WFDC2,CST3,TIMP2,CTSB,GAS6,CTSZ
GO:BP	regulation of plasminogen activation	GO:0010755	FALSE	0.00692911	2.15932	17	175	4	26856	SERPINE1,ANXA2,S100A10,CTSZ
GO:BP	T cell migration	GO:0072678	FALSE	0.00753544	2.12289	65	175	6	26856	CCL2,CXCL16,DOCK8,MSN,SPNS2,ICAM1
GO:BP	substrate adhesion-dependent cell spreading	GO:0034446	FALSE	0.00759495	2.11948	100	175	7	26856	FN1,MDK,FBLN1,S100A10,FLNA,AXL,TACSTD2
GO:BP	positive regulation of phosphorus metabolic process	GO:0010562	FALSE	0.00763156	2.11739	868	175	19	26856	C3,CD74,CX3CL1,CLU,CCN1,ANXA2,EGR1,CRLF1,TRF,ITGB1,MYH9,AGT,ICAM1,MARCKS,NPNT,AXL,HSP90AA1,CSF1R,GAS6
GO:BP	positive regulation of phosphate metabolic process	GO:0045937	FALSE	0.00763156	2.11739	868	175	19	26856	C3,CD74,CX3CL1,CLU,CCN1,ANXA2,EGR1,CRLF1,TRF,ITGB1,MYH9,AGT,ICAM1,MARCKS,NPNT,AXL,HSP90AA1,CSF1R,GAS6
GO:BP	cellular homeostasis	GO:0019725	FALSE	0.00763156	2.11739	868	175	19	26856	SPP1,APOE,VCAM1,MT2,LCN2,CX3CL1,CCL2,B2M,DYNLL1,MT1,F2R,FLNA,TRF,MYH9,RTN4,ICAM1,TGM2,GAS6,GLUL
GO:BP	regulation of anatomical structure size	GO:0090066	FALSE	0.00775383	2.11048	560	175	15	26856	APOE,FN1,CX3CL1,TNFRSF12A,MMP2,TPM1,TMSB4X,F2R,MSN,RTN4,AGT,ICAM1,PFN1,HSP90AA1,FGG
GO:BP	monocyte chemotaxis	GO:0002548	FALSE	0.00824448	2.08384	66	175	6	26856	LGALS3,CX3CL1,CCL2,SERPINE1,ANXA1,RPS19
GO:BP	regulation of cell shape	GO:0008360	FALSE	0.00832018	2.07987	143	175	8	26856	FN1,CCL2,TPM1,MSN,MYH9,ANXA1,ICAM1,CSF1R
GO:BP	cellular localization	GO:0051641	FALSE	0.00866392	2.06229	3510	175	45	26856	APOE,CD74,COL1A1,TYROBP,HSPA5,LCN2,HSPB1,LGALS3,CRYAB,CX3CL1,CCL2,FCER1G,RHOB,CLU,ACTB,DYNLL1,PSAP,ANXA3,CPE,ANXA2,TMSB4X,F2R,LAPTM5,YWHAH,S100A10,MSN,FLNA,TUBA1A,ITGB1,MYH9,HSP90B1,RTN4,ANXA1,ZFP36L1,MARCKS,HEXA,PFN1,NPNT,AXL,HSP90AA1,GAS6,ANXA5,GLUL,CD63,FGG
GO:BP	negative regulation of wound healing	GO:0061045	FALSE	0.00900681	2.04543	67	175	6	26856	APOE,SERPING1,SERPINE1,ANXA2,ANXA5,FGG
GO:BP	positive regulation of immune effector process	GO:0002699	FALSE	0.00906598	2.04259	302	175	11	26856	C3,CD74,TYROBP,CCL2,B2M,FCER1G,LAPTM5,H2-K1,RTN4,ANXA1,RPS19
GO:BP	response to vitamin	GO:0033273	FALSE	0.009248	2.03395	103	175	7	26856	SPP1,COL1A1,CCL2,RBP1,TNC,PDIA3,GAS6
GO:BP	neutrophil chemotaxis	GO:0030593	FALSE	0.009248	2.03395	103	175	7	26856	SPP1,CD74,LGALS3,CX3CL1,CCL2,FCER1G,MDK
GO:BP	regulation of biosynthetic process	GO:0009889	FALSE	0.00932487	2.03036	5714	175	63	26856	SPP1,APOE,C3,CD74,NUPR1,COL1A1,FN1,TYROBP,TSC22D1,VIM,LCN2,HSPB1,CRYAB,CX3CL1,CCL2,B2M,FCER1G,MDK,SERPINE1,CLU,ACTB,DYNLL1,CCN1,ANXA3,SMOC2,FBLN1,ANXA2,TMSB4X,F2R,LAPTM5,LITAF,YWHAH,EGR1,S100A10,MSN,FLNA,RPL38,TRF,MYH9,RTN4,AGT,JUNB,ANXA1,CYP1B1,ICAM1,ZFP36L1,PFN1,TNC,GADD45A,NPNT,AXL,HSP90AA1,CRIP1,DCN,CYGB,KLF6,IGFBP7,CSF1R,CEBPD,RPLP1,MID1IP1,GAS6,CTSZ
GO:BP	substrate-dependent cell migration, cell attachment to substrate	GO:0006931	FALSE	0.00957476	2.01887	6	175	3	26856	FN1,TNFRSF12A,FBLN1
GO:BP	positive regulation of tau-protein kinase activity	GO:1902949	FALSE	0.00957476	2.01887	6	175	3	26856	CLU,EGR1,HSP90AA1
GO:BP	positive regulation of nervous system development	GO:0051962	FALSE	0.0100894	1.99614	367	175	12	26856	APOE,FN1,VIM,CX3CL1,TNFRSF12A,MDK,TRF,ITGB1,RTN4,MARCKS,TGM2,CSF1R
GO:BP	regulation of system process	GO:0044057	FALSE	0.0101161	1.99499	647	175	16	26856	SPP1,APOE,CTSS,CX3CL1,MMP2,TPM1,F2R,FLNA,TRF,RTN4,AGT,ICAM1,NPNT,HSP90AA1,GAS6,FGG
GO:BP	cellular response to stress	GO:0033554	FALSE	0.0102395	1.98972	2005	175	31	26856	SPP1,CD74,NUPR1,HSPA5,LCN2,HSPB1,CRYAB,B2M,MMP2,TPM1,RHOB,CLU,ACTB,PSAP,CST3,EGR1,FLNA,HSP90B1,RTN4,ANXA1,CYP1B1,ZFP36L1,MARCKS,TNC,GADD45A,AXL,HSP90AA1,CRIP1,PDIA3,GAS6,GLUL
GO:BP	negative regulation of neuron apoptotic process	GO:0043524	FALSE	0.0110393	1.95706	197	175	9	26856	APOE,LCN2,CX3CL1,CCL2,MDK,MT1,F2R,CRLF1,AXL
GO:BP	negative regulation of angiogenesis	GO:0016525	FALSE	0.0119082	1.92416	107	175	7	26856	SPARC,COL4A2,CCL2,SERPINE1,ADAMTS1,GADD45A,DCN
GO:BP	regulation of metal ion transport	GO:0010959	TRUE	0.0122146	1.91312	440	175	13	26856	LCN2,LGALS3,CX3CL1,CCL2,B2M,F2R,YWHAH,FLNA,TRF,ITGB1,ICAM1,FXYD5,CD63
GO:BP	positive regulation of protein localization	GO:1903829	FALSE	0.0132534	1.87767	513	175	14	26856	TYROBP,LGALS3,CCL2,FCER1G,DYNLL1,MSN,FLNA,ITGB1,MYH9,RTN4,HSP90AA1,GAS6,GLUL,FGG
GO:BP	cellular response to oxidative stress	GO:0034599	FALSE	0.013387	1.87332	256	175	10	26856	LCN2,HSPB1,MMP2,TPM1,RHOB,PSAP,CST3,ANXA1,CYP1B1,AXL
GO:BP	negative regulation of blood vessel morphogenesis	GO:2000181	FALSE	0.0134596	1.87097	109	175	7	26856	SPARC,COL4A2,CCL2,SERPINE1,ADAMTS1,GADD45A,DCN
GO:BP	regulation of protein phosphorylation	GO:0001932	FALSE	0.0136385	1.86523	1076	175	21	26856	APOE,C3,CD74,FN1,HSPB1,CX3CL1,CLU,ACTB,CCN1,FBLN1,ANXA2,EGR1,CRLF1,ITGB1,AGT,ICAM1,MARCKS,GADD45A,HSP90AA1,CSF1R,GAS6
GO:BP	cytoplasmic translation	GO:0002181	TRUE	0.0137022	1.86321	153	175	8	26856	RPS28,RPS29,RPL38,RPL12,RPL39,RPLP1,RPS19,EIF4A1
GO:BP	negative regulation of epithelial cell apoptotic process	GO:1904036	FALSE	0.0137266	1.86244	72	175	6	26856	NUPR1,MDK,SERPINE1,ICAM1,GAS6,FGG
GO:BP	response to monosaccharide	GO:0034284	FALSE	0.0138515	1.8585	257	175	10	26856	VCAM1,CCL2,DYNLL1,HMGCS2,EGR1,COL6A2,MYH9,ICAM1,GAS6,GLUL
GO:BP	transforming growth factor beta production	GO:0071604	FALSE	0.0138633	1.85813	42	175	5	26856	COL3A1,FN1,TYROBP,CX3CL1,FBLN1
GO:BP	regulation of macrophage cytokine production	GO:0010935	FALSE	0.0138633	1.85813	42	175	5	26856	CD74,LAPTM5,LITAF,RTN4,AXL
GO:BP	macrophage cytokine production	GO:0010934	FALSE	0.0138633	1.85813	42	175	5	26856	CD74,LAPTM5,LITAF,RTN4,AXL
GO:BP	negative regulation of vasculature development	GO:1901343	FALSE	0.0142961	1.84478	110	175	7	26856	SPARC,COL4A2,CCL2,SERPINE1,ADAMTS1,GADD45A,DCN
GO:BP	positive regulation of tumor necrosis factor production	GO:0032760	FALSE	0.0142961	1.84478	110	175	7	26856	TYROBP,HSPB1,CCL2,FCER1G,CLU,CCN1,CSF1R
GO:BP	response to radiation	GO:0009314	FALSE	0.0148075	1.82952	448	175	13	26856	COL3A1,VCAM1,CRYAB,TIMP1,CCL2,MMP2,RHOB,EGR1,TUBA1A,ITGB1,ANXA1,GADD45A,CRIP1
GO:BP	regulation of leukocyte apoptotic process	GO:2000106	FALSE	0.0151754	1.81886	111	175	7	26856	CD74,LGALS3,FCER1G,DOCK8,ANXA1,AXL,GAS6
GO:BP	secretion	GO:0046903	FALSE	0.0152567	1.81654	1084	175	21	26856	SPP1,APOE,CD74,CYP4A14,FCER1G,DYNLL1,PSAP,ANXA3,CPE,ANXA2,F2R,S100A10,CYP4A10,MYH9,RTN4,ANXA1,TGM2,AXL,ANXA5,GLUL,FGG
GO:BP	positive regulation of tumor necrosis factor superfamily cytokine production	GO:1903557	FALSE	0.016099	1.7932	112	175	7	26856	TYROBP,HSPB1,CCL2,FCER1G,CLU,CCN1,CSF1R
GO:BP	morphogenesis of a branching epithelium	GO:0061138	FALSE	0.0164559	1.78368	207	175	9	26856	MGP,COL4A1,MDK,AGT,TNC,TGM2,NPNT,TACSTD2,CTSZ
GO:BP	antimicrobial humoral response	GO:0019730	FALSE	0.0165567	1.78103	157	175	8	26856	IGHM,B2M,WFDC2,TRF,RPL39,WFDC17,CXCL14,RPS19
GO:BP	transmembrane receptor protein tyrosine kinase signaling pathway	GO:0007169	FALSE	0.0166337	1.77901	597	175	15	26856	COL1A1,COL4A1,HSPB1,COL4A2,CCL2,IGFBP2,SMOC2,GDF15,RTN4,AGT,MARCKS,AXL,DCN,CSF1R,CD63
GO:BP	hippocampal neuron apoptotic process	GO:0110088	FALSE	0.0166754	1.77792	7	175	3	26856	TYROBP,LCN2,CX3CL1
GO:BP	regulation of plasma membrane repair	GO:1905684	TRUE	0.0166754	1.77792	7	175	3	26856	ANXA2,S100A10,MYH9
GO:BP	regulation of hippocampal neuron apoptotic process	GO:0110089	FALSE	0.0166754	1.77792	7	175	3	26856	TYROBP,LCN2,CX3CL1
GO:BP	regulation of supramolecular fiber organization	GO:1902903	FALSE	0.0167703	1.77546	386	175	12	26856	APOE,CRYAB,CX3CL1,TPM1,CLU,TMSB4X,S100A10,FLNA,ICAM1,PFN1,MID1IP1,TACSTD2
GO:BP	cellular response to transforming growth factor beta stimulus	GO:0071560	FALSE	0.0169421	1.77103	263	175	10	26856	COL3A1,COL1A2,COL1A1,HSPA5,COL4A2,CCL2,PMEPA1,ITGB5,ZFP36L1,NPNT
GO:BP	negative regulation of neuron projection development	GO:0010977	FALSE	0.0190133	1.72094	160	175	8	26856	APOE,VIM,LGALS1,B2M,FLNA,H2-K1,RTN4,CTSZ
GO:BP	cellular response to salt	GO:1902075	FALSE	0.0191851	1.71704	211	175	9	26856	COL1A1,CCL2,B2M,MT1,EGR1,TUBA1A,HSP90B1,JUNB,TGM2
GO:BP	regulation of cellular component biogenesis	GO:0044087	FALSE	0.0193111	1.71419	1013	175	20	26856	APOE,NUPR1,HSPA5,LGALS3,CRYAB,CX3CL1,TPM1,CLU,DYNLL1,CCN1,TMSB4X,S100A10,MSN,FLNA,MYH9,AGT,ICAM1,PFN1,HSP90AA1,TACSTD2
GO:BP	microglial cell activation	GO:0001774	FALSE	0.019599	1.70777	45	175	5	26856	C1QA,TYROBP,CX3CL1,CLU,CSF1R
GO:BP	regulation of macrophage migration	GO:1905521	FALSE	0.019599	1.70777	45	175	5	26856	CX3CL1,CCL2,MDK,RTN4,CSF1R
GO:BP	negative regulation of lymphocyte activation	GO:0051250	FALSE	0.0198976	1.7012	161	175	8	26856	CD74,H2-AA,TYROBP,HSPB1,MDK,LAPTM5,ANXA1,AXL
GO:BP	cellular response to reactive oxygen species	GO:0034614	FALSE	0.0198976	1.7012	161	175	8	26856	LCN2,MMP2,TPM1,RHOB,PSAP,ANXA1,CYP1B1,AXL
GO:BP	response to transforming growth factor beta	GO:0071559	FALSE	0.0199558	1.69993	268	175	10	26856	COL3A1,COL1A2,COL1A1,HSPA5,COL4A2,CCL2,PMEPA1,ITGB5,ZFP36L1,NPNT
GO:BP	chemical homeostasis	GO:0048878	FALSE	0.02009	1.69702	1104	175	21	26856	SPP1,APOE,VCAM1,MT2,LCN2,SCD1,CX3CL1,CCL2,B2M,DYNLL1,MT1,F2R,FLNA,TRF,RBP1,MYH9,RTN4,ICAM1,TGM2,GAS6,GLUL
GO:BP	positive regulation of cellular component biogenesis	GO:0044089	FALSE	0.0203676	1.69106	533	175	14	26856	APOE,LGALS3,CX3CL1,TPM1,CLU,DYNLL1,S100A10,MSN,FLNA,MYH9,AGT,ICAM1,PFN1,HSP90AA1
GO:BP	fibrinolysis	GO:0042730	FALSE	0.0207613	1.68275	22	175	4	26856	SERPING1,SERPINE1,ANXA2,FGG
GO:BP	estrous cycle	GO:0044849	FALSE	0.0207613	1.68275	22	175	4	26856	MDK,EGR1,ANXA1,CYP1B1
GO:BP	regulation of extrinsic apoptotic signaling pathway	GO:2001236	FALSE	0.0208162	1.6816	162	175	8	26856	LGALS3,CX3CL1,TNFRSF12A,SERPINE1,AGT,ICAM1,PDIA3,FGG
GO:BP	cellular response to chemical stress	GO:0062197	FALSE	0.0233622	1.63149	334	175	11	26856	LCN2,HSPB1,MMP2,TPM1,RHOB,PSAP,CST3,ANXA1,CYP1B1,ZFP36L1,AXL
GO:BP	regulation of cell morphogenesis	GO:0022604	FALSE	0.0234212	1.63039	273	175	10	26856	FN1,SPARC,CCL2,TPM1,MSN,MYH9,ANXA1,ICAM1,MARCKS,CSF1R
GO:BP	lymphocyte proliferation	GO:0046651	FALSE	0.0240206	1.61942	335	175	11	26856	CD74,H2-AA,TYROBP,VCAM1,LGALS3,IGFBP2,DOCK8,LAPTM5,MSN,ANXA1,CSF1R
GO:BP	endodermal cell differentiation	GO:0035987	FALSE	0.0243492	1.61352	47	175	5	26856	FN1,COL4A2,MMP2,ITGB5,COL6A1
GO:BP	negative regulation of signal transduction	GO:0009968	FALSE	0.0248051	1.60546	1303	175	23	26856	APOE,CD74,HSPA5,HSPB1,LGALS3,CX3CL1,MDK,SERPINE1,CLU,PMEPA1,FBLN1,LAPTM5,LITAF,EGR1,ITGB1,GDF15,AGT,ICAM1,RCAN1,DCN,GAS6,IVNS1ABP,FGG
GO:BP	phosphatidylinositol 3-kinase/protein kinase B signal transduction	GO:0043491	FALSE	0.0248948	1.60389	218	175	9	26856	CX3CL1,CCL2,ITGB1,GDF15,RTN4,ZFP36L1,AXL,HSP90AA1,GAS6
GO:BP	positive regulation of hydrolase activity	GO:0051345	FALSE	0.025056	1.60109	543	175	14	26856	CTSS,CX3CL1,CCL2,DOCK8,CCN1,PSAP,F2R,LAPTM5,S100A10,ITGB1,ICAM1,MARCKS,TGM2,NPNT
GO:BP	chorio-allantoic fusion	GO:0060710	FALSE	0.0265526	1.57589	8	175	3	26856	VCAM1,CCN1,ZFP36L1
GO:BP	regulation of apoptotic cell clearance	GO:2000425	FALSE	0.0265526	1.57589	8	175	3	26856	C3,CCL2,TGM2
GO:BP	leukocyte activation involved in inflammatory response	GO:0002269	FALSE	0.0270378	1.56803	48	175	5	26856	C1QA,TYROBP,CX3CL1,CLU,CSF1R
GO:BP	growth	GO:0040007	TRUE	0.0274493	1.56147	1038	175	20	26856	APOE,C3,COL3A1,FN1,MT2,CRYAB,CXCL16,TNFRSF12A,MDK,PSAP,MT1,ITGB1,GDF15,RTN4,ANXA1,ZFP36L1,TNC,HSP90AA1,IGFBP7,CSF1R
GO:BP	mononuclear cell proliferation	GO:0032943	FALSE	0.0283198	1.54791	341	175	11	26856	CD74,H2-AA,TYROBP,VCAM1,LGALS3,IGFBP2,DOCK8,LAPTM5,MSN,ANXA1,CSF1R
GO:BP	protein transport	GO:0015031	FALSE	0.0291527	1.53532	1605	175	26	26856	APOE,CD74,COL1A1,HSPA5,HSPB1,CCL2,RHOB,CLU,DYNLL1,PSAP,F2R,LAPTM5,YWHAH,FLNA,TUBA1A,ITGB1,MYH9,HSP90B1,ANXA1,MARCKS,HSP90AA1,GAS6,ANXA5,GLUL,CD63,FGG
GO:BP	positive regulation of mononuclear cell migration	GO:0071677	FALSE	0.0291535	1.53531	82	175	6	26856	LGALS3,CCL2,SERPINE1,DOCK8,CXCL14,GAS6
GO:BP	positive regulation of phosphorylation	GO:0042327	FALSE	0.0292481	1.5339	786	175	17	26856	C3,CD74,CX3CL1,CLU,CCN1,ANXA2,EGR1,CRLF1,TRF,ITGB1,AGT,ICAM1,MARCKS,AXL,HSP90AA1,CSF1R,GAS6
GO:BP	cytokine production involved in immune response	GO:0002367	FALSE	0.0297246	1.52688	123	175	7	26856	CD74,B2M,FCER1G,LAPTM5,LITAF,RTN4,AXL
GO:BP	regulation of cytokine production involved in immune response	GO:0002718	FALSE	0.0297246	1.52688	123	175	7	26856	CD74,B2M,FCER1G,LAPTM5,LITAF,RTN4,AXL
GO:BP	head development	GO:0060322	FALSE	0.029726	1.52686	787	175	17	26856	COL3A1,COL1A1,TYROBP,HSPA5,COL4A1,B2M,MDK,MMP2,PSAP,ANXA3,FLNA,TUBA1A,ITGB1,RTN4,ADGRG1,AXL,CSF1R
GO:BP	positive regulation of macrophage chemotaxis	GO:0010759	FALSE	0.0298531	1.52501	24	175	4	26856	CX3CL1,CCL2,MDK,CSF1R
GO:BP	negative regulation of supramolecular fiber organization	GO:1902904	FALSE	0.0308175	1.5112	171	175	8	26856	APOE,CRYAB,TPM1,CLU,TMSB4X,PFN1,MID1IP1,TACSTD2
GO:BP	regulation of cellular biosynthetic process	GO:0031326	FALSE	0.0319637	1.49534	5670	175	61	26856	SPP1,APOE,C3,CD74,NUPR1,COL1A1,FN1,TYROBP,TSC22D1,VIM,LCN2,HSPB1,CRYAB,CX3CL1,CCL2,B2M,FCER1G,MDK,SERPINE1,CLU,ACTB,DYNLL1,CCN1,ANXA3,SMOC2,FBLN1,ANXA2,TMSB4X,F2R,LAPTM5,LITAF,YWHAH,EGR1,S100A10,MSN,FLNA,RPL38,TRF,MYH9,RTN4,AGT,JUNB,ANXA1,CYP1B1,ICAM1,ZFP36L1,PFN1,TNC,GADD45A,NPNT,AXL,HSP90AA1,CRIP1,DCN,KLF6,CSF1R,CEBPD,RPLP1,MID1IP1,GAS6,CTSZ
GO:BP	positive regulation of neuron projection development	GO:0010976	FALSE	0.0319944	1.49493	225	175	9	26856	APOE,HSPA5,HSPB1,CX3CL1,MDK,FLNA,ITGB1,ADAMTS1,MARCKS
GO:BP	regulation of cellular metabolic process	GO:0031323	FALSE	0.0333033	1.47751	6594	175	68	26856	SPP1,APOE,C3,CD74,NUPR1,COL1A1,FN1,TYROBP,TSC22D1,VIM,LCN2,HSPB1,CRYAB,CX3CL1,TIMP1,CCL2,B2M,FCER1G,MDK,SERPINE1,CLU,ACTB,DYNLL1,CCN1,CST3,ANXA3,SMOC2,FBLN1,ANXA2,TMSB4X,F2R,LAPTM5,LITAF,YWHAH,EGR1,S100A10,MSN,FLNA,CRLF1,RPL38,TRF,ITGB1,MYH9,HSP90B1,RTN4,AGT,JUNB,ANXA1,CYP1B1,ICAM1,ZFP36L1,MARCKS,PFN1,TNC,GADD45A,NPNT,RCAN1,AXL,HSP90AA1,CRIP1,DCN,KLF6,CSF1R,CEBPD,RPLP1,MID1IP1,GAS6,CTSZ
GO:BP	branching morphogenesis of an epithelial tube	GO:0048754	FALSE	0.0335167	1.47474	173	175	8	26856	MGP,COL4A1,MDK,AGT,TNC,NPNT,TACSTD2,CTSZ
GO:BP	response to glucocorticoid	GO:0051384	TRUE	0.0335167	1.47474	173	175	8	26856	CCL2,IGFBP2,CPN1,ANXA3,HMGCS2,ANXA1,CYP1B1,ZFP36L1
GO:BP	establishment of protein localization	GO:0045184	FALSE	0.0346944	1.45974	1721	175	27	26856	APOE,CD74,COL1A1,HSPA5,HSPB1,CCL2,RHOB,CLU,DYNLL1,PSAP,F2R,LAPTM5,YWHAH,FLNA,TUBA1A,ITGB1,MYH9,HSP90B1,ANXA1,MARCKS,NPNT,HSP90AA1,GAS6,ANXA5,GLUL,CD63,FGG
GO:BP	antibacterial humoral response	GO:0019731	FALSE	0.0358306	1.44575	85	175	6	26856	IGHM,B2M,WFDC2,TRF,RPL39,WFDC17
GO:BP	regulation of receptor-mediated endocytosis	GO:0048259	FALSE	0.0365895	1.43664	127	175	7	26856	C3,B2M,SERPINE1,CLU,ANXA2,TRF,CD63
GO:BP	regulation of protein localization	GO:0032880	FALSE	0.0367748	1.43445	971	175	19	26856	APOE,TYROBP,LGALS3,CCL2,FCER1G,ACTB,DYNLL1,F2R,MSN,FLNA,ITGB1,MYH9,RTN4,ANXA1,HSP90AA1,GAS6,ANXA5,GLUL,FGG
GO:BP	biological process involved in symbiotic interaction	GO:0044403	FALSE	0.0371031	1.43059	288	175	10	26856	APOE,CD74,FN1,LGALS1,FBLN1,ICAM1,CTSB,AXL,CSF1R,GAS6
GO:BP	cellular component assembly	GO:0022607	FALSE	0.0374445	1.42661	4073	175	48	26856	MGP,APOE,CD74,NUPR1,COL3A1,H2-AA,H2-AB1,COL1A2,FN1,HSPA5,LGALS3,CRYAB,CX3CL1,B2M,TPM1,CLU,ACTB,RPS28,DYNLL1,PSAP,TUBB5,ANXA2,TMSB4X,S100A10,KRT8,MSN,FLNA,TUBA1A,RPL38,EMP1,ITGB1,ITGB5,MYH9,HSP90B1,RTN4,AGT,ICAM1,MARCKS,PFN1,TGM2,HSP90AA1,PDIA3,MID1IP1,TACSTD2,GAS6,RPS19,H2-DMA,FGG
GO:BP	ossification	GO:0001503	FALSE	0.037812	1.42237	419	175	12	26856	SPP1,MGP,COL1A2,COL1A1,MDK,MMP2,CCN1,RPL38,JUNB,NPNT,CSF1R,CEBPD
GO:BP	response to amino acid	GO:0043200	FALSE	0.0380619	1.41951	230	175	9	26856	COL3A1,COL1A2,COL1A1,COL4A1,CCL2,MMP2,HMGCS2,TUBA1A,COL6A1
GO:BP	regulation of neural precursor cell proliferation	GO:2000177	FALSE	0.0384959	1.41459	128	175	7	26856	CX3CL1,MDK,FLNA,TRF,ITGB1,ADGRG1,CTSZ
GO:BP	positive regulation of phosphatidylinositol 3-kinase/protein kinase B signal transduction	GO:0051897	FALSE	0.0384959	1.41459	128	175	7	26856	CX3CL1,ITGB1,GDF15,RTN4,AXL,HSP90AA1,GAS6
GO:BP	microglial cell proliferation	GO:0061518	TRUE	0.0396379	1.40189	9	175	3	26856	CX3CL1,CLU,CSF1R
GO:BP	regulation of collagen biosynthetic process	GO:0032965	FALSE	0.0401838	1.39595	52	175	5	26856	FN1,VIM,CCL2,F2R,CYGB
GO:BP	response to interleukin-1	GO:0070555	FALSE	0.0404834	1.39272	129	175	7	26856	FN1,CX3CL1,CCL2,MMP2,EGR1,ANXA1,FGG
GO:BP	bone development	GO:0060348	FALSE	0.040749	1.38988	232	175	9	26856	COL3A1,COL1A1,BGN,SPARC,TYROBP,SERPINH1,ANXA2,SPNS2,TGM2
GO:BP	response to steroid hormone	GO:0048545	FALSE	0.0410309	1.38689	355	175	11	26856	SPP1,COL1A1,CCL2,IGFBP2,CPN1,ANXA3,HMGCS2,YWHAH,ANXA1,CYP1B1,ZFP36L1
GO:BP	negative regulation of signaling	GO:0023057	FALSE	0.0428569	1.36798	1445	175	24	26856	APOE,CD74,HSPA5,HSPB1,LGALS3,CX3CL1,MDK,SERPINE1,CLU,PMEPA1,FBLN1,LAPTM5,LITAF,EGR1,ITGB1,GDF15,AGT,ICAM1,RCAN1,DCN,GAS6,IVNS1ABP,ANXA5,FGG
GO:BP	glial cell activation	GO:0061900	FALSE	0.0441369	1.3552	53	175	5	26856	C1QA,TYROBP,CX3CL1,CLU,CSF1R
GO:BP	negative regulation of cell communication	GO:0010648	FALSE	0.0443113	1.35349	1448	175	24	26856	APOE,CD74,HSPA5,HSPB1,LGALS3,CX3CL1,MDK,SERPINE1,CLU,PMEPA1,FBLN1,LAPTM5,LITAF,EGR1,ITGB1,GDF15,AGT,ICAM1,RCAN1,DCN,GAS6,IVNS1ABP,ANXA5,FGG
GO:BP	peptide metabolic process	GO:0006518	FALSE	0.0455025	1.34196	899	175	18	26856	APOE,VIM,CLU,RPS28,RPS29,CPN1,CPE,CPXM1,RPL38,RPL12,RPL39,HSP90B1,RTN4,CYP1B1,ZFP36L1,RPLP1,RPS19,EIF4A1
GO:BP	cellular component biogenesis	GO:0044085	FALSE	0.0455551	1.34146	4347	175	50	26856	MGP,APOE,CD74,NUPR1,COL3A1,H2-AA,H2-AB1,COL1A2,FN1,HSPA5,LGALS3,CRYAB,CX3CL1,B2M,TPM1,CLU,ACTB,RPS28,DYNLL1,CCN1,PSAP,TUBB5,ANXA2,TMSB4X,S100A10,KRT8,MSN,FLNA,TUBA1A,RPL38,EMP1,ITGB1,ITGB5,MYH9,HSP90B1,RTN4,AGT,ICAM1,MARCKS,PFN1,TGM2,HSP90AA1,PDIA3,MID1IP1,TACSTD2,GAS6,RPS19,H2-DMA,GLUL,FGG
GO:BP	leukocyte migration involved in inflammatory response	GO:0002523	FALSE	0.0485588	1.31373	27	175	4	26856	CX3CL1,CCL2,MDK,RTN4
GO:CC	extracellular region	GO:0005576	TRUE	8.03984e-46	45.0948	2534	177	93	26959	SPP1,MGP,LYZ2,APOE,C3,CD74,COL3A1,COL1A2,COL1A1,BGN,FN1,SPARC,C1QB,C1QA,CYP4A14,HSPA5,VCAM1,COL4A1,C1QC,CFH,LCN2,SERPING1,LGALS1,IGHM,CTSS,CSTB,MANF,CRYAB,CX3CL1,COL4A2,TIMP1,CP,CCL2,S100A11,CXCL16,B2M,SERPINH1,MDK,TTR,MMP2,COL15A1,SERPINE1,CLU,IGFBP2,CCN1,PSAP,WFDC2,CPN1,CST3,IGHA,LOXL1,COL18A1,CPE,SMOC2,FBLN1,ANXA2,TIMP2,S100A10,COL6A2,CRLF1,CPXM1,TRF,H2-K1,LGALS3BP,GDF15,RPL39,HSP90B1,AGT,C4B,…
GO:CC	extracellular space	GO:0005615	FALSE	1.94933e-42	41.7101	1826	177	79	26959	SPP1,MGP,LYZ2,APOE,C3,CD74,COL3A1,COL1A2,COL1A1,BGN,FN1,SPARC,C1QB,C1QA,CYP4A14,VCAM1,COL4A1,C1QC,CFH,LCN2,SERPING1,LGALS1,IGHM,CTSS,CSTB,CX3CL1,COL4A2,TIMP1,CP,CCL2,S100A11,CXCL16,B2M,SERPINH1,TTR,MMP2,COL15A1,SERPINE1,CLU,IGFBP2,PSAP,CPN1,CST3,IGHA,LOXL1,COL18A1,CPE,SMOC2,FBLN1,ANXA2,S100A10,COL6A2,CRLF1,CPXM1,TRF,H2-K1,LGALS3BP,GDF15,RPL39,AGT,C4B,SERPINA1F,ANXA1,ICAM1,CTSB,TNC,AXL,COL6A1,DCN,…
GO:CC	collagen-containing extracellular matrix	GO:0062023	FALSE	2.88143e-40	39.5404	365	177	44	26959	MGP,COL3A1,COL1A2,S100A6,COL1A1,BGN,FN1,SPARC,COL4A1,SERPING1,LGALS1,CSTB,COL4A2,TIMP1,S100A11,SERPINH1,COL15A1,SERPINE1,CLU,CCN1,CST3,LOXL1,ANXA3,COL18A1,SMOC2,FBLN1,ANXA2,S100A10,COL6A2,TRF,ITGB1,ADAMTS1,ANXA1,CTSB,TNC,TGM2,NPNT,HSP90AA1,COL6A1,DCN,IGFBP7,ANXA5,CTSZ,FGG
GO:CC	extracellular matrix	GO:0031012	FALSE	6.24779e-37	36.2043	497	177	46	26959	MGP,APOE,COL3A1,COL1A2,S100A6,COL1A1,BGN,FN1,SPARC,COL4A1,SERPING1,LGALS1,CSTB,COL4A2,TIMP1,S100A11,SERPINH1,MMP2,COL15A1,SERPINE1,CLU,CCN1,CST3,LOXL1,ANXA3,COL18A1,SMOC2,FBLN1,ANXA2,S100A10,COL6A2,TRF,ITGB1,ADAMTS1,ANXA1,CTSB,TNC,TGM2,NPNT,HSP90AA1,COL6A1,DCN,IGFBP7,ANXA5,CTSZ,FGG
GO:CC	external encapsulating structure	GO:0030312	FALSE	7.50942e-37	36.1244	499	177	46	26959	MGP,APOE,COL3A1,COL1A2,S100A6,COL1A1,BGN,FN1,SPARC,COL4A1,SERPING1,LGALS1,CSTB,COL4A2,TIMP1,S100A11,SERPINH1,MMP2,COL15A1,SERPINE1,CLU,CCN1,CST3,LOXL1,ANXA3,COL18A1,SMOC2,FBLN1,ANXA2,S100A10,COL6A2,TRF,ITGB1,ADAMTS1,ANXA1,CTSB,TNC,TGM2,NPNT,HSP90AA1,COL6A1,DCN,IGFBP7,ANXA5,CTSZ,FGG
GO:CC	cell surface	GO:0009986	TRUE	1.71308e-18	17.7662	1139	177	43	26959	APOE,C3,CD74,H2-AA,H2-AB1,BGN,SPARC,TYROBP,HSPA5,VCAM1,CFH,LGALS1,IGHM,CTSS,CRYAB,CX3CL1,CP,B2M,FCER1G,TNFRSF12A,CLU,ANXA2,F2R,S100A10,MSN,CRLF1,TRF,ITGB1,H2-K1,ITGB5,ANXA1,ICAM1,CTSB,AXL,HSP90AA1,MXRA8,PDIA3,CSF1R,ANXA5,CTSZ,H2-DMA,CD63,FGG
GO:CC	cell periphery	GO:0071944	FALSE	1.73167e-18	17.7615	6975	177	105	26959	MGP,APOE,C3,CD74,COL3A1,H2-AA,H2-AB1,H2-EB1,COL1A2,S100A6,COL1A1,BGN,FN1,SPARC,TYROBP,CYP4A14,HSPA5,VCAM1,COL4A1,VIM,CFH,HSPB1,SERPING1,LGALS1,LGALS3,CSTB,CRYAB,CX3CL1,COL4A2,CD52,TIMP1,CP,S100A11,B2M,FCER1G,TNFRSF12A,SERPINH1,MMP2,TPM1,COL15A1,SERPINE1,RHOB,CLU,ACTB,IGFBP2,DOCK8,CCN1,CST3,LOXL1,NPHS2,ANXA3,COL18A1,CPE,SMOC2,FBLN1,ANXA2,F2R,LAPTM5,LITAF,YWHAH,S100A10,CYP4A10,KRT8,MSN,COL6A2,FLNA,…
GO:CC	basement membrane	GO:0005604	FALSE	2.50652e-16	15.6009	109	177	17	26959	FN1,SPARC,COL4A1,COL4A2,TIMP1,COL15A1,CST3,LOXL1,COL18A1,SMOC2,FBLN1,ANXA2,TRF,ITGB1,ADAMTS1,TNC,NPNT
GO:CC	vesicle	GO:0031982	FALSE	5.96728e-14	13.2242	2214	177	52	26959	SPP1,LYZ2,APOE,CD74,H2-AB1,COL1A1,BGN,FN1,SPARC,HSPA5,VCAM1,VIM,LCN2,CTSS,CCL2,B2M,SERPINE1,MPEG1,RHOB,CLU,IGFBP2,DYNLL1,PSAP,CST3,LOXL1,ANXA3,CPE,PMEPA1,ANXA2,F2R,LAPTM5,LITAF,MSN,TUBA1A,TRF,ITGB1,SPNS2,H2-K1,MYH9,HSP90B1,ADAMTS1,ANXA1,ICAM1,CTSB,HEXA,HSP90AA1,PDIA3,ANXA5,CTSZ,H2-DMA,CD63,FGG
GO:CC	cytoplasmic vesicle	GO:0031410	FALSE	1.73232e-12	11.7614	2062	177	48	26959	LYZ2,APOE,CD74,H2-AB1,COL1A1,BGN,SPARC,HSPA5,VCAM1,VIM,LCN2,CTSS,CCL2,B2M,MPEG1,RHOB,CLU,IGFBP2,DYNLL1,PSAP,CST3,LOXL1,ANXA3,CPE,PMEPA1,ANXA2,F2R,LAPTM5,LITAF,MSN,TUBA1A,TRF,ITGB1,SPNS2,H2-K1,MYH9,HSP90B1,ADAMTS1,ANXA1,CTSB,HEXA,HSP90AA1,PDIA3,ANXA5,CTSZ,H2-DMA,CD63,FGG
GO:CC	intracellular vesicle	GO:0097708	FALSE	1.86518e-12	11.7293	2066	177	48	26959	LYZ2,APOE,CD74,H2-AB1,COL1A1,BGN,SPARC,HSPA5,VCAM1,VIM,LCN2,CTSS,CCL2,B2M,MPEG1,RHOB,CLU,IGFBP2,DYNLL1,PSAP,CST3,LOXL1,ANXA3,CPE,PMEPA1,ANXA2,F2R,LAPTM5,LITAF,MSN,TUBA1A,TRF,ITGB1,SPNS2,H2-K1,MYH9,HSP90B1,ADAMTS1,ANXA1,CTSB,HEXA,HSP90AA1,PDIA3,ANXA5,CTSZ,H2-DMA,CD63,FGG
GO:CC	collagen trimer	GO:0005581	FALSE	4.78709e-12	11.3199	85	177	13	26959	COL3A1,COL1A2,COL1A1,C1QB,C1QA,COL4A1,C1QC,COL4A2,COL15A1,COL18A1,COL6A2,COL6A1,DCN
GO:CC	cellular anatomical entity	GO:0110165	FALSE	2.90118e-10	9.53742	22588	177	176	26959	SPP1,MGP,LYZ2,APOE,C3,CD74,NUPR1,COL3A1,H2-AA,H2-AB1,H2-EB1,COL1A2,S100A6,COL1A1,BGN,FN1,SPARC,C1QB,C1QA,TYROBP,CYP4A14,HSPA5,GSTA2,TSC22D1,VCAM1,COL4A1,VIM,C1QC,CFH,MT2,LCN2,HSPB1,SERPING1,LGALS1,SCD1,IGHM,LGALS3,CTSS,CSTB,MANF,CRYAB,CX3CL1,COL4A2,CD52,TIMP1,CP,CCL2,S100A11,CXCL16,B2M,FCER1G,TNFRSF12A,SERPINH1,MDK,TTR,MMP2,TPM1,COL15A1,SERPINE1,MPEG1,RHOB,CLU,ACTB,IGFBP2,RPS28,DYNLL1,TAGLN,DOCK8…
GO:CC	cytoplasm	GO:0005737	FALSE	2.06713e-08	7.68463	11583	177	119	26959	SPP1,MGP,LYZ2,APOE,CD74,NUPR1,H2-AA,H2-AB1,S100A6,COL1A1,BGN,FN1,SPARC,CYP4A14,HSPA5,GSTA2,TSC22D1,VCAM1,VIM,CFH,MT2,LCN2,HSPB1,LGALS1,SCD1,LGALS3,CTSS,CSTB,CRYAB,CX3CL1,CCL2,S100A11,B2M,SERPINH1,MDK,MMP2,TPM1,MPEG1,RHOB,CLU,ACTB,IGFBP2,RPS28,DYNLL1,TAGLN,DOCK8,PSAP,TUBB5,RPS29,CST3,MT1,LOXL1,ANXA3,CPE,PMEPA1,ANXA2,ARPC1B,TMSB4X,IFI27L2A,F2R,LAPTM5,LITAF,HMGCS2,YWHAH,EGR1,S100A10,CYP4A10,KRT8,MSN…
GO:CC	MHC class II protein complex	GO:0042613	FALSE	4.40253e-08	7.3563	13	177	6	26959	CD74,H2-AA,H2-AB1,H2-EB1,B2M,H2-DMA
GO:CC	endomembrane system	GO:0012505	FALSE	1.30915e-07	6.88301	4293	177	62	26959	SPP1,MGP,LYZ2,APOE,CD74,H2-AB1,S100A6,COL1A1,BGN,SPARC,CYP4A14,HSPA5,VCAM1,SCD1,CTSS,CRYAB,CCL2,B2M,SERPINH1,RHOB,CLU,RPS28,DYNLL1,PSAP,TUBB5,RPS29,CST3,LOXL1,ANXA3,TMEM176B,CPE,PMEPA1,ANXA2,IFI27L2A,F2R,LAPTM5,LITAF,S100A10,CYP4A10,MSN,FLNA,TUBA1A,TRF,ITGB1,SPNS2,H2-K1,GDF15,MYH9,HSP90B1,RTN4,ANXA1,CYP1B1,HEXA,TGM2,PDIA3,CXCL14,ANXA5,CTSZ,H2-DMA,GLUL,CD63,FGG
GO:CC	supramolecular polymer	GO:0099081	TRUE	4.93932e-07	6.30633	1051	177	27	26959	APOE,COL3A1,COL1A2,COL1A1,COL4A1,VIM,HSPB1,CRYAB,COL4A2,MMP2,TPM1,DYNLL1,TUBB5,CST3,FBLN1,KRT8,FLNA,TUBA1A,TUBA1B,MYH9,ANXA1,MARCKS,NPNT,DCN,TPM4,MID1IP1,ANXA5
GO:CC	lytic vacuole	GO:0000323	FALSE	9.91715e-07	6.00361	534	177	19	26959	APOE,CD74,H2-AA,CTSS,CRYAB,PSAP,CST3,MT1,ANXA2,LAPTM5,LITAF,H2-K1,ANXA1,CTSB,MARCKS,HEXA,CTSZ,H2-DMA,CD63
GO:CC	lysosome	GO:0005764	FALSE	9.91715e-07	6.00361	534	177	19	26959	APOE,CD74,H2-AA,CTSS,CRYAB,PSAP,CST3,MT1,ANXA2,LAPTM5,LITAF,H2-K1,ANXA1,CTSB,MARCKS,HEXA,CTSZ,H2-DMA,CD63
GO:CC	MHC protein complex	GO:0042611	FALSE	1.20244e-06	5.91994	36	177	7	26959	CD74,H2-AA,H2-AB1,H2-EB1,B2M,H2-K1,H2-DMA
GO:CC	side of membrane	GO:0098552	FALSE	1.28935e-06	5.88963	805	177	23	26959	APOE,CD74,H2-AA,H2-AB1,S100A6,VCAM1,CFH,B2M,FCER1G,RPS28,RPS29,NPHS2,LITAF,MSN,CRLF1,ITGB1,H2-K1,MYH9,ANXA1,ICAM1,CTSB,ANXA5,FGG
GO:CC	synapse	GO:0045202	FALSE	3.70386e-06	5.43135	1660	177	33	26959	APOE,SPARC,C1QB,C1QA,C1QC,HSPB1,CRYAB,CX3CL1,CCL2,RHOB,CLU,ACTB,RPS28,CPE,F2R,YWHAH,FLNA,TUBA1A,RPL38,RPL12,ITGB1,MYH9,RTN4,C4B,ANXA1,MARCKS,PFN1,SLC6A6,RPLP1,RPS19,ANXA5,GLUL,FGG
GO:CC	myelin sheath	GO:0043209	FALSE	5.77722e-06	5.23828	210	177	12	26959	HSPA5,CRYAB,ACTB,ANXA2,MSN,TUBA1A,TUBA1B,ITGB1,RTN4,HSP90AA1,PDIA3,GLUL
GO:CC	sarcolemma	GO:0042383	FALSE	7.31815e-06	5.1356	172	177	11	26959	BGN,VCAM1,ANXA2,KRT8,MSN,COL6A2,ITGB1,ANXA1,CTSB,COL6A1,ANXA5
GO:CC	cell projection	GO:0042995	FALSE	8.16861e-06	5.08785	2574	177	42	26959	SPP1,LYZ2,APOE,S100A6,VCAM1,VIM,CFH,HSPB1,CRYAB,CX3CL1,CD52,CCL2,S100A11,TNFRSF12A,MDK,TPM1,CLU,ACTB,DYNLL1,DOCK8,CST3,ANXA3,CPE,ANXA2,MSN,FLNA,TRF,ITGB1,MYH9,RTN4,C4B,ANXA1,ADGRG1,MARCKS,PFN1,HSP90AA1,MXRA8,CYGB,SLC6A6,ANXA5,CTSZ,GLUL
GO:CC	plasma membrane	GO:0005886	FALSE	8.48902e-06	5.07114	6483	177	76	26959	APOE,C3,CD74,H2-AA,H2-AB1,H2-EB1,S100A6,BGN,FN1,TYROBP,CYP4A14,HSPA5,VCAM1,VIM,CFH,HSPB1,LGALS3,CRYAB,CX3CL1,CD52,CP,B2M,FCER1G,TNFRSF12A,MMP2,TPM1,RHOB,ACTB,IGFBP2,DOCK8,CST3,NPHS2,ANXA3,CPE,ANXA2,F2R,LAPTM5,LITAF,YWHAH,S100A10,CYP4A10,KRT8,MSN,COL6A2,FLNA,TUBA1A,CRLF1,TRF,EMP1,ITGB1,SPNS2,H2-K1,ITGB5,MYH9,HSP90B1,RTN4,ANXA1,ICAM1,CTSB,ADGRG1,MARCKS,TGM2,AXL,HSP90AA1,COL6A1,MXRA8,SLC6A6,PDIA3,22…
GO:CC	supramolecular fiber	GO:0099512	FALSE	8.57873e-06	5.06658	1044	177	25	26959	APOE,COL3A1,COL1A2,COL1A1,VIM,HSPB1,CRYAB,MMP2,TPM1,DYNLL1,TUBB5,CST3,FBLN1,KRT8,FLNA,TUBA1A,TUBA1B,MYH9,ANXA1,MARCKS,NPNT,DCN,TPM4,MID1IP1,ANXA5
GO:CC	melanosome	GO:0042470	FALSE	9.89752e-06	5.00447	103	177	9	26959	APOE,HSPA5,ANXA2,ITGB1,HSP90B1,CTSB,HSP90AA1,PDIA3,CD63
GO:CC	pigment granule	GO:0048770	FALSE	9.89752e-06	5.00447	103	177	9	26959	APOE,HSPA5,ANXA2,ITGB1,HSP90B1,CTSB,HSP90AA1,PDIA3,CD63
GO:CC	supramolecular complex	GO:0099080	FALSE	1.47031e-05	4.83259	1404	177	29	26959	APOE,COL3A1,COL1A2,COL1A1,COL4A1,VIM,HSPB1,CRYAB,COL4A2,MMP2,TPM1,ACTB,DYNLL1,TUBB5,CST3,FBLN1,KRT8,FLNA,TUBA1A,TUBA1B,MYH9,ANXA1,ZFP36L1,MARCKS,NPNT,DCN,TPM4,MID1IP1,ANXA5
GO:CC	vacuole	GO:0005773	FALSE	1.5875e-05	4.79929	635	177	19	26959	APOE,CD74,H2-AA,CTSS,CRYAB,PSAP,CST3,MT1,ANXA2,LAPTM5,LITAF,H2-K1,ANXA1,CTSB,MARCKS,HEXA,CTSZ,H2-DMA,CD63
GO:CC	late endosome	GO:0005770	FALSE	1.68758e-05	4.77274	280	177	13	26959	APOE,CD74,H2-AB1,CTSS,RHOB,PSAP,CST3,ANXA2,F2R,LITAF,TRF,H2-DMA,CD63
GO:CC	protein-containing complex	GO:0032991	FALSE	2.02399e-05	4.69379	7392	177	82	26959	MGP,APOE,C3,CD74,NUPR1,COL3A1,H2-AA,H2-AB1,H2-EB1,COL1A2,COL1A1,FN1,C1QB,C1QA,HSPA5,VCAM1,COL4A1,VIM,C1QC,CFH,HSPB1,LGALS1,IGHM,CRYAB,COL4A2,B2M,FCER1G,TTR,TPM1,COL15A1,SERPINE1,CLU,ACTB,RPS28,DYNLL1,TUBB5,RPS29,IGHA,NPHS2,COL18A1,ANXA2,ARPC1B,LAPTM5,EGR1,S100A10,KRT8,COL6A2,FLNA,CRLF1,RPL38,TRF,RPL12,ITGB1,H2-K1,ITGB5,MYH9,RPL39,HSP90B1,RTN4,C4B,JUNB,ANXA1,CTSB,ZFP36L1,HEXA,TNC,TGM2,AXL,HSP90AA1…
GO:CC	membrane raft	GO:0045121	FALSE	2.46974e-05	4.60735	399	177	15	26959	FCER1G,SERPINH1,ACTB,TUBB5,NPHS2,CPE,ANXA2,F2R,S100A10,TUBA1A,TUBA1B,ITGB1,ICAM1,CTSB,ADGRG1
GO:CC	cell junction	GO:0030054	FALSE	2.47448e-05	4.60652	2275	177	38	26959	APOE,SPARC,C1QB,C1QA,C1QC,HSPB1,CRYAB,CX3CL1,CCL2,RHOB,CLU,ACTB,RPS28,NPHS2,CPE,F2R,YWHAH,KRT8,MSN,FLNA,TUBA1A,RPL38,RPL12,ITGB1,ITGB5,MYH9,RTN4,C4B,ANXA1,MARCKS,PFN1,MXRA8,SLC6A6,RPLP1,RPS19,ANXA5,GLUL,FGG
GO:CC	plasma membrane bounded cell projection	GO:0120025	FALSE	2.5327e-05	4.59642	2476	177	40	26959	LYZ2,APOE,S100A6,VCAM1,VIM,CFH,HSPB1,CRYAB,CX3CL1,CD52,CCL2,S100A11,TNFRSF12A,TPM1,CLU,ACTB,DYNLL1,DOCK8,CST3,ANXA3,CPE,ANXA2,MSN,FLNA,TRF,ITGB1,MYH9,RTN4,C4B,ANXA1,ADGRG1,MARCKS,PFN1,HSP90AA1,MXRA8,CYGB,SLC6A6,ANXA5,CTSZ,GLUL
GO:CC	membrane microdomain	GO:0098857	FALSE	2.55145e-05	4.59321	400	177	15	26959	FCER1G,SERPINH1,ACTB,TUBB5,NPHS2,CPE,ANXA2,F2R,S100A10,TUBA1A,TUBA1B,ITGB1,ICAM1,CTSB,ADGRG1
GO:CC	membrane	GO:0016020	FALSE	4.48619e-05	4.34812	10306	177	102	26959	APOE,C3,CD74,H2-AA,H2-AB1,H2-EB1,S100A6,BGN,FN1,SPARC,TYROBP,CYP4A14,HSPA5,GSTA2,VCAM1,COL4A1,VIM,CFH,HSPB1,SCD1,IGHM,LGALS3,CTSS,CRYAB,CX3CL1,COL4A2,CD52,CP,CXCL16,B2M,FCER1G,TNFRSF12A,SERPINH1,MMP2,TPM1,MPEG1,RHOB,CLU,ACTB,IGFBP2,RPS28,DYNLL1,DOCK8,HAVCR1,TUBB5,RPS29,CST3,NPHS2,ANXA3,TMEM176B,CPE,PMEPA1,ANXA2,IFI27L2A,F2R,LAPTM5,LITAF,HMGCS2,YWHAH,S100A10,CYP4A10,KRT8,MSN,COL6A2,FLNA,TUBA1A,CRL…
GO:CC	complex of collagen trimers	GO:0098644	FALSE	4.5078e-05	4.34604	19	177	5	26959	COL3A1,COL1A2,COL1A1,COL4A1,COL4A2
GO:CC	cell body	GO:0044297	FALSE	4.97012e-05	4.30363	829	177	21	26959	APOE,VIM,CFH,HSPB1,CRYAB,CX3CL1,CCL2,TUBB5,CST3,ANXA3,CPE,FLNA,RBP1,RTN4,C4B,HSP90AA1,CYGB,SLC6A6,CSF1R,ANXA5,GLUL
GO:CC	complement component C1 complex	GO:0005602	FALSE	0.000100821	3.99645	3	177	3	26959	C1QB,C1QA,C1QC
GO:CC	complement component C1q complex	GO:0062167	FALSE	0.000100821	3.99645	3	177	3	26959	C1QB,C1QA,C1QC
GO:CC	plasma membrane protein complex	GO:0098797	FALSE	0.000118657	3.92571	582	177	17	26959	CD74,H2-AA,H2-AB1,H2-EB1,VCAM1,B2M,FCER1G,ANXA2,S100A10,KRT8,FLNA,TRF,ITGB1,H2-K1,ITGB5,SLC6A6,H2-DMA
GO:CC	plasma membrane region	GO:0098590	FALSE	0.000267597	3.57252	1430	177	27	26959	FN1,CYP4A14,VCAM1,HSPB1,CRYAB,TPM1,RHOB,IGFBP2,DOCK8,CPE,ANXA2,F2R,CYP4A10,KRT8,MSN,TRF,ITGB1,MYH9,RTN4,ANXA1,CTSB,MARCKS,HSP90AA1,MXRA8,SLC6A6,PDIA3,TACSTD2
GO:CC	endosome	GO:0005768	FALSE	0.000526435	3.27866	959	177	21	26959	APOE,CD74,H2-AB1,VCAM1,CTSS,RHOB,PSAP,CST3,PMEPA1,ANXA2,F2R,LITAF,TUBA1A,TRF,ITGB1,SPNS2,H2-K1,MYH9,ANXA1,H2-DMA,CD63
GO:CC	external side of plasma membrane	GO:0009897	FALSE	0.000616002	3.21042	584	177	16	26959	APOE,CD74,H2-AA,H2-AB1,VCAM1,CFH,B2M,FCER1G,CRLF1,ITGB1,H2-K1,ANXA1,ICAM1,CTSB,ANXA5,FGG
GO:CC	cytosol	GO:0005829	FALSE	0.000706326	3.15099	4169	177	52	26959	APOE,S100A6,HSPA5,GSTA2,TSC22D1,VIM,MT2,LCN2,LGALS1,LGALS3,CSTB,CRYAB,B2M,TPM1,RHOB,CLU,ACTB,RPS28,DYNLL1,DOCK8,TUBB5,RPS29,MT1,ANXA2,TMSB4X,LAPTM5,YWHAH,MSN,FLNA,TUBA1A,RPL38,TUBA1B,RPL12,RBP1,MYH9,RPL39,HSP90B1,ANXA1,ZFP36L1,MARCKS,HEXA,PFN1,TGM2,HSP90AA1,KLF6,2200002D01RIK,RPLP1,MID1IP1,RPS19,IVNS1ABP,ANXA5,GLUL
GO:CC	neuronal cell body	GO:0043025	FALSE	0.000774325	3.11108	743	177	18	26959	APOE,CFH,HSPB1,CRYAB,CX3CL1,CCL2,CST3,ANXA3,CPE,FLNA,RTN4,C4B,HSP90AA1,CYGB,SLC6A6,CSF1R,ANXA5,GLUL
GO:CC	actin filament bundle	GO:0032432	FALSE	0.000860792	3.0651	91	177	7	26959	CRYAB,TPM1,ACTB,FLNA,MYH9,MARCKS,TPM4
GO:CC	somatodendritic compartment	GO:0036477	FALSE	0.00126887	2.89658	1100	177	22	26959	APOE,CFH,HSPB1,CRYAB,CX3CL1,CCL2,CLU,CST3,ANXA3,CPE,FLNA,TRF,ITGB1,RTN4,C4B,MARCKS,HSP90AA1,CYGB,SLC6A6,CSF1R,ANXA5,GLUL
GO:CC	secretory granule	GO:0030141	FALSE	0.001346	2.87095	479	177	14	26959	LYZ2,COL1A1,SPARC,CLU,DYNLL1,LOXL1,ANXA3,CPE,MSN,ITGB1,MYH9,HEXA,PDIA3,FGG
GO:CC	postsynapse	GO:0098794	FALSE	0.00167772	2.77528	866	177	19	26959	C1QB,C1QA,C1QC,HSPB1,CRYAB,CX3CL1,ACTB,RPS28,F2R,FLNA,RPL38,RPL12,ITGB1,RTN4,MARCKS,PFN1,SLC6A6,RPLP1,RPS19
GO:CC	extracellular exosome	GO:0070062	FALSE	0.00184855	2.73317	102	177	7	26959	APOE,FN1,SERPINE1,ANXA2,ANXA1,ICAM1,CD63
GO:CC	perinuclear region of cytoplasm	GO:0048471	FALSE	0.00230332	2.63765	804	177	18	26959	SPP1,NUPR1,S100A6,VIM,CX3CL1,CCL2,CLU,CST3,ANXA2,LAPTM5,MSN,FLNA,TRF,ITGB1,HSP90B1,CTSB,TGM2,HSP90AA1
GO:CC	apical plasma membrane	GO:0016324	FALSE	0.00350335	2.45552	451	177	13	26959	FN1,CYP4A14,VCAM1,IGFBP2,CYP4A10,MSN,TRF,MYH9,ANXA1,CTSB,HSP90AA1,SLC6A6,PDIA3
GO:CC	extracellular vesicle	GO:1903561	FALSE	0.00432151	2.36436	116	177	7	26959	APOE,FN1,SERPINE1,ANXA2,ANXA1,ICAM1,CD63
GO:CC	cytosolic ribosome	GO:0022626	TRUE	0.00457132	2.33996	117	177	7	26959	RPS28,RPS29,RPL38,RPL12,RPL39,RPLP1,RPS19
GO:CC	neuron projection	GO:0043005	FALSE	0.00547217	2.26184	1585	177	26	26959	APOE,VIM,CFH,HSPB1,CRYAB,CX3CL1,CCL2,CLU,ACTB,DYNLL1,CST3,ANXA3,CPE,FLNA,TRF,ITGB1,RTN4,C4B,MARCKS,PFN1,HSP90AA1,CYGB,SLC6A6,ANXA5,CTSZ,GLUL
GO:CC	extracellular organelle	GO:0043230	FALSE	0.00633431	2.1983	123	177	7	26959	APOE,FN1,SERPINE1,ANXA2,ANXA1,ICAM1,CD63
GO:CC	extracellular membrane-bounded organelle	GO:0065010	FALSE	0.00633431	2.1983	123	177	7	26959	APOE,FN1,SERPINE1,ANXA2,ANXA1,ICAM1,CD63
GO:CC	apical part of cell	GO:0045177	FALSE	0.00678286	2.16859	553	177	14	26959	SPP1,FN1,CYP4A14,VCAM1,IGFBP2,CYP4A10,MSN,TRF,MYH9,ANXA1,CTSB,HSP90AA1,SLC6A6,PDIA3
GO:CC	axon	GO:0030424	FALSE	0.00722361	2.14125	792	177	17	26959	VIM,CFH,HSPB1,CRYAB,CCL2,CLU,ACTB,DYNLL1,CST3,ANXA3,FLNA,C4B,MARCKS,HSP90AA1,ANXA5,CTSZ,GLUL
GO:CC	early endosome	GO:0005769	FALSE	0.00847191	2.07202	420	177	12	26959	APOE,H2-AB1,VCAM1,CTSS,RHOB,PMEPA1,ANXA2,F2R,LITAF,TRF,H2-K1,ANXA1
GO:CC	contractile fiber	GO:0043292	FALSE	0.0143281	1.84381	247	177	9	26959	HSPB1,CRYAB,MMP2,TPM1,CST3,KRT8,FLNA,NPNT,ANXA5
GO:CC	AnxA2-p11 complex	GO:1990665	FALSE	0.0155305	1.80881	2	177	2	26959	ANXA2,S100A10
GO:CC	collagen type I trimer	GO:0005584	FALSE	0.0155305	1.80881	2	177	2	26959	COL1A2,COL1A1
GO:CC	fibrillar collagen trimer	GO:0005583	FALSE	0.0212338	1.67297	12	177	3	26959	COL3A1,COL1A2,COL1A1
GO:CC	banded collagen fibril	GO:0098643	FALSE	0.0212338	1.67297	12	177	3	26959	COL3A1,COL1A2,COL1A1
GO:CC	secretory vesicle	GO:0099503	FALSE	0.0212728	1.67217	695	177	15	26959	LYZ2,COL1A1,SPARC,CLU,DYNLL1,LOXL1,ANXA3,CPE,MSN,ITGB1,MYH9,HEXA,PDIA3,ANXA5,FGG
GO:CC	multivesicular body	GO:0005771	FALSE	0.0215729	1.66609	63	177	5	26959	APOE,CD74,H2-AB1,CST3,CD63
GO:CC	polysomal ribosome	GO:0042788	TRUE	0.0229466	1.63928	33	177	4	26959	RPS28,RPS29,RPL38,RPL39
GO:CC	endocytic vesicle	GO:0030139	FALSE	0.0248314	1.605	206	177	8	26959	VIM,CTSS,CCL2,B2M,ANXA3,TRF,H2-K1,MYH9
GO:CC	perikaryon	GO:0043204	FALSE	0.0303409	1.51797	212	177	8	26959	HSPB1,CRYAB,CCL2,CPE,FLNA,CSF1R,ANXA5,GLUL
GO:CC	cytoplasmic vesicle membrane	GO:0030659	FALSE	0.0341628	1.46645	898	177	17	26959	SPARC,B2M,MPEG1,RHOB,ANXA3,CPE,PMEPA1,ANXA2,LITAF,MSN,TRF,SPNS2,H2-K1,ANXA1,ANXA5,H2-DMA,CD63
GO:CC	phagocytic vesicle	GO:0045335	FALSE	0.0358681	1.44529	112	177	6	26959	VIM,CTSS,B2M,ANXA3,H2-K1,MYH9
GO:CC	actin cytoskeleton	GO:0015629	FALSE	0.0392884	1.40574	493	177	12	26959	VCAM1,CRYAB,TPM1,ACTB,ARPC1B,FLNA,TAGLN2,MYH9,ANXA1,MARCKS,AXL,TPM4
GO:CC	polysome	GO:0005844	FALSE	0.0409463	1.38779	72	177	5	26959	VIM,RPS28,RPS29,RPL38,RPL39
GO:CC	MHC class I peptide loading complex	GO:0042824	TRUE	0.0432826	1.36369	15	177	3	26959	B2M,H2-K1,PDIA3
GO:CC	vesicle membrane	GO:0012506	FALSE	0.0456621	1.34044	920	177	17	26959	SPARC,B2M,MPEG1,RHOB,ANXA3,CPE,PMEPA1,ANXA2,LITAF,MSN,TRF,SPNS2,H2-K1,ANXA1,ANXA5,H2-DMA,CD63
GO:CC	endoplasmic reticulum	GO:0005783	FALSE	0.0463118	1.33431	1907	177	27	26959	MGP,LYZ2,APOE,CD74,COL1A1,CYP4A14,HSPA5,VCAM1,SCD1,CCL2,B2M,SERPINH1,CLU,RPS28,RPS29,CST3,S100A10,CYP4A10,H2-K1,HSP90B1,RTN4,CYP1B1,TGM2,PDIA3,ANXA5,CTSZ,GLUL
KEGG	AGE-RAGE signaling pathway in diabetic complications	KEGG:04933	FALSE	5.33053e-08	7.27323	101	118	13	8947	COL3A1,COL1A2,COL1A1,FN1,VCAM1,COL4A1,COL4A2,CCL2,MMP2,SERPINE1,EGR1,AGT,ICAM1
KEGG	Antigen processing and presentation	KEGG:04612	FALSE	6.4147e-08	7.19282	83	118	12	8947	CD74,H2-AA,H2-AB1,H2-EB1,HSPA5,CTSS,B2M,H2-K1,CTSB,HSP90AA1,PDIA3,H2-DMA
KEGG	ECM-receptor interaction	KEGG:04512	FALSE	1.28719e-07	6.89036	88	118	12	8947	SPP1,COL1A2,COL1A1,FN1,COL4A1,COL4A2,COL6A2,ITGB1,ITGB5,TNC,NPNT,COL6A1
KEGG	Complement and coagulation cascades	KEGG:04610	FALSE	2.98164e-06	5.52554	93	118	11	8947	C3,C1QB,C1QA,C1QC,CFH,SERPING1,SERPINE1,CLU,F2R,C4B,FGG
KEGG	Staphylococcus aureus infection	KEGG:05150	FALSE	5.09485e-06	5.29287	121	118	12	8947	C3,H2-AA,H2-AB1,H2-EB1,C1QB,C1QA,C1QC,CFH,C4B,ICAM1,H2-DMA,FGG
KEGG	Focal adhesion	KEGG:04510	FALSE	3.4946e-05	4.4566	202	118	14	8947	SPP1,COL1A2,COL1A1,FN1,COL4A1,COL4A2,ACTB,COL6A2,FLNA,EMP1,ITGB1,ITGB5,TNC,COL6A1
KEGG	Phagosome	KEGG:04145	FALSE	3.96878e-05	4.40134	174	118	13	8947	C3,H2-AA,H2-AB1,H2-EB1,CTSS,ACTB,TUBB5,TUBA1A,TUBA1B,ITGB1,H2-K1,ITGB5,H2-DMA
KEGG	Coronavirus disease - COVID-19	KEGG:05171	FALSE	0.000304744	3.51607	242	118	14	8947	C3,C1QB,C1QA,C1QC,CCL2,RPS28,RPS29,RPL38,RPL12,RPL39,C4B,RPLP1,RPS19,FGG
KEGG	Protein digestion and absorption	KEGG:04974	FALSE	0.001078	2.96738	108	118	9	8947	COL3A1,COL1A2,COL1A1,COL4A1,COL4A2,COL15A1,COL18A1,COL6A2,COL6A1
KEGG	Asthma	KEGG:05310	FALSE	0.00146008	2.83562	25	118	5	8947	H2-AA,H2-AB1,H2-EB1,FCER1G,H2-DMA
KEGG	PI3K-Akt signaling pathway	KEGG:04151	FALSE	0.00165894	2.78017	359	118	16	8947	SPP1,COL1A2,COL1A1,FN1,COL4A1,COL4A2,F2R,YWHAH,COL6A2,ITGB1,ITGB5,HSP90B1,TNC,HSP90AA1,COL6A1,CSF1R
KEGG	Salmonella infection	KEGG:05132	FALSE	0.00228983	2.6402	251	118	13	8947	RHOB,ACTB,DYNLL1,TUBB5,ANXA2,ARPC1B,S100A10,FLNA,TUBA1A,TUBA1B,HSP90B1,PFN1,HSP90AA1
KEGG	Pertussis	KEGG:05133	FALSE	0.00602908	2.21975	77	118	7	8947	C3,C1QB,C1QA,C1QC,SERPING1,ITGB1,C4B
KEGG	Proteoglycans in cancer	KEGG:05205	FALSE	0.00694857	2.1581	204	118	11	8947	COL1A2,COL1A1,FN1,MMP2,ACTB,MSN,FLNA,ITGB1,ITGB5,DCN,CD63
KEGG	Viral myocarditis	KEGG:05416	FALSE	0.00834736	2.07845	81	118	7	8947	H2-AA,H2-AB1,H2-EB1,ACTB,H2-K1,ICAM1,H2-DMA
KEGG	Systemic lupus erythematosus	KEGG:05322	FALSE	0.0105432	1.97703	144	118	9	8947	C3,H2-AA,H2-AB1,H2-EB1,C1QB,C1QA,C1QC,C4B,H2-DMA
KEGG	Type I diabetes mellitus	KEGG:04940	FALSE	0.0157914	1.80158	63	118	6	8947	H2-AA,H2-AB1,H2-EB1,CPE,H2-K1,H2-DMA
KEGG	Platelet activation	KEGG:04611	FALSE	0.0205836	1.68648	124	118	8	8947	COL3A1,COL1A2,COL1A1,FCER1G,ACTB,F2R,ITGB1,FGG
KEGG	Leishmaniasis	KEGG:05140	FALSE	0.028274	1.54861	70	118	6	8947	C3,H2-AA,H2-AB1,H2-EB1,ITGB1,H2-DMA
KEGG	Lysosome	KEGG:04142	FALSE	0.0367246	1.43504	135	118	8	8947	CTSS,PSAP,LAPTM5,LITAF,CTSB,HEXA,CTSZ,CD63
KEGG	Amoebiasis	KEGG:05146	FALSE	0.04723	1.32578	107	118	7	8947	COL3A1,COL1A2,COL1A1,FN1,COL4A1,HSPB1,COL4A2
REAC	Regulation of Insulin-like Growth Factor (IGF) transport and uptake by Insulin-like Growth Factor Binding Proteins (IGFBPs)	REAC:R-MMU-381426	FALSE	1.03557e-12	11.9848	116	124	19	8412	SPP1,APOE,C3,FN1,LGALS1,TIMP1,CP,IGFBP2,CCN1,CST3,TRF,HSP90B1,C4B,TNC,MXRA8,PRSS23,IGFBP7,GAS6,FGG
REAC	Extracellular matrix organization	REAC:R-MMU-1474244	FALSE	2.62597e-12	11.5807	221	124	24	8412	SPP1,COL3A1,COL1A2,COL1A1,BGN,FN1,SPARC,VCAM1,COL4A1,CTSS,COL4A2,TIMP1,SERPINH1,MMP2,COL15A1,COL18A1,COL6A2,ITGB1,ICAM1,CTSB,TNC,COL6A1,DCN,FGG
REAC	Integrin cell surface interactions	REAC:R-MMU-216083	FALSE	2.88632e-12	11.5397	63	124	15	8412	SPP1,COL3A1,COL1A2,COL1A1,FN1,VCAM1,COL4A1,COL4A2,COL18A1,COL6A2,ITGB1,ICAM1,TNC,COL6A1,FGG
REAC	Post-translational protein phosphorylation	REAC:R-MMU-8957275	FALSE	5.94782e-12	11.2256	110	124	18	8412	SPP1,APOE,C3,FN1,LGALS1,TIMP1,CP,CCN1,CST3,TRF,HSP90B1,C4B,TNC,MXRA8,PRSS23,IGFBP7,GAS6,FGG
REAC	Degradation of the extracellular matrix	REAC:R-MMU-1474228	FALSE	3.66592e-10	9.43582	102	124	16	8412	SPP1,COL3A1,COL1A2,COL1A1,FN1,COL4A1,CTSS,COL4A2,TIMP1,MMP2,COL15A1,COL18A1,COL6A2,CTSB,COL6A1,DCN
REAC	ECM proteoglycans	REAC:R-MMU-3000178	FALSE	1.62375e-09	8.78948	39	124	11	8412	COL3A1,COL1A2,COL1A1,BGN,FN1,SPARC,COL6A2,ITGB1,TNC,COL6A1,DCN
REAC	Assembly of collagen fibrils and other multimeric structures	REAC:R-MMU-2022090	FALSE	3.99537e-09	8.39844	42	124	11	8412	COL3A1,COL1A2,COL1A1,COL4A1,CTSS,COL4A2,COL15A1,COL18A1,COL6A2,CTSB,COL6A1
REAC	Platelet degranulation	REAC:R-MMU-114608	FALSE	1.5589e-08	7.80718	110	124	15	8412	FN1,SPARC,SERPING1,TIMP1,CLU,PSAP,TMSB4X,FLNA,TRF,TAGLN2,LGALS3BP,GAS6,ANXA5,CD63,FGG
REAC	Response to elevated platelet cytosolic Ca2+	REAC:R-MMU-76005	FALSE	2.63053e-08	7.57996	114	124	15	8412	FN1,SPARC,SERPING1,TIMP1,CLU,PSAP,TMSB4X,FLNA,TRF,TAGLN2,LGALS3BP,GAS6,ANXA5,CD63,FGG
REAC	Platelet activation, signaling and aggregation	REAC:R-MMU-76002	FALSE	6.9632e-08	7.15719	239	124	20	8412	COL1A2,COL1A1,FN1,SPARC,SERPING1,TIMP1,FCER1G,RHOB,CLU,PSAP,TMSB4X,F2R,FLNA,TRF,TAGLN2,LGALS3BP,GAS6,ANXA5,CD63,FGG
REAC	Collagen degradation	REAC:R-MMU-1442490	FALSE	7.69785e-08	7.11363	54	124	11	8412	COL3A1,COL1A2,COL1A1,COL4A1,COL4A2,MMP2,COL15A1,COL18A1,COL6A2,CTSB,COL6A1
REAC	Collagen formation	REAC:R-MMU-1474290	FALSE	1.13647e-07	6.94444	71	124	12	8412	COL3A1,COL1A2,COL1A1,COL4A1,CTSS,COL4A2,SERPINH1,COL15A1,COL18A1,COL6A2,CTSB,COL6A1
REAC	Collagen biosynthesis and modifying enzymes	REAC:R-MMU-1650814	FALSE	4.09671e-06	5.38757	60	124	10	8412	COL3A1,COL1A2,COL1A1,COL4A1,COL4A2,SERPINH1,COL15A1,COL18A1,COL6A2,COL6A1
REAC	Hemostasis	REAC:R-MMU-109582	FALSE	6.91039e-06	5.1605	592	124	28	8412	CD74,COL1A2,COL1A1,FN1,SPARC,SERPING1,TIMP1,FCER1G,RHOB,CLU,DOCK8,PSAP,IGHA,ANXA2,TMSB4X,F2R,S100A10,FLNA,TUBA1A,TRF,TUBA1B,TAGLN2,ITGB1,LGALS3BP,GAS6,ANXA5,CD63,FGG
REAC	Non-integrin membrane-ECM interactions	REAC:R-MMU-3000171	FALSE	5.9045e-05	4.22882	30	124	7	8412	COL3A1,COL1A2,COL1A1,FN1,COL4A1,COL4A2,ITGB1
REAC	Collagen chain trimerization	REAC:R-MMU-8948216	FALSE	0.00014858	3.82804	34	124	7	8412	COL3A1,COL1A2,COL1A1,COL15A1,COL18A1,COL6A2,COL6A1
REAC	Axon guidance	REAC:R-MMU-422475	FALSE	0.000171608	3.76546	246	124	16	8412	COL3A1,TYROBP,COL4A1,COL4A2,MMP2,RHOB,ACTB,ARPC1B,MSN,COL6A2,TUBA1A,TUBA1B,ITGB1,PFN1,HSP90AA1,COL6A1
REAC	Nervous system development	REAC:R-MMU-9675108	FALSE	0.000181241	3.74174	247	124	16	8412	COL3A1,TYROBP,COL4A1,COL4A2,MMP2,RHOB,ACTB,ARPC1B,MSN,COL6A2,TUBA1A,TUBA1B,ITGB1,PFN1,HSP90AA1,COL6A1
REAC	NCAM1 interactions	REAC:R-MMU-419037	FALSE	0.000348069	3.45834	14	124	5	8412	COL3A1,COL4A1,COL4A2,COL6A2,COL6A1
REAC	Immune System	REAC:R-MMU-168256	FALSE	0.000514908	3.28827	1657	124	47	8412	LYZ2,C3,CD74,COL3A1,COL1A2,COL1A1,C1QB,C1QA,TYROBP,HSPA5,VCAM1,C1QC,LCN2,SERPING1,CTSS,CSTB,S100A11,B2M,FCER1G,TNFRSF12A,TTR,CLU,ACTB,DYNLL1,PSAP,TUBB5,CPN1,CST3,ANXA2,ARPC1B,TUBA1A,CRLF1,TUBA1B,ITGB1,H2-K1,MYH9,HSP90B1,C4B,ICAM1,CTSB,HSP90AA1,PDIA3,CSF1R,CTSZ,EIF4A1,CD63,FGG
REAC	MET activates PTK2 signaling	REAC:R-MMU-8874081	FALSE	0.0025108	2.60019	20	124	5	8412	COL3A1,COL1A2,COL1A1,FN1,ITGB1
REAC	Innate Immune System	REAC:R-MMU-168249	FALSE	0.00695863	2.15748	1026	124	32	8412	LYZ2,C3,C1QB,C1QA,TYROBP,C1QC,LCN2,SERPING1,CTSS,CSTB,S100A11,B2M,FCER1G,TTR,CLU,ACTB,DYNLL1,PSAP,TUBB5,CPN1,CST3,ANXA2,ARPC1B,H2-K1,MYH9,HSP90B1,C4B,CTSB,HSP90AA1,CTSZ,CD63,FGG
REAC	Crosslinking of collagen fibrils	REAC:R-MMU-2243919	FALSE	0.0120975	1.9173	14	124	4	8412	COL1A2,COL1A1,COL4A1,COL4A2
REAC	Neutrophil degranulation	REAC:R-MMU-6798695	FALSE	0.0164303	1.78435	513	124	20	8412	LYZ2,C3,TYROBP,LCN2,CTSS,CSTB,S100A11,B2M,FCER1G,TTR,DYNLL1,PSAP,TUBB5,CST3,ANXA2,H2-K1,CTSB,HSP90AA1,CTSZ,CD63
REAC	Signaling by PDGF	REAC:R-MMU-186797	FALSE	0.0179263	1.74651	47	124	6	8412	SPP1,COL3A1,COL4A1,COL4A2,COL6A2,COL6A1
REAC	MET promotes cell motility	REAC:R-MMU-8875878	FALSE	0.0205079	1.68808	30	124	5	8412	COL3A1,COL1A2,COL1A1,FN1,ITGB1
REAC	NCAM signaling for neurite out-growth	REAC:R-MMU-375165	FALSE	0.0241651	1.61681	31	124	5	8412	COL3A1,COL4A1,COL4A2,COL6A2,COL6A1
WP	Complement activation, classical pathway	WP:WP200	FALSE	0.000900938	3.04531	17	94	5	4529	C3,C1QB,C1QA,C1QC,C4B
WP	Focal adhesion	WP:WP85	FALSE	0.00111024	2.95458	185	94	14	4529	SPP1,COL3A1,COL1A2,COL1A1,FN1,COL4A1,COL4A2,RHOB,ACTB,COL6A2,FLNA,ITGB1,ITGB5,TNC
WP	Prostaglandin synthesis and regulation	WP:WP374	FALSE	0.0013858	2.8583	30	94	6	4529	S100A6,ANXA3,ANXA2,S100A10,ANXA1,ANXA5
WP	Microglia pathogen phagocytosis pathway	WP:WP3626	FALSE	0.00873024	2.05897	41	94	6	4529	C1QB,C1QA,TYROBP,C1QC,FCER1G,ARPC1B
WP	Spinal cord injury	WP:WP2432	FALSE	0.00925488	2.03363	99	94	9	4529	COL4A1,VIM,CCL2,RHOB,EGR1,RTN4,ANXA1,ICAM1,GADD45A
WP	Macrophage markers	WP:WP2271	FALSE	0.047897	1.31969	10	94	3	4529	LYZ2,CD74,CD52
WP	Cytoplasmic ribosomal proteins	WP:WP163	FALSE	0.049983	1.30118	77	94	7	4529	RPS28,RPS29,RPL38,RPL12,RPL39,RPLP1,RPS19
TF	Factor: MAZ; motif: CCCTCCCYCYN	TF:M07297	FALSE	0.000770725	3.1131	3245	177	52	21787	C3,NUPR1,COL1A2,COL1A1,BGN,FN1,GSTA2,TSC22D1,COL4A1,VIM,C1QC,CFH,MT2,SCD1,COL4A2,TNFRSF12A,SERPINH1,SERPINE1,TAGLN,DOCK8,CCN1,PSAP,WFDC2,CST3,MT1,TMEM176B,ANXA2,TIMP2,LAPTM5,EGR1,MSN,COL6A2,TUBA1A,CRLF1,CPXM1,RPL38,TRF,CAPG,H2-K1,GDF15,ANXA1,ICAM1,ZFP36L1,MARCKS,PFN1,COL6A1,CYGB,PDIA3,CSF1R,FXYD5,MID1IP1,CD63
TF	Factor: LKLF; motif: GGGGTGGKSN	TF:M07261	FALSE	0.0315926	1.50041	9199	177	102	21787	LYZ2,APOE,C3,CD74,H2-AB1,COL1A2,S100A6,COL1A1,BGN,SPARC,TYROBP,HSPA5,GSTA2,VIM,CFH,MT2,LCN2,SERPING1,LGALS3,CSTB,CRYAB,CD52,TIMP1,CCL2,CXCL16,FCER1G,TNFRSF12A,SERPINH1,MDK,MMP2,LTBP2,TPM1,COL15A1,IGFBP2,TAGLN,CCN1,PSAP,TUBB5,WFDC2,LOXL1,ANXA3,TMEM176B,CPE,FBLN1,ARPC1B,IFI27L2A,TIMP2,LAPTM5,HMGCS2,S100A10,KRT8,COL6A2,FLNA,TUBA1A,CRLF1,TRF,EMP1,CAPG,TAGLN2,H2-K1,LGALS3BP,GDF15,RBP1,MYH9,RPL39,HSP90…
MIRNA	mmu-miR-29a-3p	MIRNA:mmu-miR-29a-3p	FALSE	0.000217423	3.66269	49	79	7	7219	COL3A1,COL1A2,COL1A1,SPARC,COL4A1,CX3CL1,COL4A2
MIRNA	mmu-miR-29b-3p	MIRNA:mmu-miR-29b-3p	FALSE	0.00614912	2.21119	54	79	6	7219	COL3A1,COL1A2,COL1A1,SPARC,COL4A1,COL4A2
MIRNA	mmu-miR-124-3p	MIRNA:mmu-miR-124-3p	FALSE	0.0213407	1.67079	448	79	15	7219	SPP1,S100A6,COL4A1,SCD1,MDK,TPM1,COL18A1,ARPC1B,LITAF,S100A10,ITGB1,MYH9,ICAM1,TPM4,ANXA5
CORUM	S100A10-annexin 2 complex	CORUM:719	FALSE	0.0499551	1.30142	2	23	2	1082	ANXA2,S100A10
HP	Cigarette-paper scars	HP:0001073	FALSE	0.0143495	1.84316	10	77	4	5093	COL3A1,COL1A1,COL6A2,COL6A1
HP	Complement deficiency	HP:0004431	FALSE	0.0235438	1.62812	55	77	7	5093	SPP1,C3,C1QB,C1QA,C1QC,SERPING1,C4B
HP	Abnormality of complement system	HP:0005339	FALSE	0.0377108	1.42353	59	77	7	5093	SPP1,C3,C1QB,C1QA,C1QC,SERPING1,C4B

## Sheet: C7 Up_Treated vs 2mAS
source	term_name	term_id	highlighted	adjusted_p_value	negative_log10_of_adjusted_p_value	term_size	query_size	intersection_size	effective_domain_size	intersections
GO:MF	protein binding	GO:0005515	TRUE	3.14701e-41	40.5021	10378	299	241	24945	ACTB,SEMA3G,MYH9,NPHS2,LYZ2,BGN,VIM,CDKN1C,B2M,SPARC,SLC51A,IGFBP5,TIMP2,FUS,H2-D1,NEAT1,DAG1,ITGB1,MIDN,ENG,SRRM2,HSPG2,SERPINE2,H2-AB1,COL1A1,NES,SYNPO,COL18A1,SOD1,ACTN4,CALR,C3,P4HB,CD74,APOE,CRIM1,GLUL,CCN2,MFGE8,IGFBP2,COL4A1,SPP1,RIPOR1,BCAM,AEBP1,CXCL13,H2-K1,FLNA,HNRNPA0,PLAU,VEGFA,CALD1,H2-Q7,GNAI2,PAM,TMBIM6,ITGB5,LAMB2,PDPN,COL1A2,ANXA2,SLC39A1,ACTN1,ARHGDIA,PCOLCE,EHD3,DOCK8,DDX6,CXC…
GO:MF	protein-containing complex binding	GO:0044877	FALSE	1.67279e-24	23.7766	2047	299	88	24945	MYH9,VIM,CDKN1C,B2M,SPARC,FUS,H2-D1,DAG1,ITGB1,HSPG2,H2-AB1,NES,ACTN4,CALR,P4HB,CD74,APOE,CCN2,MFGE8,SPP1,AEBP1,H2-K1,FLNA,H2-Q7,GNAI2,LAMB2,ACTN1,PCOLCE,CXCL12,H2-AA,TPM4,CTSS,APP,CCND1,ITGAV,SNRNP70,EEF2,COL4A3,CLIC4,PROS1,CX3CL1,MYO1D,TAGLN2,NPHS1,MYO1C,TUBA1A,NPNT,CDC42BPB,YWHAE,TAPBP,CD151,TPM1,GSN,NSF,RTN4,ITGA3,SPTBN1,TUBB5,EMILIN1,PTN,COTL1,CDKN1B,GNB1,CENPB,CHD4,IQGAP1,HSPA5,PPP1R9B,SERP…
GO:MF	signaling receptor binding	GO:0005102	FALSE	2.02061e-21	20.6945	1582	299	73	24945	SEMA3G,MYH9,FUS,H2-D1,ITGB1,ENG,SERPINE2,NES,CALR,C3,P4HB,CD74,APOE,CCN2,MFGE8,SPP1,CXCL13,H2-K1,FLNA,VEGFA,H2-Q7,GNAI2,ITGB5,LAMB2,PDPN,SLC39A1,ACTN1,CXCL12,TNS2,APP,REN1,ITGAV,PDIA3,CADM4,COL4A3,IL6ST,CX3CL1,ARHGEF12,MYO1C,NPNT,PDGFRB,CD151,NSF,ANGPTL2,ITGA3,DUSP3,ADM,TUBB5,GAS6,YWHAG,EMILIN1,PTN,HBA-A2,PSAP,PLAT,GRN,IGHA,CLEC2D,PPP1R9B,NEDD4,NCL,SFRP2,CLTC,ANXA5,SEMA3F,HSP90AB1,MSN,EML2,VCAM1,…
GO:MF	binding	GO:0005488	FALSE	4.12348e-21	20.3847	16204	299	269	24945	ACTB,SEMA3G,MYH9,NPHS2,LYZ2,FTL1-PS1,MT2,BGN,VIM,CDKN1C,B2M,SPARC,SLC51A,SLC6A6,IGFBP5,TIMP2,FUS,H2-D1,NEAT1,DAG1,ITGB1,MIDN,ENG,SRRM2,HSPG2,SERPINE2,H2-AB1,COL1A1,NES,SYNPO,COL18A1,SOD1,ACTN4,CALR,C3,P4HB,CD74,APOE,CRIM1,GLUL,CCN2,MFGE8,IGFBP2,COL4A1,SPP1,RIPOR1,BCAM,AEBP1,CXCL13,H2-K1,FLNA,HNRNPA0,PLAU,VEGFA,CALD1,H2-Q7,GNAI2,PAM,TMBIM6,ITGB5,LAMB2,PDPN,COL1A2,ANXA2,SLC39A1,ACTN1,ARHGDIA,PCOLCE…
GO:MF	enzyme binding	GO:0019899	FALSE	1.26909e-15	14.8965	2297	299	79	24945	ACTB,MYH9,VIM,TIMP2,ITGB1,MIDN,H2-AB1,COL1A1,SOD1,ACTN4,CALR,P4HB,CD74,APOE,FLNA,HNRNPA0,PAM,TMBIM6,COL1A2,ANXA2,ARHGDIA,TNS2,APP,MYLK,CCND1,DPYSL2,ITGAV,TUBA1B,CADM4,EEF2,SDC4,TIMP3,MYO1C,CDC42BPB,YWHAE,PDGFRB,TBC1D13,GSN,NSF,PECAM1,RTN4,ITGA3,DUSP3,SPTBN1,TUBB5,GAS6,LMNA,MLEC,YWHAG,PTN,COTL1,SGK1,PSAP,CDKN1B,GNB1,LAPTM5,CHD4,IQGAP1,HSPA5,PPP1R9B,NEDD4,SRSF5,NCL,RBBP4,CLTC,ANXA5,HSP90AB1,MARCKS,…
GO:MF	cell adhesion molecule binding	GO:0050839	FALSE	7.56261e-15	14.1213	289	299	28	24945	MYH9,ITGB1,CALR,P4HB,CCN2,MFGE8,SPP1,BCAM,LAMB2,ACTN1,CXCL12,APP,ITGAV,COL4A3,CX3CL1,NPHS1,NPNT,TJP1,CD151,RTN4,ITGA3,PTPRO,EMILIN1,PTN,MSN,VCAM1,F11R,PTPRB
GO:MF	integrin binding	GO:0005178	FALSE	1.35568e-14	13.8678	141	299	21	24945	MYH9,ITGB1,CALR,P4HB,CCN2,MFGE8,SPP1,LAMB2,ACTN1,CXCL12,APP,ITGAV,COL4A3,CX3CL1,NPNT,CD151,ITGA3,EMILIN1,PTN,VCAM1,F11R
GO:MF	cytoskeletal protein binding	GO:0008092	FALSE	1.99036e-14	13.7011	1005	299	49	24945	ACTB,MYH9,FUS,DAG1,ITGB1,SYNPO,ACTN4,P4HB,APOE,FLNA,CALD1,ANXA2,ACTN1,TPM4,AXL,S100A6,RHOA,KIF1C,MYLK,TNS1,EEF2,MYO1D,TAGLN2,CSRP1,NPHS1,MYO1C,TMOD3,TPM1,GSN,DUSP3,SPTBN1,YWHAG,COTL1,SGK1,GNB1,IQGAP1,PPP1R9B,CLTC,HSP90AB1,MARCKS,LASP1,MSN,CAP1,EML2,ACTR2,INF2,PLEC,VCL,MPRIP
GO:MF	actin binding	GO:0003779	FALSE	3.55969e-14	13.4486	448	299	33	24945	MYH9,DAG1,ITGB1,SYNPO,ACTN4,P4HB,FLNA,CALD1,ACTN1,TPM4,MYLK,TNS1,EEF2,MYO1D,TAGLN2,MYO1C,TMOD3,TPM1,GSN,SPTBN1,YWHAG,COTL1,IQGAP1,PPP1R9B,MARCKS,LASP1,MSN,CAP1,ACTR2,INF2,PLEC,VCL,MPRIP
GO:MF	extracellular matrix binding	GO:0050840	FALSE	3.87246e-11	10.412	56	299	13	24945	BGN,SPARC,DAG1,ITGB1,SPP1,BCAM,ANXA2,CTSS,ITGAV,ITGA3,NCL,NID1,AGRN
GO:MF	actin filament binding	GO:0051015	FALSE	4.30627e-11	10.3659	209	299	21	24945	MYH9,ACTN4,FLNA,ACTN1,TPM4,EEF2,MYO1D,TAGLN2,MYO1C,TPM1,GSN,SPTBN1,COTL1,IQGAP1,PPP1R9B,MARCKS,LASP1,ACTR2,PLEC,VCL,MPRIP
GO:MF	identical protein binding	GO:0042802	FALSE	7.22137e-11	10.1414	2350	299	71	24945	ACTB,MYH9,LYZ2,VIM,B2M,SLC51A,FUS,H2-D1,ENG,COL1A1,COL18A1,SOD1,ACTN4,APOE,GLUL,H2-K1,FLNA,VEGFA,H2-Q7,PAM,COL1A2,ANXA2,ACTN1,TPM4,AHNAK,TNS2,APP,ASS1,S100A6,DPYSL2,CAVIN1,CHMP4B,PDIA3,ANXA1,IL6ST,MSI2,SDC4,TUBA1A,YWHAE,TPM1,PECAM1,RTN4,NPR3,HNRNPA1,LMNA,PTPRO,YWHAG,ACPP,EMILIN1,PSAP,APLP2,TGM2,EHD2,C1QB,ALCAM,HTRA1,PRPF19,CLDN5,NCL,MAF,ANXA5,HSP90AB1,MARCKS,S100A11,SCARB2,UCP2,SDC3,YWHAB,DYNLL2,…
GO:MF	growth factor binding	GO:0019838	FALSE	6.10389e-09	8.21439	141	299	16	24945	IGFBP5,ENG,COL1A1,IGFBP2,COL4A1,CXCL13,VEGFA,COL1A2,ITGAV,IL6ST,PDGFRB,PCSK6,PTN,HTRA1,FURIN,AGRN
GO:MF	molecular function regulator activity	GO:0098772	TRUE	7.8767e-09	8.10366	2145	299	63	24945	SEMA3G,CDKN1C,TIMP2,SERPINE2,C3,APOE,CRIM1,CCN2,SPP1,CXCL13,FLNA,VEGFA,TMBIM6,ANXA2,ARHGDIA,PCOLCE,DOCK8,CXCL12,ANXA3,CTSS,APP,REN1,RHOA,CCND1,ANXA1,GM2A,GPC3,IL6ST,CX3CL1,TIMP3,ARHGEF12,RGS5,YWHAE,TBC1D13,TNS3,MGAT5,ADM,GAS6,PTN,SGK1,GRN,CDKN1B,APLP2,IQGAP1,HTRA1,RAB1A,PPP1R9B,NEDD4,SFRP2,SERPINH1,SEMA3F,HSP90AB1,FURIN,RAP1B,AGRN,ARHGEF17,CCNI,YWHAB,DKK2,NUCB1,CAPRIN1,EFNB1,SERPINE1
GO:MF	protein domain specific binding	GO:0019904	FALSE	1.31275e-08	7.88182	791	299	35	24945	MYH9,VIM,DAG1,ITGB1,SRRM2,CRIM1,ACTN1,DDX6,SLC22A12,APP,RHOA,MYO1D,NPHS1,TUBA1A,TJP1,YWHAE,TPM1,NSF,ITGA3,TUBB5,HNRNPA1,YWHAG,TGM2,IQGAP1,EHD2,HSPA5,NEDD4,SRSF5,NCL,CLTC,HSP90AB1,YWHAB,DDX5,F11R,LAMP1
GO:MF	extracellular matrix structural constituent	GO:0005201	TRUE	2.61243e-08	7.58296	132	299	15	24945	BGN,SPARC,COL1A1,COL18A1,MFGE8,COL4A1,LAMB2,COL1A2,COL4A3,COL4A4,NPNT,EMILIN1,NID1,AGRN,COL15A1
GO:MF	structural molecule activity	GO:0005198	FALSE	5.3676e-08	7.27022	921	299	37	24945	ACTB,BGN,VIM,SPARC,DAG1,COL1A1,COL18A1,ACTN4,MFGE8,COL4A1,LAMB2,COL1A2,ACTN1,AHNAK,TUBA1B,COL4A3,CSRP1,TUBA1A,COL4A4,NPNT,TPM1,SPTBN1,TUBB5,MARVELD1,LMNA,RPL10-PS3,EMILIN1,RPS27RT,CLDN5,CLTC,NID1,RPS29,ACTR2,AGRN,PLEC,VCL,COL15A1
GO:MF	laminin binding	GO:0043236	FALSE	7.22579e-07	6.14111	30	299	8	24945	DAG1,ITGB1,BCAM,CTSS,ITGA3,NCL,NID1,AGRN
GO:MF	structural constituent of cytoskeleton	GO:0005200	TRUE	9.31831e-07	6.03066	78	299	11	24945	ACTB,VIM,ACTN4,TUBA1B,TUBA1A,TPM1,SPTBN1,TUBB5,LMNA,ACTR2,PLEC
GO:MF	kinase binding	GO:0019900	FALSE	1.10336e-06	5.95728	843	299	33	24945	ACTB,MYH9,VIM,ITGB1,MIDN,FLNA,HNRNPA0,PAM,ARHGDIA,TNS2,CCND1,DPYSL2,ITGAV,CADM4,EEF2,SDC4,PDGFRB,GSN,NSF,DUSP3,GAS6,YWHAG,PTN,SGK1,CDKN1B,IQGAP1,PPP1R9B,SRSF5,CLTC,ANXA5,HSP90AB1,MARCKS,MSN
GO:MF	enzyme regulator activity	GO:0030234	FALSE	1.47639e-06	5.8308	1286	299	42	24945	CDKN1C,TIMP2,SERPINE2,C3,APOE,CRIM1,TMBIM6,ANXA2,ARHGDIA,PCOLCE,DOCK8,ANXA3,CTSS,APP,REN1,CCND1,ANXA1,GM2A,GPC3,IL6ST,TIMP3,ARHGEF12,RGS5,TBC1D13,TNS3,MGAT5,GAS6,PTN,CDKN1B,APLP2,IQGAP1,PPP1R9B,SFRP2,SERPINH1,HSP90AB1,FURIN,ARHGEF17,CCNI,YWHAB,NUCB1,EFNB1,SERPINE1
GO:MF	fibronectin binding	GO:0001968	FALSE	3.50979e-06	5.45472	36	299	8	24945	IGFBP5,ITGB1,CCN2,VEGFA,CTSS,ITGAV,SDC4,ITGA3
GO:MF	glycosaminoglycan binding	GO:0005539	FALSE	3.92122e-06	5.40658	218	299	16	24945	BGN,ENG,SERPINE2,APOE,CCN2,CXCL13,VEGFA,PCOLCE,APP,PCSK6,ADAMTS1,FSTL1,PTN,APLP2,FURIN,AGRN
GO:MF	protein kinase binding	GO:0019901	FALSE	4.10711e-06	5.38646	753	299	30	24945	ACTB,MYH9,VIM,ITGB1,FLNA,HNRNPA0,PAM,ARHGDIA,TNS2,CCND1,DPYSL2,ITGAV,CADM4,EEF2,SDC4,PDGFRB,NSF,DUSP3,GAS6,YWHAG,PTN,SGK1,CDKN1B,IQGAP1,SRSF5,CLTC,ANXA5,HSP90AB1,MARCKS,MSN
GO:MF	calcium ion binding	GO:0005509	FALSE	4.25511e-06	5.37109	710	299	29	24945	SPARC,DAG1,ITGB1,HSPG2,ACTN4,CALR,PAM,ANXA2,ACTN1,EHD3,ANXA3,S100A6,ANXA1,PROS1,NPNT,LOXL2,GSN,GAS6,FSTL1,TGM2,IQGAP1,EHD2,NCL,ANXA5,S100A11,NID1,HEG1,AGRN,NUCB1
GO:MF	collagen binding	GO:0005518	FALSE	4.43158e-06	5.35344	70	299	10	24945	SPARC,ITGB1,HSPG2,AEBP1,PCOLCE,CTSS,ITGA3,SERPINH1,NID1,CTSB
GO:MF	peptide binding	GO:0042277	FALSE	8.992e-06	5.04614	331	299	19	24945	H2-D1,H2-AB1,CALR,CD74,APOE,H2-K1,H2-Q7,H2-AA,CTSD,ENPEP,NPR3,CLTC,ANXA5,HSP90AB1,FURIN,DHCR24,CRIP1,CTSB,LNPEP
GO:MF	enzyme inhibitor activity	GO:0004857	FALSE	1.26779e-05	4.89695	412	299	21	24945	CDKN1C,TIMP2,SERPINE2,C3,CRIM1,TMBIM6,ANXA2,ANXA3,APP,ANXA1,GPC3,TIMP3,MGAT5,PTN,CDKN1B,APLP2,PPP1R9B,SERPINH1,FURIN,YWHAB,SERPINE1
GO:MF	amide binding	GO:0033218	FALSE	1.43504e-05	4.84314	415	299	21	24945	H2-D1,H2-AB1,CALR,CD74,APOE,GLUL,H2-K1,H2-Q7,H2-AA,CTSD,ENPEP,NPR3,PSAP,CLTC,ANXA5,HSP90AB1,FURIN,DHCR24,CRIP1,CTSB,LNPEP
GO:MF	sulfur compound binding	GO:1901681	FALSE	1.81323e-05	4.74155	276	299	17	24945	FTL1-PS1,SLC6A6,SERPINE2,APOE,CCN2,CXCL13,VEGFA,PCOLCE,APP,CD34,PCSK6,ADAMTS1,FSTL1,PTN,APLP2,FURIN,AGRN
GO:MF	ion binding	GO:0043167	FALSE	2.25875e-05	4.64613	5976	299	113	24945	ACTB,MYH9,FTL1-PS1,MT2,SPARC,SLC6A6,TIMP2,FUS,DAG1,ITGB1,HSPG2,COL1A1,COL18A1,SOD1,ACTN4,CALR,APOE,GLUL,SPP1,AEBP1,GNAI2,PAM,COL1A2,ANXA2,ACTN1,ARHGDIA,EHD3,DDX6,ANXA3,EPAS1,TPM4,AXL,PLOD2,TNS2,APP,ASS1,S100A6,RHOA,KIF1C,MYLK,ITGAV,TNS1,TUBA1B,PTMS,ANXA1,EEF2,PROS1,MT-CO2,MYO1D,GALNT10,TIMP3,CD34,CSRP1,MYO1C,TUBA1A,NPNT,LOXL2,CDC42BPB,PDGFRB,TNS3,MGAT5,GSN,NSF,ENPEP,RTN4,ADAMTS1,TUBB5,GAS6,FSTL1,…
GO:MF	carbohydrate derivative binding	GO:0097367	FALSE	2.52371e-05	4.59796	2270	299	57	24945	ACTB,MYH9,BGN,ENG,SERPINE2,ACTN4,APOE,GLUL,CCN2,CXCL13,VEGFA,GNAI2,PCOLCE,EHD3,DDX6,AXL,CTSS,APP,ASS1,RHOA,KIF1C,MYLK,TUBA1B,EEF2,MYO1D,MYO1C,TUBA1A,CDC42BPB,PDGFRB,NSF,PCSK6,ADAMTS1,TUBB5,FSTL1,TKFC,HYOU1,PTN,SGK1,PSAP,APLP2,TGM2,CHD4,EHD2,HSPA5,RAB1A,CYB5R3,HSP90AB1,FURIN,NID1,RAP1B,ACTR2,AGRN,HSPA4,CAPRIN1,DDX5,CTSB,CHD3
GO:MF	heparin binding	GO:0008201	FALSE	2.74489e-05	4.56148	159	299	13	24945	SERPINE2,APOE,CCN2,CXCL13,VEGFA,PCOLCE,APP,PCSK6,ADAMTS1,FSTL1,PTN,APLP2,FURIN
GO:MF	molecular function inhibitor activity	GO:0140678	FALSE	2.83275e-05	4.54779	554	299	24	24945	CDKN1C,TIMP2,SERPINE2,C3,CRIM1,TMBIM6,ANXA2,ANXA3,APP,ANXA1,GPC3,TIMP3,MGAT5,PTN,CDKN1B,APLP2,PPP1R9B,NEDD4,SERPINH1,FURIN,AGRN,YWHAB,DKK2,SERPINE1
GO:MF	extracellular matrix structural constituent conferring tensile strength	GO:0030020	FALSE	6.68604e-05	4.17483	35	299	7	24945	COL1A1,COL18A1,COL4A1,COL1A2,COL4A3,COL4A4,COL15A1
GO:MF	peptidase regulator activity	GO:0061134	FALSE	7.30963e-05	4.1361	269	299	16	24945	TIMP2,SERPINE2,C3,CRIM1,ANXA2,PCOLCE,CTSS,APP,REN1,GPC3,TIMP3,APLP2,SFRP2,SERPINH1,FURIN,SERPINE1
GO:MF	protein homodimerization activity	GO:0042803	FALSE	0.000106198	3.97388	778	299	28	24945	MYH9,B2M,SLC51A,H2-D1,ENG,ACTN4,APOE,H2-K1,FLNA,H2-Q7,ACTN1,TPM4,APP,S100A6,CHMP4B,TPM1,PECAM1,RTN4,NPR3,PTPRO,ACPP,PSAP,HSP90AB1,S100A11,SCARB2,UCP2,ECE1,F11R
GO:MF	S100 protein binding	GO:0044548	FALSE	0.000175384	3.75601	14	299	5	24945	ANXA2,AHNAK,S100A6,IQGAP1,S100A11
GO:MF	protein dimerization activity	GO:0046983	FALSE	0.000179042	3.74705	1150	299	35	24945	MYH9,B2M,SLC51A,H2-D1,ITGB1,ENG,ACTN4,P4HB,APOE,H2-K1,FLNA,H2-Q7,ACTN1,EPAS1,TPM4,APP,S100A6,CHMP4B,TUBA1A,YWHAE,TPM1,PECAM1,RTN4,ITGA3,NPR3,PTPRO,ACPP,PSAP,MXD4,HSP90AB1,S100A11,SCARB2,UCP2,ECE1,F11R
GO:MF	proteoglycan binding	GO:0043394	FALSE	0.000295162	3.52994	43	299	7	24945	APOE,CTSS,APP,PTN,NID1,AGRN,CTSB
GO:MF	cation binding	GO:0043169	FALSE	0.000405743	3.39175	4237	299	84	24945	FTL1-PS1,MT2,SPARC,TIMP2,FUS,DAG1,ITGB1,HSPG2,COL1A1,COL18A1,SOD1,ACTN4,CALR,APOE,GLUL,AEBP1,GNAI2,PAM,COL1A2,ANXA2,ACTN1,EHD3,ANXA3,EPAS1,TPM4,PLOD2,TNS2,APP,S100A6,MYLK,ITGAV,TNS1,TUBA1B,PTMS,ANXA1,PROS1,MT-CO2,GALNT10,TIMP3,CSRP1,TUBA1A,NPNT,LOXL2,CDC42BPB,TNS3,MGAT5,GSN,NSF,ENPEP,RTN4,ADAMTS1,TUBB5,GAS6,FSTL1,TKFC,ACPP,HBA-A2,RPS27RT,APLP2,TGM2,CHD4,IQGAP1,EHD2,NCL,ANXA5,CYB5R3,LASP1,FURIN,S1…
GO:MF	G protein-coupled receptor binding	GO:0001664	FALSE	0.000703383	3.15281	319	299	16	24945	MYH9,NES,C3,CXCL13,FLNA,GNAI2,CXCL12,APP,CX3CL1,ARHGEF12,NSF,ADM,HBA-A2,PSAP,PPP1R9B,NEDD4
GO:MF	metal ion binding	GO:0046872	FALSE	0.0011445	2.94138	4138	299	81	24945	FTL1-PS1,MT2,SPARC,TIMP2,FUS,DAG1,ITGB1,HSPG2,COL1A1,COL18A1,SOD1,ACTN4,CALR,APOE,GLUL,AEBP1,GNAI2,PAM,COL1A2,ANXA2,ACTN1,EHD3,ANXA3,EPAS1,TPM4,PLOD2,TNS2,APP,S100A6,MYLK,ITGAV,TNS1,TUBA1B,PTMS,ANXA1,PROS1,MT-CO2,GALNT10,TIMP3,CSRP1,TUBA1A,NPNT,LOXL2,CDC42BPB,TNS3,MGAT5,GSN,NSF,ENPEP,RTN4,ADAMTS1,TUBB5,GAS6,FSTL1,TKFC,HBA-A2,RPS27RT,APLP2,TGM2,CHD4,IQGAP1,EHD2,NCL,ANXA5,LASP1,FURIN,S100A11,NID1,Z…
GO:MF	protease binding	GO:0002020	FALSE	0.00130001	2.88605	189	299	12	24945	TIMP2,ITGB1,COL1A1,COL1A2,ANXA2,ITGAV,TIMP3,ITGA3,PSAP,CLTC,FURIN,SERPINE1
GO:MF	dystroglycan binding	GO:0002162	FALSE	0.00160559	2.79437	10	299	4	24945	DAG1,AGRN,PLEC,VCL
GO:MF	TAP complex binding	GO:0062061	FALSE	0.00160559	2.79437	10	299	4	24945	H2-D1,H2-K1,H2-Q7,TAPBP
GO:MF	MHC class II protein complex binding	GO:0023026	FALSE	0.00249925	2.60219	11	299	4	24945	B2M,H2-AB1,CD74,H2-AA
GO:MF	phospholipase A2 inhibitor activity	GO:0019834	TRUE	0.00270385	2.56802	4	299	3	24945	ANXA2,ANXA3,ANXA1
GO:MF	peptidase inhibitor activity	GO:0030414	FALSE	0.00284744	2.54555	204	299	12	24945	TIMP2,SERPINE2,C3,CRIM1,ANXA2,APP,GPC3,TIMP3,APLP2,SERPINH1,FURIN,SERPINE1
GO:MF	platelet-derived growth factor binding	GO:0048407	FALSE	0.00371349	2.43022	12	299	4	24945	COL1A1,COL4A1,COL1A2,PDGFRB
GO:MF	endopeptidase regulator activity	GO:0061135	FALSE	0.00381996	2.41794	210	299	12	24945	TIMP2,SERPINE2,C3,CRIM1,ANXA2,APP,TIMP3,APLP2,SFRP2,SERPINH1,FURIN,SERPINE1
GO:MF	antigen binding	GO:0003823	FALSE	0.0051361	2.28937	90	299	8	24945	H2-D1,H2-AB1,H2-K1,H2-Q7,H2-AA,PSAP,IGHA,DHCR24
GO:MF	phosphatidylserine binding	GO:0001786	FALSE	0.00563762	2.2489	66	299	7	24945	MFGE8,ANXA2,AXL,GAS6,ANXA5,MARCKS,SCARB2
GO:MF	hydrolase activity	GO:0016787	TRUE	0.00640472	2.1935	2446	299	53	24945	ACTB,LYZ2,AEBP1,PLAU,GNAI2,DDX6,CTSS,TNS2,REN1,RHOA,KIF1C,DPYSL2,TNS1,TUBA1B,PDIA3,CTSD,GM2A,EEF2,TUBA1A,MT-ATP6,TNS3,NSF,ENPEP,PCSK6,DUSP3,ADAMTS1,TUBB5,CES1G,PTPRO,ACPP,PLAT,PRSS23,GNB1,ABHD2,TGM2,CHD4,EHD2,HSPA5,HTRA1,RAB1A,HSP90AB1,FURIN,RAP1B,PTP4A2,CFB,GGT1,DDX5,CTSB,ECE1,LNPEP,MAN2A2,CHD3,PTPRB
GO:MF	calmodulin binding	GO:0005516	FALSE	0.007209	2.14212	188	299	11	24945	MYH9,AEBP1,CALD1,MYLK,MYO1D,MYO1C,TJP1,SPTBN1,IQGAP1,MARCKS,DDX5
GO:MF	endopeptidase inhibitor activity	GO:0004866	FALSE	0.00757417	2.12067	189	299	11	24945	TIMP2,SERPINE2,C3,CRIM1,ANXA2,APP,TIMP3,APLP2,SERPINH1,FURIN,SERPINE1
GO:MF	mRNA binding	GO:0003729	TRUE	0.0077541	2.11047	386	299	16	24945	FUS,SRRM2,CALR,HNRNPA0,DDX6,SNRNP70,HNRNPL,MSI2,KHSRP,HNRNPA1,HNRNPA3,NCL,ZFP36L1,HDLBP,CAPRIN1,DDX5
GO:MF	molecular function activator activity	GO:0140677	FALSE	0.00816242	2.08818	1197	299	32	24945	SEMA3G,APOE,CCN2,SPP1,CXCL13,VEGFA,ARHGDIA,PCOLCE,CXCL12,CTSS,APP,REN1,CCND1,GM2A,IL6ST,CX3CL1,ARHGEF12,RGS5,TBC1D13,ADM,GAS6,PTN,GRN,CDKN1B,IQGAP1,HTRA1,NEDD4,SFRP2,SEMA3F,FURIN,CAPRIN1,EFNB1
GO:MF	calcium-dependent protein binding	GO:0048306	FALSE	0.0100301	1.99869	72	299	7	24945	ANXA2,ANXA3,S100A6,ANXA1,MYO1D,S100A11,DDX5
GO:MF	MHC protein binding	GO:0042287	FALSE	0.0115087	1.93897	50	299	6	24945	H2-D1,CD74,H2-K1,H2-Q7,PDIA3,TUBB5
GO:MF	carbohydrate binding	GO:0030246	FALSE	0.0190558	1.71997	287	299	13	24945	ENG,CALR,PAM,PLOD2,GALNT10,CD34,LOXL2,MLEC,PTN,CLEC2D,LMAN2,MAN2A2,PTPRB
GO:MF	TAP2 binding	GO:0046979	FALSE	0.021688	1.66378	18	299	4	24945	H2-D1,H2-K1,H2-Q7,TAPBP
GO:MF	TAP1 binding	GO:0046978	FALSE	0.021688	1.66378	18	299	4	24945	H2-D1,H2-K1,H2-Q7,TAPBP
GO:MF	phospholipase inhibitor activity	GO:0004859	FALSE	0.0230333	1.63764	7	299	3	24945	ANXA2,ANXA3,ANXA1
GO:MF	protein folding chaperone	GO:0044183	TRUE	0.0270534	1.56778	58	299	6	24945	CD74,KHSRP,HYOU1,HSPA5,HSP90AB1,HSPA4
GO:MF	TAP binding	GO:0046977	FALSE	0.0272129	1.56522	19	299	4	24945	H2-D1,H2-K1,H2-Q7,TAPBP
GO:MF	MHC protein complex binding	GO:0023023	FALSE	0.0272129	1.56522	19	299	4	24945	B2M,H2-AB1,CD74,H2-AA
GO:MF	MHC class I protein binding	GO:0042288	FALSE	0.0394602	1.40384	39	299	5	24945	H2-D1,H2-K1,H2-Q7,PDIA3,TUBB5
GO:MF	serine-type endopeptidase inhibitor activity	GO:0004867	FALSE	0.0408529	1.38878	120	299	8	24945	SERPINE2,CRIM1,ANXA2,APP,APLP2,SERPINH1,FURIN,SERPINE1
GO:MF	modified amino acid binding	GO:0072341	FALSE	0.0423453	1.37319	90	299	7	24945	MFGE8,ANXA2,AXL,GAS6,ANXA5,MARCKS,SCARB2
GO:BP	anatomical structure development	GO:0048856	TRUE	1.43643e-40	39.8427	6222	304	183	26856	ACTB,SEMA3G,MYH9,NPHS2,PODXL,BGN,VIM,CDKN1C,B2M,SPARC,IGFBP5,H2-D1,DAG1,ITGB1,ENG,HSPG2,SERPINE2,H2-AB1,COL1A1,NES,COL18A1,SOD1,ACTN4,CALR,C3,CD74,APOE,GLUL,CCN2,MFGE8,COL4A1,SPP1,CXCL13,H2-K1,FLNA,PLAU,VEGFA,CALD1,H2-Q7,ITGB5,LAMB2,PDPN,COL1A2,ANXA2,SLC39A1,ACTN1,ARHGDIA,DDX6,CXCL12,ANXA3,EPAS1,H2-AA,AXL,TNS2,APP,REN1,ASS1,RHOA,MYLK,CCND1,DPYSL2,ITGAV,CLIC5,ANXA1,SELENOP,GPC3,EEF2,COL4A3,CLIC4,I…
GO:BP	cell migration	GO:0016477	FALSE	2.35583e-40	39.6279	1525	304	94	26856	SEMA3G,MYH9,PODXL,VIM,SPARC,IGFBP5,DAG1,ITGB1,ENG,COL1A1,COL18A1,ACTN4,CALR,CD74,APOE,GLUL,CCN2,SPP1,RIPOR1,CXCL13,FLNA,PLAU,VEGFA,GNAI2,ITGB5,LAMB2,PDPN,ARHGDIA,DOCK8,CXCL12,ANXA3,AXL,APP,RHOA,MYLK,ITGAV,TNS1,ANXA1,GPC3,CLIC4,IL6ST,CX3CL1,SDC4,CD34,MYO1C,TUBA1A,LOXL2,CDC42BPB,TJP1,YWHAE,PDGFRB,CD151,TNS3,MGAT5,TPM1,ENPEP,PECAM1,RTN4,ITGA3,DUSP3,ADAMTS1,GAS6,FSTL1,LMNA,PTPRO,EMILIN1,PTN,PLAT,GRN,…
GO:BP	cell motility	GO:0048870	FALSE	2.83949e-40	39.5468	1720	304	99	26856	ACTB,SEMA3G,MYH9,PODXL,VIM,SPARC,IGFBP5,DAG1,ITGB1,ENG,COL1A1,COL18A1,ACTN4,CALR,CD74,APOE,GLUL,CCN2,SPP1,RIPOR1,CXCL13,FLNA,PLAU,VEGFA,GNAI2,ITGB5,LAMB2,PDPN,ARHGDIA,DOCK8,CXCL12,ANXA3,AXL,APP,RHOA,MYLK,ITGAV,TNS1,CAVIN1,ANXA1,GPC3,CADM4,CLIC4,IL6ST,CX3CL1,SDC4,CD34,MYO1C,TUBA1A,LOXL2,CDC42BPB,TJP1,YWHAE,PDGFRB,CD151,TNS3,MGAT5,TPM1,ENPEP,PECAM1,RTN4,ITGA3,DUSP3,ADAMTS1,GAS6,FSTL1,LMNA,PTPRO,EMI…
GO:BP	developmental process	GO:0032502	FALSE	3.44724e-38	37.4625	6808	304	188	26856	ACTB,SEMA3G,MYH9,NPHS2,PODXL,BGN,VIM,CDKN1C,B2M,SPARC,SLC6A6,IGFBP5,H2-D1,DAG1,ITGB1,ENG,HSPG2,SERPINE2,H2-AB1,COL1A1,NES,COL18A1,SOD1,ACTN4,CALR,C3,CD74,APOE,CRIM1,GLUL,CCN2,MFGE8,COL4A1,SPP1,CXCL13,H2-K1,FLNA,PLAU,VEGFA,CALD1,H2-Q7,ITGB5,LAMB2,PDPN,COL1A2,ANXA2,SLC39A1,ACTN1,ARHGDIA,DDX6,CXCL12,ANXA3,EPAS1,H2-AA,AXL,TNS2,APP,REN1,ASS1,RHOA,MYLK,CCND1,DPYSL2,ITGAV,CLIC5,ANXA1,SELENOP,GPC3,EEF2,C…
GO:BP	multicellular organism development	GO:0007275	FALSE	4.47214e-36	35.3495	4828	304	155	26856	ACTB,SEMA3G,MYH9,NPHS2,PODXL,BGN,VIM,CDKN1C,B2M,SPARC,IGFBP5,H2-D1,DAG1,ITGB1,ENG,HSPG2,SERPINE2,COL1A1,NES,COL18A1,SOD1,ACTN4,CALR,C3,CD74,APOE,GLUL,CCN2,MFGE8,COL4A1,SPP1,CXCL13,H2-K1,FLNA,PLAU,VEGFA,CALD1,H2-Q7,ITGB5,LAMB2,PDPN,COL1A2,ANXA2,SLC39A1,DDX6,CXCL12,ANXA3,EPAS1,H2-AA,AXL,TNS2,APP,REN1,ASS1,RHOA,MYLK,CCND1,DPYSL2,ITGAV,CLIC5,ANXA1,SELENOP,GPC3,COL4A3,CLIC4,IL6ST,MSI2,CX3CL1,SDC4,TIMP…
GO:BP	system development	GO:0048731	FALSE	7.10922e-36	35.1482	4076	304	142	26856	ACTB,SEMA3G,MYH9,NPHS2,PODXL,BGN,VIM,CDKN1C,B2M,SPARC,IGFBP5,H2-D1,DAG1,ITGB1,ENG,HSPG2,SERPINE2,COL1A1,NES,COL18A1,SOD1,ACTN4,CALR,C3,APOE,GLUL,CCN2,MFGE8,COL4A1,SPP1,CXCL13,H2-K1,FLNA,PLAU,VEGFA,CALD1,LAMB2,PDPN,COL1A2,ANXA2,SLC39A1,DDX6,CXCL12,ANXA3,EPAS1,AXL,TNS2,APP,REN1,ASS1,RHOA,MYLK,CCND1,DPYSL2,ITGAV,CLIC5,ANXA1,SELENOP,GPC3,COL4A3,CLIC4,IL6ST,MSI2,CX3CL1,SDC4,TIMP3,CD34,NPHS1,TUBA1A,PBX…
GO:BP	regulation of cell motility	GO:2000145	FALSE	6.43845e-33	32.1912	1036	304	72	26856	SEMA3G,MYH9,PODXL,VIM,SPARC,IGFBP5,DAG1,ITGB1,ENG,COL1A1,COL18A1,ACTN4,CALR,CD74,APOE,GLUL,RIPOR1,CXCL13,FLNA,PLAU,VEGFA,GNAI2,PDPN,ARHGDIA,DOCK8,CXCL12,ANXA3,APP,RHOA,MYLK,ITGAV,CAVIN1,ANXA1,CADM4,CLIC4,IL6ST,CX3CL1,SDC4,MYO1C,TJP1,PDGFRB,CD151,MGAT5,TPM1,PECAM1,RTN4,ITGA3,DUSP3,ADAMTS1,GAS6,LMNA,EMILIN1,PTN,GRN,MALAT1,CDKN1B,ABHD2,IQGAP1,HSPA5,CLDN5,SFRP2,RBBP4,ANXA5,SEMA3F,FURIN,MSN,S100A11,SP…
GO:BP	regulation of locomotion	GO:0040012	FALSE	1.54294e-32	31.8117	1084	304	73	26856	SEMA3G,MYH9,PODXL,VIM,SPARC,IGFBP5,DAG1,ITGB1,ENG,COL1A1,COL18A1,ACTN4,CALR,CD74,APOE,GLUL,RIPOR1,CXCL13,FLNA,PLAU,VEGFA,GNAI2,PDPN,ARHGDIA,DOCK8,CXCL12,ANXA3,APP,RHOA,MYLK,ITGAV,CAVIN1,ANXA1,CADM4,CLIC4,IL6ST,CX3CL1,SDC4,MYO1C,TJP1,PDGFRB,CD151,MGAT5,TPM1,PECAM1,RTN4,ITGA3,DUSP3,ADAMTS1,GAS6,LMNA,EMILIN1,PTN,GRN,MALAT1,CDKN1B,ABHD2,IQGAP1,HSPA5,CLDN5,SFRP2,RBBP4,ANXA5,SEMA3F,FURIN,MSN,S100A11,SP…
GO:BP	locomotion	GO:0040011	FALSE	1.59082e-31	30.7984	1267	304	77	26856	SEMA3G,MYH9,PODXL,VIM,SPARC,IGFBP5,DAG1,ITGB1,ENG,COL1A1,COL18A1,ACTN4,CALR,CD74,APOE,GLUL,SPP1,RIPOR1,CXCL13,FLNA,PLAU,VEGFA,GNAI2,PDPN,ARHGDIA,DOCK8,CXCL12,ANXA3,APP,RHOA,MYLK,ITGAV,CAVIN1,ANXA1,CADM4,CLIC4,IL6ST,CX3CL1,SDC4,MYO1C,TJP1,PDGFRB,CD151,MGAT5,TPM1,PECAM1,RTN4,ITGA3,DUSP3,ADAMTS1,GAS6,LMNA,PTPRO,EMILIN1,PTN,GRN,MALAT1,CDKN1B,ABHD2,IQGAP1,HSPA5,CLDN5,SFRP2,RBBP4,ANXA5,SEMA3F,FURIN,MSN…
GO:BP	anatomical structure morphogenesis	GO:0009653	FALSE	3.73638e-31	30.4275	2773	304	111	26856	ACTB,SEMA3G,MYH9,PODXL,VIM,CDKN1C,SPARC,IGFBP5,DAG1,ITGB1,ENG,SERPINE2,COL1A1,NES,COL18A1,SOD1,C3,APOE,GLUL,CCN2,MFGE8,COL4A1,FLNA,PLAU,VEGFA,CALD1,ITGB5,LAMB2,PDPN,COL1A2,ANXA2,SLC39A1,ACTN1,ARHGDIA,CXCL12,ANXA3,EPAS1,APP,RHOA,MYLK,ITGAV,CLIC5,ANXA1,GPC3,COL4A3,CLIC4,CX3CL1,SDC4,CD34,CSRP1,NPHS1,TUBA1A,PBX1,NPNT,LOXL2,TMOD3,TJP1,PDGFRB,CD151,TPM1,ENPEP,PECAM1,RTN4,ITGA3,ADAMTS1,ADM,SPTBN1,NPR3,P…
GO:BP	regulation of cell migration	GO:0030334	FALSE	7.17345e-31	30.1443	977	304	68	26856	SEMA3G,MYH9,PODXL,VIM,SPARC,IGFBP5,DAG1,ITGB1,ENG,COL1A1,COL18A1,ACTN4,CALR,CD74,APOE,GLUL,RIPOR1,CXCL13,FLNA,PLAU,VEGFA,GNAI2,PDPN,ARHGDIA,DOCK8,CXCL12,ANXA3,APP,RHOA,MYLK,ITGAV,ANXA1,CLIC4,IL6ST,CX3CL1,SDC4,MYO1C,TJP1,PDGFRB,CD151,MGAT5,TPM1,PECAM1,RTN4,ITGA3,DUSP3,ADAMTS1,GAS6,LMNA,EMILIN1,PTN,GRN,CDKN1B,ABHD2,IQGAP1,HSPA5,CLDN5,SFRP2,RBBP4,SEMA3F,FURIN,MSN,S100A11,SPNS2,SDC3,VCL,CYP1B1,SERPIN…
GO:BP	cell adhesion	GO:0007155	FALSE	3.12326e-29	28.5054	1448	304	79	26856	ACTB,MYH9,PODXL,B2M,DAG1,ITGB1,ENG,HSPG2,SERPINE2,H2-AB1,COL1A1,COL18A1,ACTN4,CALR,P4HB,CD74,CCN2,MFGE8,IGFBP2,SPP1,BCAM,CXCL13,FLNA,PLAU,VEGFA,ITGB5,LAMB2,PDPN,ACTN1,DOCK8,CXCL12,H2-AA,AXL,LGALS3BP,APP,ASS1,RHOA,ITGAV,PDIA3,ANXA1,CADM4,COL4A3,IL6ST,CX3CL1,SDC4,CD34,NPHS1,NPNT,TJP1,TPM1,GSN,PECAM1,RTN4,ITGA3,DUSP3,GAS6,EMILIN1,RHPN1,PTN,LAPTM5,TGM2,IQGAP1,ALCAM,RAB1A,CLDN5,MARCKS,MSN,NID1,ZFP36L1…
GO:BP	positive regulation of biological process	GO:0048518	FALSE	5.82399e-29	28.2348	6614	304	171	26856	ACTB,SEMA3G,MYH9,PODXL,VIM,CDKN1C,B2M,SPARC,SLC6A6,IGFBP5,FUS,H2-D1,DAG1,ITGB1,ENG,HSPG2,SERPINE2,H2-AB1,COL1A1,NES,SYNPO,COL18A1,SOD1,ACTN4,CALR,C3,P4HB,CD74,APOE,GLUL,CCN2,IGFBP2,SPP1,RIPOR1,SERINC3,CXCL13,H2-K1,FLNA,HNRNPA0,PLAU,VEGFA,H2-Q7,GNAI2,LAMB2,PDPN,ANXA2,ACTN1,EHD3,DOCK8,CXCL12,ANXA3,EPAS1,H2-AA,AXL,AHNAK,CTSS,APP,ASS1,RHOA,MYLK,CCND1,DPYSL2,ITGAV,CAVIN1,PTMS,PDIA3,SNRNP70,ANXA1,CTSD,…
GO:BP	positive regulation of cellular process	GO:0048522	FALSE	1.15446e-28	27.9376	6091	304	163	26856	ACTB,SEMA3G,MYH9,PODXL,VIM,CDKN1C,B2M,SPARC,SLC6A6,IGFBP5,FUS,H2-D1,DAG1,ITGB1,ENG,HSPG2,SERPINE2,H2-AB1,COL1A1,NES,SYNPO,COL18A1,SOD1,ACTN4,CALR,C3,P4HB,CD74,APOE,GLUL,CCN2,IGFBP2,SPP1,RIPOR1,SERINC3,CXCL13,H2-K1,FLNA,HNRNPA0,PLAU,VEGFA,H2-Q7,GNAI2,LAMB2,PDPN,ANXA2,ACTN1,EHD3,DOCK8,CXCL12,ANXA3,EPAS1,H2-AA,AXL,AHNAK,CTSS,APP,ASS1,RHOA,MYLK,CCND1,DPYSL2,ITGAV,CAVIN1,PTMS,PDIA3,SNRNP70,ANXA1,CTSD,…
GO:BP	animal organ development	GO:0048513	FALSE	1.35406e-28	27.8684	3278	304	117	26856	SEMA3G,MYH9,NPHS2,PODXL,BGN,VIM,CDKN1C,B2M,SPARC,IGFBP5,DAG1,ITGB1,ENG,HSPG2,SERPINE2,COL1A1,NES,COL18A1,SOD1,ACTN4,CALR,CCN2,COL4A1,SPP1,CXCL13,H2-K1,FLNA,PLAU,VEGFA,LAMB2,PDPN,COL1A2,ANXA2,SLC39A1,CXCL12,ANXA3,EPAS1,AXL,TNS2,APP,REN1,ASS1,RHOA,MYLK,CCND1,ITGAV,CLIC5,ANXA1,SELENOP,GPC3,COL4A3,CLIC4,LBH,SDC4,MT-CO2,TIMP3,CD34,NPHS1,TUBA1A,PBX1,COL4A4,NPNT,LOXL2,YWHAE,PDGFRB,TNS3,MT-ND4,TPM1,ENPEP…
GO:BP	cell differentiation	GO:0030154	FALSE	1.64068e-28	27.785	4737	304	142	26856	ACTB,SEMA3G,MYH9,NPHS2,PODXL,VIM,CDKN1C,B2M,SLC6A6,IGFBP5,H2-D1,DAG1,ITGB1,ENG,HSPG2,SERPINE2,H2-AB1,COL1A1,COL18A1,SOD1,ACTN4,CALR,C3,CD74,APOE,CRIM1,CCN2,COL4A1,SPP1,H2-K1,FLNA,VEGFA,ITGB5,LAMB2,PDPN,ANXA2,ACTN1,DDX6,CXCL12,EPAS1,H2-AA,AXL,APP,REN1,RHOA,CCND1,DPYSL2,ITGAV,CLIC5,ANXA1,GPC3,EEF2,CLIC4,IL6ST,LBH,MSI2,CX3CL1,SDC4,TIMP3,TAGLN2,CD34,CSRP1,NPHS1,TUBA1A,PBX1,ST3GAL1,NPNT,LOXL2,TMOD3,TJ…
GO:BP	cellular developmental process	GO:0048869	FALSE	1.67912e-28	27.7749	4738	304	142	26856	ACTB,SEMA3G,MYH9,NPHS2,PODXL,VIM,CDKN1C,B2M,SLC6A6,IGFBP5,H2-D1,DAG1,ITGB1,ENG,HSPG2,SERPINE2,H2-AB1,COL1A1,COL18A1,SOD1,ACTN4,CALR,C3,CD74,APOE,CRIM1,CCN2,COL4A1,SPP1,H2-K1,FLNA,VEGFA,ITGB5,LAMB2,PDPN,ANXA2,ACTN1,DDX6,CXCL12,EPAS1,H2-AA,AXL,APP,REN1,RHOA,CCND1,DPYSL2,ITGAV,CLIC5,ANXA1,GPC3,EEF2,CLIC4,IL6ST,LBH,MSI2,CX3CL1,SDC4,TIMP3,TAGLN2,CD34,CSRP1,NPHS1,TUBA1A,PBX1,ST3GAL1,NPNT,LOXL2,TMOD3,TJ…
GO:BP	regulation of multicellular organismal process	GO:0051239	FALSE	3.1124e-27	26.5069	3173	304	113	26856	ACTB,SEMA3G,VIM,CDKN1C,B2M,SPARC,IGFBP5,DAG1,ITGB1,ENG,SERPINE2,H2-AB1,COL1A1,COL18A1,SOD1,CALR,C3,CD74,APOE,GLUL,CCN2,IGFBP2,SPP1,CXCL13,FLNA,PLAU,VEGFA,CALD1,GNAI2,PDPN,ANXA2,EHD3,DOCK8,CXCL12,ANXA3,EPAS1,H2-AA,AXL,CTSS,APP,REN1,RHOA,CCND1,ITGAV,ANXA1,COL4A3,IL6ST,LBH,PROS1,CX3CL1,SDC4,CD34,PBX1,NPNT,LOXL2,TJP1,PDGFRB,TPM1,RTN4,ITGA3,DUSP3,ADAMTS1,ADM,SPTBN1,GAS6,KHSRP,CES1G,NPR3,LMNA,PTPRO,ADG…
GO:BP	response to stress	GO:0006950	FALSE	5.38297e-27	26.269	4038	304	128	26856	MT-ND3,ACTB,MYH9,LYZ2,MT2,VIM,B2M,FUS,NEAT1,DAG1,ITGB1,ENG,HSPG2,SERPINE2,H2-AB1,COL1A1,COL18A1,SOD1,CALR,C3,P4HB,CD74,APOE,GLUL,CCN2,SPP1,RIPOR1,MT-ND1,SERINC3,CXCL13,H2-K1,FLNA,HNRNPA0,PLAU,VEGFA,H2-Q7,TMBIM6,LAMB2,PDPN,ANXA2,CXCL12,ANXA3,EPAS1,H2-AA,AXL,PLOD2,AHNAK,CTSS,APP,REN1,ASS1,RHOA,MYLK,CCND1,ITGAV,CHMP4B,PDIA3,ANXA1,CADM4,PROS1,CX3CL1,SDC4,CD34,NPHS1,MYO1C,MT-ATP6,LOXL2,YWHAE,PDGFRB,TA…
GO:BP	tissue development	GO:0009888	FALSE	2.55075e-25	24.5933	2105	304	89	26856	ACTB,SEMA3G,NPHS2,PODXL,BGN,VIM,CDKN1C,IGFBP5,DAG1,ITGB1,ENG,SERPINE2,COL1A1,COL18A1,SOD1,CALR,C3,CCN2,COL4A1,SPP1,FLNA,VEGFA,ITGB5,LAMB2,PDPN,COL1A2,CXCL12,EPAS1,RHOA,MYLK,CCND1,ITGAV,CLIC5,ANXA1,GPC3,CLIC4,IL6ST,LBH,SDC4,TIMP3,TAGLN2,CD34,CSRP1,NPHS1,PBX1,NPNT,LOXL2,TJP1,PDGFRB,CD151,TPM1,PECAM1,RTN4,ITGA3,ADM,TUBB5,GAS6,CES1G,FSTL1,LMNA,PTPRO,PTN,PSAP,CDKN1B,TGM2,IQGAP1,CLDN5,NEDD4,SFRP2,SERPI…
GO:BP	tube development	GO:0035295	FALSE	3.90332e-25	24.4086	1178	304	67	26856	MYH9,PODXL,SPARC,IGFBP5,DAG1,ITGB1,ENG,SERPINE2,COL18A1,C3,APOE,GLUL,CCN2,MFGE8,COL4A1,SPP1,FLNA,PLAU,VEGFA,CALD1,PDPN,ANXA2,CXCL12,ANXA3,EPAS1,ASS1,RHOA,MYLK,ITGAV,ANXA1,GPC3,COL4A3,CLIC4,IL6ST,CX3CL1,SDC4,CD34,PBX1,NPNT,LOXL2,TJP1,PDGFRB,TNS3,ENPEP,PECAM1,RTN4,ITGA3,ADAMTS1,ADM,NPR3,ADGRF5,EMILIN1,PTN,GRN,TGM2,CLDN5,NEDD4,NCL,SFRP2,MARCKS,ZFP36L1,HEG1,TNFRSF12A,ECE1,CYP1B1,PTPRB,SERPINE1
GO:BP	regulation of biological quality	GO:0065008	FALSE	3.95368e-25	24.403	3186	304	110	26856	SEMA3G,MYH9,ISOC2A,VIM,B2M,SPARC,FUS,HSD17B11,DAG1,ITGB1,MIDN,ENG,SERPINE2,SYNPO,SOD1,CALR,C3,P4HB,CD74,APOE,GLUL,SPP1,CXCL13,FLNA,HNRNPA0,PLAU,VEGFA,GNAI2,TMBIM6,PDPN,COL1A2,ANXA2,ARHGDIA,EHD3,CXCL12,EPAS1,AXL,APP,REN1,RHOA,CCND1,ITGAV,PDIA3,ANXA1,CLIC4,IL6ST,PROS1,CX3CL1,MT-CO2,ARHGEF12,NPHS1,MYO1C,TUBA1A,TMOD3,TJP1,YWHAE,TAPBP,TPM1,GSN,ENPEP,PCSK6,PECAM1,RTN4,EIF4EBP2,ADM,SPTBN1,TUBB5,GAS6,KHS…
GO:BP	regulation of cellular component organization	GO:0051128	FALSE	4.95606e-25	24.3049	2564	304	98	26856	ACTB,SEMA3G,MYH9,PODXL,VIM,B2M,SPARC,IGFBP5,H2-D1,DAG1,ITGB1,SERPINE2,NES,SYNPO,SOD1,ACTN4,CALR,C3,APOE,CCN2,AEBP1,CXCL13,H2-K1,FLNA,VEGFA,PAM,LAMB2,PDPN,ANXA2,EHD3,CXCL12,AXL,AHNAK,APP,RHOA,DPYSL2,ITGAV,CHMP4B,ANXA1,GPC3,PROS1,CX3CL1,SDC4,NPHS1,MYO1C,TUBA1A,TMOD3,TJP1,PDGFRB,CD151,TPM1,GSN,NSF,PECAM1,RTN4,ITGA3,DUSP3,ADAMTS1,SPTBN1,TUBB5,GAS6,HNRNPA1,LMNA,PTPRO,EMILIN1,RHPN1,PTN,COTL1,SGK1,GRN,C…
GO:BP	localization	GO:0051179	FALSE	8.03295e-25	24.0951	5386	304	146	26856	ACTB,MYH9,FTL1-PS1,B2M,SLC51A,SLC6A6,SLC13A1,DAG1,ITGB1,MIDN,ENG,SERPINE2,COL1A1,SOD1,ACTN4,CALR,C3,P4HB,CD74,APOE,GLUL,CCN2,MFGE8,SPP1,RIPOR1,FLNA,VEGFA,GNAI2,PAM,TMBIM6,ANXA2,SLC39A1,ARHGDIA,EHD3,CXCL12,ANXA3,SLC22A12,AXL,LGALS3BP,AHNAK,CTSS,APP,REN1,S100A6,RHOA,KIF1C,MYLK,CCND1,DPYSL2,ITGAV,CAVIN1,CLIC5,CHMP4B,ANXA1,CTSD,GM2A,GPC3,CLIC4,SLCO2A1,PROS1,CX3CL1,SDC4,MT-CO2,MYO1D,NPHS1,MYO1C,TUBA1A…
GO:BP	multicellular organismal process	GO:0032501	FALSE	8.60728e-25	24.0651	9064	304	196	26856	ACTB,SEMA3G,MYH9,NPHS2,PODXL,BGN,VIM,CDKN1C,B2M,SPARC,IGFBP5,H2-D1,DAG1,ITGB1,ENG,HSPG2,SERPINE2,H2-AB1,COL1A1,NES,SYNPO,COL18A1,SOD1,ACTN4,CALR,C3,CD74,APOE,CRIM1,GLUL,CCN2,MFGE8,IGFBP2,COL4A1,SPP1,CXCL13,H2-K1,FLNA,PLAU,VEGFA,CALD1,H2-Q7,GNAI2,ITGB5,LAMB2,PDPN,COL1A2,ANXA2,SLC39A1,EHD3,DOCK8,DDX6,CXCL12,ANXA3,EPAS1,H2-AA,SLC22A12,TPM4,AXL,CTSS,TNS2,APP,REN1,ASS1,RHOA,MYLK,CCND1,DPYSL2,ITGAV,CLI…
GO:BP	supramolecular fiber organization	GO:0097435	FALSE	1.12453e-24	23.949	774	304	55	26856	MYH9,VIM,B2M,FUS,ITGB1,COL1A1,SYNPO,COL18A1,ACTN4,APOE,CCN2,AEBP1,FLNA,CALD1,ITGB5,COL1A2,ANXA2,ACTN1,TPM4,APP,RHOA,CX3CL1,SDC4,MYO1D,TAGLN2,CSRP1,NPHS1,MYO1C,TUBA1A,LOXL2,TMOD3,TJP1,PDGFRB,TPM1,GSN,PECAM1,SPTBN1,HNRNPA1,EMILIN1,RHPN1,COTL1,SGK1,CDKN1B,IQGAP1,PPP1R9B,SFRP2,SERPINH1,HSP90AB1,MARCKS,CAP1,EML2,ACTR2,PLEC,F11R,CYP1B1
GO:BP	blood vessel morphogenesis	GO:0048514	FALSE	1.62151e-24	23.7901	654	304	51	26856	MYH9,SPARC,DAG1,ITGB1,ENG,COL18A1,C3,APOE,GLUL,CCN2,MFGE8,COL4A1,FLNA,PLAU,VEGFA,CALD1,ANXA2,CXCL12,ANXA3,EPAS1,RHOA,MYLK,ITGAV,ANXA1,COL4A3,CLIC4,CX3CL1,CD34,LOXL2,TJP1,PDGFRB,ENPEP,PECAM1,RTN4,ADAMTS1,ADM,NPR3,ADGRF5,EMILIN1,PTN,GRN,CLDN5,NEDD4,NCL,SFRP2,ZFP36L1,HEG1,TNFRSF12A,CYP1B1,PTPRB,SERPINE1
GO:BP	cell population proliferation	GO:0008283	FALSE	1.9782e-24	23.7037	3413	304	113	26856	ACTB,SEMA3G,MYH9,PODXL,VIM,CDKN1C,B2M,SPARC,IGFBP5,H2-D1,DAG1,ITGB1,ENG,HSPG2,SERPINE2,NES,COL18A1,SOD1,CALR,CD74,APOE,GLUL,CCN2,IGFBP2,H2-K1,FLNA,PLAU,VEGFA,GNAI2,LAMB2,PDPN,ANXA2,EHD3,DOCK8,CXCL12,H2-AA,TNS2,APP,RHOA,MYLK,CCND1,DPYSL2,ITGAV,CLIC5,ANXA1,GPC3,CADM4,COL4A3,IL6ST,LBH,CX3CL1,SDC4,TIMP3,CD34,TUBA1A,PBX1,RGS5,LOXL2,TJP1,PDGFRB,CD151,TNS3,TPM1,GSN,ENPEP,RTN4,ITGA3,ADAMTS1,ADM,TSC22D1,G…
GO:BP	vasculature development	GO:0001944	FALSE	2.57176e-24	23.5898	787	304	55	26856	MYH9,SPARC,DAG1,ITGB1,ENG,COL1A1,COL18A1,C3,APOE,GLUL,CCN2,MFGE8,COL4A1,FLNA,PLAU,VEGFA,CALD1,PDPN,COL1A2,ANXA2,CXCL12,ANXA3,EPAS1,RHOA,MYLK,ITGAV,ANXA1,GPC3,COL4A3,CLIC4,CX3CL1,CD34,LOXL2,TJP1,PDGFRB,ENPEP,PECAM1,RTN4,ADAMTS1,ADM,NPR3,ADGRF5,EMILIN1,PTN,GRN,CLDN5,NEDD4,NCL,SFRP2,ZFP36L1,HEG1,TNFRSF12A,CYP1B1,PTPRB,SERPINE1
GO:BP	blood vessel development	GO:0001568	FALSE	2.82779e-24	23.5486	756	304	54	26856	MYH9,SPARC,DAG1,ITGB1,ENG,COL1A1,COL18A1,C3,APOE,GLUL,CCN2,MFGE8,COL4A1,FLNA,PLAU,VEGFA,CALD1,COL1A2,ANXA2,CXCL12,ANXA3,EPAS1,RHOA,MYLK,ITGAV,ANXA1,GPC3,COL4A3,CLIC4,CX3CL1,CD34,LOXL2,TJP1,PDGFRB,ENPEP,PECAM1,RTN4,ADAMTS1,ADM,NPR3,ADGRF5,EMILIN1,PTN,GRN,CLDN5,NEDD4,NCL,SFRP2,ZFP36L1,HEG1,TNFRSF12A,CYP1B1,PTPRB,SERPINE1
GO:BP	transport	GO:0006810	FALSE	1.00416e-23	22.9982	4547	304	131	26856	ACTB,MYH9,FTL1-PS1,B2M,SLC51A,SLC6A6,SLC13A1,DAG1,ITGB1,MIDN,ENG,SERPINE2,COL1A1,SOD1,ACTN4,CALR,C3,P4HB,CD74,APOE,GLUL,CCN2,MFGE8,SPP1,RIPOR1,FLNA,VEGFA,GNAI2,PAM,TMBIM6,ANXA2,SLC39A1,ARHGDIA,EHD3,CXCL12,ANXA3,SLC22A12,AXL,LGALS3BP,AHNAK,CTSS,APP,REN1,S100A6,RHOA,KIF1C,MYLK,CCND1,DPYSL2,ITGAV,CAVIN1,CLIC5,CHMP4B,ANXA1,GM2A,GPC3,CLIC4,SLCO2A1,PROS1,CX3CL1,SDC4,MT-CO2,MYO1D,MYO1C,TUBA1A,MT-ATP6,LO…
GO:BP	tube morphogenesis	GO:0035239	FALSE	2.14622e-23	22.6683	925	304	58	26856	MYH9,PODXL,SPARC,DAG1,ITGB1,ENG,COL18A1,C3,APOE,GLUL,CCN2,MFGE8,COL4A1,FLNA,PLAU,VEGFA,CALD1,PDPN,ANXA2,CXCL12,ANXA3,EPAS1,RHOA,MYLK,ITGAV,ANXA1,GPC3,COL4A3,CLIC4,CX3CL1,SDC4,CD34,PBX1,NPNT,LOXL2,TJP1,PDGFRB,ENPEP,PECAM1,RTN4,ADAMTS1,ADM,NPR3,ADGRF5,EMILIN1,PTN,GRN,TGM2,CLDN5,NEDD4,NCL,SFRP2,ZFP36L1,HEG1,TNFRSF12A,CYP1B1,PTPRB,SERPINE1
GO:BP	positive regulation of cell motility	GO:2000147	FALSE	2.5673e-23	22.5905	602	304	48	26856	SEMA3G,PODXL,SPARC,IGFBP5,ITGB1,COL1A1,COL18A1,ACTN4,CALR,CD74,RIPOR1,CXCL13,FLNA,PLAU,VEGFA,GNAI2,PDPN,DOCK8,CXCL12,ANXA3,APP,RHOA,MYLK,ITGAV,CAVIN1,ANXA1,IL6ST,CX3CL1,MYO1C,TJP1,PDGFRB,CD151,MGAT5,PECAM1,RTN4,ITGA3,ADAMTS1,GAS6,PTN,GRN,MALAT1,IQGAP1,HSPA5,SEMA3F,FURIN,S100A11,CYP1B1,SERPINE1
GO:BP	establishment of localization	GO:0051234	FALSE	2.94214e-23	22.5313	4723	304	133	26856	ACTB,MYH9,FTL1-PS1,B2M,SLC51A,SLC6A6,SLC13A1,DAG1,ITGB1,MIDN,ENG,SERPINE2,COL1A1,SOD1,ACTN4,CALR,C3,P4HB,CD74,APOE,GLUL,CCN2,MFGE8,SPP1,RIPOR1,FLNA,VEGFA,GNAI2,PAM,TMBIM6,ANXA2,SLC39A1,ARHGDIA,EHD3,CXCL12,ANXA3,SLC22A12,AXL,LGALS3BP,AHNAK,CTSS,APP,REN1,S100A6,RHOA,KIF1C,MYLK,CCND1,DPYSL2,ITGAV,CAVIN1,CLIC5,CHMP4B,ANXA1,CTSD,GM2A,GPC3,CLIC4,SLCO2A1,PROS1,CX3CL1,SDC4,MT-CO2,MYO1D,MYO1C,TUBA1A,NPNT,…
GO:BP	response to wounding	GO:0009611	FALSE	6.6649e-23	22.1762	556	304	46	26856	MYH9,NEAT1,DAG1,ITGB1,ENG,SERPINE2,COL1A1,SOD1,C3,APOE,RIPOR1,FLNA,PLAU,VEGFA,LAMB2,PDPN,ANXA2,AXL,AHNAK,RHOA,MYLK,CHMP4B,PDIA3,ANXA1,CADM4,PROS1,CX3CL1,SDC4,CD34,CD151,TPM1,PECAM1,ADM,GAS6,EMILIN1,PTN,PLAT,GRN,ABHD2,SRSF5,ANXA5,ZFP36L1,PLEC,TNFRSF12A,F11R,SERPINE1
GO:BP	negative regulation of biological process	GO:0048519	FALSE	8.08045e-23	22.0926	6031	304	152	26856	ACTB,SEMA3G,MYH9,PODXL,MT2,VIM,CDKN1C,B2M,SPARC,IGFBP5,TIMP2,FUS,H2-D1,DAG1,ITGB1,MIDN,ENG,HSPG2,SERPINE2,COL1A1,NES,SOD1,ACTN4,CALR,CD74,APOE,CRIM1,CCN2,SPP1,RIPOR1,AEBP1,CXCL13,H2-K1,FLNA,HNRNPA0,PLAU,VEGFA,GNAI2,TMBIM6,PDPN,ANXA2,ARHGDIA,DOCK8,DDX6,CXCL12,EPAS1,H2-AA,AXL,TNS2,APP,ASS1,RHOA,CCND1,ITGAV,PTMS,ANXA1,GPC3,CADM4,COL4A3,CLIC4,HNRNPL,IL6ST,LBH,PROS1,CX3CL1,SDC4,TIMP3,CD34,PBX1,RGS5,ST…
GO:BP	positive regulation of locomotion	GO:0040017	FALSE	9.41336e-23	22.0263	620	304	48	26856	SEMA3G,PODXL,SPARC,IGFBP5,ITGB1,COL1A1,COL18A1,ACTN4,CALR,CD74,RIPOR1,CXCL13,FLNA,PLAU,VEGFA,GNAI2,PDPN,DOCK8,CXCL12,ANXA3,APP,RHOA,MYLK,ITGAV,CAVIN1,ANXA1,IL6ST,CX3CL1,MYO1C,TJP1,PDGFRB,CD151,MGAT5,PECAM1,RTN4,ITGA3,ADAMTS1,GAS6,PTN,GRN,MALAT1,IQGAP1,HSPA5,SEMA3F,FURIN,S100A11,CYP1B1,SERPINE1
GO:BP	cell-substrate adhesion	GO:0031589	FALSE	1.83877e-22	21.7355	355	304	38	26856	MYH9,DAG1,ITGB1,COL1A1,ACTN4,CALR,P4HB,CCN2,SPP1,BCAM,FLNA,PLAU,VEGFA,ITGB5,LAMB2,PDPN,ACTN1,AXL,RHOA,ITGAV,SDC4,CD34,NPNT,PECAM1,ITGA3,DUSP3,GAS6,EMILIN1,RHPN1,PTN,IQGAP1,RAB1A,MARCKS,NID1,VCAM1,VCL,TNFRSF12A,SERPINE1
GO:BP	positive regulation of cell migration	GO:0030335	FALSE	2.58158e-22	21.5881	574	304	46	26856	SEMA3G,PODXL,SPARC,IGFBP5,ITGB1,COL1A1,COL18A1,ACTN4,CALR,CD74,RIPOR1,CXCL13,FLNA,PLAU,VEGFA,GNAI2,PDPN,DOCK8,CXCL12,ANXA3,APP,RHOA,MYLK,ITGAV,ANXA1,IL6ST,CX3CL1,MYO1C,TJP1,PDGFRB,CD151,MGAT5,PECAM1,RTN4,ITGA3,ADAMTS1,GAS6,PTN,GRN,IQGAP1,HSPA5,SEMA3F,FURIN,S100A11,CYP1B1,SERPINE1
GO:BP	circulatory system development	GO:0072359	FALSE	4.30477e-22	21.3661	1210	304	64	26856	MYH9,SPARC,DAG1,ITGB1,ENG,HSPG2,COL1A1,COL18A1,CALR,C3,APOE,GLUL,CCN2,MFGE8,COL4A1,FLNA,PLAU,VEGFA,CALD1,PDPN,COL1A2,ANXA2,CXCL12,ANXA3,EPAS1,RHOA,MYLK,ITGAV,ANXA1,GPC3,COL4A3,CLIC4,CX3CL1,CD34,LOXL2,TJP1,PDGFRB,TPM1,ENPEP,PECAM1,RTN4,ITGA3,ADAMTS1,ADM,NPR3,LMNA,ADGRF5,EMILIN1,PTN,GRN,CDKN1B,CLDN5,NEDD4,NCL,SFRP2,ZFP36L1,VCAM1,HEG1,PLEC,TNFRSF12A,ECE1,CYP1B1,PTPRB,SERPINE1
GO:BP	angiogenesis	GO:0001525	FALSE	6.52139e-22	21.1857	557	304	45	26856	MYH9,SPARC,DAG1,ITGB1,ENG,COL18A1,C3,GLUL,CCN2,MFGE8,COL4A1,FLNA,PLAU,VEGFA,CALD1,ANXA2,CXCL12,ANXA3,EPAS1,RHOA,ITGAV,ANXA1,COL4A3,CLIC4,CX3CL1,CD34,LOXL2,TJP1,PDGFRB,ENPEP,PECAM1,RTN4,ADAMTS1,ADM,NPR3,EMILIN1,PTN,GRN,CLDN5,NCL,SFRP2,TNFRSF12A,CYP1B1,PTPRB,SERPINE1
GO:BP	biological regulation	GO:0065007	FALSE	1.44843e-21	20.8391	13668	304	241	26856	ACTB,SEMA3G,MYH9,PODXL,ISOC2A,MT2,VIM,CDKN1C,B2M,SPARC,SLC6A6,IGFBP5,TIMP2,FUS,H2-D1,HSD17B11,DAG1,ITGB1,MIDN,ENG,HSPG2,SERPINE2,H2-AB1,COL1A1,NES,SYNPO,COL18A1,SOD1,ACTN4,CALR,C3,P4HB,CD74,APOE,CRIM1,GLUL,CCN2,IGFBP2,COL4A1,SPP1,RIPOR1,AEBP1,SERINC3,CXCL13,H2-K1,FLNA,HNRNPA0,PLAU,VEGFA,CALD1,H2-Q7,GNAI2,PAM,TMBIM6,ITGB5,LAMB2,PDPN,COL1A2,ANXA2,ACTN1,ARHGDIA,EHD3,DOCK8,DDX6,CXCL12,ANXA3,EPAS1,H2-…
GO:BP	negative regulation of cellular process	GO:0048523	FALSE	1.73567e-21	20.7605	5584	304	143	26856	ACTB,SEMA3G,MYH9,PODXL,VIM,CDKN1C,B2M,SPARC,IGFBP5,FUS,H2-D1,DAG1,ITGB1,MIDN,ENG,HSPG2,SERPINE2,COL1A1,NES,SOD1,ACTN4,CALR,CD74,APOE,CRIM1,CCN2,SPP1,RIPOR1,AEBP1,CXCL13,H2-K1,FLNA,HNRNPA0,PLAU,VEGFA,GNAI2,TMBIM6,PDPN,ANXA2,ARHGDIA,DOCK8,DDX6,CXCL12,EPAS1,H2-AA,AXL,TNS2,APP,ASS1,RHOA,CCND1,ITGAV,PTMS,ANXA1,GPC3,CADM4,COL4A3,CLIC4,HNRNPL,IL6ST,LBH,CX3CL1,SDC4,TIMP3,CD34,PBX1,RGS5,ST3GAL1,LOXL2,TMOD…
GO:BP	anatomical structure formation involved in morphogenesis	GO:0048646	FALSE	2.90241e-21	20.5372	1213	304	63	26856	MYH9,PODXL,SPARC,DAG1,ITGB1,ENG,COL1A1,COL18A1,C3,GLUL,CCN2,MFGE8,COL4A1,FLNA,PLAU,VEGFA,CALD1,ITGB5,PDPN,ANXA2,ACTN1,CXCL12,ANXA3,EPAS1,RHOA,ITGAV,ANXA1,COL4A3,CLIC4,CX3CL1,SDC4,CD34,CSRP1,NPHS1,LOXL2,TMOD3,TJP1,PDGFRB,TPM1,ENPEP,PECAM1,RTN4,ITGA3,ADAMTS1,ADM,SPTBN1,NPR3,EMILIN1,PTN,PSAP,GRN,TGM2,EHD2,RAB1A,CLDN5,NCL,SFRP2,FURIN,PLEC,TNFRSF12A,CYP1B1,PTPRB,SERPINE1
GO:BP	cell development	GO:0048468	FALSE	4.77597e-21	20.3209	3164	304	103	26856	ACTB,SEMA3G,MYH9,NPHS2,PODXL,VIM,CDKN1C,B2M,H2-D1,DAG1,ITGB1,ENG,SERPINE2,H2-AB1,COL18A1,SOD1,ACTN4,C3,CD74,APOE,H2-K1,FLNA,VEGFA,LAMB2,ANXA2,ACTN1,CXCL12,EPAS1,H2-AA,AXL,APP,REN1,RHOA,DPYSL2,CLIC5,ANXA1,GPC3,EEF2,CLIC4,IL6ST,MSI2,CX3CL1,SDC4,CD34,CSRP1,NPHS1,TUBA1A,PBX1,ST3GAL1,TMOD3,TJP1,PDGFRB,TPM1,PECAM1,RTN4,ITGA3,ADAMTS1,ADM,GAS6,LMNA,PTPRO,ADGRF5,PTN,SGK1,HBA-A2,PSAP,GRN,ABHD2,LAPTM5,APLP2…
GO:BP	regulation of cell adhesion	GO:0030155	FALSE	8.15005e-21	20.0888	787	304	51	26856	ACTB,MYH9,PODXL,B2M,DAG1,ITGB1,HSPG2,SERPINE2,H2-AB1,COL1A1,ACTN4,CALR,P4HB,CD74,IGFBP2,SPP1,CXCL13,FLNA,PLAU,VEGFA,LAMB2,PDPN,DOCK8,CXCL12,H2-AA,ASS1,RHOA,ITGAV,ANXA1,IL6ST,CX3CL1,SDC4,NPNT,TJP1,TPM1,GSN,ITGA3,DUSP3,EMILIN1,PTN,LAPTM5,TGM2,IQGAP1,NID1,VCAM1,ILDR2,VCL,EFNB1,F11R,CYP1B1,SERPINE1
GO:BP	response to endogenous stimulus	GO:0009719	FALSE	8.72379e-21	20.0593	1944	304	79	26856	MT-ND3,ACTB,VIM,CDKN1C,SPARC,IGFBP5,DAG1,ITGB1,ENG,COL1A1,CALR,APOE,CRIM1,CCN2,IGFBP2,COL4A1,SPP1,CXCL13,FLNA,VEGFA,GNAI2,ITGB5,COL1A2,CXCL12,ANXA3,SLC22A12,CTSS,TNS2,APP,REN1,ASS1,RHOA,CCND1,ANXA1,CTSD,GPC3,CADM4,LBH,TIMP3,MYO1C,NPNT,PDGFRB,EIF4EBP2,ITGA3,DUSP3,ADM,GAS6,CES1G,FSTL1,YWHAG,EMILIN1,SGK1,CDKN1B,ABHD2,TGM2,IQGAP1,HSPA5,HTRA1,PPP1R9B,CLDN5,NEDD4,SRSF5,NCL,SFRP2,RBBP4,ANXA5,HSP90AB1,MA…
GO:BP	regulation of response to stimulus	GO:0048583	FALSE	1.20269e-20	19.9198	3958	304	116	26856	ACTB,SEMA3G,MYH9,CDKN1C,B2M,IGFBP5,FUS,H2-D1,DAG1,ITGB1,ENG,SERPINE2,H2-AB1,COL1A1,SOD1,ACTN4,CALR,C3,P4HB,CD74,APOE,CRIM1,CCN2,IGFBP2,RIPOR1,SERINC3,CXCL13,H2-K1,FLNA,PLAU,VEGFA,H2-Q7,GNAI2,TMBIM6,LAMB2,ANXA2,ARHGDIA,CXCL12,AXL,CTSS,TNS2,APP,REN1,RHOA,MYLK,ITGAV,PDIA3,ANXA1,CTSD,GPC3,CADM4,IL6ST,LBH,PROS1,CX3CL1,TIMP3,MYO1C,RGS5,NPNT,PDGFRB,TNS3,MGAT5,RTN4,ITGA3,DUSP3,ADM,SPTBN1,GAS6,FSTL1,LMNA,…
GO:BP	response to stimulus	GO:0050896	FALSE	1.41407e-20	19.8495	10392	304	204	26856	MT-ND3,ACTB,SEMA3G,MYH9,LYZ2,MT2,VIM,CDKN1C,B2M,SPARC,IGFBP5,FUS,H2-D1,NEAT1,DAG1,ITGB1,ENG,HSPG2,SERPINE2,H2-AB1,COL1A1,SYNPO,COL18A1,SOD1,ACTN4,CALR,C3,P4HB,CD74,APOE,CRIM1,GLUL,CCN2,IGFBP2,COL4A1,SPP1,RIPOR1,MT-ND1,SERINC3,CXCL13,H2-K1,FLNA,HNRNPA0,PLAU,VEGFA,H2-Q7,GNAI2,PAM,TMBIM6,ITGB5,LAMB2,PDPN,COL1A2,ANXA2,ARHGDIA,PCOLCE,DOCK8,CXCL12,ANXA3,EPAS1,H2-AA,SLC22A12,AXL,PLOD2,AHNAK,CTSS,TNS2,AP…
GO:BP	regulation of biological process	GO:0050789	FALSE	1.62596e-20	19.7889	13256	304	235	26856	ACTB,SEMA3G,MYH9,PODXL,MT2,VIM,CDKN1C,B2M,SPARC,SLC6A6,IGFBP5,TIMP2,FUS,H2-D1,DAG1,ITGB1,MIDN,ENG,HSPG2,SERPINE2,H2-AB1,COL1A1,NES,SYNPO,COL18A1,SOD1,ACTN4,CALR,C3,P4HB,CD74,APOE,CRIM1,GLUL,CCN2,IGFBP2,COL4A1,SPP1,RIPOR1,AEBP1,SERINC3,CXCL13,H2-K1,FLNA,HNRNPA0,PLAU,VEGFA,CALD1,H2-Q7,GNAI2,PAM,TMBIM6,ITGB5,LAMB2,PDPN,COL1A2,ANXA2,ACTN1,ARHGDIA,EHD3,DOCK8,DDX6,CXCL12,ANXA3,EPAS1,H2-AA,AXL,AHNAK,CTS…
GO:BP	cellular component organization	GO:0016043	FALSE	1.19595e-19	18.9223	7553	304	167	26856	ACTB,SEMA3G,MYH9,PODXL,VIM,CDKN1C,B2M,SPARC,IGFBP5,FUS,H2-D1,NEAT1,DAG1,ITGB1,ENG,SERPINE2,H2-AB1,COL1A1,NES,SYNPO,COL18A1,SOD1,ACTN4,CALR,C3,CD74,APOE,CCN2,COL4A1,MT-ND1,AEBP1,CXCL13,H2-K1,FLNA,VEGFA,CALD1,PAM,ITGB5,LAMB2,PDPN,COL1A2,ANXA2,ACTN1,EHD3,DDX6,CXCL12,EPAS1,H2-AA,TPM4,AXL,AHNAK,CTSS,APP,RHOA,MYLK,DPYSL2,ITGAV,TNS1,TUBA1B,CLIC5,CHMP4B,PDIA3,ANXA1,CTSD,GPC3,COL4A3,PROS1,CX3CL1,SDC4,MYO1…
GO:BP	positive regulation of multicellular organismal process	GO:0051240	FALSE	1.6981e-19	18.77	1799	304	74	26856	ACTB,VIM,B2M,DAG1,ITGB1,ENG,SERPINE2,H2-AB1,COL1A1,SOD1,C3,CD74,APOE,CCN2,IGFBP2,SPP1,FLNA,PLAU,VEGFA,GNAI2,PDPN,ANXA2,DOCK8,CXCL12,ANXA3,EPAS1,H2-AA,AXL,APP,RHOA,CCND1,ANXA1,IL6ST,LBH,CX3CL1,CD34,NPNT,LOXL2,TJP1,PDGFRB,TPM1,RTN4,ADM,SPTBN1,GAS6,EMILIN1,PTN,SGK1,PLAT,GRN,AGPAT1,LAPTM5,TGM2,HSPA5,RAB1A,PRPF19,NCL,SFRP2,RBBP4,MARCKS,FURIN,ZFP36L1,UCP2,VCAM1,ACTR2,HEG1,AGRN,CAPRIN1,TNFRSF12A,EFNB1,E…
GO:BP	cellular response to chemical stimulus	GO:0070887	FALSE	1.9923e-19	18.7006	3150	304	100	26856	MT-ND3,ACTB,MYH9,MT2,VIM,B2M,IGFBP5,FUS,DAG1,ENG,H2-AB1,COL1A1,SOD1,ACTN4,CALR,P4HB,CD74,APOE,IGFBP2,COL4A1,SPP1,RIPOR1,CXCL13,FLNA,VEGFA,H2-Q7,GNAI2,TMBIM6,COL1A2,PCOLCE,DOCK8,CXCL12,EPAS1,SLC22A12,AXL,CTSS,TNS2,APP,REN1,ASS1,RHOA,MYLK,CCND1,TUBA1B,PDIA3,ANXA1,CTSD,CLIC4,IL6ST,LBH,CX3CL1,TIMP3,MYO1C,TUBA1A,NPNT,TJP1,PDGFRB,TPM1,GSN,RTN4,EIF4EBP2,GAS6,KHSRP,CES1G,HNRNPA1,LMNA,PTPRO,YWHAG,HYOU1,PT…
GO:BP	regulation of cell population proliferation	GO:0042127	FALSE	2.02299e-19	18.694	2344	304	85	26856	ACTB,SEMA3G,PODXL,VIM,CDKN1C,B2M,SPARC,IGFBP5,H2-D1,ITGB1,ENG,HSPG2,SERPINE2,NES,COL18A1,CALR,CD74,APOE,GLUL,CCN2,IGFBP2,H2-K1,FLNA,PLAU,VEGFA,GNAI2,PDPN,ANXA2,CXCL12,H2-AA,TNS2,APP,RHOA,CCND1,DPYSL2,ITGAV,ANXA1,GPC3,CADM4,COL4A3,IL6ST,LBH,CX3CL1,SDC4,TIMP3,PBX1,RGS5,TJP1,PDGFRB,TNS3,TPM1,RTN4,ITGA3,ADAMTS1,ADM,TSC22D1,GAS6,NPR3,LMNA,EMILIN1,PTN,SGK1,GRN,CDKN1B,LAPTM5,TGM2,IQGAP1,HSPA5,HTRA1,CLDN…
GO:BP	cellular component organization or biogenesis	GO:0071840	FALSE	2.67821e-19	18.5722	7758	304	169	26856	ACTB,SEMA3G,MYH9,PODXL,VIM,CDKN1C,B2M,SPARC,IGFBP5,FUS,H2-D1,NEAT1,DAG1,ITGB1,ENG,SERPINE2,H2-AB1,COL1A1,NES,SYNPO,COL18A1,SOD1,ACTN4,CALR,C3,CD74,APOE,GLUL,CCN2,COL4A1,MT-ND1,AEBP1,CXCL13,H2-K1,FLNA,VEGFA,CALD1,PAM,ITGB5,LAMB2,PDPN,COL1A2,ANXA2,ACTN1,EHD3,DDX6,CXCL12,EPAS1,H2-AA,TPM4,AXL,AHNAK,CTSS,APP,RHOA,MYLK,DPYSL2,ITGAV,TNS1,TUBA1B,CLIC5,CHMP4B,PDIA3,ANXA1,CTSD,GPC3,COL4A3,PROS1,CX3CL1,SDC4…
GO:BP	wound healing	GO:0042060	FALSE	7.26691e-19	18.1387	392	304	36	26856	MYH9,DAG1,ITGB1,ENG,SERPINE2,COL1A1,C3,APOE,FLNA,PLAU,VEGFA,PDPN,ANXA2,AXL,AHNAK,RHOA,MYLK,CHMP4B,PDIA3,ANXA1,CADM4,PROS1,CX3CL1,SDC4,CD34,CD151,TPM1,PECAM1,GAS6,EMILIN1,PLAT,ANXA5,PLEC,TNFRSF12A,F11R,SERPINE1
GO:BP	epithelium development	GO:0060429	FALSE	8.01714e-19	18.096	1307	304	62	26856	ACTB,NPHS2,PODXL,VIM,CDKN1C,IGFBP5,DAG1,ENG,SERPINE2,COL18A1,SOD1,C3,COL4A1,FLNA,VEGFA,LAMB2,PDPN,CXCL12,EPAS1,RHOA,CCND1,CLIC5,ANXA1,GPC3,CLIC4,IL6ST,LBH,SDC4,TAGLN2,CD34,NPHS1,PBX1,NPNT,TJP1,CD151,PECAM1,RTN4,ADM,TUBB5,CES1G,FSTL1,PTPRO,PSAP,CDKN1B,TGM2,IQGAP1,CLDN5,SFRP2,MAF,MARCKS,MSN,ZFP36L1,RAP1B,VCAM1,HEG1,PLEC,GGT1,VCL,CTSB,ECE1,F11R,SERPINE1
GO:BP	regulation of cellular process	GO:0050794	FALSE	1.82627e-18	17.7384	12664	304	225	26856	ACTB,SEMA3G,MYH9,PODXL,MT2,VIM,CDKN1C,B2M,SPARC,SLC6A6,IGFBP5,FUS,H2-D1,DAG1,ITGB1,MIDN,ENG,HSPG2,SERPINE2,H2-AB1,COL1A1,NES,SYNPO,COL18A1,SOD1,ACTN4,CALR,C3,P4HB,CD74,APOE,CRIM1,GLUL,CCN2,IGFBP2,COL4A1,SPP1,RIPOR1,AEBP1,SERINC3,CXCL13,H2-K1,FLNA,HNRNPA0,PLAU,VEGFA,H2-Q7,GNAI2,PAM,TMBIM6,ITGB5,LAMB2,PDPN,COL1A2,ANXA2,ACTN1,ARHGDIA,EHD3,DOCK8,DDX6,CXCL12,ANXA3,EPAS1,H2-AA,AXL,AHNAK,CTSS,TNS2,APP,R…
GO:BP	regulation of developmental process	GO:0050793	FALSE	2.51288e-18	17.5998	2702	304	90	26856	ACTB,SEMA3G,MYH9,VIM,CDKN1C,B2M,SPARC,SLC6A6,IGFBP5,DAG1,ITGB1,ENG,SERPINE2,COL1A1,SOD1,CALR,C3,CD74,APOE,CRIM1,GLUL,CCN2,FLNA,VEGFA,LAMB2,PDPN,ANXA2,ARHGDIA,DDX6,CXCL12,ANXA3,H2-AA,AXL,APP,RHOA,CCND1,DPYSL2,ITGAV,ANXA1,GPC3,COL4A3,IL6ST,LBH,CX3CL1,CD34,PBX1,NPNT,LOXL2,TJP1,TPM1,RTN4,ADAMTS1,ADM,GAS6,LMNA,YWHAG,EMILIN1,PTN,SGK1,GRN,CDKN1B,LAPTM5,TGM2,CHD4,IQGAP1,EHD2,CLEC2D,HSPA5,PRPF19,CLDN5,NED…
GO:BP	response to organic substance	GO:0010033	FALSE	2.55403e-18	17.5928	3551	304	105	26856	MT-ND3,ACTB,MYH9,VIM,B2M,IGFBP5,FUS,DAG1,ITGB1,H2-AB1,COL1A1,COL18A1,SOD1,ACTN4,CALR,P4HB,CD74,APOE,GLUL,IGFBP2,COL4A1,SPP1,RIPOR1,MT-ND1,CXCL13,FLNA,HNRNPA0,H2-Q7,GNAI2,TMBIM6,COL1A2,PCOLCE,DOCK8,CXCL12,ANXA3,H2-AA,SLC22A12,AXL,CTSS,TNS2,APP,REN1,ASS1,RHOA,MYLK,CCND1,ITGAV,TUBA1B,PDIA3,ANXA1,CTSD,COL4A3,CLIC4,IL6ST,LBH,CX3CL1,TIMP3,MYO1C,TUBA1A,NPNT,TJP1,PDGFRB,MT-ND4,GSN,EIF4EBP2,ITGA3,ADM,GAS6…
GO:BP	cell junction organization	GO:0034330	FALSE	9.33695e-18	17.0298	811	304	48	26856	ACTB,MYH9,SPARC,DAG1,ITGB1,SYNPO,ACTN4,C3,APOE,COL4A1,FLNA,VEGFA,LAMB2,ACTN1,APP,RHOA,ITGAV,TNS1,SDC4,NPHS1,MYO1C,TUBA1A,TJP1,PECAM1,ITGA3,DUSP3,TUBB5,PTPRO,RHPN1,PTN,GRN,CHD4,IQGAP1,C1QB,C1QA,CLDN5,NEDD4,SEMA3F,MARCKS,RAP1B,ACTR2,HEG1,AGRN,PLEC,VCL,CAPRIN1,EFNB1,F11R
GO:BP	positive regulation of cellular component organization	GO:0051130	FALSE	1.01267e-17	16.9945	1245	304	59	26856	MYH9,B2M,DAG1,ITGB1,SERPINE2,NES,SYNPO,SOD1,ACTN4,CALR,C3,APOE,CCN2,CXCL13,FLNA,VEGFA,PDPN,ANXA2,CXCL12,AXL,AHNAK,APP,RHOA,ANXA1,GPC3,PROS1,CX3CL1,SDC4,NPHS1,MYO1C,PDGFRB,CD151,TPM1,GSN,NSF,ITGA3,DUSP3,ADAMTS1,GAS6,HNRNPA1,EMILIN1,PTN,SGK1,GRN,CDKN1B,IQGAP1,EHD2,HSPA5,CLDN5,MARCKS,MSN,SCARB2,RAP1B,ACTR2,AGRN,CAPRIN1,TNFRSF12A,LMAN2,SERPINE1
GO:BP	positive regulation of cell adhesion	GO:0045785	FALSE	1.69458e-17	16.7709	489	304	38	26856	ACTB,MYH9,PODXL,B2M,DAG1,ITGB1,H2-AB1,CALR,P4HB,CD74,IGFBP2,SPP1,CXCL13,FLNA,VEGFA,LAMB2,PDPN,DOCK8,CXCL12,H2-AA,RHOA,ITGAV,ANXA1,IL6ST,CX3CL1,SDC4,NPNT,TJP1,TPM1,ITGA3,EMILIN1,PTN,TGM2,IQGAP1,NID1,VCAM1,EFNB1,F11R
GO:BP	regulation of signaling	GO:0023051	FALSE	1.97118e-17	16.7053	3588	304	104	26856	MYH9,CDKN1C,SLC6A6,IGFBP5,DAG1,ITGB1,MIDN,ENG,SERPINE2,COL1A1,SYNPO,SOD1,ACTN4,CALR,C3,P4HB,CD74,APOE,CRIM1,GLUL,CCN2,IGFBP2,SPP1,RIPOR1,SERINC3,FLNA,PLAU,VEGFA,GNAI2,TMBIM6,LAMB2,ANXA2,ARHGDIA,CXCL12,AXL,CTSS,TNS2,APP,REN1,RHOA,ITGAV,PDIA3,ANXA1,CTSD,GPC3,CADM4,IL6ST,LBH,CX3CL1,TIMP3,MYO1C,RGS5,NPNT,PDGFRB,TNS3,MGAT5,NSF,RTN4,EIF4EBP2,ITGA3,DUSP3,ADM,SPTBN1,GAS6,FSTL1,LMNA,PTPRO,TKFC,YWHAG,ACPP,…
GO:BP	regulation of cell communication	GO:0010646	FALSE	2.44985e-16	15.6109	3591	304	102	26856	MYH9,CDKN1C,SLC6A6,IGFBP5,DAG1,ITGB1,MIDN,ENG,SERPINE2,COL1A1,SYNPO,SOD1,ACTN4,CALR,C3,P4HB,CD74,APOE,CRIM1,GLUL,CCN2,IGFBP2,SPP1,RIPOR1,SERINC3,FLNA,PLAU,VEGFA,GNAI2,TMBIM6,LAMB2,ARHGDIA,CXCL12,AXL,CTSS,TNS2,APP,REN1,RHOA,ITGAV,PDIA3,ANXA1,CTSD,GPC3,CADM4,IL6ST,LBH,CX3CL1,TIMP3,MYO1C,RGS5,NPNT,PDGFRB,TNS3,MGAT5,RTN4,EIF4EBP2,ITGA3,DUSP3,ADM,SPTBN1,GAS6,FSTL1,LMNA,PTPRO,TKFC,YWHAG,ACPP,EMILIN1,HY…
GO:BP	regulation of protein metabolic process	GO:0051246	FALSE	2.45657e-16	15.6097	2455	304	82	26856	ACTB,MYH9,VIM,CDKN1C,IGFBP5,TIMP2,DAG1,ITGB1,ENG,SERPINE2,SOD1,CALR,C3,CD74,APOE,CCN2,FLNA,PLAU,VEGFA,GNAI2,ANXA2,DDX6,EPAS1,CTSS,APP,RHOA,CCND1,ITGAV,CTSD,GPC3,CADM4,EEF2,COL4A3,IL6ST,MSI2,CX3CL1,SDC4,TIMP3,MYO1C,YWHAE,PDGFRB,MGAT5,GSN,NSF,PECAM1,RTN4,EIF4EBP2,DUSP3,GAS6,KHSRP,PTPRO,RPL10-PS3,PLAT,GRN,CDKN1B,LAPTM5,APLP2,IQGAP1,HSPA5,RAB1A,PPP1R9B,NEDD4,NCL,SFRP2,SERPINH1,HSP90AB1,MARCKS,FURIN,M…
GO:BP	nervous system development	GO:0007399	FALSE	3.02072e-16	15.5199	2517	304	83	26856	ACTB,SEMA3G,VIM,CDKN1C,B2M,H2-D1,DAG1,ITGB1,SERPINE2,NES,SOD1,CALR,C3,APOE,COL4A1,H2-K1,FLNA,VEGFA,LAMB2,ANXA2,DDX6,CXCL12,ANXA3,AXL,APP,RHOA,CCND1,DPYSL2,CLIC5,ANXA1,SELENOP,IL6ST,MSI2,CX3CL1,SDC4,TUBA1A,PBX1,YWHAE,MT-ND4,GSN,RTN4,ITGA3,ADAMTS1,ADM,SPTBN1,GAS6,MARVELD1,PTPRO,YWHAG,PTN,SGK1,PSAP,GRN,APLP2,TGM2,CHD4,IQGAP1,HSPA5,ALCAM,PPP1R9B,PRPF19,C1QA,CLDN5,TSPAN2,NEDD4,SFRP2,RBBP4,SEMA3F,HSP90…
GO:BP	organonitrogen compound metabolic process	GO:1901564	FALSE	3.67067e-16	15.4353	6389	304	144	26856	MT-ND3,ACTB,MYH9,BGN,VIM,CDKN1C,B2M,IGFBP5,TIMP2,FUS,DAG1,ITGB1,ENG,SERPINE2,SOD1,CALR,C3,P4HB,CD74,APOE,GLUL,CCN2,SPP1,MT-ND1,AEBP1,FLNA,PLAU,VEGFA,GNAI2,PAM,ANXA2,PCOLCE,DDX6,EPAS1,SLC22A12,AXL,PLOD2,CTSS,TNS2,APP,REN1,ASS1,RHOA,MYLK,CCND1,ITGAV,CHMP4B,PDIA3,ANXA1,CTSD,GM2A,GPC3,CADM4,EEF2,COL4A3,IL6ST,MSI2,CX3CL1,SDC4,MT-CO2,GALNT10,TIMP3,MYO1C,ST3GAL1,MT-ATP6,LOXL2,CDC42BPB,YWHAE,PDGFRB,TAPBP…
GO:BP	response to external stimulus	GO:0009605	FALSE	5.61647e-16	15.2505	2987	304	91	26856	SEMA3G,LYZ2,MT2,VIM,B2M,DAG1,ENG,SERPINE2,H2-AB1,COL1A1,SOD1,CALR,C3,CD74,APOE,GLUL,IGFBP2,SPP1,RIPOR1,SERINC3,CXCL13,H2-K1,FLNA,HNRNPA0,PLAU,VEGFA,H2-Q7,ANXA2,ARHGDIA,CXCL12,ANXA3,H2-AA,AXL,CTSS,APP,REN1,ASS1,RHOA,ITGAV,CLIC5,PDIA3,ANXA1,GPC3,PROS1,CX3CL1,MYO1C,TUBA1A,NPNT,TJP1,PDGFRB,GSN,RTN4,DUSP3,ADM,GAS6,CES1G,HNRNPA1,PTPRO,TKFC,EMILIN1,PTN,COTL1,HBA-A2,PLAT,GRN,GNB1,TGM2,CDS2,CLEC2D,HSPA5,C…
GO:BP	cellular response to endogenous stimulus	GO:0071495	FALSE	8.94293e-16	15.0485	1643	304	65	26856	MT-ND3,ACTB,VIM,CDKN1C,SPARC,IGFBP5,ENG,COL1A1,CALR,CRIM1,CCN2,IGFBP2,COL4A1,CXCL13,FLNA,VEGFA,GNAI2,ITGB5,COL1A2,SLC22A12,CTSS,TNS2,APP,REN1,ASS1,RHOA,ANXA1,CTSD,GPC3,CADM4,LBH,MYO1C,NPNT,PDGFRB,EIF4EBP2,ITGA3,DUSP3,GAS6,FSTL1,YWHAG,EMILIN1,SGK1,ABHD2,TGM2,IQGAP1,HSPA5,HTRA1,PPP1R9B,CLDN5,NEDD4,NCL,SFRP2,RBBP4,ANXA5,HSP90AB1,MARCKS,FURIN,ZFP36L1,UCP2,RAP1B,VCAM1,AGRN,DDX5,CTSB,CYP1B1
GO:BP	regulation of cell differentiation	GO:0045595	FALSE	1.21759e-15	14.9145	1749	304	67	26856	ACTB,SEMA3G,VIM,CDKN1C,B2M,SLC6A6,IGFBP5,DAG1,ITGB1,ENG,SERPINE2,COL1A1,CALR,CD74,APOE,CRIM1,CCN2,VEGFA,LAMB2,PDPN,ANXA2,DDX6,CXCL12,H2-AA,AXL,APP,RHOA,CCND1,DPYSL2,ITGAV,ANXA1,IL6ST,LBH,CX3CL1,CD34,PBX1,NPNT,LOXL2,RTN4,ADM,GAS6,LMNA,YWHAG,PTN,SGK1,GRN,CDKN1B,TGM2,CHD4,CLEC2D,PRPF19,CLDN5,SFRP2,RBBP4,MAF,SEMA3F,HSP90AB1,MARCKS,NID1,ZFP36L1,ACTR2,VCL,CAPRIN1,TNFRSF12A,F11R,CHD3,SERPINE1
GO:BP	actin cytoskeleton organization	GO:0030036	FALSE	1.70895e-15	14.7673	661	304	41	26856	ACTB,MYH9,ITGB1,SYNPO,ACTN4,CALR,CCN2,FLNA,CALD1,PAM,ITGB5,ACTN1,TPM4,RHOA,CX3CL1,SDC4,MYO1D,TAGLN2,CSRP1,NPHS1,MYO1C,TMOD3,CDC42BPB,TJP1,PDGFRB,TPM1,GSN,PECAM1,SPTBN1,RHPN1,COTL1,IQGAP1,EHD2,PPP1R9B,MARCKS,CAP1,ACTR2,INF2,PLEC,ARHGEF17,F11R
GO:BP	regulation of localization	GO:0032879	FALSE	3.06381e-15	14.5137	2290	304	77	26856	ACTB,MYH9,B2M,DAG1,ITGB1,MIDN,SERPINE2,SOD1,ACTN4,CALR,C3,CD74,APOE,GLUL,SPP1,RIPOR1,FLNA,VEGFA,GNAI2,PAM,TMBIM6,ANXA2,ARHGDIA,EHD3,CXCL12,AXL,AHNAK,CTSS,APP,REN1,RHOA,MYLK,DPYSL2,ITGAV,CLIC5,ANXA1,CTSD,GPC3,CLIC4,PROS1,CX3CL1,SDC4,MYO1C,YWHAE,PDGFRB,CD151,GSN,NSF,PECAM1,RTN4,ITGA3,SPTBN1,GAS6,CES1G,LMNA,PTN,SGK1,TGM2,IQGAP1,EHD2,PPP1R9B,NEDD4,CLTC,ANXA5,HSP90AB1,FURIN,MSN,ZFP36L1,UCP2,RAP1B,AGRN…
GO:BP	positive regulation of response to stimulus	GO:0048584	FALSE	3.30306e-15	14.4811	2293	304	77	26856	ACTB,MYH9,CDKN1C,B2M,IGFBP5,FUS,H2-D1,ITGB1,ENG,H2-AB1,COL1A1,SOD1,ACTN4,CALR,C3,CD74,APOE,CCN2,SERINC3,CXCL13,H2-K1,FLNA,PLAU,VEGFA,H2-Q7,GNAI2,LAMB2,CXCL12,AXL,CTSS,APP,RHOA,MYLK,ITGAV,PDIA3,ANXA1,CTSD,GPC3,IL6ST,CX3CL1,TIMP3,MYO1C,NPNT,PDGFRB,TNS3,MGAT5,RTN4,DUSP3,GAS6,TKFC,ACPP,EMILIN1,PTN,PSAP,PLAT,GRN,LAPTM5,TGM2,IQGAP1,C1QB,C1QA,SFRP2,HSP90AB1,MARCKS,FURIN,NID1,RAP1B,ACTR2,CFB,DKK2,DDX5,TN…
GO:BP	neurogenesis	GO:0022008	FALSE	3.32265e-15	14.4785	1882	304	69	26856	ACTB,SEMA3G,VIM,CDKN1C,B2M,H2-D1,DAG1,ITGB1,SERPINE2,SOD1,CALR,C3,APOE,H2-K1,FLNA,VEGFA,LAMB2,ANXA2,DDX6,CXCL12,AXL,APP,RHOA,CCND1,DPYSL2,CLIC5,ANXA1,IL6ST,CX3CL1,SDC4,TUBA1A,PBX1,YWHAE,RTN4,ITGA3,ADAMTS1,ADM,GAS6,PTPRO,YWHAG,PTN,SGK1,PSAP,GRN,APLP2,TGM2,IQGAP1,HSPA5,ALCAM,PPP1R9B,PRPF19,C1QA,TSPAN2,NEDD4,SFRP2,SEMA3F,HSP90AB1,MARCKS,SCARB2,VCAM1,ACTR2,AGRN,PLEC,VCL,CAPRIN1,TNFRSF12A,EFNB1,ECE1,P…
GO:BP	cellular process	GO:0009987	FALSE	4.15118e-15	14.3818	20940	304	291	26856	MT-ND3,ACTB,SEMA3G,MYH9,NPHS2,LYZ2,PODXL,MT2,BGN,VIM,CDKN1C,B2M,SPARC,SLC51A,SLC6A6,IGFBP5,FUS,SLC13A1,H2-D1,NEAT1,DAG1,ITGB1,MIDN,ENG,SRRM2,HSPG2,SERPINE2,H2-AB1,COL1A1,NES,SYNPO,COL18A1,SOD1,ACTN4,CALR,C3,P4HB,CD74,APOE,CRIM1,GLUL,CCN2,MFGE8,IGFBP2,COL4A1,SPP1,RIPOR1,BCAM,MT-ND1,AEBP1,SERINC3,CXCL13,H2-K1,FLNA,HNRNPA0,PLAU,VEGFA,CALD1,H2-Q7,GNAI2,PAM,TMBIM6,ITGB5,LAMB2,PDPN,COL1A2,ANXA2,SLC39A1…
GO:BP	macromolecule localization	GO:0033036	FALSE	4.76361e-15	14.3221	3086	304	91	26856	ACTB,MYH9,SLC51A,DAG1,ITGB1,MIDN,COL1A1,ACTN4,CALR,C3,CD74,APOE,GLUL,SPP1,RIPOR1,FLNA,VEGFA,PAM,ANXA2,ARHGDIA,EHD3,APP,REN1,ITGAV,CAVIN1,CLIC5,CHMP4B,ANXA1,CTSD,GM2A,GPC3,SLCO2A1,MYO1D,NPHS1,MYO1C,TUBA1A,NPNT,TJP1,YWHAE,TBC1D13,GSN,NSF,PECAM1,RTN4,ITGA3,SPTBN1,GAS6,KHSRP,CES1G,HNRNPA1,LMNA,YWHAG,HYOU1,PTN,HNRNPA3,SGK1,PSAP,LAPTM5,CDS2,IQGAP1,EHD2,HSPA5,RAB1A,PPP1R9B,PRPF19,NEDD4,CLTC,ANXA5,HSP90A…
GO:BP	regulation of molecular function	GO:0065009	FALSE	6.2989e-15	14.2007	2535	304	81	26856	ACTB,CDKN1C,B2M,TIMP2,DAG1,ITGB1,MIDN,ENG,SERPINE2,NES,SOD1,CD74,APOE,CCN2,RIPOR1,CXCL13,FLNA,PLAU,VEGFA,CALD1,GNAI2,TMBIM6,ANXA2,EHD3,DOCK8,ANXA3,AXL,AHNAK,CTSS,APP,RHOA,CCND1,ITGAV,ANXA1,CTSD,GPC3,COL4A3,CX3CL1,SDC4,TIMP3,PBX1,NPNT,YWHAE,PDGFRB,TBC1D13,TNS3,MGAT5,TPM1,GSN,PECAM1,DUSP3,GAS6,NPR3,PTPRO,PSAP,GRN,CDKN1B,LAPTM5,APLP2,TGM2,IQGAP1,PPP1R9B,CLDN5,NEDD4,SFRP2,SERPINH1,HSP90AB1,MARCKS,FUR…
GO:BP	response to oxygen-containing compound	GO:1901700	FALSE	6.3249e-15	14.1989	2161	304	74	26856	ACTB,MYH9,VIM,B2M,IGFBP5,FUS,DAG1,COL1A1,COL18A1,SOD1,CALR,GLUL,IGFBP2,COL4A1,SPP1,MT-ND1,CXCL13,FLNA,HNRNPA0,GNAI2,TMBIM6,COL1A2,CXCL12,SLC22A12,AXL,TNS2,APP,REN1,ASS1,RHOA,MYLK,ITGAV,PDIA3,ANXA1,CTSD,COL4A3,CLIC4,CX3CL1,MYO1C,TUBA1A,TJP1,PDGFRB,MT-ND4,TPM1,EIF4EBP2,ADM,GAS6,CES1G,HNRNPA1,YWHAG,SGK1,PSAP,GRN,CDKN1B,ABHD2,TGM2,IQGAP1,PPP1R9B,CLDN5,SRSF5,NCL,ANXA5,MARCKS,MSN,ZFP36L1,UCP2,RAP1B,VCA…
GO:BP	cell morphogenesis	GO:0000902	FALSE	6.42556e-15	14.1921	1033	304	50	26856	ACTB,SEMA3G,MYH9,VIM,SPARC,DAG1,ITGB1,NES,COL18A1,SOD1,APOE,FLNA,VEGFA,LAMB2,PDPN,ACTN1,ARHGDIA,CXCL12,APP,RHOA,CLIC5,ANXA1,CLIC4,TUBA1A,TPM1,PECAM1,RTN4,PTPRO,RHPN1,PTN,SGK1,APLP2,IQGAP1,ALCAM,NEDD4,SEMA3F,HSP90AB1,MARCKS,MSN,CAP1,ACTR2,HEG1,AGRN,PLEC,VCL,CAPRIN1,TNFRSF12A,EFNB1,ECE1,F11R
GO:BP	epithelial cell differentiation	GO:0030855	FALSE	8.27172e-15	14.0824	764	304	43	26856	NPHS2,PODXL,VIM,CDKN1C,COL18A1,SOD1,COL4A1,FLNA,VEGFA,LAMB2,PDPN,EPAS1,RHOA,CCND1,CLIC5,ANXA1,CLIC4,IL6ST,LBH,TAGLN2,CD34,NPHS1,TJP1,PECAM1,TUBB5,CES1G,FSTL1,PTPRO,PSAP,CDKN1B,IQGAP1,CLDN5,MAF,MSN,ZFP36L1,RAP1B,HEG1,PLEC,GGT1,VCL,CTSB,F11R,SERPINE1
GO:BP	immune system process	GO:0002376	FALSE	9.45754e-15	14.0242	2663	304	83	26856	ACTB,MYH9,PODXL,VIM,B2M,H2-D1,ITGB1,H2-AB1,SOD1,CALR,C3,CD74,APOE,IGFBP2,SPP1,SERINC3,CXCL13,H2-K1,VEGFA,H2-Q7,TMBIM6,PDPN,DOCK8,CXCL12,ANXA3,EPAS1,H2-AA,AXL,CTSS,APP,ASS1,RHOA,H2-EB1,ITGAV,PTMS,PDIA3,ANXA1,IL6ST,CX3CL1,SDC4,CD34,MYO1C,PBX1,ST3GAL1,TMOD3,TAPBP,CD151,GSN,PECAM1,RTN4,ITGA3,DUSP3,ADM,GAS6,PTPRO,ADGRF5,TKFC,EMILIN1,PTN,HBA-A2,PSAP,GRN,IGHA,LAPTM5,CLEC2D,C1QB,ALCAM,C1QA,NEDD4,MSN,SPNS…
GO:BP	regulation of catalytic activity	GO:0050790	FALSE	9.89868e-15	14.0044	1772	304	66	26856	ACTB,CDKN1C,TIMP2,DAG1,ITGB1,MIDN,ENG,SERPINE2,NES,SOD1,CD74,APOE,CCN2,RIPOR1,CXCL13,VEGFA,GNAI2,TMBIM6,DOCK8,AXL,CTSS,APP,RHOA,CCND1,ANXA1,CTSD,GPC3,COL4A3,CX3CL1,SDC4,TIMP3,NPNT,PDGFRB,TBC1D13,TNS3,MGAT5,GSN,PECAM1,DUSP3,GAS6,NPR3,PTPRO,PSAP,GRN,CDKN1B,LAPTM5,APLP2,TGM2,IQGAP1,PPP1R9B,SFRP2,SERPINH1,HSP90AB1,MARCKS,FURIN,SCARB2,DHCR24,HEG1,AGRN,PLEC,CCNI,YWHAB,CTSB,MPRIP,PTPRB,SERPINE1
GO:BP	response to abiotic stimulus	GO:0009628	FALSE	1.01171e-14	13.9949	1303	304	56	26856	MT-ND3,ACTB,DAG1,ITGB1,ENG,HSPG2,SERPINE2,COL1A1,SYNPO,COL18A1,SOD1,CALR,P4HB,IGFBP2,PLAU,VEGFA,PAM,TMBIM6,PDPN,ARHGDIA,CXCL12,EPAS1,PLOD2,CTSS,APP,MYLK,CCND1,ANXA1,TUBA1A,MT-ATP6,LOXL2,TJP1,YWHAE,MT-ND4,GSN,RTN4,ADM,LMNA,HYOU1,PTN,SGK1,PLAT,CDKN1B,GNB1,CDS2,NEDD4,SFRP2,HSP90AB1,ZFP36L1,UCP2,VCAM1,PLEC,CRIP1,ECE1,F11R,TMEM150C
GO:BP	protein metabolic process	GO:0019538	FALSE	1.83251e-14	13.737	5451	304	127	26856	ACTB,MYH9,BGN,VIM,CDKN1C,B2M,IGFBP5,TIMP2,FUS,DAG1,ITGB1,ENG,SERPINE2,SOD1,CALR,C3,P4HB,CD74,APOE,GLUL,CCN2,AEBP1,FLNA,PLAU,VEGFA,GNAI2,PAM,ANXA2,PCOLCE,DDX6,EPAS1,AXL,PLOD2,CTSS,TNS2,APP,REN1,RHOA,MYLK,CCND1,ITGAV,CHMP4B,PDIA3,ANXA1,CTSD,GPC3,CADM4,EEF2,COL4A3,IL6ST,MSI2,CX3CL1,SDC4,GALNT10,TIMP3,MYO1C,ST3GAL1,LOXL2,CDC42BPB,YWHAE,PDGFRB,MGAT5,GSN,NSF,ENPEP,PCSK6,PECAM1,RTN4,EIF4EBP2,DUSP3,ADAMT…
GO:BP	cell surface receptor signaling pathway	GO:0007166	FALSE	2.01945e-14	13.6948	2753	304	84	26856	SEMA3G,VIM,CDKN1C,IGFBP5,ITGB1,ENG,HSPG2,SERPINE2,COL1A1,ACTN4,CD74,APOE,CRIM1,CCN2,IGFBP2,COL4A1,CXCL13,FLNA,PLAU,VEGFA,GNAI2,ITGB5,LAMB2,COL1A2,ARHGDIA,CXCL12,AXL,TNS2,APP,RHOA,CCND1,ITGAV,PDIA3,ANXA1,CTSD,GPC3,CADM4,COL4A3,IL6ST,CX3CL1,TIMP3,MYO1C,TUBA1A,NPNT,PDGFRB,MGAT5,PECAM1,RTN4,EIF4EBP2,ITGA3,DUSP3,SPTBN1,GAS6,FSTL1,LMNA,PTPRO,ADGRF5,ACPP,EMILIN1,PTN,PLAT,CDKN1B,LAPTM5,IQGAP1,HSPA5,HTRA1…
GO:BP	actin filament-based process	GO:0030029	FALSE	2.29079e-14	13.64	748	304	42	26856	ACTB,MYH9,ITGB1,SYNPO,ACTN4,CALR,CCN2,FLNA,CALD1,PAM,ITGB5,PDPN,ACTN1,TPM4,RHOA,CX3CL1,SDC4,MYO1D,TAGLN2,CSRP1,NPHS1,MYO1C,TMOD3,CDC42BPB,TJP1,PDGFRB,TPM1,GSN,PECAM1,SPTBN1,RHPN1,COTL1,IQGAP1,EHD2,PPP1R9B,MARCKS,CAP1,ACTR2,INF2,PLEC,ARHGEF17,F11R
GO:BP	regulation of signal transduction	GO:0009966	FALSE	2.3819e-14	13.6231	2989	304	88	26856	MYH9,CDKN1C,IGFBP5,DAG1,ITGB1,ENG,SERPINE2,COL1A1,SOD1,ACTN4,CALR,C3,P4HB,CD74,APOE,CRIM1,CCN2,IGFBP2,RIPOR1,SERINC3,FLNA,PLAU,VEGFA,GNAI2,TMBIM6,LAMB2,ARHGDIA,CXCL12,AXL,CTSS,TNS2,APP,REN1,RHOA,ITGAV,PDIA3,CTSD,GPC3,CADM4,IL6ST,LBH,CX3CL1,TIMP3,MYO1C,RGS5,NPNT,PDGFRB,TNS3,MGAT5,RTN4,ITGA3,DUSP3,ADM,SPTBN1,GAS6,FSTL1,LMNA,PTPRO,TKFC,ACPP,EMILIN1,HYOU1,PSAP,LAPTM5,APLP2,TGM2,IQGAP1,HSPA5,HTRA1,PPP…
GO:BP	ameboidal-type cell migration	GO:0001667	FALSE	2.69123e-14	13.57	444	304	33	26856	SEMA3G,MYH9,SPARC,ITGB1,COL18A1,ACTN4,CALR,APOE,GLUL,CXCL13,VEGFA,CXCL12,ANXA3,RHOA,ITGAV,TNS1,ANXA1,GPC3,SDC4,LOXL2,TNS3,PECAM1,RTN4,ITGA3,FSTL1,PTN,GRN,IQGAP1,SEMA3F,CAP1,PLEC,EFNB1,CYP1B1
GO:BP	extracellular matrix organization	GO:0030198	FALSE	3.15199e-14	13.5014	303	304	28	26856	DAG1,ITGB1,ENG,COL1A1,COL18A1,CCN2,COL4A1,AEBP1,LAMB2,PDPN,COL1A2,ANXA2,CTSS,APP,COL4A3,NPHS1,COL4A4,NPNT,LOXL2,ADAMTS1,GAS6,EMILIN1,APLP2,SFRP2,SERPINH1,NID1,COL15A1,CYP1B1
GO:BP	external encapsulating structure organization	GO:0045229	FALSE	3.43706e-14	13.4638	304	304	28	26856	DAG1,ITGB1,ENG,COL1A1,COL18A1,CCN2,COL4A1,AEBP1,LAMB2,PDPN,COL1A2,ANXA2,CTSS,APP,COL4A3,NPHS1,COL4A4,NPNT,LOXL2,ADAMTS1,GAS6,EMILIN1,APLP2,SFRP2,SERPINH1,NID1,COL15A1,CYP1B1
GO:BP	extracellular structure organization	GO:0043062	FALSE	3.74666e-14	13.4264	305	304	28	26856	DAG1,ITGB1,ENG,COL1A1,COL18A1,CCN2,COL4A1,AEBP1,LAMB2,PDPN,COL1A2,ANXA2,CTSS,APP,COL4A3,NPHS1,COL4A4,NPNT,LOXL2,ADAMTS1,GAS6,EMILIN1,APLP2,SFRP2,SERPINH1,NID1,COL15A1,CYP1B1
GO:BP	programmed cell death	GO:0012501	FALSE	3.80006e-14	13.4202	2127	304	72	26856	ACTB,ITGB1,NES,COL18A1,SOD1,ACTN4,P4HB,CD74,APOE,CCN2,SPP1,SERINC3,FLNA,VEGFA,GNAI2,TMBIM6,PDPN,DOCK8,CXCL12,AXL,CTSS,APP,RHOA,CCND1,ITGAV,PTMS,PDIA3,ANXA1,CTSD,COL4A3,IL6ST,CX3CL1,TIMP3,TUBA1A,ST3GAL1,TJP1,PDGFRB,GSN,ADM,TSC22D1,GAS6,FSTL1,LMNA,RPL10-PS3,EMILIN1,HYOU1,PTN,SGK1,GRN,CDKN1B,GNB1,LAPTM5,TGM2,HSPA5,HTRA1,NCL,SFRP2,ANXA5,HSP90AB1,MARCKS,ZFP36L1,UCP2,DHCR24,AGRN,CRIP1,DDX5,TNFRSF12A,CT…
GO:BP	cell death	GO:0008219	FALSE	4.41877e-14	13.3547	2133	304	72	26856	ACTB,ITGB1,NES,COL18A1,SOD1,ACTN4,P4HB,CD74,APOE,CCN2,SPP1,SERINC3,FLNA,VEGFA,GNAI2,TMBIM6,PDPN,DOCK8,CXCL12,AXL,CTSS,APP,RHOA,CCND1,ITGAV,PTMS,PDIA3,ANXA1,CTSD,COL4A3,IL6ST,CX3CL1,TIMP3,TUBA1A,ST3GAL1,TJP1,PDGFRB,GSN,ADM,TSC22D1,GAS6,FSTL1,LMNA,RPL10-PS3,EMILIN1,HYOU1,PTN,SGK1,GRN,CDKN1B,GNB1,LAPTM5,TGM2,HSPA5,HTRA1,NCL,SFRP2,ANXA5,HSP90AB1,MARCKS,ZFP36L1,UCP2,DHCR24,AGRN,CRIP1,DDX5,TNFRSF12A,CT…
GO:BP	generation of neurons	GO:0048699	FALSE	5.18174e-14	13.2855	1634	304	62	26856	ACTB,SEMA3G,VIM,CDKN1C,B2M,H2-D1,DAG1,ITGB1,SERPINE2,SOD1,CALR,C3,APOE,H2-K1,FLNA,VEGFA,LAMB2,DDX6,CXCL12,AXL,APP,RHOA,CCND1,DPYSL2,CLIC5,CX3CL1,SDC4,TUBA1A,PBX1,YWHAE,RTN4,ITGA3,ADAMTS1,ADM,GAS6,PTPRO,YWHAG,PTN,SGK1,PSAP,GRN,APLP2,IQGAP1,HSPA5,ALCAM,PPP1R9B,C1QA,TSPAN2,NEDD4,SFRP2,SEMA3F,HSP90AB1,MARCKS,SCARB2,VCAM1,ACTR2,AGRN,VCL,CAPRIN1,TNFRSF12A,EFNB1,ECE1
GO:BP	apoptotic process	GO:0006915	FALSE	8.1999e-14	13.0862	2053	304	70	26856	ACTB,ITGB1,NES,COL18A1,SOD1,ACTN4,P4HB,CD74,APOE,CCN2,SPP1,SERINC3,FLNA,VEGFA,GNAI2,TMBIM6,PDPN,DOCK8,CXCL12,AXL,CTSS,APP,RHOA,CCND1,ITGAV,PTMS,PDIA3,ANXA1,CTSD,COL4A3,IL6ST,CX3CL1,TIMP3,TUBA1A,ST3GAL1,TJP1,PDGFRB,GSN,ADM,TSC22D1,GAS6,FSTL1,LMNA,RPL10-PS3,EMILIN1,HYOU1,PTN,SGK1,GRN,CDKN1B,GNB1,TGM2,HSPA5,HTRA1,NCL,SFRP2,ANXA5,HSP90AB1,MARCKS,ZFP36L1,UCP2,DHCR24,AGRN,CRIP1,DDX5,TNFRSF12A,CTSB,ECE1…
GO:BP	cytoskeleton organization	GO:0007010	FALSE	9.31999e-14	13.0306	1416	304	57	26856	ACTB,MYH9,VIM,DAG1,ITGB1,NES,SYNPO,SOD1,ACTN4,CALR,CCN2,FLNA,CALD1,PAM,ITGB5,ACTN1,TPM4,RHOA,DPYSL2,TUBA1B,CHMP4B,CX3CL1,SDC4,MYO1D,TAGLN2,CSRP1,NPHS1,MYO1C,TUBA1A,TMOD3,CDC42BPB,TJP1,PDGFRB,TPM1,GSN,PECAM1,SPTBN1,TUBB5,LMNA,RHPN1,COTL1,SGK1,CDKN1B,IQGAP1,EHD2,PPP1R9B,CLTC,MARCKS,CAP1,EML2,ACTR2,INF2,AGRN,PLEC,ARHGEF17,F11R,CHD3
GO:BP	regulation of programmed cell death	GO:0043067	FALSE	9.52088e-14	13.0213	1704	304	63	26856	ACTB,ITGB1,NES,COL18A1,SOD1,ACTN4,P4HB,CD74,APOE,CCN2,SPP1,SERINC3,FLNA,VEGFA,GNAI2,TMBIM6,PDPN,DOCK8,CXCL12,AXL,CTSS,APP,RHOA,CCND1,ITGAV,PTMS,PDIA3,ANXA1,CTSD,IL6ST,CX3CL1,TIMP3,ST3GAL1,TJP1,PDGFRB,GSN,ADM,TSC22D1,GAS6,FSTL1,LMNA,RPL10-PS3,EMILIN1,HYOU1,PTN,SGK1,GRN,CDKN1B,LAPTM5,TGM2,HSPA5,HTRA1,NCL,SFRP2,ANXA5,HSP90AB1,ZFP36L1,UCP2,DHCR24,AGRN,TNFRSF12A,CYP1B1,SERPINE1
GO:BP	regulation of apoptotic process	GO:0042981	FALSE	9.802e-14	13.0087	1656	304	62	26856	ACTB,ITGB1,NES,COL18A1,SOD1,ACTN4,P4HB,CD74,APOE,CCN2,SPP1,SERINC3,FLNA,VEGFA,GNAI2,TMBIM6,PDPN,DOCK8,CXCL12,AXL,CTSS,APP,RHOA,CCND1,ITGAV,PTMS,PDIA3,ANXA1,CTSD,IL6ST,CX3CL1,TIMP3,ST3GAL1,TJP1,PDGFRB,GSN,ADM,TSC22D1,GAS6,FSTL1,LMNA,RPL10-PS3,EMILIN1,HYOU1,PTN,SGK1,GRN,CDKN1B,TGM2,HSPA5,HTRA1,NCL,SFRP2,ANXA5,HSP90AB1,ZFP36L1,UCP2,DHCR24,AGRN,TNFRSF12A,CYP1B1,SERPINE1
GO:BP	positive regulation of developmental process	GO:0051094	FALSE	1.13109e-13	12.9465	1469	304	58	26856	ACTB,VIM,SLC6A6,DAG1,ITGB1,ENG,SERPINE2,COL1A1,C3,CD74,APOE,CCN2,FLNA,VEGFA,LAMB2,PDPN,CXCL12,ANXA3,H2-AA,AXL,APP,RHOA,CCND1,ANXA1,IL6ST,LBH,CX3CL1,CD34,NPNT,LOXL2,TJP1,RTN4,ADM,GAS6,LMNA,EMILIN1,PTN,SGK1,GRN,TGM2,IQGAP1,EHD2,HSPA5,PRPF19,CLDN5,SFRP2,RBBP4,HSP90AB1,MARCKS,NID1,ZFP36L1,ACTR2,AGRN,CAPRIN1,TNFRSF12A,F11R,CYP1B1,SERPINE1
GO:BP	cellular response to organic substance	GO:0071310	FALSE	1.14217e-13	12.9423	2441	304	77	26856	MT-ND3,ACTB,MYH9,VIM,B2M,IGFBP5,DAG1,H2-AB1,COL1A1,ACTN4,CALR,P4HB,CD74,IGFBP2,COL4A1,SPP1,RIPOR1,CXCL13,FLNA,H2-Q7,GNAI2,TMBIM6,COL1A2,PCOLCE,DOCK8,CXCL12,SLC22A12,AXL,CTSS,TNS2,APP,REN1,ASS1,RHOA,CCND1,TUBA1B,PDIA3,ANXA1,CTSD,IL6ST,LBH,CX3CL1,TIMP3,MYO1C,NPNT,TJP1,GSN,EIF4EBP2,GAS6,KHSRP,CES1G,HNRNPA1,YWHAG,SGK1,PSAP,CDKN1B,ABHD2,LAPTM5,TGM2,HSPA5,PPP1R9B,NEDD4,NCL,ANXA5,HSP90AB1,MARCKS,MSN,ZFP…
GO:BP	negative regulation of multicellular organismal process	GO:0051241	FALSE	2.01471e-13	12.6958	1212	304	52	26856	SEMA3G,B2M,SPARC,IGFBP5,SERPINE2,SOD1,CALR,CD74,APOE,CXCL13,PLAU,VEGFA,GNAI2,ANXA2,H2-AA,AXL,APP,RHOA,ANXA1,COL4A3,PROS1,CX3CL1,SDC4,CD34,LOXL2,RTN4,DUSP3,ADAMTS1,ADM,GAS6,KHSRP,NPR3,LMNA,PTPRO,ADGRF5,EMILIN1,PTN,PLAT,GRN,CDKN1B,LAPTM5,CLEC2D,CLDN5,SFRP2,RBBP4,ANXA5,SEMA3F,HSP90AB1,FURIN,ILDR2,LNPEP,SERPINE1
GO:BP	cell-matrix adhesion	GO:0007160	FALSE	2.13786e-13	12.67	223	304	24	26856	MYH9,DAG1,ITGB1,CCN2,BCAM,PLAU,VEGFA,ITGB5,ACTN1,RHOA,ITGAV,SDC4,CD34,NPNT,PECAM1,ITGA3,DUSP3,EMILIN1,RHPN1,IQGAP1,NID1,VCAM1,VCL,SERPINE1
GO:BP	endocytosis	GO:0006897	FALSE	2.31564e-13	12.6353	722	304	40	26856	ACTB,MYH9,B2M,ITGB1,SOD1,ACTN4,CALR,C3,APOE,MFGE8,VEGFA,ANXA2,EHD3,ANXA3,AXL,LGALS3BP,APP,DPYSL2,ITGAV,ANXA1,GPC3,PROS1,LOXL2,CD151,GSN,NSF,PECAM1,ADM,GAS6,GRN,TGM2,EHD2,RAB1A,NEDD4,NCL,CLTC,SCARB2,CAP1,LMAN2,SERPINE1
GO:BP	response to chemical	GO:0042221	FALSE	2.66515e-13	12.5743	5560	304	126	26856	MT-ND3,ACTB,SEMA3G,MYH9,MT2,VIM,B2M,IGFBP5,FUS,DAG1,ITGB1,ENG,HSPG2,H2-AB1,COL1A1,COL18A1,SOD1,ACTN4,CALR,P4HB,CD74,APOE,GLUL,IGFBP2,COL4A1,SPP1,RIPOR1,MT-ND1,CXCL13,FLNA,HNRNPA0,VEGFA,H2-Q7,GNAI2,PAM,TMBIM6,COL1A2,PCOLCE,DOCK8,CXCL12,ANXA3,EPAS1,H2-AA,SLC22A12,AXL,CTSS,TNS2,APP,REN1,ASS1,RHOA,MYLK,CCND1,ITGAV,TUBA1B,PDIA3,ANXA1,SELENOP,CTSD,COL4A3,CLIC4,IL6ST,LBH,CX3CL1,TIMP3,MYO1C,TUBA1A,NPNT,L…
GO:BP	enzyme-linked receptor protein signaling pathway	GO:0007167	FALSE	2.77447e-13	12.5568	963	304	46	26856	VIM,CDKN1C,IGFBP5,ENG,COL1A1,CRIM1,CCN2,IGFBP2,COL4A1,VEGFA,GNAI2,ITGB5,COL1A2,AXL,TNS2,CTSD,GPC3,CADM4,COL4A3,IL6ST,MYO1C,NPNT,PDGFRB,RTN4,EIF4EBP2,ITGA3,DUSP3,SPTBN1,GAS6,FSTL1,EMILIN1,PLAT,IQGAP1,HSPA5,HTRA1,CLDN5,NEDD4,NCL,SFRP2,RBBP4,HSP90AB1,MARCKS,FURIN,DDX5,EFNB1,LNPEP
GO:BP	renal system development	GO:0072001	FALSE	2.82521e-13	12.5489	358	304	29	26856	NPHS2,PODXL,CDKN1C,ACTN4,COL4A1,SPP1,VEGFA,LAMB2,TNS2,REN1,ASS1,RHOA,GPC3,COL4A3,SDC4,CD34,NPHS1,PBX1,COL4A4,NPNT,PDGFRB,ENPEP,PECAM1,ITGA3,ADAMTS1,PTPRO,RHPN1,IQGAP1,NID1
GO:BP	neuron differentiation	GO:0030182	FALSE	3.26507e-13	12.4861	1552	304	59	26856	ACTB,SEMA3G,VIM,CDKN1C,B2M,H2-D1,DAG1,ITGB1,SERPINE2,SOD1,CALR,C3,APOE,H2-K1,FLNA,VEGFA,LAMB2,DDX6,CXCL12,APP,RHOA,CCND1,DPYSL2,CLIC5,CX3CL1,SDC4,TUBA1A,PBX1,RTN4,ITGA3,ADAMTS1,ADM,PTPRO,YWHAG,PTN,SGK1,PSAP,GRN,APLP2,IQGAP1,HSPA5,ALCAM,PPP1R9B,C1QA,TSPAN2,NEDD4,SFRP2,SEMA3F,HSP90AB1,MARCKS,SCARB2,VCAM1,ACTR2,AGRN,VCL,CAPRIN1,TNFRSF12A,EFNB1,ECE1
GO:BP	neuron development	GO:0048666	FALSE	3.68985e-13	12.433	1275	304	53	26856	ACTB,SEMA3G,VIM,CDKN1C,B2M,H2-D1,DAG1,ITGB1,SERPINE2,SOD1,C3,APOE,H2-K1,FLNA,VEGFA,LAMB2,CXCL12,APP,RHOA,DPYSL2,CLIC5,CX3CL1,SDC4,TUBA1A,PBX1,RTN4,ITGA3,ADAMTS1,ADM,PTPRO,PTN,SGK1,GRN,APLP2,IQGAP1,HSPA5,ALCAM,PPP1R9B,C1QA,TSPAN2,NEDD4,SFRP2,SEMA3F,HSP90AB1,MARCKS,SCARB2,ACTR2,AGRN,VCL,CAPRIN1,TNFRSF12A,EFNB1,ECE1
GO:BP	neuron projection development	GO:0031175	FALSE	8.45886e-13	12.0727	1121	304	49	26856	ACTB,SEMA3G,VIM,B2M,H2-D1,DAG1,ITGB1,SERPINE2,SOD1,APOE,H2-K1,FLNA,VEGFA,LAMB2,CXCL12,APP,RHOA,DPYSL2,CLIC5,CX3CL1,SDC4,TUBA1A,RTN4,ITGA3,ADAMTS1,ADM,PTPRO,PTN,SGK1,GRN,APLP2,IQGAP1,HSPA5,ALCAM,PPP1R9B,TSPAN2,NEDD4,SFRP2,SEMA3F,HSP90AB1,MARCKS,SCARB2,ACTR2,AGRN,VCL,CAPRIN1,TNFRSF12A,EFNB1,ECE1
GO:BP	kidney development	GO:0001822	FALSE	9.90944e-13	12.004	346	304	28	26856	NPHS2,PODXL,CDKN1C,ACTN4,SPP1,VEGFA,LAMB2,TNS2,REN1,ASS1,RHOA,GPC3,COL4A3,SDC4,CD34,NPHS1,PBX1,COL4A4,NPNT,PDGFRB,ENPEP,PECAM1,ITGA3,ADAMTS1,PTPRO,RHPN1,IQGAP1,NID1
GO:BP	cell-cell adhesion	GO:0098609	FALSE	9.95081e-13	12.0021	913	304	44	26856	ACTB,MYH9,PODXL,B2M,ITGB1,SERPINE2,H2-AB1,CD74,IGFBP2,CXCL13,VEGFA,ITGB5,PDPN,DOCK8,CXCL12,H2-AA,ASS1,RHOA,ITGAV,PDIA3,ANXA1,CADM4,IL6ST,CX3CL1,SDC4,CD34,NPHS1,NPNT,TJP1,PECAM1,ITGA3,DUSP3,EMILIN1,LAPTM5,ALCAM,CLDN5,MSN,ZFP36L1,VCAM1,ILDR2,VCL,EFNB1,F11R,CYP1B1
GO:BP	regulation of hydrolase activity	GO:0051336	FALSE	1.38494e-12	11.8586	963	304	45	26856	TIMP2,ITGB1,SERPINE2,SOD1,CCN2,RIPOR1,CXCL13,VEGFA,GNAI2,TMBIM6,DOCK8,CTSS,APP,RHOA,ANXA1,CTSD,GPC3,COL4A3,CX3CL1,TIMP3,NPNT,PDGFRB,TBC1D13,TNS3,MGAT5,GSN,PECAM1,GAS6,PSAP,GRN,LAPTM5,TGM2,IQGAP1,PPP1R9B,SFRP2,SERPINH1,HSP90AB1,MARCKS,FURIN,SCARB2,DHCR24,AGRN,CTSB,MPRIP,SERPINE1
GO:BP	actin filament organization	GO:0007015	FALSE	1.65324e-12	11.7817	445	304	31	26856	MYH9,SYNPO,ACTN4,CCN2,FLNA,CALD1,ITGB5,ACTN1,TPM4,RHOA,CX3CL1,SDC4,MYO1D,TAGLN2,NPHS1,MYO1C,TMOD3,TJP1,TPM1,GSN,PECAM1,SPTBN1,RHPN1,COTL1,IQGAP1,PPP1R9B,MARCKS,CAP1,ACTR2,PLEC,F11R
GO:BP	regulation of cell-substrate adhesion	GO:0010810	FALSE	2.41711e-12	11.6167	223	304	23	26856	MYH9,DAG1,ITGB1,COL1A1,ACTN4,CALR,P4HB,SPP1,FLNA,PLAU,VEGFA,PDPN,RHOA,SDC4,NPNT,ITGA3,DUSP3,EMILIN1,PTN,IQGAP1,NID1,VCL,SERPINE1
GO:BP	cellular response to stimulus	GO:0051716	FALSE	3.40286e-12	11.4682	8758	304	166	26856	MT-ND3,ACTB,SEMA3G,MYH9,MT2,VIM,CDKN1C,B2M,IGFBP5,FUS,DAG1,ITGB1,ENG,HSPG2,SERPINE2,H2-AB1,COL1A1,SOD1,ACTN4,CALR,C3,P4HB,CD74,APOE,CRIM1,GLUL,CCN2,IGFBP2,COL4A1,SPP1,RIPOR1,SERINC3,CXCL13,FLNA,PLAU,VEGFA,H2-Q7,GNAI2,TMBIM6,ITGB5,LAMB2,PDPN,COL1A2,ARHGDIA,PCOLCE,DOCK8,CXCL12,EPAS1,SLC22A12,AXL,CTSS,TNS2,APP,REN1,ASS1,RHOA,MYLK,CCND1,ITGAV,TUBA1B,PDIA3,ANXA1,CTSD,GPC3,CADM4,COL4A3,CLIC4,IL6ST,LBH,…
GO:BP	regulation of multicellular organismal development	GO:2000026	FALSE	3.74739e-12	11.4263	1540	304	57	26856	ACTB,SEMA3G,VIM,CDKN1C,B2M,SPARC,DAG1,ITGB1,ENG,SERPINE2,C3,CD74,APOE,GLUL,CCN2,VEGFA,ANXA2,CXCL12,ANXA3,H2-AA,AXL,RHOA,CCND1,ANXA1,COL4A3,IL6ST,CX3CL1,CD34,LOXL2,TJP1,RTN4,ADAMTS1,ADM,GAS6,EMILIN1,PTN,SGK1,GRN,CDKN1B,TGM2,CLEC2D,HSPA5,PRPF19,CLDN5,SFRP2,MAF,SEMA3F,MARCKS,ZFP36L1,ACTR2,AGRN,VCL,CAPRIN1,TNFRSF12A,F11R,CYP1B1,SERPINE1
GO:BP	cell projection organization	GO:0030030	FALSE	3.78225e-12	11.4223	1689	304	60	26856	ACTB,SEMA3G,MYH9,PODXL,VIM,B2M,H2-D1,DAG1,ITGB1,SERPINE2,NES,SOD1,APOE,H2-K1,FLNA,VEGFA,LAMB2,PDPN,EHD3,CXCL12,APP,RHOA,MYLK,DPYSL2,CLIC5,CX3CL1,SDC4,TUBA1A,PDGFRB,TPM1,GSN,RTN4,ITGA3,ADAMTS1,ADM,PTPRO,RHPN1,PTN,SGK1,GRN,APLP2,IQGAP1,EHD2,HSPA5,ALCAM,PPP1R9B,TSPAN2,NEDD4,SFRP2,SEMA3F,HSP90AB1,MARCKS,SCARB2,ACTR2,AGRN,VCL,CAPRIN1,TNFRSF12A,EFNB1,ECE1
GO:BP	intracellular signal transduction	GO:0035556	FALSE	4.70392e-12	11.3275	2555	304	76	26856	MYH9,MT2,VIM,IGFBP5,DAG1,ITGB1,ENG,SOD1,ACTN4,CALR,C3,P4HB,CD74,APOE,CCN2,RIPOR1,SERINC3,FLNA,VEGFA,GNAI2,TMBIM6,PDPN,COL1A2,ARHGDIA,DOCK8,CXCL12,AXL,APP,REN1,RHOA,CCND1,ITGAV,CADM4,LBH,CX3CL1,TIMP3,ARHGEF12,NPHS1,NPNT,YWHAE,PDGFRB,TNS3,GSN,PECAM1,RTN4,EIF4EBP2,ITGA3,DUSP3,ADM,SPTBN1,GAS6,NPR3,EMILIN1,HYOU1,SGK1,PSAP,LAPTM5,TGM2,IQGAP1,PPP1R9B,PRPF19,SFRP2,HSP90AB1,ZFP36L1,CAP1,RAP1B,DHCR24,VCAM1…
GO:BP	negative regulation of protein metabolic process	GO:0051248	FALSE	5.06725e-12	11.2952	1041	304	46	26856	ACTB,CDKN1C,IGFBP5,TIMP2,ENG,SERPINE2,CALR,APOE,FLNA,PLAU,VEGFA,GNAI2,ANXA2,DDX6,APP,ITGAV,GPC3,CADM4,TIMP3,YWHAE,MGAT5,PECAM1,RTN4,EIF4EBP2,DUSP3,GAS6,KHSRP,PTPRO,PLAT,CDKN1B,PPP1R9B,NCL,SFRP2,SERPINH1,HSP90AB1,FURIN,ZFP36L1,DHCR24,HEG1,PLEC,YWHAB,CAPRIN1,CTSB,MPRIP,PTPRB,SERPINE1
GO:BP	cellular localization	GO:0051641	FALSE	5.308e-12	11.2751	3510	304	92	26856	ACTB,MYH9,DAG1,ITGB1,MIDN,COL1A1,SOD1,ACTN4,CALR,P4HB,CD74,APOE,GLUL,RIPOR1,FLNA,VEGFA,PAM,TMBIM6,ANXA2,ARHGDIA,EHD3,ANXA3,AXL,APP,KIF1C,DPYSL2,ITGAV,CAVIN1,CLIC5,CHMP4B,ANXA1,CTSD,GM2A,GPC3,CX3CL1,SDC4,MYO1D,NPHS1,MYO1C,TUBA1A,NPNT,TJP1,YWHAE,TBC1D13,GSN,NSF,PECAM1,RTN4,ITGA3,SPTBN1,GAS6,HNRNPA1,LMNA,YWHAG,HYOU1,PTN,SGK1,PSAP,GRN,CDKN1B,LAPTM5,IQGAP1,EHD2,HSPA5,RAB1A,PPP1R9B,PRPF19,NEDD4,CLTC,AN…
GO:BP	positive regulation of cell differentiation	GO:0045597	FALSE	6.48732e-12	11.1879	962	304	44	26856	ACTB,VIM,SLC6A6,DAG1,ITGB1,ENG,SERPINE2,COL1A1,CD74,APOE,CCN2,VEGFA,LAMB2,PDPN,CXCL12,H2-AA,AXL,APP,RHOA,ANXA1,IL6ST,CX3CL1,CD34,NPNT,LOXL2,RTN4,ADM,GAS6,LMNA,PTN,SGK1,TGM2,PRPF19,CLDN5,SFRP2,HSP90AB1,MARCKS,NID1,ZFP36L1,ACTR2,CAPRIN1,TNFRSF12A,F11R,SERPINE1
GO:BP	organic substance transport	GO:0071702	FALSE	6.6525e-12	11.177	2860	304	81	26856	ACTB,MYH9,SLC51A,SLC6A6,DAG1,ITGB1,MIDN,COL1A1,ACTN4,CALR,C3,CD74,APOE,GLUL,CCN2,SPP1,RIPOR1,FLNA,GNAI2,PAM,TMBIM6,ANXA2,EHD3,CXCL12,SLC22A12,AHNAK,APP,REN1,RHOA,MYLK,DPYSL2,ITGAV,CAVIN1,CHMP4B,ANXA1,GM2A,GPC3,SLCO2A1,CX3CL1,MYO1D,MYO1C,TUBA1A,YWHAE,PDGFRB,TBC1D13,NSF,RTN4,SPTBN1,GAS6,KHSRP,CES1G,HNRNPA1,LMNA,YWHAG,HYOU1,HNRNPA3,PSAP,LAPTM5,TGM2,HSPA5,RAB1A,AQP6,NEDD4,CLTC,ANXA5,HSP90AB1,MARCKS,F…
GO:BP	regulation of transport	GO:0051049	FALSE	8.0495e-12	11.0942	1924	304	64	26856	ACTB,MYH9,B2M,ITGB1,MIDN,SERPINE2,SOD1,ACTN4,CALR,C3,CD74,APOE,GLUL,SPP1,RIPOR1,FLNA,VEGFA,GNAI2,PAM,TMBIM6,ANXA2,ARHGDIA,EHD3,CXCL12,AXL,AHNAK,CTSS,APP,REN1,RHOA,MYLK,DPYSL2,ITGAV,CLIC5,ANXA1,GPC3,CLIC4,PROS1,CX3CL1,SDC4,MYO1C,YWHAE,PDGFRB,CD151,NSF,RTN4,GAS6,CES1G,SGK1,TGM2,EHD2,NEDD4,ANXA5,HSP90AB1,FURIN,MSN,UCP2,RAP1B,AGRN,MLLT6,NUCB1,LMAN2,LAMP1,SERPINE1
GO:BP	positive regulation of cell population proliferation	GO:0008284	FALSE	9.44841e-12	11.0246	1427	304	54	26856	ACTB,VIM,IGFBP5,ITGB1,HSPG2,SERPINE2,NES,COL18A1,CALR,CD74,APOE,GLUL,CCN2,IGFBP2,FLNA,PLAU,VEGFA,GNAI2,ANXA2,CXCL12,CCND1,ITGAV,ANXA1,IL6ST,LBH,CX3CL1,PBX1,TJP1,PDGFRB,TNS3,RTN4,ITGA3,ADAMTS1,ADM,TSC22D1,GAS6,PTN,SGK1,GRN,CDKN1B,TGM2,IQGAP1,HSPA5,HTRA1,CLDN5,SFRP2,MARCKS,SCARB2,VCAM1,ACTR2,AGRN,CAPRIN1,TNFRSF12A,EFNB1
GO:BP	cellular macromolecule localization	GO:0070727	FALSE	1.05527e-11	10.9766	2594	304	76	26856	ACTB,MYH9,DAG1,ITGB1,MIDN,COL1A1,ACTN4,CALR,CD74,APOE,GLUL,RIPOR1,FLNA,VEGFA,PAM,ANXA2,ARHGDIA,EHD3,APP,CAVIN1,CLIC5,CHMP4B,ANXA1,CTSD,GPC3,MYO1D,NPHS1,MYO1C,TUBA1A,NPNT,TJP1,YWHAE,TBC1D13,GSN,NSF,PECAM1,RTN4,ITGA3,SPTBN1,GAS6,LMNA,YWHAG,HYOU1,PTN,SGK1,PSAP,LAPTM5,IQGAP1,EHD2,HSPA5,RAB1A,PPP1R9B,PRPF19,NEDD4,CLTC,ANXA5,HSP90AB1,MARCKS,MSN,ZFP36L1,SCARB2,UCP2,DHCR24,HEG1,AGRN,SSR3,HSPA4,PLEC,ILDR2…
GO:BP	vesicle-mediated transport	GO:0016192	FALSE	1.08239e-11	10.9656	1529	304	56	26856	ACTB,MYH9,B2M,ITGB1,SOD1,ACTN4,CALR,C3,P4HB,APOE,MFGE8,FLNA,VEGFA,GNAI2,ANXA2,ARHGDIA,EHD3,ANXA3,AXL,LGALS3BP,APP,KIF1C,DPYSL2,ITGAV,CHMP4B,ANXA1,GPC3,PROS1,SDC4,MYO1D,LOXL2,CD151,GSN,NSF,PECAM1,ADM,SPTBN1,GAS6,HYOU1,GRN,LAPTM5,TGM2,EHD2,RAB1A,NEDD4,NCL,CLTC,MSN,EXOC3L2,SCARB2,CAP1,RAP1B,CD300LG,LMAN2,LAMP1,SERPINE1
GO:BP	response to hormone	GO:0009725	FALSE	1.49931e-11	10.8241	985	304	44	26856	MT-ND3,IGFBP5,DAG1,COL1A1,CALR,IGFBP2,SPP1,GNAI2,CXCL12,ANXA3,SLC22A12,CTSS,TNS2,REN1,ASS1,RHOA,CCND1,ANXA1,CTSD,LBH,TIMP3,MYO1C,EIF4EBP2,ITGA3,ADM,YWHAG,SGK1,CDKN1B,ABHD2,IQGAP1,PPP1R9B,NEDD4,SRSF5,NCL,ANXA5,MARCKS,ZFP36L1,UCP2,RAP1B,DHCR24,DDX5,CTSB,LNPEP,CYP1B1
GO:BP	signaling	GO:0023052	FALSE	1.92848e-11	10.7148	7418	304	147	26856	SEMA3G,MYH9,MT2,VIM,CDKN1C,SLC6A6,IGFBP5,DAG1,ITGB1,MIDN,ENG,HSPG2,SERPINE2,COL1A1,SYNPO,SOD1,ACTN4,CALR,C3,P4HB,CD74,APOE,CRIM1,GLUL,CCN2,IGFBP2,COL4A1,SPP1,RIPOR1,SERINC3,CXCL13,FLNA,PLAU,VEGFA,GNAI2,TMBIM6,ITGB5,LAMB2,PDPN,COL1A2,ANXA2,ARHGDIA,DOCK8,CXCL12,AXL,CTSS,TNS2,APP,REN1,RHOA,CCND1,ITGAV,PDIA3,ANXA1,CTSD,GPC3,CADM4,COL4A3,IL6ST,LBH,CX3CL1,TIMP3,CD34,ARHGEF12,NPHS1,MYO1C,TUBA1A,RGS5,NPN…
GO:BP	plasma membrane bounded cell projection organization	GO:0120036	FALSE	1.97992e-11	10.7034	1651	304	58	26856	ACTB,SEMA3G,MYH9,PODXL,VIM,B2M,H2-D1,DAG1,ITGB1,SERPINE2,SOD1,APOE,H2-K1,FLNA,VEGFA,LAMB2,PDPN,EHD3,CXCL12,APP,RHOA,MYLK,DPYSL2,CLIC5,CX3CL1,SDC4,TUBA1A,PDGFRB,TPM1,GSN,RTN4,ITGA3,ADAMTS1,ADM,PTPRO,PTN,SGK1,GRN,APLP2,IQGAP1,EHD2,HSPA5,ALCAM,PPP1R9B,TSPAN2,NEDD4,SFRP2,SEMA3F,HSP90AB1,MARCKS,SCARB2,ACTR2,AGRN,VCL,CAPRIN1,TNFRSF12A,EFNB1,ECE1
GO:BP	regulation of body fluid levels	GO:0050878	FALSE	2.04457e-11	10.6894	359	304	27	26856	SERPINE2,C3,APOE,FLNA,PLAU,VEGFA,GNAI2,PDPN,ANXA2,AXL,CCND1,PDIA3,PROS1,CX3CL1,MT-CO2,ADM,GAS6,NPR3,PTPRO,EMILIN1,PLAT,AQP6,ANXA5,HEG1,MLLT6,F11R,SERPINE1
GO:BP	cell activation	GO:0001775	FALSE	2.56129e-11	10.5915	1133	304	47	26856	ACTB,MYH9,B2M,SERPINE2,H2-AB1,CD74,APOE,CCN2,IGFBP2,FLNA,PDPN,DOCK8,CXCL12,ANXA3,H2-AA,AXL,APP,RHOA,ITGAV,PDIA3,ANXA1,IL6ST,CX3CL1,SDC4,PBX1,ST3GAL1,PDGFRB,CD151,GSN,DUSP3,GAS6,ADGRF5,EMILIN1,PSAP,PLAT,GRN,LAPTM5,C1QA,NEDD4,MSN,ZFP36L1,VCAM1,CFB,ILDR2,EFNB1,F11R,LAMP1
GO:BP	protein localization	GO:0008104	FALSE	2.86793e-11	10.5424	2586	304	75	26856	ACTB,MYH9,DAG1,ITGB1,MIDN,COL1A1,ACTN4,CALR,CD74,APOE,GLUL,RIPOR1,FLNA,VEGFA,PAM,ANXA2,ARHGDIA,EHD3,APP,CAVIN1,CLIC5,CHMP4B,ANXA1,CTSD,GPC3,MYO1D,NPHS1,MYO1C,TUBA1A,NPNT,TJP1,YWHAE,TBC1D13,GSN,NSF,PECAM1,RTN4,ITGA3,SPTBN1,GAS6,LMNA,YWHAG,HYOU1,PTN,SGK1,PSAP,LAPTM5,IQGAP1,EHD2,HSPA5,RAB1A,PPP1R9B,PRPF19,NEDD4,CLTC,ANXA5,HSP90AB1,MARCKS,MSN,SCARB2,UCP2,DHCR24,HEG1,AGRN,SSR3,HSPA4,PLEC,ILDR2,YWHAB,V…
GO:BP	cellular response to oxygen-containing compound	GO:1901701	FALSE	3.39016e-11	10.4698	1571	304	56	26856	ACTB,MYH9,VIM,B2M,IGFBP5,FUS,DAG1,COL1A1,SOD1,CALR,COL4A1,SPP1,CXCL13,FLNA,GNAI2,COL1A2,SLC22A12,AXL,TNS2,APP,ASS1,RHOA,MYLK,PDIA3,ANXA1,CTSD,CLIC4,CX3CL1,MYO1C,TUBA1A,TJP1,PDGFRB,TPM1,EIF4EBP2,GAS6,CES1G,HNRNPA1,YWHAG,SGK1,PSAP,CDKN1B,TGM2,IQGAP1,PPP1R9B,NCL,ANXA5,MARCKS,MSN,ZFP36L1,UCP2,RAP1B,VCAM1,AGRN,PLEC,CYP1B1,SERPINE1
GO:BP	leukocyte migration	GO:0050900	FALSE	6.29336e-11	10.2011	376	304	27	26856	PODXL,ITGB1,CALR,CD74,SPP1,CXCL13,VEGFA,DOCK8,CXCL12,APP,RHOA,ANXA1,CX3CL1,CD34,PECAM1,RTN4,ITGA3,GAS6,PTPRO,EMILIN1,PTN,MSN,SPNS2,VCAM1,PLEC,F11R,SERPINE1
GO:BP	cell communication	GO:0007154	FALSE	7.80273e-11	10.1078	7536	304	147	26856	SEMA3G,MYH9,MT2,VIM,CDKN1C,SLC6A6,IGFBP5,DAG1,ITGB1,MIDN,ENG,HSPG2,SERPINE2,COL1A1,SYNPO,SOD1,ACTN4,CALR,C3,P4HB,CD74,APOE,CRIM1,GLUL,CCN2,IGFBP2,COL4A1,SPP1,RIPOR1,SERINC3,CXCL13,FLNA,PLAU,VEGFA,GNAI2,TMBIM6,ITGB5,LAMB2,PDPN,COL1A2,ARHGDIA,DOCK8,CXCL12,AXL,CTSS,TNS2,APP,REN1,RHOA,CCND1,ITGAV,PDIA3,ANXA1,CTSD,GPC3,CADM4,COL4A3,IL6ST,LBH,CX3CL1,TIMP3,CD34,ARHGEF12,NPHS1,MYO1C,TUBA1A,RGS5,NPNT,YWHA…
GO:BP	negative regulation of response to stimulus	GO:0048585	FALSE	8.2887e-11	10.0815	1707	304	58	26856	SEMA3G,IGFBP5,DAG1,ITGB1,SERPINE2,SOD1,CALR,CD74,APOE,CRIM1,RIPOR1,CXCL13,PLAU,GNAI2,TMBIM6,ANXA2,CXCL12,TNS2,APP,RHOA,ITGAV,ANXA1,GPC3,CADM4,IL6ST,LBH,PROS1,CX3CL1,TIMP3,RGS5,TNS3,RTN4,ITGA3,DUSP3,ADM,GAS6,LMNA,PTPRO,TKFC,EMILIN1,HYOU1,PLAT,GRN,LAPTM5,CLEC2D,HSPA5,HTRA1,NEDD4,NCL,SFRP2,RBBP4,ANXA5,SEMA3F,UCP2,HEG1,YWHAB,DKK2,SERPINE1
GO:BP	epithelial cell development	GO:0002064	FALSE	9.18525e-11	10.0369	237	304	22	26856	NPHS2,PODXL,VIM,COL18A1,FLNA,VEGFA,LAMB2,EPAS1,CLIC4,IL6ST,NPHS1,TJP1,PECAM1,PSAP,IQGAP1,CLDN5,MSN,RAP1B,HEG1,PLEC,VCL,F11R
GO:BP	nephron development	GO:0072006	FALSE	1.43609e-10	9.84282	168	304	19	26856	NPHS2,PODXL,ACTN4,VEGFA,LAMB2,GPC3,COL4A3,CD34,NPHS1,PBX1,COL4A4,NPNT,PDGFRB,ENPEP,PECAM1,ITGA3,PTPRO,IQGAP1,NID1
GO:BP	positive regulation of metabolic process	GO:0009893	FALSE	1.60535e-10	9.79443	3905	304	95	26856	ACTB,MYH9,VIM,CDKN1C,B2M,FUS,DAG1,ITGB1,ENG,COL1A1,SOD1,ACTN4,CALR,C3,CD74,APOE,CCN2,SPP1,HNRNPA0,PLAU,VEGFA,GNAI2,ANXA2,ACTN1,ANXA3,EPAS1,AXL,CTSS,APP,ASS1,RHOA,CCND1,PTMS,SNRNP70,ANXA1,CTSD,GPC3,EEF2,COL4A3,IL6ST,LBH,CX3CL1,SDC4,MT-CO2,CD34,MYO1C,PBX1,NPNT,PDGFRB,GSN,NSF,PECAM1,RTN4,ITGA3,SPTBN1,GAS6,KHSRP,CES1G,HNRNPA1,LMNA,ADGRF5,EMILIN1,GRN,CDKN1B,AGPAT1,LAPTM5,CHD4,IQGAP1,HSPA5,RAB1A,PRPF19…
GO:BP	regulation of anatomical structure morphogenesis	GO:0022603	FALSE	1.76754e-10	9.75263	925	304	41	26856	SEMA3G,MYH9,VIM,SPARC,DAG1,ITGB1,ENG,C3,APOE,GLUL,VEGFA,PDPN,ARHGDIA,CXCL12,ANXA3,ANXA1,GPC3,COL4A3,CD34,TJP1,TPM1,RTN4,ADAMTS1,ADM,EMILIN1,PTN,SGK1,GRN,CLDN5,NEDD4,SFRP2,SEMA3F,MARCKS,MSN,ACTR2,INF2,CAPRIN1,TNFRSF12A,F11R,CYP1B1,SERPINE1
GO:BP	glomerulus development	GO:0032835	FALSE	2.08521e-10	9.68085	74	304	14	26856	NPHS2,PODXL,ACTN4,LAMB2,COL4A3,CD34,NPHS1,COL4A4,PDGFRB,ENPEP,PECAM1,PTPRO,IQGAP1,NID1
GO:BP	signal transduction	GO:0007165	FALSE	2.12247e-10	9.67316	6862	304	137	26856	SEMA3G,MYH9,MT2,VIM,CDKN1C,IGFBP5,DAG1,ITGB1,ENG,HSPG2,SERPINE2,COL1A1,SOD1,ACTN4,CALR,C3,P4HB,CD74,APOE,CRIM1,CCN2,IGFBP2,COL4A1,SPP1,RIPOR1,SERINC3,CXCL13,FLNA,PLAU,VEGFA,GNAI2,TMBIM6,ITGB5,LAMB2,PDPN,COL1A2,ARHGDIA,DOCK8,CXCL12,AXL,CTSS,TNS2,APP,REN1,RHOA,CCND1,ITGAV,PDIA3,ANXA1,CTSD,GPC3,CADM4,COL4A3,IL6ST,LBH,CX3CL1,TIMP3,CD34,ARHGEF12,NPHS1,MYO1C,TUBA1A,RGS5,NPNT,YWHAE,PDGFRB,TNS3,MGAT5,GSN…
GO:BP	import into cell	GO:0098657	FALSE	2.26233e-10	9.64544	932	304	41	26856	ACTB,MYH9,B2M,SLC6A6,ITGB1,SOD1,ACTN4,CALR,C3,APOE,MFGE8,VEGFA,ANXA2,EHD3,ANXA3,AXL,LGALS3BP,APP,DPYSL2,ITGAV,ANXA1,GPC3,PROS1,LOXL2,CD151,GSN,NSF,PECAM1,ADM,GAS6,GRN,TGM2,EHD2,RAB1A,NEDD4,NCL,CLTC,SCARB2,CAP1,LMAN2,SERPINE1
GO:BP	positive regulation of transport	GO:0051050	FALSE	2.5188e-10	9.59881	1068	304	44	26856	MYH9,B2M,ITGB1,SOD1,ACTN4,CALR,C3,APOE,GLUL,SPP1,RIPOR1,FLNA,VEGFA,GNAI2,ANXA2,EHD3,CXCL12,AXL,CTSS,APP,MYLK,DPYSL2,ANXA1,GPC3,PROS1,CX3CL1,SDC4,MYO1C,YWHAE,PDGFRB,CD151,NSF,RTN4,GAS6,CES1G,SGK1,EHD2,NEDD4,HSP90AB1,MSN,MLLT6,LMAN2,LAMP1,SERPINE1
GO:BP	regulation of primary metabolic process	GO:0080090	FALSE	2.77172e-10	9.55725	5856	304	123	26856	ACTB,MYH9,VIM,CDKN1C,IGFBP5,TIMP2,FUS,DAG1,ITGB1,MIDN,ENG,SERPINE2,COL1A1,SOD1,ACTN4,CALR,C3,CD74,APOE,CCN2,SPP1,AEBP1,FLNA,HNRNPA0,PLAU,VEGFA,GNAI2,PAM,TMBIM6,ANXA2,ACTN1,DDX6,ANXA3,EPAS1,AHNAK,CTSS,APP,RHOA,CCND1,ITGAV,PTMS,SNRNP70,ANXA1,CTSD,GPC3,CADM4,EEF2,COL4A3,HNRNPL,IL6ST,LBH,MSI2,CX3CL1,SDC4,MT-CO2,TIMP3,MYO1C,PBX1,NPNT,LOXL2,YWHAE,PDGFRB,MGAT5,GSN,NSF,PECAM1,RTN4,EIF4EBP2,DUSP3,TSC22D1,…
GO:BP	positive regulation of signal transduction	GO:0009967	FALSE	3.69728e-10	9.43212	1562	304	54	26856	MYH9,CDKN1C,IGFBP5,ITGB1,ENG,COL1A1,SOD1,ACTN4,CALR,C3,CD74,APOE,CCN2,SERINC3,FLNA,VEGFA,GNAI2,LAMB2,CXCL12,AXL,CTSS,APP,RHOA,ITGAV,PDIA3,CTSD,GPC3,IL6ST,CX3CL1,TIMP3,MYO1C,NPNT,PDGFRB,TNS3,MGAT5,RTN4,GAS6,ACPP,PSAP,LAPTM5,TGM2,IQGAP1,SFRP2,HSP90AB1,MARCKS,FURIN,NID1,RAP1B,DKK2,DDX5,TNFRSF12A,ECE1,F11R,CYP1B1
GO:BP	epithelial cell migration	GO:0010631	FALSE	4.93358e-10	9.30684	315	304	24	26856	MYH9,SPARC,ITGB1,COL18A1,ACTN4,CALR,APOE,GLUL,CXCL13,VEGFA,CXCL12,ANXA3,RHOA,ITGAV,ANXA1,LOXL2,TNS3,PECAM1,RTN4,ITGA3,FSTL1,PTN,GRN,CYP1B1
GO:BP	negative regulation of molecular function	GO:0044092	FALSE	5.30001e-10	9.27572	1001	304	42	26856	ACTB,CDKN1C,B2M,TIMP2,MIDN,ENG,SERPINE2,NES,APOE,RIPOR1,FLNA,VEGFA,GNAI2,TMBIM6,APP,ITGAV,ANXA1,GPC3,TIMP3,PBX1,YWHAE,MGAT5,PECAM1,DUSP3,GAS6,NPR3,PTPRO,GRN,CDKN1B,PPP1R9B,NEDD4,SFRP2,SERPINH1,DHCR24,HEG1,AGRN,PLEC,CTSB,MPRIP,CYP1B1,PTPRB,SERPINE1
GO:BP	endothelial cell migration	GO:0043542	FALSE	5.30112e-10	9.27563	231	304	21	26856	MYH9,SPARC,ITGB1,COL18A1,CALR,APOE,GLUL,CXCL13,VEGFA,CXCL12,ANXA3,RHOA,ITGAV,ANXA1,LOXL2,TNS3,PECAM1,FSTL1,PTN,GRN,CYP1B1
GO:BP	epithelium migration	GO:0090132	FALSE	6.06111e-10	9.21745	318	304	24	26856	MYH9,SPARC,ITGB1,COL18A1,ACTN4,CALR,APOE,GLUL,CXCL13,VEGFA,CXCL12,ANXA3,RHOA,ITGAV,ANXA1,LOXL2,TNS3,PECAM1,RTN4,ITGA3,FSTL1,PTN,GRN,CYP1B1
GO:BP	circulatory system process	GO:0003013	FALSE	6.41504e-10	9.1928	555	304	31	26856	ENG,SOD1,APOE,CCN2,FLNA,VEGFA,GNAI2,COL1A2,EHD3,EPAS1,APP,REN1,RHOA,CX3CL1,ARHGEF12,TJP1,TPM1,GSN,ENPEP,ADM,GAS6,NPR3,PTPRO,EMILIN1,CLDN5,HEG1,AGRN,PLEC,ECE1,LNPEP,F11R
GO:BP	regulation of neuron projection development	GO:0010975	FALSE	6.41504e-10	9.1928	555	304	31	26856	SEMA3G,VIM,B2M,H2-D1,ITGB1,SERPINE2,APOE,H2-K1,FLNA,VEGFA,CXCL12,RHOA,DPYSL2,CX3CL1,RTN4,ITGA3,ADAMTS1,PTN,SGK1,GRN,IQGAP1,HSPA5,NEDD4,SFRP2,SEMA3F,MARCKS,SCARB2,ACTR2,AGRN,CAPRIN1,TNFRSF12A
GO:BP	negative regulation of locomotion	GO:0040013	FALSE	6.57712e-10	9.18196	350	304	25	26856	SEMA3G,MYH9,IGFBP5,DAG1,ENG,CALR,CD74,APOE,CXCL13,ARHGDIA,CXCL12,RHOA,CLIC4,CX3CL1,TPM1,DUSP3,EMILIN1,PTN,ABHD2,CLDN5,SFRP2,RBBP4,SEMA3F,CYP1B1,SERPINE1
GO:BP	response to growth factor	GO:0070848	FALSE	7.30297e-10	9.1365	753	304	36	26856	CDKN1C,SPARC,ENG,COL1A1,CRIM1,CCN2,CXCL13,VEGFA,ITGB5,COL1A2,ANXA3,ANXA1,GPC3,CADM4,MYO1C,NPNT,PDGFRB,ITGA3,DUSP3,GAS6,FSTL1,EMILIN1,IQGAP1,HSPA5,HTRA1,PPP1R9B,CLDN5,NEDD4,NCL,SFRP2,RBBP4,HSP90AB1,FURIN,ZFP36L1,VCAM1,DDX5
GO:BP	regulation of metabolic process	GO:0019222	FALSE	7.59281e-10	9.1196	7198	304	140	26856	ACTB,MYH9,VIM,CDKN1C,B2M,IGFBP5,TIMP2,FUS,DAG1,ITGB1,MIDN,ENG,SERPINE2,COL1A1,SOD1,ACTN4,CALR,C3,CD74,APOE,CCN2,SPP1,AEBP1,FLNA,HNRNPA0,PLAU,VEGFA,GNAI2,PAM,TMBIM6,ANXA2,ACTN1,DDX6,ANXA3,EPAS1,AXL,AHNAK,CTSS,APP,ASS1,RHOA,CCND1,ITGAV,PTMS,CHMP4B,SNRNP70,ANXA1,CTSD,GPC3,CADM4,EEF2,COL4A3,HNRNPL,IL6ST,LBH,MSI2,CX3CL1,SDC4,MT-CO2,TIMP3,CD34,MYO1C,PBX1,NPNT,LOXL2,YWHAE,PDGFRB,TAPBP,MGAT5,GSN,NSF,PECA…
GO:BP	tissue migration	GO:0090130	FALSE	9.08552e-10	9.04165	324	304	24	26856	MYH9,SPARC,ITGB1,COL18A1,ACTN4,CALR,APOE,GLUL,CXCL13,VEGFA,CXCL12,ANXA3,RHOA,ITGAV,ANXA1,LOXL2,TNS3,PECAM1,RTN4,ITGA3,FSTL1,PTN,GRN,CYP1B1
GO:BP	negative regulation of catalytic activity	GO:0043086	FALSE	9.66354e-10	9.01486	640	304	33	26856	ACTB,CDKN1C,TIMP2,MIDN,ENG,SERPINE2,NES,APOE,VEGFA,GNAI2,TMBIM6,APP,ANXA1,GPC3,TIMP3,MGAT5,PECAM1,DUSP3,GAS6,NPR3,PTPRO,GRN,CDKN1B,PPP1R9B,SFRP2,SERPINH1,DHCR24,HEG1,PLEC,CTSB,MPRIP,PTPRB,SERPINE1
GO:BP	cellular component morphogenesis	GO:0032989	FALSE	1.07709e-09	8.96775	847	304	38	26856	ACTB,SEMA3G,VIM,DAG1,ITGB1,NES,APOE,VEGFA,LAMB2,PDPN,CXCL12,APP,CSRP1,TUBA1A,TMOD3,PDGFRB,TPM1,RTN4,PTPRO,RHPN1,PTN,SGK1,APLP2,IQGAP1,ALCAM,RAB1A,NEDD4,SEMA3F,HSP90AB1,MARCKS,ACTR2,AGRN,PLEC,VCL,CAPRIN1,TNFRSF12A,EFNB1,ECE1
GO:BP	cellular response to growth factor stimulus	GO:0071363	FALSE	1.20628e-09	8.91855	725	304	35	26856	CDKN1C,SPARC,ENG,COL1A1,CRIM1,CCN2,CXCL13,VEGFA,ITGB5,COL1A2,ANXA1,GPC3,CADM4,MYO1C,NPNT,PDGFRB,ITGA3,DUSP3,GAS6,FSTL1,EMILIN1,IQGAP1,HSPA5,HTRA1,PPP1R9B,CLDN5,NEDD4,NCL,SFRP2,RBBP4,HSP90AB1,FURIN,ZFP36L1,VCAM1,DDX5
GO:BP	organelle organization	GO:0006996	FALSE	1.41036e-09	8.85067	3468	304	86	26856	ACTB,MYH9,VIM,CDKN1C,NEAT1,DAG1,ITGB1,SERPINE2,NES,SYNPO,SOD1,ACTN4,CALR,APOE,CCN2,MT-ND1,FLNA,CALD1,PAM,ITGB5,ANXA2,ACTN1,EHD3,DDX6,EPAS1,TPM4,RHOA,DPYSL2,TUBA1B,CHMP4B,ANXA1,CTSD,CX3CL1,SDC4,MYO1D,TAGLN2,CD34,CSRP1,NPHS1,MYO1C,TUBA1A,TMOD3,CDC42BPB,TJP1,PDGFRB,TNS3,MT-ND4,TPM1,GSN,PECAM1,RTN4,SPTBN1,TUBB5,HNRNPA1,LMNA,ACPP,RPL10-PS3,RHPN1,COTL1,SGK1,RPS27RT,GRN,CDKN1B,LAPTM5,CDS2,IQGAP1,EHD2,RA…
GO:BP	negative regulation of cell migration	GO:0030336	FALSE	1.48592e-09	8.828	301	304	23	26856	MYH9,IGFBP5,DAG1,ENG,CALR,CD74,APOE,CXCL13,ARHGDIA,CXCL12,RHOA,CLIC4,CX3CL1,TPM1,DUSP3,EMILIN1,PTN,ABHD2,CLDN5,SFRP2,RBBP4,CYP1B1,SERPINE1
GO:BP	positive regulation of signaling	GO:0023056	FALSE	1.60931e-09	8.79336	1940	304	60	26856	MYH9,CDKN1C,IGFBP5,ITGB1,ENG,SERPINE2,COL1A1,SOD1,ACTN4,CALR,C3,CD74,APOE,GLUL,CCN2,SPP1,SERINC3,FLNA,VEGFA,GNAI2,LAMB2,ANXA2,CXCL12,AXL,CTSS,APP,RHOA,ITGAV,PDIA3,CTSD,GPC3,IL6ST,CX3CL1,TIMP3,MYO1C,NPNT,PDGFRB,TNS3,MGAT5,NSF,RTN4,GAS6,ACPP,PTN,PSAP,LAPTM5,TGM2,IQGAP1,SFRP2,HSP90AB1,MARCKS,FURIN,NID1,RAP1B,DKK2,DDX5,TNFRSF12A,ECE1,F11R,CYP1B1
GO:BP	synapse organization	GO:0050808	FALSE	1.649e-09	8.78278	538	304	30	26856	ACTB,SPARC,DAG1,ITGB1,SYNPO,C3,APOE,COL4A1,FLNA,LAMB2,ACTN1,APP,RHOA,TUBA1A,ITGA3,TUBB5,PTPRO,PTN,GRN,CHD4,C1QB,C1QA,NEDD4,SEMA3F,MARCKS,RAP1B,ACTR2,AGRN,CAPRIN1,EFNB1
GO:BP	positive regulation of endocytosis	GO:0045807	FALSE	1.96581e-09	8.70646	194	304	19	26856	MYH9,B2M,ITGB1,SOD1,ACTN4,CALR,C3,APOE,VEGFA,ANXA2,AXL,APP,GPC3,PROS1,CD151,NSF,GAS6,LMAN2,SERPINE1
GO:BP	regulation of phosphate metabolic process	GO:0019220	FALSE	2.00059e-09	8.69884	1327	304	48	26856	ACTB,MYH9,CDKN1C,DAG1,ITGB1,MIDN,ENG,SOD1,C3,CD74,APOE,CCN2,VEGFA,GNAI2,ANXA2,AXL,APP,RHOA,CCND1,CADM4,IL6ST,CX3CL1,SDC4,MT-CO2,NPNT,YWHAE,PDGFRB,MGAT5,PECAM1,DUSP3,GAS6,PTPRO,ADGRF5,CDKN1B,APLP2,IQGAP1,PPP1R9B,NCL,SFRP2,HSP90AB1,MARCKS,HEG1,AGRN,PLEC,CCNI,YWHAB,MPRIP,PTPRB
GO:BP	regulation of phosphorus metabolic process	GO:0051174	FALSE	2.05539e-09	8.68711	1328	304	48	26856	ACTB,MYH9,CDKN1C,DAG1,ITGB1,MIDN,ENG,SOD1,C3,CD74,APOE,CCN2,VEGFA,GNAI2,ANXA2,AXL,APP,RHOA,CCND1,CADM4,IL6ST,CX3CL1,SDC4,MT-CO2,NPNT,YWHAE,PDGFRB,MGAT5,PECAM1,DUSP3,GAS6,PTPRO,ADGRF5,CDKN1B,APLP2,IQGAP1,PPP1R9B,NCL,SFRP2,HSP90AB1,MARCKS,HEG1,AGRN,PLEC,CCNI,YWHAB,MPRIP,PTPRB
GO:BP	regulation of nitrogen compound metabolic process	GO:0051171	FALSE	2.1382e-09	8.66995	5660	304	118	26856	ACTB,MYH9,VIM,CDKN1C,IGFBP5,TIMP2,FUS,DAG1,ITGB1,ENG,SERPINE2,COL1A1,SOD1,ACTN4,CALR,C3,CD74,APOE,CCN2,SPP1,AEBP1,FLNA,HNRNPA0,PLAU,VEGFA,GNAI2,PAM,TMBIM6,ANXA2,ACTN1,DDX6,ANXA3,EPAS1,AHNAK,CTSS,APP,ASS1,RHOA,CCND1,ITGAV,PTMS,SNRNP70,CTSD,GPC3,CADM4,EEF2,COL4A3,HNRNPL,IL6ST,LBH,MSI2,CX3CL1,SDC4,MT-CO2,TIMP3,MYO1C,PBX1,NPNT,LOXL2,YWHAE,PDGFRB,MGAT5,GSN,NSF,PECAM1,RTN4,EIF4EBP2,DUSP3,TSC22D1,GAS6,K…
GO:BP	regulation of vesicle-mediated transport	GO:0060627	FALSE	2.77289e-09	8.55707	587	304	31	26856	ACTB,MYH9,B2M,ITGB1,SOD1,ACTN4,CALR,C3,APOE,VEGFA,GNAI2,ANXA2,ARHGDIA,AXL,APP,ITGAV,ANXA1,GPC3,PROS1,SDC4,CD151,NSF,GAS6,TGM2,EHD2,NEDD4,MSN,RAP1B,LMAN2,LAMP1,SERPINE1
GO:BP	positive regulation of macromolecule metabolic process	GO:0010604	FALSE	3.01354e-09	8.52092	3580	304	87	26856	ACTB,MYH9,VIM,CDKN1C,B2M,FUS,DAG1,ITGB1,ENG,COL1A1,SOD1,ACTN4,CALR,C3,CD74,APOE,CCN2,SPP1,HNRNPA0,VEGFA,ANXA2,ACTN1,ANXA3,EPAS1,CTSS,APP,RHOA,CCND1,PTMS,SNRNP70,ANXA1,CTSD,GPC3,EEF2,COL4A3,IL6ST,LBH,CX3CL1,SDC4,CD34,MYO1C,PBX1,NPNT,PDGFRB,GSN,NSF,PECAM1,RTN4,ITGA3,SPTBN1,GAS6,KHSRP,HNRNPA1,LMNA,EMILIN1,GRN,CDKN1B,AGPAT1,LAPTM5,CHD4,IQGAP1,HSPA5,RAB1A,PRPF19,CLDN5,NEDD4,SRSF5,NCL,SFRP2,RBBP4,MAF,H…
GO:BP	regulation of cellular component biogenesis	GO:0044087	FALSE	3.32634e-09	8.47803	1013	304	41	26856	MYH9,PODXL,DAG1,SYNPO,APOE,CCN2,CXCL13,FLNA,VEGFA,APP,RHOA,CHMP4B,CX3CL1,SDC4,NPHS1,MYO1C,TMOD3,TJP1,TPM1,GSN,PECAM1,DUSP3,SPTBN1,EMILIN1,RHPN1,COTL1,SGK1,CDKN1B,CHD4,IQGAP1,HSPA5,CLDN5,MSN,EML2,RAP1B,ACTR2,AGRN,VCL,CAPRIN1,EFNB1,F11R
GO:BP	negative regulation of cell population proliferation	GO:0008285	FALSE	4.05849e-09	8.39164	885	304	38	26856	SEMA3G,VIM,CDKN1C,B2M,SPARC,IGFBP5,H2-D1,ITGB1,ENG,HSPG2,SERPINE2,APOE,H2-K1,FLNA,PDPN,CXCL12,H2-AA,TNS2,APP,RHOA,GPC3,COL4A3,SDC4,TIMP3,RGS5,TPM1,RTN4,ITGA3,ADM,NPR3,LMNA,PTN,CDKN1B,LAPTM5,SFRP2,SEMA3F,DHCR24,CYP1B1
GO:BP	negative regulation of cell motility	GO:2000146	FALSE	4.07365e-09	8.39002	316	304	23	26856	MYH9,IGFBP5,DAG1,ENG,CALR,CD74,APOE,CXCL13,ARHGDIA,CXCL12,RHOA,CLIC4,CX3CL1,TPM1,DUSP3,EMILIN1,PTN,ABHD2,CLDN5,SFRP2,RBBP4,CYP1B1,SERPINE1
GO:BP	biological process involved in interspecies interaction between organisms	GO:0044419	FALSE	4.7489e-09	8.32341	1881	304	58	26856	LYZ2,MT2,VIM,B2M,DAG1,H2-AB1,CALR,C3,P4HB,CD74,APOE,SERINC3,CXCL13,H2-K1,HNRNPA0,H2-Q7,CXCL12,ANXA3,H2-AA,AXL,APP,REN1,ASS1,RHOA,ITGAV,CHMP4B,ANXA1,GPC3,CX3CL1,MYO1C,TJP1,LY6E,GSN,RTN4,ADM,GAS6,CES1G,TKFC,EMILIN1,COTL1,HBA-A2,GRN,CLEC2D,C1QB,HTRA1,RAB1A,C1QA,NEDD4,NCL,HSP90AB1,FURIN,VCAM1,ACTR2,CFB,GGT1,CTSB,LAMP1,SERPINE1
GO:BP	blood circulation	GO:0008015	FALSE	4.87037e-09	8.31244	524	304	29	26856	ENG,SOD1,APOE,CCN2,FLNA,VEGFA,COL1A2,EHD3,EPAS1,APP,REN1,RHOA,CX3CL1,ARHGEF12,TJP1,TPM1,GSN,ENPEP,ADM,GAS6,NPR3,PTPRO,EMILIN1,CLDN5,AGRN,PLEC,ECE1,LNPEP,F11R
GO:BP	renal system process	GO:0003014	FALSE	5.33508e-09	8.27286	133	304	16	26856	GNAI2,SLC22A12,REN1,RHOA,CD34,GSN,ITGA3,ADM,GAS6,NPR3,PTPRO,ADGRF5,RHPN1,PSAP,AQP6,MLLT6
GO:BP	regulation of cellular localization	GO:0060341	FALSE	5.9291e-09	8.22701	1078	304	42	26856	ACTB,MYH9,DAG1,ITGB1,MIDN,APOE,GLUL,RIPOR1,FLNA,VEGFA,PAM,TMBIM6,ANXA2,ARHGDIA,APP,ANXA1,CTSD,GPC3,MYO1C,YWHAE,GSN,PECAM1,RTN4,ITGA3,SPTBN1,GAS6,LMNA,PTN,SGK1,IQGAP1,EHD2,PPP1R9B,NEDD4,CLTC,ANXA5,HSP90AB1,MSN,ZFP36L1,UCP2,VCL,NUCB1,LAMP1
GO:BP	protein maturation	GO:0051604	FALSE	7.05741e-09	8.15135	532	304	29	26856	MYH9,B2M,SERPINE2,CALR,P4HB,CD74,AEBP1,FLNA,PLAU,ANXA2,CTSS,REN1,PDIA3,GSN,ENPEP,PCSK6,KHSRP,HYOU1,PLAT,GRN,HSPA5,SERPINH1,HSP90AB1,FURIN,DHCR24,HSPA4,GGT1,ECE1,SERPINE1
GO:BP	growth	GO:0040007	FALSE	7.19806e-09	8.14278	1038	304	41	26856	SEMA3G,MT2,CDKN1C,IGFBP5,DAG1,ITGB1,SERPINE2,SOD1,C3,APOE,PLAU,VEGFA,LAMB2,CXCL12,TNS2,APP,RHOA,ANXA1,SELENOP,GPC3,CLIC4,PDGFRB,RTN4,ADM,PTN,SGK1,PSAP,GRN,CDKN1B,IQGAP1,ALCAM,PPP1R9B,SFRP2,SEMA3F,HSP90AB1,ZFP36L1,HEG1,AGRN,PLEC,VCL,TNFRSF12A
GO:BP	regulation of endocytosis	GO:0030100	FALSE	8.7662e-09	8.05719	328	304	23	26856	ACTB,MYH9,B2M,ITGB1,SOD1,ACTN4,CALR,C3,APOE,VEGFA,ANXA2,AXL,APP,ITGAV,GPC3,PROS1,CD151,NSF,GAS6,TGM2,NEDD4,LMAN2,SERPINE1
GO:BP	cell junction assembly	GO:0034329	FALSE	1.05715e-08	7.97586	467	304	27	26856	ACTB,MYH9,ITGB1,ACTN4,VEGFA,ACTN1,APP,RHOA,ITGAV,TNS1,SDC4,NPHS1,MYO1C,TJP1,PECAM1,DUSP3,PTPRO,RHPN1,CHD4,IQGAP1,CLDN5,RAP1B,AGRN,PLEC,VCL,EFNB1,F11R
GO:BP	regulation of plasma membrane bounded cell projection organization	GO:0120035	FALSE	1.19997e-08	7.92083	744	304	34	26856	SEMA3G,PODXL,VIM,B2M,H2-D1,ITGB1,SERPINE2,APOE,H2-K1,FLNA,VEGFA,PDPN,CXCL12,APP,RHOA,DPYSL2,CX3CL1,RTN4,ITGA3,ADAMTS1,PTN,SGK1,GRN,IQGAP1,HSPA5,NEDD4,SFRP2,SEMA3F,MARCKS,SCARB2,ACTR2,AGRN,CAPRIN1,TNFRSF12A
GO:BP	cellular component assembly	GO:0022607	FALSE	1.34079e-08	7.87264	4073	304	93	26856	ACTB,MYH9,PODXL,B2M,FUS,DAG1,ITGB1,H2-AB1,SYNPO,ACTN4,CALR,CD74,APOE,CCN2,MT-ND1,CXCL13,FLNA,VEGFA,CALD1,ITGB5,LAMB2,COL1A2,ANXA2,ACTN1,EHD3,DDX6,CXCL12,H2-AA,APP,RHOA,MYLK,ITGAV,TNS1,CHMP4B,PDIA3,CTSD,CX3CL1,SDC4,CD34,CSRP1,NPHS1,MYO1C,TUBA1A,TMOD3,TJP1,PDGFRB,TAPBP,TNS3,MT-ND4,TPM1,GSN,PECAM1,RTN4,DUSP3,SPTBN1,TUBB5,GAS6,CES1G,PTPRO,RPL10-PS3,EMILIN1,RHPN1,COTL1,SGK1,PSAP,RPS27RT,CDKN1B,ATP5G3,…
GO:BP	regulation of macromolecule metabolic process	GO:0060255	FALSE	1.49109e-08	7.8265	6707	304	130	26856	ACTB,MYH9,VIM,CDKN1C,B2M,IGFBP5,TIMP2,FUS,DAG1,ITGB1,ENG,SERPINE2,COL1A1,SOD1,ACTN4,CALR,C3,CD74,APOE,CCN2,SPP1,AEBP1,FLNA,HNRNPA0,PLAU,VEGFA,GNAI2,PAM,TMBIM6,ANXA2,ACTN1,DDX6,ANXA3,EPAS1,AXL,AHNAK,CTSS,APP,RHOA,CCND1,ITGAV,PTMS,SNRNP70,ANXA1,CTSD,GPC3,CADM4,EEF2,COL4A3,HNRNPL,IL6ST,LBH,MSI2,CX3CL1,SDC4,TIMP3,CD34,MYO1C,PBX1,NPNT,LOXL2,YWHAE,PDGFRB,TAPBP,MGAT5,GSN,NSF,PECAM1,RTN4,EIF4EBP2,ITGA3,D…
GO:BP	homeostatic process	GO:0042592	FALSE	1.58104e-08	7.80106	1828	304	56	26856	MYH9,FTL1-PS1,MT2,B2M,IGFBP5,ITGB1,SYNPO,SOD1,CD74,APOE,GLUL,CCN2,SPP1,FLNA,VEGFA,GNAI2,TMBIM6,EPAS1,AXL,CTSS,TNS2,APP,ITGAV,CLIC5,CHMP4B,ANXA1,CLIC4,CX3CL1,CD34,TUBA1A,TMOD3,TJP1,YWHAE,PDGFRB,TNS3,RTN4,ADM,GAS6,CES1G,FSTL1,NPR3,ADGRF5,SGK1,HBA-A2,GRN,APLP2,TGM2,AQP6,CLDN5,SPNS2,ZFP36L1,UCP2,VCAM1,MLLT6,ILDR2,LNPEP
GO:BP	positive regulation of cell communication	GO:0010647	FALSE	1.69053e-08	7.77198	1941	304	58	26856	MYH9,CDKN1C,IGFBP5,ITGB1,ENG,SERPINE2,COL1A1,SOD1,ACTN4,CALR,C3,CD74,APOE,GLUL,CCN2,SPP1,SERINC3,FLNA,VEGFA,GNAI2,LAMB2,CXCL12,AXL,CTSS,APP,RHOA,ITGAV,PDIA3,CTSD,GPC3,IL6ST,CX3CL1,TIMP3,MYO1C,NPNT,PDGFRB,TNS3,MGAT5,RTN4,GAS6,ACPP,PTN,PSAP,LAPTM5,TGM2,IQGAP1,SFRP2,HSP90AB1,MARCKS,FURIN,NID1,RAP1B,DKK2,DDX5,TNFRSF12A,ECE1,F11R,CYP1B1
GO:BP	muscle cell migration	GO:0014812	FALSE	1.88731e-08	7.72416	122	304	15	26856	MYH9,IGFBP5,PLAU,RHOA,ANXA1,IL6ST,PDGFRB,TPM1,ADAMTS1,PLAT,ABHD2,IQGAP1,S100A11,CYP1B1,SERPINE1
GO:BP	response to peptide	GO:1901652	FALSE	1.97375e-08	7.70471	555	304	29	26856	VIM,IGFBP5,DAG1,COL1A1,GNAI2,CXCL12,SLC22A12,TNS2,APP,ASS1,ANXA1,CTSD,MYO1C,EIF4EBP2,ADM,YWHAG,SGK1,CDKN1B,IQGAP1,PPP1R9B,SRSF5,NCL,ANXA5,MARCKS,ZFP36L1,UCP2,RAP1B,VCAM1,CYP1B1
GO:BP	regulation of cell projection organization	GO:0031344	FALSE	1.99429e-08	7.70021	758	304	34	26856	SEMA3G,PODXL,VIM,B2M,H2-D1,ITGB1,SERPINE2,APOE,H2-K1,FLNA,VEGFA,PDPN,CXCL12,APP,RHOA,DPYSL2,CX3CL1,RTN4,ITGA3,ADAMTS1,PTN,SGK1,GRN,IQGAP1,HSPA5,NEDD4,SFRP2,SEMA3F,MARCKS,SCARB2,ACTR2,AGRN,CAPRIN1,TNFRSF12A
GO:BP	regulation of cell-cell adhesion	GO:0022407	FALSE	2.08432e-08	7.68104	481	304	27	26856	ACTB,PODXL,B2M,SERPINE2,H2-AB1,CD74,IGFBP2,CXCL13,VEGFA,PDPN,DOCK8,CXCL12,H2-AA,ASS1,RHOA,ANXA1,IL6ST,CX3CL1,SDC4,TJP1,DUSP3,EMILIN1,LAPTM5,VCAM1,ILDR2,EFNB1,F11R
GO:BP	regulation of response to wounding	GO:1903034	FALSE	2.2553e-08	7.64679	170	304	17	26856	ITGB1,SERPINE2,APOE,FLNA,PLAU,ANXA2,MYLK,ANXA1,CADM4,PROS1,EMILIN1,PTN,PLAT,GRN,ANXA5,TNFRSF12A,SERPINE1
GO:BP	positive regulation of cellular metabolic process	GO:0031325	FALSE	2.30672e-08	7.63701	3522	304	84	26856	ACTB,MYH9,VIM,CDKN1C,B2M,FUS,DAG1,ITGB1,ENG,COL1A1,SOD1,ACTN4,CALR,C3,CD74,APOE,CCN2,SPP1,HNRNPA0,PLAU,VEGFA,GNAI2,ANXA2,ACTN1,ANXA3,EPAS1,AXL,APP,ASS1,RHOA,CCND1,PTMS,SNRNP70,ANXA1,EEF2,IL6ST,LBH,CX3CL1,SDC4,MT-CO2,CD34,MYO1C,PBX1,NPNT,PDGFRB,GSN,PECAM1,RTN4,ITGA3,SPTBN1,GAS6,KHSRP,HNRNPA1,LMNA,ADGRF5,EMILIN1,CDKN1B,AGPAT1,LAPTM5,CHD4,IQGAP1,RAB1A,PRPF19,CLDN5,SRSF5,NCL,SFRP2,RBBP4,MAF,HSP90AB1,…
GO:BP	response to organonitrogen compound	GO:0010243	FALSE	3.36786e-08	7.47265	1236	304	44	26856	ACTB,VIM,IGFBP5,DAG1,ITGB1,COL1A1,CALR,APOE,COL4A1,FLNA,GNAI2,TMBIM6,COL1A2,CXCL12,SLC22A12,TNS2,APP,REN1,ASS1,CCND1,ANXA1,CTSD,MYO1C,TUBA1A,EIF4EBP2,ADM,CES1G,YWHAG,SGK1,CDKN1B,TGM2,IQGAP1,HSPA5,PPP1R9B,SRSF5,NCL,ANXA5,MARCKS,ZFP36L1,UCP2,RAP1B,VCAM1,AGRN,CYP1B1
GO:BP	positive regulation of cell development	GO:0010720	FALSE	3.38652e-08	7.47025	529	304	28	26856	ACTB,VIM,DAG1,ITGB1,SERPINE2,CD74,APOE,VEGFA,CXCL12,H2-AA,AXL,RHOA,ANXA1,IL6ST,CX3CL1,RTN4,GAS6,PTN,SGK1,TGM2,PRPF19,CLDN5,MARCKS,ZFP36L1,ACTR2,CAPRIN1,TNFRSF12A,F11R
GO:BP	cellular component biogenesis	GO:0044085	FALSE	3.59816e-08	7.44392	4347	304	96	26856	ACTB,MYH9,PODXL,B2M,FUS,DAG1,ITGB1,SERPINE2,H2-AB1,SYNPO,ACTN4,CALR,CD74,APOE,GLUL,CCN2,MT-ND1,CXCL13,FLNA,VEGFA,CALD1,ITGB5,LAMB2,COL1A2,ANXA2,ACTN1,EHD3,DDX6,CXCL12,H2-AA,APP,RHOA,MYLK,ITGAV,TNS1,CHMP4B,PDIA3,CTSD,CX3CL1,SDC4,CD34,CSRP1,NPHS1,MYO1C,TUBA1A,TMOD3,TJP1,PDGFRB,TAPBP,TNS3,MT-ND4,TPM1,GSN,PECAM1,RTN4,DUSP3,SPTBN1,TUBB5,GAS6,CES1G,PTPRO,RPL10-PS3,EMILIN1,RHPN1,COTL1,SGK1,PSAP,RPS27RT,…
GO:BP	regulation of supramolecular fiber organization	GO:1902903	FALSE	3.74038e-08	7.42708	386	304	24	26856	SYNPO,APOE,CCN2,AEBP1,FLNA,APP,RHOA,CX3CL1,SDC4,NPHS1,MYO1C,TMOD3,TJP1,TPM1,GSN,PECAM1,SPTBN1,EMILIN1,RHPN1,COTL1,SGK1,CDKN1B,EML2,F11R
GO:BP	regulation of cell activation	GO:0050865	FALSE	3.90635e-08	7.40823	651	304	31	26856	ACTB,B2M,SERPINE2,H2-AB1,CD74,APOE,CCN2,IGFBP2,FLNA,PDPN,DOCK8,H2-AA,AXL,RHOA,ANXA1,IL6ST,CX3CL1,SDC4,PDGFRB,DUSP3,GAS6,ADGRF5,EMILIN1,GRN,LAPTM5,ZFP36L1,VCAM1,ILDR2,EFNB1,F11R,LAMP1
GO:BP	negative regulation of signaling	GO:0023057	FALSE	4.02979e-08	7.39472	1445	304	48	26856	IGFBP5,DAG1,ITGB1,MIDN,SERPINE2,CALR,CD74,APOE,CRIM1,RIPOR1,GNAI2,TMBIM6,CXCL12,TNS2,APP,RHOA,ITGAV,GPC3,CADM4,IL6ST,LBH,CX3CL1,TIMP3,RGS5,TNS3,ITGA3,DUSP3,ADM,GAS6,LMNA,PTPRO,TKFC,EMILIN1,HYOU1,LAPTM5,HSPA5,HTRA1,NEDD4,NCL,SFRP2,RBBP4,ANXA5,HSP90AB1,UCP2,HEG1,YWHAB,DKK2,SERPINE1
GO:BP	negative regulation of cell communication	GO:0010648	FALSE	4.32946e-08	7.36357	1448	304	48	26856	IGFBP5,DAG1,ITGB1,MIDN,SERPINE2,CALR,CD74,APOE,CRIM1,RIPOR1,GNAI2,TMBIM6,CXCL12,TNS2,APP,RHOA,ITGAV,GPC3,CADM4,IL6ST,LBH,CX3CL1,TIMP3,RGS5,TNS3,ITGA3,DUSP3,ADM,GAS6,LMNA,PTPRO,TKFC,EMILIN1,HYOU1,LAPTM5,HSPA5,HTRA1,NEDD4,NCL,SFRP2,RBBP4,ANXA5,HSP90AB1,UCP2,HEG1,YWHAB,DKK2,SERPINE1
GO:BP	smooth muscle cell migration	GO:0014909	FALSE	4.5289e-08	7.34401	108	304	14	26856	MYH9,IGFBP5,PLAU,RHOA,IL6ST,PDGFRB,TPM1,ADAMTS1,PLAT,ABHD2,IQGAP1,S100A11,CYP1B1,SERPINE1
GO:BP	nitrogen compound transport	GO:0071705	FALSE	4.6498e-08	7.33257	2104	304	60	26856	ACTB,MYH9,SLC6A6,SLC13A1,DAG1,ITGB1,MIDN,COL1A1,ACTN4,CALR,CD74,APOE,GLUL,RIPOR1,FLNA,PAM,EHD3,CXCL12,SLC22A12,APP,DPYSL2,CAVIN1,CHMP4B,ANXA1,MYO1D,MYO1C,TUBA1A,YWHAE,TBC1D13,NSF,RTN4,SPTBN1,GAS6,KHSRP,HNRNPA1,LMNA,YWHAG,HYOU1,HNRNPA3,PSAP,LAPTM5,TGM2,HSPA5,RAB1A,AQP6,NEDD4,CLTC,ANXA5,HSP90AB1,MARCKS,ZFP36L1,SCARB2,UCP2,AGRN,SSR3,HSPA4,ILDR2,YWHAB,NUCB1,LMAN2
GO:BP	central nervous system development	GO:0007417	FALSE	5.64666e-08	7.24821	1014	304	39	26856	VIM,B2M,DAG1,ITGB1,SERPINE2,NES,C3,COL4A1,FLNA,LAMB2,CXCL12,ANXA3,AXL,APP,RHOA,SELENOP,IL6ST,MSI2,TUBA1A,PBX1,YWHAE,MT-ND4,GSN,RTN4,SPTBN1,PTN,PSAP,GRN,APLP2,HSPA5,PPP1R9B,PRPF19,C1QA,TSPAN2,SFRP2,RBBP4,SEMA3F,HSP90AB1,MARCKS
GO:BP	cellular response to stress	GO:0033554	FALSE	6.14269e-08	7.21164	2005	304	58	26856	ACTB,B2M,FUS,DAG1,SOD1,CALR,P4HB,CD74,GLUL,CCN2,SPP1,RIPOR1,SERINC3,FLNA,VEGFA,TMBIM6,LAMB2,CXCL12,EPAS1,AXL,APP,ASS1,RHOA,MYLK,CCND1,PDIA3,ANXA1,NPHS1,YWHAE,PDGFRB,TPM1,RTN4,DUSP3,ADM,GAS6,HNRNPA1,LMNA,HYOU1,PTN,SGK1,PSAP,GRN,CDKN1B,GNB1,CHD4,HSPA5,PRPF19,SFRP2,HSP90AB1,MARCKS,ZFP36L1,UCP2,ACTR2,PLEC,CRIP1,GGT1,DDX5,CYP1B1
GO:BP	cell part morphogenesis	GO:0032990	FALSE	6.35633e-08	7.19679	748	304	33	26856	ACTB,SEMA3G,VIM,DAG1,ITGB1,NES,APOE,VEGFA,LAMB2,PDPN,CXCL12,APP,TUBA1A,RTN4,PTPRO,RHPN1,PTN,SGK1,APLP2,IQGAP1,ALCAM,NEDD4,SEMA3F,HSP90AB1,MARCKS,ACTR2,AGRN,PLEC,VCL,CAPRIN1,TNFRSF12A,EFNB1,ECE1
GO:BP	blood coagulation	GO:0007596	FALSE	6.73489e-08	7.17167	182	304	17	26856	SERPINE2,C3,APOE,FLNA,PLAU,PDPN,ANXA2,AXL,PDIA3,PROS1,CX3CL1,GAS6,EMILIN1,PLAT,ANXA5,F11R,SERPINE1
GO:BP	response to oxygen levels	GO:0070482	FALSE	7.98511e-08	7.09772	436	304	25	26856	ENG,HSPG2,COL1A1,P4HB,PLAU,VEGFA,TMBIM6,PDPN,CXCL12,EPAS1,PLOD2,MT-ATP6,LOXL2,MT-ND4,RTN4,ADM,LMNA,HYOU1,PLAT,CDKN1B,GNB1,ZFP36L1,UCP2,VCAM1,ECE1
GO:BP	negative regulation of programmed cell death	GO:0043069	FALSE	8.10648e-08	7.09117	1074	304	40	26856	ITGB1,NES,SOD1,CD74,APOE,SPP1,FLNA,VEGFA,GNAI2,TMBIM6,PDPN,DOCK8,CXCL12,AXL,RHOA,CCND1,ITGAV,PTMS,IL6ST,CX3CL1,ST3GAL1,TJP1,PDGFRB,TSC22D1,GAS6,FSTL1,LMNA,RPL10-PS3,HYOU1,SGK1,GRN,CDKN1B,LAPTM5,HSPA5,NCL,SFRP2,HSP90AB1,UCP2,DHCR24,SERPINE1
GO:BP	response to hypoxia	GO:0001666	FALSE	8.28649e-08	7.08163	333	304	22	26856	ENG,HSPG2,P4HB,PLAU,VEGFA,TMBIM6,CXCL12,EPAS1,PLOD2,LOXL2,MT-ND4,RTN4,ADM,LMNA,HYOU1,PLAT,CDKN1B,GNB1,ZFP36L1,UCP2,VCAM1,ECE1
GO:BP	coagulation	GO:0050817	FALSE	8.73797e-08	7.05859	185	304	17	26856	SERPINE2,C3,APOE,FLNA,PLAU,PDPN,ANXA2,AXL,PDIA3,PROS1,CX3CL1,GAS6,EMILIN1,PLAT,ANXA5,F11R,SERPINE1
GO:BP	hemostasis	GO:0007599	FALSE	9.51981e-08	7.02137	186	304	17	26856	SERPINE2,C3,APOE,FLNA,PLAU,PDPN,ANXA2,AXL,PDIA3,PROS1,CX3CL1,GAS6,EMILIN1,PLAT,ANXA5,F11R,SERPINE1
GO:BP	regulation of intracellular signal transduction	GO:1902531	FALSE	9.59132e-08	7.01812	1641	304	51	26856	MYH9,IGFBP5,DAG1,ITGB1,ENG,SOD1,ACTN4,CALR,C3,P4HB,CD74,APOE,CCN2,RIPOR1,SERINC3,FLNA,VEGFA,GNAI2,TMBIM6,ARHGDIA,CXCL12,AXL,APP,REN1,RHOA,ITGAV,CADM4,LBH,CX3CL1,TIMP3,NPNT,PDGFRB,TNS3,RTN4,ITGA3,DUSP3,SPTBN1,GAS6,EMILIN1,HYOU1,PSAP,LAPTM5,TGM2,IQGAP1,SFRP2,HSP90AB1,RAP1B,HEG1,DDX5,ECE1,F11R
GO:BP	cell projection morphogenesis	GO:0048858	FALSE	9.61733e-08	7.01695	717	304	32	26856	ACTB,SEMA3G,VIM,DAG1,ITGB1,NES,APOE,VEGFA,LAMB2,PDPN,CXCL12,APP,TUBA1A,RTN4,PTPRO,RHPN1,PTN,SGK1,APLP2,IQGAP1,ALCAM,NEDD4,SEMA3F,HSP90AB1,MARCKS,ACTR2,AGRN,VCL,CAPRIN1,TNFRSF12A,EFNB1,ECE1
GO:BP	response to nitrogen compound	GO:1901698	FALSE	9.78806e-08	7.0093	1328	304	45	26856	ACTB,VIM,IGFBP5,DAG1,ITGB1,COL1A1,CALR,APOE,COL4A1,FLNA,GNAI2,TMBIM6,COL1A2,CXCL12,SLC22A12,TNS2,APP,REN1,ASS1,CCND1,ITGAV,ANXA1,CTSD,MYO1C,TUBA1A,EIF4EBP2,ADM,CES1G,YWHAG,SGK1,CDKN1B,TGM2,IQGAP1,HSPA5,PPP1R9B,SRSF5,NCL,ANXA5,MARCKS,ZFP36L1,UCP2,RAP1B,VCAM1,AGRN,CYP1B1
GO:BP	antigen processing and presentation of peptide antigen	GO:0048002	TRUE	9.85704e-08	7.00625	75	304	12	26856	B2M,H2-D1,H2-AB1,CALR,CD74,H2-K1,H2-Q7,H2-AA,CTSS,H2-EB1,PDIA3,TAPBP
GO:BP	regulation of angiogenesis	GO:0045765	FALSE	1.01672e-07	6.9928	304	304	21	26856	SPARC,ITGB1,ENG,C3,GLUL,VEGFA,ANXA3,COL4A3,CD34,TJP1,RTN4,ADAMTS1,ADM,EMILIN1,PTN,GRN,CLDN5,SFRP2,TNFRSF12A,CYP1B1,SERPINE1
GO:BP	positive regulation of cell-substrate adhesion	GO:0010811	FALSE	1.02211e-07	6.9905	137	304	15	26856	MYH9,DAG1,ITGB1,CALR,P4HB,SPP1,FLNA,VEGFA,SDC4,NPNT,ITGA3,EMILIN1,PTN,IQGAP1,NID1
GO:BP	secretion	GO:0046903	FALSE	1.07057e-07	6.97039	1084	304	40	26856	MYH9,SLC51A,MIDN,ENG,SERPINE2,CD74,APOE,GLUL,CCN2,SPP1,VEGFA,GNAI2,PAM,ANXA2,CXCL12,ANXA3,AXL,REN1,CCND1,DPYSL2,CAVIN1,ANXA1,SDC4,MT-CO2,NSF,PCSK6,RTN4,ADM,CES1G,NPR3,PSAP,TGM2,RAB1A,ANXA5,FURIN,EXOC3L2,UCP2,RAP1B,ILDR2,LAMP1
GO:BP	endothelium development	GO:0003158	FALSE	1.25968e-07	6.89974	139	304	15	26856	COL18A1,VEGFA,PDPN,RHOA,CLIC4,CD34,TJP1,PECAM1,FSTL1,CLDN5,MSN,RAP1B,HEG1,VCL,F11R
GO:BP	regulation of vasculature development	GO:1901342	FALSE	1.29678e-07	6.88713	308	304	21	26856	SPARC,ITGB1,ENG,C3,GLUL,VEGFA,ANXA3,COL4A3,CD34,TJP1,RTN4,ADAMTS1,ADM,EMILIN1,PTN,GRN,CLDN5,SFRP2,TNFRSF12A,CYP1B1,SERPINE1
GO:BP	negative regulation of apoptotic process	GO:0043066	FALSE	1.37216e-07	6.8626	1045	304	39	26856	ITGB1,NES,SOD1,CD74,APOE,SPP1,FLNA,VEGFA,GNAI2,TMBIM6,PDPN,DOCK8,CXCL12,AXL,RHOA,CCND1,ITGAV,PTMS,IL6ST,CX3CL1,ST3GAL1,TJP1,PDGFRB,TSC22D1,GAS6,FSTL1,LMNA,RPL10-PS3,HYOU1,SGK1,GRN,CDKN1B,HSPA5,NCL,SFRP2,HSP90AB1,UCP2,DHCR24,SERPINE1
GO:BP	regulation of smooth muscle cell migration	GO:0014910	FALSE	1.54456e-07	6.8112	97	304	13	26856	MYH9,IGFBP5,PLAU,RHOA,IL6ST,PDGFRB,TPM1,ADAMTS1,ABHD2,IQGAP1,S100A11,CYP1B1,SERPINE1
GO:BP	actin filament bundle assembly	GO:0051017	FALSE	1.75786e-07	6.75502	167	304	16	26856	MYH9,SYNPO,ACTN4,CCN2,FLNA,CALD1,ITGB5,ACTN1,RHOA,CX3CL1,SDC4,TJP1,TPM1,RHPN1,MARCKS,F11R
GO:BP	negative regulation of signal transduction	GO:0009968	FALSE	1.8442e-07	6.73419	1303	304	44	26856	IGFBP5,DAG1,ITGB1,SERPINE2,CALR,CD74,APOE,CRIM1,RIPOR1,GNAI2,TMBIM6,CXCL12,TNS2,APP,RHOA,ITGAV,GPC3,CADM4,IL6ST,LBH,CX3CL1,TIMP3,RGS5,TNS3,ITGA3,DUSP3,ADM,GAS6,LMNA,PTPRO,TKFC,EMILIN1,HYOU1,LAPTM5,HSPA5,HTRA1,NEDD4,NCL,SFRP2,RBBP4,HEG1,YWHAB,DKK2,SERPINE1
GO:BP	developmental growth	GO:0048589	FALSE	1.8923e-07	6.72301	780	304	33	26856	SEMA3G,CDKN1C,DAG1,ITGB1,SOD1,C3,APOE,PLAU,VEGFA,LAMB2,CXCL12,TNS2,APP,ANXA1,CLIC4,PDGFRB,RTN4,ADM,PTN,PSAP,GRN,CDKN1B,IQGAP1,ALCAM,SFRP2,SEMA3F,HSP90AB1,ZFP36L1,HEG1,AGRN,PLEC,VCL,TNFRSF12A
GO:BP	actin filament bundle organization	GO:0061572	FALSE	2.29803e-07	6.63865	170	304	16	26856	MYH9,SYNPO,ACTN4,CCN2,FLNA,CALD1,ITGB5,ACTN1,RHOA,CX3CL1,SDC4,TJP1,TPM1,RHPN1,MARCKS,F11R
GO:BP	negative regulation of metabolic process	GO:0009892	FALSE	2.33984e-07	6.63081	3553	304	82	26856	ACTB,VIM,CDKN1C,IGFBP5,TIMP2,FUS,MIDN,ENG,SERPINE2,SOD1,CALR,APOE,CCN2,AEBP1,FLNA,HNRNPA0,PLAU,VEGFA,GNAI2,TMBIM6,ANXA2,DDX6,EPAS1,AXL,APP,RHOA,CCND1,ITGAV,ANXA1,GPC3,CADM4,HNRNPL,LBH,CX3CL1,TIMP3,CD34,LOXL2,YWHAE,MGAT5,PECAM1,RTN4,EIF4EBP2,DUSP3,GAS6,KHSRP,NPR3,HNRNPA1,LMNA,PTPRO,RPL10-PS3,EMILIN1,PLAT,GRN,CDKN1B,LAPTM5,CHD4,IQGAP1,PPP1R9B,CLDN5,NEDD4,NCL,SFRP2,RBBP4,SERPINH1,CLTC,MAF,HSP90AB1,F…
GO:BP	negative regulation of nitrogen compound metabolic process	GO:0051172	FALSE	2.62371e-07	6.58108	2493	304	65	26856	ACTB,CDKN1C,IGFBP5,TIMP2,FUS,ENG,SERPINE2,CALR,APOE,AEBP1,FLNA,HNRNPA0,PLAU,VEGFA,GNAI2,TMBIM6,ANXA2,DDX6,EPAS1,APP,CCND1,ITGAV,GPC3,CADM4,HNRNPL,LBH,TIMP3,LOXL2,YWHAE,MGAT5,PECAM1,RTN4,EIF4EBP2,DUSP3,GAS6,KHSRP,HNRNPA1,PTPRO,RPL10-PS3,PLAT,CDKN1B,CHD4,PPP1R9B,NEDD4,NCL,SFRP2,RBBP4,SERPINH1,CLTC,MAF,HSP90AB1,FURIN,ZFP36L1,DHCR24,HEG1,CBX6,PLEC,YWHAB,CAPRIN1,DDX5,CTSB,MPRIP,CHD3,PTPRB,SERPINE1
GO:BP	regeneration	GO:0031099	FALSE	2.68959e-07	6.57031	227	304	18	26856	DAG1,HSPG2,FLNA,PLAU,LAMB2,CXCL12,ANXA3,AXL,CCND1,ANXA1,RTN4,ADM,GAS6,PTN,GRN,CDKN1B,UCP2,GGT1
GO:BP	plasma membrane bounded cell projection morphogenesis	GO:0120039	FALSE	3.37646e-07	6.47154	710	304	31	26856	ACTB,SEMA3G,VIM,DAG1,ITGB1,APOE,VEGFA,LAMB2,PDPN,CXCL12,APP,TUBA1A,RTN4,PTPRO,RHPN1,PTN,SGK1,APLP2,IQGAP1,ALCAM,NEDD4,SEMA3F,HSP90AB1,MARCKS,ACTR2,AGRN,VCL,CAPRIN1,TNFRSF12A,EFNB1,ECE1
GO:BP	regulation of protein modification process	GO:0031399	FALSE	3.53301e-07	6.45186	1434	304	46	26856	ACTB,CDKN1C,DAG1,ITGB1,ENG,SOD1,C3,CD74,APOE,CCN2,VEGFA,GNAI2,ANXA2,EPAS1,APP,RHOA,CCND1,CADM4,IL6ST,CX3CL1,SDC4,MYO1C,YWHAE,PDGFRB,MGAT5,PECAM1,DUSP3,GAS6,PTPRO,CDKN1B,LAPTM5,APLP2,IQGAP1,HSPA5,PPP1R9B,NCL,SFRP2,HSP90AB1,MARCKS,HEG1,AGRN,PLEC,CCNI,YWHAB,MPRIP,PTPRB
GO:BP	response to biotic stimulus	GO:0009607	FALSE	4.01358e-07	6.39647	1764	304	52	26856	LYZ2,MT2,VIM,B2M,H2-AB1,CALR,C3,CD74,APOE,SERINC3,CXCL13,H2-K1,HNRNPA0,H2-Q7,CXCL12,ANXA3,H2-AA,AXL,APP,REN1,ASS1,RHOA,ITGAV,ANXA1,GPC3,CX3CL1,MYO1C,TJP1,GSN,RTN4,ADM,CES1G,TKFC,EMILIN1,COTL1,HBA-A2,GRN,LAPTM5,CLEC2D,HSPA5,C1QB,HTRA1,RAB1A,C1QA,NEDD4,NCL,VCAM1,ACTR2,CFB,GGT1,LAMP1,SERPINE1
GO:BP	regulation of leukocyte migration	GO:0002685	FALSE	4.4204e-07	6.35454	234	304	18	26856	CALR,CD74,CXCL13,VEGFA,DOCK8,CXCL12,APP,RHOA,ANXA1,CX3CL1,PECAM1,RTN4,GAS6,EMILIN1,PTN,MSN,SPNS2,SERPINE1
GO:BP	embryo development	GO:0009790	FALSE	4.51083e-07	6.34574	1238	304	42	26856	MYH9,CDKN1C,DAG1,ITGB1,ENG,COL1A1,NES,COL18A1,SOD1,VEGFA,ITGB5,SLC39A1,EPAS1,ITGAV,CLIC5,GPC3,SDC4,PBX1,TJP1,PDGFRB,MT-ND4,TPM1,PCSK6,RTN4,ITGA3,DUSP3,ADM,ADGRF5,RPL10-PS3,HBA-A2,GRN,HSPA5,SFRP2,SEMA3F,MARCKS,FURIN,ZFP36L1,EXOC3L2,VCAM1,HEG1,EFNB1,ECE1
GO:BP	regulation of wound healing	GO:0061041	FALSE	4.60345e-07	6.33692	128	304	14	26856	ITGB1,SERPINE2,APOE,PLAU,ANXA2,MYLK,ANXA1,CADM4,PROS1,EMILIN1,PLAT,ANXA5,TNFRSF12A,SERPINE1
GO:BP	actomyosin structure organization	GO:0031032	FALSE	4.7551e-07	6.32284	206	304	17	26856	MYH9,ITGB1,SYNPO,CCN2,ITGB5,RHOA,SDC4,CSRP1,TMOD3,CDC42BPB,TJP1,PDGFRB,TPM1,RHPN1,IQGAP1,PLEC,F11R
GO:BP	Rho protein signal transduction	GO:0007266	FALSE	5.67116e-07	6.24633	130	304	14	26856	ITGB1,APOE,RIPOR1,PDPN,COL1A2,ARHGDIA,RHOA,ARHGEF12,PDGFRB,TNS3,PECAM1,ITGA3,HEG1,F11R
GO:BP	monoatomic ion transport	GO:0006811	FALSE	5.73868e-07	6.24119	1299	304	43	26856	FTL1-PS1,B2M,SLC6A6,SLC13A1,ITGB1,SERPINE2,CCN2,FLNA,GNAI2,TMBIM6,ANXA2,SLC39A1,EHD3,CXCL12,AHNAK,CTSS,APP,S100A6,RHOA,MYLK,ITGAV,CLIC5,CLIC4,SLCO2A1,CX3CL1,MT-CO2,MT-ATP6,YWHAE,PDGFRB,MT-ND4,NSF,GAS6,SGK1,CDKN1B,ATP5G3,NEDD4,CLTC,ANXA5,LASP1,UCP2,AGRN,MLLT6,TMEM150C
GO:BP	cell morphogenesis involved in neuron differentiation	GO:0048667	FALSE	5.7711e-07	6.23874	640	304	29	26856	ACTB,SEMA3G,VIM,DAG1,ITGB1,SOD1,APOE,VEGFA,LAMB2,CXCL12,APP,CLIC5,RTN4,PTPRO,PTN,SGK1,APLP2,ALCAM,NEDD4,SEMA3F,HSP90AB1,MARCKS,ACTR2,AGRN,VCL,CAPRIN1,TNFRSF12A,EFNB1,ECE1
GO:BP	leukocyte activation	GO:0045321	FALSE	5.78022e-07	6.23806	1001	304	37	26856	ACTB,MYH9,B2M,H2-AB1,CD74,IGFBP2,DOCK8,CXCL12,ANXA3,H2-AA,AXL,APP,RHOA,ITGAV,ANXA1,IL6ST,CX3CL1,SDC4,PBX1,ST3GAL1,CD151,GSN,DUSP3,GAS6,ADGRF5,PSAP,GRN,LAPTM5,C1QA,NEDD4,MSN,ZFP36L1,VCAM1,CFB,ILDR2,EFNB1,LAMP1
GO:BP	response to peptide hormone	GO:0043434	FALSE	5.78369e-07	6.2378	479	304	25	26856	IGFBP5,DAG1,COL1A1,GNAI2,CXCL12,SLC22A12,TNS2,ASS1,ANXA1,CTSD,MYO1C,EIF4EBP2,ADM,YWHAG,SGK1,CDKN1B,IQGAP1,SRSF5,NCL,ANXA5,MARCKS,ZFP36L1,UCP2,RAP1B,CYP1B1
GO:BP	regulation of cytoskeleton organization	GO:0051493	FALSE	6.31515e-07	6.19962	520	304	26	26856	NES,SYNPO,CCN2,FLNA,PAM,RHOA,CHMP4B,CX3CL1,SDC4,NPHS1,MYO1C,TMOD3,TJP1,PDGFRB,TPM1,GSN,PECAM1,SPTBN1,RHPN1,COTL1,SGK1,CDKN1B,CLTC,EML2,AGRN,F11R
GO:BP	glomerular epithelium development	GO:0072010	FALSE	6.43631e-07	6.19136	26	304	8	26856	NPHS2,PODXL,LAMB2,CD34,NPHS1,PECAM1,PTPRO,IQGAP1
GO:BP	response to decreased oxygen levels	GO:0036293	FALSE	6.53935e-07	6.18447	371	304	22	26856	ENG,HSPG2,P4HB,PLAU,VEGFA,TMBIM6,CXCL12,EPAS1,PLOD2,LOXL2,MT-ND4,RTN4,ADM,LMNA,HYOU1,PLAT,CDKN1B,GNB1,ZFP36L1,UCP2,VCAM1,ECE1
GO:BP	response to inorganic substance	GO:0010035	FALSE	7.1633e-07	6.14489	646	304	29	26856	MT2,B2M,FUS,COL1A1,COL18A1,SOD1,CALR,PAM,AXL,APP,ASS1,MYLK,ITGAV,ANXA1,SELENOP,CLIC4,TUBA1A,LOXL2,PDGFRB,GSN,HNRNPA1,CDKN1B,IQGAP1,ANXA5,UCP2,VCAM1,PLEC,CRIP1,CYP1B1
GO:BP	endothelial cell development	GO:0001885	FALSE	7.80625e-07	6.10756	70	304	11	26856	COL18A1,VEGFA,CLIC4,TJP1,PECAM1,CLDN5,MSN,RAP1B,HEG1,VCL,F11R
GO:BP	epithelial cell proliferation	GO:0050673	FALSE	8.1558e-07	6.08853	487	304	25	26856	CDKN1C,B2M,SPARC,IGFBP5,ENG,HSPG2,COL18A1,APOE,GLUL,PLAU,VEGFA,CXCL12,CCND1,GPC3,COL4A3,CD34,LOXL2,ENPEP,RTN4,PTN,GRN,CDKN1B,HTRA1,SFRP2,ZFP36L1
GO:BP	regulation of protein localization	GO:0032880	FALSE	9.47497e-07	6.02342	971	304	36	26856	ACTB,MYH9,DAG1,ITGB1,MIDN,APOE,GLUL,RIPOR1,FLNA,VEGFA,PAM,ARHGDIA,APP,ANXA1,CTSD,GPC3,MYO1C,YWHAE,GSN,PECAM1,RTN4,ITGA3,SPTBN1,GAS6,LMNA,PTN,SGK1,IQGAP1,PPP1R9B,CLTC,ANXA5,HSP90AB1,MSN,UCP2,VCL,NUCB1
GO:BP	mononuclear cell migration	GO:0071674	FALSE	9.51356e-07	6.02166	187	304	16	26856	CALR,CXCL13,DOCK8,CXCL12,APP,RHOA,ANXA1,CX3CL1,PECAM1,GAS6,PTPRO,MSN,SPNS2,PLEC,F11R,SERPINE1
GO:BP	regulation of cell development	GO:0060284	FALSE	1.13837e-06	5.94372	930	304	35	26856	ACTB,SEMA3G,VIM,B2M,DAG1,ITGB1,SERPINE2,CD74,APOE,VEGFA,ANXA2,CXCL12,H2-AA,AXL,RHOA,ANXA1,IL6ST,CX3CL1,RTN4,GAS6,PTN,SGK1,GRN,TGM2,CLEC2D,PRPF19,CLDN5,SEMA3F,MARCKS,ZFP36L1,ACTR2,VCL,CAPRIN1,TNFRSF12A,F11R
GO:BP	regulation of protein phosphorylation	GO:0001932	FALSE	1.17208e-06	5.93104	1076	304	38	26856	ACTB,CDKN1C,DAG1,ITGB1,ENG,SOD1,C3,CD74,APOE,CCN2,VEGFA,ANXA2,APP,RHOA,CCND1,CADM4,IL6ST,CX3CL1,SDC4,PDGFRB,PECAM1,DUSP3,GAS6,PTPRO,CDKN1B,APLP2,IQGAP1,PPP1R9B,NCL,SFRP2,HSP90AB1,MARCKS,HEG1,AGRN,PLEC,CCNI,MPRIP,PTPRB
GO:BP	regulation of cellular metabolic process	GO:0031323	FALSE	1.18204e-06	5.92737	6594	304	123	26856	ACTB,MYH9,VIM,CDKN1C,B2M,IGFBP5,FUS,DAG1,ITGB1,MIDN,ENG,SERPINE2,COL1A1,SOD1,ACTN4,CALR,C3,CD74,APOE,CCN2,SPP1,AEBP1,FLNA,HNRNPA0,PLAU,VEGFA,GNAI2,PAM,TMBIM6,ANXA2,ACTN1,DDX6,ANXA3,EPAS1,AXL,AHNAK,APP,ASS1,RHOA,CCND1,ITGAV,PTMS,CHMP4B,SNRNP70,ANXA1,CADM4,EEF2,HNRNPL,IL6ST,LBH,MSI2,CX3CL1,SDC4,MT-CO2,TIMP3,CD34,MYO1C,PBX1,NPNT,LOXL2,YWHAE,PDGFRB,TAPBP,MGAT5,GSN,PECAM1,RTN4,EIF4EBP2,ITGA3,DUSP3,SPT…
GO:BP	regulation of phosphorylation	GO:0042325	FALSE	1.20913e-06	5.91753	1177	304	40	26856	ACTB,CDKN1C,DAG1,ITGB1,MIDN,ENG,SOD1,C3,CD74,APOE,CCN2,VEGFA,ANXA2,AXL,APP,RHOA,CCND1,CADM4,IL6ST,CX3CL1,SDC4,PDGFRB,PECAM1,DUSP3,GAS6,PTPRO,CDKN1B,APLP2,IQGAP1,PPP1R9B,NCL,SFRP2,HSP90AB1,MARCKS,HEG1,AGRN,PLEC,CCNI,MPRIP,PTPRB
GO:BP	regulation of immune system process	GO:0002682	FALSE	1.24414e-06	5.90513	1545	304	47	26856	ACTB,B2M,H2-D1,H2-AB1,CALR,C3,CD74,APOE,IGFBP2,CXCL13,H2-K1,VEGFA,H2-Q7,TMBIM6,DOCK8,CXCL12,H2-AA,AXL,APP,RHOA,ANXA1,IL6ST,CX3CL1,SDC4,PECAM1,RTN4,DUSP3,GAS6,ADGRF5,TKFC,EMILIN1,PTN,GRN,LAPTM5,CLEC2D,C1QB,C1QA,MSN,SPNS2,ZFP36L1,VCAM1,CFB,ILDR2,GGT1,EFNB1,LAMP1,SERPINE1
GO:BP	antigen processing and presentation of exogenous peptide antigen	GO:0002478	FALSE	1.25555e-06	5.90116	28	304	8	26856	B2M,H2-AB1,CD74,H2-K1,H2-AA,CTSS,H2-EB1,TAPBP
GO:BP	collagen fibril organization	GO:0030199	FALSE	1.33966e-06	5.87301	56	304	10	26856	COL1A1,COL18A1,AEBP1,COL1A2,ANXA2,LOXL2,EMILIN1,SFRP2,SERPINH1,CYP1B1
GO:BP	negative regulation of cellular component organization	GO:0051129	FALSE	1.45383e-06	5.83749	754	304	31	26856	SEMA3G,VIM,B2M,H2-D1,ITGB1,APOE,H2-K1,FLNA,VEGFA,ANXA2,APP,RHOA,ITGAV,TMOD3,TJP1,TPM1,GSN,PECAM1,RTN4,ITGA3,SPTBN1,HNRNPA1,LMNA,EMILIN1,RHPN1,PTN,SGK1,HSPA5,SEMA3F,EML2,F11R
GO:BP	establishment of protein localization	GO:0045184	FALSE	1.55644e-06	5.80787	1721	304	50	26856	MYH9,DAG1,ITGB1,MIDN,COL1A1,ACTN4,CALR,CD74,APOE,GLUL,RIPOR1,FLNA,PAM,EHD3,APP,CAVIN1,CHMP4B,ANXA1,CTSD,MYO1D,MYO1C,TUBA1A,NPNT,YWHAE,TBC1D13,NSF,SPTBN1,GAS6,LMNA,YWHAG,HYOU1,PSAP,LAPTM5,HSPA5,RAB1A,NEDD4,CLTC,ANXA5,HSP90AB1,MARCKS,SCARB2,UCP2,AGRN,SSR3,HSPA4,ILDR2,YWHAB,NUCB1,LMAN2,LAMP1
GO:BP	multicellular organismal-level homeostasis	GO:0048871	FALSE	1.56408e-06	5.80574	894	304	34	26856	B2M,ITGB1,SOD1,CD74,APOE,CCN2,SPP1,VEGFA,EPAS1,AXL,CTSS,TNS2,ITGAV,CLIC5,CHMP4B,ANXA1,CD34,TUBA1A,TMOD3,TJP1,PDGFRB,TNS3,FSTL1,NPR3,ADGRF5,HBA-A2,AQP6,CLDN5,SPNS2,ZFP36L1,UCP2,MLLT6,ILDR2,LNPEP
GO:BP	response to other organism	GO:0051707	FALSE	1.6187e-06	5.79083	1723	304	50	26856	LYZ2,MT2,VIM,B2M,H2-AB1,CALR,C3,CD74,APOE,SERINC3,CXCL13,H2-K1,HNRNPA0,H2-Q7,CXCL12,ANXA3,H2-AA,AXL,APP,REN1,ASS1,RHOA,ITGAV,ANXA1,GPC3,CX3CL1,MYO1C,TJP1,GSN,RTN4,ADM,CES1G,TKFC,EMILIN1,COTL1,HBA-A2,GRN,CLEC2D,C1QB,HTRA1,RAB1A,C1QA,NEDD4,NCL,VCAM1,ACTR2,CFB,GGT1,LAMP1,SERPINE1
GO:BP	endothelial cell differentiation	GO:0045446	FALSE	1.6762e-06	5.77567	117	304	13	26856	COL18A1,VEGFA,PDPN,CLIC4,TJP1,PECAM1,FSTL1,CLDN5,MSN,RAP1B,HEG1,VCL,F11R
GO:BP	response to external biotic stimulus	GO:0043207	FALSE	1.75042e-06	5.75686	1727	304	50	26856	LYZ2,MT2,VIM,B2M,H2-AB1,CALR,C3,CD74,APOE,SERINC3,CXCL13,H2-K1,HNRNPA0,H2-Q7,CXCL12,ANXA3,H2-AA,AXL,APP,REN1,ASS1,RHOA,ITGAV,ANXA1,GPC3,CX3CL1,MYO1C,TJP1,GSN,RTN4,ADM,CES1G,TKFC,EMILIN1,COTL1,HBA-A2,GRN,CLEC2D,C1QB,HTRA1,RAB1A,C1QA,NEDD4,NCL,VCAM1,ACTR2,CFB,GGT1,LAMP1,SERPINE1
GO:BP	antigen processing and presentation	GO:0019882	FALSE	2.30093e-06	5.6381	120	304	13	26856	B2M,H2-D1,H2-AB1,CALR,CD74,H2-K1,H2-Q7,H2-AA,CTSS,H2-EB1,PDIA3,TAPBP,PSAP
GO:BP	leukocyte cell-cell adhesion	GO:0007159	FALSE	2.67393e-06	5.57285	400	304	22	26856	ACTB,B2M,ITGB1,H2-AB1,CD74,IGFBP2,DOCK8,CXCL12,H2-AA,ASS1,RHOA,ANXA1,IL6ST,SDC4,PECAM1,DUSP3,LAPTM5,MSN,VCAM1,ILDR2,EFNB1,F11R
GO:BP	neuron projection morphogenesis	GO:0048812	FALSE	3.80884e-06	5.41921	695	304	29	26856	ACTB,SEMA3G,VIM,DAG1,ITGB1,APOE,VEGFA,LAMB2,CXCL12,APP,TUBA1A,RTN4,PTPRO,PTN,SGK1,APLP2,IQGAP1,ALCAM,NEDD4,SEMA3F,HSP90AB1,MARCKS,ACTR2,AGRN,VCL,CAPRIN1,TNFRSF12A,EFNB1,ECE1
GO:BP	negative regulation of developmental process	GO:0051093	FALSE	3.94213e-06	5.40427	1074	304	37	26856	ACTB,SEMA3G,B2M,SPARC,IGFBP5,ITGB1,SOD1,CALR,CD74,APOE,CRIM1,VEGFA,DDX6,APP,RHOA,CCND1,ITGAV,ANXA1,COL4A3,LBH,PBX1,LOXL2,RTN4,ADAMTS1,GAS6,LMNA,EMILIN1,PTN,CDKN1B,LAPTM5,CLEC2D,CLDN5,SFRP2,RBBP4,SEMA3F,ZFP36L1,SERPINE1
GO:BP	export from cell	GO:0140352	FALSE	4.116e-06	5.38552	977	304	35	26856	MYH9,MIDN,ENG,SERPINE2,APOE,GLUL,CCN2,SPP1,GNAI2,PAM,ANXA2,CXCL12,ANXA3,AXL,REN1,DPYSL2,CAVIN1,ANXA1,SDC4,YWHAE,NSF,PCSK6,RTN4,ADM,PSAP,TGM2,RAB1A,ANXA5,FURIN,EXOC3L2,UCP2,RAP1B,AGRN,ILDR2,LAMP1
GO:BP	response to cytokine	GO:0034097	FALSE	4.22266e-06	5.37441	1178	304	39	26856	VIM,H2-AB1,COL1A1,ACTN4,P4HB,CD74,SPP1,RIPOR1,CXCL13,H2-Q7,PCOLCE,DOCK8,CXCL12,H2-AA,AXL,APP,ASS1,RHOA,TUBA1B,PDIA3,ANXA1,IL6ST,CX3CL1,TIMP3,MYO1C,TUBA1A,NPNT,GSN,GAS6,KHSRP,LAPTM5,HSPA5,NCL,HSP90AB1,ZFP36L1,VCAM1,ACTR2,GGT1,CYP1B1
GO:BP	protein transport	GO:0015031	FALSE	4.23058e-06	5.3736	1605	304	47	26856	MYH9,DAG1,ITGB1,MIDN,COL1A1,ACTN4,CALR,CD74,APOE,GLUL,RIPOR1,FLNA,PAM,EHD3,APP,CAVIN1,CHMP4B,ANXA1,MYO1D,MYO1C,TUBA1A,YWHAE,TBC1D13,NSF,SPTBN1,GAS6,LMNA,YWHAG,HYOU1,PSAP,LAPTM5,HSPA5,RAB1A,NEDD4,CLTC,ANXA5,HSP90AB1,MARCKS,SCARB2,UCP2,AGRN,SSR3,HSPA4,ILDR2,YWHAB,NUCB1,LMAN2
GO:BP	positive regulation of molecular function	GO:0044093	FALSE	4.47995e-06	5.34873	1498	304	45	26856	B2M,DAG1,ITGB1,SOD1,CD74,APOE,CCN2,RIPOR1,CXCL13,VEGFA,CALD1,GNAI2,ANXA2,EHD3,DOCK8,ANXA3,AXL,CTSS,APP,RHOA,CCND1,CTSD,COL4A3,CX3CL1,SDC4,NPNT,PDGFRB,TBC1D13,TNS3,TPM1,GSN,GAS6,NPR3,PSAP,GRN,CDKN1B,LAPTM5,TGM2,IQGAP1,CLDN5,SFRP2,HSP90AB1,MARCKS,AGRN,YWHAB
GO:BP	monoatomic cation transport	GO:0006812	FALSE	4.93108e-06	5.30706	1083	304	37	26856	FTL1-PS1,B2M,SLC6A6,SLC13A1,ITGB1,SERPINE2,CCN2,FLNA,GNAI2,TMBIM6,ANXA2,SLC39A1,EHD3,CXCL12,AHNAK,CTSS,APP,RHOA,MYLK,ITGAV,CX3CL1,MT-CO2,MT-ATP6,YWHAE,PDGFRB,MT-ND4,NSF,GAS6,SGK1,CDKN1B,ATP5G3,NEDD4,CLTC,ANXA5,UCP2,AGRN,MLLT6
GO:BP	response to lipid	GO:0033993	FALSE	4.99146e-06	5.30177	1134	304	38	26856	MT-ND3,VIM,B2M,DAG1,COL1A1,CALR,IGFBP2,SPP1,CXCL13,HNRNPA0,ANXA3,AXL,REN1,ASS1,RHOA,PDIA3,ANXA1,LBH,CX3CL1,TJP1,PDGFRB,ADM,CES1G,SGK1,GRN,CDKN1B,ABHD2,PPP1R9B,NEDD4,NCL,MSN,ZFP36L1,UCP2,VCAM1,GGT1,DDX5,CYP1B1,SERPINE1
GO:BP	positive regulation of intracellular signal transduction	GO:1902533	FALSE	5.07848e-06	5.29427	985	304	35	26856	MYH9,IGFBP5,ITGB1,ENG,SOD1,ACTN4,CALR,C3,CD74,APOE,CCN2,SERINC3,FLNA,VEGFA,GNAI2,CXCL12,AXL,APP,RHOA,ITGAV,CX3CL1,NPNT,PDGFRB,TNS3,RTN4,GAS6,PSAP,LAPTM5,TGM2,IQGAP1,HSP90AB1,RAP1B,DDX5,ECE1,F11R
GO:BP	chemotaxis	GO:0006935	FALSE	5.39262e-06	5.2682	454	304	23	26856	SEMA3G,ENG,CALR,CD74,SPP1,CXCL13,VEGFA,CXCL12,APP,RHOA,ITGAV,ANXA1,CX3CL1,PDGFRB,DUSP3,GAS6,PTPRO,PTN,SEMA3F,VCAM1,AGRN,PLEC,SERPINE1
GO:BP	negative regulation of macromolecule metabolic process	GO:0010605	FALSE	5.44837e-06	5.26373	3326	304	75	26856	ACTB,VIM,CDKN1C,IGFBP5,TIMP2,FUS,ENG,SERPINE2,CALR,APOE,CCN2,AEBP1,FLNA,HNRNPA0,PLAU,VEGFA,GNAI2,TMBIM6,ANXA2,DDX6,EPAS1,AXL,APP,CCND1,ITGAV,ANXA1,GPC3,CADM4,HNRNPL,LBH,CX3CL1,TIMP3,CD34,LOXL2,YWHAE,MGAT5,PECAM1,RTN4,EIF4EBP2,DUSP3,GAS6,KHSRP,HNRNPA1,LMNA,PTPRO,RPL10-PS3,EMILIN1,PLAT,CDKN1B,LAPTM5,CHD4,PPP1R9B,CLDN5,NEDD4,NCL,SFRP2,RBBP4,SERPINH1,CLTC,MAF,HSP90AB1,FURIN,ZFP36L1,DHCR24,HEG1,CBX6,P…
GO:BP	cellular response to hormone stimulus	GO:0032870	FALSE	5.46711e-06	5.26224	662	304	28	26856	MT-ND3,CALR,IGFBP2,GNAI2,SLC22A12,CTSS,TNS2,REN1,ASS1,RHOA,ANXA1,CTSD,LBH,MYO1C,EIF4EBP2,YWHAG,SGK1,ABHD2,NEDD4,NCL,ANXA5,MARCKS,ZFP36L1,UCP2,RAP1B,DDX5,CTSB,CYP1B1
GO:BP	taxis	GO:0042330	FALSE	5.86123e-06	5.23201	456	304	23	26856	SEMA3G,ENG,CALR,CD74,SPP1,CXCL13,VEGFA,CXCL12,APP,RHOA,ITGAV,ANXA1,CX3CL1,PDGFRB,DUSP3,GAS6,PTPRO,PTN,SEMA3F,VCAM1,AGRN,PLEC,SERPINE1
GO:BP	small GTPase mediated signal transduction	GO:0007264	FALSE	6.28855e-06	5.20145	419	304	22	26856	ITGB1,APOE,RIPOR1,PDPN,COL1A2,ARHGDIA,DOCK8,RHOA,ITGAV,CADM4,ARHGEF12,PDGFRB,TNS3,PECAM1,RTN4,ITGA3,TGM2,RAP1B,DHCR24,HEG1,NUCB1,F11R
GO:BP	positive regulation of cell-cell adhesion	GO:0022409	FALSE	6.6626e-06	5.17636	311	304	19	26856	ACTB,PODXL,B2M,H2-AB1,CD74,IGFBP2,CXCL13,PDPN,DOCK8,H2-AA,RHOA,ANXA1,IL6ST,CX3CL1,TJP1,EMILIN1,VCAM1,EFNB1,F11R
GO:BP	regulation of response to stress	GO:0080134	FALSE	6.68046e-06	5.17519	1463	304	44	26856	ACTB,FUS,ITGB1,SERPINE2,SOD1,C3,CD74,APOE,CCN2,SERINC3,FLNA,PLAU,VEGFA,TMBIM6,ANXA2,CXCL12,CTSS,APP,MYLK,ANXA1,CADM4,PROS1,CX3CL1,RTN4,DUSP3,LMNA,TKFC,EMILIN1,HYOU1,PTN,PLAT,GRN,TGM2,CLEC2D,HSPA5,HTRA1,SFRP2,ANXA5,ACTR2,GGT1,DDX5,TNFRSF12A,LAMP1,SERPINE1
GO:BP	regulation of blood pressure	GO:0008217	FALSE	6.81813e-06	5.16633	214	304	16	26856	ENG,SOD1,COL1A2,REN1,RHOA,ARHGEF12,TPM1,ENPEP,ADM,GAS6,NPR3,PTPRO,EMILIN1,ECE1,LNPEP,F11R
GO:BP	antigen processing and presentation of exogenous antigen	GO:0019884	FALSE	6.91443e-06	5.16024	34	304	8	26856	B2M,H2-AB1,CD74,H2-K1,H2-AA,CTSS,H2-EB1,TAPBP
GO:BP	negative regulation of hydrolase activity	GO:0051346	FALSE	6.92618e-06	5.15951	347	304	20	26856	TIMP2,SERPINE2,VEGFA,GNAI2,TMBIM6,APP,ANXA1,GPC3,TIMP3,MGAT5,PECAM1,GAS6,GRN,PPP1R9B,SFRP2,SERPINH1,DHCR24,CTSB,MPRIP,SERPINE1
GO:BP	axon development	GO:0061564	FALSE	6.9673e-06	5.15694	541	304	25	26856	ACTB,SEMA3G,VIM,DAG1,ITGB1,APOE,FLNA,VEGFA,LAMB2,CXCL12,APP,RTN4,PTPRO,PTN,GRN,APLP2,ALCAM,TSPAN2,SEMA3F,HSP90AB1,AGRN,VCL,TNFRSF12A,EFNB1,ECE1
GO:BP	regulation of cellular response to growth factor stimulus	GO:0090287	FALSE	7.02295e-06	5.15348	312	304	19	26856	CDKN1C,ENG,CRIM1,CXCL13,VEGFA,GPC3,CADM4,MYO1C,NPNT,ITGA3,FSTL1,EMILIN1,HSPA5,HTRA1,NEDD4,SFRP2,RBBP4,HSP90AB1,FURIN
GO:BP	positive regulation of nitrogen compound metabolic process	GO:0051173	FALSE	7.29202e-06	5.13715	3152	304	72	26856	ACTB,MYH9,VIM,CDKN1C,FUS,DAG1,ITGB1,ENG,COL1A1,ACTN4,C3,CD74,APOE,CCN2,SPP1,VEGFA,ANXA2,ACTN1,ANXA3,EPAS1,CTSS,APP,ASS1,RHOA,CCND1,PTMS,SNRNP70,CTSD,GPC3,EEF2,COL4A3,IL6ST,LBH,CX3CL1,SDC4,MT-CO2,MYO1C,PBX1,NPNT,PDGFRB,GSN,NSF,PECAM1,GAS6,KHSRP,HNRNPA1,GRN,CDKN1B,LAPTM5,CHD4,IQGAP1,HSPA5,RAB1A,PRPF19,NEDD4,SRSF5,NCL,SFRP2,RBBP4,MAF,HSP90AB1,MARCKS,MSN,ZFP36L1,ACTR2,AGRN,MLLT6,GPBP1L1,CAPRIN1,MPRIP…
GO:BP	positive regulation of gene expression	GO:0010628	FALSE	7.70884e-06	5.11301	1256	304	40	26856	MYH9,VIM,B2M,FUS,ENG,SOD1,CALR,C3,CD74,CCN2,HNRNPA0,VEGFA,ANXA2,APP,SNRNP70,ANXA1,EEF2,CX3CL1,CD34,GSN,RTN4,ITGA3,SPTBN1,GAS6,HNRNPA1,LMNA,EMILIN1,AGPAT1,LAPTM5,RAB1A,PRPF19,CLDN5,SRSF5,NCL,MAF,FURIN,MSN,HEG1,CYP1B1,SERPINE1
GO:BP	secretion by cell	GO:0032940	FALSE	8.67226e-06	5.06187	908	304	33	26856	MYH9,MIDN,ENG,SERPINE2,APOE,GLUL,CCN2,SPP1,GNAI2,PAM,ANXA2,CXCL12,ANXA3,AXL,REN1,DPYSL2,CAVIN1,ANXA1,SDC4,NSF,PCSK6,RTN4,ADM,PSAP,TGM2,RAB1A,ANXA5,FURIN,EXOC3L2,UCP2,RAP1B,ILDR2,LAMP1
GO:BP	regulation of actin filament-based process	GO:0032970	FALSE	9.3089e-06	5.0311	390	304	21	26856	MYH9,SYNPO,CCN2,FLNA,PAM,PDPN,RHOA,CX3CL1,SDC4,NPHS1,MYO1C,TMOD3,TJP1,PDGFRB,TPM1,GSN,PECAM1,SPTBN1,RHPN1,COTL1,F11R
GO:BP	ERK1 and ERK2 cascade	GO:0070371	FALSE	1.02034e-05	4.99125	355	304	20	26856	MYH9,C3,CD74,APOE,CCN2,VEGFA,GNAI2,CXCL12,APP,ITGAV,CX3CL1,TIMP3,NPNT,PDGFRB,DUSP3,GAS6,EMILIN1,ZFP36L1,RAP1B,ECE1
GO:BP	negative regulation of cellular metabolic process	GO:0031324	FALSE	1.06157e-05	4.97405	3180	304	72	26856	ACTB,VIM,CDKN1C,IGFBP5,FUS,MIDN,ENG,SERPINE2,CALR,APOE,CCN2,AEBP1,FLNA,HNRNPA0,PLAU,VEGFA,GNAI2,TMBIM6,ANXA2,DDX6,EPAS1,AXL,APP,RHOA,CCND1,ITGAV,ANXA1,CADM4,HNRNPL,LBH,CX3CL1,TIMP3,CD34,LOXL2,YWHAE,MGAT5,PECAM1,EIF4EBP2,DUSP3,GAS6,KHSRP,HNRNPA1,LMNA,PTPRO,RPL10-PS3,EMILIN1,PLAT,CDKN1B,LAPTM5,CHD4,IQGAP1,PPP1R9B,CLDN5,NEDD4,NCL,SFRP2,RBBP4,CLTC,MAF,HSP90AB1,FURIN,ZFP36L1,HEG1,CBX6,PLEC,YWHAB,CAPRI…
GO:BP	muscle structure development	GO:0061061	FALSE	1.10977e-05	4.95477	729	304	29	26856	ACTB,MYH9,IGFBP5,DAG1,ITGB1,ENG,ACTN4,CALR,VEGFA,LAMB2,ACTN1,CXCL12,EPAS1,ASS1,RHOA,MYLK,CSRP1,NPHS1,NPNT,TMOD3,PDGFRB,TPM1,ADM,LMNA,EHD2,NID1,ZFP36L1,HEG1,PLEC
GO:BP	phosphate-containing compound metabolic process	GO:0006796	FALSE	1.11365e-05	4.95325	2734	304	65	26856	MT-ND3,ACTB,MYH9,CDKN1C,DAG1,ITGB1,MIDN,ENG,SOD1,C3,CD74,APOE,CCN2,MT-ND1,PLAU,VEGFA,GNAI2,ANXA2,AXL,TNS2,APP,RHOA,MYLK,CCND1,CADM4,IL6ST,CX3CL1,SDC4,MT-CO2,ST3GAL1,NPNT,MT-ATP6,CDC42BPB,YWHAE,PDGFRB,TNS3,MT-ND4,MGAT5,PECAM1,DUSP3,GAS6,PTPRO,ADGRF5,TKFC,ACPP,SGK1,CDKN1B,AGPAT1,APLP2,ATP5G3,CDS2,IQGAP1,PPP1R9B,NCL,SFRP2,HSP90AB1,MARCKS,PTP4A2,HEG1,AGRN,PLEC,CCNI,YWHAB,MPRIP,PTPRB
GO:BP	MHC protein complex assembly	GO:0002396	FALSE	1.11448e-05	4.95293	14	304	6	26856	B2M,H2-AB1,CALR,H2-AA,PDIA3,TAPBP
GO:BP	peptide antigen assembly with MHC protein complex	GO:0002501	FALSE	1.11448e-05	4.95293	14	304	6	26856	B2M,H2-AB1,CALR,H2-AA,PDIA3,TAPBP
GO:BP	positive regulation of biosynthetic process	GO:0009891	FALSE	1.12462e-05	4.949	2798	304	66	26856	ACTB,MYH9,VIM,CDKN1C,B2M,FUS,ENG,COL1A1,SOD1,ACTN4,CALR,C3,CD74,APOE,CCN2,SPP1,HNRNPA0,VEGFA,ANXA2,ACTN1,EPAS1,APP,ASS1,PTMS,SNRNP70,ANXA1,EEF2,LBH,CX3CL1,MT-CO2,CD34,MYO1C,PBX1,NPNT,PDGFRB,GSN,RTN4,ITGA3,SPTBN1,GAS6,HNRNPA1,LMNA,ADGRF5,EMILIN1,AGPAT1,LAPTM5,CHD4,RAB1A,PRPF19,CLDN5,SRSF5,NCL,SFRP2,RBBP4,MAF,HSP90AB1,FURIN,MSN,ACTR2,HEG1,AGRN,MLLT6,GPBP1L1,CHD3,CYP1B1,SERPINE1
GO:BP	lymphocyte activation	GO:0046649	FALSE	1.22099e-05	4.91329	825	304	31	26856	ACTB,MYH9,B2M,H2-AB1,CD74,IGFBP2,DOCK8,CXCL12,H2-AA,AXL,RHOA,ITGAV,ANXA1,IL6ST,SDC4,PBX1,ST3GAL1,CD151,GSN,DUSP3,GAS6,PSAP,LAPTM5,NEDD4,MSN,ZFP36L1,VCAM1,CFB,ILDR2,EFNB1,LAMP1
GO:BP	collagen metabolic process	GO:0032963	TRUE	1.27186e-05	4.89556	113	304	12	26856	VIM,ITGB1,ENG,COL1A1,CCN2,COL1A2,CTSS,TNS2,PDGFRB,EMILIN1,SERPINH1,CTSB
GO:BP	regulation of kinase activity	GO:0043549	FALSE	1.30382e-05	4.88478	689	304	28	26856	ACTB,CDKN1C,DAG1,MIDN,SOD1,CD74,APOE,VEGFA,AXL,APP,RHOA,CCND1,SDC4,PDGFRB,DUSP3,GAS6,PTPRO,CDKN1B,APLP2,IQGAP1,SFRP2,HSP90AB1,MARCKS,HEG1,AGRN,PLEC,CCNI,PTPRB
GO:BP	protein localization to cell-cell junction	GO:0150105	FALSE	1.30451e-05	4.88455	24	304	7	26856	ACTB,ACTN4,FLNA,TJP1,PECAM1,VCL,F11R
GO:BP	regulation of organelle organization	GO:0033043	FALSE	1.30501e-05	4.88439	1175	304	38	26856	ACTB,NES,SYNPO,CALR,CCN2,FLNA,PAM,ANXA2,EHD3,RHOA,CHMP4B,ANXA1,CX3CL1,SDC4,NPHS1,MYO1C,TMOD3,TJP1,PDGFRB,TPM1,GSN,PECAM1,SPTBN1,HNRNPA1,LMNA,RHPN1,COTL1,SGK1,GRN,CDKN1B,CLTC,MSN,EML2,INF2,AGRN,CAPRIN1,EFNB1,F11R
GO:BP	positive regulation of leukocyte migration	GO:0002687	FALSE	1.31301e-05	4.88173	165	304	14	26856	CALR,CD74,CXCL13,VEGFA,DOCK8,CXCL12,APP,RHOA,CX3CL1,PECAM1,RTN4,GAS6,PTN,SERPINE1
GO:BP	positive regulation of catalytic activity	GO:0043085	FALSE	1.3544e-05	4.86825	1074	304	36	26856	DAG1,ITGB1,SOD1,CD74,APOE,CCN2,CXCL13,VEGFA,GNAI2,DOCK8,AXL,CTSS,APP,RHOA,CCND1,CTSD,COL4A3,CX3CL1,SDC4,NPNT,PDGFRB,TBC1D13,GSN,GAS6,NPR3,PSAP,GRN,CDKN1B,LAPTM5,TGM2,IQGAP1,SFRP2,HSP90AB1,MARCKS,AGRN,YWHAB
GO:BP	cell-substrate junction assembly	GO:0007044	FALSE	1.38311e-05	4.85914	91	304	11	26856	MYH9,VEGFA,ACTN1,ITGAV,TNS1,SDC4,DUSP3,RHPN1,IQGAP1,PLEC,VCL
GO:BP	transmembrane receptor protein serine/threonine kinase signaling pathway	GO:0007178	FALSE	1.38911e-05	4.85726	399	304	21	26856	VIM,CDKN1C,ENG,CRIM1,ITGB5,COL1A2,GPC3,NPNT,ITGA3,SPTBN1,FSTL1,EMILIN1,HSPA5,HTRA1,CLDN5,SFRP2,RBBP4,HSP90AB1,FURIN,DDX5,LNPEP
GO:BP	defense response	GO:0006952	FALSE	1.41939e-05	4.8479	1782	304	49	26856	LYZ2,VIM,B2M,ITGB1,H2-AB1,SOD1,C3,CD74,APOE,SERINC3,CXCL13,H2-K1,HNRNPA0,H2-Q7,CXCL12,ANXA3,H2-AA,AXL,CTSS,APP,ASS1,ITGAV,ANXA1,CX3CL1,MYO1C,TAPBP,GSN,RTN4,ADM,TKFC,EMILIN1,PTN,COTL1,GRN,LAPTM5,TGM2,CLEC2D,C1QB,HTRA1,RAB1A,C1QA,TSPAN2,NEDD4,VCAM1,ACTR2,CFB,GGT1,LAMP1,SERPINE1
GO:BP	cell-cell junction organization	GO:0045216	FALSE	1.4911e-05	4.82649	226	304	16	26856	ACTB,ITGB1,ACTN4,FLNA,VEGFA,RHOA,NPHS1,MYO1C,TJP1,PECAM1,PTPRO,CLDN5,HEG1,PLEC,VCL,F11R
GO:BP	intracellular transport	GO:0046907	FALSE	1.51215e-05	4.82041	1559	304	45	26856	ITGB1,SOD1,ACTN4,CALR,P4HB,CD74,RIPOR1,FLNA,ANXA2,EHD3,APP,KIF1C,CHMP4B,MYO1D,MYO1C,TUBA1A,YWHAE,TBC1D13,NSF,GAS6,HNRNPA1,LMNA,YWHAG,HYOU1,PSAP,GRN,CDKN1B,LAPTM5,EHD2,HSPA5,RAB1A,NEDD4,CLTC,HSP90AB1,MARCKS,MSN,SCARB2,UCP2,ACTR2,SSR3,HSPA4,YWHAB,NUCB1,LMAN2,LAMP1
GO:BP	phosphorus metabolic process	GO:0006793	FALSE	1.5244e-05	4.8169	2756	304	65	26856	MT-ND3,ACTB,MYH9,CDKN1C,DAG1,ITGB1,MIDN,ENG,SOD1,C3,CD74,APOE,CCN2,MT-ND1,PLAU,VEGFA,GNAI2,ANXA2,AXL,TNS2,APP,RHOA,MYLK,CCND1,CADM4,IL6ST,CX3CL1,SDC4,MT-CO2,ST3GAL1,NPNT,MT-ATP6,CDC42BPB,YWHAE,PDGFRB,TNS3,MT-ND4,MGAT5,PECAM1,DUSP3,GAS6,PTPRO,ADGRF5,TKFC,ACPP,SGK1,CDKN1B,AGPAT1,APLP2,ATP5G3,CDS2,IQGAP1,PPP1R9B,NCL,SFRP2,HSP90AB1,MARCKS,PTP4A2,HEG1,AGRN,PLEC,CCNI,YWHAB,MPRIP,PTPRB
GO:BP	phagocytosis	GO:0006909	FALSE	1.58798e-05	4.79915	227	304	16	26856	MYH9,ITGB1,SOD1,CALR,C3,MFGE8,ANXA3,AXL,ITGAV,ANXA1,PROS1,GSN,PECAM1,GAS6,TGM2,LMAN2
GO:BP	positive regulation of immune system process	GO:0002684	FALSE	1.8461e-05	4.73374	1087	304	36	26856	ACTB,B2M,H2-D1,H2-AB1,CALR,C3,CD74,IGFBP2,CXCL13,H2-K1,VEGFA,H2-Q7,DOCK8,CXCL12,H2-AA,AXL,APP,RHOA,ANXA1,IL6ST,CX3CL1,PECAM1,RTN4,DUSP3,GAS6,TKFC,PTN,LAPTM5,C1QB,C1QA,ZFP36L1,VCAM1,CFB,EFNB1,LAMP1,SERPINE1
GO:BP	positive regulation of cellular biosynthetic process	GO:0031328	FALSE	1.88352e-05	4.72503	2771	304	65	26856	ACTB,MYH9,VIM,CDKN1C,B2M,FUS,ENG,COL1A1,SOD1,ACTN4,CALR,C3,CD74,APOE,CCN2,SPP1,HNRNPA0,VEGFA,ANXA2,ACTN1,EPAS1,APP,ASS1,PTMS,SNRNP70,ANXA1,EEF2,LBH,CX3CL1,MT-CO2,CD34,MYO1C,PBX1,NPNT,PDGFRB,GSN,RTN4,ITGA3,SPTBN1,GAS6,HNRNPA1,LMNA,EMILIN1,AGPAT1,LAPTM5,CHD4,RAB1A,PRPF19,CLDN5,SRSF5,NCL,SFRP2,RBBP4,MAF,HSP90AB1,FURIN,MSN,ACTR2,HEG1,AGRN,MLLT6,GPBP1L1,CHD3,CYP1B1,SERPINE1
GO:BP	regulation of epithelial cell proliferation	GO:0050678	FALSE	1.96404e-05	4.70685	407	304	21	26856	CDKN1C,B2M,SPARC,ENG,HSPG2,COL18A1,APOE,GLUL,PLAU,VEGFA,CXCL12,CCND1,GPC3,COL4A3,RTN4,PTN,GRN,CDKN1B,HTRA1,SFRP2,ZFP36L1
GO:BP	tissue morphogenesis	GO:0048729	FALSE	2.28306e-05	4.64148	662	304	27	26856	ACTB,PODXL,IGFBP5,DAG1,ITGB1,ENG,COL4A1,FLNA,VEGFA,PDPN,CXCL12,RHOA,MYLK,GPC3,CLIC4,SDC4,PBX1,NPNT,CD151,TPM1,ITGA3,ADM,TGM2,SFRP2,MSN,HEG1,VCL
GO:BP	negative regulation of cell adhesion	GO:0007162	FALSE	2.55117e-05	4.59326	302	304	18	26856	PODXL,HSPG2,SERPINE2,COL1A1,ACTN4,CD74,VEGFA,CXCL12,H2-AA,ASS1,RHOA,ANXA1,SDC4,DUSP3,LAPTM5,ILDR2,CYP1B1,SERPINE1
GO:BP	regulation of response to external stimulus	GO:0032101	FALSE	2.5616e-05	4.59149	1101	304	36	26856	SEMA3G,SERPINE2,SOD1,CALR,C3,CD74,APOE,CXCL13,FLNA,PLAU,VEGFA,ANXA2,CXCL12,CTSS,APP,ANXA1,PROS1,CX3CL1,PDGFRB,RTN4,DUSP3,GAS6,TKFC,EMILIN1,PTN,PLAT,GRN,TGM2,CLEC2D,HTRA1,ANXA5,SEMA3F,AGRN,GGT1,LAMP1,SERPINE1
GO:BP	positive regulation of macromolecule biosynthetic process	GO:0010557	FALSE	2.67395e-05	4.57285	2669	304	63	26856	ACTB,MYH9,VIM,CDKN1C,B2M,FUS,ENG,COL1A1,SOD1,ACTN4,CALR,C3,CD74,APOE,CCN2,SPP1,HNRNPA0,VEGFA,ANXA2,ACTN1,EPAS1,APP,PTMS,SNRNP70,ANXA1,EEF2,LBH,CX3CL1,CD34,MYO1C,PBX1,NPNT,PDGFRB,GSN,RTN4,ITGA3,SPTBN1,GAS6,HNRNPA1,LMNA,EMILIN1,AGPAT1,LAPTM5,CHD4,RAB1A,PRPF19,CLDN5,SRSF5,NCL,SFRP2,RBBP4,MAF,HSP90AB1,FURIN,MSN,ACTR2,HEG1,AGRN,MLLT6,GPBP1L1,CHD3,CYP1B1,SERPINE1
GO:BP	MAPK cascade	GO:0000165	FALSE	2.69639e-05	4.56922	806	304	30	26856	MYH9,DAG1,SOD1,C3,CD74,APOE,CCN2,VEGFA,GNAI2,CXCL12,APP,REN1,ITGAV,LBH,CX3CL1,TIMP3,NPHS1,NPNT,YWHAE,PDGFRB,DUSP3,GAS6,EMILIN1,PSAP,LAPTM5,IQGAP1,SFRP2,ZFP36L1,RAP1B,ECE1
GO:BP	positive regulation of protein metabolic process	GO:0051247	FALSE	2.82943e-05	4.5483	1425	304	42	26856	MYH9,VIM,DAG1,ITGB1,ENG,C3,CD74,APOE,CCN2,VEGFA,ANXA2,CTSS,APP,RHOA,CCND1,CTSD,GPC3,EEF2,COL4A3,IL6ST,CX3CL1,SDC4,MYO1C,PDGFRB,GSN,NSF,PECAM1,GAS6,GRN,CDKN1B,LAPTM5,IQGAP1,HSPA5,RAB1A,NEDD4,SFRP2,HSP90AB1,MARCKS,MSN,AGRN,MPRIP,CYP1B1
GO:BP	regulation of actin cytoskeleton organization	GO:0032956	FALSE	2.97192e-05	4.52696	341	304	19	26856	SYNPO,CCN2,FLNA,PAM,RHOA,CX3CL1,SDC4,NPHS1,MYO1C,TMOD3,TJP1,PDGFRB,TPM1,GSN,PECAM1,SPTBN1,RHPN1,COTL1,F11R
GO:BP	cell-substrate junction organization	GO:0150115	FALSE	3.05275e-05	4.51531	98	304	11	26856	MYH9,VEGFA,ACTN1,ITGAV,TNS1,SDC4,DUSP3,RHPN1,IQGAP1,PLEC,VCL
GO:BP	proteolysis	GO:0006508	FALSE	3.24731e-05	4.48848	1829	304	49	26856	MYH9,TIMP2,DAG1,SERPINE2,CALR,C3,P4HB,APOE,CCN2,AEBP1,PLAU,VEGFA,ANXA2,PCOLCE,CTSS,APP,REN1,RHOA,CHMP4B,CTSD,GPC3,COL4A3,TIMP3,GSN,ENPEP,PCSK6,ADAMTS1,GAS6,RHPN1,PLAT,GRN,PRSS23,LAPTM5,TGM2,HSPA5,HTRA1,PRPF19,NEDD4,SFRP2,SERPINH1,HSP90AB1,FURIN,DHCR24,CFB,GGT1,CTSB,ECE1,LNPEP,SERPINE1
GO:BP	positive regulation of response to wounding	GO:1903036	FALSE	3.34721e-05	4.47532	77	304	10	26856	ITGB1,FLNA,PLAU,MYLK,ANXA1,EMILIN1,PTN,PLAT,GRN,SERPINE1
GO:BP	negative regulation of phosphate metabolic process	GO:0045936	FALSE	3.38631e-05	4.47027	420	304	21	26856	ACTB,CDKN1C,MIDN,ENG,APOE,GNAI2,CADM4,YWHAE,MGAT5,PECAM1,DUSP3,PTPRO,CDKN1B,IQGAP1,PPP1R9B,SFRP2,HEG1,PLEC,YWHAB,MPRIP,PTPRB
GO:BP	negative regulation of phosphorus metabolic process	GO:0010563	FALSE	3.38631e-05	4.47027	420	304	21	26856	ACTB,CDKN1C,MIDN,ENG,APOE,GNAI2,CADM4,YWHAE,MGAT5,PECAM1,DUSP3,PTPRO,CDKN1B,IQGAP1,PPP1R9B,SFRP2,HEG1,PLEC,YWHAB,MPRIP,PTPRB
GO:BP	response to xenobiotic stimulus	GO:0009410	FALSE	3.53163e-05	4.45202	502	304	23	26856	ENG,HSPG2,COL1A1,COL18A1,SOD1,CALR,IGFBP2,MT-ND1,PAM,SLC22A12,REN1,ASS1,RHOA,MYLK,CCND1,TJP1,ITGA3,GAS6,CDKN1B,PPP1R9B,SFRP2,RAP1B,CYP1B1
GO:BP	positive regulation of neurogenesis	GO:0050769	FALSE	3.63232e-05	4.43982	309	304	18	26856	VIM,DAG1,ITGB1,SERPINE2,APOE,VEGFA,CXCL12,IL6ST,CX3CL1,RTN4,PTN,SGK1,TGM2,PRPF19,MARCKS,ACTR2,CAPRIN1,TNFRSF12A
GO:BP	T cell activation	GO:0042110	FALSE	3.63391e-05	4.43963	588	304	25	26856	ACTB,MYH9,B2M,H2-AB1,CD74,IGFBP2,DOCK8,CXCL12,H2-AA,RHOA,ITGAV,ANXA1,IL6ST,SDC4,CD151,GSN,DUSP3,PSAP,LAPTM5,NEDD4,MSN,ZFP36L1,VCAM1,ILDR2,EFNB1
GO:BP	positive regulation of vasculature development	GO:1904018	FALSE	3.73027e-05	4.42826	179	304	14	26856	ITGB1,ENG,C3,VEGFA,ANXA3,CD34,TJP1,RTN4,ADM,EMILIN1,GRN,SFRP2,CYP1B1,SERPINE1
GO:BP	positive regulation of angiogenesis	GO:0045766	FALSE	3.73027e-05	4.42826	179	304	14	26856	ITGB1,ENG,C3,VEGFA,ANXA3,CD34,TJP1,RTN4,ADM,EMILIN1,GRN,SFRP2,CYP1B1,SERPINE1
GO:BP	positive regulation of programmed cell death	GO:0043068	FALSE	3.99095e-05	4.39892	635	304	26	26856	ITGB1,COL18A1,SOD1,CCN2,SERINC3,CTSS,APP,RHOA,PDIA3,ANXA1,CTSD,TIMP3,PDGFRB,GSN,ADM,EMILIN1,PTN,GRN,LAPTM5,TGM2,HTRA1,SFRP2,ANXA5,AGRN,TNFRSF12A,CYP1B1
GO:BP	protein processing	GO:0016485	FALSE	4.02372e-05	4.39537	276	304	17	26856	MYH9,SERPINE2,P4HB,AEBP1,PLAU,ANXA2,CTSS,REN1,GSN,ENPEP,PCSK6,PLAT,FURIN,DHCR24,GGT1,ECE1,SERPINE1
GO:BP	regulation of actin filament organization	GO:0110053	FALSE	4.02372e-05	4.39537	276	304	17	26856	SYNPO,CCN2,FLNA,RHOA,CX3CL1,SDC4,NPHS1,MYO1C,TMOD3,TJP1,TPM1,GSN,PECAM1,SPTBN1,RHPN1,COTL1,F11R
GO:BP	cellular response to salt	GO:1902075	FALSE	4.18177e-05	4.37864	211	304	15	26856	B2M,FUS,COL1A1,CALR,GNAI2,MYLK,CLIC4,TUBA1A,HNRNPA1,CDKN1B,TGM2,IQGAP1,PPP1R9B,AGRN,PLEC
GO:BP	regulation of neurogenesis	GO:0050767	FALSE	4.28554e-05	4.36799	466	304	22	26856	SEMA3G,VIM,B2M,DAG1,ITGB1,SERPINE2,APOE,VEGFA,ANXA2,CXCL12,IL6ST,CX3CL1,RTN4,PTN,SGK1,TGM2,PRPF19,SEMA3F,MARCKS,ACTR2,CAPRIN1,TNFRSF12A
GO:BP	nephron epithelium development	GO:0072009	FALSE	4.39687e-05	4.35686	126	304	12	26856	NPHS2,PODXL,VEGFA,LAMB2,GPC3,CD34,NPHS1,PBX1,NPNT,PECAM1,PTPRO,IQGAP1
GO:BP	viral life cycle	GO:0019058	TRUE	4.97068e-05	4.30358	280	304	17	26856	DAG1,P4HB,CD74,APOE,DDX6,AXL,ITGAV,CHMP4B,LY6E,GSN,GAS6,RAB1A,NEDD4,HSP90AB1,FURIN,DDX5,CTSB
GO:BP	response to metal ion	GO:0010038	FALSE	5.1413e-05	4.28893	391	304	20	26856	MT2,B2M,FUS,SOD1,CALR,PAM,APP,ASS1,MYLK,CLIC4,TUBA1A,LOXL2,GSN,HNRNPA1,CDKN1B,IQGAP1,ANXA5,UCP2,VCAM1,CRIP1
GO:BP	receptor metabolic process	GO:0043112	FALSE	5.50742e-05	4.25905	81	304	10	26856	APOE,ANXA2,EHD3,CTSD,NSF,LAPTM5,NEDD4,FURIN,AGRN,ECE1
GO:BP	regulation of protein kinase activity	GO:0045859	FALSE	5.56482e-05	4.25455	601	304	25	26856	ACTB,CDKN1C,DAG1,SOD1,APOE,VEGFA,APP,RHOA,CCND1,SDC4,PDGFRB,DUSP3,GAS6,PTPRO,CDKN1B,APLP2,IQGAP1,SFRP2,HSP90AB1,MARCKS,HEG1,AGRN,PLEC,CCNI,PTPRB
GO:BP	cellular response to peptide	GO:1901653	FALSE	5.59341e-05	4.25232	393	304	20	26856	VIM,GNAI2,SLC22A12,TNS2,APP,ASS1,CTSD,MYO1C,EIF4EBP2,YWHAG,SGK1,PPP1R9B,NCL,ANXA5,MARCKS,ZFP36L1,UCP2,RAP1B,VCAM1,CYP1B1
GO:BP	regulation of system process	GO:0044057	FALSE	5.80576e-05	4.23614	647	304	26	26856	IGFBP5,DAG1,SOD1,APOE,CCN2,SPP1,FLNA,CALD1,GNAI2,EHD3,EPAS1,CTSS,APP,REN1,RHOA,CX3CL1,NPNT,TPM1,RTN4,ADM,GAS6,LMNA,PTPRO,ACPP,AGRN,ECE1
GO:BP	hemopoiesis	GO:0030097	FALSE	6.14716e-05	4.21133	1036	304	34	26856	ACTB,MYH9,CDKN1C,B2M,H2-AB1,CD74,FLNA,VEGFA,ANXA2,ACTN1,EPAS1,H2-AA,AXL,APP,RHOA,ANXA1,GPC3,EEF2,CD34,PBX1,ST3GAL1,TMOD3,GAS6,ADGRF5,PTN,HBA-A2,PSAP,LAPTM5,CLEC2D,TSPAN2,SFRP2,MAF,ZFP36L1,UCP2
GO:BP	cell adhesion mediated by integrin	GO:0033627	FALSE	6.21014e-05	4.2069	82	304	10	26856	PODXL,ITGB1,CXCL13,PLAU,ITGAV,NPNT,ITGA3,EMILIN1,CYP1B1,SERPINE1
GO:BP	kidney epithelium development	GO:0072073	FALSE	7.13837e-05	4.1464	159	304	13	26856	NPHS2,PODXL,VEGFA,LAMB2,GPC3,SDC4,CD34,NPHS1,PBX1,NPNT,PECAM1,PTPRO,IQGAP1
GO:BP	muscle cell differentiation	GO:0042692	FALSE	7.22984e-05	4.14087	439	304	21	26856	MYH9,IGFBP5,ITGB1,ENG,ACTN4,CALR,VEGFA,LAMB2,ACTN1,CXCL12,CSRP1,NPHS1,NPNT,TMOD3,PDGFRB,TPM1,ADM,LMNA,EHD2,NID1,PLEC
GO:BP	regulation of smooth muscle cell proliferation	GO:0048660	FALSE	7.93425e-05	4.10049	190	304	14	26856	IGFBP5,APOE,VEGFA,GNAI2,RHOA,CX3CL1,TIMP3,RGS5,PDGFRB,TPM1,ADAMTS1,NPR3,CDKN1B,TGM2
GO:BP	regulation of synapse organization	GO:0050807	FALSE	8.29846e-05	4.081	290	304	17	26856	SPARC,DAG1,ITGB1,APOE,APP,RHOA,TUBA1A,TUBB5,PTPRO,PTN,CHD4,NEDD4,SEMA3F,MARCKS,ACTR2,AGRN,CAPRIN1
GO:BP	positive regulation of apoptotic process	GO:0043065	FALSE	8.41834e-05	4.07477	614	304	25	26856	ITGB1,COL18A1,SOD1,CCN2,SERINC3,CTSS,APP,RHOA,PDIA3,ANXA1,CTSD,TIMP3,PDGFRB,GSN,ADM,EMILIN1,PTN,GRN,TGM2,HTRA1,SFRP2,ANXA5,AGRN,TNFRSF12A,CYP1B1
GO:BP	negative regulation of blood coagulation	GO:0030195	TRUE	8.83257e-05	4.05391	46	304	8	26856	SERPINE2,APOE,PLAU,ANXA2,PROS1,PLAT,ANXA5,SERPINE1
GO:BP	system process	GO:0003008	FALSE	9.05351e-05	4.04318	3349	304	72	26856	B2M,IGFBP5,DAG1,ITGB1,ENG,SERPINE2,COL1A1,SYNPO,SOD1,APOE,CCN2,SPP1,FLNA,VEGFA,CALD1,GNAI2,LAMB2,COL1A2,EHD3,CXCL12,EPAS1,SLC22A12,TPM4,CTSS,APP,REN1,RHOA,MYLK,CLIC5,CHMP4B,GM2A,CX3CL1,CD34,ARHGEF12,TUBA1A,NPNT,TMOD3,TJP1,TPM1,GSN,ENPEP,RTN4,EIF4EBP2,ITGA3,ADM,GAS6,NPR3,LMNA,PTPRO,ADGRF5,ACPP,EMILIN1,RHPN1,PTN,SGK1,PSAP,CDKN1B,GNB1,APLP2,PPP1R9B,AQP6,CLDN5,SPNS2,SCARB2,HEG1,AGRN,MLLT6,PLEC,ECE1,L…
GO:BP	regulation of peptidase activity	GO:0052547	FALSE	9.45989e-05	4.02411	446	304	21	26856	TIMP2,SERPINE2,CCN2,VEGFA,CTSS,APP,RHOA,CTSD,GPC3,COL4A3,TIMP3,GSN,GAS6,GRN,LAPTM5,SFRP2,SERPINH1,FURIN,DHCR24,CTSB,SERPINE1
GO:BP	positive regulation of nervous system development	GO:0051962	FALSE	9.56445e-05	4.01934	367	304	19	26856	VIM,DAG1,ITGB1,SERPINE2,APOE,VEGFA,CXCL12,IL6ST,CX3CL1,RTN4,PTN,SGK1,TGM2,PRPF19,MARCKS,ACTR2,AGRN,CAPRIN1,TNFRSF12A
GO:BP	positive regulation of neuron projection development	GO:0010976	FALSE	9.82608e-05	4.00762	225	304	15	26856	ITGB1,SERPINE2,APOE,FLNA,CX3CL1,ITGA3,ADAMTS1,PTN,GRN,IQGAP1,HSPA5,MARCKS,SCARB2,ACTR2,CAPRIN1
GO:BP	T cell migration	GO:0072678	FALSE	9.94585e-05	4.00236	65	304	9	26856	CXCL13,DOCK8,CXCL12,APP,RHOA,MSN,SPNS2,PLEC,F11R
GO:BP	reproductive system development	GO:0061458	FALSE	9.98323e-05	4.00073	368	304	19	26856	MYH9,CDKN1C,SERPINE2,SOD1,C3,FLNA,VEGFA,AXL,REN1,CCND1,ITGAV,ANXA1,ADAMTS1,PSAP,CDKN1B,PPP1R9B,SFRP2,DHCR24,CYP1B1
GO:BP	lymphocyte migration	GO:0072676	FALSE	0.000103004	3.98714	110	304	11	26856	CXCL13,DOCK8,CXCL12,APP,RHOA,CX3CL1,GAS6,MSN,SPNS2,PLEC,F11R
GO:BP	negative regulation of hemostasis	GO:1900047	FALSE	0.000105404	3.97714	47	304	8	26856	SERPINE2,APOE,PLAU,ANXA2,PROS1,PLAT,ANXA5,SERPINE1
GO:BP	positive regulation of cellular component biogenesis	GO:0044089	FALSE	0.000105417	3.97709	533	304	23	26856	MYH9,DAG1,SYNPO,APOE,CCN2,CXCL13,FLNA,VEGFA,RHOA,CX3CL1,SDC4,NPHS1,MYO1C,TPM1,EMILIN1,CDKN1B,IQGAP1,CLDN5,MSN,RAP1B,ACTR2,AGRN,CAPRIN1
GO:BP	defense response to other organism	GO:0098542	FALSE	0.000107476	3.96869	1219	304	37	26856	LYZ2,VIM,B2M,H2-AB1,C3,CD74,APOE,SERINC3,CXCL13,H2-K1,H2-Q7,CXCL12,ANXA3,H2-AA,AXL,APP,ASS1,ANXA1,CX3CL1,MYO1C,GSN,RTN4,ADM,TKFC,EMILIN1,COTL1,GRN,CLEC2D,C1QB,HTRA1,RAB1A,C1QA,NEDD4,ACTR2,CFB,LAMP1,SERPINE1
GO:BP	Ras protein signal transduction	GO:0007265	FALSE	0.000108509	3.96453	332	304	18	26856	ITGB1,APOE,RIPOR1,PDPN,COL1A2,ARHGDIA,RHOA,CADM4,ARHGEF12,PDGFRB,TNS3,PECAM1,RTN4,ITGA3,RAP1B,DHCR24,HEG1,F11R
GO:BP	regulation of ERK1 and ERK2 cascade	GO:0070372	FALSE	0.000108509	3.96453	332	304	18	26856	MYH9,C3,CD74,APOE,CCN2,VEGFA,GNAI2,CXCL12,APP,CX3CL1,TIMP3,NPNT,PDGFRB,DUSP3,GAS6,EMILIN1,RAP1B,ECE1
GO:BP	regulation of synapse structure or activity	GO:0050803	FALSE	0.000117283	3.93076	297	304	17	26856	SPARC,DAG1,ITGB1,APOE,APP,RHOA,TUBA1A,TUBB5,PTPRO,PTN,CHD4,NEDD4,SEMA3F,MARCKS,ACTR2,AGRN,CAPRIN1
GO:BP	localization within membrane	GO:0051668	FALSE	0.000117604	3.92958	717	304	27	26856	ACTB,DAG1,ITGB1,APOE,FLNA,ANXA2,EHD3,CHMP4B,GPC3,MYO1C,GSN,NSF,ITGA3,SPTBN1,GAS6,LMNA,HYOU1,PTN,PSAP,EHD2,HSPA5,PPP1R9B,CLTC,AGRN,SSR3,HSPA4,F11R
GO:BP	axon extension	GO:0048675	FALSE	0.000121861	3.91414	138	304	12	26856	SEMA3G,ITGB1,APOE,VEGFA,LAMB2,CXCL12,RTN4,ALCAM,SEMA3F,HSP90AB1,VCL,TNFRSF12A
GO:BP	regulation of blood coagulation	GO:0030193	FALSE	0.000130425	3.88464	67	304	9	26856	SERPINE2,APOE,PLAU,ANXA2,PROS1,EMILIN1,PLAT,ANXA5,SERPINE1
GO:BP	smooth muscle cell proliferation	GO:0048659	FALSE	0.000133038	3.87603	198	304	14	26856	IGFBP5,APOE,VEGFA,GNAI2,RHOA,CX3CL1,TIMP3,RGS5,PDGFRB,TPM1,ADAMTS1,NPR3,CDKN1B,TGM2
GO:BP	antigen processing and presentation of exogenous peptide antigen via MHC class II	GO:0019886	FALSE	0.000135843	3.86696	20	304	6	26856	B2M,H2-AB1,CD74,H2-AA,CTSS,H2-EB1
GO:BP	positive regulation of hydrolase activity	GO:0051345	FALSE	0.000147358	3.83163	543	304	23	26856	ITGB1,CCN2,CXCL13,VEGFA,DOCK8,CTSS,APP,RHOA,CTSD,COL4A3,CX3CL1,NPNT,PDGFRB,TBC1D13,GSN,PSAP,GRN,LAPTM5,TGM2,SFRP2,HSP90AB1,MARCKS,AGRN
GO:BP	negative regulation of coagulation	GO:0050819	FALSE	0.000148228	3.82907	49	304	8	26856	SERPINE2,APOE,PLAU,ANXA2,PROS1,PLAT,ANXA5,SERPINE1
GO:BP	glomerular basement membrane development	GO:0032836	FALSE	0.000157166	3.80364	11	304	5	26856	LAMB2,COL4A3,NPHS1,COL4A4,NID1
GO:BP	cellular response to organic cyclic compound	GO:0071407	FALSE	0.000159799	3.79643	681	304	26	26856	MT-ND3,ACTB,IGFBP5,DAG1,COL1A1,CALR,SPP1,FLNA,APP,ASS1,RHOA,PDIA3,ANXA1,LBH,CES1G,SGK1,CDKN1B,ABHD2,TGM2,PPP1R9B,NEDD4,MSN,ZFP36L1,RAP1B,DDX5,CYP1B1
GO:BP	gliogenesis	GO:0042063	FALSE	0.000165086	3.78229	380	304	19	26856	VIM,DAG1,SERPINE2,SOD1,LAMB2,APP,RHOA,ANXA1,IL6ST,CX3CL1,TUBA1A,RTN4,PTN,GRN,PRPF19,C1QA,TSPAN2,PLEC,PTPRB
GO:BP	regulation of hemostasis	GO:1900046	FALSE	0.00016948	3.77088	69	304	9	26856	SERPINE2,APOE,PLAU,ANXA2,PROS1,EMILIN1,PLAT,ANXA5,SERPINE1
GO:BP	protein localization to membrane	GO:0072657	FALSE	0.000175366	3.75606	638	304	25	26856	ACTB,DAG1,ITGB1,APOE,FLNA,ANXA2,EHD3,CHMP4B,GPC3,MYO1C,GSN,NSF,ITGA3,SPTBN1,GAS6,HYOU1,PTN,EHD2,HSPA5,PPP1R9B,CLTC,AGRN,SSR3,HSPA4,F11R
GO:BP	protein phosphorylation	GO:0006468	FALSE	0.00017664	3.75291	1579	304	43	26856	ACTB,CDKN1C,DAG1,ITGB1,ENG,SOD1,C3,CD74,APOE,CCN2,VEGFA,ANXA2,AXL,APP,RHOA,MYLK,CCND1,CADM4,IL6ST,CX3CL1,SDC4,ST3GAL1,CDC42BPB,PDGFRB,PECAM1,DUSP3,GAS6,PTPRO,SGK1,CDKN1B,APLP2,IQGAP1,PPP1R9B,NCL,SFRP2,HSP90AB1,MARCKS,HEG1,AGRN,PLEC,CCNI,MPRIP,PTPRB
GO:BP	animal organ morphogenesis	GO:0009887	FALSE	0.000189129	3.72324	1086	304	34	26856	IGFBP5,DAG1,ENG,COL1A1,SOD1,CCN2,FLNA,PLAU,VEGFA,COL1A2,SLC39A1,RHOA,MYLK,ITGAV,CLIC5,GPC3,CD34,TUBA1A,PBX1,NPNT,PDGFRB,TPM1,RTN4,ADAMTS1,ADM,PTN,TGM2,AQP6,NEDD4,SFRP2,SERPINH1,MSN,HEG1,SERPINE1
GO:BP	regulation of chemotaxis	GO:0050920	FALSE	0.00019446	3.71117	237	304	15	26856	SEMA3G,CALR,CD74,CXCL13,VEGFA,CXCL12,APP,CX3CL1,PDGFRB,DUSP3,GAS6,PTN,SEMA3F,AGRN,SERPINE1
GO:BP	transmembrane receptor protein tyrosine kinase signaling pathway	GO:0007169	FALSE	0.000200565	3.69774	597	304	24	26856	IGFBP5,COL1A1,CCN2,IGFBP2,COL4A1,VEGFA,GNAI2,AXL,TNS2,CTSD,CADM4,COL4A3,MYO1C,PDGFRB,RTN4,EIF4EBP2,DUSP3,EMILIN1,PLAT,IQGAP1,NEDD4,NCL,MARCKS,EFNB1
GO:BP	cellular response to organonitrogen compound	GO:0071417	FALSE	0.000203735	3.69093	785	304	28	26856	ACTB,VIM,IGFBP5,COL1A1,COL4A1,FLNA,GNAI2,COL1A2,SLC22A12,TNS2,APP,ASS1,CTSD,MYO1C,EIF4EBP2,YWHAG,SGK1,TGM2,PPP1R9B,NCL,ANXA5,MARCKS,ZFP36L1,UCP2,RAP1B,VCAM1,AGRN,CYP1B1
GO:BP	cell chemotaxis	GO:0060326	FALSE	0.000207403	3.68319	309	304	17	26856	ENG,CALR,CD74,SPP1,CXCL13,VEGFA,CXCL12,APP,ANXA1,CX3CL1,PDGFRB,GAS6,PTPRO,PTN,VCAM1,PLEC,SERPINE1
GO:BP	regulation of coagulation	GO:0050818	FALSE	0.000218353	3.66084	71	304	9	26856	SERPINE2,APOE,PLAU,ANXA2,PROS1,EMILIN1,PLAT,ANXA5,SERPINE1
GO:BP	non-membrane-bounded organelle assembly	GO:0140694	FALSE	0.000219335	3.65889	387	304	19	26856	ITGB1,FLNA,DDX6,RHOA,CHMP4B,CSRP1,TMOD3,PDGFRB,TNS3,TPM1,GSN,TUBB5,RPL10-PS3,RPS27RT,CDS2,CLTC,MSN,PLEC,CAPRIN1
GO:BP	glial cell differentiation	GO:0010001	FALSE	0.000220103	3.65737	274	304	16	26856	VIM,DAG1,SERPINE2,SOD1,LAMB2,APP,RHOA,IL6ST,TUBA1A,RTN4,PTN,GRN,PRPF19,C1QA,TSPAN2,PLEC
GO:BP	chordate embryonic development	GO:0043009	FALSE	0.000238161	3.62313	791	304	28	26856	MYH9,CDKN1C,ITGB1,COL1A1,VEGFA,SLC39A1,EPAS1,ITGAV,SDC4,PBX1,TJP1,PDGFRB,MT-ND4,TPM1,RTN4,DUSP3,ADM,ADGRF5,HBA-A2,GRN,SFRP2,MARCKS,FURIN,ZFP36L1,EXOC3L2,VCAM1,HEG1,ECE1
GO:BP	establishment of endothelial barrier	GO:0061028	FALSE	0.000240172	3.61948	52	304	8	26856	VEGFA,TJP1,PECAM1,CLDN5,MSN,RAP1B,VCL,F11R
GO:BP	heart development	GO:0007507	FALSE	0.000242439	3.6154	649	304	25	26856	DAG1,ITGB1,ENG,CALR,FLNA,VEGFA,PDPN,RHOA,GPC3,PDGFRB,TPM1,RTN4,ITGA3,ADAMTS1,ADM,LMNA,EMILIN1,CDKN1B,NEDD4,SFRP2,ZFP36L1,VCAM1,HEG1,PLEC,ECE1
GO:BP	regulation of anatomical structure size	GO:0090066	FALSE	0.000255637	3.59238	560	304	23	26856	SEMA3G,SOD1,APOE,VEGFA,CXCL12,RHOA,CX3CL1,NPHS1,MYO1C,TMOD3,TPM1,GSN,PECAM1,RTN4,ADM,SPTBN1,NPR3,COTL1,SEMA3F,HSP90AB1,MSN,TNFRSF12A,ECE1
GO:BP	renal filtration cell differentiation	GO:0061318	FALSE	0.000256558	3.59081	22	304	6	26856	NPHS2,PODXL,LAMB2,NPHS1,PTPRO,IQGAP1
GO:BP	podocyte differentiation	GO:0072112	FALSE	0.000256558	3.59081	22	304	6	26856	NPHS2,PODXL,LAMB2,NPHS1,PTPRO,IQGAP1
GO:BP	gland development	GO:0048732	FALSE	0.000263745	3.57882	517	304	22	26856	CDKN1C,IGFBP5,DAG1,SERPINE2,PLAU,VEGFA,ASS1,CCND1,ANXA1,LBH,MT-CO2,PBX1,PDGFRB,RTN4,PTN,PSAP,CDKN1B,TGM2,MSN,UCP2,GGT1,CYP1B1
GO:BP	establishment of localization in cell	GO:0051649	FALSE	0.000265244	3.57635	2203	304	53	26856	ACTB,MYH9,ITGB1,SOD1,ACTN4,CALR,P4HB,CD74,RIPOR1,FLNA,ANXA2,ARHGDIA,EHD3,ANXA3,AXL,APP,KIF1C,DPYSL2,CHMP4B,SDC4,MYO1D,MYO1C,TUBA1A,YWHAE,TBC1D13,NSF,GAS6,HNRNPA1,LMNA,YWHAG,HYOU1,PSAP,GRN,CDKN1B,LAPTM5,EHD2,HSPA5,RAB1A,NEDD4,CLTC,HSP90AB1,MARCKS,MSN,SCARB2,UCP2,RAP1B,ACTR2,SSR3,HSPA4,YWHAB,NUCB1,LMAN2,LAMP1
GO:BP	regulation of nervous system development	GO:0051960	FALSE	0.000272351	3.56487	562	304	23	26856	SEMA3G,VIM,B2M,DAG1,ITGB1,SERPINE2,APOE,VEGFA,ANXA2,CXCL12,IL6ST,CX3CL1,RTN4,PTN,SGK1,TGM2,PRPF19,SEMA3F,MARCKS,ACTR2,AGRN,CAPRIN1,TNFRSF12A
GO:BP	chemical homeostasis	GO:0048878	FALSE	0.000278193	3.55565	1104	304	34	26856	MYH9,FTL1-PS1,MT2,B2M,IGFBP5,SYNPO,SOD1,APOE,GLUL,SPP1,FLNA,VEGFA,GNAI2,TMBIM6,EPAS1,APP,ITGAV,CLIC4,CX3CL1,TJP1,YWHAE,RTN4,ADM,GAS6,CES1G,ADGRF5,SGK1,GRN,APLP2,TGM2,AQP6,UCP2,VCAM1,MLLT6
GO:BP	axonogenesis	GO:0007409	FALSE	0.000292182	3.53435	477	304	21	26856	ACTB,SEMA3G,VIM,DAG1,ITGB1,APOE,VEGFA,LAMB2,CXCL12,APP,RTN4,PTPRO,APLP2,ALCAM,SEMA3F,HSP90AB1,AGRN,VCL,TNFRSF12A,EFNB1,ECE1
GO:BP	response to steroid hormone	GO:0048545	FALSE	0.000295877	3.52889	355	304	18	26856	MT-ND3,COL1A1,CALR,IGFBP2,SPP1,ANXA3,ASS1,RHOA,ANXA1,LBH,ADM,SGK1,ABHD2,PPP1R9B,NEDD4,ZFP36L1,DDX5,CYP1B1
GO:BP	regulation of proteolysis	GO:0030162	FALSE	0.00033081	3.48042	755	304	27	26856	MYH9,TIMP2,SERPINE2,APOE,CCN2,PLAU,VEGFA,ANXA2,CTSS,APP,RHOA,CTSD,GPC3,COL4A3,TIMP3,GSN,GAS6,PLAT,GRN,LAPTM5,SFRP2,SERPINH1,HSP90AB1,FURIN,DHCR24,CTSB,SERPINE1
GO:BP	positive regulation of cell projection organization	GO:0031346	FALSE	0.000337971	3.47112	439	304	20	26856	ITGB1,SERPINE2,APOE,FLNA,VEGFA,CXCL12,CX3CL1,ITGA3,ADAMTS1,PTN,SGK1,GRN,IQGAP1,HSPA5,MARCKS,SCARB2,ACTR2,AGRN,CAPRIN1,TNFRSF12A
GO:BP	positive regulation of cell activation	GO:0050867	FALSE	0.000338326	3.47067	398	304	19	26856	ACTB,B2M,H2-AB1,CD74,CCN2,IGFBP2,FLNA,PDPN,DOCK8,H2-AA,AXL,RHOA,ANXA1,IL6ST,PDGFRB,GAS6,VCAM1,EFNB1,LAMP1
GO:BP	glomerular epithelial cell differentiation	GO:0072311	FALSE	0.000343815	3.46368	23	304	6	26856	NPHS2,PODXL,LAMB2,NPHS1,PTPRO,IQGAP1
GO:BP	negative regulation of cell activation	GO:0050866	FALSE	0.00034823	3.45813	214	304	14	26856	SERPINE2,CD74,APOE,H2-AA,AXL,ANXA1,CX3CL1,SDC4,DUSP3,ADGRF5,EMILIN1,GRN,LAPTM5,ILDR2
GO:BP	embryo development ending in birth or egg hatching	GO:0009792	FALSE	0.000367344	3.43493	808	304	28	26856	MYH9,CDKN1C,ITGB1,COL1A1,VEGFA,SLC39A1,EPAS1,ITGAV,SDC4,PBX1,TJP1,PDGFRB,MT-ND4,TPM1,RTN4,DUSP3,ADM,ADGRF5,HBA-A2,GRN,SFRP2,MARCKS,FURIN,ZFP36L1,EXOC3L2,VCAM1,HEG1,ECE1
GO:BP	cell-cell signaling	GO:0007267	FALSE	0.000379334	3.42098	1741	304	45	26856	MYH9,SLC6A6,DAG1,ITGB1,MIDN,SERPINE2,COL1A1,SYNPO,APOE,GLUL,SPP1,CXCL13,FLNA,GNAI2,CXCL12,APP,REN1,CCND1,ITGAV,ANXA1,GPC3,CX3CL1,CD34,RTN4,EIF4EBP2,ITGA3,ADM,PTPRO,YWHAG,PTN,PLAT,TGM2,RAB1A,NEDD4,SFRP2,ANXA5,HSP90AB1,FURIN,NID1,UCP2,RAP1B,AGRN,ILDR2,DKK2,LNPEP
GO:BP	cellular response to cytokine stimulus	GO:0071345	FALSE	0.000383137	3.41665	1066	304	33	26856	VIM,H2-AB1,COL1A1,ACTN4,P4HB,CD74,SPP1,RIPOR1,CXCL13,H2-Q7,PCOLCE,DOCK8,CXCL12,AXL,ASS1,RHOA,TUBA1B,PDIA3,IL6ST,CX3CL1,MYO1C,NPNT,GSN,GAS6,KHSRP,LAPTM5,HSPA5,NCL,HSP90AB1,ZFP36L1,VCAM1,ACTR2,CYP1B1
GO:BP	skeletal system development	GO:0001501	FALSE	0.000390834	3.40801	529	304	22	26856	BGN,CDKN1C,SPARC,ENG,COL1A1,COL18A1,CCN2,VEGFA,COL1A2,ANXA2,SLC39A1,RHOA,TIMP3,PBX1,LOXL2,PDGFRB,NPR3,TGM2,SFRP2,SERPINH1,MAF,SPNS2
GO:BP	regulation of leukocyte cell-cell adhesion	GO:1903037	FALSE	0.000395037	3.40336	362	304	18	26856	ACTB,B2M,H2-AB1,CD74,IGFBP2,DOCK8,CXCL12,H2-AA,ASS1,RHOA,ANXA1,IL6ST,SDC4,DUSP3,LAPTM5,VCAM1,ILDR2,EFNB1
GO:BP	reproductive structure development	GO:0048608	FALSE	0.00041145	3.38568	363	304	18	26856	MYH9,CDKN1C,SERPINE2,SOD1,C3,FLNA,VEGFA,AXL,REN1,CCND1,ITGAV,ANXA1,ADAMTS1,PSAP,CDKN1B,SFRP2,DHCR24,CYP1B1
GO:BP	substrate adhesion-dependent cell spreading	GO:0034446	FALSE	0.00042002	3.37673	100	304	10	26856	ACTN4,CALR,P4HB,FLNA,LAMB2,PDPN,AXL,RHOA,ITGAV,RAB1A
GO:BP	phosphorylation	GO:0016310	FALSE	0.000427478	3.36909	1808	304	46	26856	ACTB,CDKN1C,DAG1,ITGB1,MIDN,ENG,SOD1,C3,CD74,APOE,CCN2,PLAU,VEGFA,ANXA2,AXL,APP,RHOA,MYLK,CCND1,CADM4,IL6ST,CX3CL1,SDC4,ST3GAL1,CDC42BPB,PDGFRB,PECAM1,DUSP3,GAS6,PTPRO,TKFC,SGK1,CDKN1B,APLP2,IQGAP1,PPP1R9B,NCL,SFRP2,HSP90AB1,MARCKS,HEG1,AGRN,PLEC,CCNI,MPRIP,PTPRB
GO:BP	podocyte development	GO:0072015	FALSE	0.000429745	3.36679	13	304	5	26856	NPHS2,PODXL,LAMB2,NPHS1,IQGAP1
GO:BP	antigen processing and presentation of peptide antigen via MHC class II	GO:0002495	FALSE	0.000454071	3.34288	24	304	6	26856	B2M,H2-AB1,CD74,H2-AA,CTSS,H2-EB1
GO:BP	reproduction	GO:0000003	FALSE	0.00045528	3.34172	1812	304	46	26856	MYH9,CDKN1C,IGFBP5,ITGB1,HSPG2,SERPINE2,SOD1,CALR,C3,MFGE8,IGFBP2,FLNA,PLAU,VEGFA,H2-Q7,CXCL12,AXL,APP,REN1,CCND1,ITGAV,ANXA1,SELENOP,CLIC4,PBX1,ITGA3,ADAMTS1,ADM,PTN,PSAP,PLAT,GRN,CDKN1B,ABHD2,APLP2,RAB1A,PPP1R9B,SFRP2,ANXA5,UCP2,DHCR24,ACTR2,GGT1,CTSB,CYP1B1,LAMP1
GO:BP	positive regulation of phosphate metabolic process	GO:0045937	FALSE	0.000469695	3.32818	868	304	29	26856	MYH9,DAG1,ITGB1,ENG,C3,CD74,CCN2,VEGFA,ANXA2,AXL,APP,RHOA,CCND1,IL6ST,CX3CL1,SDC4,MT-CO2,NPNT,PDGFRB,PECAM1,GAS6,ADGRF5,CDKN1B,IQGAP1,SFRP2,HSP90AB1,MARCKS,AGRN,MPRIP
GO:BP	positive regulation of phosphorus metabolic process	GO:0010562	FALSE	0.000469695	3.32818	868	304	29	26856	MYH9,DAG1,ITGB1,ENG,C3,CD74,CCN2,VEGFA,ANXA2,AXL,APP,RHOA,CCND1,IL6ST,CX3CL1,SDC4,MT-CO2,NPNT,PDGFRB,PECAM1,GAS6,ADGRF5,CDKN1B,IQGAP1,SFRP2,HSP90AB1,MARCKS,AGRN,MPRIP
GO:BP	receptor-mediated endocytosis	GO:0006898	FALSE	0.000477319	3.32119	254	304	15	26856	B2M,ITGB1,C3,APOE,VEGFA,ANXA2,APP,ITGAV,NSF,ADM,NEDD4,CLTC,SCARB2,CAP1,SERPINE1
GO:BP	regulation of transferase activity	GO:0051338	FALSE	0.000482901	3.31614	819	304	28	26856	ACTB,CDKN1C,DAG1,MIDN,SOD1,CD74,APOE,VEGFA,AXL,APP,RHOA,CCND1,SDC4,PDGFRB,DUSP3,GAS6,PTPRO,CDKN1B,APLP2,IQGAP1,SFRP2,HSP90AB1,MARCKS,HEG1,AGRN,PLEC,CCNI,PTPRB
GO:BP	regulation of MAPK cascade	GO:0043408	FALSE	0.000508843	3.29342	723	304	26	26856	MYH9,DAG1,SOD1,C3,CD74,APOE,CCN2,VEGFA,GNAI2,CXCL12,APP,REN1,LBH,CX3CL1,TIMP3,NPNT,PDGFRB,DUSP3,GAS6,EMILIN1,PSAP,LAPTM5,IQGAP1,SFRP2,RAP1B,ECE1
GO:BP	regulation of mononuclear cell migration	GO:0071675	FALSE	0.000531415	3.27457	129	304	11	26856	CALR,CXCL13,DOCK8,CXCL12,APP,RHOA,CX3CL1,GAS6,MSN,SPNS2,SERPINE1
GO:BP	response to salt	GO:1902074	FALSE	0.000533526	3.27284	410	304	19	26856	B2M,FUS,COL1A1,COL18A1,CALR,GNAI2,TMBIM6,APP,MYLK,CLIC4,TUBA1A,HNRNPA1,CDKN1B,TGM2,IQGAP1,PPP1R9B,ANXA5,AGRN,PLEC
GO:BP	dephosphorylation	GO:0016311	FALSE	0.000550606	3.25916	331	304	17	26856	GNAI2,TNS2,NPNT,YWHAE,PDGFRB,TNS3,MGAT5,DUSP3,PTPRO,ACPP,IQGAP1,PPP1R9B,HSP90AB1,PTP4A2,YWHAB,MPRIP,PTPRB
GO:BP	metal ion transport	GO:0030001	FALSE	0.000578873	3.23742	928	304	30	26856	FTL1-PS1,B2M,SLC6A6,SLC13A1,ITGB1,SERPINE2,CCN2,FLNA,GNAI2,TMBIM6,ANXA2,SLC39A1,EHD3,CXCL12,AHNAK,RHOA,MYLK,ITGAV,CX3CL1,YWHAE,PDGFRB,NSF,GAS6,SGK1,CDKN1B,NEDD4,CLTC,ANXA5,AGRN,MLLT6
GO:BP	mesenchyme development	GO:0060485	FALSE	0.000598976	3.22259	295	304	16	26856	SEMA3G,DAG1,ENG,COL1A1,FLNA,VEGFA,PDPN,TIMP3,LOXL2,RTN4,NEDD4,SFRP2,SEMA3F,ZFP36L1,DDX5,EFNB1
GO:BP	cellular response to nitrogen compound	GO:1901699	FALSE	0.00060166	3.22065	828	304	28	26856	ACTB,VIM,IGFBP5,COL1A1,COL4A1,FLNA,GNAI2,COL1A2,SLC22A12,TNS2,APP,ASS1,CTSD,MYO1C,EIF4EBP2,YWHAG,SGK1,TGM2,PPP1R9B,NCL,ANXA5,MARCKS,ZFP36L1,UCP2,RAP1B,VCAM1,AGRN,CYP1B1
GO:BP	focal adhesion assembly	GO:0048041	FALSE	0.00062201	3.2062	80	304	9	26856	MYH9,VEGFA,ACTN1,ITGAV,SDC4,DUSP3,RHPN1,IQGAP1,VCL
GO:BP	glomerular epithelial cell development	GO:0072310	FALSE	0.0006623	3.17895	14	304	5	26856	NPHS2,PODXL,LAMB2,NPHS1,IQGAP1
GO:BP	integrin-mediated signaling pathway	GO:0007229	FALSE	0.000665998	3.17653	105	304	10	26856	ITGB1,CCN2,FLNA,ITGB5,LAMB2,RHOA,ITGAV,ITGA3,PTN,NID1
GO:BP	morphogenesis of an epithelium	GO:0002009	FALSE	0.000689715	3.16133	547	304	22	26856	ACTB,PODXL,IGFBP5,DAG1,ENG,COL4A1,FLNA,VEGFA,PDPN,CXCL12,RHOA,GPC3,CLIC4,SDC4,PBX1,NPNT,CD151,ADM,TGM2,SFRP2,MSN,VCL
GO:BP	regulation of Rho protein signal transduction	GO:0035023	FALSE	0.000692877	3.15934	81	304	9	26856	ITGB1,APOE,RIPOR1,ARHGDIA,PDGFRB,TNS3,ITGA3,HEG1,F11R
GO:BP	neuron apoptotic process	GO:0051402	FALSE	0.00073848	3.13166	338	304	17	26856	NES,SOD1,APOE,TMBIM6,AXL,APP,RHOA,CCND1,IL6ST,CX3CL1,TUBA1A,HYOU1,GRN,HSP90AB1,UCP2,AGRN,CTSB
GO:BP	cellular response to transforming growth factor beta stimulus	GO:0071560	FALSE	0.000745554	3.12752	263	304	15	26856	CDKN1C,ENG,COL1A1,ITGB5,COL1A2,NPNT,ITGA3,EMILIN1,HSPA5,HTRA1,CLDN5,RBBP4,HSP90AB1,FURIN,ZFP36L1
GO:BP	antigen processing and presentation of peptide or polysaccharide antigen via MHC class II	GO:0002504	FALSE	0.000762039	3.11802	26	304	6	26856	B2M,H2-AB1,CD74,H2-AA,CTSS,H2-EB1
GO:BP	plasminogen activation	GO:0031639	FALSE	0.000762039	3.11802	26	304	6	26856	SERPINE2,PLAU,ANXA2,PLAT,DHCR24,SERPINE1
GO:BP	regulation of leukocyte activation	GO:0002694	FALSE	0.000786941	3.10406	597	304	23	26856	ACTB,B2M,H2-AB1,CD74,IGFBP2,DOCK8,H2-AA,AXL,RHOA,ANXA1,IL6ST,CX3CL1,SDC4,DUSP3,GAS6,ADGRF5,GRN,LAPTM5,ZFP36L1,VCAM1,ILDR2,EFNB1,LAMP1
GO:BP	protein modification process	GO:0036211	FALSE	0.000789895	3.10243	3401	304	70	26856	ACTB,BGN,CDKN1C,DAG1,ITGB1,ENG,SOD1,C3,P4HB,CD74,APOE,GLUL,CCN2,FLNA,VEGFA,GNAI2,PAM,ANXA2,EPAS1,AXL,PLOD2,TNS2,APP,RHOA,MYLK,CCND1,ANXA1,CADM4,IL6ST,CX3CL1,SDC4,GALNT10,MYO1C,ST3GAL1,LOXL2,CDC42BPB,YWHAE,PDGFRB,MGAT5,PECAM1,DUSP3,GAS6,PTPRO,MLEC,SGK1,CDKN1B,LAPTM5,APLP2,TGM2,CHD4,IQGAP1,HSPA5,PPP1R9B,PRPF19,NEDD4,NCL,SFRP2,RBBP4,HSP90AB1,MARCKS,PTP4A2,HEG1,AGRN,PLEC,CCNI,YWHAB,MPRIP,MAN2A2,CHD3,…
GO:BP	positive regulation of leukocyte chemotaxis	GO:0002690	FALSE	0.000795199	3.09952	107	304	10	26856	CALR,CD74,CXCL13,VEGFA,CXCL12,APP,CX3CL1,GAS6,PTN,SERPINE1
GO:BP	leukocyte chemotaxis	GO:0030595	FALSE	0.000795419	3.0994	229	304	14	26856	CALR,CD74,SPP1,CXCL13,VEGFA,CXCL12,APP,ANXA1,CX3CL1,GAS6,PTPRO,PTN,PLEC,SERPINE1
GO:BP	regulation of biosynthetic process	GO:0009889	FALSE	0.000855573	3.06774	5714	304	102	26856	ACTB,MYH9,VIM,CDKN1C,B2M,IGFBP5,FUS,ENG,SERPINE2,COL1A1,SOD1,ACTN4,CALR,C3,CD74,APOE,CCN2,SPP1,AEBP1,FLNA,HNRNPA0,PLAU,VEGFA,PAM,TMBIM6,ANXA2,ACTN1,DDX6,ANXA3,EPAS1,AXL,AHNAK,APP,ASS1,RHOA,CCND1,ITGAV,PTMS,SNRNP70,ANXA1,EEF2,HNRNPL,LBH,MSI2,CX3CL1,MT-CO2,CD34,MYO1C,PBX1,NPNT,LOXL2,PDGFRB,TAPBP,GSN,RTN4,EIF4EBP2,ITGA3,SPTBN1,TSC22D1,GAS6,KHSRP,CES1G,HNRNPA1,LMNA,ADGRF5,RPL10-PS3,EMILIN1,PLAT,CDKN1…
GO:BP	animal organ regeneration	GO:0031100	FALSE	0.000855869	3.06759	83	304	9	26856	HSPG2,CXCL12,ANXA3,AXL,CCND1,ADM,GAS6,UCP2,GGT1
GO:BP	positive regulation of smooth muscle cell migration	GO:0014911	FALSE	0.000860474	3.06526	61	304	8	26856	IGFBP5,PLAU,IL6ST,PDGFRB,ADAMTS1,IQGAP1,S100A11,CYP1B1
GO:BP	cell-cell junction assembly	GO:0007043	FALSE	0.000861286	3.06485	165	304	12	26856	ACTB,ITGB1,ACTN4,RHOA,NPHS1,MYO1C,TJP1,PECAM1,PTPRO,CLDN5,VCL,F11R
GO:BP	anatomical structure homeostasis	GO:0060249	FALSE	0.000861426	3.06478	266	304	15	26856	ITGB1,SOD1,CCN2,SPP1,VEGFA,CTSS,ITGAV,CHMP4B,CD34,TUBA1A,TJP1,PDGFRB,TNS3,CLDN5,ILDR2
GO:BP	tissue homeostasis	GO:0001894	FALSE	0.000861426	3.06478	266	304	15	26856	ITGB1,SOD1,CCN2,SPP1,VEGFA,CTSS,ITGAV,CHMP4B,CD34,TUBA1A,TJP1,PDGFRB,TNS3,CLDN5,ILDR2
GO:BP	transforming growth factor beta receptor signaling pathway	GO:0007179	FALSE	0.000923528	3.03455	198	304	13	26856	CDKN1C,ENG,ITGB5,COL1A2,NPNT,ITGA3,EMILIN1,HSPA5,HTRA1,CLDN5,RBBP4,HSP90AB1,FURIN
GO:BP	positive regulation of ERK1 and ERK2 cascade	GO:0070374	FALSE	0.000930892	3.0311	232	304	14	26856	MYH9,C3,CD74,APOE,CCN2,VEGFA,GNAI2,CXCL12,APP,CX3CL1,NPNT,PDGFRB,GAS6,RAP1B
GO:BP	response to transforming growth factor beta	GO:0071559	FALSE	0.000947452	3.02344	268	304	15	26856	CDKN1C,ENG,COL1A1,ITGB5,COL1A2,NPNT,ITGA3,EMILIN1,HSPA5,HTRA1,CLDN5,RBBP4,HSP90AB1,FURIN,ZFP36L1
GO:BP	peptide metabolic process	GO:0006518	FALSE	0.000964874	3.01553	899	304	29	26856	VIM,IGFBP5,CALR,P4HB,APOE,AEBP1,PAM,DDX6,APP,REN1,EEF2,MSI2,TAPBP,ENPEP,PCSK6,RTN4,EIF4EBP2,KHSRP,RPL10-PS3,RPS27RT,NCL,FURIN,ZFP36L1,RPS29,GGT1,CAPRIN1,ECE1,LNPEP,CYP1B1
GO:BP	regulation of cell junction assembly	GO:1901888	FALSE	0.000980452	3.00857	233	304	14	26856	MYH9,VEGFA,APP,SDC4,MYO1C,TJP1,DUSP3,CHD4,IQGAP1,CLDN5,RAP1B,AGRN,VCL,F11R
GO:BP	reproductive process	GO:0022414	FALSE	0.00100528	2.99771	1803	304	45	26856	MYH9,CDKN1C,IGFBP5,ITGB1,HSPG2,SERPINE2,SOD1,CALR,C3,MFGE8,IGFBP2,FLNA,PLAU,VEGFA,H2-Q7,CXCL12,AXL,APP,REN1,CCND1,ITGAV,ANXA1,CLIC4,PBX1,ITGA3,ADAMTS1,ADM,PTN,PSAP,PLAT,GRN,CDKN1B,ABHD2,APLP2,RAB1A,PPP1R9B,SFRP2,ANXA5,UCP2,DHCR24,ACTR2,GGT1,CTSB,CYP1B1,LAMP1
GO:BP	apoptotic cell clearance	GO:0043277	FALSE	0.00101025	2.99557	43	304	7	26856	C3,MFGE8,AXL,ITGAV,ANXA1,GAS6,TGM2
GO:BP	in utero embryonic development	GO:0001701	FALSE	0.00102694	2.98846	515	304	21	26856	MYH9,CDKN1C,ITGB1,VEGFA,SLC39A1,EPAS1,ITGAV,TJP1,PDGFRB,MT-ND4,TPM1,RTN4,DUSP3,ADM,HBA-A2,GRN,FURIN,ZFP36L1,EXOC3L2,VCAM1,HEG1
GO:BP	protein localization to bicellular tight junction	GO:1902396	FALSE	0.00109705	2.95977	7	304	4	26856	ACTN4,FLNA,TJP1,F11R
GO:BP	regulation of cellular biosynthetic process	GO:0031326	FALSE	0.00112058	2.95056	5670	304	101	26856	ACTB,MYH9,VIM,CDKN1C,B2M,IGFBP5,FUS,ENG,SERPINE2,COL1A1,SOD1,ACTN4,CALR,C3,CD74,APOE,CCN2,SPP1,AEBP1,FLNA,HNRNPA0,PLAU,VEGFA,PAM,TMBIM6,ANXA2,ACTN1,DDX6,ANXA3,EPAS1,AXL,AHNAK,APP,ASS1,RHOA,CCND1,ITGAV,PTMS,SNRNP70,ANXA1,EEF2,HNRNPL,LBH,MSI2,CX3CL1,MT-CO2,CD34,MYO1C,PBX1,NPNT,LOXL2,PDGFRB,TAPBP,GSN,RTN4,EIF4EBP2,ITGA3,SPTBN1,TSC22D1,GAS6,KHSRP,CES1G,HNRNPA1,LMNA,RPL10-PS3,EMILIN1,PLAT,CDKN1B,AGPAT…
GO:BP	regulation of macromolecule biosynthetic process	GO:0010556	FALSE	0.00113297	2.94578	5521	304	99	26856	ACTB,MYH9,VIM,CDKN1C,B2M,IGFBP5,FUS,ENG,SERPINE2,COL1A1,SOD1,ACTN4,CALR,C3,CD74,APOE,CCN2,SPP1,AEBP1,FLNA,HNRNPA0,PLAU,VEGFA,PAM,TMBIM6,ANXA2,ACTN1,DDX6,ANXA3,EPAS1,AXL,AHNAK,APP,RHOA,CCND1,ITGAV,PTMS,SNRNP70,ANXA1,EEF2,HNRNPL,LBH,MSI2,CX3CL1,CD34,MYO1C,PBX1,NPNT,LOXL2,PDGFRB,TAPBP,GSN,RTN4,EIF4EBP2,ITGA3,SPTBN1,TSC22D1,GAS6,KHSRP,CES1G,HNRNPA1,LMNA,RPL10-PS3,EMILIN1,PLAT,CDKN1B,AGPAT1,LAPTM5,CHD…
GO:BP	mesenchymal cell differentiation	GO:0048762	FALSE	0.00114367	2.9417	236	304	14	26856	SEMA3G,DAG1,ENG,COL1A1,FLNA,VEGFA,PDPN,TIMP3,LOXL2,RTN4,SFRP2,SEMA3F,DDX5,EFNB1
GO:BP	developmental growth involved in morphogenesis	GO:0060560	FALSE	0.00119741	2.92176	273	304	15	26856	SEMA3G,ITGB1,APOE,VEGFA,LAMB2,CXCL12,APP,RTN4,IQGAP1,ALCAM,SFRP2,SEMA3F,HSP90AB1,VCL,TNFRSF12A
GO:BP	regulation of epithelial cell migration	GO:0010632	FALSE	0.00120326	2.91964	237	304	14	26856	SPARC,COL18A1,CALR,APOE,GLUL,CXCL13,VEGFA,ANXA3,RHOA,ANXA1,RTN4,ITGA3,PTN,GRN
GO:BP	regulation of actin filament bundle assembly	GO:0032231	FALSE	0.00121863	2.91413	112	304	10	26856	SYNPO,CCN2,FLNA,RHOA,CX3CL1,SDC4,TJP1,TPM1,RHPN1,F11R
GO:BP	neuron projection extension	GO:1990138	FALSE	0.00122682	2.91122	203	304	13	26856	SEMA3G,ITGB1,APOE,VEGFA,LAMB2,CXCL12,RTN4,IQGAP1,ALCAM,SEMA3F,HSP90AB1,VCL,TNFRSF12A
GO:BP	negative regulation of supramolecular fiber organization	GO:1902904	FALSE	0.00126334	2.89848	171	304	12	26856	APOE,TMOD3,TJP1,TPM1,GSN,PECAM1,SPTBN1,EMILIN1,RHPN1,SGK1,EML2,F11R
GO:BP	regulation of gene expression	GO:0010468	FALSE	0.00132082	2.87916	5389	304	97	26856	ACTB,MYH9,VIM,CDKN1C,B2M,IGFBP5,FUS,ENG,SERPINE2,COL1A1,SOD1,ACTN4,CALR,C3,CD74,APOE,CCN2,SPP1,AEBP1,FLNA,HNRNPA0,PLAU,VEGFA,PAM,TMBIM6,ANXA2,ACTN1,DDX6,ANXA3,EPAS1,AXL,AHNAK,APP,RHOA,CCND1,ITGAV,PTMS,SNRNP70,ANXA1,EEF2,HNRNPL,LBH,MSI2,CX3CL1,CD34,MYO1C,PBX1,NPNT,LOXL2,TAPBP,GSN,RTN4,EIF4EBP2,ITGA3,SPTBN1,TSC22D1,GAS6,KHSRP,CES1G,HNRNPA1,LMNA,RPL10-PS3,EMILIN1,PLAT,CDKN1B,AGPAT1,LAPTM5,CHD4,IQGAP…
GO:BP	response to organic cyclic compound	GO:0014070	FALSE	0.00133329	2.87508	1127	304	33	26856	MT-ND3,ACTB,IGFBP5,DAG1,COL1A1,CALR,IGFBP2,SPP1,MT-ND1,FLNA,ANXA3,APP,REN1,ASS1,RHOA,PDIA3,ANXA1,LBH,ADM,CES1G,SGK1,GRN,CDKN1B,ABHD2,TGM2,PPP1R9B,NEDD4,MSN,ZFP36L1,RAP1B,GGT1,DDX5,CYP1B1
GO:BP	regulation of cellular component size	GO:0032535	FALSE	0.00140927	2.85101	395	304	18	26856	SEMA3G,APOE,VEGFA,CXCL12,RHOA,NPHS1,MYO1C,TMOD3,TPM1,GSN,PECAM1,RTN4,SPTBN1,COTL1,SEMA3F,HSP90AB1,MSN,TNFRSF12A
GO:BP	amide metabolic process	GO:0043603	FALSE	0.00143929	2.84185	1186	304	34	26856	VIM,IGFBP5,CALR,P4HB,APOE,GLUL,AEBP1,PAM,DDX6,APP,REN1,ASS1,GM2A,EEF2,MSI2,ST3GAL1,TAPBP,ENPEP,PCSK6,RTN4,EIF4EBP2,KHSRP,RPL10-PS3,PSAP,RPS27RT,NCL,FURIN,ZFP36L1,RPS29,GGT1,CAPRIN1,ECE1,LNPEP,CYP1B1
GO:BP	intracellular protein transport	GO:0006886	FALSE	0.00150087	2.82366	867	304	28	26856	ITGB1,CALR,CD74,RIPOR1,FLNA,CHMP4B,MYO1C,TUBA1A,YWHAE,TBC1D13,NSF,GAS6,LMNA,YWHAG,HYOU1,PSAP,LAPTM5,HSPA5,RAB1A,NEDD4,CLTC,HSP90AB1,MARCKS,SCARB2,SSR3,HSPA4,YWHAB,NUCB1
GO:BP	viral process	GO:0016032	FALSE	0.00157777	2.80196	357	304	17	26856	DAG1,P4HB,CD74,APOE,DDX6,AXL,ITGAV,CHMP4B,LY6E,GSN,GAS6,RAB1A,NEDD4,HSP90AB1,FURIN,DDX5,CTSB
GO:BP	epithelial cell differentiation involved in kidney development	GO:0035850	FALSE	0.00163001	2.78781	46	304	7	26856	NPHS2,PODXL,LAMB2,CD34,NPHS1,PTPRO,IQGAP1
GO:BP	astrocyte differentiation	GO:0048708	FALSE	0.00171607	2.76547	90	304	9	26856	VIM,SERPINE2,LAMB2,APP,IL6ST,GRN,PRPF19,C1QA,TSPAN2
GO:BP	regulation of transmembrane receptor protein serine/threonine kinase signaling pathway	GO:0090092	FALSE	0.00178977	2.7472	245	304	14	26856	CDKN1C,ENG,CRIM1,GPC3,NPNT,ITGA3,FSTL1,EMILIN1,HSPA5,HTRA1,SFRP2,RBBP4,HSP90AB1,FURIN
GO:BP	negative regulation of wound healing	GO:0061045	FALSE	0.00179704	2.74544	67	304	8	26856	SERPINE2,APOE,PLAU,ANXA2,PROS1,PLAT,ANXA5,SERPINE1
GO:BP	regulation of protein processing	GO:0070613	FALSE	0.00179704	2.74544	67	304	8	26856	MYH9,SERPINE2,PLAU,ANXA2,GSN,PLAT,FURIN,SERPINE1
GO:BP	regulation of endothelial cell migration	GO:0010594	FALSE	0.00182405	2.73896	177	304	12	26856	SPARC,COL18A1,CALR,APOE,GLUL,CXCL13,VEGFA,ANXA3,RHOA,ANXA1,PTN,GRN
GO:BP	cellular response to lipid	GO:0071396	FALSE	0.0018388	2.73547	774	304	26	26856	MT-ND3,VIM,B2M,DAG1,COL1A1,CALR,SPP1,CXCL13,AXL,ASS1,RHOA,PDIA3,ANXA1,LBH,CX3CL1,CES1G,SGK1,ABHD2,PPP1R9B,NEDD4,NCL,MSN,ZFP36L1,DDX5,CYP1B1,SERPINE1
GO:BP	renal filtration	GO:0097205	FALSE	0.00189188	2.72311	30	304	6	26856	CD34,ITGA3,GAS6,PTPRO,ADGRF5,RHPN1
GO:BP	negative regulation of dephosphorylation	GO:0035305	TRUE	0.00189681	2.72198	47	304	7	26856	GNAI2,YWHAE,MGAT5,IQGAP1,PPP1R9B,YWHAB,MPRIP
GO:BP	regulation of plasminogen activation	GO:0010755	FALSE	0.00199078	2.70098	17	304	5	26856	SERPINE2,PLAU,ANXA2,PLAT,SERPINE1
GO:BP	negative regulation of cell projection organization	GO:0031345	FALSE	0.00200321	2.69827	212	304	13	26856	SEMA3G,VIM,B2M,H2-D1,ITGB1,APOE,H2-K1,FLNA,APP,RHOA,RTN4,ITGA3,SEMA3F
GO:BP	regulation of lymphocyte activation	GO:0051249	FALSE	0.00215278	2.667	494	304	20	26856	ACTB,B2M,H2-AB1,CD74,IGFBP2,DOCK8,H2-AA,AXL,RHOA,ANXA1,IL6ST,SDC4,DUSP3,GAS6,LAPTM5,ZFP36L1,VCAM1,ILDR2,EFNB1,LAMP1
GO:BP	negative regulation of plasminogen activation	GO:0010757	FALSE	0.00217451	2.66264	8	304	4	26856	SERPINE2,PLAU,PLAT,SERPINE1
GO:BP	movement in host	GO:0044000	FALSE	0.00225596	2.64667	149	304	11	26856	DAG1,P4HB,CD74,AXL,ITGAV,CHMP4B,LY6E,GSN,GAS6,FURIN,CTSB
GO:BP	cell growth	GO:0016049	FALSE	0.00226326	2.64527	541	304	21	26856	SEMA3G,IGFBP5,ITGB1,SERPINE2,APOE,VEGFA,LAMB2,CXCL12,APP,RHOA,RTN4,SGK1,CDKN1B,IQGAP1,ALCAM,PPP1R9B,SFRP2,SEMA3F,HSP90AB1,VCL,TNFRSF12A
GO:BP	multi-organism reproductive process	GO:0044703	FALSE	0.00227545	2.64293	250	304	14	26856	IGFBP5,HSPG2,SERPINE2,SOD1,CALR,IGFBP2,VEGFA,H2-Q7,ITGA3,ADM,PTN,GRN,UCP2,CTSB
GO:BP	negative regulation of protein dephosphorylation	GO:0035308	FALSE	0.00232371	2.63382	31	304	6	26856	GNAI2,YWHAE,MGAT5,PPP1R9B,YWHAB,MPRIP
GO:BP	regulation of vascular associated smooth muscle cell migration	GO:1904752	FALSE	0.00232371	2.63382	31	304	6	26856	MYH9,IGFBP5,RHOA,TPM1,ADAMTS1,IQGAP1
GO:BP	positive regulation of supramolecular fiber organization	GO:1902905	FALSE	0.00244947	2.61093	182	304	12	26856	SYNPO,CCN2,FLNA,APP,RHOA,CX3CL1,SDC4,NPHS1,MYO1C,TPM1,GSN,CDKN1B
GO:BP	cellular component disassembly	GO:0022411	FALSE	0.00246802	2.60765	454	304	19	26856	ITGB1,ENG,NES,C3,CCN2,PDPN,CTSS,RHOA,CHMP4B,TMOD3,TPM1,GSN,NSF,DUSP3,SPTBN1,SGK1,C1QB,PPP1R9B,C1QA
GO:BP	cellular response to peptide hormone stimulus	GO:0071375	FALSE	0.00274806	2.56097	331	304	16	26856	GNAI2,SLC22A12,TNS2,ASS1,CTSD,MYO1C,EIF4EBP2,YWHAG,SGK1,NCL,ANXA5,MARCKS,ZFP36L1,UCP2,RAP1B,CYP1B1
GO:BP	negative regulation of smooth muscle cell proliferation	GO:0048662	FALSE	0.00281872	2.54995	71	304	8	26856	IGFBP5,APOE,RHOA,TIMP3,RGS5,TPM1,NPR3,CDKN1B
GO:BP	regulation of protein maturation	GO:1903317	FALSE	0.00281872	2.54995	71	304	8	26856	MYH9,SERPINE2,PLAU,ANXA2,GSN,PLAT,FURIN,SERPINE1
GO:BP	amyloid fibril formation	GO:1990000	FALSE	0.00283286	2.54778	32	304	6	26856	B2M,FUS,APOE,APP,GSN,HNRNPA1
GO:BP	biological process involved in interaction with host	GO:0051701	FALSE	0.00290985	2.53613	185	304	12	26856	DAG1,P4HB,CD74,AXL,ITGAV,CHMP4B,LY6E,GSN,GAS6,HSP90AB1,FURIN,CTSB
GO:BP	apical junction assembly	GO:0043297	FALSE	0.0029691	2.52737	96	304	9	26856	ITGB1,ACTN4,RHOA,MYO1C,TJP1,PECAM1,CLDN5,VCL,F11R
GO:BP	macromolecule modification	GO:0043412	FALSE	0.00303509	2.51783	3597	304	71	26856	ACTB,BGN,CDKN1C,DAG1,ITGB1,ENG,SOD1,C3,P4HB,CD74,APOE,GLUL,CCN2,FLNA,VEGFA,GNAI2,PAM,ANXA2,EPAS1,AXL,PLOD2,TNS2,APP,RHOA,MYLK,CCND1,ANXA1,CADM4,IL6ST,CX3CL1,SDC4,GALNT10,MYO1C,ST3GAL1,LOXL2,CDC42BPB,YWHAE,PDGFRB,MGAT5,PECAM1,DUSP3,GAS6,PTPRO,MLEC,SGK1,CDKN1B,LAPTM5,APLP2,TGM2,CHD4,IQGAP1,HSPA5,PPP1R9B,PRPF19,NEDD4,NCL,SFRP2,RBBP4,HSP90AB1,MARCKS,PTP4A2,HEG1,AGRN,PLEC,CCNI,YWHAB,MPRIP,MAN2A2,CHD3,…
GO:BP	regulation of apoptotic signaling pathway	GO:2001233	FALSE	0.00305408	2.51512	417	304	18	26856	SOD1,P4HB,CD74,SERINC3,GNAI2,TMBIM6,CXCL12,CTSS,APP,ITGAV,PDIA3,CX3CL1,TIMP3,LMNA,HYOU1,SFRP2,TNFRSF12A,SERPINE1
GO:BP	myeloid cell differentiation	GO:0030099	FALSE	0.00309237	2.50971	461	304	19	26856	MYH9,CDKN1C,B2M,CD74,FLNA,VEGFA,ANXA2,ACTN1,EPAS1,APP,GPC3,TMOD3,ADGRF5,HBA-A2,CLEC2D,TSPAN2,MAF,ZFP36L1,UCP2
GO:BP	viral entry into host cell	GO:0046718	FALSE	0.00311845	2.50606	124	304	10	26856	DAG1,P4HB,CD74,AXL,ITGAV,LY6E,GSN,GAS6,FURIN,CTSB
GO:BP	regulation of dephosphorylation	GO:0035303	FALSE	0.0033561	2.47417	125	304	10	26856	GNAI2,NPNT,YWHAE,PDGFRB,MGAT5,IQGAP1,PPP1R9B,HSP90AB1,YWHAB,MPRIP
GO:BP	response to insulin	GO:0032868	FALSE	0.00343347	2.46427	297	304	15	26856	COL1A1,GNAI2,SLC22A12,TNS2,CTSD,MYO1C,EIF4EBP2,ADM,YWHAG,SGK1,SRSF5,NCL,MARCKS,ZFP36L1,UCP2
GO:BP	regulation of vascular associated smooth muscle cell proliferation	GO:1904705	FALSE	0.00349231	2.45689	73	304	8	26856	IGFBP5,GNAI2,RHOA,TIMP3,RGS5,TPM1,ADAMTS1,CDKN1B
GO:BP	regulation of RNA splicing	GO:0043484	TRUE	0.00364204	2.43866	189	304	12	26856	FUS,HNRNPA0,TMBIM6,AHNAK,SNRNP70,HNRNPL,HNRNPA1,PRPF19,SRSF5,NCL,ILDR2,DDX5
GO:BP	antigen processing and presentation of peptide antigen via MHC class I	GO:0002474	FALSE	0.00384443	2.41517	52	304	7	26856	B2M,H2-D1,CALR,H2-K1,H2-Q7,PDIA3,TAPBP
GO:BP	regulation of small GTPase mediated signal transduction	GO:0051056	FALSE	0.00389502	2.40949	225	304	13	26856	ITGB1,APOE,RIPOR1,ARHGDIA,ITGAV,CADM4,PDGFRB,TNS3,RTN4,ITGA3,TGM2,HEG1,F11R
GO:BP	morphogenesis of a branching structure	GO:0001763	FALSE	0.00389502	2.40949	225	304	13	26856	DAG1,ENG,COL4A1,VEGFA,CXCL12,GPC3,CLIC4,PBX1,NPNT,RTN4,ADM,TGM2,SFRP2
GO:BP	negative regulation of smooth muscle cell migration	GO:0014912	FALSE	0.00412507	2.38457	34	304	6	26856	MYH9,IGFBP5,RHOA,TPM1,ABHD2,SERPINE1
GO:BP	regulation of peptidyl-tyrosine phosphorylation	GO:0050730	FALSE	0.00413451	2.38358	263	304	14	26856	ITGB1,CD74,VEGFA,APP,CADM4,IL6ST,PDGFRB,PECAM1,GAS6,APLP2,IQGAP1,NCL,SFRP2,AGRN
GO:BP	entry into host	GO:0044409	FALSE	0.00416624	2.38026	128	304	10	26856	DAG1,P4HB,CD74,AXL,ITGAV,LY6E,GSN,GAS6,FURIN,CTSB
GO:BP	protein localization to cell junction	GO:1902414	FALSE	0.00416624	2.38026	128	304	10	26856	ACTB,DAG1,ACTN4,FLNA,NPHS1,TJP1,PECAM1,HEG1,VCL,F11R
GO:BP	positive regulation of phosphatidylinositol 3-kinase/protein kinase B signal transduction	GO:0051897	FALSE	0.00416624	2.38026	128	304	10	26856	IGFBP5,ITGB1,ENG,VEGFA,CXCL12,AXL,CX3CL1,RTN4,GAS6,HSP90AB1
GO:BP	regulation of monoatomic ion transport	GO:0043269	FALSE	0.00429632	2.3669	611	304	22	26856	B2M,ITGB1,SERPINE2,FLNA,GNAI2,TMBIM6,EHD3,CXCL12,AHNAK,CTSS,APP,RHOA,MYLK,CLIC5,CLIC4,CX3CL1,YWHAE,PDGFRB,SGK1,NEDD4,AGRN,MLLT6
GO:BP	negative regulation of protein modification process	GO:0031400	FALSE	0.00436741	2.35978	472	304	19	26856	ACTB,CDKN1C,ENG,APOE,GNAI2,CADM4,YWHAE,MGAT5,PECAM1,DUSP3,PTPRO,CDKN1B,PPP1R9B,SFRP2,HEG1,PLEC,YWHAB,MPRIP,PTPRB
GO:BP	positive regulation of response to external stimulus	GO:0032103	FALSE	0.00441146	2.35542	612	304	22	26856	CALR,C3,CD74,CXCL13,FLNA,PLAU,VEGFA,CXCL12,CTSS,APP,CX3CL1,PDGFRB,RTN4,GAS6,TKFC,EMILIN1,PTN,PLAT,GRN,TGM2,LAMP1,SERPINE1
GO:BP	tissue remodeling	GO:0048771	FALSE	0.00453255	2.34366	193	304	12	26856	IGFBP5,SPP1,FLNA,VEGFA,EPAS1,AXL,CTSS,ITGAV,TNS3,NPR3,PTN,TGM2
GO:BP	positive regulation of chemotaxis	GO:0050921	FALSE	0.0045438	2.34258	160	304	11	26856	CALR,CD74,CXCL13,VEGFA,CXCL12,APP,CX3CL1,PDGFRB,GAS6,PTN,SERPINE1
GO:BP	platelet activation	GO:0030168	FALSE	0.00455196	2.3418	101	304	9	26856	SERPINE2,APOE,FLNA,PDPN,AXL,PDIA3,CX3CL1,EMILIN1,F11R
GO:BP	multi-multicellular organism process	GO:0044706	FALSE	0.00472061	2.326	266	304	14	26856	IGFBP5,HSPG2,SERPINE2,SOD1,CALR,IGFBP2,VEGFA,H2-Q7,ITGA3,ADM,PTN,GRN,UCP2,CTSB
GO:BP	positive regulation of cytoskeleton organization	GO:0051495	FALSE	0.00478319	2.32028	194	304	12	26856	NES,SYNPO,CCN2,FLNA,RHOA,CX3CL1,SDC4,NPHS1,MYO1C,TPM1,GSN,CDKN1B
GO:BP	vascular associated smooth muscle cell migration	GO:1904738	FALSE	0.0049314	2.30703	35	304	6	26856	MYH9,IGFBP5,RHOA,TPM1,ADAMTS1,IQGAP1
GO:BP	basement membrane organization	GO:0071711	FALSE	0.0049314	2.30703	35	304	6	26856	DAG1,ITGB1,COL4A1,LAMB2,CTSS,NID1
GO:BP	vascular associated smooth muscle cell proliferation	GO:1990874	FALSE	0.00525698	2.27926	77	304	8	26856	IGFBP5,GNAI2,RHOA,TIMP3,RGS5,TPM1,ADAMTS1,CDKN1B
GO:BP	intracellular chemical homeostasis	GO:0055082	FALSE	0.00536243	2.27064	769	304	25	26856	MYH9,FTL1-PS1,MT2,B2M,SYNPO,SOD1,APOE,GLUL,SPP1,FLNA,TMBIM6,APP,ITGAV,CLIC4,CX3CL1,TJP1,YWHAE,RTN4,GAS6,SGK1,GRN,APLP2,TGM2,UCP2,VCAM1
GO:BP	response to estradiol	GO:0032355	FALSE	0.00550794	2.25901	132	304	10	26856	COL1A1,CALR,IGFBP2,ASS1,ANXA1,GRN,CDKN1B,PPP1R9B,GGT1,CYP1B1
GO:BP	negative regulation of neuron apoptotic process	GO:0043524	FALSE	0.00561007	2.25103	197	304	12	26856	NES,SOD1,APOE,AXL,RHOA,CCND1,IL6ST,CX3CL1,HYOU1,GRN,HSP90AB1,UCP2
GO:BP	regulation of endopeptidase activity	GO:0052548	FALSE	0.00586152	2.23199	351	304	16	26856	SERPINE2,CCN2,VEGFA,APP,RHOA,CTSD,COL4A3,TIMP3,GSN,GAS6,LAPTM5,SFRP2,SERPINH1,FURIN,DHCR24,SERPINE1
GO:BP	negative regulation of proteolysis	GO:0045861	FALSE	0.00586152	2.23199	351	304	16	26856	TIMP2,SERPINE2,PLAU,VEGFA,APP,GPC3,TIMP3,GAS6,PLAT,SFRP2,SERPINH1,HSP90AB1,FURIN,DHCR24,CTSB,SERPINE1
GO:BP	regulation of transforming growth factor beta receptor signaling pathway	GO:0017015	FALSE	0.00589686	2.22938	133	304	10	26856	CDKN1C,ENG,NPNT,ITGA3,EMILIN1,HSPA5,HTRA1,RBBP4,HSP90AB1,FURIN
GO:BP	regulation of leukocyte chemotaxis	GO:0002688	FALSE	0.00589686	2.22938	133	304	10	26856	CALR,CD74,CXCL13,VEGFA,CXCL12,APP,CX3CL1,GAS6,PTN,SERPINE1
GO:BP	female pregnancy	GO:0007565	FALSE	0.0060066	2.22137	234	304	13	26856	IGFBP5,HSPG2,SOD1,CALR,IGFBP2,VEGFA,H2-Q7,ITGA3,ADM,PTN,GRN,UCP2,CTSB
GO:BP	immune effector process	GO:0002252	FALSE	0.00600812	2.22126	673	304	23	26856	B2M,H2-D1,H2-AB1,C3,CD74,H2-K1,H2-Q7,TMBIM6,ANXA3,AXL,APP,ANXA1,ST3GAL1,RTN4,GRN,IGHA,LAPTM5,CLEC2D,C1QB,C1QA,CFB,PLEC,LAMP1
GO:BP	regulation of protein-containing complex assembly	GO:0043254	FALSE	0.00628155	2.20193	439	304	18	26856	APOE,CXCL13,VEGFA,RHOA,NPHS1,MYO1C,TMOD3,TPM1,GSN,PECAM1,SPTBN1,COTL1,SGK1,CDKN1B,HSPA5,MSN,EML2,RAP1B
GO:BP	myeloid leukocyte migration	GO:0097529	FALSE	0.0062947	2.20102	235	304	13	26856	CD74,SPP1,CXCL13,VEGFA,CXCL12,APP,ANXA1,CX3CL1,PECAM1,RTN4,PTPRO,EMILIN1,SERPINE1
GO:BP	negative regulation of vascular permeability	GO:0043116	FALSE	0.00630773	2.20013	21	304	5	26856	APOE,VEGFA,TJP1,ADM,CLDN5
GO:BP	regulation of cell morphogenesis	GO:0022604	FALSE	0.00638577	2.19479	273	304	14	26856	MYH9,SPARC,VEGFA,PDPN,ARHGDIA,ANXA1,TPM1,PTN,SGK1,MARCKS,MSN,ACTR2,CAPRIN1,F11R
[truncated: 556 more rows]

## Sheet: C7 Up_Treated vs 5mAS
source	term_name	term_id	highlighted	adjusted_p_value	negative_log10_of_adjusted_p_value	term_size	query_size	intersection_size	effective_domain_size	intersections
[truncated: 392 more rows]

[truncated: 8 more sheets: C7 Up_5mAS vs 2mAS, C7 Up_Treated vs WT, C7 Down_Treated vs WT, C7 Down_Treated vs 2mAS, C7 Down_Treated vs 5mAS, C7 Down_5mAS vs 2mAS, C7 Down_2mAS vs WT, C7 Down_5mAS vs WT]
