# Supplementary material for: Extracellular vesicle miR-93-5p cargo regulates glomerular endothelial cell damage in Alport syndrome
Source: JCI Insight. 2026 Mar 23;11(6):e197643. doi: 10.1172/jci.insight.197643 (PMC13043101; doi:10.1172/jci.insight.197643)
Supplement: Supplemental data set 11 [file jciinsight-11-197643-s149.xlsx]

## Sheet: Only in TreatedvsWT & 5mASvsWT
Excusive / Only in Treated vs WT															Excusive / Only in 5mAS vs WT
Upregulated							Downregulated								Upregulated							Downregulated
189	p_val	avg_log2FC	pct.1	pct.2	p_val_adj		99	p_val	avg_log2FC	pct.1	pct.2	p_val_adj			95	p_val	avg_log2FC	pct.1	pct.2	p_val_adj		33	p_val	avg_log2FC	pct.1	pct.2	p_val_adj
Gm42418	6.36042e-51	1.5047	0.983	0.921	2.05346e-46		Napsa	1.26819e-38	-1.15452	0.917	0.996	4.09435e-34			Hspa1b	4.11238e-55	1.25295	0.994	0.786	1.32768e-50		Ren1	8.94824e-10	-1.08427	0.463	0.722	2.88894e-05
Sema3g	5.6277e-39	1.48165	0.95	0.853	1.8169e-34		Defb29	1.02624e-41	-1.08225	0.541	0.925	3.3132e-37			Igkc	2.54317e-27	1.22279	0.64	0.147	8.21062e-23		Cyp2e1	3.7449e-37	-0.9016	0.971	1	1.20904e-32
Podxl	7.87462e-41	1.44195	1	0.996	2.54232e-36		Fxyd2	1.85587e-67	-1.05105	1	1	5.99169e-63			Cyp4a14	3.66384e-52	1.1075	0.783	0.075	1.18287e-47		Hsd11b1	4.18551e-27	-0.774715	0.737	0.905	1.35129e-22
Col4a3	3.48374e-47	1.35953	0.967	0.718	1.12473e-42		mt-Co1	3.75599e-47	-1.02472	1	1	1.21262e-42			Hspa5	1.75196e-58	1.07453	1	0.988	5.6562e-54		Acsm2	1.84488e-43	-0.760908	0.994	1	5.95621e-39
Cdkn1c	6.42072e-29	1.21854	0.917	0.782	2.07293e-24		Ndufa4	9.80756e-68	-0.962312	1	1	3.16637e-63			C1qc	9.63983e-42	1.01638	0.886	0.329	3.11222e-37		Nat8f1	1.18333e-36	-0.732277	0.989	0.992	3.82037e-32
Cyp24a1	1.42155e-42	1.21235	0.906	0.448	4.58949e-38		Gapdh	4.15516e-54	-0.937534	1	1	1.34149e-49			Lcn2	2.27616e-53	0.995049	0.709	0.008	7.34857e-49		Hsd17b11	1.13822e-31	-0.715676	0.954	0.988	3.67476e-27
Dag1	1.01481e-41	1.10969	0.989	0.837	3.27632e-37		Atp5e	2.56962e-62	-0.911667	0.989	1	8.29601e-58			Tmsb10	5.46385e-38	0.994661	0.994	0.925	1.764e-33		Slc6a19	2.75197e-21	-0.684146	0.829	0.964	8.88473e-17
Ftl1-ps1	9.14097e-50	1.10674	0.972	0.738	2.95116e-45		Rpl41	1.30676e-50	-0.908098	0.994	1	4.21888e-46			Hspb1	1.3189e-35	0.993861	0.983	0.754	4.25806e-31		Kl	6.91075e-26	-0.660065	0.92	0.984	2.23114e-21
Crim1	1.85218e-35	1.09948	0.917	0.603	5.97977e-31		Mrps21	1.69722e-42	-0.893537	0.917	0.992	5.47947e-38			Scd1	3.27237e-25	0.968909	0.794	0.321	1.05648e-20		Slc26a4	2.74483e-14	-0.615431	0.286	0.599	8.8617e-10
Vegfa	1.50512e-33	1.05529	0.956	0.873	4.85928e-29		Cycs	8.59748e-43	-0.89018	0.978	0.996	2.7757e-38			Hspa1a	4.95826e-40	0.958007	0.989	0.806	1.60077e-35		Slc34a1	2.2201e-42	-0.612579	1	1	7.1676e-38
Tmod3	5.57035e-36	1.05137	0.906	0.508	1.79839e-31		Hspa1a	5.34036e-38	-0.885785	0.276	0.806	1.72413e-33			Ighm	9.83597e-27	0.935158	0.617	0.131	3.17554e-22		Pah	4.00213e-24	-0.603015	0.966	0.996	1.29209e-19
Clic5	9.41861e-33	0.999956	0.939	0.679	3.0408e-28		Ttr	2.47202e-16	-0.86406	0.834	0.921	7.98092e-12			Lgals3	1.02828e-32	0.927541	0.949	0.579	3.31982e-28		Ass1	1.17806e-30	-0.602472	1	1	3.80336e-26
Plod2	2.01481e-36	0.994344	0.796	0.278	6.50483e-32		Hspa1b	4.67705e-36	-0.853133	0.238	0.786	1.50999e-31			Cstb	7.20346e-36	0.88739	0.989	0.853	2.32564e-31		Lpl	2.12727e-23	-0.594848	0.96	0.996	6.86789e-19
Gatm	1.26396e-35	0.986106	0.989	0.944	4.0807e-31		Rps2	2.42118e-45	-0.838922	0.978	0.992	7.81677e-41			Manf	1.09558e-42	0.88722	0.994	0.873	3.53707e-38		Dnajc12	7.35381e-18	-0.589339	0.754	0.901	2.37418e-13
Actn4	8.57299e-42	0.968502	0.989	0.861	2.76779e-37		Ndufa13	8.93647e-47	-0.831089	0.972	1	2.88514e-42			Cryab	3.65439e-31	0.871942	0.983	0.794	1.17982e-26		Pcx	6.47724e-23	-0.584344	0.966	0.992	2.09118e-18
Malat1	1.13254e-35	0.962757	0.95	0.591	3.65641e-31		Hsph1	3.25373e-31	-0.821019	0.707	0.885	1.05047e-26			Timp1	6.26882e-50	0.808712	0.726	0.032	2.02389e-45		Aspdh	3.89185e-18	-0.577599	0.64	0.821	1.25648e-13
Cald1	1.25518e-29	0.958826	0.928	0.714	4.05235e-25		Aacs	1.28839e-31	-0.811288	0.525	0.897	4.15956e-27			Ccl2	2.49197e-37	0.800785	0.56	0.02	8.04534e-33		Defb1	8.12059e-13	-0.576284	0.914	0.972	2.62173e-08
Cxcl13	8.48737e-42	0.953214	0.624	0.028	2.74015e-37		Rpl21	3.22624e-49	-0.805985	1	1	1.04159e-44			Cxcl16	4.27388e-29	0.797028	0.926	0.579	1.37982e-24		G6pc	4.23034e-16	-0.564558	0.651	0.79	1.36577e-11
Srsf5	7.55897e-43	0.951174	0.978	0.825	2.44041e-38		Rpl9	2.59597e-37	-0.782991	0.95	0.988	8.38108e-33			Fcer1g	1.37247e-33	0.792203	0.829	0.302	4.43102e-29		Igfbp5	2.2954e-16	-0.564394	0.983	0.988	7.41069e-12
Pcsk6	2.0037e-33	0.943325	0.818	0.29	6.46894e-29		Mep1a	3.55605e-28	-0.777297	0.978	0.992	1.14807e-23			Serpinh1	2.22362e-33	0.790323	0.994	0.897	7.17896e-29		Hbb-bs	1.72262e-09	-0.554108	0.966	0.992	5.56149e-05
Slc13a1	1.07059e-35	0.934498	0.978	0.901	3.45639e-31		Uqcrq	2.01223e-55	-0.776089	1	1	6.49648e-51			Mdk	9.44347e-28	0.788775	0.954	0.647	3.04882e-23		Tmem174	7.70549e-20	-0.551816	0.937	0.972	2.48772e-15
Nes	2.54602e-30	0.93302	0.862	0.437	8.21982e-26		Ndufv3	7.48607e-44	-0.775843	0.967	1	2.41688e-39			Ttr	3.24648e-16	0.77894	0.966	0.921	1.04813e-11		Amacr	2.19428e-16	-0.549705	0.926	0.944	7.08424e-12
Laptm4a	2.14572e-47	0.92763	0.994	0.972	6.92747e-43		Ugt2b38	1.14408e-33	-0.764619	0.967	0.988	3.69367e-29			Ltbp2	7.41056e-48	0.767049	0.651	0.008	2.3925e-43		Slc18a1	2.99567e-15	-0.540007	0.64	0.802	9.67152e-11
Fus	7.40094e-35	0.904809	0.961	0.762	2.38939e-30		Atp5j2	4.50674e-48	-0.757899	0.994	1	1.455e-43			Col15a1	8.3786e-27	0.760929	0.829	0.401	2.70503e-22		Pgam2	5.14505e-11	-0.52732	0.531	0.766	1.66108e-06
Col4a4	4.80251e-31	0.904213	0.95	0.81	1.55049e-26		Cyp2a4	3.04086e-19	-0.757595	0.785	0.917	9.81742e-15			Serpine1	3.21866e-29	0.75716	0.629	0.127	1.03914e-24		Ivd	4.58667e-20	-0.52707	0.96	0.968	1.48081e-15
Ptpro	6.31568e-25	0.89081	0.901	0.643	2.03902e-20		Uqcr11	6.48475e-52	-0.757405	0.994	1	2.0936e-47			Rhob	2.88271e-26	0.750505	0.954	0.619	9.30683e-22		Slc12a3	4.81661e-09	-0.526151	0.863	0.968	0.000155504
Enpep	1.21942e-28	0.887102	0.978	0.889	3.9369e-24		Ndufc1	3.17804e-43	-0.755586	0.989	0.996	1.02603e-38			Clu	8.19887e-17	0.742233	1	0.984	2.64701e-12		Aadat	5.83291e-14	-0.520543	0.634	0.849	1.88316e-09
Nedd4	1.92785e-34	0.880544	0.967	0.845	6.22407e-30		AI314278	1.03065e-30	-0.747833	0.884	0.96	3.32746e-26			Rps28	6.88614e-39	0.732913	1	0.976	2.22319e-34		Slc22a30	4.5759e-15	-0.51626	0.771	0.877	1.47733e-10
Ccnd1	8.76658e-34	0.871114	0.967	0.865	2.83029e-29		Tmem213	1.89264e-23	-0.745728	0.834	0.944	6.1104e-19			Dynll1	3.19713e-32	0.732668	0.994	0.972	1.03219e-27		Degs2	2.36078e-15	-0.514567	0.474	0.73	7.62176e-11
Plat	2.27653e-17	0.860395	0.956	0.937	7.34978e-13		Ndufb11	3.20332e-37	-0.732007	0.945	0.996	1.03419e-32			Ccn1	7.39522e-23	0.717181	0.943	0.659	2.38755e-18		Acat1	1.74189e-19	-0.511854	0.983	0.996	5.6237e-15
Pdpn	3.145e-33	0.856464	0.801	0.317	1.01536e-28		Ndufb9	5.68927e-37	-0.731517	0.978	0.996	1.83678e-32			Havcr1	8.16302e-44	0.710586	0.617	0.012	2.63543e-39		Bphl	9.051e-16	-0.510447	0.909	0.944	2.92211e-11
H2-Q7	2.43439e-20	0.85623	0.978	0.889	7.85942e-16		Hspa8	4.15794e-62	-0.730604	1	1	1.34239e-57			Psap	1.04626e-55	0.70825	1	1	3.37785e-51		Tcn2	8.17137e-30	-0.508369	0.989	1	2.63813e-25
Cxcl12	2.69292e-28	0.837603	0.95	0.81	8.69409e-24		Ace	2.11534e-21	-0.721915	0.547	0.798	6.82936e-17			Wfdc2	3.04406e-19	0.69279	0.994	0.956	9.82774e-15		Ugt3a2	1.27471e-18	-0.506581	0.994	0.996	4.11539e-14
Npr3	1.10058e-29	0.834804	0.851	0.456	3.55322e-25		Hspe1	1.23463e-33	-0.721593	0.961	1	3.986e-29			Cpn1	5.59425e-27	0.691966	0.937	0.651	1.8061e-22
H2-D1	5.77523e-35	0.812343	1	0.992	1.86453e-30		Fau	3.19545e-51	-0.708535	1	1	1.03165e-46			Cst3	1.13175e-34	0.682298	1	0.996	3.65385e-30
Nphs1	3.08689e-22	0.807425	0.895	0.687	9.96602e-18		Ephx2	5.15117e-27	-0.706294	0.945	0.988	1.66305e-22			Mt1	1.56159e-23	0.676941	1	0.988	5.0416e-19
Nsf	1.56921e-27	0.803131	0.829	0.433	5.0662e-23		H2afj	9.2099e-31	-0.702348	0.95	0.988	2.97342e-26			Loxl1	1.21286e-23	0.672226	0.897	0.512	3.91571e-19
Fgfbp1	1.65121e-27	0.799805	0.724	0.266	5.33094e-23		Arpp19	1.24481e-28	-0.696259	0.917	0.988	4.01887e-24			Tmem176b	4.57923e-41	0.666737	1	0.996	1.47841e-36
Bcam	2.3399e-25	0.797069	0.978	0.968	7.55436e-21		Uqcr10	6.83909e-46	-0.685999	0.994	1	2.208e-41			Pmepa1	6.17098e-22	0.660893	0.949	0.655	1.9923e-17
Dpp4	3.07692e-22	0.794984	0.878	0.663	9.93383e-18		Rpl35a	2.693e-37	-0.676612	0.983	1	8.69436e-33			Smoc2	9.60828e-41	0.65749	0.634	0.044	3.10203e-36
Adm	5.82018e-36	0.788873	0.702	0.135	1.87905e-31		Pck1	3.44988e-29	-0.673926	0.956	0.996	1.1138e-24			Fbln1	1.65288e-40	0.655953	0.686	0.067	5.33632e-36
Pros1	7.54559e-31	0.784087	0.818	0.306	2.43609e-26		Adh1	1.52569e-26	-0.664138	0.95	0.992	4.92569e-22			Ifi27l2a	2.59812e-26	0.647108	0.846	0.377	8.38805e-22
Isoc2a	3.85206e-30	0.783699	0.928	0.623	1.24364e-25		Slc13a3	8.12663e-28	-0.649148	0.967	0.996	2.62368e-23			Hmgcs2	7.75581e-28	0.639544	0.714	0.21	2.50396e-23
Maf	7.45943e-29	0.78283	0.945	0.821	2.40828e-24		Cryzl2	1.1618e-21	-0.644464	0.884	0.948	3.75089e-17			Ywhah	1.0666e-25	0.637044	0.949	0.71	3.44351e-21
Ripor1	1.58979e-21	0.781876	0.928	0.782	5.13263e-17		Atpif1	2.4651e-36	-0.641968	0.989	0.996	7.95857e-32			S100a10	5.78767e-23	0.627602	0.983	0.857	1.86855e-18
Serpine2	9.54577e-17	0.775482	0.856	0.623	3.08185e-12		Zmynd10	9.09337e-20	-0.641888	0.508	0.79	2.93579e-15			Cyp4a10	1.46355e-14	0.627409	0.863	0.647	4.72506e-10
Igfbp5	1.33351e-13	0.773136	0.994	0.988	4.30523e-09		Slc22a6	1.89534e-27	-0.640377	0.983	1	6.11912e-23			Krt8	8.33085e-19	0.618651	0.943	0.806	2.68962e-14
Calm2	2.15655e-33	0.765308	0.994	0.933	6.96243e-29		Cops9	2.84159e-30	-0.637463	0.961	0.992	9.17409e-26			Col6a2	3.35973e-34	0.611139	0.709	0.131	1.08469e-29
Itgav	1.98484e-29	0.75458	0.967	0.837	6.40805e-25		Rpl29	2.62258e-30	-0.627868	0.983	0.996	8.46701e-26			Flna	5.04185e-19	0.61081	0.977	0.806	1.62776e-14
Angptl2	5.64881e-19	0.742218	0.945	0.889	1.82372e-14		Cox7c	3.08185e-44	-0.62275	0.994	1	9.94975e-40			Crlf1	3.7374e-36	0.609747	0.56	0.028	1.20662e-31
Neat1	6.41097e-37	0.738989	1	0.984	2.06978e-32		Ftl1	2.85798e-36	-0.621674	1	1	9.22698e-32			Cpxm1	2.53675e-30	0.609685	0.646	0.123	8.18991e-26
Ccn2	2.86547e-18	0.732876	1	0.988	9.25116e-14		Fth1	1.31966e-54	-0.617852	1	1	4.26052e-50			Rpl38	1.25335e-41	0.607164	1	1	4.04644e-37
Fstl1	4.55969e-29	0.726386	0.757	0.246	1.4721e-24		Rps20	1.96767e-39	-0.611126	0.994	1	6.35262e-35			Trf	1.72773e-24	0.606395	0.857	0.341	5.57796e-20
Gpc3	1.00924e-30	0.725857	0.751	0.25	3.25833e-26		D8Ertd738e	4.92622e-23	-0.611011	0.906	0.968	1.59043e-18			Emp1	8.04919e-29	0.604705	0.76	0.238	2.59868e-24
Dpysl2	1.29743e-23	0.721442	0.884	0.556	4.18875e-19		Hint2	2.42226e-27	-0.609376	0.95	0.984	7.82028e-23			Capg	2.85285e-31	0.601657	0.743	0.202	9.21042e-27
Selenop	9.70795e-45	0.720563	1	1	3.13421e-40		Cox7a2	7.01717e-41	-0.608488	0.994	1	2.26549e-36			Rpl12	9.85208e-29	0.599822	0.994	0.956	3.18074e-24
Hnrnpa1	1.22908e-26	0.71778	0.928	0.627	3.96809e-22		Rpl28	1.00234e-36	-0.602619	0.994	1	3.23607e-32			Gdf15	3.03496e-31	0.590747	0.651	0.111	9.79836e-27
Gnai2	6.34039e-26	0.715827	0.967	0.869	2.047e-21		Ndufa2	2.30068e-36	-0.602417	0.989	1	7.42773e-32			Rbp1	3.76056e-21	0.589534	0.789	0.337	1.2141e-16
Synpo	8.63405e-21	0.71403	0.945	0.758	2.7875e-16		Cox4i1	1.39954e-51	-0.591204	1	1	4.5184e-47			Rpl39	7.02092e-29	0.585015	1	0.984	2.2667e-24
Mgat5	1.4635e-21	0.70983	0.834	0.512	4.72491e-17		Slc5a8	1.06871e-16	-0.585256	0.657	0.853	3.45033e-12			Hsp90b1	1.31151e-27	0.584801	1	0.976	4.2342e-23
Tns3	1.07319e-17	0.705852	0.934	0.77	3.46479e-13		Eci3	4.82866e-16	-0.583911	0.818	0.897	1.55893e-11			Agt	9.90724e-24	0.581338	0.771	0.294	3.19855e-19
Serinc3	4.80394e-37	0.705399	1	0.992	1.55095e-32		mt-Nd5	9.35943e-19	-0.58107	0.928	0.968	3.02169e-14			1700016C15Rik	8.26113e-22	0.57929	0.8	0.373	2.66711e-17
Tcf21	1.47585e-21	0.703563	0.84	0.524	4.76477e-17		Spink1	6.43857e-32	-0.580188	0.994	1	2.07869e-27			C4b	4.70179e-34	0.577168	0.68	0.111	1.51797e-29
Lbh	1.60672e-25	0.69988	0.873	0.512	5.18731e-21		Lamtor4	2.52901e-23	-0.578268	0.89	0.968	8.1649e-19			Serpina1f	2.27173e-26	0.576243	0.491	0.044	7.33428e-22
Actn1	4.16374e-27	0.698779	0.807	0.321	1.34426e-22		Dnaja1	4.46782e-27	-0.575051	0.989	0.984	1.44244e-22			Adamts1	1.72416e-21	0.572816	0.903	0.563	5.56645e-17
Mylk	3.96119e-22	0.697124	0.945	0.813	1.27887e-17		Cdh16	3.5976e-32	-0.574936	1	1	1.16149e-27			Icam1	5.38672e-26	0.56617	0.789	0.27	1.7391e-21
Hnrnpa0	7.07789e-31	0.693795	0.956	0.75	2.2851e-26		Ccdc107	7.33317e-21	-0.570851	0.939	0.992	2.36752e-16			Ctsb	6.2145e-30	0.562168	1	0.98	2.00635e-25
Slc51a	1.88933e-25	0.690557	0.967	0.813	6.0997e-21		Calml4	1.58268e-22	-0.569475	0.95	0.984	5.10969e-18			Adgrg1	2.58215e-17	0.560085	0.994	0.877	8.33648e-13
Acpp	4.00943e-25	0.686449	0.663	0.206	1.29445e-20		Timm13	1.27989e-21	-0.5655	0.978	0.972	4.13212e-17			Hexa	3.03081e-17	0.554828	0.914	0.647	9.78498e-13
Ahnak	6.82628e-22	0.668511	0.917	0.698	2.20386e-17		Rps27a	1.19673e-40	-0.557109	0.994	1	3.86363e-36			Pfn1	3.55203e-21	0.553669	0.994	0.909	1.14677e-16
Tspan2	2.84264e-22	0.661126	0.657	0.254	9.17745e-18		Slc17a3	1.71507e-21	-0.55634	0.95	0.992	5.53711e-17			Wfdc17	3.97419e-27	0.550594	0.634	0.143	1.28307e-22
Cadm4	1.41021e-21	0.660845	0.834	0.476	4.55285e-17		Hsp90aa1	2.30277e-22	-0.555859	0.945	0.98	7.43448e-18			Rcan1	4.03585e-19	0.543237	0.954	0.675	1.30297e-14
H3f3b	4.92737e-29	0.659924	1	0.988	1.5908e-24		Rplp2	3.29942e-25	-0.549862	0.972	0.988	1.06522e-20			Hsp90aa1	1.8769e-27	0.538795	1	0.98	6.05958e-23
Timp3	8.97587e-43	0.657394	1	1	2.89786e-38		Anapc13	1.82675e-20	-0.544281	0.928	0.948	5.89766e-16			Col6a1	1.68978e-24	0.538391	0.663	0.187	5.45544e-20
Gsn	1.4105e-20	0.656178	0.961	0.833	4.55381e-16		Prdx5	7.01451e-39	-0.542808	1	1	2.26464e-34			Dcn	6.41731e-19	0.536988	0.76	0.369	2.07183e-14
Fat1	8.57097e-23	0.651026	0.801	0.381	2.76714e-18		Park7	1.88236e-26	-0.541766	0.994	1	6.07719e-22			Klf6	2.33428e-19	0.532839	0.766	0.373	7.53622e-15
Nox4	3.78187e-19	0.647988	0.928	0.829	1.22098e-14		Clcnkb	3.12536e-13	-0.535844	0.934	0.956	1.00902e-08			Pdia3	1.92312e-23	0.52964	1	0.956	6.20881e-19
Nid1	1.86756e-23	0.644127	0.762	0.377	6.02942e-19		Mettl7b	1.08442e-15	-0.535443	0.873	0.937	3.50104e-11			Cxcl14	3.48549e-16	0.524992	0.817	0.488	1.12529e-11
Hnf1b	1.73913e-22	0.642214	0.89	0.655	5.61478e-18		Slc22a7	4.41965e-18	-0.535099	0.072	0.444	1.42688e-13			2200002D01Rik	3.72423e-17	0.524942	0.783	0.417	1.20237e-12
Loxl2	4.06787e-28	0.641885	0.646	0.155	1.31331e-23		Khk	9.12614e-22	-0.534735	0.967	1	2.94637e-17			Csf1r	9.49845e-24	0.524352	0.777	0.321	3.06658e-19
Sptan1	2.58611e-23	0.638086	0.945	0.766	8.34925e-19		Acads	4.58521e-21	-0.534084	0.961	0.976	1.48034e-16			Fxyd5	2.75092e-22	0.522594	0.863	0.44	8.88136e-18
Midn	9.78246e-25	0.635129	0.856	0.488	3.15827e-20		mt-Nd1	3.22083e-25	-0.532166	1	1	1.03984e-20			Cebpd	1.55168e-22	0.521869	0.68	0.21	5.0096e-18
Ssr3	8.2167e-22	0.632142	0.945	0.714	2.65276e-17		Cox6c	8.44654e-40	-0.530273	1	1	2.72696e-35			Rplp1	1.49531e-35	0.521127	1	1	4.82762e-31
Galnt10	8.39054e-23	0.630124	0.829	0.48	2.70889e-18		Elob	8.89424e-28	-0.527991	0.983	0.996	2.87151e-23			Mid1ip1	9.27073e-22	0.516583	0.823	0.369	2.99305e-17
Agrn	2.36993e-22	0.62185	0.939	0.643	7.65132e-18		Slc3a1	9.79669e-16	-0.527055	0.884	0.952	3.16286e-11			Aoc1	1.54187e-33	0.516556	0.526	0.024	4.97792e-29
Dkk2	1.96039e-16	0.621075	0.773	0.433	6.32912e-12		Atp5d	1.65061e-34	-0.524514	0.994	1	5.32898e-30			Tacstd2	1.72332e-14	0.516361	0.714	0.369	5.56372e-10
Iqgap1	9.03217e-21	0.619408	0.89	0.591	2.91604e-16		Rpl37	2.68585e-35	-0.524277	1	1	8.67128e-31			Rpl35	7.17778e-18	0.513423	0.977	0.865	2.31735e-13
Pdgfrb	1.18632e-13	0.614945	0.856	0.667	3.83005e-09		Acss2	3.11348e-17	-0.51843	0.807	0.909	1.00519e-12			Rps19	8.32165e-30	0.511289	1	1	2.68665e-25
App	1.34247e-40	0.614642	1	1	4.33416e-36		Gchfr	2.44694e-16	-0.518296	0.53	0.742	7.89994e-12			Ivns1abp	5.81262e-22	0.510773	1	0.996	1.8766e-17
Lrrfip1	1.5712e-23	0.613825	0.829	0.401	5.07261e-19		Serf2	4.68257e-32	-0.514032	0.989	1	1.51177e-27			Ctsz	5.45993e-18	0.510423	1	0.921	1.76274e-13
Alcam	1.20638e-21	0.613467	0.762	0.349	3.89481e-17		Mien1	2.62536e-16	-0.511504	0.84	0.933	8.47598e-12			H2-DMa	1.17947e-26	0.506818	0.686	0.175	3.80792e-22
Plac8	2.42133e-26	0.610987	0.724	0.254	7.81728e-22		Ces1d	4.24825e-17	-0.508811	0.873	0.972	1.37155e-12			Glul	6.12204e-20	0.505047	0.989	0.956	1.9765e-15
Itga3	4.15938e-16	0.609767	0.917	0.71	1.34285e-11		Guca2b	9.32644e-19	-0.506603	0.95	0.984	3.01104e-14			Eif4a1	3.8793e-19	0.502843	0.989	0.968	1.25243e-14
2023-09-11	1.73498e-21	0.608346	0.884	0.611	5.60137e-17		Fkbp2	1.30539e-14	-0.506315	0.796	0.885	4.21446e-10			Cd63	1.28874e-32	0.502155	1	0.992	4.1607e-28
Clic3	5.31082e-13	0.603208	0.845	0.71	1.7146e-08		Ndufa1	1.10132e-21	-0.505122	0.978	0.976	3.55561e-17			Fgg	2.50751e-25	0.501694	0.509	0.063	8.09551e-21
Acsl4	5.30254e-20	0.603052	0.812	0.46	1.71192e-15		Fah	3.0576e-19	-0.503206	0.956	0.996	9.87146e-15
Epas1	6.64411e-15	0.602675	0.967	0.964	2.14505e-10		Ndufa5	1.53591e-20	-0.50237	0.983	0.988	4.9587e-16
Cd59a	2.07136e-15	0.602437	0.895	0.738	6.68738e-11		Akr7a5	1.08306e-19	-0.500915	0.967	0.996	3.49665e-15
Slco2a1	6.65921e-17	0.601189	0.818	0.54	2.14993e-12		Nenf	1.69871e-16	-0.500151	0.901	0.976	5.48428e-12
Csnk1a1	7.04805e-19	0.599726	0.928	0.726	2.27546e-14
Hnrnpl	3.86077e-21	0.595122	0.917	0.651	1.24645e-16
Srrm2	1.06978e-17	0.594471	0.928	0.718	3.4538e-13
Arhgef12	2.95389e-20	0.591933	0.934	0.69	9.53664e-16
Tgfbr2	3.25537e-19	0.59044	0.851	0.567	1.051e-14
Cd34	2.61598e-15	0.590439	0.812	0.54	8.4457e-11
Lsp1	5.8921e-19	0.588874	0.63	0.238	1.90226e-14
Hspg2	7.24266e-16	0.588122	0.884	0.647	2.33829e-11
Tmem54	3.84869e-25	0.585964	0.646	0.171	1.24255e-20
Qk	5.47557e-17	0.584703	0.895	0.683	1.76779e-12
Ildr2	5.08093e-17	0.582618	0.818	0.548	1.64038e-12
Cavin1	2.89456e-17	0.582412	0.845	0.54	9.34508e-13
Kdr	6.88723e-08	0.58182	0.878	0.762	0.00222354
Arhgap24	1.73502e-18	0.580505	0.934	0.806	5.60152e-14
Htra1	1.29058e-18	0.579393	0.972	0.925	4.16664e-14
Wt1	8.16747e-16	0.576281	0.84	0.579	2.63687e-11
Eml2	1.79846e-19	0.576256	0.691	0.27	5.80634e-15
Cap1	1.02335e-28	0.575995	0.768	0.254	3.30388e-24
Ywhae	2.80153e-22	0.574492	0.978	0.937	9.04473e-18
Ehd3	2.03169e-07	0.573524	0.878	0.794	0.0065593
Lamp1	1.37081e-40	0.572313	1	0.996	4.42567e-36
Msi2	1.81531e-19	0.571276	0.84	0.492	5.86072e-15
Lamb2	7.07457e-15	0.570546	0.945	0.81	2.28403e-10
Wasl	7.97554e-19	0.570474	0.873	0.643	2.5749e-14
Clic4	5.77516e-19	0.570379	0.95	0.798	1.86451e-14
Plau	2.68877e-19	0.568815	0.785	0.46	8.68069e-15
Sh3bgrl	7.53209e-18	0.567839	0.834	0.544	2.43174e-13
Sirpa	6.53189e-18	0.566859	0.884	0.603	2.10882e-13
Actr2	2.1188e-18	0.565988	0.878	0.698	6.84056e-14
Tns2	4.61323e-17	0.56447	0.928	0.762	1.48938e-12
Ddx5	3.23135e-29	0.563459	1	0.992	1.04324e-24
Cltc	1.09219e-21	0.560798	0.967	0.925	3.52614e-17
Sdcbp	9.32589e-19	0.560698	0.878	0.69	3.01086e-14
Vdac2	1.95886e-23	0.559773	0.983	0.925	6.32418e-19
Rbm3	2.10577e-18	0.559625	0.912	0.738	6.79847e-14
Pbx1	5.84485e-17	0.558573	0.801	0.496	1.88701e-12
Heg1	6.17961e-15	0.556741	0.779	0.508	1.99509e-10
Dusp3	6.48205e-20	0.555317	0.912	0.651	2.09273e-15
Hnrnpk	7.69905e-22	0.554961	1	0.968	2.48564e-17
Myof	2.07825e-21	0.554135	0.674	0.226	6.70962e-17
Ptn	9.78788e-12	0.553465	0.641	0.393	3.16002e-07
Rarres2	8.57501e-17	0.55304	0.845	0.54	2.76844e-12
C1s1	5.64454e-19	0.552093	0.79	0.409	1.82234e-14
Pakap.1	1.81469e-18	0.550082	0.807	0.504	5.85873e-14
Kirrel	2.89363e-26	0.548345	0.63	0.155	9.3421e-22
Myo1d	7.92239e-15	0.548242	0.818	0.552	2.55774e-10
Hnrnpa3	2.5008e-20	0.547551	0.961	0.825	8.07383e-16
Pam	8.50708e-19	0.544654	0.878	0.627	2.74651e-14
Slc6a19	3.11835e-14	0.543798	0.967	0.964	1.00676e-09
Rapgef3	2.05834e-17	0.543686	0.84	0.524	6.64537e-13
Aplp2	2.84749e-19	0.543021	0.989	0.96	9.19313e-15
Gm47283	5.48622e-16	0.540781	0.967	0.917	1.77123e-11
Arpc2	4.076e-19	0.539602	0.939	0.813	1.31594e-14
Cotl1	2.31265e-20	0.539218	0.923	0.671	7.46638e-16
Pecam1	1.49854e-12	0.538953	0.884	0.667	4.83803e-08
Shroom3	6.15454e-20	0.537359	0.685	0.274	1.98699e-15
Rad21	2.00925e-15	0.537141	0.912	0.81	6.48686e-11
Cd24a	8.75283e-14	0.535037	0.967	0.849	2.82585e-09
Marveld1	2.04687e-16	0.534658	0.812	0.48	6.60831e-12
Aplp1	4.2458e-16	0.534064	0.768	0.409	1.37076e-11
Ptprb	1.5692e-14	0.533878	0.851	0.575	5.06617e-10
Macf1	1.37464e-15	0.530112	0.867	0.619	4.43803e-11
Sptbn1	2.39871e-18	0.529898	0.978	0.948	7.74425e-14
Iqgap2	3.55001e-17	0.529517	0.785	0.468	1.14612e-12
Tjp1	4.0136e-13	0.528988	0.807	0.548	1.29579e-08
Zfp36l2	1.10306e-16	0.527544	0.912	0.679	3.56124e-12
Sgk1	3.30295e-10	0.526313	0.917	0.813	1.06636e-05
Myom2	9.8461e-10	0.524885	0.718	0.52	3.17881e-05
Bmpr2	1.72003e-13	0.524646	0.818	0.563	5.55311e-09
Comt	3.06715e-18	0.524191	0.967	0.802	9.9023e-14
Clec2h	5.14343e-12	0.520033	0.773	0.556	1.66056e-07
Rab3b	7.70234e-14	0.519374	0.801	0.556	2.4867e-09
Serpinb6b	1.5825e-22	0.514265	0.63	0.175	5.10912e-18
Arhgap28	2.19715e-20	0.513762	0.624	0.206	7.09349e-16
Rab1a	1.12497e-20	0.513634	0.967	0.948	3.63197e-16
Tapbp	3.77686e-16	0.512309	0.945	0.813	1.21936e-11
Lars2	2.17194e-15	0.512097	0.746	0.464	7.0121e-11
Ifi27	8.60466e-15	0.511992	0.901	0.687	2.77802e-10
Chmp4b	7.73445e-13	0.509618	0.834	0.619	2.49707e-08
Plpp1	1.5251e-07	0.509277	0.928	0.889	0.00492378
Srgap1	2.7774e-20	0.509085	0.619	0.194	8.96684e-16
Nptn	1.0269e-17	0.507101	0.945	0.786	3.31535e-13
Lrpprc	1.01734e-16	0.506714	0.713	0.385	3.2845e-12
Btg1	3.07864e-16	0.505386	0.818	0.508	9.93938e-12
Tnfaip8	3.34405e-14	0.505155	0.939	0.905	1.07963e-09
Gnb1	2.55559e-17	0.504906	0.967	0.889	8.25074e-13
Ctsl	1.17153e-25	0.504351	0.994	0.992	3.7823e-21
Dap	3.33604e-18	0.503986	0.796	0.472	1.07704e-13
Sema5a	6.10372e-16	0.502816	0.713	0.393	1.97058e-11
Rps27rt	4.32193e-14	0.500344	0.812	0.583	1.39534e-09

## Sheet: Venn Diagram
All Genes of Treated vs WT avg_log2FC <= +/- 0.5, p_val_adj > 0.05.		avg_log2FC <= +/- 0.5, p_val_adj > 0.05.				All Genes of 5mAS vs WT avg_log2FC <= +/- 0.5, p_val_adj > 0.05.													Excusive / Only in Treated vs WT			Excusive / Only in 5mAS vs WT
Treated vs WT ALL			Venn (Common) between Treated vs WT and 5mAS vs WT			5mAS vs WT ALL													Treated vs WT			5mAS vs WT
Upregulated	Downregulated		Upregulated	Downregulated		Upregulated	Downregulated												Upregulated	Downregulated		Upregulated	Downregulated
279	143		90	44		185	77												189	99		95	33
Rps27rt	Nudt19		Anxa5	Dnase1		Fgg	Dnase1												Rps27rt	Napsa		Fgg	Ren1
Sema5a	Dnase1		Gas6	Cyp4b1		Cd63	Cyp4b1												Sema5a	Defb29		Cd63	Cyp2e1
Dap	Kap		Igfbp7	Egf		Eif4a1	Egf												Dap	Fxyd2		Eif4a1	Hsd11b1
Ctsl	Klk1		Tpm4	Klk1		Glul	Klk1												Ctsl	mt-Co1		Glul	Acsm2
Gnb1	Napsa		Slc6a6	Slco1a1		H2-DMa	Slco1a1												Gnb1	Ndufa4		H2-DMa	Nat8f1
Tnfaip8	Nat8		Prss23	Odc1		Ctsz	Odc1												Tnfaip8	Gapdh		Ctsz	Hsd17b11
Btg1	Serpinf2		Myl12a	Igfbp3		Anxa5	Igfbp3												Btg1	Atp5e		Ivns1abp	Slc6a19
Lrpprc	Defb29		Cygb	S100g		Ivns1abp	S100g												Lrpprc	Rpl41		Rps19	Kl
Nptn	Slc7a13		Mxra8	Azgp1		Rps19	Ren1												Nptn	Mrps21		Rpl35	Slc26a4
Srgap1	S100g		Crip1	Inmt		Rpl35	Azgp1												Srgap1	Cycs		Tacstd2	Slc34a1
Plpp1	Fxyd2		Axl	Nudt19		Gas6	Inmt												Plpp1	Hspa1a		Aoc1	Pah
Chmp4b	mt-Co1		Npnt	Slc7a13		Tacstd2	Nudt19												Chmp4b	Ttr		Mid1ip1	Ass1
Laptm5	mt-Co3		Gadd45a	Kap		Aoc1	Slc7a13												Ifi27	Hspa1b		Rplp1	Lpl
Arpc1b	Azgp1		Tgm2	Acy3		Mid1ip1	Kap												Lars2	Rps2		Cebpd	Dnajc12
Ifi27	Cndp2		Tnc	Slc27a2		Rplp1	Acy3												Tapbp	Ndufa13		Fxyd5	Pcx
Lars2	Ndufa4		Marcks	Apom		Cebpd	Slc27a2												Rab1a	Hsph1		Csf1r	Aspdh
Tapbp	Gapdh		Zfp36l1	Cyp2d12		Fxyd5	Cyp2e1												Arhgap28	Aacs		2200002D01Rik	Defb1
Rab1a	Atp5e		Cyp1b1	Agps		Csf1r	Apom												Serpinb6b	Rpl21		Cxcl14	G6pc
Arhgap28	Acsm1		Anxa1	Cyp4a12a		2200002D01Rik	Cyp2d12												Rab3b	Rpl9		Pdia3	Igfbp5
Serpinb6b	Wfdc15b		Junb	Cndp2		Cxcl14	Agps												Clec2h	Mep1a		Klf6	Hbb-bs
Serping1	Rpl41		Rtn4	Wfdc15b		Igfbp7	Cyp4a12a												Comt	Uqcrq		Dcn	Tmem174
Lgals1	Mrps21		Myh9	mt-Atp6		Tpm4	Cndp2												Bmpr2	Ndufv3		Col6a1	Amacr
Mxra8	Cycs		Itgb5	Cyb5a		Pdia3	Wfdc15b												Myom2	Ugt2b38		Hsp90aa1	Slc18a1
Cp	Hspa1a		Lgals3bp	Aldh1l1		Slc6a6	mt-Atp6												Sgk1	Atp5j2		Rcan1	Pgam2
Rab3b	Ttr		H2-K1	Cyp2d9		Prss23	Hsd11b1												Zfp36l2	Cyp2a4		Wfdc17	Ivd
Clec2h	Hspa1b		Spns2	Nat8		Klf6	Cyb5a												Tjp1	Uqcr11		Pfn1	Slc12a3
Tubb5	Rps2		Itgb1	Ces1f		Myl12a	Aldh1l1												Iqgap2	Ndufc1		Hexa	Aadat
Comt	Acy3		Tagln2	Serpinf2		Cygb	Acsm2												Sptbn1	AI314278		Adgrg1	Slc22a30
Bmpr2	Slco1a1		Tuba1b	mt-Co3		Mxra8	Cyp2d9												Macf1	Tmem213		Ctsb	Degs2
Myom2	Ndufa13		Tuba1a	mt-Nd4		Dcn	Nat8												Ptprb	Ndufb11		Icam1	Acat1
Tyrobp	Hsph1		Msn	Cyp2j13		Crip1	Ces1f												Aplp1	Ndufb9		Adamts1	Bphl
Sgk1	Ces1f		Egr1	Atp6v1g3		Col6a1	Nat8f1												Marveld1	Hspa8		Serpina1f	Tcn2
Zfp36l2	Aacs		Litaf	mt-Cytb		Hsp90aa1	Hsd17b11												Cd24a	Ace		C4b	Ugt3a2
Tjp1	Rpl21		Laptm5	Ttc36		Axl	Serpinf2												Rad21	Hspe1		1700016C15Rik
Iqgap2	Ggt1		Timp2	Selenbp1		Rcan1	mt-Co3												Shroom3	Fau		Agt
Sptbn1	Rpl9		F2r	Cbs		Npnt	mt-Nd4												Pecam1	Ephx2		Hsp90b1
Macf1	Mep1a		Tmsb4x	Ces2c		Gadd45a	Cyp2j13												Cotl1	H2afj		Rpl39
Tnc	Uqcrq		Arpc1b	Cd36		Tgm2	Slc6a19												Arpc2	Arpp19		Rbp1
Ptprb	Ndufv3		Anxa2	Ggt1		Wfdc17	Atp6v1g3												Gm47283	Uqcr10		Gdf15
Aplp1	Odc1		Cpe	Ppp1r1a		Tnc	mt-Cytb												Aplp2	Rpl35a		Rpl12
Marveld1	Ugt2b38		Col18a1	Nat8f6		Pfn1	Ttc36												Rapgef3	Pck1		Capg
Mpeg1	Atp5j2		Anxa3	Acsm1		Hexa	Kl												Slc6a19	Adh1		Emp1
Cd24a	Cyp2a4		Nphs2	Rhcg		Marcks	Slc26a4												Pam	Slc13a3		Trf
Rad21	Uqcr11		Igha	Acsm3		Adgrg1	Slc34a1												Hnrnpa3	Cryzl2		Rpl38
Shroom3	Ndufc1		Rps29			Zfp36l1	Selenbp1												Myo1d	Atpif1		Cpxm1
Cygb	AI314278		Tubb5			Ctsb	Pah												Kirrel	Zmynd10		Crlf1
Pecam1	Tmem213		Dock8			Icam1	Ass1												Pakap.1	Slc22a6		Flna
Cotl1	Inmt		Tagln			Cyp1b1	Lpl												C1s1	Cops9		Col6a2
Arpc2	Igfbp3		Igfbp2			Anxa1	Cbs												Rarres2	Rpl29		Krt8
Gm47283	Ndufb11		Actb			Adamts1	Dnajc12												Ptn	Cox7c		Cyp4a10
Aplp2	Ndufb9		Mpeg1			Junb	Pcx												Myof	Ftl1		S100a10
Crip1	Ttc36		Tpm1			Serpina1f	Aspdh												Hnrnpk	Fth1		Ywhah
Rapgef3	Hspa8		Mmp2			C4b	Defb1												Dusp3	Rps20		Hmgcs2
Slc6a19	Cyb5a		Tnfrsf12a			1700016C15Rik	Ces2c												Heg1	D8Ertd738e		Ifi27l2a
Tagln	Ace		B2m			Agt	Cd36												Pbx1	Hint2		Fbln1
Pam	Hspe1		S100a11			Rtn4	G6pc												Rbm3	Cox7a2		Smoc2
Tgm2	Fau		Cp			Hsp90b1	Igfbp5												Vdac2	Rpl28		Pmepa1
Hnrnpa3	Cyp2d9		Cd52			Rpl39	Hbb-bs												Sdcbp	Ndufa2		Tmem176b
Tuba1b	Ephx2		Col4a2			Myh9	Tmem174												Cltc	Cox4i1		Loxl1
Myo1d	H2afj		Cx3cl1			Rbp1	Amacr												Ddx5	Slc5a8		Mt1
Kirrel	Cyp2d12		Ctss			Gdf15	Slc18a1												Tns2	Eci3		Cst3
Pakap.1	Cyp4b1		Lgals1			Itgb5	Ggt1												Actr2	mt-Nd5		Cpn1
C1s1	Arpp19		Serping1			Lgals3bp	Ppp1r1a												Sirpa	Spink1		Wfdc2
Rarres2	Uqcr10		Mt2			H2-K1	Nat8f6												Sh3bgrl	Lamtor4		Psap
Ptn	Aldh1l1		Cfh			Spns2	Pgam2												Plau	Dnaja1		Havcr1
Myof	Rpl35a		Vim			Itgb1	Ivd												Clic4	Cdh16		Ccn1
Tuba1a	Pck1		Col4a1			Tagln2	Slc12a3												Wasl	Ccdc107		Dynll1
Hnrnpk	mt-Atp6		Vcam1			Rpl12	Acsm1												Lamb2	Calml4		Rps28
Dusp3	Adh1		Tsc22d1			Tuba1b	Rhcg												Msi2	Timm13		Clu
Heg1	Nat8f6		Gsta2			Capg	Aadat												Lamp1	Rps27a		Rhob
Pbx1	Cd36		Tyrobp			Emp1	Acsm3												Ehd3	Slc17a3		Serpine1
Rbm3	Egf		C1qa			Trf	Slc22a30												Ywhae	Hsp90aa1		Col15a1
Vdac2	Slc13a3		C1qb			Rpl38	Degs2												Cap1	Rplp2		Ltbp2
Sdcbp	Ppp1r1a		Sparc			Cpxm1	Acat1												Eml2	Anapc13		Ttr
Cltc	Cryzl2		Fn1			Crlf1	Bphl												Wt1	Prdx5		Mdk
Ddx5	Apom		Bgn			Tuba1a	Tcn2												Htra1	Park7		Serpinh1
Tns2	Atpif1		Col1a1			Flna	Ugt3a2												Arhgap24	Clcnkb		Fcer1g
Actr2	Zmynd10		S100a6			Col6a2													Kdr	Mettl7b		Cxcl16
Sirpa	Slc22a6		Col1a2			Msn													Cavin1	Slc22a7		Ccl2
Sh3bgrl	Cops9		H2-Eb1			Krt8													Ildr2	Khk		Timp1
Igha	Cyp2j13		H2-Ab1			Cyp4a10													Qk	Acads		Cryab
Plau	Rpl29		H2-Aa			S100a10													Tmem54	mt-Nd1		Manf
Clic4	Cox7c		Col3a1			Egr1													Hspg2	Cox6c		Cstb
Wasl	Ftl1		Nupr1			Ywhah													Lsp1	Elob		Lgals3
Lamb2	Slc27a2		Cd74			Hmgcs2													Cd34	Slc3a1		Ighm
Msi2	Fth1		C3			Litaf													Tgfbr2	Atp5d		Hspa1a
Lamp1	Rps20		Apoe			Laptm5													Arhgef12	Rpl37		Scd1
Ehd3	D8Ertd738e		Lyz2			Timp2													Srrm2	Acss2		Hspb1
Ywhae	Hint2		Mgp			F2r													Hnrnpl	Gchfr		Tmsb10
Cap1	Cox7a2		Spp1			Ifi27l2a													Csnk1a1	Serf2		Lcn2
Eml2	mt-Nd4					Tmsb4x													Slco2a1	Mien1		C1qc
Wt1	Agps					Arpc1b													Cd59a	Ces1d		Hspa5
Htra1	Rpl28					Anxa2													Epas1	Guca2b		Cyp4a14
Arhgap24	Ndufa2					Fbln1													Acsl4	Fkbp2		Igkc
Kdr	Cbs					Smoc2													Clic3	Ndufa1		Hspa1b
Cavin1	Ces2c					Pmepa1													2023-09-11	Fah
Tnfrsf12a	Cox4i1					Cpe													Itga3	Ndufa5
Ildr2	Slc5a8					Tmem176b													Plac8	Akr7a5
Qk	Eci3					Col18a1													Alcam	Nenf
Cpe	mt-Nd5					Anxa3													Lrrfip1
Marcks	Spink1					Nphs2													App
Tmem54	Lamtor4					Loxl1													Pdgfrb
Hspg2	Dnaja1					Mt1													Iqgap1
Lsp1	Cdh16					Igha													Dkk2
Spns2	Ccdc107					Cst3													Agrn
Cd34	Calml4					Cpn1													Galnt10
Tgfbr2	Cyp4a12a					Wfdc2													Ssr3
Arhgef12	Timm13					Rps29													Midn
Srrm2	Acsm3					Tubb5													Sptan1
C1qb	Rps27a					Psap													Loxl2
Hnrnpl	Slc17a3					Havcr1													Hnf1b
Litaf	Hsp90aa1					Ccn1													Nid1
Csnk1a1	Atp6v1g3					Dock8													Nox4
Slco2a1	Rplp2					Tagln													Fat1
Cd59a	Anapc13					Dynll1													Gsn
Epas1	Prdx5					Rps28													Timp3
Acsl4	Park7					Igfbp2													H3f3b
Clic3	Clcnkb					Actb													Cadm4
2023-09-11	Mettl7b					Clu													Tspan2
Itga3	Slc22a7					Rhob													Ahnak
Plac8	Khk					Mpeg1													Acpp
Vcam1	Acads					Serpine1													Slc51a
Alcam	mt-Nd1					Col15a1													Hnrnpa0
Lrrfip1	Cox6c					Tpm1													Mylk
App	Elob					Ltbp2													Actn1
Pdgfrb	Slc3a1					Mmp2													Lbh
C1qa	Atp5d					Ttr													Tcf21
Iqgap1	Rpl37					Mdk													Serinc3
Dkk2	Acss2					Serpinh1													Tns3
Cfh	Gchfr					Tnfrsf12a													Mgat5
Agrn	Serf2					Fcer1g													Synpo
Rtn4	Mien1					B2m													Gnai2
Galnt10	Ces1d					Cxcl16													Hnrnpa1
Ssr3	mt-Cytb					S100a11													Selenop
Midn	Guca2b					Ccl2													Dpysl2
Sptan1	Fkbp2					Cp													Gpc3
Anxa5	Ndufa1					Timp1													Fstl1
Rps29	Selenbp1					Cd52													Ccn2
Gas6	Fah					Col4a2													Neat1
Loxl2	Ndufa5					Cx3cl1													Angptl2
Hnf1b	Akr7a5					Cryab													Itgav
Nid1	Rhcg					Manf													Calm2
Nox4	Nenf					Cstb													Igfbp5
Mmp2						Ctss													Serpine2
Fat1						Lgals3													Ripor1
Junb						Ighm													Maf
Gsn						Hspa1a													Isoc2a
Cx3cl1						Scd1													Pros1
Timp3						Lgals1													Adm
H3f3b						Serping1													Dpp4
Cadm4						Hspb1													Bcam
Tspan2						Tmsb10													Fgfbp1
Anxa2						Lcn2													Nsf
Ahnak						Mt2													Nphs1
Cd52						Cfh													H2-D1
Acpp						C1qc													Npr3
Zfp36l1						Vim													Cxcl12
Gadd45a						Col4a1													H2-Q7
Slc51a						Vcam1													Pdpn
Hnrnpa0						Tsc22d1													Plat
Mylk						Gsta2													Ccnd1
Actn1						Hspa5													Nedd4
Lbh						Cyp4a14													Enpep
Tcf21						Tyrobp													Ptpro
Serinc3						C1qa													Col4a4
Tns3						Igkc													Fus
Igfbp7						Hspa1b													Laptm4a
Mgat5						C1qb													Nes
Synpo						Sparc													Slc13a1
Egr1						Fn1													Pcsk6
Itgb5						Bgn													Srsf5
Gnai2						Col1a1													Cxcl13
Cyp1b1						S100a6													Cald1
Msn						Col1a2													Malat1
Hnrnpa1						H2-Eb1													Actn4
Selenop						H2-Ab1													Gatm
Dpysl2						H2-Aa													Plod2
H2-K1						Col3a1													Clic5
Gpc3						Nupr1													Tmod3
Fstl1						Cd74													Vegfa
Ccn2						C3													Crim1
Neat1						Apoe													Ftl1-ps1
Angptl2						Lyz2													Dag1
Col18a1						Mgp													Cyp24a1
Col4a2						Spp1													Cdkn1c
Itgav																			Col4a3
Ctss																			Podxl
Calm2																			Sema3g
Prss23																			Gm42418
Igfbp5
Serpine2
F2r
Ripor1
Maf
Isoc2a
Pros1
Adm
Dpp4
Lgals3bp
Bcam
Fgfbp1
Tagln2
Nsf
Nphs1
Axl
H2-D1
Npr3
H2-Eb1
Cxcl12
Tpm4
H2-Q7
Pdpn
Tsc22d1
Col3a1
Plat
Ccnd1
S100a6
Nedd4
Enpep
Ptpro
Fn1
Gsta2
Igfbp2
Col4a4
Fus
Myl12a
Timp2
Laptm4a
Nes
Slc13a1
S100a11
H2-Aa
Tpm1
Pcsk6
Col4a1
Srsf5
Cxcl13
Cald1
Malat1
Actn4
Cd74
Anxa3
Anxa1
Gatm
Mt2
Plod2
Clic5
H2-Ab1
Tmod3
Itgb1
Vegfa
Actb
Tmsb4x
Crim1
Col1a1
Ftl1-ps1
Dag1
Npnt
Apoe
C3
Myh9
Slc6a6
Cyp24a1
Col1a2
Cdkn1c
B2m
Bgn
Dock8
Col4a3
Podxl
Vim
Sema3g
Gm42418
Nupr1
Mgp
Sparc
Lyz2
Nphs2
Spp1

## Sheet: Int_C7_InjEarly_v_WtMale
Gene	p_val	avg_log2FC	pct.1	pct.2	p_val_adj
Nudt19	3.5251e-64	-1.46324	0.983	1	1.13808e-59
Dnase1	6.94028e-60	-1.36865	0.967	1	2.24067e-55
Kap	2.72587e-59	-1.26044	1	1	8.80047e-55
Klk1	1.42857e-22	-1.15809	0.994	1	4.61214e-18
Napsa	1.26819e-38	-1.15452	0.917	0.996	4.09435e-34
Nat8	1.05888e-52	-1.12645	0.901	0.984	3.41858e-48
Serpinf2	3.50372e-43	-1.08538	0.768	0.964	1.13117e-38
Defb29	1.02624e-41	-1.08225	0.541	0.925	3.3132e-37
Slc7a13	9.22389e-35	-1.07354	0.84	0.984	2.97793e-30
S100g	2.52689e-19	-1.06734	1	0.996	8.15807e-15
Fxyd2	1.85587e-67	-1.05105	1	1	5.99169e-63
mt-Co1	3.75599e-47	-1.02472	1	1	1.21262e-42
mt-Co3	1.8676e-53	-1.00995	1	1	6.02954e-49
Azgp1	8.64233e-37	-0.992383	0.536	0.897	2.79017e-32
Cndp2	6.46877e-46	-0.981209	0.983	1	2.08844e-41
Ndufa4	9.80756e-68	-0.962312	1	1	3.16637e-63
Gapdh	4.15516e-54	-0.937534	1	1	1.34149e-49
Atp5e	2.56962e-62	-0.911667	0.989	1	8.29601e-58
Acsm1	1.98513e-36	-0.909085	0.735	0.94	6.409e-32
Wfdc15b	1.27321e-28	-0.908183	0.746	0.96	4.11055e-24
Rpl41	1.30676e-50	-0.908098	0.994	1	4.21888e-46
Mrps21	1.69722e-42	-0.893537	0.917	0.992	5.47947e-38
Cycs	8.59748e-43	-0.89018	0.978	0.996	2.7757e-38
Hspa1a	5.34036e-38	-0.885785	0.276	0.806	1.72413e-33
Ttr	2.47202e-16	-0.86406	0.834	0.921	7.98092e-12
Hspa1b	4.67705e-36	-0.853133	0.238	0.786	1.50999e-31
Rps2	2.42118e-45	-0.838922	0.978	0.992	7.81677e-41
Acy3	1.2103e-46	-0.83493	1	1	3.90744e-42
Slco1a1	6.8019e-25	-0.832508	0.735	0.913	2.19599e-20
Ndufa13	8.93647e-47	-0.831089	0.972	1	2.88514e-42
Hsph1	3.25373e-31	-0.821019	0.707	0.885	1.05047e-26
Ces1f	2.35728e-40	-0.818918	0.972	1	7.61047e-36
Aacs	1.28839e-31	-0.811288	0.525	0.897	4.15956e-27
Rpl21	3.22624e-49	-0.805985	1	1	1.04159e-44
Ggt1	9.54633e-46	-0.797411	1	1	3.08203e-41
Rpl9	2.59597e-37	-0.782991	0.95	0.988	8.38108e-33
Mep1a	3.55605e-28	-0.777297	0.978	0.992	1.14807e-23
Uqcrq	2.01223e-55	-0.776089	1	1	6.49648e-51
Ndufv3	7.48607e-44	-0.775843	0.967	1	2.41688e-39
Odc1	1.18626e-36	-0.765656	0.989	0.996	3.82984e-32
Ugt2b38	1.14408e-33	-0.764619	0.967	0.988	3.69367e-29
Atp5j2	4.50674e-48	-0.757899	0.994	1	1.455e-43
Cyp2a4	3.04086e-19	-0.757595	0.785	0.917	9.81742e-15
Uqcr11	6.48475e-52	-0.757405	0.994	1	2.0936e-47
Ndufc1	3.17804e-43	-0.755586	0.989	0.996	1.02603e-38
AI314278	1.03065e-30	-0.747833	0.884	0.96	3.32746e-26
Tmem213	1.89264e-23	-0.745728	0.834	0.944	6.1104e-19
Inmt	1.97485e-37	-0.73576	0.983	1	6.37581e-33
Igfbp3	9.31603e-27	-0.734205	0.901	0.984	3.00768e-22
Ndufb11	3.20332e-37	-0.732007	0.945	0.996	1.03419e-32
Ndufb9	5.68927e-37	-0.731517	0.978	0.996	1.83678e-32
Ttc36	3.8168e-41	-0.731405	0.994	1	1.23225e-36
Hspa8	4.15794e-62	-0.730604	1	1	1.34239e-57
Cyb5a	1.02314e-38	-0.725918	0.994	1	3.30321e-34
Ace	2.11534e-21	-0.721915	0.547	0.798	6.82936e-17
Hspe1	1.23463e-33	-0.721593	0.961	1	3.986e-29
Fau	3.19545e-51	-0.708535	1	1	1.03165e-46
Cyp2d9	6.18434e-21	-0.708179	0.63	0.865	1.99661e-16
Ephx2	5.15117e-27	-0.706294	0.945	0.988	1.66305e-22
H2afj	9.2099e-31	-0.702348	0.95	0.988	2.97342e-26
Cyp2d12	5.85634e-21	-0.699966	0.663	0.881	1.89072e-16
Cyp4b1	1.0771e-42	-0.699651	1	1	3.47742e-38
Arpp19	1.24481e-28	-0.696259	0.917	0.988	4.01887e-24
Uqcr10	6.83909e-46	-0.685999	0.994	1	2.208e-41
Aldh1l1	5.21943e-30	-0.679947	0.956	0.988	1.68509e-25
Rpl35a	2.693e-37	-0.676612	0.983	1	8.69436e-33
Pck1	3.44988e-29	-0.673926	0.956	0.996	1.1138e-24
mt-Atp6	3.62869e-35	-0.664251	1	1	1.17152e-30
Adh1	1.52569e-26	-0.664138	0.95	0.992	4.92569e-22
Nat8f6	1.28657e-21	-0.660978	0.674	0.861	4.1537e-17
Cd36	1.33949e-20	-0.658809	0.823	0.948	4.32456e-16
Egf	1.69963e-11	-0.654409	0.956	0.992	5.48724e-07
Slc13a3	8.12663e-28	-0.649148	0.967	0.996	2.62368e-23
Ppp1r1a	3.62431e-18	-0.645577	0.851	0.956	1.17011e-13
Cryzl2	1.1618e-21	-0.644464	0.884	0.948	3.75089e-17
Apom	3.56649e-21	-0.64343	0.818	0.925	1.15144e-16
Atpif1	2.4651e-36	-0.641968	0.989	0.996	7.95857e-32
Zmynd10	9.09337e-20	-0.641888	0.508	0.79	2.93579e-15
Slc22a6	1.89534e-27	-0.640377	0.983	1	6.11912e-23
Cops9	2.84159e-30	-0.637463	0.961	0.992	9.17409e-26
Cyp2j13	8.89001e-22	-0.636844	0.901	0.964	2.87014e-17
Rpl29	2.62258e-30	-0.627868	0.983	0.996	8.46701e-26
Cox7c	3.08185e-44	-0.62275	0.994	1	9.94975e-40
Ftl1	2.85798e-36	-0.621674	1	1	9.22698e-32
Slc27a2	2.13541e-27	-0.620747	1	1	6.89418e-23
Fth1	1.31966e-54	-0.617852	1	1	4.26052e-50
Rps20	1.96767e-39	-0.611126	0.994	1	6.35262e-35
D8Ertd738e	4.92622e-23	-0.611011	0.906	0.968	1.59043e-18
Hint2	2.42226e-27	-0.609376	0.95	0.984	7.82028e-23
Cox7a2	7.01717e-41	-0.608488	0.994	1	2.26549e-36
mt-Nd4	1.74237e-30	-0.604928	1	1	5.62524e-26
Agps	7.43525e-20	-0.604784	0.829	0.937	2.40047e-15
Rpl28	1.00234e-36	-0.602619	0.994	1	3.23607e-32
Ndufa2	2.30068e-36	-0.602417	0.989	1	7.42773e-32
Cbs	1.57385e-18	-0.601593	0.691	0.877	5.08118e-14
Ces2c	6.85236e-19	-0.598138	0.807	0.952	2.21228e-14
Cox4i1	1.39954e-51	-0.591204	1	1	4.5184e-47
Slc5a8	1.06871e-16	-0.585256	0.657	0.853	3.45033e-12
Eci3	4.82866e-16	-0.583911	0.818	0.897	1.55893e-11
mt-Nd5	9.35943e-19	-0.58107	0.928	0.968	3.02169e-14
Spink1	6.43857e-32	-0.580188	0.994	1	2.07869e-27
Lamtor4	2.52901e-23	-0.578268	0.89	0.968	8.1649e-19
Dnaja1	4.46782e-27	-0.575051	0.989	0.984	1.44244e-22
Cdh16	3.5976e-32	-0.574936	1	1	1.16149e-27
Ccdc107	7.33317e-21	-0.570851	0.939	0.992	2.36752e-16
Calml4	1.58268e-22	-0.569475	0.95	0.984	5.10969e-18
Cyp4a12a	2.12955e-17	-0.568346	0.696	0.845	6.87526e-13
Timm13	1.27989e-21	-0.5655	0.978	0.972	4.13212e-17
Acsm3	6.18496e-16	-0.560199	0.873	0.956	1.99681e-11
Rps27a	1.19673e-40	-0.557109	0.994	1	3.86363e-36
Slc17a3	1.71507e-21	-0.55634	0.95	0.992	5.53711e-17
Hsp90aa1	2.30277e-22	-0.555859	0.945	0.98	7.43448e-18
Atp6v1g3	2.41891e-09	-0.554741	0.718	0.817	7.80944e-05
Rplp2	3.29942e-25	-0.549862	0.972	0.988	1.06522e-20
Anapc13	1.82675e-20	-0.544281	0.928	0.948	5.89766e-16
Prdx5	7.01451e-39	-0.542808	1	1	2.26464e-34
Park7	1.88236e-26	-0.541766	0.994	1	6.07719e-22
Clcnkb	3.12536e-13	-0.535844	0.934	0.956	1.00902e-08
Mettl7b	1.08442e-15	-0.535443	0.873	0.937	3.50104e-11
Slc22a7	4.41965e-18	-0.535099	0.072	0.444	1.42688e-13
Khk	9.12614e-22	-0.534735	0.967	1	2.94637e-17
Acads	4.58521e-21	-0.534084	0.961	0.976	1.48034e-16
mt-Nd1	3.22083e-25	-0.532166	1	1	1.03984e-20
Cox6c	8.44654e-40	-0.530273	1	1	2.72696e-35
Elob	8.89424e-28	-0.527991	0.983	0.996	2.87151e-23
Slc3a1	9.79669e-16	-0.527055	0.884	0.952	3.16286e-11
Atp5d	1.65061e-34	-0.524514	0.994	1	5.32898e-30
Rpl37	2.68585e-35	-0.524277	1	1	8.67128e-31
Acss2	3.11348e-17	-0.51843	0.807	0.909	1.00519e-12
Gchfr	2.44694e-16	-0.518296	0.53	0.742	7.89994e-12
Serf2	4.68257e-32	-0.514032	0.989	1	1.51177e-27
Mien1	2.62536e-16	-0.511504	0.84	0.933	8.47598e-12
Ces1d	4.24825e-17	-0.508811	0.873	0.972	1.37155e-12
mt-Cytb	1.9335e-23	-0.507769	1	1	6.2423e-19
Guca2b	9.32644e-19	-0.506603	0.95	0.984	3.01104e-14
Fkbp2	1.30539e-14	-0.506315	0.796	0.885	4.21446e-10
Ndufa1	1.10132e-21	-0.505122	0.978	0.976	3.55561e-17
Selenbp1	6.13339e-19	-0.503974	0.945	0.992	1.98017e-14
Fah	3.0576e-19	-0.503206	0.956	0.996	9.87146e-15
Ndufa5	1.53591e-20	-0.50237	0.983	0.988	4.9587e-16
Akr7a5	1.08306e-19	-0.500915	0.967	0.996	3.49665e-15
Rhcg	1.75411e-09	-0.500201	0.602	0.762	5.66315e-05
Nenf	1.69871e-16	-0.500151	0.901	0.976	5.48428e-12
Atp5mpl	3.68179e-26	-0.498375	0.994	0.992	1.18867e-21
Hsd11b1	6.20242e-14	-0.496529	0.79	0.905	2.00245e-09
Cox6b1	5.76409e-28	-0.494818	0.994	0.996	1.86094e-23
Sec23b	4.72274e-15	-0.493635	0.652	0.837	1.52474e-10
Ivd	3.89118e-18	-0.492656	0.945	0.968	1.25627e-13
Pank1	7.05711e-15	-0.491343	0.89	0.944	2.27839e-10
Haao	2.92345e-14	-0.480761	0.702	0.849	9.43836e-10
Ndufa3	9.64161e-21	-0.480732	0.994	0.996	3.11279e-16
Aspdh	4.212e-14	-0.479574	0.652	0.821	1.35984e-09
Pgam2	5.09179e-10	-0.478579	0.591	0.766	1.64388e-05
Micos10	1.57252e-22	-0.477361	0.978	0.996	5.07688e-18
Etfb	1.2255e-23	-0.476878	0.983	1	3.95652e-19
Mfsd4b5	3.54483e-14	-0.476676	0.862	0.964	1.14445e-09
Slc17a1	1.08921e-15	-0.476266	0.978	0.976	3.51653e-11
Coasy	2.55994e-14	-0.47369	0.89	0.952	8.26477e-10
Cgref1	4.48161e-15	-0.473293	0.862	0.948	1.44689e-10
Eno1	1.73624e-11	-0.470195	0.519	0.734	5.60546e-07
Micos13	1.87973e-17	-0.469095	0.978	0.992	6.06871e-13
Rpl30	1.7377e-22	-0.467157	0.989	1	5.61016e-18
Aadat	1.43713e-11	-0.467002	0.707	0.849	4.63978e-07
Atp1a1	9.81626e-28	-0.464861	1	1	3.16918e-23
Ly6a	6.59522e-22	-0.464141	1	1	2.12927e-17
Slc6a18	1.19629e-11	-0.462316	0.801	0.929	3.86223e-07
Mrpl12	2.68429e-17	-0.462049	0.95	0.972	8.66624e-13
Atp5l	1.99412e-30	-0.461972	1	1	6.43801e-26
Stard10	1.57151e-14	-0.459658	0.961	0.988	5.07363e-10
Aqp1	2.09595e-16	-0.459171	0.961	0.988	6.76679e-12
mt-Nd2	4.88943e-18	-0.458061	1	1	1.57855e-13
Nr1h4	4.77417e-11	-0.457461	0.652	0.806	1.54134e-06
mt-Co2	2.50435e-20	-0.455917	1	1	8.08531e-16
Nop10	5.86154e-15	-0.455563	0.873	0.964	1.8924e-10
Rps24	5.69037e-25	-0.454674	0.994	1	1.83714e-20
Nat8f1	1.21607e-18	-0.454418	0.972	0.992	3.9261e-14
Cox5b	2.46769e-27	-0.454343	0.989	0.996	7.96695e-23
Cda	6.35185e-17	-0.450767	0.994	0.992	2.0507e-12
Cisd1	8.61656e-19	-0.450435	0.983	0.996	2.78186e-14
Iscu	1.23602e-16	-0.450108	0.961	0.976	3.99048e-12
Gpx4	5.23959e-29	-0.449796	0.994	1	1.6916e-24
Hint1	4.91323e-24	-0.44868	0.994	1	1.58624e-19
Ndufb4	1.34208e-19	-0.447177	0.978	0.996	4.33291e-15
Tmem120a	7.89453e-13	-0.444803	0.796	0.853	2.54875e-08
Rpl22	4.47287e-18	-0.442081	0.956	1	1.44407e-13
Rpl36a	3.73901e-14	-0.442051	0.89	0.964	1.20714e-09
Cenpx	2.28262e-13	-0.441457	0.713	0.873	7.36943e-09
Cyp2e1	2.00894e-15	-0.441399	0.989	1	6.48585e-11
4833439L19Rik	1.18642e-15	-0.440102	0.967	0.984	3.83036e-11
Ndufs6	1.89548e-16	-0.438566	0.967	0.988	6.11956e-12
Dnajb1	6.10981e-11	-0.435039	0.608	0.786	1.97255e-06
Bola3	2.66296e-12	-0.43224	0.884	0.905	8.59736e-08
Por	5.89649e-14	-0.429811	0.939	0.988	1.90368e-09
Gng5	9.97011e-16	-0.428104	0.978	0.992	3.21885e-11
Ndufb8	5.81789e-18	-0.427988	0.983	0.996	1.8783e-13
Tpi1	9.38672e-20	-0.427924	0.978	0.996	3.0305e-15
Uqcrh	6.50862e-20	-0.427342	1	1	2.10131e-15
2310039H08Rik	1.00938e-10	-0.426081	0.641	0.798	3.25878e-06
Sardh	9.44677e-14	-0.425882	0.967	0.976	3.04989e-09
Ndufa6	1.16593e-21	-0.425322	0.989	1	3.76419e-17
Gm10076	1.15488e-13	-0.425144	0.337	0.611	3.72854e-09
Tmem205	1.45528e-12	-0.419249	0.912	0.952	4.69837e-08
mt-Nd4l	5.57932e-10	-0.418934	0.403	0.611	1.80128e-05
Hykk	1.28782e-11	-0.418907	0.834	0.948	4.15773e-07
Acot12	5.62509e-12	-0.416106	0.652	0.806	1.81606e-07
Nat8f5	1.65842e-11	-0.415016	0.348	0.603	5.3542e-07
Prss8	1.15504e-13	-0.411402	0.928	0.972	3.72904e-09
Smdt1	7.09442e-15	-0.410568	0.956	0.992	2.29043e-10
Car4	1.23348e-10	-0.410044	0.74	0.877	3.98228e-06
Cox20	2.33364e-11	-0.409793	0.834	0.921	7.53416e-07
Ndufs7	3.32157e-13	-0.409109	0.95	0.98	1.07237e-08
Ndufb10	2.68768e-15	-0.407641	0.978	0.984	8.67717e-11
Keg1	1.2462e-18	-0.404841	1	1	4.02336e-14
Proc	1.60693e-08	-0.403746	0.768	0.849	0.000518796
Mrpl34	3.40443e-12	-0.403118	0.796	0.921	1.09912e-07
Pfdn5	4.79448e-15	-0.402769	0.978	0.992	1.5479e-10
Rpl36al	6.54297e-17	-0.401292	0.983	0.992	2.1124e-12
Nme2	6.47494e-23	-0.400905	1	1	2.09043e-18
Slc22a18	9.36706e-12	-0.400371	0.934	0.984	3.02415e-07
Bckdha	8.50696e-16	-0.400148	0.983	1	2.74647e-11
Gss	6.47843e-11	-0.400144	0.89	0.937	2.09156e-06
2300009A05Rik	1.28914e-10	-0.39886	0.746	0.865	4.162e-06
Ubc	4.59217e-24	-0.397492	1	1	1.48258e-19
Hspb1	8.49146e-09	-0.396084	0.591	0.754	0.000274147
Ugt8a	4.93903e-10	-0.396035	0.453	0.663	1.59457e-05
Pop5	6.30688e-11	-0.395207	0.768	0.857	2.03618e-06
Dnajc19	1.09007e-10	-0.394031	0.895	0.917	3.5193e-06
Mcrip2	2.5127e-12	-0.392273	0.901	0.952	8.11227e-08
Pxmp2	4.14381e-10	-0.391795	0.558	0.746	1.33783e-05
Dpm3	3.67628e-11	-0.386741	0.812	0.909	1.18689e-06
Msrb1	3.19203e-11	-0.386441	0.95	0.952	1.03055e-06
D630029K05Rik	3.75697e-09	-0.383823	0.619	0.774	0.000121294
Osgin1	1.03701e-08	-0.382454	0.768	0.857	0.000334798
Miox	4.85614e-18	-0.381307	1	1	1.56781e-13
Pam16	1.18765e-10	-0.381273	0.37	0.635	3.83431e-06
Bhmt2	2.92041e-09	-0.38092	0.337	0.575	9.42856e-05
Susd2	1.01677e-10	-0.379656	0.768	0.857	3.28263e-06
Fmo5	4.55881e-09	-0.379521	0.619	0.762	0.000147181
Ndufb2	1.27944e-13	-0.379088	0.972	0.98	4.13067e-09
Mcee	2.52128e-09	-0.377231	0.779	0.885	8.13995e-05
Mrpl54	7.85066e-09	-0.376671	0.807	0.885	0.000253458
Higd1a	1.86615e-09	-0.37627	0.895	0.929	6.02486e-05
Slc37a4	3.46126e-11	-0.376138	0.917	0.968	1.11747e-06
Cox8a	4.30009e-25	-0.373394	1	1	1.38828e-20
Smim22	2.81808e-09	-0.372898	0.68	0.798	9.09816e-05
Hpd	6.02511e-14	-0.372245	0.055	0.357	1.94521e-09
Slc22a1	5.227e-11	-0.371455	0.972	0.972	1.68754e-06
Pepd	4.78677e-11	-0.370772	0.917	0.956	1.54541e-06
Hsp90ab1	4.21539e-21	-0.370436	1	1	1.36094e-16
Nhp2	1.23105e-08	-0.370344	0.691	0.833	0.000397445
Dmgdh	2.45666e-12	-0.370325	0.265	0.567	7.93132e-08
Sugct	1.86763e-09	-0.370134	0.674	0.782	6.02964e-05
Clpp	1.86014e-09	-0.368948	0.751	0.881	6.00546e-05
Rps8	4.58784e-20	-0.368421	1	1	1.48118e-15
Slc25a25	7.33414e-11	-0.36783	0.293	0.579	2.36783e-06
Mep1b	3.49905e-11	-0.367356	0.099	0.361	1.12967e-06
Atp11a	2.27957e-11	-0.366175	0.972	0.992	7.35959e-07
Map1lc3a	1.33268e-09	-0.365124	0.895	0.944	4.30256e-05
Lrpap1	3.60392e-13	-0.363866	0.972	0.996	1.16352e-08
Tcn2	1.45679e-18	-0.361555	1	1	4.70326e-14
Tmem256	8.00654e-11	-0.359435	0.961	0.98	2.58491e-06
Cox5a	2.97421e-16	-0.358956	0.994	0.996	9.60223e-12
Ddrgk1	8.64073e-09	-0.358703	0.895	0.921	0.000278966
Gm4450	1.66894e-09	-0.356606	0.376	0.611	5.38818e-05
Fis1	9.58719e-11	-0.355706	0.95	0.972	3.09522e-06
Mpv17l	4.53331e-07	-0.354774	0.74	0.81	0.0146358
Edf1	1.95356e-10	-0.354404	0.978	0.988	6.30706e-06
Hao2	5.85883e-08	-0.354285	0.807	0.901	0.00189152
Chchd2	2.85784e-24	-0.35366	0.994	1	9.22655e-20
S100a1	2.97947e-11	-0.352657	0.972	0.988	9.61922e-07
Ugt3a2	1.12564e-09	-0.352612	0.972	0.996	3.63414e-05
Sec61g	4.72211e-11	-0.351775	0.978	0.992	1.52453e-06
Rpl18	2.39018e-13	-0.351227	0.994	0.988	7.71669e-09
Fkbp5	2.50409e-09	-0.350713	0.442	0.643	8.08446e-05
Med28	2.14829e-08	-0.350637	0.862	0.901	0.000693574
Akr1c14	5.04479e-10	-0.349262	0.32	0.595	1.62871e-05
Pdzk1	3.30551e-14	-0.349114	0.994	0.996	1.06718e-09
Atp6v1f	3.55053e-11	-0.34885	0.956	0.96	1.14629e-06
Slc6a20b	2.36422e-08	-0.347246	0.818	0.905	0.00076329
Mtor	5.15561e-08	-0.345689	0.785	0.885	0.00166449
Cyp2j5	1.23779e-12	-0.345441	1	1	3.99621e-08
Morn2	1.43035e-09	-0.345336	0.436	0.651	4.61788e-05
Dgcr6	1.48325e-07	-0.345203	0.746	0.817	0.00478867
Fkbp4	6.59585e-08	-0.343515	0.84	0.921	0.00212947
Pnkd	2.61382e-07	-0.342291	0.878	0.937	0.00843871
Ndufa7	6.19604e-13	-0.340533	0.989	0.976	2.00039e-08
Ldhb	5.22458e-20	-0.339514	1	1	1.68675e-15
Ldc1	3.91558e-08	-0.339421	0.238	0.456	0.00126415
Ppia	2.84614e-17	-0.339298	0.994	1	9.18876e-13
Uqcrc1	2.72345e-11	-0.337172	0.989	1	8.79265e-07
Gadd45g	1.89854e-08	-0.336287	0.503	0.718	0.000612945
Mpc2	3.25806e-13	-0.335245	0.989	0.996	1.05186e-08
Ndufa8	6.7764e-10	-0.335158	0.939	0.98	2.18776e-05
Ndufv1	5.05377e-11	-0.334433	0.972	0.984	1.63161e-06
Vamp8	2.61101e-09	-0.333458	0.95	0.976	8.42963e-05
Ndufa10	2.99513e-09	-0.331483	0.945	0.968	9.66977e-05
Acsm2	4.6775e-15	-0.331452	1	1	1.51013e-10
Mrps34	1.00619e-07	-0.330786	0.779	0.841	0.00324849
Ces1e	2.4492e-08	-0.330457	0.635	0.762	0.000790724
Ndufs5	1.25259e-08	-0.329164	0.945	0.972	0.000404398
Mettl26	2.37175e-09	-0.328198	0.934	0.972	7.65718e-05
Atp5g2	3.7878e-11	-0.327509	0.983	0.984	1.22289e-06
Atox1	8.71618e-12	-0.327401	0.983	0.992	2.81402e-07
Timm8b	4.7176e-09	-0.327038	0.939	0.937	0.000152308
Cyp2j11	7.28822e-08	-0.327	0.492	0.69	0.002353
Herpud1	3.17471e-08	-0.325654	0.961	0.98	0.00102496
B4galt5	1.05238e-06	-0.32488	0.785	0.857	0.0339762
Scp2	1.03097e-11	-0.324203	1	1	3.3285e-07
Pzp	1.84695e-07	-0.324174	0.409	0.619	0.00596289
Ndufb5	5.75058e-09	-0.323213	0.961	0.988	0.000185658
Trim7	9.9776e-08	-0.322946	0.724	0.813	0.00322127
Hibadh	8.3775e-08	-0.322571	0.917	0.956	0.00270468
Atp5o	1.02157e-12	-0.321657	0.989	0.984	3.29814e-08
0610012G03Rik	1.59584e-08	-0.321309	0.873	0.901	0.000515216
Gm10804	2.69474e-07	-0.321022	0.519	0.663	0.00869997
Smlr1	2.42934e-08	-0.320932	0.326	0.536	0.000784313
Rps10	4.29564e-13	-0.319972	1	1	1.38685e-08
Nedd8	2.24243e-09	-0.319633	0.956	0.988	7.2397e-05
Akr1c21	5.85707e-12	-0.318055	0.994	1	1.89096e-07
Csrp2	8.33405e-08	-0.317511	0.956	0.944	0.00269065
Ppdpf	2.08912e-07	-0.317437	0.773	0.853	0.00674472
Abca3	1.89662e-07	-0.317405	0.945	0.988	0.00612323
Tmem252	3.72173e-07	-0.316322	0.928	0.917	0.0120156
Rps7	4.40689e-14	-0.315278	1	1	1.42277e-09
Cox6a1	7.41897e-16	-0.315075	1	1	2.39521e-11
Fitm1	6.5846e-07	-0.314685	0.425	0.591	0.0212584
Xbp1	1.13962e-06	-0.312563	0.801	0.873	0.0367928
Hsd17b11	4.14083e-09	-0.312108	0.928	0.988	0.000133687
Pdzk1ip1	4.12257e-10	-0.311518	0.994	1	1.33097e-05
Slc22a22	4.06648e-08	-0.311473	0.508	0.679	0.00131286
Bsg	7.64538e-11	-0.311368	0.989	0.996	2.46831e-06
Grhpr	1.61401e-07	-0.309395	0.923	0.968	0.00521084
Mrps24	8.22872e-07	-0.309107	0.906	0.893	0.0265664
Selenom	1.03367e-06	-0.308963	0.823	0.889	0.0333722
Manf	1.94774e-07	-0.308905	0.785	0.873	0.00628828
Acy1	1.16389e-06	-0.308475	0.481	0.631	0.0375762
Ascc1	5.33442e-08	-0.307611	0.829	0.933	0.00172222
Spr	2.80752e-07	-0.3028	0.917	0.944	0.00906408
Scnn1b	1.92717e-07	-0.301085	0.403	0.619	0.00622188
Ddt	7.03526e-10	-0.299841	0.956	0.984	2.27133e-05
Atp5j	2.2417e-12	-0.29824	0.989	1	7.23733e-08
Bphl	4.21281e-07	-0.298056	0.928	0.944	0.0136011
Gpx1	8.54277e-17	-0.29802	1	1	2.75803e-12
Creld2	1.04314e-06	-0.298015	0.486	0.635	0.0336777
Cystm1	1.74374e-07	-0.297988	0.956	0.98	0.00562968
Atp5md	4.2144e-12	-0.295975	1	0.996	1.36062e-07
Rps27l	8.67911e-08	-0.295455	0.961	0.992	0.00280205
Grina	3.50591e-09	-0.293164	0.972	1	0.000113188
Ost4	1.30225e-07	-0.291556	0.95	0.976	0.00420433
Pink1	7.42773e-08	-0.291117	0.945	0.984	0.00239804
Ndufb7	3.84713e-09	-0.290473	0.961	0.952	0.000124205
Ggct	1.28752e-06	-0.289912	0.464	0.603	0.0415677
Vwa1	2.76135e-07	-0.289789	0.409	0.603	0.00891503
Mogat1	1.24602e-06	-0.289719	0.597	0.746	0.0402277
Slc22a30	1.18278e-06	-0.289219	0.829	0.877	0.0381862
Rps12	5.96656e-10	-0.286845	0.994	0.992	1.9263e-05
Dhrs4	1.36199e-07	-0.286303	0.939	0.948	0.00439718
Apeh	1.33585e-06	-0.285533	0.884	0.944	0.0431281
Rpl13	6.77675e-15	-0.284387	1	1	2.18787e-10
Slc34a1	1.23593e-14	-0.284076	1	1	3.99019e-10
Car3	1.09334e-07	-0.283158	0.199	0.429	0.00352984
Bdh2	8.3506e-07	-0.282487	0.956	0.972	0.0269599
Acad12	1.27371e-07	-0.280463	0.403	0.607	0.00411217
Slc25a39	5.05864e-09	-0.280246	0.989	0.992	0.000163318
Susd3	2.23472e-07	-0.275891	0.58	0.734	0.00721481
Chchd10	7.90722e-11	-0.275371	1	1	2.55284e-06
Nme1	4.50861e-08	-0.275053	0.945	0.98	0.0014556
Gnmt	3.19578e-08	-0.274846	0.249	0.492	0.00103176
Arl6ip1	1.90138e-09	-0.273444	0.983	0.988	6.13862e-05
Lrp2	1.49232e-07	-0.270683	0.989	1	0.00481796
Pth1r	7.24897e-10	-0.270178	0.989	1	2.34033e-05
Pcbd1	1.20307e-08	-0.269437	0.961	0.984	0.00038841
Atp5h	7.90427e-09	-0.269151	0.989	0.992	0.000255189
Folr1	2.5151e-09	-0.268112	0.972	0.992	8.12e-05
Sec61b	6.22409e-07	-0.267708	0.873	0.933	0.0200945
Atp5g1	2.91484e-09	-0.267123	1	0.992	9.41055e-05
Echs1	1.34401e-06	-0.266285	0.956	0.98	0.0433912
Cox17	2.59801e-08	-0.26533	0.961	0.976	0.000838769
Cltrn	2.47444e-08	-0.265146	0.994	1	0.000798875
Atp5k	9.97567e-11	-0.261818	1	0.996	3.22065e-06
Ndufa11	5.85058e-08	-0.261696	0.961	0.976	0.00188886
Atp6v0b	5.13773e-07	-0.25577	0.994	0.996	0.0165871
Ech1	8.43847e-07	-0.253805	0.989	0.992	0.0272436
Ahsa1	4.93203e-07	-0.252023	0.315	0.54	0.0159231
Ndufb6	2.73815e-07	-0.251894	0.972	0.984	0.00884012
Aoc1	2.99601e-13	0.250086	0.254	0.024	9.67262e-09
Ankrd46	1.41764e-06	0.250357	0.702	0.48	0.0457686
Lbp	1.90023e-08	0.250365	0.414	0.171	0.00061349
Slc22a23	5.55251e-07	0.250387	0.702	0.48	0.0179263
Ywhaq	9.3233e-07	0.250457	0.972	0.933	0.0301003
Dkk3	2.55e-07	0.250567	0.608	0.333	0.00823267
St6gal1	3.13351e-08	0.250777	0.497	0.25	0.00101165
Tbl1xr1	1.43001e-06	0.251298	0.53	0.298	0.0461678
Zcchc24	1.12847e-06	0.251673	0.392	0.179	0.0364325
Exoc4	2.39032e-10	0.251762	0.525	0.234	7.71714e-06
Itpripl2	6.10923e-09	0.251987	0.597	0.31	0.000197236
Ggh	1.12728e-07	0.252278	0.641	0.385	0.00363941
Cyb5r3	1.4739e-06	0.252384	0.972	0.929	0.0475848
Gltp	1.87071e-07	0.252457	0.608	0.341	0.00603958
Ldlr	1.76108e-10	0.252566	0.37	0.111	5.68564e-06
Amfr	4.32233e-07	0.253438	0.901	0.762	0.0139546
Tnrc6a	7.68506e-08	0.253541	0.641	0.381	0.00248112
Xdh	2.28887e-08	0.253694	0.453	0.21	0.000738963
Luc7l3	1.45203e-06	0.254009	0.729	0.488	0.0468789
Cyp2d22	1.90779e-07	0.254021	0.547	0.29	0.0061593
Efr3a	7.18046e-08	0.254483	0.635	0.357	0.00231821
Sox18	1.50838e-06	0.254693	0.519	0.298	0.0486979
Mxra7	3.75253e-08	0.25486	0.525	0.258	0.00121151
Sp100	1.72334e-08	0.254981	0.448	0.19	0.000556381
Emd	2.2992e-07	0.255011	0.519	0.294	0.00742297
Spred2	2.34545e-07	0.255012	0.58	0.337	0.00757228
Paxbp1	3.96635e-08	0.25511	0.514	0.254	0.00128054
Plscr4	5.18884e-08	0.255391	0.514	0.262	0.00167522
Sae1	1.23806e-08	0.255554	0.674	0.381	0.000399709
Pip4k2a	7.63113e-09	0.255558	0.547	0.274	0.000246371
Havcr1	6.63391e-14	0.255726	0.238	0.012	2.14176e-09
Klhl5	8.04332e-09	0.255786	0.564	0.278	0.000259679
Scin	3.48336e-09	0.255849	0.442	0.183	0.00011246
St5	2.1015e-07	0.255916	0.552	0.31	0.00678468
Tmem167b	3.54851e-09	0.255975	0.558	0.278	0.000114564
Fchsd2	9.98632e-08	0.256012	0.398	0.183	0.00322408
Abce1	2.05068e-08	0.25622	0.646	0.373	0.000662063
Slfn5	6.06981e-07	0.256431	0.652	0.409	0.0195964
Tmem98	4.34736e-09	0.256547	0.475	0.202	0.000140354
2023-03-07	1.15385e-10	0.256921	0.536	0.234	3.72522e-06
Phldb1	3.18493e-07	0.256965	0.591	0.345	0.0102826
Fcf1	2.73194e-08	0.257177	0.569	0.313	0.000882008
Cpeb4	6.24186e-07	0.257474	0.74	0.524	0.0201518
Sdc1	1.122e-06	0.257572	0.497	0.278	0.0362238
Foxc2	1.01344e-06	0.257697	0.541	0.317	0.0327189
Crebrf	3.66764e-07	0.258187	0.624	0.373	0.011841
Tmx3	3.1687e-07	0.258223	0.58	0.341	0.0102301
Calcoco1	1.80098e-07	0.258309	0.575	0.333	0.00581445
Arhgap45	4.94436e-08	0.258451	0.514	0.242	0.00159629
Lrrk1	3.75255e-08	0.258861	0.564	0.29	0.00121151
Slc41a2	8.50045e-09	0.259118	0.519	0.254	0.000274437
Mrc2	1.50224e-06	0.25921	0.718	0.488	0.0484997
Prom1	6.00558e-07	0.259617	0.63	0.381	0.019389
Brd4	3.78814e-07	0.259838	0.663	0.448	0.01223
Bmp1	1.01941e-06	0.260302	0.503	0.27	0.0329118
Lims1	1.31579e-06	0.260313	0.641	0.421	0.0424802
Hnrnpul1	1.82254e-08	0.260428	0.718	0.48	0.000588409
Coro2b	5.66522e-07	0.260596	0.47	0.254	0.0182902
Sfxn3	7.2346e-08	0.260603	0.514	0.262	0.00233569
Arnt2	2.26699e-08	0.260674	0.58	0.321	0.000731896
Rai14	1.07589e-06	0.260695	0.652	0.421	0.0347352
Abhd2	1.10445e-06	0.260767	0.718	0.508	0.0356571
Epb41l2	3.23996e-08	0.261602	0.575	0.302	0.00104602
Aldh1a1	8.60601e-12	0.262302	0.42	0.127	2.77845e-07
Taok2	4.0795e-07	0.262579	0.586	0.349	0.0131707
Tmed10	8.3094e-07	0.262799	0.906	0.869	0.0268269
Snapin	7.21913e-08	0.262897	0.575	0.313	0.0023307
Slain2	1.05926e-07	0.26291	0.707	0.452	0.00341983
Rbfox2	1.62167e-10	0.263118	0.53	0.218	5.23558e-06
Pip5k1c	1.63134e-07	0.26327	0.685	0.417	0.00526678
Akap8	2.97887e-07	0.263347	0.762	0.5	0.00961728
Mdm4	1.26651e-07	0.263792	0.591	0.337	0.00408894
Rps25	4.41588e-09	0.263905	1	0.984	0.000142567
Pltp	3.31197e-11	0.264151	0.591	0.254	1.06927e-06
Zfas1	9.73336e-07	0.264194	0.685	0.472	0.0314241
Chtop	1.39287e-06	0.264198	0.779	0.599	0.0449687
Naaa	7.01282e-09	0.264303	0.387	0.147	0.000226409
4833420G17Rik	1.22902e-08	0.264458	0.569	0.302	0.000396791
Kif5b	4.44877e-07	0.266195	0.823	0.643	0.0143628
Gyg	7.25064e-08	0.266269	0.597	0.317	0.00234087
Ddah2	2.26555e-07	0.266272	0.586	0.337	0.00731433
Tprgl	1.27282e-06	0.266436	0.917	0.829	0.0410929
Rapgef2	1.26895e-08	0.266549	0.475	0.214	0.000409681
Ptprc	1.02595e-13	0.266805	0.387	0.091	3.31227e-09
Mmd	1.03114e-07	0.266855	0.547	0.294	0.00332903
Chrnb1	1.30866e-14	0.266962	0.448	0.115	4.225e-10
Nrbp2	1.25092e-08	0.266993	0.624	0.333	0.00040386
Eogt	1.79631e-08	0.267059	0.481	0.238	0.000579938
Fbxl5	2.48693e-07	0.267302	0.685	0.44	0.00802905
Clec14a	3.5396e-07	0.267379	0.541	0.31	0.0114276
Prxl2c	1.53908e-07	0.267756	0.652	0.393	0.00496893
Ttc3	8.24769e-07	0.267933	0.63	0.397	0.0266277
Dcaf6	1.47271e-08	0.268276	0.442	0.202	0.000475465
Gata3	1.06381e-07	0.268692	0.514	0.274	0.00343452
Arhgef7	7.5346e-09	0.268857	0.641	0.361	0.000243255
Arf6	7.41316e-07	0.269034	0.685	0.437	0.0239334
Cd82	1.12964e-06	0.269152	0.84	0.623	0.0364705
Gldc	7.35099e-07	0.269269	0.685	0.437	0.0237327
Tspan13	1.54482e-09	0.269398	0.608	0.31	4.98746e-05
Rassf3	3.72729e-10	0.269403	0.608	0.29	1.20335e-05
Kmt2d	1.2438e-06	0.269662	0.569	0.333	0.0401562
Fubp3	7.34963e-09	0.269761	0.536	0.25	0.000237283
Colgalt1	3.08483e-07	0.269776	0.657	0.437	0.00995937
Rpl23a	8.07003e-09	0.270131	0.983	0.988	0.000260541
Psap	1.60701e-15	0.270486	1	1	5.18824e-11
Shank3	2.05836e-08	0.270519	0.486	0.234	0.000664543
2023-09-08	1.05769e-08	0.27065	0.525	0.25	0.000341474
Amotl1	1.428e-07	0.27078	0.564	0.325	0.00461031
Meis2	1.53982e-07	0.271107	0.552	0.31	0.00497131
Erap1	1.40304e-07	0.271222	0.58	0.349	0.00452971
Sgms1	1.99696e-08	0.271231	0.702	0.425	0.000644717
Lin7c	1.41276e-06	0.27136	0.729	0.556	0.0456109
Dnase1l1	3.20329e-09	0.271543	0.475	0.21	0.000103418
Actg1	2.71582e-12	0.271567	1	1	8.76804e-08
Mospd2	5.09712e-10	0.27168	0.414	0.151	1.64561e-05
Rhoq	4.23171e-08	0.271902	0.652	0.401	0.00136621
Dvl3	2.43627e-08	0.272052	0.586	0.313	0.000786548
Lgals8	2.09185e-07	0.272155	0.691	0.444	0.00675355
Mef2a	1.42121e-07	0.272538	0.619	0.361	0.00458837
Mcc	3.84328e-10	0.272707	0.53	0.234	1.2408e-05
Myh10	1.59851e-08	0.27272	0.575	0.31	0.000516078
Anxa4	4.14627e-07	0.27326	0.834	0.663	0.0133862
Prnp	1.31029e-06	0.273367	0.917	0.81	0.0423026
Zc3h7b	1.10469e-06	0.273481	0.669	0.468	0.0356648
Nectin1	3.27819e-09	0.273593	0.431	0.183	0.000105837
Mib1	7.11874e-07	0.273678	0.702	0.476	0.0229829
Tdrd5	2.57633e-08	0.273722	0.486	0.238	0.000831768
Glt8d1	2.07989e-07	0.273736	0.552	0.317	0.00671492
Adam10	1.43473e-07	0.273843	0.757	0.532	0.00463202
Fblim1	2.17806e-12	0.274032	0.42	0.119	7.03188e-08
Rsu1	6.37133e-10	0.274161	0.608	0.306	2.05698e-05
Tm9sf2	1.10067e-06	0.27428	0.901	0.77	0.035535
Mtmr2	3.04563e-08	0.274293	0.53	0.282	0.000983281
Sbds	1.44141e-06	0.274506	0.751	0.548	0.0465358
Tet2	3.79739e-09	0.274648	0.475	0.206	0.000122599
Serpinb9	6.0531e-08	0.274915	0.547	0.298	0.00195424
Prex2	6.24797e-10	0.274992	0.492	0.21	2.01716e-05
Neu1	8.67598e-07	0.275135	0.994	0.968	0.0280104
Tfe3	2.52367e-07	0.275275	0.442	0.206	0.00814766
Hmgcs2	1.48033e-10	0.275485	0.514	0.21	4.77925e-06
Rbbp6	3.72725e-07	0.27556	0.74	0.508	0.0120334
Wtap	7.78343e-07	0.275998	0.663	0.448	0.0251288
Snx2	1.90587e-07	0.276037	0.724	0.48	0.00615311
Pacsin2	1.23486e-06	0.276675	0.873	0.742	0.0398673
Usp9x	9.15373e-07	0.276743	0.867	0.71	0.0295528
Tmtc1	3.68331e-13	0.277057	0.481	0.155	1.18916e-08
Serbp1	1.25405e-06	0.277417	0.939	0.869	0.0404872
Brox	7.84022e-07	0.277569	0.63	0.385	0.0253121
Col5a1	1.06426e-07	0.27766	0.37	0.163	0.00343596
Cnn2	7.14339e-07	0.277729	0.801	0.575	0.0230624
Lyn	4.16719e-10	0.277852	0.503	0.226	1.34538e-05
Colgalt2	5.33604e-13	0.277992	0.503	0.175	1.72274e-08
Cyld	5.44752e-07	0.278447	0.558	0.329	0.0175873
Aff4	6.61618e-08	0.278559	0.801	0.583	0.00213603
Ppfibp1	4.8175e-08	0.278701	0.713	0.444	0.00155533
Suox	5.35778e-08	0.278788	0.641	0.377	0.00172976
Svep1	5.74154e-09	0.279086	0.602	0.337	0.000185366
Cpxm1	1.86569e-12	0.279383	0.42	0.123	6.02338e-08
Fbln1	3.40457e-15	0.279726	0.376	0.067	1.09917e-10
Jpt1	5.67892e-07	0.279854	0.635	0.421	0.0183344
Arpc4	6.82552e-07	0.280507	0.917	0.778	0.0220362
Agfg2	2.37132e-09	0.280699	0.464	0.206	7.6558e-05
Tef	1.26621e-07	0.280721	0.978	0.893	0.00408795
Csnk1d	7.63867e-07	0.28082	0.812	0.599	0.0246615
Fndc3a	1.57585e-08	0.281284	0.68	0.405	0.000508762
Thbs2	2.61781e-12	0.281311	0.37	0.095	8.45161e-08
Parp14	3.70998e-08	0.281394	0.481	0.238	0.00119777
Luc7l2	2.09981e-07	0.281744	0.746	0.5	0.00677923
Sh3bgrl2	3.71241e-07	0.282085	0.635	0.389	0.0119855
Ash1l	3.39545e-07	0.282364	0.58	0.333	0.0109622
Arpc3	1.87863e-07	0.282408	0.945	0.798	0.00606516
Slc25a30	9.24521e-07	0.282531	0.707	0.492	0.0298482
Map2k1	9.20757e-08	0.282605	0.635	0.401	0.00297266
Col6a3	1.85378e-10	0.282612	0.575	0.266	5.98491e-06
Cd55	7.93855e-10	0.282632	0.569	0.286	2.56296e-05
Rcan2	8.98936e-08	0.282895	0.591	0.341	0.00290222
Ccr2	8.69569e-15	0.282917	0.365	0.071	2.8074e-10
Chmp1b	4.70349e-10	0.283056	0.718	0.425	1.51852e-05
Snhg1	8.70841e-08	0.283463	0.536	0.278	0.00281151
Sec14l1	8.12234e-07	0.283571	0.68	0.46	0.026223
Dock5	3.08027e-09	0.283624	0.514	0.242	9.94466e-05
D630023F18Rik	2.49297e-08	0.283912	0.597	0.333	0.000804855
Traf3	4.24184e-13	0.283928	0.37	0.091	1.36948e-08
Man2b2	2.4905e-10	0.284027	0.486	0.202	8.04059e-06
Nid2	2.87113e-11	0.284057	0.514	0.214	9.26943e-07
Luzp1	1.90245e-07	0.284244	0.597	0.341	0.00614205
Rheb	5.78149e-07	0.284633	0.867	0.706	0.0186655
Xiap	9.59338e-08	0.284731	0.619	0.361	0.00309722
Gnas	2.57361e-10	0.284755	0.994	1	8.3089e-06
C2	7.35763e-08	0.284807	0.707	0.452	0.00237541
Nfkb1	2.61235e-09	0.284919	0.53	0.25	8.43398e-05
Ube2n	4.91831e-07	0.284949	0.735	0.536	0.0158788
Arf4	4.56588e-07	0.285036	0.884	0.746	0.0147409
Ak1	4.50354e-07	0.28505	0.635	0.377	0.0145397
Galc	3.82209e-07	0.285322	0.873	0.698	0.0123396
Herc2	1.86073e-09	0.285346	0.602	0.325	6.00738e-05
Unc5b	3.84865e-10	0.285547	0.475	0.194	1.24254e-05
Bmp6	1.52763e-06	0.285814	0.646	0.429	0.0493196
Sult1c2	1.46848e-06	0.285844	0.762	0.603	0.0474099
Stab1	3.97122e-07	0.285862	0.575	0.357	0.0128211
Bnip2	5.05053e-07	0.285867	0.724	0.476	0.0163056
Cybb	2.15122e-11	0.285881	0.409	0.139	6.94521e-07
Hs3st3b1	2.73751e-08	0.28598	0.552	0.278	0.000883805
Nr1d2	2.07166e-07	0.285994	0.89	0.77	0.00668835
Zfp36	3.29201e-08	0.28611	0.657	0.417	0.00106283
Slc20a1	1.99138e-10	0.28632	0.492	0.214	6.42917e-06
Lfng	6.39484e-11	0.286381	0.453	0.159	2.06458e-06
Sema7a	2.57874e-11	0.286431	0.42	0.131	8.32546e-07
Calu	4.09381e-07	0.286532	0.873	0.722	0.0132169
Slc39a10	1.22011e-08	0.287007	0.525	0.27	0.000393912
Emc1	1.82208e-07	0.287092	0.779	0.536	0.0058826
Scyl2	7.04249e-09	0.287161	0.552	0.278	0.000227367
Tap1	1.80886e-07	0.287216	0.569	0.317	0.0058399
Shc1	1.23922e-08	0.287494	0.68	0.409	0.000400083
Efemp1	3.41072e-10	0.28751	0.674	0.361	1.10115e-05
Hoxc6	4.54294e-09	0.287642	0.492	0.23	0.000146669
Ids	5.14727e-08	0.28772	0.718	0.488	0.0016618
Lta4h	2.24648e-07	0.287734	0.597	0.373	0.00725277
Dnajc10	4.85006e-07	0.287734	0.674	0.444	0.0156584
Zbtb7a	1.74329e-07	0.287923	0.624	0.385	0.0056282
Col8a1	4.83532e-14	0.287958	0.287	0.036	1.56108e-09
Plce1	1.80535e-14	0.287973	0.486	0.143	5.82859e-10
Uchl1	1.1981e-07	0.288045	0.508	0.266	0.00386807
Ankrd1	1.68672e-12	0.288047	0.32	0.06	5.44559e-08
Ccni	9.3227e-07	0.288148	0.895	0.75	0.0300983
Rab5c	4.51251e-08	0.288713	0.972	0.909	0.00145686
Nfic	5.73901e-08	0.28875	0.906	0.75	0.00185284
Stc2	1.72509e-11	0.289055	0.453	0.155	5.56944e-07
Sox4	1.57079e-10	0.289182	0.514	0.214	5.07128e-06
Nucb1	5.54602e-07	0.28938	0.934	0.861	0.0179053
Naga	1.28394e-08	0.289427	0.757	0.46	0.00041452
Plxnb1	1.87599e-07	0.289469	0.74	0.492	0.00605664
Unc93b1	2.48785e-10	0.289664	0.619	0.321	8.03203e-06
Tmem30a	1.6101e-07	0.28972	0.912	0.829	0.00519822
Sugt1	4.10106e-08	0.289766	0.707	0.452	0.00132403
Rpl39	1.37657e-08	0.290478	1	0.984	0.000444425
Magi2	3.16404e-09	0.290773	0.448	0.198	0.000102151
Rpl31	1.07762e-10	0.290848	0.994	0.992	3.47908e-06
Arnt	6.55044e-11	0.29104	0.558	0.246	2.11481e-06
Rcsd1	3.88973e-08	0.291047	0.619	0.349	0.0012558
Rab7	6.74742e-08	0.291425	0.978	0.94	0.0021784
AC149090.1	1.56086e-07	0.291491	0.895	0.73	0.00503924
Smarca5	5.90264e-08	0.291546	0.635	0.377	0.00190567
Ddx6	4.436e-07	0.291708	0.923	0.817	0.0143216
Aph1a	6.48118e-08	0.291901	0.84	0.687	0.00209245
Txndc5	1.25459e-08	0.291945	0.779	0.536	0.000405043
Chd2	1.40196e-09	0.291982	0.536	0.25	4.52624e-05
Ptms	3.11548e-10	0.291988	0.989	0.988	1.00583e-05
Smad6	1.56561e-07	0.292269	0.591	0.333	0.00505456
Atrx	2.69739e-07	0.292277	0.624	0.373	0.00870852
Hspa12a	6.79591e-09	0.292302	0.713	0.437	0.000219406
Cntf	5.55486e-14	0.292374	0.343	0.06	1.79339e-09
Jun	1.26907e-07	0.292472	0.823	0.619	0.00409718
Ptpn12	1.0826e-12	0.292772	0.564	0.222	3.49516e-08
Lmo2	1.4076e-10	0.292783	0.536	0.23	4.54444e-06
Mrc1	7.28198e-15	0.29306	0.475	0.131	2.35099e-10
Gpx8	2.84932e-07	0.293754	0.669	0.44	0.00919902
Mapre1	9.13353e-08	0.293888	0.818	0.603	0.00294876
2900097C17Rik	3.48258e-08	0.29399	0.906	0.774	0.00112435
Rock2	4.69351e-07	0.294385	0.597	0.381	0.015153
Prkaca	1.42991e-06	0.294387	0.74	0.556	0.0461647
Mdfic	4.41177e-13	0.29446	0.486	0.171	1.42434e-08
Prrc2c	3.27122e-07	0.294502	0.608	0.369	0.0105611
Lmtk2	1.05039e-09	0.294575	0.669	0.397	3.39118e-05
H2-T22	7.86661e-07	0.294805	0.663	0.468	0.0253974
Dtx3	5.92753e-10	0.294805	0.652	0.325	1.9137e-05
Hmgb3	1.75052e-09	0.294971	0.591	0.302	5.65155e-05
Tab2	7.70256e-09	0.295327	0.718	0.452	0.000248677
Fam114a1	2.61992e-11	0.295329	0.459	0.159	8.4584e-07
Decr2	3.26196e-10	0.29547	0.602	0.302	1.05312e-05
Ubp1	1.30959e-07	0.295507	0.652	0.417	0.00422801
Matr3	6.13692e-08	0.295693	0.812	0.575	0.0019813
Cdc42bpa	3.82043e-08	0.29579	0.691	0.448	0.00123343
Ptprs	4.33865e-10	0.295876	0.613	0.321	1.40073e-05
Sec62	7.5398e-08	0.295918	0.945	0.893	0.00243422
Mtus1	6.09301e-08	0.296022	0.845	0.694	0.00196713
Rab14	2.48212e-09	0.296336	0.928	0.829	8.01354e-05
Plbd1	8.35835e-13	0.296552	0.47	0.159	2.69849e-08
Thbd	2.92609e-07	0.296637	0.724	0.5	0.00944687
Zfp91	2.28712e-07	0.296755	0.691	0.472	0.00738397
Psma3	1.55881e-07	0.296849	0.923	0.829	0.0050326
Ptpn11	4.94624e-08	0.297096	0.718	0.516	0.00159689
Tmed2	2.75546e-08	0.297131	0.95	0.885	0.000889601
Mfap4	3.47514e-15	0.297183	0.331	0.044	1.12195e-10
Anxa7	6.37969e-09	0.297224	0.939	0.845	0.000205968
Tcf4	2.72668e-12	0.297432	0.552	0.206	8.80309e-08
Myo1e	8.12652e-08	0.297575	0.718	0.444	0.00262365
Epb41l3	1.61385e-09	0.297683	0.547	0.262	5.2103e-05
Sumo3	1.19572e-06	0.297818	0.818	0.643	0.0386038
Sdc3	1.48102e-06	0.297891	0.641	0.433	0.0478148
Ednrb	1.23271e-06	0.297922	0.552	0.337	0.0397979
Ccdc50	1.34953e-07	0.298085	0.713	0.492	0.00435695
Stat1	9.01841e-07	0.298321	0.762	0.532	0.0291159
Ankfy1	2.53151e-08	0.298359	0.613	0.337	0.000817298
Mvp	1.14611e-06	0.298411	0.735	0.563	0.0370022
Stag2	1.01584e-08	0.298532	0.646	0.377	0.000327963
Mxd4	4.36622e-07	0.299045	0.945	0.817	0.0140963
Sort1	2.1135e-08	0.299057	0.619	0.341	0.000682342
Lgr4	8.23864e-07	0.299937	0.834	0.742	0.0265985
Rbpj	3.02968e-09	0.300126	0.58	0.298	9.78133e-05
Mzt1	1.00925e-07	0.300246	0.646	0.393	0.00325835
Foxn3	2.23705e-11	0.300458	0.685	0.357	7.22232e-07
Ltbp2	2.69467e-21	0.300519	0.331	0.008	8.69973e-17
Tnfrsf1a	1.43204e-07	0.300877	0.878	0.69	0.00462334
Fnbp1l	4.15877e-07	0.301214	0.762	0.587	0.0134266
Ifngr2	2.24536e-12	0.301692	0.63	0.298	7.24914e-08
Fam174b	1.30508e-13	0.301729	0.475	0.139	4.21345e-09
Scn1b	1.01882e-08	0.3018	0.547	0.27	0.000328927
Aldh1a2	7.3398e-11	0.301826	0.398	0.139	2.36965e-06
Trf	4.02783e-09	0.301995	0.63	0.341	0.000130039
Pbx2	7.66539e-07	0.302245	0.652	0.433	0.0247477
Plscr1	3.6704e-08	0.302406	0.796	0.583	0.00118499
Mef2d	6.5905e-08	0.302682	0.657	0.413	0.00212774
Elk3	2.63727e-08	0.302774	0.652	0.393	0.000851444
Lrtm2	3.70736e-18	0.303183	0.392	0.056	1.19692e-13
Pik3r1	4.86706e-10	0.303207	0.624	0.333	1.57133e-05
Sbf2	1.36644e-08	0.303414	0.564	0.313	0.000441155
Ddx3x	7.89583e-08	0.30345	0.945	0.833	0.00254917
Ndst1	6.61144e-07	0.303507	0.729	0.508	0.021345
Tram1	1.44107e-06	0.303586	0.867	0.726	0.0465251
Smim14	1.11378e-07	0.303849	0.912	0.694	0.00359583
Iigp1	1.05597e-09	0.304271	0.442	0.187	3.4092e-05
Jak1	1.27375e-06	0.304496	0.845	0.706	0.041123
Parp12	3.83972e-09	0.30453	0.591	0.31	0.000123965
Lpp	7.83482e-09	0.304604	0.624	0.385	0.000252947
Nckap1	1.22851e-07	0.304655	0.928	0.829	0.00396625
Ddx50	3.91034e-09	0.304901	0.652	0.377	0.000126245
Sun2	3.60173e-08	0.304942	0.635	0.393	0.00116282
Vasn	8.43857e-07	0.305926	0.729	0.528	0.0272439
Slc4a4	1.21583e-07	0.306171	0.961	0.952	0.00392531
Dusp7	1.17708e-11	0.306241	0.508	0.198	3.8002e-07
Clic1	1.21929e-07	0.306251	0.961	0.881	0.00393648
Vamp2	2.08916e-07	0.30674	0.862	0.746	0.00674484
Abcc4	7.14938e-11	0.307344	0.586	0.274	2.30818e-06
Dach1	1.01079e-09	0.307701	0.641	0.329	3.26335e-05
Ptpn14	1.39226e-07	0.307767	0.564	0.317	0.0044949
Rps6ka3	1.94889e-10	0.307971	0.68	0.385	6.292e-06
Pafah1b1	7.56782e-08	0.308009	0.878	0.718	0.00244327
Tmem165	4.91148e-07	0.308088	0.663	0.433	0.0158567
Fads1	1.09416e-08	0.308125	0.696	0.421	0.00035325
Emc2	1.76936e-08	0.308206	0.702	0.484	0.000571237
Trim8	5.5871e-08	0.308315	0.762	0.52	0.0018038
Kras	3.78755e-11	0.308495	0.613	0.29	1.22281e-06
Ppp2ca	5.9288e-08	0.308935	0.923	0.861	0.00191411
Pcbp1	4.11891e-09	0.308942	0.978	0.94	0.000132979
Art3	4.31267e-13	0.310075	0.436	0.131	1.39235e-08
Srrm1	4.43012e-09	0.310105	0.729	0.456	0.000143026
Khdc4	1.51478e-11	0.310149	0.558	0.258	4.89047e-07
Pkd2	8.82647e-08	0.310232	0.862	0.73	0.00284962
Sema3b	1.45725e-08	0.310294	0.785	0.52	0.000470475
Phactr4	5.74128e-07	0.310356	0.691	0.48	0.0185357
Mapkapk2	4.30975e-08	0.310509	0.862	0.663	0.0013914
Slc7a8	2.83607e-08	0.310737	0.768	0.552	0.000915626
Yme1l1	2.61027e-07	0.310762	0.773	0.54	0.00842726
Bmpr1a	4.06219e-09	0.310959	0.696	0.421	0.000131148
Car12	1.58018e-07	0.311055	0.917	0.821	0.0051016
Arl2bp	7.90098e-07	0.311259	0.696	0.496	0.0255083
Clip1	1.9156e-09	0.311413	0.608	0.321	6.18452e-05
Fam120a	1.49783e-08	0.31251	0.873	0.694	0.000483574
Ppp1r16b	5.5589e-07	0.312632	0.773	0.579	0.0179469
U2af2	9.93711e-08	0.312684	0.773	0.575	0.0032082
Apbb2	5.05506e-07	0.312774	0.713	0.524	0.0163203
Plscr3	6.36747e-12	0.312877	0.564	0.238	2.05574e-07
Slc25a36	2.40281e-08	0.313171	0.751	0.567	0.000775747
Nt5e	1.9625e-09	0.313245	0.68	0.397	6.33594e-05
Cldn1	5.17928e-11	0.313376	0.436	0.167	1.67213e-06
Ormdl3	5.35579e-10	0.313789	0.641	0.337	1.72912e-05
Bmp7	8.2462e-09	0.313825	0.735	0.476	0.000266229
Ube2q1	6.42509e-08	0.313852	0.796	0.623	0.00207434
Tnfaip1	1.78983e-09	0.313997	0.718	0.448	5.77846e-05
Rab10	2.47166e-07	0.314013	0.823	0.663	0.00797975
Flnb	1.67384e-07	0.314295	0.818	0.631	0.005404
Calm1	2.0842e-08	0.315106	0.961	0.925	0.000672883
Nipsnap2	8.26351e-08	0.315404	0.74	0.508	0.00266787
Mdk	4.70821e-07	0.315441	0.851	0.647	0.0152005
Pdgfra	5.59932e-11	0.315514	0.635	0.341	1.80774e-06
Rbm39	6.31711e-07	0.315591	0.961	0.873	0.0203948
Tap2	1.06163e-07	0.315636	0.613	0.385	0.00342747
Btg2	5.1957e-11	0.315958	0.547	0.242	1.67743e-06
Cdh11	8.16799e-14	0.315999	0.436	0.115	2.63703e-09
Prrc2b	3.32613e-07	0.316047	0.829	0.631	0.0107384
Xrn2	1.5849e-10	0.316052	0.63	0.313	5.11686e-06
Rnf44	2.34491e-07	0.316546	0.823	0.647	0.00757053
Osmr	1.64195e-12	0.316928	0.436	0.143	5.30103e-08
Hspa4	2.53976e-08	0.316991	0.851	0.687	0.000819963
C77080	1.35938e-06	0.317239	0.635	0.409	0.0438877
Tsn	1.77078e-07	0.317337	0.751	0.508	0.00571696
Col12a1	3.34355e-09	0.317357	0.481	0.214	0.000107946
Rps6	5.62542e-11	0.317675	0.994	0.976	1.81617e-06
Iffo1	3.95429e-10	0.317775	0.58	0.29	1.27664e-05
Ppp2r5c	1.74209e-07	0.317795	0.79	0.639	0.00562435
Mmrn2	2.01909e-07	0.318224	0.68	0.444	0.00651862
Afap1	1.92796e-08	0.318336	0.552	0.302	0.000622443
H2-DMa	7.27027e-13	0.31844	0.497	0.175	2.34721e-08
Purb	2.03862e-07	0.318668	0.773	0.556	0.0065817
Tubb2a	7.49837e-08	0.318784	0.74	0.5	0.00242085
Ppp1cb	3.42776e-10	0.318794	0.923	0.79	1.10665e-05
Ntn4	4.00065e-07	0.318902	0.652	0.429	0.0129161
Plk2	4.12536e-11	0.318981	0.442	0.159	1.33187e-06
Tmem245	1.356e-09	0.319361	0.663	0.385	4.37783e-05
Lsm14a	2.63217e-09	0.31963	0.785	0.48	8.49796e-05
Ccdc80	8.8148e-11	0.319908	0.514	0.21	2.84586e-06
Ext2	8.27517e-08	0.319941	0.718	0.528	0.00267164
Txn1	7.16147e-11	0.319987	0.983	0.96	2.31208e-06
Uaca	2.76339e-08	0.320179	0.691	0.456	0.00089216
Plec	3.57575e-07	0.320249	0.713	0.508	0.0115443
Zc3h14	4.69464e-09	0.320715	0.657	0.401	0.000151567
Ssbp4	3.30694e-07	0.321332	0.718	0.476	0.0106764
Spcs3	4.85651e-08	0.321374	0.696	0.444	0.00156793
Capg	7.94923e-15	0.321596	0.558	0.202	2.56641e-10
Taok1	4.92218e-10	0.32173	0.74	0.468	1.58913e-05
Chpf2	1.99975e-08	0.321783	0.613	0.357	0.000645618
Phactr2	7.9231e-07	0.323018	0.641	0.405	0.0255797
Arpc5	5.04707e-09	0.323037	0.912	0.825	0.000162945
B230219D22Rik	1.32284e-06	0.323365	0.724	0.599	0.0427079
Anp32b	3.59314e-09	0.32376	0.768	0.516	0.000116004
Cpne3	1.53188e-09	0.32487	0.68	0.429	4.94567e-05
H3f3a	2.09712e-13	0.325249	0.994	0.984	6.77057e-09
Cr1l	4.13192e-09	0.325305	0.696	0.456	0.000133399
Trio	1.7623e-10	0.325305	0.558	0.258	5.68957e-06
Kpnb1	9.14925e-09	0.325398	0.729	0.52	0.000295384
Man2a1	3.98562e-07	0.325795	0.801	0.579	0.0128676
Arf3	1.53727e-06	0.325861	0.901	0.698	0.0496307
Top2b	2.07634e-09	0.325873	0.713	0.421	6.70346e-05
Ctsc	8.78189e-11	0.325906	0.641	0.31	2.83523e-06
Tnrc6b	9.38181e-13	0.326172	0.597	0.254	3.02892e-08
Ppp1cc	8.85319e-09	0.326176	0.928	0.825	0.000285825
Ptprg	2.70427e-07	0.326221	0.691	0.452	0.00873073
Capzb	2.40022e-07	0.326306	0.95	0.79	0.00774911
Ighm	5.07579e-15	0.326478	0.475	0.131	1.63872e-10
Chmp2b	3.32463e-09	0.326679	0.768	0.48	0.000107336
Kremen1	6.87604e-07	0.326695	0.613	0.397	0.0221993
Wls	1.45978e-08	0.326701	0.956	0.889	0.00047129
Vwa5a	2.15283e-10	0.326936	0.613	0.321	6.95041e-06
Cyp26b1	6.8106e-18	0.326966	0.37	0.048	2.1988e-13
Flt1	8.84559e-07	0.327355	0.724	0.544	0.028558
Top1mt	1.26124e-07	0.327878	0.53	0.325	0.0040719
Eps15	2.32211e-09	0.327898	0.74	0.452	7.49692e-05
Snx5	1.99218e-09	0.328057	0.878	0.698	6.43174e-05
Usf2	5.86476e-07	0.328072	0.773	0.579	0.0189344
Rragc	1.36814e-08	0.328492	0.818	0.591	0.000441703
Psmb8	1.69217e-09	0.329069	0.657	0.369	5.46317e-05
Kctd12b	1.16816e-12	0.329488	0.448	0.147	3.77141e-08
Ss18	1.43302e-09	0.329621	0.663	0.373	4.62652e-05
Ube2h	6.31343e-09	0.330014	0.757	0.524	0.000203829
Lgals9	4.3506e-11	0.330564	0.652	0.337	1.40459e-06
Hnrnpf	3.39048e-08	0.331104	0.934	0.865	0.00109462
Mllt6	1.26951e-08	0.331216	0.796	0.536	0.000409863
Capza2	2.86526e-08	0.331474	0.89	0.75	0.000925048
Ezr	1.45212e-10	0.331535	0.978	0.944	4.68817e-06
Hlx	4.47655e-09	0.331943	0.414	0.175	0.000144525
Tead1	2.77593e-10	0.331957	0.685	0.425	8.96208e-06
Lmcd1	7.96363e-08	0.332521	0.613	0.377	0.00257106
Ltbp3	6.78841e-08	0.332583	0.845	0.623	0.00219164
Cyfip1	7.45375e-10	0.332679	0.696	0.409	2.40644e-05
Capn2	7.87291e-08	0.332906	0.84	0.647	0.00254177
Pum1	2.5212e-09	0.333053	0.735	0.437	8.13971e-05
Irgm2	6.8429e-13	0.33312	0.569	0.242	2.20923e-08
Maged2	9.35897e-12	0.333683	0.597	0.258	3.02154e-07
Birc6	2.58097e-09	0.334137	0.751	0.504	8.33265e-05
Cetn3	6.57194e-08	0.334152	0.635	0.401	0.00212175
Sorbs3	2.74121e-11	0.334796	0.635	0.306	8.84999e-07
Mbnl2	1.44457e-07	0.335147	0.757	0.567	0.00466378
Gpbp1l1	1.27059e-11	0.33521	0.735	0.405	4.1021e-07
Fam168b	2.37536e-08	0.335529	0.84	0.631	0.000766884
Cds2	6.99553e-09	0.336199	0.862	0.651	0.000225851
Plxnd1	2.15088e-08	0.336276	0.762	0.536	0.000694412
Huwe1	2.29149e-09	0.336294	0.901	0.714	7.39806e-05
Cd47	1.0931e-09	0.336307	0.906	0.762	3.52908e-05
Wdr26	1.48269e-09	0.336492	0.823	0.563	4.78685e-05
Lpin2	1.12451e-07	0.336592	0.729	0.484	0.00363049
Gdi1	9.50767e-08	0.336889	0.762	0.54	0.00306955
Timp1	5.3118e-17	0.337332	0.331	0.032	1.71491e-12
Dhx15	1.93767e-09	0.337392	0.84	0.623	6.25578e-05
Fkbp1a	6.93087e-10	0.337922	0.95	0.877	2.23763e-05
Crk	1.61786e-07	0.33851	0.862	0.667	0.00522325
Ctsd	1.11404e-14	0.338768	1	0.996	3.59668e-10
Arcn1	2.77149e-09	0.33878	0.829	0.611	8.94776e-05
Cnbp	8.60055e-09	0.338982	0.978	0.917	0.000277669
Paip1	1.03018e-10	0.339609	0.691	0.409	3.32592e-06
H2afy	6.05106e-09	0.339714	0.773	0.556	0.000195358
Ddr1	4.022e-09	0.339897	0.923	0.762	0.00012985
Cdh5	6.93807e-07	0.34024	0.718	0.508	0.0223996
Cdc42ep1	4.43862e-09	0.340269	0.74	0.488	0.000143301
Mia2	1.75494e-08	0.340274	0.912	0.714	0.000566583
Golm1	1.51113e-14	0.340378	0.547	0.19	4.8787e-10
Kdm2a	4.22321e-10	0.340519	0.552	0.27	1.36346e-05
Eif4ebp2	1.09487e-07	0.340609	0.89	0.79	0.00353478
Parp4	7.71199e-13	0.340701	0.613	0.258	2.48982e-08
Morf4l1	1.24027e-10	0.341502	0.989	0.917	4.0042e-06
Grn	1.53905e-09	0.341742	0.978	0.933	4.96881e-05
Kctd12	3.14117e-08	0.342618	0.729	0.476	0.00101413
Vmp1	1.40811e-08	0.343042	0.867	0.73	0.000454609
Sema4a	6.8858e-09	0.343862	0.762	0.516	0.000222308
Ppp1r2	5.32879e-08	0.344425	0.895	0.714	0.0017204
Slc48a1	2.03463e-08	0.344547	0.939	0.889	0.000656881
Dpysl3	4.73222e-16	0.344898	0.37	0.063	1.5278e-11
Fbn1	3.54872e-11	0.344993	0.597	0.286	1.1457e-06
Itga4	6.85536e-13	0.345107	0.42	0.115	2.21325e-08
Ipo7	1.03213e-08	0.345167	0.74	0.524	0.000333223
Elk4	6.76555e-11	0.345389	0.735	0.44	2.18426e-06
Cast	9.48688e-08	0.345678	0.569	0.325	0.00306284
Arl4c	1.89072e-14	0.345684	0.552	0.198	6.10417e-10
Rab31	1.10526e-12	0.345911	0.564	0.238	3.56835e-08
Pdcd6ip	6.01445e-10	0.346098	0.873	0.675	1.94176e-05
Sorbs2	5.86047e-11	0.346464	0.619	0.302	1.89205e-06
Trpm7	1.44595e-09	0.346634	0.762	0.532	4.66824e-05
Hexa	1.62005e-08	0.347122	0.829	0.647	0.000523033
Lmna	6.66562e-10	0.347198	0.928	0.714	2.152e-05
Etf1	7.22534e-10	0.348136	0.856	0.627	2.3327e-05
Spop	2.35547e-08	0.348137	0.785	0.532	0.000760462
Spag9	2.8182e-10	0.348421	0.807	0.607	9.09855e-06
Sppl2a	1.09443e-09	0.348621	0.807	0.54	3.53337e-05
Pak1	1.01565e-06	0.349145	0.751	0.575	0.0327901
C1qtnf1	1.83234e-13	0.349383	0.525	0.187	5.9157e-09
Lrrc32	5.51349e-08	0.349652	0.503	0.27	0.00178003
Arf1	3.71975e-10	0.349674	0.972	0.929	1.20092e-05
Utrn	1.08409e-09	0.349794	0.586	0.31	3.49999e-05
Snrnp70	8.35205e-09	0.349803	0.878	0.742	0.000269646
Mtpn	3.08076e-08	0.350503	0.862	0.71	0.000994624
Erf	4.33968e-13	0.350505	0.613	0.286	1.40107e-08
Tmpo	1.3916e-08	0.350732	0.707	0.46	0.000449278
S100a4	2.10174e-10	0.351083	0.525	0.23	6.78548e-06
Vat1	8.38349e-09	0.351088	0.635	0.389	0.000270661
Tmem59	5.03413e-12	0.351251	0.978	0.96	1.62527e-07
Tnks2	9.242e-08	0.351551	0.785	0.603	0.00298378
Cyth4	7.54607e-12	0.351624	0.392	0.111	2.43625e-07
Sh3d19	1.19769e-12	0.351723	0.707	0.357	3.86674e-08
Arhgap23	4.12607e-13	0.35218	0.558	0.23	1.3321e-08
Creb3l2	2.20364e-11	0.352395	0.801	0.516	7.11444e-07
Ubr4	7.08306e-10	0.352416	0.851	0.631	2.28676e-05
Dnajc5	5.65863e-10	0.352717	0.845	0.583	1.82689e-05
Slc44a2	6.59286e-07	0.352935	0.768	0.532	0.0212851
Ifngr1	3.04368e-08	0.353018	0.785	0.571	0.000982652
Tgfbi	1.887e-10	0.353534	0.657	0.337	6.09217e-06
Khsrp	2.01908e-10	0.353734	0.669	0.405	6.5186e-06
Pdap1	1.13864e-09	0.353918	0.751	0.5	3.67611e-05
Cfl2	1.62448e-11	0.353934	0.818	0.556	5.24463e-07
Oxr1	8.078e-10	0.353984	0.613	0.341	2.60798e-05
Rbp1	1.42994e-10	0.354052	0.635	0.337	4.61656e-06
Hnrnpul2	1.28697e-07	0.354269	0.901	0.754	0.00415499
Klf3	1.12311e-10	0.354472	0.702	0.429	3.62595e-06
Shisa3	2.72934e-09	0.354734	0.635	0.365	8.81166e-05
Foxc1	4.323e-11	0.354895	0.635	0.333	1.39568e-06
Bclaf1	2.90902e-11	0.355232	0.746	0.437	9.39177e-07
Sdc4	7.7416e-09	0.35538	0.994	0.992	0.000249938
Arhgap1	7.56431e-11	0.355773	0.856	0.583	2.44214e-06
Eif2s3x	7.59435e-09	0.355802	0.796	0.56	0.000245184
Hist1h1c	5.03439e-10	0.355905	0.84	0.631	1.62535e-05
Picalm	1.46566e-09	0.355963	0.961	0.869	4.73187e-05
Brd2	1.05866e-09	0.356166	0.851	0.623	3.41787e-05
Cdc42	1.90475e-11	0.356261	0.967	0.929	6.14949e-07
Vasp	1.84309e-07	0.356519	0.751	0.54	0.00595043
Spag7	1.64373e-14	0.356564	0.707	0.353	5.3068e-10
Cpn1	7.62044e-07	0.356627	0.779	0.651	0.0246026
Gna12	4.07407e-09	0.357496	0.901	0.73	0.000131531
Man2a2	4.02215e-10	0.357514	0.674	0.397	1.29855e-05
Lima1	5.04973e-08	0.357956	0.746	0.532	0.0016303
Srsf9	1.48651e-10	0.359519	0.74	0.468	4.79918e-06
Add3	2.18029e-10	0.35984	0.818	0.56	7.03907e-06
Kmt2e	1.41763e-11	0.360995	0.751	0.456	4.57683e-07
Lgals3	3.04099e-07	0.362003	0.785	0.579	0.00981783
Dock4	1.81438e-17	0.362093	0.508	0.143	5.85774e-13
Sri	5.57631e-10	0.362132	0.895	0.738	1.80031e-05
Irf8	1.01402e-15	0.362302	0.492	0.143	3.27375e-11
Zfp503	2.43412e-10	0.362933	0.845	0.619	7.85857e-06
Eln	1.00411e-12	0.362951	0.442	0.147	3.24178e-08
Alpl	2.78141e-08	0.36303	0.978	0.893	0.000897977
Hmgb2	9.71215e-10	0.363495	0.602	0.325	3.13557e-05
Kif1c	8.87597e-10	0.363538	0.829	0.647	2.86561e-05
Cs	1.73705e-09	0.36363	0.939	0.817	5.60806e-05
Akap12	1.81993e-15	0.364151	0.558	0.19	5.87565e-11
Irf2bpl	4.04197e-11	0.364209	0.657	0.373	1.30495e-06
Ywhah	7.30359e-08	0.364246	0.845	0.71	0.00235796
Zeb2	4.54445e-12	0.364455	0.657	0.341	1.46718e-07
Gdf10	3.73694e-09	0.364711	0.724	0.452	0.000120647
Glul	3.62457e-10	0.365	0.961	0.956	1.17019e-05
Csf2ra	2.48155e-13	0.365111	0.381	0.095	8.01168e-09
Nap1l1	1.0958e-08	0.365464	0.862	0.79	0.00035378
Ncl	1.20565e-11	0.365639	0.956	0.889	3.89245e-07
Sulf1	1.37926e-13	0.365922	0.547	0.214	4.45294e-09
H2-DMb1	2.22326e-13	0.36597	0.669	0.313	7.17778e-09
Map7d1	1.04546e-09	0.366124	0.807	0.56	3.37527e-05
Ywhag	1.95592e-09	0.366382	0.856	0.706	6.31468e-05
Fam3c	8.31358e-14	0.366643	0.602	0.25	2.68404e-09
Itga6	1.0285e-11	0.366713	0.691	0.397	3.32052e-07
Lzts3	1.46968e-12	0.36741	0.641	0.313	4.74486e-08
Steap2	3.66645e-09	0.367769	0.762	0.508	0.000118371
C1ra	6.6358e-15	0.368024	0.619	0.238	2.14237e-10
Zmiz1	5.15736e-08	0.368353	0.779	0.567	0.00166506
Efnb1	9.62067e-09	0.368553	0.713	0.476	0.000310603
Mir22hg	1.95759e-11	0.368795	0.558	0.274	6.32009e-07
Fcho2	1.70403e-13	0.368892	0.735	0.381	5.50145e-09
Ogt	2.82383e-10	0.369511	0.89	0.679	9.11675e-06
Pdk2	4.90845e-09	0.369865	0.95	0.841	0.000158469
Myo1c	5.21302e-07	0.370727	0.912	0.853	0.0168302
Mcl1	2.15047e-10	0.370751	0.95	0.829	6.9428e-06
Arhgef2	1.00371e-11	0.371592	0.624	0.317	3.24047e-07
Ralb	1.16938e-12	0.371652	0.773	0.488	3.77536e-08
Akt1	7.10988e-09	0.372114	0.796	0.563	0.000229542
Lrp1	2.77787e-09	0.373056	0.862	0.667	8.96834e-05
Nedd9	1.68071e-11	0.373297	0.635	0.349	5.42619e-07
Asah1	1.20479e-09	0.373704	0.79	0.556	3.88966e-05
Wdfy3	3.74521e-10	0.373963	0.851	0.607	1.20914e-05
Pcna	1.04021e-09	0.374545	0.707	0.429	3.35831e-05
Anp32a	1.30075e-12	0.375581	0.669	0.321	4.19948e-08
Srgap2	1.86941e-15	0.37649	0.646	0.282	6.0354e-11
Bicc1	3.11942e-11	0.376538	0.829	0.591	1.0071e-06
Tgfbr3	1.52559e-10	0.376563	0.691	0.425	4.92538e-06
Ets2	1.58763e-09	0.376616	0.801	0.583	5.12568e-05
Ehd4	2.27601e-09	0.376751	0.702	0.44	7.34811e-05
Ndrg1	8.9183e-13	0.376756	1	0.988	2.87927e-08
Cyyr1	9.49086e-10	0.376832	0.575	0.321	3.06412e-05
Fgg	1.08329e-14	0.376915	0.354	0.063	3.49741e-10
Actr3	1.62813e-10	0.377289	0.912	0.718	5.25642e-06
Lcp1	1.78907e-14	0.37811	0.541	0.202	5.77601e-10
Rasl11a	1.28878e-08	0.380224	0.74	0.532	0.000416083
Dcdc2a	1.69702e-16	0.380571	0.464	0.119	5.47883e-12
Cdv3	3.66733e-11	0.38065	0.796	0.548	1.184e-06
Ctdsp2	5.60082e-13	0.381026	0.956	0.837	1.80822e-08
Tmem184b	2.54593e-11	0.381124	0.657	0.365	8.21953e-07
Hnrnpd	1.61476e-11	0.381301	0.729	0.421	5.21324e-07
Tcim	7.54753e-07	0.381378	0.757	0.623	0.0243672
Loxl1	6.67198e-07	0.381905	0.751	0.512	0.0215405
Hnrnpdl	1.32696e-10	0.382369	0.785	0.552	4.28409e-06
Net1	1.31426e-09	0.382788	0.746	0.5	4.24309e-05
Fgfr1	1.80924e-11	0.383219	0.762	0.504	5.84114e-07
Ifitm3	6.56826e-08	0.383574	0.961	0.885	0.00212056
Lama5	8.5574e-08	0.383685	0.84	0.702	0.00276276
Gadd45b	4.20843e-15	0.384102	0.53	0.175	1.35869e-10
P2rx4	1.02882e-10	0.384423	0.818	0.528	3.32153e-06
Ginm1	1.00026e-10	0.385228	0.829	0.615	3.22933e-06
Rap1b	3.90633e-12	0.385256	0.945	0.877	1.26116e-07
Pcolce	4.27295e-08	0.385386	0.956	0.893	0.00137952
Cdc14a	5.74824e-13	0.385699	0.63	0.294	1.85582e-08
Cirbp	1.88623e-13	0.386027	0.796	0.433	6.08969e-09
Ptbp3	1.42394e-10	0.386892	0.807	0.552	4.59719e-06
Arhgef18	1.46375e-09	0.387057	0.845	0.687	4.72573e-05
Ces1g	1.48393e-06	0.387251	0.807	0.623	0.0479088
Slc31a2	4.86668e-12	0.38781	0.702	0.405	1.57121e-07
Lmo7	2.55412e-09	0.388217	0.757	0.524	8.24597e-05
Arhgdia	2.16293e-13	0.388943	1	0.94	6.98303e-09
Trim35	5.82771e-13	0.389029	0.663	0.333	1.88148e-08
Arglu1	1.74232e-09	0.389727	0.851	0.663	5.62508e-05
Lipa	1.00383e-11	0.390045	0.945	0.909	3.24087e-07
Snhg11	6.97784e-10	0.390624	0.591	0.306	2.2528e-05
Atxn2l	1.08064e-11	0.390973	0.729	0.448	3.48883e-07
Robo2	1.07341e-13	0.391293	0.635	0.286	3.46551e-09
Ttyh3	6.08424e-15	0.392023	0.552	0.214	1.9643e-10
Nde1	6.44416e-13	0.392404	0.624	0.274	2.0805e-08
Oaz2	2.8027e-09	0.392518	0.934	0.798	9.04851e-05
Plin3	2.34314e-11	0.392694	0.724	0.433	7.56483e-07
Pamr1	4.00899e-11	0.392752	0.497	0.194	1.2943e-06
Irgm1	3.85996e-13	0.393341	0.68	0.349	1.24619e-08
Rpl12	3.32313e-13	0.394784	1	0.956	1.07287e-08
Cbx6	8.20372e-11	0.396299	0.779	0.496	2.64857e-06
Cd151	8.96387e-10	0.396512	0.939	0.849	2.89399e-05
Fcer1g	2.83881e-13	0.396542	0.619	0.302	9.16511e-09
Zfand5	1.68037e-09	0.396787	0.84	0.647	5.42507e-05
Lamc1	1.08211e-12	0.396842	0.691	0.361	3.49358e-08
Kctd17	5.67104e-11	0.396926	0.818	0.52	1.8309e-06
Elmo2	1.66605e-09	0.397145	0.691	0.448	5.37884e-05
Srsf1	4.71931e-11	0.397186	0.878	0.698	1.52363e-06
Marcksl1	8.26964e-11	0.397325	0.575	0.302	2.66985e-06
Hprt	4.09366e-10	0.397331	0.796	0.56	1.32164e-05
Cstb	4.48303e-10	0.39746	0.928	0.853	1.44735e-05
Cd38	9.83142e-13	0.397489	0.569	0.262	3.17407e-08
Setd7	6.33846e-18	0.397607	0.713	0.294	2.04637e-13
Ddn	4.74199e-08	0.39841	0.713	0.46	0.00153095
Piezo1	1.99709e-12	0.398795	0.779	0.433	6.4476e-08
Dync1i2	3.18353e-11	0.398855	0.757	0.5	1.0278e-06
R3hdml	1.80412e-24	0.400514	0.392	0.016	5.82461e-20
Selenof	1.74587e-14	0.40104	0.978	0.925	5.63654e-10
Elovl5	3.00598e-12	0.401166	0.713	0.421	9.7048e-08
Il10rb	3.79027e-11	0.401788	0.729	0.472	1.22369e-06
Schip1	8.46884e-18	0.402279	0.602	0.198	2.73416e-13
Nr2f2	3.03094e-09	0.402287	0.906	0.778	9.78537e-05
Card10	4.78797e-12	0.402816	0.873	0.623	1.5458e-07
H1f0	1.90739e-10	0.404663	0.945	0.853	6.15802e-06
Pnisr	6.69871e-13	0.405221	0.707	0.373	2.16268e-08
Ptp4a2	3.60377e-11	0.405667	0.851	0.671	1.16348e-06
Fkbp9	2.58092e-11	0.406236	0.851	0.631	8.3325e-07
Cpd	5.34476e-09	0.406263	0.807	0.659	0.000172555
Mertk	5.38373e-14	0.406594	0.613	0.266	1.73814e-09
Adam9	1.26977e-10	0.406613	0.746	0.5	4.09945e-06
Tmem123	3.52582e-12	0.409381	0.751	0.472	1.13831e-07
Fermt2	5.01941e-12	0.410022	0.818	0.563	1.62052e-07
Ctnnb1	1.89602e-14	0.41089	0.983	0.96	6.1213e-10
R3hdm4	2.74995e-13	0.411163	0.834	0.512	8.8782e-09
Agpat1	1.11967e-17	0.411818	0.74	0.333	3.61485e-13
Rnf213	1.47658e-14	0.411883	0.657	0.31	4.76713e-10
Rbbp4	5.30484e-12	0.41192	0.89	0.687	1.71267e-07
Mid1ip1	1.18182e-13	0.411988	0.702	0.369	3.8155e-09
Aqp6	1.06901e-11	0.412387	0.586	0.27	3.45131e-07
Osbpl5	8.6739e-13	0.412616	0.674	0.361	2.80037e-08
Eml1	2.47427e-11	0.412779	0.514	0.23	7.98819e-07
Mme	2.16665e-13	0.41291	0.785	0.46	6.99504e-09
Pnrc2	3.85465e-12	0.414236	0.773	0.508	1.24447e-07
Nebl	8.19896e-17	0.414535	0.492	0.139	2.64703e-12
Thbs1	1.0106e-11	0.414585	0.724	0.425	3.26271e-07
Tm4sf1	5.21331e-09	0.414677	0.967	0.933	0.000168312
Efhd2	9.89183e-11	0.414755	0.619	0.333	3.19358e-06
Cnn3	5.54024e-12	0.415108	0.939	0.837	1.78867e-07
Ywhab	2.18621e-12	0.415719	0.967	0.905	7.05819e-08
Slc7a9	1.01945e-10	0.415935	0.884	0.687	3.29129e-06
Gprc5c	5.32817e-11	0.416041	0.851	0.635	1.7202e-06
Adamts1	8.53405e-08	0.416177	0.729	0.563	0.00275522
Tpm3	8.46003e-13	0.416549	0.878	0.611	2.73132e-08
Rpl10-ps3	1.28963e-12	0.41666	0.785	0.472	4.16356e-08
Caprin1	1.78803e-11	0.416816	0.917	0.766	5.77264e-07
Ntrk3	3.0158e-19	0.417589	0.525	0.127	9.7365e-15
Rsrp1	5.79446e-16	0.417747	0.978	0.956	1.87074e-11
Lamb1	6.38033e-11	0.418412	0.912	0.698	2.05989e-06
Leprot	2.1653e-12	0.41864	0.79	0.544	6.99066e-08
Csde1	1.62617e-12	0.418875	0.945	0.869	5.25008e-08
Cd81	3.40046e-19	0.418945	1	0.996	1.09784e-14
Cd164	5.91881e-13	0.419574	0.95	0.905	1.91089e-08
Pxdn	8.20722e-14	0.419628	0.696	0.381	2.6497e-09
Gpsm3	1.24149e-10	0.419657	0.735	0.496	4.00814e-06
Inf2	1.11853e-13	0.42002	0.702	0.353	3.61118e-09
Nfat5	2.26871e-12	0.420265	0.74	0.405	7.32452e-08
Rpl9-ps6	3.99105e-12	0.42093	0.851	0.591	1.28851e-07
Slc39a1	6.36604e-12	0.420945	0.862	0.639	2.05528e-07
Sema3f	1.70566e-11	0.42199	0.74	0.484	5.50671e-07
Igf2r	1.67048e-12	0.4223	0.751	0.456	5.39315e-08
Cdc42bpb	8.10508e-13	0.422749	0.757	0.44	2.61672e-08
Emp1	4.68017e-14	0.423462	0.569	0.238	1.51099e-09
Rbms1	6.79829e-11	0.424829	0.691	0.433	2.19483e-06
Slc25a4	2.9422e-15	0.426206	1	0.964	9.4989e-11
Crb2	2.49453e-12	0.426428	0.58	0.266	8.05358e-08
Golim4	6.03098e-13	0.427471	0.674	0.349	1.9471e-08
Sptlc2	1.16666e-11	0.428114	0.812	0.591	3.76657e-07
Csf1r	1.66484e-14	0.428235	0.669	0.321	5.37495e-10
Cdkn1b	2.59281e-16	0.428454	0.674	0.298	8.37089e-12
Parva	8.45984e-13	0.428741	0.917	0.79	2.73126e-08
Ctnna1	7.55853e-14	0.429174	0.967	0.889	2.44027e-09
Rcn2	1.24671e-14	0.430322	0.768	0.405	4.025e-10
Rab12	1.57991e-14	0.430445	0.702	0.341	5.10074e-10
Npl	1.46028e-12	0.430593	0.691	0.369	4.71451e-08
Amotl2	3.12038e-10	0.430724	0.829	0.583	1.00741e-05
Agtr1a	1.43143e-09	0.43106	0.823	0.599	4.62137e-05
Son	4.19815e-12	0.431219	0.878	0.718	1.35537e-07
Myadm	3.44061e-13	0.43271	0.718	0.397	1.1108e-08
Tmem106a	1.97745e-11	0.432802	0.917	0.75	6.3842e-07
Fnbp1	9.11574e-15	0.433566	0.685	0.313	2.94302e-10
Irf1	5.00271e-13	0.433593	0.63	0.313	1.61512e-08
Thsd7a	1.01816e-11	0.433651	0.674	0.393	3.28713e-07
Ppp1r9b	1.18847e-15	0.433715	0.746	0.393	3.83697e-11
Plxdc2	2.21602e-09	0.434119	0.856	0.71	7.15441e-05
Colec12	8.19277e-15	0.435241	0.68	0.333	2.64504e-10
Igkc	1.39304e-13	0.435813	0.459	0.147	4.49744e-09
Fndc3b	3.89802e-15	0.436509	0.608	0.258	1.25848e-10
Leng8	8.86339e-13	0.437052	0.779	0.484	2.86154e-08
Arhgap29	9.34701e-15	0.438408	0.746	0.381	3.01768e-10
Pmepa1	3.70743e-10	0.438429	0.851	0.655	1.19694e-05
Ehd2	8.19658e-11	0.438454	0.757	0.496	2.64626e-06
Lhfp	2.55769e-11	0.438873	0.696	0.433	8.25751e-07
Sema3e	2.03888e-13	0.439543	0.508	0.19	6.58252e-09
Prpf8	1.32252e-11	0.439927	0.878	0.687	4.26976e-07
Tspan15	4.22016e-10	0.440141	0.746	0.48	1.36248e-05
Arvcf	1.11428e-09	0.440231	0.818	0.615	3.59745e-05
Cd2ap	3.8458e-13	0.440269	0.834	0.611	1.24162e-08
Ucp2	2.38182e-09	0.44075	0.862	0.651	7.6897e-05
Cryab	1.70245e-10	0.441626	0.895	0.794	5.49636e-06
Ddx17	6.69531e-12	0.442292	0.95	0.845	2.16158e-07
Eif3m	4.67235e-12	0.442594	0.917	0.798	1.50847e-07
Stat3	1.09417e-13	0.442774	0.796	0.52	3.53253e-09
Cfl1	4.95373e-17	0.443645	0.978	0.968	1.59931e-12
Efnb2	5.5066e-13	0.44381	0.641	0.31	1.7778e-08
Fga	7.42927e-24	0.44381	0.414	0.028	2.39854e-19
Plekhg1	1.85545e-18	0.446001	0.525	0.143	5.99033e-14
Gucy1a1	8.9367e-13	0.446309	0.702	0.401	2.88521e-08
Coro1a	2.12636e-15	0.446866	0.669	0.294	6.86495e-11
Tnfaip2	2.18451e-11	0.447316	0.729	0.48	7.05269e-07
Dazap2	3.08419e-16	0.447392	0.983	0.94	9.95731e-12
Eif4a2	7.05465e-16	0.448082	0.983	0.889	2.27759e-11
Ifitm2	1.74478e-10	0.448381	0.956	0.881	5.63303e-06
Tmem150c	8.08524e-13	0.449519	0.635	0.325	2.61032e-08
Adgrf5	1.51647e-09	0.450464	0.823	0.591	4.89592e-05
Il6st	4.52871e-15	0.450526	0.923	0.774	1.4621e-10
Csrp1	1.34326e-09	0.450674	0.928	0.782	4.33673e-05
St3gal6	3.40982e-12	0.451258	0.79	0.516	1.10086e-07
Ywhaz	2.87509e-20	0.451565	1	0.98	9.28224e-16
Ctsb	7.91843e-23	0.452567	1	0.98	2.55646e-18
Emp3	2.02972e-12	0.4543	0.718	0.421	6.55294e-08
Ass1	1.00004e-16	0.454384	1	1	3.22864e-12
Acss1	1.70939e-11	0.455201	0.972	0.877	5.51878e-07
Tmbim1	3.29613e-13	0.455365	0.834	0.567	1.06415e-08
Cxcl16	1.7199e-13	0.455591	0.856	0.579	5.55269e-09
Mmp23	8.47837e-14	0.456451	0.818	0.56	2.73724e-09
Pdcd4	5.0125e-14	0.457311	0.707	0.405	1.61829e-09
Mafb	2.29278e-11	0.458061	0.785	0.52	7.40223e-07
Ifi27l2a	1.91048e-13	0.459265	0.685	0.377	6.16798e-09
Slc12a2	1.18398e-12	0.459373	0.762	0.484	3.82249e-08
Mbnl1	1.76406e-15	0.459462	0.873	0.591	5.69526e-11
Hmgb1	1.74403e-13	0.459758	0.912	0.758	5.63061e-09
Samhd1	7.14047e-19	0.461405	0.652	0.242	2.3053e-14
Spon1	2.01445e-18	0.463541	0.624	0.246	6.50364e-14
Serpinb6a	2.09603e-12	0.464268	0.823	0.56	6.76704e-08
Rps28	2.60688e-22	0.46431	0.989	0.976	8.41632e-18
Ptprd	3.60529e-14	0.465608	0.812	0.488	1.16397e-09
Ets1	9.06038e-12	0.466277	0.718	0.437	2.92514e-07
Nfkbia	9.84021e-15	0.466529	0.79	0.464	3.17691e-10
2023-09-07	3.27086e-14	0.466547	0.84	0.599	1.056e-09
Pea15a	2.77362e-12	0.467751	0.873	0.631	8.95464e-08
Idh1	7.5206e-15	0.467869	0.989	0.964	2.42803e-10
Hyou1	2.97368e-17	0.467968	0.657	0.282	9.60054e-13
Slc43a2	3.79079e-12	0.46801	0.884	0.675	1.22386e-07
Mcam	8.06484e-14	0.468467	0.646	0.302	2.60373e-09
Scarb2	8.7372e-16	0.468685	0.845	0.571	2.8208e-11
G6pc	1.12611e-11	0.468833	0.912	0.79	3.63566e-07
Vcl	1.93177e-12	0.470219	0.829	0.607	6.23671e-08
Mprip	1.2009e-13	0.471245	0.956	0.865	3.8771e-09
Rbpms	6.77348e-15	0.47183	0.923	0.754	2.18682e-10
Dab2	3.95521e-16	0.473048	0.989	0.944	1.27694e-11
Rhpn1	1.33236e-07	0.474649	0.834	0.683	0.00430154
Eng	9.89167e-09	0.475522	0.978	0.94	0.000319353
Ptma	3.00334e-22	0.475613	1	1	9.69627e-18
Serpine1	1.87641e-14	0.476322	0.448	0.127	6.05799e-10
F11r	1.61597e-14	0.477125	0.895	0.706	5.21715e-10
C1qc	4.68491e-13	0.478168	0.652	0.329	1.51252e-08
Twsg1	3.87445e-16	0.479558	0.779	0.433	1.25087e-11
Rnase4	8.16504e-20	0.479879	0.646	0.226	2.63608e-15
Palld	2.28293e-13	0.48	0.845	0.603	7.37043e-09
Slc7a7	8.90519e-11	0.480381	0.934	0.817	2.87504e-06
Arhgef17	2.28815e-09	0.48045	0.779	0.556	7.38729e-05
Tpp1	3.00125e-15	0.480944	0.939	0.762	9.68954e-11
Plpp3	1.18317e-09	0.482502	0.884	0.77	3.81988e-05
Rps23	7.31452e-25	0.482984	0.994	0.992	2.36149e-20
Lnpep	1.30664e-14	0.483259	0.812	0.5	4.21849e-10
Hnrnpu	6.02886e-16	0.484796	0.978	0.881	1.94642e-11
Cdc42se2	1.26231e-18	0.484925	0.757	0.361	4.07537e-14
Aopep	1.11498e-11	0.484966	0.928	0.841	3.59971e-07
Col15a1	1.31756e-14	0.486874	0.735	0.401	4.25373e-10
Chd4	7.18727e-14	0.487149	0.912	0.71	2.32041e-09
Pls3	8.74708e-13	0.487743	0.796	0.563	2.824e-08
Lasp1	4.01819e-13	0.489456	0.856	0.671	1.29727e-08
Fxyd5	7.6392e-13	0.490066	0.74	0.44	2.46631e-08
St3gal1	6.60844e-15	0.491132	0.713	0.373	2.13354e-10
Itm2b	3.66483e-32	0.49133	1	1	1.18319e-27
Prkar1a	1.23005e-16	0.491942	0.956	0.877	3.97122e-12
Flna	4.79741e-13	0.491974	0.945	0.806	1.54884e-08
Dusp1	1.09145e-12	0.492691	0.884	0.631	3.52376e-08
Emilin1	5.41688e-13	0.493583	0.84	0.563	1.74884e-08
Rhob	4.71603e-13	0.493841	0.845	0.619	1.52257e-08
C4b	7.13251e-25	0.493896	0.564	0.111	2.30273e-20
Aebp1	2.74607e-12	0.495142	0.956	0.837	8.86567e-08
Rhoa	2.62602e-18	0.495148	0.983	0.956	8.47812e-14
Icam1	2.22369e-15	0.496558	0.646	0.27	7.17918e-11
Srsf2	1.09071e-16	0.496884	0.945	0.849	3.52137e-12
Exoc3l2	6.81136e-11	0.497585	0.862	0.671	2.19905e-06
Egfl7	1.46853e-09	0.497762	0.928	0.869	4.74114e-05
Pabpc1	3.4615e-14	0.49973	0.928	0.817	1.11755e-09
Rps27rt	4.32193e-14	0.500344	0.812	0.583	1.39534e-09
Sema5a	6.10372e-16	0.502816	0.713	0.393	1.97058e-11
Dap	3.33604e-18	0.503986	0.796	0.472	1.07704e-13
Ctsl	1.17153e-25	0.504351	0.994	0.992	3.7823e-21
Gnb1	2.55559e-17	0.504906	0.967	0.889	8.25074e-13
Tnfaip8	3.34405e-14	0.505155	0.939	0.905	1.07963e-09
Btg1	3.07864e-16	0.505386	0.818	0.508	9.93938e-12
Lrpprc	1.01734e-16	0.506714	0.713	0.385	3.2845e-12
Nptn	1.0269e-17	0.507101	0.945	0.786	3.31535e-13
Srgap1	2.7774e-20	0.509085	0.619	0.194	8.96684e-16
Plpp1	1.5251e-07	0.509277	0.928	0.889	0.00492378
Chmp4b	7.73445e-13	0.509618	0.834	0.619	2.49707e-08
Laptm5	2.2903e-21	0.510891	0.68	0.234	7.39424e-17
Arpc1b	9.04422e-14	0.511892	0.873	0.631	2.91993e-09
Ifi27	8.60466e-15	0.511992	0.901	0.687	2.77802e-10
Lars2	2.17194e-15	0.512097	0.746	0.464	7.0121e-11
Tapbp	3.77686e-16	0.512309	0.945	0.813	1.21936e-11
Rab1a	1.12497e-20	0.513634	0.967	0.948	3.63197e-16
Arhgap28	2.19715e-20	0.513762	0.624	0.206	7.09349e-16
Serpinb6b	1.5825e-22	0.514265	0.63	0.175	5.10912e-18
Serping1	2.29539e-10	0.514712	0.829	0.698	7.41068e-06
Lgals1	4.87495e-14	0.515329	0.928	0.778	1.57388e-09
Mxra8	1.75984e-17	0.516589	0.779	0.405	5.68163e-13
Cp	4.54521e-17	0.518405	0.707	0.329	1.46742e-12
Rab3b	7.70234e-14	0.519374	0.801	0.556	2.4867e-09
Clec2h	5.14343e-12	0.520033	0.773	0.556	1.66056e-07
Tubb5	5.34151e-16	0.520374	0.923	0.718	1.72451e-11
Comt	3.06715e-18	0.524191	0.967	0.802	9.9023e-14
Bmpr2	1.72003e-13	0.524646	0.818	0.563	5.55311e-09
Myom2	9.8461e-10	0.524885	0.718	0.52	3.17881e-05
Tyrobp	1.46419e-16	0.526301	0.718	0.377	4.72714e-12
Sgk1	3.30295e-10	0.526313	0.917	0.813	1.06636e-05
Zfp36l2	1.10306e-16	0.527544	0.912	0.679	3.56124e-12
Tjp1	4.0136e-13	0.528988	0.807	0.548	1.29579e-08
Iqgap2	3.55001e-17	0.529517	0.785	0.468	1.14612e-12
Sptbn1	2.39871e-18	0.529898	0.978	0.948	7.74425e-14
Macf1	1.37464e-15	0.530112	0.867	0.619	4.43803e-11
Tnc	2.00417e-20	0.531659	0.575	0.155	6.47047e-16
Ptprb	1.5692e-14	0.533878	0.851	0.575	5.06617e-10
Aplp1	4.2458e-16	0.534064	0.768	0.409	1.37076e-11
Marveld1	2.04687e-16	0.534658	0.812	0.48	6.60831e-12
Mpeg1	8.55699e-22	0.53488	0.663	0.222	2.76262e-17
Cd24a	8.75283e-14	0.535037	0.967	0.849	2.82585e-09
Rad21	2.00925e-15	0.537141	0.912	0.81	6.48686e-11
Shroom3	6.15454e-20	0.537359	0.685	0.274	1.98699e-15
Cygb	1.72647e-22	0.538757	0.613	0.163	5.57391e-18
Pecam1	1.49854e-12	0.538953	0.884	0.667	4.83803e-08
Cotl1	2.31265e-20	0.539218	0.923	0.671	7.46638e-16
Arpc2	4.076e-19	0.539602	0.939	0.813	1.31594e-14
Gm47283	5.48622e-16	0.540781	0.967	0.917	1.77123e-11
Aplp2	2.84749e-19	0.543021	0.989	0.96	9.19313e-15
Crip1	1.83482e-13	0.543377	0.934	0.683	5.92371e-09
Rapgef3	2.05834e-17	0.543686	0.84	0.524	6.64537e-13
Slc6a19	3.11835e-14	0.543798	0.967	0.964	1.00676e-09
Tagln	1.41368e-09	0.544622	0.724	0.504	4.56406e-05
Pam	8.50708e-19	0.544654	0.878	0.627	2.74651e-14
Tgm2	1.84546e-16	0.546857	0.939	0.849	5.95808e-12
Hnrnpa3	2.5008e-20	0.547551	0.961	0.825	8.07383e-16
Tuba1b	2.81205e-19	0.548136	0.956	0.869	9.07872e-15
Myo1d	7.92239e-15	0.548242	0.818	0.552	2.55774e-10
Kirrel	2.89363e-26	0.548345	0.63	0.155	9.3421e-22
Pakap.1	1.81469e-18	0.550082	0.807	0.504	5.85873e-14
C1s1	5.64454e-19	0.552093	0.79	0.409	1.82234e-14
Rarres2	8.57501e-17	0.55304	0.845	0.54	2.76844e-12
Ptn	9.78788e-12	0.553465	0.641	0.393	3.16002e-07
Myof	2.07825e-21	0.554135	0.674	0.226	6.70962e-17
Tuba1a	3.68058e-16	0.554748	0.873	0.647	1.18828e-11
Hnrnpk	7.69905e-22	0.554961	1	0.968	2.48564e-17
Dusp3	6.48205e-20	0.555317	0.912	0.651	2.09273e-15
Heg1	6.17961e-15	0.556741	0.779	0.508	1.99509e-10
Pbx1	5.84485e-17	0.558573	0.801	0.496	1.88701e-12
Rbm3	2.10577e-18	0.559625	0.912	0.738	6.79847e-14
Vdac2	1.95886e-23	0.559773	0.983	0.925	6.32418e-19
Sdcbp	9.32589e-19	0.560698	0.878	0.69	3.01086e-14
Cltc	1.09219e-21	0.560798	0.967	0.925	3.52614e-17
Ddx5	3.23135e-29	0.563459	1	0.992	1.04324e-24
Tns2	4.61323e-17	0.56447	0.928	0.762	1.48938e-12
Actr2	2.1188e-18	0.565988	0.878	0.698	6.84056e-14
Sirpa	6.53189e-18	0.566859	0.884	0.603	2.10882e-13
Sh3bgrl	7.53209e-18	0.567839	0.834	0.544	2.43174e-13
Igha	3.81877e-20	0.568022	0.42	0.056	1.23289e-15
Plau	2.68877e-19	0.568815	0.785	0.46	8.68069e-15
Clic4	5.77516e-19	0.570379	0.95	0.798	1.86451e-14
Wasl	7.97554e-19	0.570474	0.873	0.643	2.5749e-14
Lamb2	7.07457e-15	0.570546	0.945	0.81	2.28403e-10
Msi2	1.81531e-19	0.571276	0.84	0.492	5.86072e-15
Lamp1	1.37081e-40	0.572313	1	0.996	4.42567e-36
Ehd3	2.03169e-07	0.573524	0.878	0.794	0.0065593
Ywhae	2.80153e-22	0.574492	0.978	0.937	9.04473e-18
Cap1	1.02335e-28	0.575995	0.768	0.254	3.30388e-24
Eml2	1.79846e-19	0.576256	0.691	0.27	5.80634e-15
Wt1	8.16747e-16	0.576281	0.84	0.579	2.63687e-11
Htra1	1.29058e-18	0.579393	0.972	0.925	4.16664e-14
Arhgap24	1.73502e-18	0.580505	0.934	0.806	5.60152e-14
Kdr	6.88723e-08	0.58182	0.878	0.762	0.00222354
Cavin1	2.89456e-17	0.582412	0.845	0.54	9.34508e-13
Tnfrsf12a	1.58828e-20	0.582599	0.768	0.345	5.12777e-16
Ildr2	5.08093e-17	0.582618	0.818	0.548	1.64038e-12
Qk	5.47557e-17	0.584703	0.895	0.683	1.76779e-12
Cpe	9.97789e-17	0.585359	0.901	0.726	3.22136e-12
Marcks	3.36328e-21	0.585708	0.901	0.516	1.08584e-16
Tmem54	3.84869e-25	0.585964	0.646	0.171	1.24255e-20
Hspg2	7.24266e-16	0.588122	0.884	0.647	2.33829e-11
Lsp1	5.8921e-19	0.588874	0.63	0.238	1.90226e-14
Spns2	7.70334e-19	0.589505	0.79	0.437	2.48702e-14
Cd34	2.61598e-15	0.590439	0.812	0.54	8.4457e-11
Tgfbr2	3.25537e-19	0.59044	0.851	0.567	1.051e-14
Arhgef12	2.95389e-20	0.591933	0.934	0.69	9.53664e-16
Srrm2	1.06978e-17	0.594471	0.928	0.718	3.4538e-13
C1qb	7.74349e-13	0.594707	0.751	0.48	2.49999e-08
Hnrnpl	3.86077e-21	0.595122	0.917	0.651	1.24645e-16
Litaf	4.72408e-21	0.596342	0.801	0.405	1.52517e-16
Csnk1a1	7.04805e-19	0.599726	0.928	0.726	2.27546e-14
Slco2a1	6.65921e-17	0.601189	0.818	0.54	2.14993e-12
Cd59a	2.07136e-15	0.602437	0.895	0.738	6.68738e-11
Epas1	6.64411e-15	0.602675	0.967	0.964	2.14505e-10
Acsl4	5.30254e-20	0.603052	0.812	0.46	1.71192e-15
Clic3	5.31082e-13	0.603208	0.845	0.71	1.7146e-08
2023-09-11	1.73498e-21	0.608346	0.884	0.611	5.60137e-17
Itga3	4.15938e-16	0.609767	0.917	0.71	1.34285e-11
Plac8	2.42133e-26	0.610987	0.724	0.254	7.81728e-22
Vcam1	1.53832e-19	0.611315	0.652	0.234	4.96645e-15
Alcam	1.20638e-21	0.613467	0.762	0.349	3.89481e-17
Lrrfip1	1.5712e-23	0.613825	0.829	0.401	5.07261e-19
App	1.34247e-40	0.614642	1	1	4.33416e-36
Pdgfrb	1.18632e-13	0.614945	0.856	0.667	3.83005e-09
C1qa	1.06307e-17	0.616331	0.746	0.405	3.43211e-13
Iqgap1	9.03217e-21	0.619408	0.89	0.591	2.91604e-16
Dkk2	1.96039e-16	0.621075	0.773	0.433	6.32912e-12
Cfh	8.08487e-16	0.62125	0.956	0.897	2.6102e-11
Agrn	2.36993e-22	0.62185	0.939	0.643	7.65132e-18
Rtn4	5.63714e-26	0.62368	0.961	0.806	1.81995e-21
Galnt10	8.39054e-23	0.630124	0.829	0.48	2.70889e-18
Ssr3	8.2167e-22	0.632142	0.945	0.714	2.65276e-17
Midn	9.78246e-25	0.635129	0.856	0.488	3.15827e-20
Sptan1	2.58611e-23	0.638086	0.945	0.766	8.34925e-19
Anxa5	2.89562e-21	0.639602	0.95	0.794	9.34852e-17
Rps29	3.43565e-41	0.639962	1	0.992	1.1092e-36
Gas6	3.91195e-25	0.641678	0.989	0.913	1.26297e-20
Loxl2	4.06787e-28	0.641885	0.646	0.155	1.31331e-23
Hnf1b	1.73913e-22	0.642214	0.89	0.655	5.61478e-18
Nid1	1.86756e-23	0.644127	0.762	0.377	6.02942e-19
Nox4	3.78187e-19	0.647988	0.928	0.829	1.22098e-14
Mmp2	2.10205e-24	0.649561	0.646	0.171	6.78645e-20
Fat1	8.57097e-23	0.651026	0.801	0.381	2.76714e-18
Junb	1.17287e-34	0.655409	0.751	0.19	3.78662e-30
Gsn	1.4105e-20	0.656178	0.961	0.833	4.55381e-16
Cx3cl1	1.06789e-23	0.656988	0.956	0.702	3.44767e-19
Timp3	8.97587e-43	0.657394	1	1	2.89786e-38
H3f3b	4.92737e-29	0.659924	1	0.988	1.5908e-24
Cadm4	1.41021e-21	0.660845	0.834	0.476	4.55285e-17
Tspan2	2.84264e-22	0.661126	0.657	0.254	9.17745e-18
Anxa2	2.46253e-18	0.665806	0.934	0.754	7.95029e-14
Ahnak	6.82628e-22	0.668511	0.917	0.698	2.20386e-17
Cd52	1.5163e-26	0.676232	0.801	0.333	4.89538e-22
Acpp	4.00943e-25	0.686449	0.663	0.206	1.29445e-20
Zfp36l1	1.45412e-21	0.688974	0.917	0.766	4.69463e-17
Gadd45a	9.51612e-23	0.690217	0.801	0.44	3.07228e-18
Slc51a	1.88933e-25	0.690557	0.967	0.813	6.0997e-21
Hnrnpa0	7.07789e-31	0.693795	0.956	0.75	2.2851e-26
Mylk	3.96119e-22	0.697124	0.945	0.813	1.27887e-17
Actn1	4.16374e-27	0.698779	0.807	0.321	1.34426e-22
Lbh	1.60672e-25	0.69988	0.873	0.512	5.18731e-21
Tcf21	1.47585e-21	0.703563	0.84	0.524	4.76477e-17
Serinc3	4.80394e-37	0.705399	1	0.992	1.55095e-32
Tns3	1.07319e-17	0.705852	0.934	0.77	3.46479e-13
Igfbp7	3.58345e-46	0.708121	1	1	1.15692e-41
Mgat5	1.4635e-21	0.70983	0.834	0.512	4.72491e-17
Synpo	8.63405e-21	0.71403	0.945	0.758	2.7875e-16
Egr1	2.78841e-30	0.714488	0.746	0.21	9.00239e-26
Itgb5	6.00404e-24	0.714907	0.972	0.909	1.93841e-19
Gnai2	6.34039e-26	0.715827	0.967	0.869	2.047e-21
Cyp1b1	2.38468e-25	0.715839	0.773	0.337	7.69895e-21
Msn	5.21588e-25	0.716095	0.917	0.683	1.68395e-20
Hnrnpa1	1.22908e-26	0.71778	0.928	0.627	3.96809e-22
Selenop	9.70795e-45	0.720563	1	1	3.13421e-40
Dpysl2	1.29743e-23	0.721442	0.884	0.556	4.18875e-19
H2-K1	4.7366e-31	0.723429	1	0.996	1.52921e-26
Gpc3	1.00924e-30	0.725857	0.751	0.25	3.25833e-26
Fstl1	4.55969e-29	0.726386	0.757	0.246	1.4721e-24
Ccn2	2.86547e-18	0.732876	1	0.988	9.25116e-14
Neat1	6.41097e-37	0.738989	1	0.984	2.06978e-32
Angptl2	5.64881e-19	0.742218	0.945	0.889	1.82372e-14
Col18a1	3.51306e-28	0.748237	0.983	0.944	1.13419e-23
Col4a2	1.73578e-27	0.753532	0.967	0.849	5.60398e-23
Itgav	1.98484e-29	0.75458	0.967	0.837	6.40805e-25
Ctss	1.67207e-29	0.762793	0.762	0.278	5.39827e-25
Calm2	2.15655e-33	0.765308	0.994	0.933	6.96243e-29
Prss23	1.4846e-27	0.76811	0.823	0.401	4.79303e-23
Igfbp5	1.33351e-13	0.773136	0.994	0.988	4.30523e-09
Serpine2	9.54577e-17	0.775482	0.856	0.623	3.08185e-12
F2r	1.74422e-25	0.778621	0.923	0.671	5.63121e-21
Ripor1	1.58979e-21	0.781876	0.928	0.782	5.13263e-17
Maf	7.45943e-29	0.78283	0.945	0.821	2.40828e-24
Isoc2a	3.85206e-30	0.783699	0.928	0.623	1.24364e-25
Pros1	7.54559e-31	0.784087	0.818	0.306	2.43609e-26
Adm	5.82018e-36	0.788873	0.702	0.135	1.87905e-31
Dpp4	3.07692e-22	0.794984	0.878	0.663	9.93383e-18
Lgals3bp	1.44477e-27	0.796476	0.928	0.655	4.66444e-23
Bcam	2.3399e-25	0.797069	0.978	0.968	7.55436e-21
Fgfbp1	1.65121e-27	0.799805	0.724	0.266	5.33094e-23
Tagln2	1.18786e-30	0.800919	0.983	0.901	3.83501e-26
Nsf	1.56921e-27	0.803131	0.829	0.433	5.0662e-23
Nphs1	3.08689e-22	0.807425	0.895	0.687	9.96602e-18
Axl	1.24707e-28	0.810461	0.895	0.516	4.02617e-24
H2-D1	5.77523e-35	0.812343	1	0.992	1.86453e-30
Npr3	1.10058e-29	0.834804	0.851	0.456	3.55322e-25
H2-Eb1	6.23051e-21	0.836574	0.945	0.845	2.01152e-16
Cxcl12	2.69292e-28	0.837603	0.95	0.81	8.69409e-24
Tpm4	1.36037e-32	0.83915	0.945	0.583	4.39195e-28
H2-Q7	2.43439e-20	0.85623	0.978	0.889	7.85942e-16
Pdpn	3.145e-33	0.856464	0.801	0.317	1.01536e-28
Tsc22d1	3.1105e-31	0.857323	1	0.948	1.00423e-26
Col3a1	3.65438e-30	0.858619	0.807	0.325	1.17982e-25
Plat	2.27653e-17	0.860395	0.956	0.937	7.34978e-13
Ccnd1	8.76658e-34	0.871114	0.967	0.865	2.83029e-29
S100a6	6.54352e-27	0.875414	0.956	0.774	2.11258e-22
Nedd4	1.92785e-34	0.880544	0.967	0.845	6.22407e-30
Enpep	1.21942e-28	0.887102	0.978	0.889	3.9369e-24
Ptpro	6.31568e-25	0.89081	0.901	0.643	2.03902e-20
Fn1	4.99767e-27	0.892387	0.785	0.357	1.6135e-22
Gsta2	9.20965e-32	0.894527	0.956	0.742	2.97334e-27
Igfbp2	6.33127e-22	0.897812	0.464	0.075	2.04405e-17
Col4a4	4.80251e-31	0.904213	0.95	0.81	1.55049e-26
Fus	7.40094e-35	0.904809	0.961	0.762	2.38939e-30
Myl12a	8.91575e-38	0.914402	1	0.948	2.87845e-33
Timp2	2.73159e-31	0.922613	0.972	0.813	8.81893e-27
Laptm4a	2.14572e-47	0.92763	0.994	0.972	6.92747e-43
Nes	2.54602e-30	0.93302	0.862	0.437	8.21982e-26
Slc13a1	1.07059e-35	0.934498	0.978	0.901	3.45639e-31
S100a11	6.01283e-36	0.934676	0.983	0.853	1.94124e-31
H2-Aa	2.02572e-30	0.936311	0.972	0.813	6.54005e-26
Tpm1	1.40161e-35	0.942933	0.961	0.75	4.5251e-31
Pcsk6	2.0037e-33	0.943325	0.818	0.29	6.46894e-29
Col4a1	2.18208e-34	0.946599	0.983	0.905	7.04483e-30
Srsf5	7.55897e-43	0.951174	0.978	0.825	2.44041e-38
Cxcl13	8.48737e-42	0.953214	0.624	0.028	2.74015e-37
Cald1	1.25518e-29	0.958826	0.928	0.714	4.05235e-25
Malat1	1.13254e-35	0.962757	0.95	0.591	3.65641e-31
Actn4	8.57299e-42	0.968502	0.989	0.861	2.76779e-37
Cd74	9.87e-31	0.968558	1	0.988	3.18653e-26
Anxa3	6.48705e-33	0.970902	0.884	0.492	2.09434e-28
Anxa1	6.6786e-36	0.973467	0.867	0.353	2.15619e-31
Gatm	1.26396e-35	0.986106	0.989	0.944	4.0807e-31
Mt2	5.67674e-34	0.991147	0.972	0.778	1.83274e-29
Plod2	2.01481e-36	0.994344	0.796	0.278	6.50483e-32
Clic5	9.41861e-33	0.999956	0.939	0.679	3.0408e-28
H2-Ab1	5.04584e-37	1.03618	0.989	0.921	1.62905e-32
Tmod3	5.57035e-36	1.05137	0.906	0.508	1.79839e-31
Itgb1	1.04437e-42	1.0519	0.989	0.897	3.37176e-38
Vegfa	1.50512e-33	1.05529	0.956	0.873	4.85928e-29
Actb	7.45734e-62	1.06212	1	1	2.4076e-57
Tmsb4x	2.74372e-48	1.07199	1	1	8.85809e-44
Crim1	1.85218e-35	1.09948	0.917	0.603	5.97977e-31
Col1a1	2.36071e-47	1.10119	0.895	0.25	7.62156e-43
Ftl1-ps1	9.14097e-50	1.10674	0.972	0.738	2.95116e-45
Dag1	1.01481e-41	1.10969	0.989	0.837	3.27632e-37
Npnt	3.34222e-40	1.13745	0.972	0.794	1.07903e-35
Apoe	6.52202e-47	1.15068	1	0.976	2.10563e-42
C3	2.40284e-30	1.15068	0.84	0.377	7.75758e-26
Myh9	4.85067e-50	1.19025	1	0.782	1.56604e-45
Slc6a6	1.82823e-50	1.20081	0.983	0.778	5.90244e-46
Cyp24a1	1.42155e-42	1.21235	0.906	0.448	4.58949e-38
Col1a2	1.01422e-40	1.21473	0.95	0.675	3.2744e-36
Cdkn1c	6.42072e-29	1.21854	0.917	0.782	2.07293e-24
B2m	5.73561e-58	1.26825	1	0.972	1.85174e-53
Bgn	2.62205e-48	1.27574	1	0.937	8.4653e-44
Dock8	3.84135e-43	1.31188	0.934	0.54	1.24018e-38
Col4a3	3.48374e-47	1.35953	0.967	0.718	1.12473e-42
Podxl	7.87462e-41	1.44195	1	0.996	2.54232e-36
Vim	1.57027e-49	1.4678	0.989	0.738	5.06961e-45
Sema3g	5.6277e-39	1.48165	0.95	0.853	1.8169e-34
Gm42418	6.36042e-51	1.5047	0.983	0.921	2.05346e-46
Nupr1	1.23635e-35	1.57785	0.961	0.762	3.99157e-31
Mgp	1.64569e-53	1.6022	1	0.984	5.31311e-49
Sparc	2.13855e-58	1.63393	1	0.972	6.90429e-54
Lyz2	7.9036e-57	1.83987	0.956	0.345	2.55168e-52
Nphs2	9.08113e-48	1.87701	0.983	0.933	2.93184e-43
Spp1	1.46566e-58	1.87875	1	0.976	4.73188e-54
Atxn7l3b	1.55834e-06	0.279778	0.768	0.552	0.050311
Scfd1	1.61161e-06	0.258228	0.448	0.23	0.0520308
Tob1	1.61897e-06	0.299049	0.873	0.754	0.0522684
Rnf14	1.62337e-06	0.281163	0.845	0.643	0.0524105
Sf3b1	1.63713e-06	0.316256	0.917	0.786	0.0528547
Anp32e	1.66882e-06	0.256011	0.713	0.512	0.053878
Map4k4	1.68252e-06	0.257693	0.547	0.333	0.0543203
Gatd3a	1.70011e-06	-0.281259	0.906	0.94	0.054888
Adgrl2	1.70419e-06	0.254835	0.58	0.377	0.0550197
Abhd17c	1.72044e-06	0.301275	0.878	0.758	0.0555444
Mtdh	1.73457e-06	0.277838	0.751	0.512	0.0560004
Dusp6	1.7527e-06	0.289887	0.746	0.544	0.0565859
Atp2a2	1.78788e-06	0.299811	0.961	0.921	0.0577218
Slc25a10	1.81011e-06	-0.268026	0.967	0.98	0.0584392
Tbc1d13	1.88139e-06	0.305331	0.807	0.651	0.0607408
Snx9	1.8896e-06	0.275474	0.751	0.548	0.0610056
Cd300lg	1.90126e-06	0.351008	0.801	0.718	0.0613823
Gadd45gip1	1.91737e-06	-0.298755	0.663	0.798	0.0619023
Sh3glb1	1.91868e-06	0.300678	0.862	0.714	0.0619445
Mtch1	1.94361e-06	0.28146	0.967	0.964	0.0627493
Pon2	1.97318e-06	0.269312	0.641	0.444	0.063704
Seh1l	2.036e-06	0.270016	0.591	0.365	0.0657322
Naa38	2.05296e-06	-0.308079	0.884	0.889	0.06628
Lrrc8d	2.06586e-06	0.269276	0.663	0.456	0.0666963
Ecm1	2.16494e-06	-0.29273	0.895	0.937	0.069895
Vapb	2.18472e-06	0.294189	0.851	0.742	0.0705338
Thrap3	2.20518e-06	0.25083	0.718	0.5	0.0711942
Dync1li2	2.21827e-06	0.261447	0.635	0.437	0.0716169
Ssr1	2.41213e-06	0.284501	0.851	0.698	0.0778757
Tmem248	2.45655e-06	0.279989	0.74	0.54	0.0793098
Sigirr	2.46593e-06	-0.278958	0.669	0.766	0.0796126
Gcgr	2.47152e-06	-0.291096	0.387	0.563	0.0797929
Tnpo1	2.54352e-06	0.273952	0.773	0.599	0.0821175
Stx7	2.55521e-06	0.268997	0.906	0.817	0.0824948
Mrps33	2.55848e-06	-0.297451	0.691	0.802	0.0826006
Slc9a8	2.61527e-06	-0.331372	0.575	0.671	0.0844341
Esyt1	2.61629e-06	0.277084	0.53	0.31	0.0844668
Wdr1	2.61956e-06	0.305648	0.89	0.75	0.0845724
Ireb2	2.6311e-06	0.270243	0.685	0.452	0.0849449
Rab6a	2.68834e-06	0.258277	0.84	0.627	0.0867932
Tnfsf12	2.811e-06	0.26559	0.691	0.468	0.0907532
Kazn	2.81298e-06	0.278973	0.646	0.452	0.0908172
Slc18a1	2.85361e-06	-0.313093	0.702	0.802	0.0921289
Lman1	2.94186e-06	0.299682	0.74	0.524	0.0949781
Ifrd2	2.95978e-06	-0.287457	0.514	0.627	0.0955565
Adamts5	3.04201e-06	0.330386	0.746	0.587	0.0982113
Slc26a4	3.04997e-06	-0.404846	0.436	0.599	0.0984683
Srsf11	3.08229e-06	0.260414	0.773	0.583	0.0995118
Optn	3.1078e-06	0.250621	0.58	0.333	0.100335
Ube2b	3.123e-06	0.30068	0.873	0.75	0.100826
Cflar	3.15067e-06	0.283572	0.829	0.643	0.10172
Pa2g4	3.19143e-06	0.271507	0.641	0.437	0.103035
Ybx3	3.266e-06	0.291189	0.713	0.508	0.105443
Rab5b	3.41605e-06	0.278399	0.812	0.619	0.110287
Acmsd	3.42965e-06	0.26117	0.718	0.508	0.110726
Gas5	3.49665e-06	0.31488	0.961	0.845	0.112889
Scpep1	3.56001e-06	0.289188	0.823	0.575	0.114935
Syncrip	3.58916e-06	0.286408	0.68	0.472	0.115876
Nabp1	3.59358e-06	0.254881	0.586	0.401	0.116019
Ncoa7	3.64466e-06	0.286449	0.757	0.571	0.117668
Sh3gl1	3.72904e-06	0.254567	0.503	0.298	0.120392
Vezf1	3.74365e-06	0.290931	0.652	0.452	0.120864
Sparcl1	3.80423e-06	0.310894	0.641	0.437	0.122819
Ptprf	3.83486e-06	0.29854	0.912	0.79	0.123808
Dynll1	3.92605e-06	-0.266651	0.934	0.972	0.126753
Rpl35	3.98483e-06	-0.293993	0.851	0.865	0.12865
Emcn	4.01903e-06	0.418463	0.961	0.933	0.129755
Extl3	4.03719e-06	0.2692	0.646	0.425	0.130341
Yipf4	4.14494e-06	0.277739	0.773	0.575	0.133819
Trappc6b	4.32152e-06	0.29556	0.801	0.587	0.13952
Vps8	4.36529e-06	-0.290992	0.558	0.687	0.140933
Prelp	4.51916e-06	0.272053	0.68	0.468	0.145901
Mbd2	4.52269e-06	0.266725	0.84	0.647	0.146015
Ptbp1	4.59977e-06	0.280307	0.939	0.821	0.148503
Copa	4.67278e-06	0.276523	0.912	0.817	0.150861
Itga1	4.6756e-06	0.262023	0.768	0.591	0.150952
Slc22a2	4.71476e-06	-0.329157	0.74	0.794	0.152216
Polr2i	4.7503e-06	-0.252869	0.796	0.798	0.153364
Slmap	4.92924e-06	0.254367	0.762	0.579	0.159141
Gpr146	4.97265e-06	0.277515	0.646	0.468	0.160542
Btbd7	4.98065e-06	0.258055	0.575	0.361	0.1608
Car15	5.05111e-06	-0.279502	0.829	0.909	0.163075
Ppp6r3	5.08493e-06	0.281869	0.845	0.627	0.164167
Kif1b	5.1814e-06	0.261152	0.702	0.496	0.167281
Mdm2	5.2118e-06	0.26098	0.624	0.397	0.168263
Hdgf	5.23471e-06	0.258708	0.895	0.706	0.169003
Pi4ka	5.43543e-06	-0.275675	0.79	0.869	0.175483
Rasip1	5.47857e-06	0.287336	0.597	0.421	0.176876
Ubald2	5.4849e-06	0.252797	0.884	0.778	0.17708
Ankrd13a	5.49117e-06	0.266721	0.691	0.484	0.177282
Dcxr	5.50123e-06	-0.260719	0.906	0.964	0.177607
Smg1	5.59449e-06	0.28408	0.541	0.349	0.180618
Tln1	5.72659e-06	0.285982	0.945	0.837	0.184883
Eif5	5.87468e-06	0.278497	0.934	0.837	0.189664
Ipo8	5.93149e-06	0.270971	0.702	0.504	0.191498
Chchd7	6.07232e-06	-0.296041	0.779	0.79	0.196045
Khdrbs1	6.39401e-06	0.273391	0.735	0.548	0.206431
Tm9sf3	6.42341e-06	0.272878	0.928	0.929	0.20738
Hnrnph2	6.43921e-06	0.263549	0.729	0.556	0.20789
Sel1l	6.79169e-06	0.255145	0.801	0.615	0.21927
Ggact	6.84535e-06	0.255124	0.79	0.611	0.221002
Prrc2a	7.01168e-06	0.259415	0.845	0.667	0.226372
Sec63	7.09121e-06	0.285724	0.773	0.591	0.22894
Arhgef10l	7.31029e-06	0.269693	0.68	0.484	0.236013
Cebpzos	7.60379e-06	-0.251215	0.608	0.694	0.245488
Vps35	7.71285e-06	0.265314	0.89	0.754	0.249009
Hexb	7.75587e-06	-0.259195	0.867	0.921	0.250398
Cyb5b	7.82915e-06	0.26495	0.956	0.94	0.252764
G3bp2	8.43647e-06	0.250599	0.751	0.591	0.272371
Map4k3	8.60649e-06	0.26852	0.652	0.448	0.277861
Tkt	8.70506e-06	0.253088	0.917	0.825	0.281043
Adgrl4	9.46957e-06	0.272443	0.79	0.643	0.305725
Coa3	9.90525e-06	-0.297995	0.834	0.893	0.319791
Tcf12	1.01161e-05	0.253441	0.475	0.282	0.326597
Bzw1	1.01333e-05	0.27076	0.878	0.718	0.327153
Hnrnph1	1.0249e-05	0.286422	0.845	0.734	0.330889
Sfrp2	1.02889e-05	0.447695	0.696	0.536	0.332176
Foxo1	1.06756e-05	0.257331	0.619	0.409	0.344662
Clmn	1.07175e-05	0.252154	0.729	0.567	0.346015
Msl1	1.08688e-05	0.257327	0.751	0.548	0.3509
Pm20d1	1.09885e-05	-0.277727	0.315	0.464	0.354763
Aqp2	1.10164e-05	-0.320149	0.735	0.813	0.355663
Dnajc8	1.10639e-05	0.258213	0.691	0.464	0.357198
Dnm1l	1.10892e-05	0.263008	0.652	0.433	0.358015
Adcy6	1.12893e-05	0.341014	0.762	0.619	0.364475
Acox3	1.12968e-05	-0.269435	0.785	0.849	0.364717
Skap2	1.13366e-05	0.284352	0.63	0.46	0.366002
Slc3a2	1.16155e-05	0.263203	0.928	0.849	0.375007
Degs2	1.18298e-05	-0.266434	0.597	0.73	0.381924
Cenpb	1.18559e-05	0.250092	0.928	0.845	0.382767
Gcdh	1.19056e-05	-0.2713	0.945	0.968	0.384371
Sat1	1.20412e-05	0.260081	0.95	0.913	0.388749
Pcp4l1	1.24492e-05	0.274075	0.591	0.385	0.401923
Hmgcs1	1.26466e-05	-0.263247	0.934	0.968	0.408296
Usp14	1.27485e-05	0.256533	0.608	0.409	0.411585
Gabarapl2	1.27686e-05	-0.268477	0.884	0.881	0.412235
Wsb1	1.32997e-05	0.251866	0.641	0.46	0.429382
Rtl8a	1.35707e-05	0.262759	0.713	0.492	0.43813
Ehhadh	1.36469e-05	-0.304455	0.884	0.921	0.440591
Atn1	1.38459e-05	0.253581	0.707	0.5	0.447014
Cth	1.39407e-05	-0.295087	0.575	0.714	0.450075
Slc6a8	1.51944e-05	0.256485	0.928	0.849	0.490552
Clec2d	1.54106e-05	0.257768	0.657	0.484	0.497531
Rab21	1.54799e-05	0.252146	0.856	0.714	0.49977
Dlc1	1.57432e-05	0.375905	0.646	0.544	0.50827
Nono	1.57536e-05	0.281053	0.856	0.702	0.508605
Snx27	1.59144e-05	0.267193	0.613	0.437	0.513797
Srgn	1.59858e-05	0.313094	0.834	0.702	0.516103
Pbxip1	1.62248e-05	0.257831	0.796	0.631	0.523816
Ak4	1.6351e-05	-0.260535	0.79	0.865	0.527892
Ninj1	1.69743e-05	-0.252781	0.884	0.905	0.548016
Dnajc12	1.70083e-05	-0.280787	0.878	0.901	0.549112
Fgf1	1.7577e-05	0.275605	0.856	0.77	0.567472
Gpihbp1	1.78362e-05	0.298324	0.707	0.516	0.575841
Agap1	1.79201e-05	0.255197	0.635	0.44	0.57855
Gstk1	1.81799e-05	-0.270777	0.602	0.706	0.586938
Hnrnpm	1.89649e-05	0.250657	0.923	0.806	0.612282
Car14	1.92167e-05	0.270705	0.812	0.631	0.620412
Insrr	2.00992e-05	-0.255972	0.166	0.321	0.648901
Pitpna	2.04534e-05	0.271302	0.845	0.679	0.660339
Tomm5	2.09506e-05	-0.284315	0.785	0.833	0.676391
Inppl1	2.10211e-05	0.25055	0.713	0.54	0.678667
Kmt5a	2.14892e-05	0.266142	0.674	0.48	0.693778
Lsm7	2.20171e-05	-0.260515	0.558	0.675	0.710821
Nudt8	2.25213e-05	-0.25006	0.552	0.687	0.727099
Scd2	2.26938e-05	0.262268	0.856	0.77	0.732669
Eid1	2.28012e-05	0.276976	0.602	0.409	0.736138
Rras	2.29785e-05	0.279444	0.74	0.579	0.74186
Atp13a3	2.31943e-05	0.261063	0.735	0.571	0.748828
Macrod1	2.36172e-05	-0.259405	0.392	0.536	0.762481
Gnpda1	2.40949e-05	0.260195	0.768	0.623	0.777904
Npr1	2.49581e-05	0.25122	0.762	0.603	0.805771
Tmigd1	2.53827e-05	-0.320917	0.845	0.881	0.819481
Maea	2.54082e-05	0.250148	0.724	0.524	0.820302
Itprid2	2.54955e-05	0.262384	0.757	0.611	0.823121
Cdk11b	2.66833e-05	-0.295627	0.646	0.75	0.861471
Gimap4	2.70998e-05	0.346016	0.663	0.52	0.874916
Zswim8	2.76577e-05	0.27149	0.674	0.472	0.892929
Hes1	2.83365e-05	0.258805	0.575	0.401	0.914845
Ube2l3	2.83554e-05	0.263756	0.878	0.762	0.915455
Pcnp	2.89086e-05	0.259922	0.757	0.627	0.933314
Nr1d1	3.03892e-05	0.266703	0.84	0.671	0.981116
Pvalb	3.04024e-05	-0.316334	0.387	0.536	0.981543
Rpl10	3.14707e-05	-0.261347	0.878	0.913	1
Xylb	3.25623e-05	0.285929	0.928	0.877	1
Dnajc13	3.54674e-05	0.275127	0.807	0.675	1
Lifr	3.62345e-05	0.265305	0.746	0.575	1
Ank3	3.63531e-05	0.260332	0.757	0.611	1
Ncstn	3.66521e-05	0.252657	0.785	0.619	1
Supt4a	3.91963e-05	-0.268344	0.641	0.73	1
Slc2a2	3.94439e-05	0.266712	0.862	0.758	1
Ghr	4.12184e-05	-0.30692	0.856	0.921	1
Retsat	4.52589e-05	-0.263527	0.834	0.889	1
Fmc1	4.77698e-05	-0.270344	0.862	0.877	1
Tmem140	5.07121e-05	0.275091	0.735	0.544	1
Lims2	5.22064e-05	0.256364	0.779	0.599	1
Scarf2	5.54784e-05	0.301854	0.674	0.516	1
Bdh1	5.64896e-05	-0.251892	0.608	0.75	1
Mrps7	6.15868e-05	-0.256456	0.779	0.849	1
Klf2	6.83947e-05	-0.323661	0.762	0.853	1
Plin2	7.09971e-05	0.259726	0.84	0.687	1
Ece1	7.23303e-05	0.28275	0.84	0.722	1
Cideb	7.4108e-05	-0.265143	0.785	0.821	1
Epb41	7.72281e-05	0.267109	0.796	0.643	1
2310009A05Rik	8.40086e-05	-0.258582	0.47	0.595	1
Mt1	8.97787e-05	0.346526	0.994	0.988	1
Anapc5	9.48249e-05	0.259126	0.89	0.794	1
Copb1	0.000100798	0.250584	0.669	0.5	1
Ubap2l	0.000102285	0.277417	0.713	0.508	1
Tmed7	0.000104623	0.272211	0.812	0.702	1
Galns	0.000106426	-0.256962	0.597	0.694	1
Vamp3	0.000135423	0.26446	0.735	0.587	1
Cldn5	0.000145451	0.303043	0.818	0.726	1
Cdh1	0.000163837	0.259619	0.735	0.548	1
Spink8	0.000196483	-0.311973	0.376	0.516	1
Car2	0.00020231	0.251281	0.967	0.929	1
Klf15	0.000213575	-0.254347	0.657	0.73	1
Pde2a	0.000213987	0.261615	0.575	0.413	1
Camk1	0.000224114	0.262613	0.773	0.647	1
Iars2	0.00025098	0.25225	0.729	0.54	1
Sumf1	0.000261904	0.250384	0.718	0.56	1
Ndufaf8	0.000283151	-0.273603	0.68	0.782	1
Rgs5	0.00029714	0.611685	0.74	0.591	1
Slc29a1	0.000389118	0.268626	0.757	0.575	1
Iqsec1	0.000413554	0.253394	0.807	0.655	1
Defb1	0.000555894	-0.25413	0.983	0.972	1
Hsd11b2	0.000566472	-0.323742	0.796	0.802	1
Slc12a3	0.00348172	-0.283459	0.989	0.968	1
Crot	0.00545277	-0.259717	0.845	0.813	1
Hba-a1	0.00732311	-0.306695	0.84	0.889	1
Itga8	0.0287757	0.262953	0.652	0.599	1

## Sheet: Int_C7_AS5mth_v_WtMale
Gene	p_val	avg_log2FC	pct.1	pct.2	p_val_adj
Dnase1	9.41496e-64	-1.60062	0.977	1	3.03962e-59
Cyp4b1	7.05898e-67	-1.48199	1	1	2.27899e-62
Egf	6.80769e-38	-1.47118	0.857	0.992	2.19786e-33
Klk1	1.42854e-22	-1.30408	1	1	4.61204e-18
Slco1a1	1.84086e-42	-1.2718	0.543	0.913	5.94321e-38
Odc1	3.59575e-57	-1.18786	1	0.996	1.16089e-52
Igfbp3	2.11556e-42	-1.10557	0.863	0.984	6.83008e-38
S100g	4.74937e-22	-1.08898	0.994	0.996	1.53333e-17
Ren1	8.94824e-10	-1.08427	0.463	0.722	2.88894e-05
Azgp1	2.76599e-40	-1.08255	0.509	0.897	8.93e-36
Inmt	1.93712e-55	-1.06048	0.983	1	6.25399e-51
Nudt19	7.4228e-47	-0.994134	1	1	2.39645e-42
Slc7a13	1.67332e-30	-0.976352	0.851	0.984	5.40232e-26
Kap	2.76254e-42	-0.954825	1	1	8.91885e-38
Acy3	4.52105e-47	-0.939734	1	1	1.45962e-42
Slc27a2	3.20953e-41	-0.925932	0.994	1	1.0362e-36
Cyp2e1	3.7449e-37	-0.9016	0.971	1	1.20904e-32
Apom	5.53118e-33	-0.888103	0.766	0.925	1.78574e-28
Cyp2d12	4.53498e-28	-0.876571	0.56	0.881	1.46412e-23
Agps	2.67098e-33	-0.867558	0.749	0.937	8.62325e-29
Cyp4a12a	1.22614e-30	-0.865115	0.491	0.845	3.95858e-26
Cndp2	7.95015e-38	-0.824173	1	1	2.56671e-33
Wfdc15b	1.14723e-21	-0.804428	0.851	0.96	3.70382e-17
mt-Atp6	1.28722e-35	-0.775577	1	1	4.15579e-31
Hsd11b1	4.18551e-27	-0.774715	0.737	0.905	1.35129e-22
Cyb5a	2.41843e-38	-0.769476	1	1	7.80791e-34
Aldh1l1	2.68884e-35	-0.766566	0.954	0.988	8.68093e-31
Acsm2	1.84488e-43	-0.760908	0.994	1	5.95621e-39
Cyp2d9	4.5394e-23	-0.741802	0.589	0.865	1.46554e-18
Nat8	6.73029e-34	-0.74107	0.971	0.984	2.17287e-29
Ces1f	1.12739e-32	-0.737458	0.983	1	3.63977e-28
Nat8f1	1.18333e-36	-0.732277	0.989	0.992	3.82037e-32
Hsd17b11	1.13822e-31	-0.715676	0.954	0.988	3.67476e-27
Serpinf2	1.04699e-25	-0.710383	0.909	0.964	3.38021e-21
mt-Co3	3.31481e-29	-0.696062	1	1	1.07019e-24
mt-Nd4	2.94807e-29	-0.694788	1	1	9.51786e-25
Cyp2j13	1.88027e-23	-0.69133	0.903	0.964	6.07047e-19
Slc6a19	2.75197e-21	-0.684146	0.829	0.964	8.88473e-17
Atp6v1g3	3.49878e-10	-0.671838	0.743	0.817	1.12958e-05
mt-Cytb	1.51876e-30	-0.661704	1	1	4.90331e-26
Ttc36	3.09455e-35	-0.66129	1	1	9.99076e-31
Kl	6.91075e-26	-0.660065	0.92	0.984	2.23114e-21
Slc26a4	2.74483e-14	-0.615431	0.286	0.599	8.8617e-10
Slc34a1	2.2201e-42	-0.612579	1	1	7.1676e-38
Selenbp1	1.52309e-26	-0.609242	0.983	0.992	4.9173e-22
Pah	4.00213e-24	-0.603015	0.966	0.996	1.29209e-19
Ass1	1.17806e-30	-0.602472	1	1	3.80336e-26
Lpl	2.12727e-23	-0.594848	0.96	0.996	6.86789e-19
Cbs	3.08508e-17	-0.590667	0.663	0.877	9.96017e-13
Dnajc12	7.35381e-18	-0.589339	0.754	0.901	2.37418e-13
Pcx	6.47724e-23	-0.584344	0.966	0.992	2.09118e-18
Aspdh	3.89185e-18	-0.577599	0.64	0.821	1.25648e-13
Defb1	8.12059e-13	-0.576284	0.914	0.972	2.62173e-08
Ces2c	3.78556e-17	-0.571587	0.863	0.952	1.22217e-12
Cd36	1.9817e-15	-0.568085	0.846	0.948	6.39791e-11
G6pc	4.23034e-16	-0.564558	0.651	0.79	1.36577e-11
Igfbp5	2.2954e-16	-0.564394	0.983	0.988	7.41069e-12
Hbb-bs	1.72262e-09	-0.554108	0.966	0.992	5.56149e-05
Tmem174	7.70549e-20	-0.551816	0.937	0.972	2.48772e-15
Amacr	2.19428e-16	-0.549705	0.926	0.944	7.08424e-12
Slc18a1	2.99567e-15	-0.540007	0.64	0.802	9.67152e-11
Ggt1	4.74054e-25	-0.536465	0.977	1	1.53048e-20
Ppp1r1a	8.83945e-12	-0.536335	0.886	0.956	2.85382e-07
Nat8f6	1.27253e-15	-0.535323	0.72	0.861	4.10836e-11
Pgam2	5.14505e-11	-0.52732	0.531	0.766	1.66108e-06
Ivd	4.58667e-20	-0.52707	0.96	0.968	1.48081e-15
Slc12a3	4.81661e-09	-0.526151	0.863	0.968	0.000155504
Acsm1	6.07713e-16	-0.524893	0.886	0.94	1.962e-11
Rhcg	3.2851e-09	-0.521254	0.634	0.762	0.000106059
Aadat	5.83291e-14	-0.520543	0.634	0.849	1.88316e-09
Acsm3	2.4164e-14	-0.518934	0.88	0.956	7.80136e-10
Slc22a30	4.5759e-15	-0.51626	0.771	0.877	1.47733e-10
Degs2	2.36078e-15	-0.514567	0.474	0.73	7.62176e-11
Acat1	1.74189e-19	-0.511854	0.983	0.996	5.6237e-15
Bphl	9.051e-16	-0.510447	0.909	0.944	2.92211e-11
Tcn2	8.17137e-30	-0.508369	0.989	1	2.63813e-25
Ugt3a2	1.27471e-18	-0.506581	0.994	0.996	4.11539e-14
Gabarapl1	2.05835e-21	-0.498073	0.994	0.992	6.64538e-17
Clcnkb	4.2231e-11	-0.491531	0.914	0.956	1.36343e-06
Aldob	1.35133e-34	-0.489134	1	1	4.36278e-30
Pink1	2.57501e-16	-0.483601	0.943	0.984	8.31342e-12
Tmem213	1.48726e-11	-0.483361	0.891	0.944	4.80163e-07
Phyh	3.24292e-20	-0.482812	0.983	0.992	1.04698e-15
Slc22a18	3.94633e-17	-0.482746	0.971	0.984	1.27407e-12
Gm10804	4.08952e-13	-0.479413	0.44	0.663	1.3203e-08
mt-Nd2	4.54756e-16	-0.477435	1	1	1.46818e-11
Pvalb	9.79339e-13	-0.474533	0.206	0.536	3.1618e-08
Sardh	7.84672e-15	-0.474193	0.937	0.976	2.53331e-10
Bckdha	6.16093e-21	-0.473161	0.989	1	1.98906e-16
Aacs	7.62762e-13	-0.470859	0.714	0.897	2.46258e-08
Khk	7.93118e-20	-0.470599	0.989	1	2.56058e-15
Eci3	2.52031e-10	-0.466453	0.823	0.897	8.13684e-06
Ddt	3.57022e-19	-0.463739	0.966	0.984	1.15265e-14
Upb1	8.49215e-12	-0.458108	0.68	0.837	2.74169e-07
Hibadh	5.84402e-16	-0.457365	0.971	0.956	1.88674e-11
mt-Nd5	2.97879e-12	-0.457274	0.937	0.968	9.61702e-08
Ugt2b38	3.90855e-16	-0.456436	0.983	0.988	1.26188e-11
Hykk	5.36727e-14	-0.455248	0.863	0.948	1.73282e-09
Prdx5	8.66612e-33	-0.453824	1	1	2.79786e-28
Cycs	1.93273e-17	-0.452605	0.994	0.996	6.23981e-13
Slc17a3	9.0647e-16	-0.452222	0.977	0.992	2.92654e-11
Mtor	9.5096e-13	-0.450965	0.823	0.885	3.07018e-08
Idh2	1.78681e-19	-0.450564	0.983	0.992	5.76873e-15
Fxyd2	1.47106e-47	-0.450302	1	1	4.74931e-43
Acox1	1.94295e-19	-0.44826	1	1	6.27281e-15
mt-Co1	8.0118e-15	-0.447776	1	1	2.58661e-10
Galnt11	4.43706e-11	-0.440479	0.92	0.96	1.4325e-06
Miox	8.16794e-20	-0.439637	1	1	2.63702e-15
Atp1a1	7.4147e-21	-0.438677	1	1	2.39384e-16
Slc6a20b	1.96428e-12	-0.438135	0.84	0.905	6.34169e-08
Acox3	3.40107e-12	-0.437446	0.731	0.849	1.09804e-07
Prodh	1.043e-11	-0.434092	0.903	0.94	3.36732e-07
Rhbg	1.69008e-07	-0.433855	0.429	0.615	0.00545642
mt-Co2	1.80599e-14	-0.42517	1	1	5.83064e-10
Calb1	1.44683e-06	-0.423357	0.834	0.921	0.0467107
BC024386	6.3797e-09	-0.422478	0.514	0.659	0.000205969
Ephx2	1.16036e-11	-0.419867	0.989	0.988	3.74624e-07
Cyp2j5	2.80989e-16	-0.418418	0.994	1	9.07173e-12
Slc22a6	5.56069e-13	-0.418204	0.994	1	1.79527e-08
Keg1	2.38598e-18	-0.417672	0.994	1	7.70314e-14
Coasy	1.43424e-12	-0.417091	0.931	0.952	4.63044e-08
Fmo5	2.43984e-10	-0.415228	0.606	0.762	7.87703e-06
mt-Nd1	4.72317e-14	-0.415117	1	1	1.52488e-09
Clec2h	6.73559e-10	-0.412689	0.349	0.556	2.17458e-05
Hint2	3.40599e-15	-0.412464	0.983	0.984	1.09963e-10
Aldh6a1	8.80907e-14	-0.410393	0.977	0.992	2.84401e-09
Tstd1	2.05193e-11	-0.409831	0.377	0.603	6.62466e-07
Fah	1.89791e-14	-0.409317	0.983	0.996	6.12739e-10
Cyp24a1	8.05944e-15	-0.407782	0.109	0.448	2.60199e-10
Ccdc107	6.05325e-12	-0.407019	0.954	0.992	1.95429e-07
Smpdl3a	1.34209e-15	-0.398637	0.983	0.984	4.33293e-11
Susd2	7.40646e-11	-0.397909	0.783	0.857	2.39117e-06
Sucnr1	2.31255e-12	-0.392273	0.28	0.563	7.46608e-08
Pxmp2	8.79036e-10	-0.391234	0.611	0.746	2.83797e-05
Sephs2	4.84105e-11	-0.391033	0.926	0.968	1.56293e-06
Acads	1.13046e-12	-0.39024	0.977	0.976	3.64968e-08
Scp2	9.89722e-16	-0.39021	1	1	3.19532e-11
Glyat	9.43048e-18	-0.387382	0.994	1	3.04463e-13
Nr1h4	2.07984e-08	-0.386779	0.737	0.806	0.000671475
Rgl1	2.77545e-09	-0.385846	0.846	0.913	8.96055e-05
Lrp2	1.18432e-12	-0.385578	0.989	1	3.82358e-08
H2-Q6	4.059e-08	-0.385445	0.549	0.698	0.00131045
Pepd	8.01183e-12	-0.384647	0.96	0.956	2.58662e-07
Slc5a8	2.48173e-08	-0.383845	0.766	0.853	0.000801228
Dpep1	5.69674e-09	-0.38371	0.897	0.905	0.000183919
Slc37a4	1.87533e-11	-0.382384	0.914	0.968	6.05452e-07
Abat	2.53252e-09	-0.38147	0.897	0.925	8.17625e-05
Tmem229a	3.11147e-09	-0.380707	0.88	0.933	0.000100454
Ubc	4.45051e-24	-0.38059	1	1	1.43685e-19
Cryzl2	2.38163e-09	-0.379599	0.949	0.948	7.6891e-05
Paqr7	1.04399e-08	-0.378898	0.697	0.802	0.000337054
Slc5a2	1.00692e-06	-0.377097	0.949	0.972	0.0325085
Hba-a1	1.23874e-06	-0.376731	0.806	0.889	0.0399926
Mcrip2	3.83606e-11	-0.375257	0.903	0.952	1.23847e-06
Pdzk1	5.55597e-15	-0.36861	0.994	0.996	1.79374e-10
Gchfr	1.0278e-08	-0.3682	0.64	0.742	0.000331825
Ldc1	9.29836e-10	-0.366649	0.2	0.456	3.00198e-05
Sdhb	6.99675e-14	-0.366489	0.983	0.988	2.2589e-09
Klf15	2.53606e-07	-0.364184	0.623	0.73	0.00818766
D630029K05Rik	3.17883e-08	-0.362795	0.651	0.774	0.00102629
Cisd1	1.4785e-12	-0.362721	0.983	0.996	4.77334e-08
Mthfd1	2.11285e-07	-0.362261	0.811	0.881	0.00682133
Tln2	4.10368e-08	-0.361617	0.697	0.77	0.00132487
Cyp2j11	1.4283e-08	-0.361451	0.537	0.69	0.000461126
Zmynd10	1.78666e-07	-0.361302	0.766	0.79	0.00576823
Acss2	2.7697e-10	-0.36067	0.834	0.909	8.94197e-06
Mettl26	1.70878e-11	-0.360119	0.96	0.972	5.5168e-07
Mdh1	4.36703e-18	-0.357292	1	1	1.4099e-13
Tmem52b	9.92029e-07	-0.353741	0.794	0.889	0.0320277
Pcca	2.56024e-07	-0.353281	0.766	0.821	0.00826574
Pzp	4.17863e-09	-0.352237	0.371	0.619	0.000134907
Msrb1	1.60829e-09	-0.349457	0.949	0.952	5.19237e-05
Kmo	4.90673e-07	-0.348748	0.463	0.595	0.0158414
Pcbd1	1.19105e-12	-0.346784	0.983	0.984	3.84531e-08
Acot12	8.8429e-09	-0.345794	0.68	0.806	0.000285493
AI314278	7.1351e-11	-0.344755	0.954	0.96	2.30357e-06
4833439L19Rik	5.54803e-11	-0.344056	0.983	0.984	1.79118e-06
Gcdh	6.80393e-08	-0.343133	0.943	0.968	0.00219665
Hadh	5.70853e-10	-0.343041	0.96	0.98	1.843e-05
Gas2	1.11786e-07	-0.342703	0.92	0.96	0.00360901
Ecm1	5.13335e-08	-0.340999	0.874	0.937	0.0016573
Gk	5.28539e-07	-0.337739	0.903	0.913	0.0170639
Aspa	3.27556e-07	-0.337029	0.674	0.746	0.0105751
Mpc1	1.36383e-10	-0.336786	0.977	0.992	4.40312e-06
Chpt1	1.09543e-12	-0.336545	0.994	1	3.5366e-08
Sord	1.05613e-14	-0.336251	1	0.996	3.4097e-10
Dcxr	2.17464e-08	-0.335805	0.914	0.964	0.000702084
Mccc1	3.81868e-09	-0.3341	0.703	0.817	0.000123286
Fbln5	5.54687e-08	-0.333939	0.846	0.952	0.00179081
Fdx1	3.94693e-08	-0.333682	0.754	0.813	0.00127427
Park7	9.61617e-13	-0.331061	0.994	1	3.10458e-08
Cubn	2.75738e-07	-0.329602	0.863	0.893	0.00890219
Ndufv1	1.86034e-10	-0.32768	0.977	0.984	6.0061e-06
Pmpcb	7.45035e-07	-0.327531	0.857	0.893	0.0240534
Slc17a1	1.39618e-07	-0.327062	0.971	0.976	0.00450758
Pbld1	5.66983e-07	-0.326499	0.771	0.837	0.018305
Vwa1	3.26334e-08	-0.326479	0.406	0.603	0.00105357
Dbp	1.96254e-07	-0.325151	0.96	0.964	0.00633607
Cgref1	3.1644e-08	-0.324314	0.909	0.948	0.00102163
Slc13a3	1.51534e-09	-0.324236	0.989	0.996	4.89226e-05
Akr1c14	1.68871e-08	-0.323901	0.394	0.595	0.000545199
Haao	1.40193e-07	-0.321494	0.857	0.849	0.00452614
Ogdh	1.91903e-10	-0.321281	0.966	0.984	6.1956e-06
Vdr	3.34404e-07	-0.321265	0.76	0.845	0.0107962
Fbp1	2.56816e-13	-0.321099	1	1	8.29132e-09
Vps8	1.42219e-06	-0.316075	0.6	0.687	0.0459155
Cystm1	2.19551e-08	-0.314543	0.971	0.98	0.00070882
Slc47a1	1.17275e-08	-0.313899	0.914	0.94	0.000378622
Slc22a22	3.75396e-07	-0.313712	0.549	0.679	0.0121197
Slc25a5	2.26197e-15	-0.312882	0.994	1	7.30276e-11
Aldh2	1.18632e-11	-0.312743	1	0.996	3.83003e-07
Me1	7.45408e-08	-0.31083	0.954	0.968	0.00240655
Defb29	5.49644e-07	-0.310786	0.92	0.925	0.0177453
Slc22a12	5.14258e-08	-0.310238	0.983	0.992	0.00166028
Kyat1	8.35238e-07	-0.308994	0.703	0.75	0.0269656
Gm44386	2.32007e-07	-0.30841	0.434	0.595	0.00749033
Nit1	1.00477e-06	-0.308014	0.829	0.889	0.032439
Id1	4.12352e-07	-0.307219	0.634	0.77	0.0133128
Slc22a5	1.04609e-06	-0.305645	0.777	0.798	0.0337729
Macrod2	7.12179e-07	-0.302919	0.657	0.746	0.0229927
Id2	2.40474e-09	-0.302812	0.977	0.98	7.7637e-05
Hpd	1.24107e-07	-0.302443	0.149	0.357	0.00400678
Mettl7a1	3.57061e-07	-0.30175	0.926	0.944	0.0115277
Pth1r	2.30755e-10	-0.301637	0.994	1	7.44991e-06
Aqp1	1.61912e-08	-0.299494	0.989	0.988	0.000522733
Cda	1.40188e-08	-0.298691	0.977	0.992	0.000452597
Trim7	1.41063e-06	-0.298179	0.783	0.813	0.0455422
Shmt2	5.10271e-07	-0.296084	0.851	0.889	0.0164741
Adh1	1.39347e-07	-0.295147	0.983	0.992	0.00449881
Ccs	5.64087e-07	-0.295039	0.891	0.889	0.0182115
Ndufa13	1.22253e-12	-0.294444	0.994	1	3.94693e-08
mt-Nd3	1.01782e-07	-0.293884	1	1	0.00328604
Ndrg2	3.07532e-07	-0.293255	0.594	0.766	0.00992866
Gnmt	2.89612e-08	-0.293137	0.263	0.492	0.000935012
Folr1	1.66777e-10	-0.289697	0.977	0.992	5.38438e-06
Akr7a5	2.01643e-09	-0.288207	0.989	0.996	6.51005e-05
Insrr	9.14497e-08	-0.284109	0.114	0.321	0.00295245
1810059H22Rik	1.37776e-06	-0.282798	0.377	0.56	0.0444808
Ndufa6	7.22006e-12	-0.281445	1	1	2.331e-07
Atp5b	7.18321e-23	-0.279858	1	1	2.3191e-18
Lrpap1	9.17518e-09	-0.279786	1	0.996	0.000296221
Smim4	7.47027e-07	-0.278663	0.84	0.853	0.0241178
Abhd14b	2.92931e-08	-0.276953	0.971	0.98	0.000945727
C1qtnf3	1.07847e-06	-0.275383	0.383	0.575	0.0348185
Hpn	1.60639e-07	-0.273752	0.954	0.968	0.00518623
Fmo1	1.02531e-06	-0.273391	0.96	0.96	0.033102
Oxct1	4.10103e-09	-0.273193	0.989	0.992	0.000132402
Aass	9.62878e-07	-0.27241	0.937	0.94	0.0310865
Ndufb4	1.05995e-10	-0.271627	0.994	0.996	3.42205e-06
4931406C07Rik	7.5436e-07	-0.26566	0.949	0.988	0.0243545
Dhcr24	4.83421e-07	-0.262946	0.971	0.937	0.0156073
Gcnt1	2.82769e-07	-0.260882	0.971	0.976	0.00912918
Fth1	4.46109e-20	-0.260831	1	1	1.44026e-15
Mpc2	2.44602e-08	-0.259455	0.989	0.996	0.000789696
Ndufa4	2.90387e-15	-0.256911	1	1	9.37515e-11
Sdha	8.16769e-08	-0.254981	0.989	0.988	0.00263694
Arl6ip1	6.16272e-08	-0.252624	0.994	0.988	0.00198963
Wsb1	1.79997e-07	0.250795	0.72	0.46	0.00581121
Mrpl52	1.43403e-07	0.251412	0.977	0.933	0.00462977
Hnrnpa0	6.4786e-07	0.25151	0.891	0.75	0.0209162
Hmox1	5.73757e-07	0.251565	0.537	0.306	0.0185237
Colgalt1	2.43049e-08	0.251709	0.72	0.437	0.000784683
Rras	9.07375e-07	0.251884	0.794	0.579	0.0292946
Efemp1	2.95336e-08	0.252625	0.634	0.361	0.000953491
Vdac2	2.14887e-07	0.253051	0.977	0.925	0.00693763
Ccl9	1.25409e-20	0.253234	0.354	0.02	4.04882e-16
Bmpr1a	2.49611e-08	0.253317	0.709	0.421	0.000805869
Sec14l1	2.25254e-08	0.253853	0.737	0.46	0.000727234
Pakap.1	7.49725e-07	0.256048	0.703	0.504	0.0242049
Aprt	1.34811e-07	0.25619	0.92	0.806	0.00435237
Cfi	1.57735e-15	0.2572	0.371	0.06	5.09249e-11
Kctd17	1.72254e-07	0.257385	0.794	0.52	0.00556121
Gpc3	3.43233e-10	0.257435	0.56	0.25	1.10813e-05
Vcl	5.54531e-07	0.257497	0.817	0.607	0.017903
Rpl18a	2.37015e-09	0.258185	1	1	7.65201e-05
Tmem123	5.2165e-07	0.258947	0.68	0.472	0.0168415
Ppib	2.93685e-09	0.260121	0.989	0.984	9.48163e-05
Anxa6	1.16237e-06	0.26042	0.8	0.544	0.0375271
Plec	1.50645e-06	0.261125	0.737	0.508	0.0486357
Cd68	3.30405e-16	0.261858	0.383	0.063	1.06671e-11
Atox1	2.40515e-09	0.262358	1	0.992	7.76501e-05
Bspry	1.69823e-10	0.262983	0.571	0.27	5.48275e-06
Lamp1	1.69214e-13	0.263083	1	0.996	5.46306e-09
Laptm4a	7.64305e-08	0.263783	0.994	0.972	0.00246756
Rps13	2.61385e-08	0.264008	0.994	0.988	0.00084388
Rpl18	1.31913e-09	0.264257	1	0.988	4.2588e-05
Hyou1	1.93412e-10	0.264369	0.606	0.282	6.2443e-06
Cetn3	1.51369e-07	0.264547	0.64	0.401	0.00488695
Socs3	7.3574e-15	0.265196	0.326	0.044	2.37534e-10
Rpl13	9.41154e-17	0.266757	1	1	3.03852e-12
Eef1g	6.50162e-07	0.26693	0.966	0.948	0.0209905
Ralb	7.08055e-08	0.267343	0.783	0.488	0.00228596
Myl6	5.21356e-13	0.267942	1	1	1.6832e-08
Nckap1l	1.66561e-16	0.268074	0.383	0.06	5.37742e-12
Mbnl1	1.20026e-06	0.268326	0.8	0.591	0.0387503
Mrpl33	5.64331e-07	0.268347	0.931	0.825	0.0182194
Vwa5a	5.74395e-10	0.268924	0.646	0.321	1.85443e-05
Rps3	6.80923e-12	0.269265	1	0.996	2.19836e-07
Cybb	1.15699e-12	0.269828	0.446	0.139	3.73535e-08
Mgl2	4.17929e-15	0.270445	0.377	0.067	1.34928e-10
Ndufa3	4.89299e-12	0.271019	0.994	0.996	1.5797e-07
Rpl15	3.94383e-08	0.271352	1	0.992	0.00127327
Lox	1.18645e-19	0.272671	0.377	0.036	3.83047e-15
C1ra	1.21685e-10	0.273082	0.566	0.238	3.9286e-06
Nsa2	8.6999e-08	0.273801	0.857	0.611	0.00280876
Csnk1a1	9.76364e-07	0.274612	0.909	0.726	0.0315219
Irf2bpl	7.16383e-08	0.275191	0.629	0.373	0.00231284
Itga6	2.0694e-09	0.275422	0.709	0.397	6.68105e-05
Gm43305	1.14966e-09	0.276349	0.543	0.242	3.71168e-05
Serpina1a	6.73044e-15	0.277269	0.314	0.036	2.17292e-10
Cldn3	1.42193e-15	0.277327	0.434	0.095	4.5907e-11
Psmb8	7.86244e-09	0.277406	0.669	0.369	0.000253839
Itpripl2	8.33883e-08	0.277492	0.577	0.31	0.00269219
Adm	4.04307e-13	0.277535	0.446	0.135	1.3053e-08
Hspb8	2.93995e-09	0.277655	0.514	0.238	9.49164e-05
Hnf1b	1.41963e-06	0.277809	0.857	0.655	0.0458329
Rpl32	6.78337e-13	0.278106	1	1	2.19001e-08
Psme1	4.77627e-07	0.27847	0.891	0.766	0.0154202
Pdpn	2.36911e-09	0.27882	0.617	0.317	7.64866e-05
Chmp2b	2.06142e-07	0.278935	0.72	0.48	0.0066553
Maged1	4.72321e-07	0.279196	0.937	0.869	0.0152489
Cdkn1a	3.13998e-11	0.279612	0.406	0.123	1.01374e-06
Plp2	3.04379e-13	0.279791	0.469	0.143	9.82689e-09
Itgb2	3.31126e-15	0.279921	0.389	0.075	1.06904e-10
Rgs10	3.54953e-16	0.279981	0.44	0.095	1.14596e-11
Palld	3.15132e-07	0.280365	0.817	0.603	0.010174
Slc7a2	6.49664e-16	0.281065	0.354	0.052	2.09744e-11
Cmtm3	6.17111e-11	0.281089	0.6	0.27	1.99234e-06
Skap2	1.39462e-08	0.28157	0.726	0.46	0.000450253
Rpl19	1.42017e-12	0.282047	1	1	4.58501e-08
Nbl1	1.28538e-08	0.282147	0.583	0.286	0.000414987
Serpinb6b	7.44936e-14	0.282354	0.537	0.175	2.40503e-09
Arrb2	7.56528e-11	0.282399	0.6	0.266	2.44245e-06
Lbh	1.375e-06	0.282834	0.76	0.512	0.0443919
Pcsk6	4.77872e-09	0.28289	0.6	0.29	0.000154281
Ifngr2	6.52047e-11	0.283564	0.623	0.298	2.10513e-06
Loxl2	8.13036e-09	0.283699	0.394	0.155	0.000262489
Ube2j1	1.11665e-07	0.283723	0.634	0.381	0.00360511
Hnrnpk	1.95113e-07	0.284158	0.994	0.968	0.00629923
Arhgdia	4.32975e-08	0.284175	0.977	0.94	0.00139786
Map3k1	3.64321e-10	0.284309	0.56	0.246	1.17621e-05
Ifi27	1.00886e-06	0.284438	0.863	0.687	0.0325711
Ccl6	2.57522e-11	0.285077	0.491	0.183	8.31409e-07
Picalm	1.09059e-07	0.285588	0.96	0.869	0.00352097
Adcy7	1.31526e-18	0.285605	0.343	0.028	4.24631e-14
H2-DMb2	1.34958e-20	0.287325	0.366	0.024	4.35712e-16
Tes	1.49842e-13	0.287788	0.543	0.194	4.83765e-09
Bcl6	2.38686e-09	0.288437	0.634	0.333	7.70598e-05
Rpl7a	4.66131e-10	0.288579	0.994	0.992	1.50491e-05
Jund	3.74337e-08	0.289006	0.931	0.849	0.00120855
Abca1	5.26425e-12	0.289035	0.52	0.194	1.69956e-07
Cd47	1.50094e-07	0.289525	0.914	0.762	0.00484578
Tuba1c	8.24762e-07	0.28965	0.897	0.742	0.0266275
Alcam	4.02457e-09	0.289879	0.646	0.349	0.000129933
Thbd	1.61336e-08	0.290007	0.771	0.5	0.000520873
Cltc	4.95741e-08	0.290286	0.966	0.925	0.0016005
F3	1.02067e-10	0.290714	0.554	0.242	3.29523e-06
Stip1	7.25234e-07	0.291782	0.914	0.69	0.0234142
Fkbp1a	6.93727e-08	0.291822	0.96	0.877	0.0022397
Spint2	3.51234e-09	0.291866	0.971	0.968	0.000113396
Rps10	1.67201e-13	0.291901	1	1	5.39809e-09
Coq10b	7.41727e-08	0.292143	0.754	0.492	0.00239467
Carhsp1	7.90051e-08	0.292491	0.703	0.437	0.00255068
Ptges3	3.56386e-07	0.292628	0.943	0.786	0.0115059
Tpm3	2.94493e-07	0.293216	0.88	0.611	0.00950771
Cnn2	1.04435e-06	0.293324	0.777	0.575	0.0337167
Ccl8	8.02412e-20	0.293979	0.303	0.004	2.59059e-15
Tapbp	6.17768e-08	0.294249	0.931	0.813	0.00199447
Net1	4.1145e-08	0.294354	0.749	0.5	0.00132837
Epb41l4aos	1.92604e-09	0.294576	0.589	0.286	6.21822e-05
Slc39a1	6.09838e-07	0.295101	0.834	0.639	0.0196886
Btg2	7.56739e-12	0.295414	0.571	0.242	2.44313e-07
Hnrnph1	1.04754e-07	0.296306	0.903	0.734	0.00338198
Nes	1.41131e-08	0.296751	0.726	0.437	0.000455641
Adamts2	3.38536e-17	0.296825	0.457	0.095	1.09297e-12
Mapkapk2	3.58256e-07	0.296833	0.88	0.663	0.0115663
Eif1a	5.31947e-08	0.296966	0.811	0.52	0.00171739
Sptlc2	3.85368e-07	0.297267	0.823	0.591	0.0124416
Plk3	2.0401e-12	0.297571	0.549	0.21	6.58647e-08
Shroom3	8.10153e-11	0.297928	0.594	0.274	2.61558e-06
Plxdc2	1.46463e-06	0.29798	0.863	0.71	0.0472856
Tax1bp3	9.09128e-07	0.298024	0.857	0.71	0.0293512
Rps17	7.48031e-16	0.298092	1	0.996	2.41502e-11
Vat1	1.04467e-09	0.298236	0.691	0.389	3.37272e-05
Bcl3	5.69635e-19	0.298465	0.434	0.067	1.83907e-14
Oplah	2.21448e-07	0.298478	0.931	0.806	0.00714945
Krt18	4.36596e-11	0.299204	0.48	0.175	1.40955e-06
Lgmn	5.15176e-09	0.29923	1	0.98	0.000166325
Erp29	7.24622e-07	0.299699	0.931	0.865	0.0233944
Ddit4	1.53191e-10	0.299938	0.674	0.341	4.94576e-06
Rpsa	3.4569e-17	0.300038	1	1	1.11606e-12
S100a13	1.44272e-07	0.300456	0.92	0.714	0.00465783
Muc1	3.19765e-12	0.300556	0.577	0.238	1.03236e-07
Ly6e	9.95403e-07	0.300624	1	0.992	0.0321366
Bola2	6.62532e-08	0.301271	0.949	0.817	0.00213899
Leprot	1.58705e-07	0.302079	0.76	0.544	0.0051238
Cct5	9.05201e-08	0.30269	0.937	0.861	0.00292244
Dnajb11	2.35065e-08	0.303137	0.891	0.73	0.000758907
Ier2	3.14881e-08	0.304056	0.64	0.385	0.00101659
Rcn1	8.70804e-12	0.305126	0.589	0.25	2.81139e-07
Aldh1a7	2.22439e-11	0.305506	0.44	0.155	7.18145e-07
Phlda3	1.38399e-09	0.305509	0.503	0.226	4.46822e-05
Sh3d19	3.76339e-10	0.305703	0.651	0.357	1.21501e-05
Cacybp	4.2889e-09	0.305799	0.817	0.563	0.000138467
Serpinb6a	5.30193e-07	0.306051	0.794	0.56	0.0171173
Serpina10	1.947e-23	0.306694	0.343	0	6.28589e-19
Hnrnpf	1.25031e-07	0.306975	0.96	0.865	0.00403662
Capn2	1.4235e-07	0.307313	0.857	0.647	0.00459577
Egr2	1.06946e-24	0.307332	0.36	0	3.45275e-20
Ier5	4.16527e-09	0.30744	0.714	0.417	0.000134476
Scarb2	9.60303e-09	0.308368	0.834	0.571	0.000310034
Aldh1a2	7.97371e-16	0.308832	0.486	0.139	2.57431e-11
Rela	2.50919e-09	0.309144	0.8	0.512	8.10091e-05
Tbrg1	2.58827e-07	0.309187	0.771	0.544	0.00835622
Rbbp7	1.58623e-07	0.309247	0.869	0.698	0.00512116
Txndc5	8.01369e-10	0.309279	0.794	0.536	2.58722e-05
Pltp	3.7584e-13	0.309342	0.629	0.254	1.2134e-08
Cck	3.4094e-22	0.309703	0.326	0	1.10073e-17
Calm2	1.43272e-09	0.313164	0.989	0.933	4.62553e-05
Sdcbp	2.29216e-09	0.313634	0.88	0.69	7.40022e-05
Osmr	9.34898e-17	0.313974	0.514	0.143	3.01832e-12
Ptprd	1.01424e-08	0.314267	0.777	0.488	0.000327449
Mcl1	7.93881e-08	0.315193	0.943	0.829	0.00256304
Rbm3	2.28253e-08	0.315535	0.92	0.738	0.000736915
Tcirg1	1.20427e-08	0.315787	0.606	0.345	0.000388799
Relb	8.60386e-16	0.316536	0.457	0.111	2.77776e-11
Tsc22d3	1.16426e-07	0.316563	0.931	0.738	0.00375882
Snhg18	1.87677e-07	0.31685	0.937	0.782	0.00605915
Rps6	5.88737e-12	0.317252	0.994	0.976	1.90074e-07
Mfap4	3.27899e-21	0.317712	0.423	0.044	1.05862e-16
Cxcl1	1.88409e-24	0.317842	0.406	0.02	6.08278e-20
Wdr1	9.60411e-08	0.318401	0.891	0.75	0.00310069
Iqgap1	1.9364e-08	0.31872	0.806	0.591	0.000625168
Cxcl10	5.36377e-12	0.318747	0.486	0.167	1.73169e-07
Col16a1	1.8246e-13	0.31883	0.514	0.179	5.89071e-09
Pdgfb	4.15271e-07	0.319038	0.714	0.488	0.013407
Snrpe	2.11102e-08	0.319097	0.897	0.698	0.000681543
Adgre1	8.77199e-19	0.319199	0.446	0.075	2.83204e-14
Bhlhe40	1.63927e-08	0.319373	0.857	0.683	0.000529237
Atp2a2	4.10794e-08	0.319475	0.954	0.921	0.00132625
Hnrnpa3	5.75655e-10	0.319676	0.949	0.825	1.8585e-05
Extl3	5.11808e-09	0.319729	0.709	0.425	0.000165237
Ajuba	3.67575e-12	0.320866	0.669	0.325	1.18671e-07
Twsg1	1.29018e-09	0.321042	0.737	0.433	4.16533e-05
Hmgn1	3.10061e-09	0.321482	0.971	0.917	0.000100103
Col8a1	4.07348e-22	0.321543	0.406	0.036	1.31512e-17
Fgfbp1	4.14631e-10	0.321729	0.56	0.266	1.33864e-05
Atf4	7.00396e-08	0.321729	0.92	0.837	0.00226123
Rps18	7.17915e-10	0.322093	0.983	0.948	2.31779e-05
Nfkb1	1.40579e-12	0.322454	0.606	0.25	4.53861e-08
Rpl36	4.55124e-11	0.322866	1	0.996	1.46937e-06
Bmp1	3.09158e-09	0.323029	0.543	0.27	9.98117e-05
Rrbp1	6.45092e-08	0.324136	0.943	0.857	0.00208268
Rps20	8.39462e-17	0.324294	1	1	2.7102e-12
Chpf	4.41237e-11	0.324462	0.623	0.294	1.42453e-06
Col5a1	7.27632e-15	0.324471	0.503	0.163	2.34916e-10
Actr2	3.37413e-09	0.325385	0.903	0.698	0.000108934
Ubxn4	2.13088e-09	0.326274	0.863	0.583	6.87954e-05
Pgd	3.53068e-07	0.326567	0.909	0.71	0.0113988
Sbno2	1.63995e-15	0.326705	0.611	0.214	5.29458e-11
Sema3c	4.03682e-13	0.327726	0.629	0.266	1.30329e-08
Npm1	4.8569e-10	0.328077	0.891	0.813	1.56805e-05
Hspa8	1.25036e-26	0.3281	1	1	4.03679e-22
Rps15	3.93137e-18	0.329137	0.994	0.996	1.26924e-13
Dlgap4	8.14186e-07	0.329766	0.76	0.532	0.026286
Cavin1	5.49029e-09	0.330295	0.789	0.54	0.000177254
Rps14	5.43421e-15	0.330806	1	0.992	1.75443e-10
Ms4a7	3.61326e-21	0.331569	0.4	0.036	1.16654e-16
Plin2	7.31374e-08	0.33182	0.903	0.687	0.00236124
Nid1	9.5347e-12	0.331865	0.709	0.377	3.07828e-07
2410006H16Rik	2.14068e-09	0.332059	0.811	0.583	6.91119e-05
Gm49980	1.88191e-08	0.332455	1	0.988	0.000607576
Ppic	5.75301e-09	0.332872	0.777	0.528	0.000185736
Morf4l2	9.17544e-10	0.334326	0.92	0.702	2.96229e-05
Ccdc50	4.78075e-09	0.334327	0.771	0.492	0.000154346
Il34	4.19351e-12	0.334517	0.669	0.321	1.35387e-07
Mrc2	5.74859e-08	0.334633	0.731	0.488	0.00185593
Nuak2	4.31886e-08	0.334638	0.817	0.615	0.00139434
Esyt1	7.06647e-12	0.33864	0.657	0.31	2.28141e-07
Aldh1a1	2.44433e-16	0.3397	0.491	0.127	7.89152e-12
Rpl22	9.7849e-13	0.340658	1	1	3.15905e-08
Itm2c	2.6551e-09	0.340691	0.909	0.714	8.57198e-05
Crim1	1.49408e-08	0.341017	0.851	0.603	0.000482364
Colec12	8.19429e-11	0.34227	0.646	0.333	2.64553e-06
Ahsa2	3.05035e-10	0.343527	0.714	0.433	9.84805e-06
Rbpms	6.09203e-08	0.344079	0.886	0.754	0.00196681
Rps3a1	6.23883e-17	0.344652	1	0.996	2.01421e-12
Sdf2l1	1.84842e-21	0.345127	0.56	0.127	5.96764e-17
Marcksl1	1.59945e-13	0.345258	0.663	0.302	5.16382e-09
Acsl4	8.58271e-10	0.345382	0.726	0.46	2.77093e-05
Rpl10a	4.20295e-15	0.345977	1	0.996	1.35692e-10
Polr3e	9.55859e-09	0.346489	0.857	0.627	0.000308599
Hnrnpab	6.97966e-09	0.347211	0.983	0.909	0.000225338
Tmem176a	2.06084e-15	0.347424	1	0.996	6.65343e-11
Rps5	1.25707e-11	0.347924	1	0.992	4.05845e-07
Ewsr1	2.65466e-07	0.348069	0.971	0.877	0.00857056
H2afz	3.84886e-11	0.348194	0.994	0.944	1.2426e-06
Ripor1	2.48565e-07	0.348703	0.949	0.782	0.00802493
Tspo	6.54027e-10	0.348992	0.983	0.917	2.11153e-05
Syvn1	6.57658e-11	0.351574	0.76	0.417	2.12325e-06
Cd44	2.06549e-23	0.353167	0.417	0.032	6.66843e-19
Akap12	2.99111e-13	0.353526	0.526	0.19	9.6568e-09
Rcn3	4.0499e-09	0.354465	0.789	0.536	0.000130751
Capns1	2.58227e-13	0.354717	0.994	0.96	8.33685e-09
Scin	1.15015e-16	0.355117	0.571	0.183	3.71325e-12
Mxra7	1.23408e-13	0.355412	0.64	0.258	3.98424e-09
Ifi30	5.19622e-10	0.356002	0.811	0.516	1.6776e-05
Hnrnpu	1.4496e-09	0.356563	0.96	0.881	4.68003e-05
Tgfbr1	4.66368e-11	0.356607	0.731	0.448	1.50567e-06
Pdlim7	1.25489e-15	0.35674	0.634	0.238	4.05141e-11
Sh3bgrl	3.03334e-11	0.356857	0.817	0.544	9.79315e-07
Kcnk1	9.52388e-13	0.358108	0.709	0.333	3.07478e-08
Dnaja1	1.57752e-15	0.358632	1	0.984	5.09302e-11
Pcna	1.93107e-11	0.358829	0.737	0.429	6.23447e-07
Dkk3	1.54739e-10	0.359104	0.634	0.333	4.99575e-06
Comt	1.19419e-11	0.359227	0.943	0.802	3.85545e-07
Ran	4.13585e-10	0.359568	0.96	0.865	1.33526e-05
Lsp1	4.07042e-17	0.359875	0.663	0.238	1.31414e-12
Calm1	5.26519e-10	0.359951	0.983	0.925	1.69987e-05
Lcp1	2.57337e-13	0.360311	0.543	0.202	8.30812e-09
Gstm5	1.01938e-10	0.36135	0.943	0.837	3.29106e-06
Npc2	1.75027e-08	0.361442	0.977	0.861	0.000565076
Mvp	3.09512e-09	0.361617	0.789	0.563	9.99261e-05
Rpl36a	1.15905e-12	0.36186	0.96	0.964	3.742e-08
Cfl1	2.7084e-13	0.362078	0.994	0.968	8.74407e-09
Sdc1	5.24001e-12	0.362133	0.611	0.278	1.69174e-07
Dbi	1.427e-20	0.362494	1	1	4.60708e-16
Slc20a1	1.52358e-16	0.363691	0.594	0.214	4.91887e-12
Kpnb1	5.2014e-12	0.365443	0.8	0.52	1.67927e-07
Efemp2	3.12676e-12	0.365604	0.72	0.369	1.00947e-07
Srsf7	1.56034e-10	0.365767	0.846	0.607	5.03756e-06
Cdk4	6.67693e-09	0.366147	0.886	0.702	0.000215565
Slc38a2	1.11697e-08	0.367162	0.806	0.575	0.000360615
Tmem119	1.54649e-12	0.367951	0.6	0.278	4.99283e-08
Zfp36l2	3.36061e-09	0.369356	0.886	0.679	0.000108497
Sox4	1.00142e-14	0.370116	0.577	0.214	3.23308e-10
Rps4x	4.48328e-19	0.370418	1	0.996	1.44743e-14
Hnrnpc	1.03969e-10	0.370584	0.891	0.734	3.35663e-06
Rps23	1.3512e-17	0.37075	1	0.992	4.36236e-13
Asah1	3.65363e-10	0.371338	0.817	0.556	1.17957e-05
Fosl2	8.13744e-15	0.372221	0.606	0.242	2.62717e-10
Sfn	4.15291e-18	0.372917	0.394	0.06	1.34077e-13
Tubb2b	1.67294e-15	0.372968	0.554	0.183	5.40108e-11
Eif6	1.50744e-12	0.375628	0.92	0.742	4.86678e-08
Plbd1	1.28672e-17	0.375703	0.543	0.159	4.15417e-13
Unc93b1	3.62154e-16	0.376106	0.697	0.321	1.16921e-11
Rplp2	1.02356e-16	0.376558	0.994	0.988	3.30456e-12
Uba52	6.11199e-14	0.376841	0.983	0.948	1.97326e-09
Rpl13a	1.1089e-21	0.377655	1	1	3.58007e-17
Eef1b2	1.91455e-12	0.377918	0.989	0.929	6.18113e-08
Rpl41	8.41161e-20	0.377992	1	1	2.71569e-15
Hnrnpa1	7.0461e-11	0.378114	0.886	0.627	2.27483e-06
Dpysl3	9.05127e-27	0.378233	0.52	0.063	2.9222e-22
Elf3	1.61994e-17	0.380508	0.589	0.171	5.22998e-13
Gm10076	2.18559e-10	0.380636	0.846	0.611	7.05618e-06
Ubd	2.99351e-25	0.381054	0.434	0.028	9.66455e-21
Ptprs	3.23568e-08	0.381517	0.583	0.321	0.00104464
Clic1	2.28614e-10	0.382704	0.954	0.881	7.3808e-06
Emp3	1.24193e-10	0.383109	0.72	0.421	4.00956e-06
Cdh11	8.41994e-23	0.383332	0.583	0.115	2.71838e-18
Pros1	2.13763e-13	0.385938	0.646	0.306	6.90133e-09
Rpl23	3.63022e-22	0.386621	1	0.996	1.17202e-17
Rps26	1.05956e-15	0.38781	1	0.992	3.42079e-11
Gc	5.17026e-18	0.388933	0.509	0.119	1.66922e-13
Lamb1	3.5412e-11	0.389881	0.909	0.698	1.14328e-06
Ptp4a2	9.43542e-10	0.390296	0.874	0.671	3.04623e-05
Piezo1	4.1881e-13	0.391151	0.794	0.433	1.35213e-08
Cd9	2.52781e-10	0.391337	0.949	0.782	8.16103e-06
Fblim1	1.469e-21	0.39217	0.56	0.119	4.74266e-17
Cldn1	4.29393e-17	0.392224	0.549	0.167	1.3863e-12
Snrpg	3.09496e-11	0.39383	0.943	0.802	9.99208e-07
Rack1	4.56817e-22	0.393892	1	1	1.47483e-17
Sat1	1.58513e-12	0.394138	0.96	0.913	5.11759e-08
C1s1	1.26128e-13	0.394465	0.743	0.409	4.07204e-09
Agrn	2.1554e-11	0.395185	0.869	0.643	6.95871e-07
Thbs2	7.93636e-24	0.396915	0.543	0.095	2.56225e-19
Rpl27a	1.04092e-20	0.397034	1	0.996	3.36062e-16
Bicc1	2.25099e-14	0.397285	0.88	0.591	7.26732e-10
Pamr1	2.32147e-16	0.397322	0.589	0.194	7.49485e-12
Tmod3	1.96883e-11	0.397515	0.811	0.508	6.35638e-07
H2-D1	3.79723e-12	0.398558	0.989	0.992	1.22593e-07
Idh1	1.6911e-13	0.398748	0.983	0.964	5.45971e-09
Cotl1	2.77442e-12	0.398792	0.874	0.671	8.95722e-08
Fcgr3	1.97141e-24	0.399677	0.497	0.067	6.3647e-20
Col4a3	1.50364e-09	0.400436	0.891	0.718	4.85451e-05
Mgst1	5.4268e-12	0.401245	0.914	0.738	1.75204e-07
Rpl34	2.76185e-22	0.402236	1	1	8.91664e-18
Rpl31	2.55003e-21	0.402267	1	0.992	8.23277e-17
Arpc5	2.76961e-13	0.402823	0.954	0.825	8.94169e-09
Ctsc	1.93771e-17	0.403072	0.76	0.31	6.2559e-13
Calu	1.49016e-12	0.40619	0.949	0.722	4.81097e-08
Sytl2	1.91608e-18	0.407901	0.491	0.115	6.18606e-14
Chd9	1.5834e-12	0.408023	0.817	0.504	5.11199e-08
Txnrd1	1.18343e-11	0.410076	0.92	0.79	3.8207e-07
Plac8	3.75346e-16	0.412481	0.623	0.254	1.2118e-11
Ctsd	1.54452e-19	0.413059	1	0.996	4.98649e-15
Rps15a	3.02195e-16	0.413364	1	0.992	9.75637e-12
Rps12	2.23989e-17	0.41524	1	0.992	7.2315e-13
Adamtsl2	2.37266e-12	0.415273	0.8	0.5	7.66013e-08
Rpl23a	3.3227e-19	0.419036	0.983	0.988	1.07273e-14
Tgfbr2	1.38979e-12	0.419322	0.834	0.567	4.48695e-08
Pld4	7.19057e-17	0.419963	0.571	0.198	2.32148e-12
Hsp90ab1	5.7195e-28	0.421202	0.994	1	1.84654e-23
Dap	1.22277e-16	0.423674	0.823	0.472	3.9477e-12
Pabpc1	8.66816e-12	0.424594	0.943	0.817	2.79851e-07
Slc13a1	8.29031e-13	0.424618	0.971	0.901	2.67653e-08
Ahnak	7.06823e-08	0.424682	0.926	0.698	0.00228198
Arl4c	5.18895e-19	0.425186	0.634	0.198	1.67525e-14
Ccl5	2.84043e-14	0.425571	0.509	0.163	9.17032e-10
Dcdc2a	3.38529e-24	0.426318	0.583	0.119	1.09294e-19
Grn	6.25221e-13	0.428962	0.983	0.933	2.01853e-08
Btg1	8.31479e-15	0.429624	0.84	0.508	2.68443e-10
Thbs1	4.43798e-14	0.429787	0.783	0.425	1.4328e-09
Acot1	2.70925e-15	0.430585	0.8	0.44	8.74681e-11
Gsn	8.69011e-09	0.430878	0.943	0.833	0.00028056
Myof	5.88006e-17	0.430952	0.634	0.226	1.89838e-12
Rplp0	8.21907e-23	0.433286	1	0.992	2.65353e-18
Fbn1	7.50333e-15	0.433468	0.669	0.286	2.42245e-10
Ctsl	2.28872e-22	0.433851	0.994	0.992	7.38912e-18
Ssr3	1.61102e-13	0.433989	0.914	0.714	5.20117e-09
Rarres2	7.98336e-12	0.434713	0.817	0.54	2.57743e-07
Hsph1	5.45784e-14	0.436444	0.96	0.885	1.76206e-09
Pdia4	1.84046e-18	0.436444	0.737	0.325	5.94193e-14
Gnai2	4.64209e-14	0.436541	0.971	0.869	1.4987e-09
Stmn1	2.7647e-14	0.439472	0.789	0.437	8.92582e-10
Sh3bgrl3	3.83357e-12	0.439869	0.954	0.877	1.23767e-07
Fgf1	2.04076e-12	0.439971	0.926	0.77	6.5886e-08
Tgfbi	5.43702e-15	0.440263	0.714	0.337	1.75534e-10
Rpl7	2.47822e-23	0.441617	1	1	8.00093e-19
Fat1	3.09949e-15	0.442017	0.777	0.381	1.00067e-10
Ptma	4.96437e-21	0.443365	1	1	1.60275e-16
Rpl3	1.00056e-18	0.443881	0.994	0.992	3.23031e-14
Lrp1	4.41841e-12	0.444618	0.92	0.667	1.42648e-07
Lmna	5.33003e-14	0.445045	0.937	0.714	1.7208e-09
Rps9	2.07414e-25	0.445106	1	0.996	6.69637e-21
Lbp	1.45033e-18	0.445484	0.571	0.171	4.68241e-14
Gas5	1.00021e-14	0.445507	0.966	0.845	3.22917e-10
Dnajb1	3.00836e-12	0.445868	0.966	0.786	9.71248e-08
Rps24	1.34027e-25	0.445956	1	1	4.32707e-21
Ikbkb	2.25113e-10	0.447051	0.943	0.79	7.26776e-06
Rps27	3.39562e-12	0.448034	0.983	0.944	1.09628e-07
Rpl37	4.32051e-34	0.44807	1	1	1.39488e-29
Coro1a	2.51751e-16	0.448262	0.697	0.294	8.1278e-12
Prom1	3.09266e-16	0.448756	0.789	0.381	9.98466e-12
Tubb2a	2.87383e-14	0.449467	0.846	0.5	9.27816e-10
Rps21	4.49259e-30	0.449591	1	1	1.45043e-25
Ddit3	6.58375e-14	0.449604	0.8	0.476	2.12556e-09
Ugt2b37	7.35e-12	0.450113	0.829	0.587	2.37295e-07
Sparcl1	7.60897e-13	0.450772	0.754	0.437	2.45656e-08
Ndrg1	1.40636e-23	0.451239	1	0.988	4.54043e-19
Efhd2	1.16072e-15	0.451311	0.691	0.333	3.74738e-11
Cd24a	1.22573e-12	0.45203	0.971	0.849	3.95727e-08
Jpt1	2.78893e-15	0.453439	0.754	0.421	9.00404e-11
Gls	4.14275e-14	0.457557	0.949	0.726	1.33749e-09
Cald1	3.15339e-12	0.458109	0.909	0.714	1.01807e-07
Ifngr1	1.77538e-12	0.459014	0.857	0.571	5.7318e-08
Fstl1	5.90045e-18	0.45988	0.657	0.246	1.90496e-13
Fga	1.27283e-27	0.459996	0.463	0.028	4.10933e-23
Rps11	1.01085e-21	0.461337	0.994	0.992	3.26354e-17
Itgav	3.28409e-14	0.461701	0.96	0.837	1.06027e-09
Herpud1	2.35518e-19	0.462936	0.989	0.98	7.60369e-15
Actg1	3.32701e-25	0.463731	1	1	1.07413e-20
Col6a3	5.33478e-20	0.46444	0.703	0.266	1.72233e-15
Actn1	6.61221e-19	0.465668	0.777	0.321	2.13475e-14
Eln	1.09062e-22	0.466691	0.594	0.147	3.52108e-18
H3f3b	1.4814e-20	0.467139	0.989	0.988	4.7827e-16
Plod2	4.83114e-18	0.467716	0.703	0.278	1.55973e-13
H2-DMb1	1.17128e-19	0.467841	0.754	0.313	3.78149e-15
Ppp1r14b	6.9216e-17	0.470388	0.983	0.782	2.23464e-12
Ankrd1	1.40864e-24	0.472025	0.491	0.06	4.5478e-20
Cebpb	2.61177e-17	0.474769	0.789	0.409	8.43211e-13
Rpl37a	1.25966e-24	0.475679	1	0.996	4.06681e-20
Pea15a	1.32514e-12	0.476282	0.88	0.631	4.27822e-08
Vmp1	5.89931e-16	0.477299	0.914	0.73	1.90459e-11
Aebp1	5.63258e-14	0.479198	0.983	0.837	1.81848e-09
Calr	2.25436e-27	0.485762	1	1	7.2782e-23
Serpina1d	1.60541e-14	0.486173	0.423	0.099	5.18306e-10
Spon1	7.60052e-20	0.486626	0.657	0.246	2.45383e-15
Pdia6	1.10828e-18	0.486673	1	0.917	3.57809e-14
Lhfp	4.65061e-17	0.487679	0.806	0.433	1.50145e-12
Emilin1	8.31757e-16	0.487838	0.874	0.563	2.68533e-11
Zyx	3.08336e-13	0.488571	0.874	0.647	9.95462e-09
Jun	7.94636e-16	0.491163	0.863	0.619	2.56548e-11
Stat3	1.37654e-18	0.491305	0.869	0.52	4.44416e-14
Nedd4	3.2834e-17	0.493156	0.954	0.845	1.06005e-12
Creld2	3.01578e-13	0.494723	0.886	0.635	9.73644e-09
Rps16	2.56945e-28	0.495258	1	0.996	8.29547e-24
Ptgds	2.64025e-27	0.496338	0.531	0.063	8.52405e-23
Uap1l1	1.54851e-14	0.497112	0.96	0.774	4.99935e-10
Serpine2	2.70382e-13	0.498738	0.897	0.623	8.7293e-09
Fgg	2.50751e-25	0.501694	0.509	0.063	8.09551e-21
Cd63	1.28874e-32	0.502155	1	0.992	4.1607e-28
Eif4a1	3.8793e-19	0.502843	0.989	0.968	1.25243e-14
Glul	6.12204e-20	0.505047	0.989	0.956	1.9765e-15
H2-DMa	1.17947e-26	0.506818	0.686	0.175	3.80792e-22
Ctsz	5.45993e-18	0.510423	1	0.921	1.76274e-13
Anxa5	4.768e-12	0.510708	0.931	0.794	1.53935e-07
Ivns1abp	5.81262e-22	0.510773	1	0.996	1.8766e-17
Rps19	8.32165e-30	0.511289	1	1	2.68665e-25
Rpl35	7.17778e-18	0.513423	0.977	0.865	2.31735e-13
Gas6	1.1186e-19	0.515471	0.983	0.913	3.61139e-15
Tacstd2	1.72332e-14	0.516361	0.714	0.369	5.56372e-10
Aoc1	1.54187e-33	0.516556	0.526	0.024	4.97792e-29
Mid1ip1	9.27073e-22	0.516583	0.823	0.369	2.99305e-17
Rplp1	1.49531e-35	0.521127	1	1	4.82762e-31
Cebpd	1.55168e-22	0.521869	0.68	0.21	5.0096e-18
Fxyd5	2.75092e-22	0.522594	0.863	0.44	8.88136e-18
Csf1r	9.49845e-24	0.524352	0.777	0.321	3.06658e-19
2200002D01Rik	3.72423e-17	0.524942	0.783	0.417	1.20237e-12
Cxcl14	3.48549e-16	0.524992	0.817	0.488	1.12529e-11
Igfbp7	3.43484e-35	0.526974	1	1	1.10894e-30
Tpm4	8.19214e-16	0.529377	0.88	0.583	2.64483e-11
Pdia3	1.92312e-23	0.52964	1	0.956	6.20881e-19
Slc6a6	7.1127e-19	0.52986	0.954	0.778	2.29634e-14
Prss23	3.4186e-19	0.530296	0.777	0.401	1.10369e-14
Klf6	2.33428e-19	0.532839	0.766	0.373	7.53622e-15
Myl12a	3.25326e-15	0.533147	0.989	0.948	1.05031e-10
Cygb	4.58852e-27	0.53321	0.674	0.163	1.4814e-22
Mxra8	6.87312e-22	0.534011	0.846	0.405	2.21899e-17
Dcn	6.41731e-19	0.536988	0.76	0.369	2.07183e-14
Crip1	2.7369e-14	0.538058	0.931	0.683	8.8361e-10
Col6a1	1.68978e-24	0.538391	0.663	0.187	5.45544e-20
Hsp90aa1	1.8769e-27	0.538795	1	0.98	6.05958e-23
Axl	5.45405e-20	0.542065	0.874	0.516	1.76084e-15
Rcan1	4.03585e-19	0.543237	0.954	0.675	1.30297e-14
Npnt	3.29453e-16	0.543515	0.949	0.794	1.06364e-11
Gadd45a	1.87255e-17	0.545345	0.777	0.44	6.04553e-13
Tgm2	8.35436e-21	0.549447	0.983	0.849	2.6972e-16
Wfdc17	3.97419e-27	0.550594	0.634	0.143	1.28307e-22
Tnc	4.17609e-23	0.552081	0.611	0.155	1.34825e-18
Pfn1	3.55203e-21	0.553669	0.994	0.909	1.14677e-16
Hexa	3.03081e-17	0.554828	0.914	0.647	9.78498e-13
Marcks	5.33494e-20	0.557464	0.903	0.516	1.72238e-15
Adgrg1	2.58215e-17	0.560085	0.994	0.877	8.33648e-13
Zfp36l1	5.02729e-19	0.56184	0.949	0.766	1.62306e-14
Ctsb	6.2145e-30	0.562168	1	0.98	2.00635e-25
Icam1	5.38672e-26	0.56617	0.789	0.27	1.7391e-21
Cyp1b1	2.20255e-25	0.5679	0.846	0.337	7.11093e-21
Anxa1	7.15578e-22	0.571317	0.8	0.353	2.31024e-17
Adamts1	1.72416e-21	0.572816	0.903	0.563	5.56645e-17
Junb	1.6349e-27	0.576133	0.68	0.19	5.27827e-23
Serpina1f	2.27173e-26	0.576243	0.491	0.044	7.33428e-22
C4b	4.70179e-34	0.577168	0.68	0.111	1.51797e-29
1700016C15Rik	8.26113e-22	0.57929	0.8	0.373	2.66711e-17
Agt	9.90724e-24	0.581338	0.771	0.294	3.19855e-19
Rtn4	4.67021e-21	0.581362	0.954	0.806	1.50778e-16
Hsp90b1	1.31151e-27	0.584801	1	0.976	4.2342e-23
Rpl39	7.02092e-29	0.585015	1	0.984	2.2667e-24
Myh9	3.91254e-20	0.587682	0.989	0.782	1.26316e-15
Rbp1	3.76056e-21	0.589534	0.789	0.337	1.2141e-16
Gdf15	3.03496e-31	0.590747	0.651	0.111	9.79836e-27
Itgb5	3.9967e-21	0.592923	0.994	0.909	1.29034e-16
Lgals3bp	5.95809e-22	0.595013	0.949	0.655	1.92357e-17
H2-K1	1.58694e-23	0.596199	0.994	0.996	5.12344e-19
Spns2	1.99857e-22	0.597383	0.846	0.437	6.45239e-18
Itgb1	3.2293e-21	0.598115	0.977	0.897	1.04258e-16
Tagln2	2.59037e-20	0.598572	0.966	0.901	8.363e-16
Rpl12	9.85208e-29	0.599822	0.994	0.956	3.18074e-24
Tuba1b	4.19516e-22	0.599996	0.977	0.869	1.35441e-17
Capg	2.85285e-31	0.601657	0.743	0.202	9.21042e-27
Emp1	8.04919e-29	0.604705	0.76	0.238	2.59868e-24
Trf	1.72773e-24	0.606395	0.857	0.341	5.57796e-20
Rpl38	1.25335e-41	0.607164	1	1	4.04644e-37
Cpxm1	2.53675e-30	0.609685	0.646	0.123	8.18991e-26
Crlf1	3.7374e-36	0.609747	0.56	0.028	1.20662e-31
Tuba1a	3.9764e-22	0.609955	0.943	0.647	1.28378e-17
Flna	5.04185e-19	0.61081	0.977	0.806	1.62776e-14
Col6a2	3.35973e-34	0.611139	0.709	0.131	1.08469e-29
Msn	1.71749e-20	0.611932	0.926	0.683	5.5449e-16
Krt8	8.33085e-19	0.618651	0.943	0.806	2.68962e-14
Cyp4a10	1.46355e-14	0.627409	0.863	0.647	4.72506e-10
S100a10	5.78767e-23	0.627602	0.983	0.857	1.86855e-18
Egr1	1.5751e-24	0.633509	0.68	0.21	5.08522e-20
Ywhah	1.0666e-25	0.637044	0.949	0.71	3.44351e-21
Hmgcs2	7.75581e-28	0.639544	0.714	0.21	2.50396e-23
Litaf	2.91497e-25	0.641545	0.863	0.405	9.41099e-21
Laptm5	4.56419e-28	0.643086	0.754	0.234	1.47355e-23
Timp2	2.30331e-20	0.643192	0.971	0.813	7.43623e-16
F2r	7.23358e-18	0.644305	0.897	0.671	2.33536e-13
Ifi27l2a	2.59812e-26	0.647108	0.846	0.377	8.38805e-22
Tmsb4x	6.03467e-26	0.649604	1	1	1.94829e-21
Arpc1b	2.92374e-21	0.650604	0.891	0.631	9.43928e-17
Anxa2	7.41297e-21	0.654269	0.949	0.754	2.39328e-16
Fbln1	1.65288e-40	0.655953	0.686	0.067	5.33632e-36
Smoc2	9.60828e-41	0.65749	0.634	0.044	3.10203e-36
Pmepa1	6.17098e-22	0.660893	0.949	0.655	1.9923e-17
Cpe	1.18535e-22	0.66371	0.96	0.726	3.82689e-18
Tmem176b	4.57923e-41	0.666737	1	0.996	1.47841e-36
Col18a1	8.77204e-26	0.668201	0.994	0.944	2.83205e-21
Anxa3	5.10198e-24	0.669511	0.88	0.492	1.64717e-19
Nphs2	2.29553e-12	0.671018	0.966	0.933	7.41112e-08
Loxl1	1.21286e-23	0.672226	0.897	0.512	3.91571e-19
Mt1	1.56159e-23	0.676941	1	0.988	5.0416e-19
Igha	3.73967e-13	0.677506	0.32	0.056	1.20735e-08
Cst3	1.13175e-34	0.682298	1	0.996	3.65385e-30
Cpn1	5.59425e-27	0.691966	0.937	0.651	1.8061e-22
Wfdc2	3.04406e-19	0.69279	0.994	0.956	9.82774e-15
Rps29	9.70985e-41	0.695237	0.994	0.992	3.13483e-36
Tubb5	4.2951e-25	0.705677	0.943	0.718	1.38667e-20
Psap	1.04626e-55	0.70825	1	1	3.37785e-51
Havcr1	8.16302e-44	0.710586	0.617	0.012	2.63543e-39
Ccn1	7.39522e-23	0.717181	0.943	0.659	2.38755e-18
Dock8	6.04219e-19	0.720489	0.834	0.54	1.95072e-14
Tagln	4.03206e-17	0.722449	0.829	0.504	1.30175e-12
Dynll1	3.19713e-32	0.732668	0.994	0.972	1.03219e-27
Rps28	6.88614e-39	0.732913	1	0.976	2.22319e-34
Igfbp2	1.06468e-29	0.735431	0.566	0.075	3.43734e-25
Actb	1.70719e-43	0.741947	1	1	5.51166e-39
Clu	8.19887e-17	0.742233	1	0.984	2.64701e-12
Rhob	2.88271e-26	0.750505	0.954	0.619	9.30683e-22
Mpeg1	2.91964e-35	0.752896	0.806	0.222	9.42604e-31
Serpine1	3.21866e-29	0.75716	0.629	0.127	1.03914e-24
Col15a1	8.3786e-27	0.760929	0.829	0.401	2.70503e-22
Tpm1	8.62875e-23	0.765909	0.954	0.75	2.78579e-18
Ltbp2	7.41056e-48	0.767049	0.651	0.008	2.3925e-43
Mmp2	6.0381e-40	0.771019	0.806	0.171	1.9494e-35
Ttr	3.24648e-16	0.77894	0.966	0.921	1.04813e-11
Mdk	9.44347e-28	0.788775	0.954	0.647	3.04882e-23
Serpinh1	2.22362e-33	0.790323	0.994	0.897	7.17896e-29
Tnfrsf12a	1.60867e-31	0.790576	0.834	0.345	5.19359e-27
Fcer1g	1.37247e-33	0.792203	0.829	0.302	4.43102e-29
B2m	5.89545e-37	0.796052	1	0.972	1.90335e-32
Cxcl16	4.27388e-29	0.797028	0.926	0.579	1.37982e-24
S100a11	5.38172e-32	0.800386	0.983	0.853	1.73749e-27
Ccl2	2.49197e-37	0.800785	0.56	0.02	8.04534e-33
Cp	3.76151e-34	0.801034	0.857	0.329	1.2144e-29
Timp1	6.26882e-50	0.808712	0.726	0.032	2.02389e-45
Cd52	1.42352e-34	0.823956	0.846	0.333	4.59585e-30
Col4a2	4.69174e-32	0.851037	0.989	0.849	1.51473e-27
Cx3cl1	3.47512e-31	0.851062	0.983	0.702	1.12194e-26
Cryab	3.65439e-31	0.871942	0.983	0.794	1.17982e-26
Manf	1.09558e-42	0.88722	0.994	0.873	3.53707e-38
Cstb	7.20346e-36	0.88739	0.989	0.853	2.32564e-31
Ctss	6.28986e-39	0.897746	0.834	0.278	2.03068e-34
Lgals3	1.02828e-32	0.927541	0.949	0.579	3.31982e-28
Ighm	9.83597e-27	0.935158	0.617	0.131	3.17554e-22
Hspa1a	4.95826e-40	0.958007	0.989	0.806	1.60077e-35
Scd1	3.27237e-25	0.968909	0.794	0.321	1.05648e-20
Lgals1	2.69414e-39	0.976701	0.971	0.778	8.69804e-35
Serping1	6.61726e-37	0.97963	0.954	0.698	2.13638e-32
Hspb1	1.3189e-35	0.993861	0.983	0.754	4.25806e-31
Tmsb10	5.46385e-38	0.994661	0.994	0.925	1.764e-33
Lcn2	2.27616e-53	0.995049	0.709	0.008	7.34857e-49
Mt2	7.29892e-38	1.00091	0.983	0.778	2.35645e-33
Cfh	1.08852e-36	1.01165	0.989	0.897	3.51428e-32
C1qc	9.63983e-42	1.01638	0.886	0.329	3.11222e-37
Vim	9.15375e-36	1.04543	0.966	0.738	2.95529e-31
Col4a1	9.85089e-44	1.04776	1	0.905	3.18036e-39
Vcam1	4.97855e-46	1.04885	0.874	0.234	1.60732e-41
Tsc22d1	1.31623e-48	1.05165	0.994	0.948	4.24944e-44
Gsta2	4.99786e-41	1.07273	0.96	0.742	1.61356e-36
Hspa5	1.75196e-58	1.07453	1	0.988	5.6562e-54
Cyp4a14	3.66384e-52	1.1075	0.783	0.075	1.18287e-47
Tyrobp	4.15207e-49	1.18902	0.937	0.377	1.3405e-44
C1qa	3.37598e-49	1.21987	0.937	0.405	1.08993e-44
Igkc	2.54317e-27	1.22279	0.64	0.147	8.21062e-23
Hspa1b	4.11238e-55	1.25295	0.994	0.786	1.32768e-50
C1qb	2.11461e-49	1.27074	0.949	0.48	6.82701e-45
Sparc	6.43313e-54	1.30014	1	0.972	2.07694e-49
Fn1	5.47451e-53	1.33455	0.949	0.357	1.76745e-48
Bgn	1.88919e-56	1.40692	1	0.937	6.09926e-52
Col1a1	1.36464e-61	1.4867	0.96	0.25	4.40575e-57
S100a6	3.34957e-57	1.5349	0.994	0.774	1.08141e-52
Col1a2	1.9185e-61	1.59437	1	0.675	6.19387e-57
H2-Eb1	6.56941e-61	1.61961	1	0.845	2.12093e-56
H2-Ab1	1.14449e-61	1.72974	1	0.921	3.69497e-57
H2-Aa	3.12376e-61	1.73118	0.994	0.813	1.00851e-56
Col3a1	7.26161e-67	1.79364	0.989	0.325	2.34441e-62
Nupr1	2.88501e-55	1.86312	1	0.762	9.31425e-51
Cd74	2.07052e-64	1.90929	1	0.988	6.68467e-60
C3	3.95852e-63	1.91707	0.983	0.377	1.27801e-58
Apoe	5.41908e-66	2.00476	1	0.976	1.74955e-61
Lyz2	4.54537e-70	2.4323	0.994	0.345	1.46747e-65
Mgp	2.97138e-68	2.63505	1	0.984	9.59311e-64
Spp1	1.89933e-68	2.77741	1	0.976	6.13198e-64
Tmed9	1.56709e-06	0.273394	0.931	0.817	0.0505936
Mfge8	1.67602e-06	-0.33795	0.949	0.972	0.0541104
Cideb	1.73868e-06	-0.314456	0.76	0.821	0.0561334
Lsm7	1.85864e-06	0.266469	0.851	0.675	0.0600063
Por	1.87004e-06	-0.26455	0.966	0.988	0.0603743
Nap1l1	1.9762e-06	0.256709	0.914	0.79	0.0638018
Aqp2	1.9925e-06	0.434973	0.937	0.813	0.0643279
2300009A05Rik	2.09712e-06	-0.307677	0.817	0.865	0.0677054
Adhfe1	2.12306e-06	-0.280161	0.851	0.897	0.0685429
Ltbp3	2.19608e-06	0.290113	0.823	0.623	0.0709004
Pecr	2.2597e-06	-0.272267	0.983	0.992	0.0729545
Trap1	2.39205e-06	-0.271301	0.926	0.917	0.0772273
Mapre1	2.41073e-06	0.253497	0.817	0.603	0.0778305
Slco1a6	2.6901e-06	-0.297152	0.84	0.917	0.08685
Cd164	2.69204e-06	0.257562	0.931	0.905	0.0869124
Rab11fip3	2.70089e-06	-0.258229	0.914	0.944	0.0871983
Proc	2.70118e-06	-0.324333	0.829	0.849	0.0872076
Idh3g	2.85576e-06	-0.26444	0.966	0.968	0.0921982
Atp6v1c2	2.96927e-06	-0.3198	0.246	0.425	0.0958627
Tmem205	2.9898e-06	-0.26925	0.954	0.952	0.0965257
Ckb	3.16318e-06	0.300655	0.874	0.742	0.102123
Pank1	3.32957e-06	-0.287399	0.943	0.944	0.107495
Ncl	3.44302e-06	0.290122	0.971	0.889	0.111158
Lypla1	3.52595e-06	-0.332054	0.84	0.877	0.113835
Mcee	3.54325e-06	-0.292735	0.811	0.885	0.114394
Aldh4a1	3.62305e-06	-0.265387	0.949	0.976	0.11697
Olfml3	4.00362e-06	0.304686	0.743	0.516	0.129257
Rhoc	4.11678e-06	0.25079	0.954	0.873	0.13291
Il6st	4.33059e-06	0.26134	0.937	0.774	0.139813
Rnf44	4.3399e-06	0.255346	0.857	0.647	0.140114
Trim47	4.36994e-06	0.271271	0.817	0.651	0.141084
Idh3b	4.41356e-06	-0.26845	0.943	0.972	0.142492
Acss1	4.70403e-06	-0.320514	0.857	0.877	0.15187
Sirpa	5.04778e-06	0.259461	0.834	0.603	0.162967
Ghr	5.1881e-06	-0.333608	0.874	0.921	0.167498
Ccng1	5.18879e-06	0.262919	0.909	0.813	0.16752
Cd300lg	5.23258e-06	-0.363542	0.64	0.718	0.168934
Aldh8a1	5.89308e-06	-0.275072	0.869	0.909	0.190258
Aldh9a1	5.90569e-06	-0.26954	0.92	0.937	0.190665
Cdv3	5.93427e-06	0.280114	0.76	0.548	0.191588
Mfsd4b1	6.15293e-06	-0.300748	0.84	0.881	0.198647
Plin3	6.40466e-06	0.268573	0.663	0.433	0.206774
Epcam	6.79423e-06	0.28174	0.743	0.524	0.219352
Lrrk2	6.84156e-06	-0.277609	0.469	0.611	0.22088
Grb7	7.04947e-06	-0.272614	0.646	0.738	0.227592
Dnajb9	7.16195e-06	0.256977	0.811	0.595	0.231224
Snrpf	7.30815e-06	0.257138	0.823	0.615	0.235943
Sugct	7.57698e-06	-0.28234	0.749	0.782	0.244623
Arl2bp	8.41909e-06	0.258064	0.697	0.496	0.27181
Tkt	8.53424e-06	0.259714	0.926	0.825	0.275528
Nit2	9.18446e-06	-0.267052	0.731	0.79	0.29652
Slc3a1	1.02496e-05	-0.263309	0.92	0.952	0.330907
Rbm39	1.02987e-05	0.262297	0.937	0.873	0.332495
Rab3ip	1.03225e-05	-0.250804	0.926	0.944	0.333261
Cyp4a31	1.10108e-05	0.268244	0.834	0.698	0.355485
Tmem25	1.12611e-05	-0.273851	0.549	0.631	0.363565
B4galt5	1.13125e-05	-0.259154	0.84	0.857	0.365223
Prkar1a	1.20542e-05	0.256716	0.96	0.877	0.389169
Fhl1	1.2472e-05	-0.271067	0.897	0.905	0.40266
Slc22a1	1.24734e-05	-0.258386	0.966	0.972	0.402703
Mfsd4b5	1.25487e-05	-0.262144	0.92	0.964	0.405135
Cmbl	1.31123e-05	-0.277597	0.914	0.925	0.42333
Slc4a9	1.33612e-05	-0.254342	0.297	0.46	0.431366
Xbp1	1.45489e-05	0.250648	0.971	0.873	0.46971
0610005C13Rik	1.48436e-05	-0.262293	0.914	0.901	0.479227
Slc22a7	1.48929e-05	-0.343832	0.286	0.444	0.480819
Ces1g	1.56364e-05	-0.334906	0.514	0.623	0.504821
Glyctk	1.61194e-05	-0.27846	0.811	0.857	0.520416
Ifitm3	1.649e-05	0.301671	0.96	0.885	0.53238
Ddx17	1.79315e-05	0.260999	0.937	0.845	0.578917
Ccn2	1.99873e-05	0.358734	0.989	0.988	0.645289
Gm47283	2.00251e-05	0.279494	0.983	0.917	0.64651
Fam168b	2.0366e-05	0.254606	0.829	0.631	0.657517
Gm5617	2.21407e-05	-0.253192	0.486	0.627	0.714812
Slc9a3r2	2.22667e-05	-0.357504	0.914	0.901	0.71888
Retsat	2.33092e-05	-0.262279	0.863	0.889	0.752537
Klf2	2.38987e-05	-0.355523	0.829	0.853	0.771568
Adh5	2.61253e-05	-0.25728	0.92	0.956	0.843454
1810058I24Rik	3.00695e-05	0.259013	0.914	0.849	0.970794
Ppt2	3.17506e-05	-0.263505	0.88	0.881	1
Lipo3	3.73923e-05	-0.278696	0.32	0.456	1
Pcyt2	3.93416e-05	-0.260009	0.869	0.877	1
Tmem258	4.19321e-05	0.262832	0.869	0.766	1
Car15	4.6956e-05	-0.342858	0.897	0.909	1
Hspg2	5.04194e-05	0.281961	0.834	0.647	1
Selenow	5.22829e-05	0.289239	0.949	0.861	1
Gnb1	6.15205e-05	0.26561	0.966	0.889	1
Cldn5	7.02981e-05	-0.252875	0.663	0.726	1
Mep1a	7.61968e-05	-0.252155	0.989	0.992	1
Sfpq	7.64505e-05	0.291035	0.869	0.698	1
Smarca2	8.34306e-05	-0.2636	0.749	0.766	1
Wnk4	8.52175e-05	-0.296773	0.76	0.813	1
Ctnnb1	9.62452e-05	0.255513	1	0.96	1
Dag1	9.85989e-05	0.28382	0.954	0.837	1
Cavin2	9.92835e-05	-0.294485	0.406	0.524	1
Itga8	0.000100175	-0.27246	0.491	0.599	1
Mturn	0.000108991	-0.250463	0.451	0.575	1
Coq8a	0.000123219	-0.278202	0.686	0.734	1
Myl9	0.00012353	-0.308228	0.869	0.905	1
Mettl7b	0.000128759	-0.256261	0.954	0.937	1
Gstk1	0.000155045	-0.253452	0.646	0.706	1
Npm3	0.000167422	-0.263167	0.486	0.575	1
Tspan8	0.000170272	0.25374	0.789	0.635	1
Ace	0.000173626	-0.282932	0.743	0.798	1
Ehd3	0.000196734	-0.280169	0.714	0.794	1
Bcat2	0.000215634	-0.268337	0.44	0.567	1
Gcgr	0.000251784	-0.306797	0.486	0.563	1
Ier3	0.000286643	0.252201	0.88	0.798	1
Spink8	0.000408838	-0.344226	0.411	0.516	1
Wnk1	0.000434024	-0.255069	0.914	0.921	1
Pi16	0.000517897	-0.36914	0.537	0.603	1
Ly6c1	0.00058679	-0.26174	0.949	0.944	1
Eif2s2	0.000692305	0.254051	0.754	0.627	1
Kng2	0.00102185	-0.254044	0.897	0.913	1
Hopx	0.00753117	-0.291521	0.389	0.452	1
Sfrp2	0.009442	-0.273346	0.474	0.536	1

## Sheet: Goterms Up only in TreatedvsWT
source	term_name	term_id	highlighted	adjusted_p_value	negative_log10_of_adjusted_p_value	term_size	query_size	intersection_size	effective_domain_size	intersections
GO:MF	protein binding	GO:0005515	TRUE	4.10576e-28	27.3866	10460	178	149	25063	SEMA3G,COL4A3,CDKN1C,DAG1,CRIM1,VEGFA,TMOD3,ACTN4,CALD1,CXCL13,SRSF5,PCSK6,NES,FUS,PTPRO,NEDD4,CCND1,PLAT,PDPN,H2-Q7,CXCL12,NPR3,H2-D1,NPHS1,NSF,FGFBP1,BCAM,DPP4,ADM,MAF,RIPOR1,SERPINE2,IGFBP5,ITGAV,ANGPTL2,NEAT1,CCN2,FSTL1,GPC3,DPYSL2,SELENOP,HNRNPA1,GNAI2,SYNPO,MGAT5,SERINC3,LBH,MYLK,HNRNPA0,SLC51A,ACPP,AHNAK,TSPAN2,H3F3B,TIMP3,GSN,FAT1,NOX4,NID1,HNF1B,LOXL2,MIDN,SSR3,DKK2,IQGAP1,PDGFRB,APP,LRR…
GO:MF	binding	GO:0005488	FALSE	5.78302e-16	15.2378	16378	178	166	25063	SEMA3G,COL4A3,CDKN1C,CYP24A1,DAG1,FTL1-PS1,CRIM1,VEGFA,TMOD3,PLOD2,ACTN4,CALD1,CXCL13,SRSF5,PCSK6,NES,FUS,PTPRO,ENPEP,NEDD4,CCND1,PLAT,PDPN,H2-Q7,CXCL12,NPR3,H2-D1,NPHS1,NSF,FGFBP1,BCAM,DPP4,ADM,PROS1,MAF,RIPOR1,SERPINE2,IGFBP5,ITGAV,ANGPTL2,NEAT1,CCN2,FSTL1,GPC3,DPYSL2,SELENOP,HNRNPA1,GNAI2,SYNPO,MGAT5,TNS3,SERINC3,LBH,MYLK,HNRNPA0,SLC51A,ACPP,AHNAK,TSPAN2,H3F3B,TIMP3,GSN,FAT1,NOX4,NID1,HNF1B,LO…
GO:MF	signaling receptor binding	GO:0005102	FALSE	2.19962e-12	11.6577	1591	178	44	25063	SEMA3G,COL4A3,VEGFA,CXCL13,NES,FUS,NEDD4,PLAT,PDPN,H2-Q7,CXCL12,H2-D1,NSF,DPP4,ADM,SERPINE2,ITGAV,ANGPTL2,NEAT1,FSTL1,SYNPO,MYLK,H3F3B,DKK2,IQGAP1,APP,LRRFIP1,CLIC3,TGFBR2,CD34,ARHGAP24,CAP1,WASL,DDX5,SDCBP,VDAC2,HNRNPK,RARRES2,C1S1,COTL1,PTPRB,RAB3B,LRPPRC,RPS27RT
GO:MF	protein-containing complex binding	GO:0044877	FALSE	9.22191e-12	11.0352	2038	178	49	25063	COL4A3,CDKN1C,DAG1,ACTN4,FUS,CCND1,H2-Q7,CXCL12,H2-D1,NPHS1,NSF,DPP4,PROS1,MAF,ANGPTL2,FSTL1,SYNPO,MYLK,TIMP3,FAT1,HNF1B,LOXL2,MIDN,PDGFRB,LRRFIP1,ITGA3,CLIC3,CD34,TMEM54,ARHGAP24,EHD3,WASL,PLAU,TNS2,CLTC,VDAC2,PBX1,MYOF,RARRES2,HNRNPA3,COTL1,PECAM1,RAD21,CD24A,IQGAP2,TJP1,LARS2,CTSL,DAP
GO:MF	cell adhesion molecule binding	GO:0050839	FALSE	1.98372e-11	10.7025	292	178	20	25063	COL4A3,PTPRO,CXCL12,NPHS1,BCAM,ANGPTL2,FSTL1,MYLK,LRRFIP1,CLIC3,ARHGAP24,WASL,ACTR2,VDAC2,RARRES2,MYO1D,MACF1,ZFP36L2,COMT,LRPPRC
GO:MF	cytoskeletal protein binding	GO:0008092	FALSE	1.10294e-10	9.95745	1005	178	33	25063	DAG1,TMOD3,ACTN4,CALD1,FUS,NPHS1,ITGAV,MGAT5,MYLK,HNRNPA0,FAT1,MIDN,PDGFRB,HSPG2,CAP1,YWHAE,CLIC4,TNS2,SDCBP,HNRNPK,MYOF,MYO1D,HNRNPA3,COTL1,PECAM1,RAD21,SPTBN1,IQGAP2,TJP1,MYOM2,SERPINB6B,BTG1,CTSL
GO:MF	growth factor binding	GO:0019838	FALSE	1.10554e-09	8.95642	141	178	14	25063	VEGFA,CXCL13,PCSK6,FGFBP1,IGFBP5,ANGPTL2,DKK2,APP,CD34,ARHGAP24,WT1,VDAC2,RARRES2,COMT
GO:MF	actin binding	GO:0003779	FALSE	6.36437e-09	8.19624	447	178	21	25063	DAG1,TMOD3,ACTN4,CALD1,MGAT5,MYLK,HNRNPA0,FAT1,MIDN,PDGFRB,HSPG2,YWHAE,CLIC4,TNS2,HNRNPA3,COTL1,PECAM1,RAD21,SPTBN1,IQGAP2,TJP1
GO:MF	enzyme binding	GO:0019899	FALSE	1.94971e-08	7.71003	2330	178	47	25063	ACTN4,SRSF5,NEDD4,CCND1,NSF,DPP4,ITGAV,ANGPTL2,SELENOP,LBH,HNRNPA0,SLC51A,H3F3B,GSN,FAT1,NID1,SSR3,PDGFRB,APP,LRRFIP1,CLIC3,CD34,YWHAE,EHD3,MSI2,ACTR2,DDX5,CLTC,SDCBP,HNRNPK,MYOF,RARRES2,SLC6A19,COTL1,PECAM1,SHROOM3,MARVELD1,IQGAP2,TJP1,MYOM2,BMPR2,COMT,ARHGAP28,NPTN,BTG1,TNFAIP8,CTSL
GO:MF	protein domain specific binding	GO:0019904	FALSE	3.89262e-07	6.40976	802	178	25	25063	DAG1,CRIM1,SRSF5,NEDD4,NPHS1,NSF,ITGAV,GNAI2,MYLK,PDGFRB,LRRFIP1,CLIC3,ARHGEF12,EML2,EHD3,MSI2,SIRPA,ACTR2,CLTC,SDCBP,MYOF,HNRNPA3,APLP2,ZFP36L2,SEMA5A
GO:MF	molecular function regulator activity	GO:0098772	TRUE	3.08885e-06	5.5102	2074	178	40	25063	SEMA3G,CDKN1C,CRIM1,VEGFA,CXCL13,NEDD4,CCND1,CXCL12,DPP4,ADM,SERPINE2,ITGAV,FSTL1,DPYSL2,TNS3,SERINC3,GSN,DKK2,IQGAP1,PDGFRB,LRRFIP1,TGFBR2,CD34,HTRA1,WT1,EHD3,MSI2,ACTR2,RARRES2,APLP2,ARPC2,MARVELD1,TJP1,MYOM2,ARHGAP28,RAB1A,TAPBP,NPTN,GNB1,DAP
GO:MF	glycosaminoglycan binding	GO:0005539	FALSE	5.28806e-06	5.2767	223	178	13	25063	VEGFA,CXCL13,PCSK6,SERPINE2,FSTL1,GPC3,DKK2,LRRFIP1,CD34,RARRES2,ARPC2,PTPRB,RPS27RT
GO:MF	kinase binding	GO:0019900	FALSE	9.93248e-06	5.00294	872	178	24	25063	SRSF5,CCND1,NSF,ITGAV,ANGPTL2,SELENOP,SLC51A,H3F3B,FAT1,NID1,SSR3,PDGFRB,APP,CD34,ACTR2,DDX5,SDCBP,HNRNPK,RARRES2,SLC6A19,MARVELD1,MYOM2,BMPR2,COMT
GO:MF	proteoglycan binding	GO:0043394	FALSE	1.42094e-05	4.84742	43	178	7	25063	HNF1B,DKK2,LRRFIP1,VDAC2,RARRES2,DAP,RPS27RT
GO:MF	actin filament binding	GO:0051015	FALSE	2.27374e-05	4.64326	208	178	12	25063	ACTN4,MYLK,FAT1,MIDN,PDGFRB,TNS2,HNRNPA3,COTL1,PECAM1,RAD21,IQGAP2,TJP1
GO:MF	integrin binding	GO:0005178	FALSE	5.4148e-05	4.26642	143	178	10	25063	COL4A3,CXCL12,ANGPTL2,FSTL1,MYLK,LRRFIP1,CLIC3,ARHGAP24,WASL,RARRES2
GO:MF	sulfur compound binding	GO:1901681	FALSE	7.42085e-05	4.12955	279	178	13	25063	VEGFA,CXCL13,PCSK6,SERPINE2,FSTL1,GPC3,DKK2,LRRFIP1,LSP1,RARRES2,ARPC2,PTPRB,RPS27RT
GO:MF	mRNA 3'-UTR binding	GO:0003730	TRUE	0.000116716	3.93287	118	178	9	25063	FUS,GNAI2,SLC51A,SRRM2,CLTC,MYOF,PAM,SGK1,BTG1
GO:MF	protein kinase binding	GO:0019901	FALSE	0.000125762	3.90045	781	178	21	25063	SRSF5,CCND1,NSF,ITGAV,ANGPTL2,SELENOP,SLC51A,H3F3B,NID1,PDGFRB,APP,CD34,ACTR2,DDX5,SDCBP,HNRNPK,RARRES2,SLC6A19,MARVELD1,MYOM2,COMT
GO:MF	fibronectin binding	GO:0001968	FALSE	0.000154306	3.81162	37	178	6	25063	VEGFA,IGFBP5,ANGPTL2,FSTL1,CLIC3,DAP
GO:MF	heparin binding	GO:0008201	FALSE	0.000174493	3.75822	162	178	10	25063	VEGFA,CXCL13,PCSK6,SERPINE2,FSTL1,GPC3,LRRFIP1,RARRES2,ARPC2,PTPRB
GO:MF	glutamate receptor binding	GO:0035254	FALSE	0.00060065	3.22138	73	178	7	25063	FUS,NEDD4,NSF,ITGAV,CAP1,VDAC2,COTL1
GO:MF	calcium ion binding	GO:0005509	TRUE	0.000649913	3.18714	719	178	19	25063	DAG1,ACTN4,PROS1,ITGAV,GPC3,MYLK,FAT1,NOX4,HNF1B,SPTAN1,MIDN,DKK2,PDGFRB,TMEM54,LAMP1,DUSP3,KIRREL,SLC6A19,SPTBN1
GO:MF	enzyme regulator activity	GO:0030234	FALSE	0.000717236	3.14434	1264	178	26	25063	CDKN1C,CRIM1,VEGFA,CCND1,SERPINE2,ITGAV,DPYSL2,TNS3,SERINC3,GSN,PDGFRB,LRRFIP1,TGFBR2,CD34,HTRA1,ACTR2,RARRES2,APLP2,ARPC2,MARVELD1,TJP1,ARHGAP28,RAB1A,NPTN,GNB1,DAP
GO:MF	laminin binding	GO:0043236	FALSE	0.00168818	2.77258	31	178	5	25063	DAG1,BCAM,HNF1B,DKK2,CLIC3
GO:MF	G protein-coupled receptor binding	GO:0001664	FALSE	0.00218508	2.66053	319	178	12	25063	CXCL13,NES,NEDD4,CXCL12,NSF,ADM,ITGAV,SYNPO,LRRFIP1,TGFBR2,VDAC2,PTPRB
GO:MF	vascular endothelial growth factor binding	GO:0038085	FALSE	0.00235525	2.62796	5	178	3	25063	APP,ARHGAP24,RARRES2
GO:MF	molecular function inhibitor activity	GO:0140678	FALSE	0.00405403	2.39211	528	178	15	25063	CDKN1C,CRIM1,NEDD4,SERPINE2,ITGAV,DPYSL2,TNS3,GSN,DKK2,IQGAP1,LRRFIP1,MSI2,RARRES2,ARPC2,ARHGAP28
GO:MF	extracellular matrix binding	GO:0050840	FALSE	0.00424616	2.372	64	178	6	25063	DAG1,BCAM,ANGPTL2,HNF1B,DKK2,CLIC3
GO:MF	calmodulin binding	GO:0005516	FALSE	0.0059322	2.22678	189	178	9	25063	CALD1,HNRNPA0,MIDN,PDGFRB,CLTC,HNRNPA3,IQGAP2,TJP1,ZFP36L2
GO:MF	molecular function activator activity	GO:0140677	FALSE	0.0113167	1.94628	1124	178	22	25063	SEMA3G,VEGFA,CXCL13,CCND1,CXCL12,DPP4,ADM,ITGAV,FSTL1,DKK2,PDGFRB,LRRFIP1,TGFBR2,CD34,HTRA1,WT1,RARRES2,MARVELD1,TJP1,RAB1A,NPTN,DAP
GO:MF	myosin binding	GO:0017022	FALSE	0.0115399	1.9378	76	178	6	25063	CALD1,FUS,NPHS1,FAT1,MYO1D,SERPINB6B
GO:MF	ionotropic glutamate receptor binding	GO:0035255	FALSE	0.012495	1.90326	46	178	5	25063	FUS,NEDD4,NSF,CAP1,VDAC2
GO:MF	transmembrane transporter binding	GO:0044325	FALSE	0.0166148	1.7795	165	178	8	25063	ACTN4,ITGAV,MYLK,DKK2,EHD3,APLP2,ZFP36L2,LRPPRC
GO:MF	carbohydrate derivative binding	GO:0097367	FALSE	0.0179657	1.74555	2284	178	34	25063	VEGFA,ACTN4,CXCL13,PCSK6,NSF,SERPINE2,FSTL1,GPC3,SYNPO,HNRNPA0,HNF1B,DKK2,APP,LRRFIP1,EPAS1,HNRNPL,CD34,ARHGAP24,LAMP1,TNS2,CLTC,VDAC2,RARRES2,HNRNPA3,APLP2,ARPC2,PTPRB,MYOM2,COMT,SERPINB6B,TAPBP,IFI27,DAP,RPS27RT
GO:MF	syndecan binding	GO:0045545	FALSE	0.0193733	1.7128	9	178	3	25063	VDAC2,RARRES2,RPS27RT
GO:MF	identical protein binding	GO:0042802	FALSE	0.0375942	1.42488	2369	178	34	25063	VEGFA,ACTN4,FUS,PTPRO,H2-Q7,NPR3,H2-D1,DPP4,MAF,SELENOP,GNAI2,MYLK,ACPP,AHNAK,TSPAN2,LOXL2,LRRFIP1,ALCAM,PLAC8,KDR,ARHGAP24,WT1,EHD3,LAMB2,CLIC4,DDX5,VDAC2,MYOF,SLC6A19,ARPC2,SHROOM3,PTPRB,CHMP4B,PLPP1
GO:MF	TAP complex binding	GO:0062061	FALSE	0.0499483	1.30148	12	178	3	25063	H2-Q7,H2-D1,LARS2
GO:BP	negative regulation of cellular process	GO:0048523	TRUE	3.59649e-26	25.4441	5599	181	107	26944	SEMA3G,PODXL,COL4A3,CDKN1C,DAG1,CRIM1,VEGFA,TMOD3,ACTN4,CXCL13,NES,FUS,PTPRO,NEDD4,CCND1,PLAT,PDPN,H2-Q7,CXCL12,NPR3,H2-D1,DPP4,ADM,MAF,RIPOR1,SERPINE2,IGFBP5,ITGAV,ANGPTL2,FSTL1,GPC3,DPYSL2,SYNPO,SERINC3,LBH,ACTN1,SLC51A,H3F3B,TIMP3,GSN,FAT1,NID1,LOXL2,SPTAN1,MIDN,SSR3,DKK2,IQGAP1,PDGFRB,APP,LRRFIP1,ALCAM,ITGA3,CLIC3,EPAS1,CD59A,SLCO2A1,HNRNPL,SRRM2,CD34,LSP1,TMEM54,CAVIN1,ARHGAP24,HTRA1,WT1,EML…
GO:BP	negative regulation of biological process	GO:0048519	FALSE	3.43054e-25	24.4646	5966	181	109	26944	SEMA3G,PODXL,COL4A3,CDKN1C,DAG1,CRIM1,VEGFA,TMOD3,ACTN4,CXCL13,NES,FUS,PTPRO,NEDD4,CCND1,PLAT,PDPN,H2-Q7,CXCL12,NPR3,H2-D1,DPP4,ADM,PROS1,MAF,RIPOR1,SERPINE2,IGFBP5,ITGAV,ANGPTL2,FSTL1,GPC3,DPYSL2,SYNPO,SERINC3,LBH,ACTN1,SLC51A,H3F3B,TIMP3,GSN,FAT1,NID1,LOXL2,SPTAN1,MIDN,SSR3,DKK2,IQGAP1,PDGFRB,APP,LRRFIP1,ALCAM,ITGA3,CLIC3,EPAS1,CD59A,SLCO2A1,HNRNPL,SRRM2,CD34,LSP1,TMEM54,CAVIN1,ARHGAP24,HTRA1,W…
GO:BP	system development	GO:0048731	FALSE	4.14045e-25	24.383	4117	181	91	26944	SEMA3G,PODXL,COL4A3,CDKN1C,DAG1,VEGFA,CLIC5,ACTN4,CALD1,CXCL13,NES,COL4A4,PTPRO,ENPEP,NEDD4,CCND1,PDPN,H2-Q7,CXCL12,NPR3,H2-D1,NPHS1,FGFBP1,ADM,MAF,SERPINE2,IGFBP5,ANGPTL2,FSTL1,DPYSL2,SELENOP,HNRNPA1,SERINC3,LBH,HNRNPA0,CADM4,TIMP3,GSN,FAT1,NOX4,NID1,HNF1B,LOXL2,SPTAN1,DKK2,PDGFRB,APP,LRRFIP1,PLAC8,CLIC3,EPAS1,CD59A,SLCO2A1,CD34,LSP1,TMEM54,ARHGAP24,HTRA1,EML2,EHD3,LAMB2,WASL,CLIC4,PLAU,SH3BGRL,…
GO:BP	positive regulation of biological process	GO:0048518	FALSE	1.86532e-23	22.7292	6589	181	112	26944	SEMA3G,PODXL,COL4A3,CDKN1C,DAG1,VEGFA,TMOD3,GATM,ACTN4,MALAT1,CXCL13,SRSF5,NES,FUS,NEDD4,CCND1,PLAT,PDPN,H2-Q7,CXCL12,NPR3,H2-D1,NPHS1,NSF,FGFBP1,DPP4,ADM,PROS1,MAF,RIPOR1,SERPINE2,IGFBP5,ITGAV,ANGPTL2,FSTL1,DPYSL2,SELENOP,GNAI2,SYNPO,MGAT5,TNS3,SERINC3,TCF21,LBH,ACTN1,MYLK,HNRNPA0,SLC51A,AHNAK,TSPAN2,GSN,FAT1,NID1,HNF1B,LOXL2,SPTAN1,DKK2,IQGAP1,PDGFRB,APP,LRRFIP1,ITGA3,CLIC3,EPAS1,CD59A,SLCO2A1,…
GO:BP	developmental process	GO:0032502	FALSE	1.34139e-22	21.8724	6854	181	113	26944	SEMA3G,PODXL,COL4A3,CDKN1C,CYP24A1,DAG1,CRIM1,VEGFA,TMOD3,CLIC5,ACTN4,CALD1,CXCL13,PCSK6,NES,COL4A4,PTPRO,ENPEP,NEDD4,CCND1,PDPN,H2-Q7,CXCL12,NPR3,H2-D1,NPHS1,FGFBP1,DPP4,ADM,MAF,SERPINE2,IGFBP5,ANGPTL2,FSTL1,GPC3,DPYSL2,SELENOP,HNRNPA1,SERINC3,LBH,ACTN1,MYLK,HNRNPA0,CADM4,TIMP3,GSN,FAT1,NOX4,NID1,HNF1B,LOXL2,SPTAN1,DKK2,IQGAP1,PDGFRB,APP,LRRFIP1,PLAC8,ITGA3,CLIC3,EPAS1,CD59A,SLCO2A1,HNRNPL,CD34,…
GO:BP	anatomical structure development	GO:0048856	FALSE	1.42264e-22	21.8469	6269	181	108	26944	SEMA3G,PODXL,COL4A3,CDKN1C,DAG1,VEGFA,TMOD3,CLIC5,ACTN4,CALD1,CXCL13,PCSK6,NES,COL4A4,PTPRO,ENPEP,NEDD4,CCND1,PDPN,H2-Q7,CXCL12,NPR3,H2-D1,NPHS1,FGFBP1,DPP4,ADM,MAF,SERPINE2,IGFBP5,ANGPTL2,FSTL1,GPC3,DPYSL2,SELENOP,HNRNPA1,SERINC3,LBH,ACTN1,MYLK,HNRNPA0,CADM4,TIMP3,GSN,FAT1,NOX4,NID1,HNF1B,LOXL2,SPTAN1,DKK2,IQGAP1,PDGFRB,APP,LRRFIP1,PLAC8,CLIC3,EPAS1,CD59A,SLCO2A1,HNRNPL,CD34,LSP1,TMEM54,CAVIN1,A…
GO:BP	multicellular organism development	GO:0007275	FALSE	2.16334e-22	21.6649	4879	181	95	26944	SEMA3G,PODXL,COL4A3,CDKN1C,DAG1,VEGFA,CLIC5,ACTN4,CALD1,CXCL13,PCSK6,NES,COL4A4,PTPRO,ENPEP,NEDD4,CCND1,PDPN,H2-Q7,CXCL12,NPR3,H2-D1,NPHS1,FGFBP1,ADM,MAF,SERPINE2,IGFBP5,ANGPTL2,FSTL1,DPYSL2,SELENOP,HNRNPA1,SERINC3,LBH,HNRNPA0,CADM4,TIMP3,GSN,FAT1,NOX4,NID1,HNF1B,LOXL2,SPTAN1,DKK2,IQGAP1,PDGFRB,APP,LRRFIP1,PLAC8,CLIC3,EPAS1,CD59A,SLCO2A1,CD34,LSP1,TMEM54,ARHGAP24,HTRA1,EML2,EHD3,LAMB2,WASL,CLIC4,…
GO:BP	positive regulation of cellular process	GO:0048522	FALSE	2.4204e-22	21.6161	6078	181	106	26944	SEMA3G,PODXL,CDKN1C,DAG1,VEGFA,TMOD3,ACTN4,MALAT1,CXCL13,SRSF5,NES,FUS,NEDD4,CCND1,PDPN,H2-Q7,CXCL12,H2-D1,NPHS1,NSF,FGFBP1,DPP4,ADM,PROS1,MAF,RIPOR1,SERPINE2,IGFBP5,ITGAV,ANGPTL2,FSTL1,DPYSL2,SELENOP,GNAI2,SYNPO,MGAT5,TNS3,SERINC3,TCF21,LBH,ACTN1,MYLK,HNRNPA0,SLC51A,AHNAK,TSPAN2,GSN,FAT1,NID1,HNF1B,LOXL2,SPTAN1,DKK2,IQGAP1,PDGFRB,APP,LRRFIP1,ITGA3,CLIC3,EPAS1,CD59A,SLCO2A1,HNRNPL,CD34,LSP1,TMEM5…
GO:BP	regulation of cellular component organization	GO:0051128	FALSE	3.83247e-22	21.4165	2546	181	69	26944	SEMA3G,PODXL,DAG1,VEGFA,TMOD3,ACTN4,CXCL13,NES,PTPRO,NEDD4,PDPN,CXCL12,H2-D1,NPHS1,NSF,DPP4,PROS1,SERPINE2,IGFBP5,ANGPTL2,FSTL1,DPYSL2,SELENOP,MGAT5,TSPAN2,TIMP3,FAT1,NID1,HNF1B,MIDN,DKK2,PDGFRB,APP,LRRFIP1,CLIC3,EPAS1,HNRNPL,ARHGAP24,HTRA1,EML2,CAP1,LAMP1,WASL,CLIC4,ACTR2,TNS2,SDCBP,VDAC2,RBM3,HNRNPK,MYOF,RARRES2,MYO1D,SLC6A19,APLP2,COTL1,PECAM1,SHROOM3,CD24A,MARVELD1,IQGAP2,TJP1,ZFP36L2,MYOM2,C…
GO:BP	cell motility	GO:0048870	FALSE	4.44723e-21	20.3519	1760	181	57	26944	SEMA3G,PODXL,DAG1,VEGFA,TMOD3,ACTN4,MALAT1,CXCL13,PTPRO,ENPEP,PLAT,PDPN,CXCL12,FGFBP1,DPP4,RIPOR1,IGFBP5,ANGPTL2,FSTL1,GPC3,DPYSL2,SYNPO,TNS3,SERINC3,HNRNPA0,H3F3B,NID1,SPTAN1,PDGFRB,APP,LRRFIP1,CLIC3,CD34,LSP1,KDR,ARHGAP24,HTRA1,YWHAE,EHD3,WASL,CLIC4,PLAU,SH3BGRL,ACTR2,VDAC2,HNRNPK,RARRES2,C1S1,APLP2,COTL1,SHROOM3,MARVELD1,MACF1,ZFP36L2,COMT,TAPBP,NPTN
GO:BP	anatomical structure morphogenesis	GO:0009653	FALSE	7.44203e-21	20.1283	2761	181	70	26944	SEMA3G,PODXL,COL4A3,CDKN1C,DAG1,VEGFA,TMOD3,CLIC5,CALD1,NES,PTPRO,ENPEP,NEDD4,PDPN,CXCL12,NPR3,NPHS1,FGFBP1,ADM,SERPINE2,IGFBP5,ANGPTL2,FSTL1,DPYSL2,LBH,MYLK,HNRNPA0,NOX4,NID1,LOXL2,SPTAN1,DKK2,PDGFRB,APP,LRRFIP1,PLAC8,CLIC3,CD59A,SLCO2A1,HNRNPL,CD34,LSP1,ARHGAP24,HTRA1,EML2,YWHAE,WASL,CLIC4,PLAU,SH3BGRL,TNS2,HEG1,DUSP3,MYOF,RARRES2,APLP2,ARPC2,SHROOM3,PTPRB,MACF1,IQGAP2,ZFP36L2,MYOM2,BMPR2,COMT,…
GO:BP	cell migration	GO:0016477	FALSE	1.64992e-20	19.7825	1538	181	53	26944	SEMA3G,PODXL,DAG1,VEGFA,ACTN4,CXCL13,PTPRO,ENPEP,PLAT,PDPN,CXCL12,FGFBP1,DPP4,RIPOR1,IGFBP5,ANGPTL2,FSTL1,GPC3,DPYSL2,SYNPO,TNS3,SERINC3,HNRNPA0,NID1,SPTAN1,PDGFRB,APP,LRRFIP1,CLIC3,CD34,LSP1,ARHGAP24,HTRA1,YWHAE,EHD3,WASL,CLIC4,PLAU,SH3BGRL,ACTR2,VDAC2,HNRNPK,RARRES2,C1S1,APLP2,COTL1,SHROOM3,MARVELD1,MACF1,ZFP36L2,COMT,TAPBP,NPTN
GO:BP	biological regulation	GO:0065007	FALSE	9.50473e-20	19.0221	13527	181	154	26944	SEMA3G,PODXL,COL4A3,CDKN1C,DAG1,CRIM1,VEGFA,TMOD3,GATM,ACTN4,MALAT1,CALD1,CXCL13,SRSF5,PCSK6,NES,FUS,PTPRO,ENPEP,NEDD4,CCND1,PLAT,PDPN,H2-Q7,CXCL12,NPR3,H2-D1,NPHS1,NSF,FGFBP1,DPP4,ADM,PROS1,ISOC2A,MAF,RIPOR1,SERPINE2,IGFBP5,ITGAV,ANGPTL2,FSTL1,GPC3,DPYSL2,SELENOP,HNRNPA1,GNAI2,SYNPO,MGAT5,TNS3,SERINC3,TCF21,LBH,ACTN1,MYLK,HNRNPA0,SLC51A,AHNAK,TSPAN2,H3F3B,TIMP3,GSN,FAT1,NID1,HNF1B,LOXL2,SPTAN1,M…
GO:BP	regulation of biological process	GO:0050789	FALSE	2.20159e-18	17.6573	13144	181	150	26944	SEMA3G,PODXL,COL4A3,CDKN1C,DAG1,CRIM1,VEGFA,TMOD3,GATM,ACTN4,MALAT1,CALD1,CXCL13,SRSF5,NES,FUS,PTPRO,NEDD4,CCND1,PLAT,PDPN,H2-Q7,CXCL12,NPR3,H2-D1,NPHS1,NSF,FGFBP1,DPP4,ADM,PROS1,MAF,RIPOR1,SERPINE2,IGFBP5,ITGAV,ANGPTL2,FSTL1,GPC3,DPYSL2,SELENOP,HNRNPA1,GNAI2,SYNPO,MGAT5,TNS3,SERINC3,TCF21,LBH,ACTN1,MYLK,HNRNPA0,SLC51A,AHNAK,TSPAN2,H3F3B,TIMP3,GSN,FAT1,NID1,HNF1B,LOXL2,SPTAN1,MIDN,SSR3,DKK2,IQGAP…
GO:BP	positive regulation of locomotion	GO:0040017	FALSE	5.50513e-18	17.2592	624	181	34	26944	SEMA3G,PODXL,VEGFA,ACTN4,MALAT1,CXCL13,PDPN,CXCL12,FGFBP1,RIPOR1,IGFBP5,ANGPTL2,SYNPO,TNS3,HNRNPA0,NID1,PDGFRB,APP,LRRFIP1,CLIC3,CD34,KDR,ARHGAP24,CLIC4,SH3BGRL,VDAC2,RARRES2,C1S1,APLP2,COTL1,SHROOM3,ZFP36L2,COMT,RPS27RT
GO:BP	response to stimulus	GO:0050896	FALSE	6.6681e-18	17.176	10506	181	133	26944	SEMA3G,COL4A3,CDKN1C,CYP24A1,DAG1,CRIM1,VEGFA,CLIC5,PLOD2,GATM,ACTN4,CXCL13,SRSF5,FUS,PTPRO,NEDD4,CCND1,PLAT,PDPN,H2-Q7,CXCL12,NPR3,H2-D1,NPHS1,FGFBP1,DPP4,ADM,PROS1,RIPOR1,SERPINE2,IGFBP5,ITGAV,ANGPTL2,CCN2,FSTL1,GPC3,DPYSL2,HNRNPA1,GNAI2,SYNPO,MGAT5,TNS3,SERINC3,TCF21,LBH,ACTN1,HNRNPA0,SLC51A,AHNAK,TSPAN2,CADM4,H3F3B,TIMP3,GSN,FAT1,NID1,HNF1B,LOXL2,SPTAN1,DKK2,IQGAP1,PDGFRB,APP,LRRFIP1,PLAC8,IT…
GO:BP	tube development	GO:0035295	FALSE	1.19115e-17	16.924	1181	181	44	26944	PODXL,COL4A3,DAG1,VEGFA,CALD1,ENPEP,NEDD4,PDPN,CXCL12,NPR3,FGFBP1,ADM,SERPINE2,IGFBP5,ANGPTL2,FSTL1,DPYSL2,SERINC3,LBH,HNRNPA0,LOXL2,SPTAN1,APP,CLIC3,CD59A,SLCO2A1,CD34,LSP1,ARHGAP24,HTRA1,EML2,PLAU,SH3BGRL,HEG1,DUSP3,RARRES2,C1S1,APLP2,SHROOM3,MARVELD1,MACF1,ZFP36L2,COMT,TNFAIP8
GO:BP	regulation of response to stimulus	GO:0048583	FALSE	1.45364e-17	16.8375	3987	181	79	26944	SEMA3G,CDKN1C,DAG1,CRIM1,VEGFA,ACTN4,CXCL13,FUS,PTPRO,NEDD4,PLAT,H2-Q7,CXCL12,H2-D1,FGFBP1,DPP4,ADM,PROS1,RIPOR1,SERPINE2,IGFBP5,ITGAV,ANGPTL2,FSTL1,GPC3,DPYSL2,SYNPO,TNS3,SERINC3,TCF21,LBH,ACTN1,HNRNPA0,AHNAK,H3F3B,GSN,FAT1,NID1,HNF1B,LOXL2,DKK2,IQGAP1,PDGFRB,APP,LRRFIP1,CLIC3,SLCO2A1,HNRNPL,CD34,ARHGAP24,HTRA1,WT1,EHD3,MSI2,WASL,CLIC4,SH3BGRL,ACTR2,TNS2,DDX5,CLTC,VDAC2,RBM3,DUSP3,HNRNPK,MYOF,PT…
GO:BP	nephron development	GO:0072006	TRUE	1.78144e-17	16.7492	169	181	21	26944	PODXL,COL4A3,VEGFA,ACTN4,COL4A4,PTPRO,ENPEP,NPHS1,DPYSL2,LBH,HNF1B,LOXL2,PDGFRB,APP,CLIC3,LSP1,EML2,WASL,HEG1,SHROOM3,MARVELD1
GO:BP	animal organ development	GO:0048513	FALSE	2.07122e-17	16.6838	3260	181	71	26944	SEMA3G,PODXL,COL4A3,CDKN1C,DAG1,VEGFA,CLIC5,ACTN4,CXCL13,NES,COL4A4,PTPRO,ENPEP,NEDD4,CCND1,PDPN,CXCL12,NPHS1,ADM,MAF,SERPINE2,IGFBP5,ANGPTL2,FSTL1,DPYSL2,HNRNPA1,SERINC3,LBH,ACTN1,HNRNPA0,TIMP3,GSN,NOX4,NID1,HNF1B,LOXL2,SPTAN1,PDGFRB,APP,LRRFIP1,CLIC3,CD59A,CD34,LSP1,TMEM54,CAVIN1,ARHGAP24,WT1,EML2,EHD3,WASL,PLAU,SH3BGRL,DDX5,CLTC,VDAC2,HEG1,DUSP3,MYOF,RARRES2,C1S1,ARPC2,SHROOM3,MARVELD1,PTPRB,B…
GO:BP	regulation of cellular process	GO:0050794	FALSE	3.76236e-17	16.4245	12593	181	145	26944	SEMA3G,PODXL,COL4A3,CDKN1C,DAG1,CRIM1,VEGFA,TMOD3,ACTN4,MALAT1,CXCL13,SRSF5,NES,FUS,PTPRO,NEDD4,CCND1,PLAT,PDPN,H2-Q7,CXCL12,NPR3,H2-D1,NPHS1,NSF,FGFBP1,DPP4,ADM,PROS1,MAF,RIPOR1,SERPINE2,IGFBP5,ITGAV,ANGPTL2,FSTL1,GPC3,DPYSL2,SELENOP,GNAI2,SYNPO,MGAT5,TNS3,SERINC3,TCF21,LBH,ACTN1,MYLK,HNRNPA0,SLC51A,AHNAK,TSPAN2,H3F3B,TIMP3,GSN,FAT1,NID1,HNF1B,LOXL2,SPTAN1,MIDN,SSR3,DKK2,IQGAP1,PDGFRB,APP,LRRFIP…
GO:BP	regulation of biological quality	GO:0065008	FALSE	5.2489e-17	16.2799	3134	181	69	26944	SEMA3G,DAG1,VEGFA,TMOD3,CXCL13,PCSK6,FUS,PTPRO,ENPEP,NEDD4,CCND1,PLAT,PDPN,CXCL12,NPR3,NPHS1,ADM,PROS1,ISOC2A,SERPINE2,ITGAV,ANGPTL2,GNAI2,SYNPO,MGAT5,SLC51A,FAT1,LOXL2,MIDN,SSR3,DKK2,LRRFIP1,EPAS1,CD59A,TGFBR2,CAVIN1,ARHGAP24,EHD3,LAMP1,MSI2,CLIC4,PLAU,SH3BGRL,TNS2,RBM3,DUSP3,MYOF,RARRES2,C1S1,MYO1D,APLP2,COTL1,PECAM1,SHROOM3,MARVELD1,IQGAP2,ZFP36L2,SGK1,COMT,CLEC2H,SERPINB6B,RAB1A,TAPBP,LARS2,I…
GO:BP	glomerulus development	GO:0032835	FALSE	9.47105e-17	16.0236	75	181	16	26944	PODXL,COL4A3,ACTN4,COL4A4,PTPRO,ENPEP,NPHS1,LBH,HNF1B,PDGFRB,APP,LSP1,EML2,WASL,SHROOM3,MARVELD1
GO:BP	cell differentiation	GO:0030154	FALSE	2.15105e-16	15.6673	4777	181	85	26944	SEMA3G,PODXL,CDKN1C,CYP24A1,DAG1,CRIM1,VEGFA,TMOD3,CLIC5,ACTN4,PTPRO,NEDD4,CCND1,PDPN,CXCL12,H2-D1,NPHS1,DPP4,ADM,MAF,SERPINE2,IGFBP5,ANGPTL2,FSTL1,GPC3,DPYSL2,SELENOP,LBH,ACTN1,MYLK,CADM4,TIMP3,GSN,NOX4,NID1,HNF1B,LOXL2,SPTAN1,DKK2,PDGFRB,APP,LRRFIP1,PLAC8,ITGA3,CLIC3,EPAS1,CD59A,CD34,LSP1,TMEM54,CAVIN1,ARHGAP24,HTRA1,WT1,EHD3,LAMB2,WASL,CLIC4,PLAU,ACTR2,TNS2,CLTC,VDAC2,HEG1,DUSP3,MYOF,PTN,RARRE…
GO:BP	cellular developmental process	GO:0048869	FALSE	2.1807e-16	15.6614	4778	181	85	26944	SEMA3G,PODXL,CDKN1C,CYP24A1,DAG1,CRIM1,VEGFA,TMOD3,CLIC5,ACTN4,PTPRO,NEDD4,CCND1,PDPN,CXCL12,H2-D1,NPHS1,DPP4,ADM,MAF,SERPINE2,IGFBP5,ANGPTL2,FSTL1,GPC3,DPYSL2,SELENOP,LBH,ACTN1,MYLK,CADM4,TIMP3,GSN,NOX4,NID1,HNF1B,LOXL2,SPTAN1,DKK2,PDGFRB,APP,LRRFIP1,PLAC8,ITGA3,CLIC3,EPAS1,CD59A,CD34,LSP1,TMEM54,CAVIN1,ARHGAP24,HTRA1,WT1,EHD3,LAMB2,WASL,CLIC4,PLAU,ACTR2,TNS2,CLTC,VDAC2,HEG1,DUSP3,MYOF,PTN,RARRE…
GO:BP	regulation of locomotion	GO:0040012	FALSE	2.244e-16	15.649	1089	181	41	26944	SEMA3G,PODXL,DAG1,VEGFA,ACTN4,MALAT1,CXCL13,PDPN,CXCL12,FGFBP1,DPP4,RIPOR1,IGFBP5,ANGPTL2,SYNPO,TNS3,HNRNPA0,H3F3B,NID1,DKK2,PDGFRB,APP,LRRFIP1,CLIC3,CD34,KDR,ARHGAP24,CLIC4,PLAU,SH3BGRL,VDAC2,HNRNPK,RARRES2,C1S1,APLP2,COTL1,SHROOM3,ZFP36L2,COMT,NPTN,RPS27RT
GO:BP	positive regulation of cell motility	GO:2000147	FALSE	2.45038e-16	15.6108	607	181	32	26944	SEMA3G,PODXL,VEGFA,ACTN4,MALAT1,CXCL13,PDPN,CXCL12,FGFBP1,RIPOR1,IGFBP5,ANGPTL2,SYNPO,TNS3,HNRNPA0,NID1,PDGFRB,APP,LRRFIP1,CLIC3,CD34,KDR,ARHGAP24,SH3BGRL,VDAC2,RARRES2,C1S1,APLP2,COTL1,SHROOM3,ZFP36L2,COMT
GO:BP	tube morphogenesis	GO:0035239	FALSE	3.49005e-16	15.4572	927	181	38	26944	PODXL,COL4A3,DAG1,VEGFA,CALD1,ENPEP,NEDD4,PDPN,CXCL12,NPR3,FGFBP1,ADM,ANGPTL2,FSTL1,DPYSL2,LBH,HNRNPA0,LOXL2,SPTAN1,APP,CD59A,SLCO2A1,CD34,LSP1,ARHGAP24,HTRA1,EML2,PLAU,SH3BGRL,HEG1,DUSP3,RARRES2,APLP2,SHROOM3,MACF1,ZFP36L2,COMT,TNFAIP8
GO:BP	multicellular organismal process	GO:0032501	FALSE	8.58823e-16	15.0661	9132	181	120	26944	SEMA3G,PODXL,COL4A3,CDKN1C,CYP24A1,DAG1,CRIM1,VEGFA,TMOD3,CLIC5,GATM,ACTN4,CALD1,CXCL13,PCSK6,NES,COL4A4,PTPRO,ENPEP,NEDD4,CCND1,PLAT,PDPN,H2-Q7,CXCL12,NPR3,H2-D1,NPHS1,FGFBP1,DPP4,ADM,PROS1,MAF,SERPINE2,IGFBP5,ITGAV,ANGPTL2,FSTL1,GPC3,DPYSL2,SELENOP,HNRNPA1,SYNPO,MGAT5,SERINC3,LBH,ACTN1,HNRNPA0,AHNAK,CADM4,TIMP3,GSN,FAT1,NOX4,NID1,HNF1B,LOXL2,SPTAN1,DKK2,IQGAP1,PDGFRB,APP,LRRFIP1,PLAC8,ITGA3,CLI…
GO:BP	locomotion	GO:0040011	FALSE	1.41437e-15	14.8494	1273	181	43	26944	SEMA3G,PODXL,DAG1,VEGFA,ACTN4,MALAT1,CXCL13,PTPRO,PDPN,CXCL12,FGFBP1,DPP4,RIPOR1,IGFBP5,ANGPTL2,SYNPO,TNS3,HNRNPA0,H3F3B,NID1,DKK2,PDGFRB,APP,LRRFIP1,CLIC3,CD34,HSPG2,KDR,ARHGAP24,CLIC4,PLAU,SH3BGRL,VDAC2,HNRNPK,RARRES2,C1S1,APLP2,COTL1,SHROOM3,ZFP36L2,COMT,NPTN,RPS27RT
GO:BP	blood vessel morphogenesis	GO:0048514	FALSE	2.50121e-15	14.6018	657	181	32	26944	COL4A3,DAG1,VEGFA,CALD1,ENPEP,NEDD4,CXCL12,NPR3,FGFBP1,ADM,ANGPTL2,FSTL1,LBH,HNRNPA0,SPTAN1,APP,CD59A,SLCO2A1,CD34,LSP1,ARHGAP24,HTRA1,PLAU,SH3BGRL,DUSP3,RARRES2,APLP2,SHROOM3,MACF1,ZFP36L2,COMT,TNFAIP8
GO:BP	regulation of cell motility	GO:2000145	FALSE	2.74145e-15	14.562	1045	181	39	26944	SEMA3G,PODXL,DAG1,VEGFA,ACTN4,MALAT1,CXCL13,PDPN,CXCL12,FGFBP1,DPP4,RIPOR1,IGFBP5,ANGPTL2,SYNPO,TNS3,HNRNPA0,H3F3B,NID1,PDGFRB,APP,LRRFIP1,CLIC3,CD34,KDR,ARHGAP24,CLIC4,PLAU,SH3BGRL,VDAC2,HNRNPK,RARRES2,C1S1,APLP2,COTL1,SHROOM3,ZFP36L2,COMT,NPTN
GO:BP	positive regulation of cell migration	GO:0030335	FALSE	5.54872e-15	14.2558	577	181	30	26944	SEMA3G,PODXL,VEGFA,ACTN4,CXCL13,PDPN,CXCL12,FGFBP1,RIPOR1,IGFBP5,ANGPTL2,SYNPO,TNS3,HNRNPA0,NID1,PDGFRB,APP,LRRFIP1,CLIC3,CD34,ARHGAP24,SH3BGRL,VDAC2,RARRES2,C1S1,APLP2,COTL1,SHROOM3,ZFP36L2,COMT
GO:BP	regulation of multicellular organismal process	GO:0051239	FALSE	8.71628e-15	14.0597	3165	181	66	26944	SEMA3G,COL4A3,CDKN1C,DAG1,VEGFA,GATM,CALD1,CXCL13,PTPRO,CCND1,PLAT,PDPN,H2-Q7,CXCL12,NPR3,H2-D1,FGFBP1,DPP4,ADM,PROS1,MAF,SERPINE2,IGFBP5,ITGAV,ANGPTL2,FSTL1,SYNPO,ACTN1,AHNAK,FAT1,LOXL2,SPTAN1,DKK2,PDGFRB,APP,LRRFIP1,ITGA3,CLIC3,CD59A,SLCO2A1,CD34,LSP1,CAVIN1,ARHGAP24,LAMP1,SH3BGRL,ACTR2,TNS2,VDAC2,HEG1,DUSP3,HNRNPK,MYOF,RARRES2,APLP2,CD24A,MARVELD1,IQGAP2,ZFP36L2,SGK1,MYOM2,COMT,TAPBP,LRPPRC,TN…
GO:BP	vasculature development	GO:0001944	FALSE	9.26465e-15	14.0332	793	181	34	26944	COL4A3,DAG1,VEGFA,CALD1,ENPEP,NEDD4,PDPN,CXCL12,NPR3,FGFBP1,ADM,ANGPTL2,FSTL1,DPYSL2,LBH,HNRNPA0,SPTAN1,APP,CD59A,SLCO2A1,CD34,LSP1,ARHGAP24,HTRA1,PLAU,SH3BGRL,DUSP3,RARRES2,APLP2,SHROOM3,MACF1,ZFP36L2,COMT,TNFAIP8
GO:BP	blood vessel development	GO:0001568	FALSE	2.17688e-14	13.6622	761	181	33	26944	COL4A3,DAG1,VEGFA,CALD1,ENPEP,NEDD4,CXCL12,NPR3,FGFBP1,ADM,ANGPTL2,FSTL1,DPYSL2,LBH,HNRNPA0,SPTAN1,APP,CD59A,SLCO2A1,CD34,LSP1,ARHGAP24,HTRA1,PLAU,SH3BGRL,DUSP3,RARRES2,APLP2,SHROOM3,MACF1,ZFP36L2,COMT,TNFAIP8
GO:BP	regulation of signal transduction	GO:0009966	FALSE	5.42565e-14	13.2655	3005	181	63	26944	CDKN1C,DAG1,CRIM1,VEGFA,ACTN4,PTPRO,NEDD4,CXCL12,FGFBP1,ADM,RIPOR1,SERPINE2,IGFBP5,ITGAV,ANGPTL2,FSTL1,GPC3,DPYSL2,SYNPO,TNS3,SERINC3,TCF21,LBH,ACTN1,AHNAK,H3F3B,GSN,FAT1,NID1,HNF1B,LOXL2,DKK2,IQGAP1,PDGFRB,APP,LRRFIP1,CLIC3,SLCO2A1,HNRNPL,CD34,ARHGAP24,HTRA1,WT1,WASL,ACTR2,DDX5,CLTC,VDAC2,RBM3,DUSP3,HNRNPK,MYOF,PTN,C1S1,APLP2,MARVELD1,PTPRB,IQGAP2,COMT,RAB1A,LRPPRC,DAP,RPS27RT
GO:BP	supramolecular fiber organization	GO:0097435	FALSE	1.17877e-13	12.9286	806	181	33	26944	TMOD3,ACTN4,CALD1,FUS,NPHS1,FSTL1,MGAT5,MYLK,FAT1,NOX4,NID1,SPTAN1,MIDN,PDGFRB,APP,LRRFIP1,CAP1,YWHAE,CLIC4,ACTR2,TNS2,MYO1D,HNRNPA3,APLP2,COTL1,PECAM1,SHROOM3,IQGAP2,TJP1,ZFP36L2,MYOM2,BMPR2,RAB1A
GO:BP	regulation of signaling	GO:0023051	FALSE	1.18714e-13	12.9255	3616	181	69	26944	CDKN1C,DAG1,CRIM1,VEGFA,ACTN4,PTPRO,NEDD4,PLAT,CXCL12,NSF,FGFBP1,ADM,RIPOR1,SERPINE2,IGFBP5,ITGAV,ANGPTL2,FSTL1,GPC3,DPYSL2,SYNPO,MGAT5,TNS3,SERINC3,TCF21,LBH,ACTN1,AHNAK,H3F3B,GSN,FAT1,NID1,HNF1B,LOXL2,SSR3,DKK2,IQGAP1,PDGFRB,APP,LRRFIP1,CLIC3,EPAS1,SLCO2A1,HNRNPL,CD34,ARHGAP24,HTRA1,WT1,WASL,ACTR2,DDX5,CLTC,VDAC2,RBM3,DUSP3,HNRNPK,MYOF,PTN,RARRES2,C1S1,APLP2,MARVELD1,PTPRB,IQGAP2,COMT,RAB1A,LRP…
GO:BP	actin filament organization	GO:0007015	TRUE	1.29666e-13	12.8872	456	181	26	26944	TMOD3,ACTN4,CALD1,NPHS1,FSTL1,MGAT5,MYLK,FAT1,NOX4,NID1,MIDN,PDGFRB,YWHAE,CLIC4,ACTR2,TNS2,MYO1D,HNRNPA3,APLP2,COTL1,PECAM1,SHROOM3,IQGAP2,TJP1,ZFP36L2,RAB1A
GO:BP	regulation of cell migration	GO:0030334	FALSE	1.31341e-13	12.8816	984	181	36	26944	SEMA3G,PODXL,DAG1,VEGFA,ACTN4,CXCL13,PDPN,CXCL12,FGFBP1,DPP4,RIPOR1,IGFBP5,ANGPTL2,SYNPO,TNS3,HNRNPA0,NID1,PDGFRB,APP,LRRFIP1,CLIC3,CD34,ARHGAP24,CLIC4,PLAU,SH3BGRL,VDAC2,HNRNPK,RARRES2,C1S1,APLP2,COTL1,SHROOM3,ZFP36L2,COMT,NPTN
GO:BP	tissue development	GO:0009888	FALSE	1.45662e-13	12.8367	2122	181	52	26944	SEMA3G,PODXL,CDKN1C,DAG1,VEGFA,CLIC5,PTPRO,NEDD4,CCND1,PDPN,CXCL12,NPHS1,ADM,MAF,SERPINE2,IGFBP5,ANGPTL2,FSTL1,GPC3,DPYSL2,LBH,ACTN1,HNRNPA0,GSN,NOX4,NID1,LOXL2,SPTAN1,PDGFRB,APP,CLIC3,CD59A,CD34,LSP1,ARHGAP24,HTRA1,EML2,WASL,PLAU,CLTC,VDAC2,HEG1,DUSP3,RARRES2,APLP2,SHROOM3,MARVELD1,ZFP36L2,BMPR2,COMT,TNFAIP8,DAP
GO:BP	response to stress	GO:0006950	FALSE	1.71464e-13	12.7658	3936	181	72	26944	DAG1,VEGFA,PLOD2,CXCL13,SRSF5,FUS,NEDD4,CCND1,PLAT,PDPN,H2-Q7,CXCL12,NPR3,H2-D1,DPP4,ADM,PROS1,RIPOR1,SERPINE2,ITGAV,ANGPTL2,CCN2,TCF21,HNRNPA0,SLC51A,TSPAN2,CADM4,H3F3B,FAT1,NID1,SPTAN1,APP,LRRFIP1,ITGA3,CD59A,HNRNPL,LSP1,HSPG2,TMEM54,ARHGAP24,HTRA1,WT1,EHD3,MSI2,WASL,SH3BGRL,ACTR2,TNS2,CLTC,PBX1,MYOF,PTN,RARRES2,C1S1,PECAM1,SHROOM3,CD24A,MARVELD1,SGK1,MYOM2,COMT,CLEC2H,RAB3B,ARHGAP28,TAPBP,LARS…
GO:BP	angiogenesis	GO:0001525	FALSE	2.33712e-13	12.6313	561	181	28	26944	COL4A3,DAG1,VEGFA,CALD1,ENPEP,CXCL12,NPR3,FGFBP1,ADM,ANGPTL2,FSTL1,LBH,SPTAN1,APP,CD59A,SLCO2A1,CD34,LSP1,ARHGAP24,HTRA1,PLAU,SH3BGRL,RARRES2,APLP2,SHROOM3,MACF1,ZFP36L2,TNFAIP8
GO:BP	cell adhesion	GO:0007155	FALSE	2.38126e-13	12.6232	1465	181	43	26944	PODXL,COL4A3,DAG1,VEGFA,ACTN4,CXCL13,PDPN,H2-Q7,CXCL12,H2-D1,NPHS1,BCAM,DPP4,SERPINE2,ANGPTL2,FSTL1,MYLK,H3F3B,NOX4,HNF1B,PDGFRB,LRRFIP1,PLAC8,CLIC3,SLCO2A1,CD34,LSP1,TMEM54,CAVIN1,ARHGAP24,WASL,SH3BGRL,ACTR2,HNRNPK,RARRES2,MYO1D,COTL1,SHROOM3,MARVELD1,PTPRB,ZFP36L2,TAPBP,LRPPRC
GO:BP	kidney development	GO:0001822	FALSE	3.27412e-13	12.4849	346	181	23	26944	PODXL,COL4A3,CDKN1C,VEGFA,ACTN4,COL4A4,PTPRO,ENPEP,NPHS1,DPYSL2,LBH,HNF1B,LOXL2,PDGFRB,APP,CLIC3,LSP1,EML2,WASL,DDX5,HEG1,SHROOM3,MARVELD1
GO:BP	response to endogenous stimulus	GO:0009719	FALSE	4.02806e-13	12.3949	1935	181	49	26944	CDKN1C,DAG1,CRIM1,VEGFA,GATM,CXCL13,SRSF5,NEDD4,CCND1,CXCL12,FGFBP1,ADM,IGFBP5,FSTL1,GPC3,DPYSL2,SYNPO,LBH,ACTN1,H3F3B,TIMP3,GSN,PDGFRB,APP,LRRFIP1,CLIC3,SLCO2A1,CD34,ARHGAP24,WT1,EML2,DDX5,CLTC,VDAC2,HNRNPK,MYOF,PTN,C1S1,APLP2,COTL1,MARVELD1,PTPRB,SGK1,MYOM2,COMT,CLEC2H,LRPPRC,TNFAIP8,DAP
GO:BP	regulation of cell communication	GO:0010646	FALSE	4.77941e-13	12.3206	3616	181	68	26944	CDKN1C,DAG1,CRIM1,VEGFA,ACTN4,PTPRO,NEDD4,PLAT,CXCL12,FGFBP1,ADM,RIPOR1,SERPINE2,IGFBP5,ITGAV,ANGPTL2,FSTL1,GPC3,DPYSL2,SYNPO,MGAT5,TNS3,SERINC3,TCF21,LBH,ACTN1,AHNAK,H3F3B,GSN,FAT1,NID1,HNF1B,LOXL2,SSR3,DKK2,IQGAP1,PDGFRB,APP,LRRFIP1,CLIC3,EPAS1,SLCO2A1,HNRNPL,CD34,ARHGAP24,HTRA1,WT1,WASL,ACTR2,DDX5,CLTC,VDAC2,RBM3,DUSP3,HNRNPK,MYOF,PTN,RARRES2,C1S1,APLP2,MARVELD1,PTPRB,IQGAP2,COMT,RAB1A,LRPPRC,…
GO:BP	anatomical structure formation involved in morphogenesis	GO:0048646	FALSE	5.13966e-13	12.2891	1221	181	39	26944	PODXL,COL4A3,DAG1,VEGFA,TMOD3,CALD1,ENPEP,PDPN,CXCL12,NPR3,NPHS1,FGFBP1,ADM,ANGPTL2,FSTL1,LBH,MYLK,LOXL2,SPTAN1,APP,CLIC3,CD59A,SLCO2A1,CD34,LSP1,ARHGAP24,HTRA1,PLAU,SH3BGRL,RARRES2,APLP2,SHROOM3,MACF1,IQGAP2,ZFP36L2,BMPR2,COMT,TAPBP,TNFAIP8
GO:BP	renal system development	GO:0072001	FALSE	6.87284e-13	12.1629	358	181	23	26944	PODXL,COL4A3,CDKN1C,VEGFA,ACTN4,COL4A4,PTPRO,ENPEP,NPHS1,DPYSL2,LBH,HNF1B,LOXL2,PDGFRB,APP,CLIC3,LSP1,EML2,WASL,DDX5,HEG1,SHROOM3,MARVELD1
GO:BP	cellular component organization	GO:0016043	FALSE	1.03805e-12	11.9838	7612	181	103	26944	SEMA3G,PODXL,COL4A3,CDKN1C,DAG1,VEGFA,TMOD3,CLIC5,ACTN4,CALD1,CXCL13,NES,FUS,COL4A4,PTPRO,NEDD4,PDPN,CXCL12,H2-D1,NPHS1,NSF,DPP4,ADM,PROS1,SERPINE2,IGFBP5,ITGAV,ANGPTL2,CCN2,FSTL1,DPYSL2,SELENOP,MGAT5,SERINC3,MYLK,HNRNPA0,AHNAK,TSPAN2,CADM4,TIMP3,FAT1,NOX4,NID1,HNF1B,LOXL2,SPTAN1,MIDN,DKK2,PDGFRB,APP,LRRFIP1,PLAC8,CLIC3,EPAS1,CD59A,HNRNPL,LSP1,HSPG2,ARHGAP24,HTRA1,EML2,CAP1,YWHAE,LAMP1,MSI2,WASL,…
GO:BP	positive regulation of cellular component organization	GO:0051130	FALSE	1.05751e-12	11.9757	1248	181	39	26944	DAG1,VEGFA,ACTN4,CXCL13,NES,PDPN,CXCL12,NPHS1,NSF,PROS1,SERPINE2,FSTL1,DPYSL2,MGAT5,TSPAN2,FAT1,NID1,DKK2,PDGFRB,APP,LRRFIP1,CLIC3,ARHGAP24,CLIC4,ACTR2,TNS2,VDAC2,HNRNPK,MYOF,RARRES2,MYO1D,APLP2,COTL1,CD24A,MARVELD1,MYOM2,COMT,LRPPRC,RPS27RT
GO:BP	regulation of cellular component biogenesis	GO:0044087	FALSE	1.94676e-12	11.7107	1010	181	35	26944	PODXL,DAG1,VEGFA,TMOD3,CXCL13,NPHS1,FSTL1,MGAT5,TIMP3,FAT1,NID1,MIDN,DKK2,PDGFRB,LRRFIP1,HNRNPL,ARHGAP24,HTRA1,CAP1,CLIC4,TNS2,VDAC2,RBM3,HNRNPK,MYO1D,APLP2,COTL1,PECAM1,SHROOM3,MARVELD1,IQGAP2,ZFP36L2,MYOM2,RAB1A,PLPP1
GO:BP	positive regulation of response to stimulus	GO:0048584	FALSE	2.59882e-12	11.5852	2359	181	53	26944	CDKN1C,VEGFA,ACTN4,CXCL13,FUS,NEDD4,PLAT,H2-Q7,CXCL12,H2-D1,FGFBP1,DPP4,IGFBP5,ITGAV,ANGPTL2,FSTL1,DPYSL2,SYNPO,TNS3,SERINC3,TCF21,HNRNPA0,AHNAK,GSN,FAT1,NID1,HNF1B,DKK2,IQGAP1,PDGFRB,APP,LRRFIP1,SLCO2A1,HNRNPL,CD34,ARHGAP24,EHD3,MSI2,WASL,CLIC4,SH3BGRL,TNS2,CLTC,VDAC2,HNRNPK,RARRES2,C1S1,KIRREL,MARVELD1,COMT,LRPPRC,DAP,RPS27RT
GO:BP	circulatory system development	GO:0072359	FALSE	2.67535e-12	11.5726	1216	181	38	26944	COL4A3,DAG1,VEGFA,CALD1,ENPEP,NEDD4,PDPN,CXCL12,NPR3,FGFBP1,ADM,ANGPTL2,FSTL1,DPYSL2,LBH,HNRNPA0,NID1,SPTAN1,APP,CLIC3,CD59A,SLCO2A1,CD34,LSP1,TMEM54,ARHGAP24,HTRA1,EML2,PLAU,SH3BGRL,DUSP3,RARRES2,APLP2,SHROOM3,MACF1,ZFP36L2,COMT,TNFAIP8
GO:BP	intracellular signaling cassette	GO:0141124	FALSE	2.67551e-12	11.5726	1794	181	46	26944	DAG1,VEGFA,ACTN4,NEDD4,PDPN,CXCL12,NPHS1,ADM,RIPOR1,SERPINE2,IGFBP5,ITGAV,ANGPTL2,FSTL1,SYNPO,SERINC3,ACTN1,H3F3B,GSN,FAT1,NID1,DKK2,PDGFRB,APP,LRRFIP1,CLIC3,HNRNPL,TGFBR2,CD34,ARHGAP24,HTRA1,YWHAE,EHD3,ACTR2,VDAC2,DUSP3,HNRNPK,APLP2,SHROOM3,MARVELD1,IQGAP2,SGK1,COMT,RAB1A,NPTN,LRPPRC
GO:BP	actin cytoskeleton organization	GO:0030036	FALSE	6.80304e-12	11.1673	695	181	29	26944	TMOD3,ACTN4,CALD1,NPHS1,FSTL1,MGAT5,MYLK,FAT1,NOX4,NID1,MIDN,PDGFRB,APP,YWHAE,CLIC4,ACTR2,TNS2,MYO1D,HNRNPA3,SLC6A19,APLP2,COTL1,PECAM1,SHROOM3,IQGAP2,TJP1,ZFP36L2,BMPR2,RAB1A
GO:BP	cellular component organization or biogenesis	GO:0071840	FALSE	7.07573e-12	11.1502	7815	181	103	26944	SEMA3G,PODXL,COL4A3,CDKN1C,DAG1,VEGFA,TMOD3,CLIC5,ACTN4,CALD1,CXCL13,NES,FUS,COL4A4,PTPRO,NEDD4,PDPN,CXCL12,H2-D1,NPHS1,NSF,DPP4,ADM,PROS1,SERPINE2,IGFBP5,ITGAV,ANGPTL2,CCN2,FSTL1,DPYSL2,SELENOP,MGAT5,SERINC3,MYLK,HNRNPA0,AHNAK,TSPAN2,CADM4,TIMP3,FAT1,NOX4,NID1,HNF1B,LOXL2,SPTAN1,MIDN,DKK2,PDGFRB,APP,LRRFIP1,PLAC8,CLIC3,EPAS1,CD59A,HNRNPL,LSP1,HSPG2,ARHGAP24,HTRA1,EML2,CAP1,YWHAE,LAMP1,MSI2,WASL,…
GO:BP	cell population proliferation	GO:0008283	FALSE	7.63115e-12	11.1174	2168	181	50	26944	COL4A3,CDKN1C,VEGFA,NES,ENPEP,CCND1,PDPN,H2-Q7,CXCL12,NPR3,H2-D1,FGFBP1,DPP4,ADM,SERPINE2,IGFBP5,ANGPTL2,FSTL1,DPYSL2,SYNPO,SERINC3,ACTN1,H3F3B,TIMP3,GSN,NID1,LOXL2,SPTAN1,APP,LRRFIP1,ITGA3,SLCO2A1,CD34,LSP1,TMEM54,ARHGAP24,WT1,EML2,SH3BGRL,DDX5,VDAC2,HEG1,RARRES2,MARVELD1,ZFP36L2,COMT,CLEC2H,TNFAIP8,CTSL,DAP
GO:BP	actin filament-based process	GO:0030029	FALSE	1.99251e-11	10.7006	782	181	30	26944	TMOD3,ACTN4,CALD1,PDPN,NPHS1,FSTL1,MGAT5,MYLK,FAT1,NOX4,NID1,MIDN,PDGFRB,APP,YWHAE,CLIC4,ACTR2,TNS2,MYO1D,HNRNPA3,SLC6A19,APLP2,COTL1,PECAM1,SHROOM3,IQGAP2,TJP1,ZFP36L2,BMPR2,RAB1A
GO:BP	epithelium development	GO:0060429	FALSE	2.7768e-11	10.5565	1309	181	38	26944	PODXL,CDKN1C,DAG1,VEGFA,CLIC5,PTPRO,CCND1,PDPN,CXCL12,NPHS1,ADM,MAF,SERPINE2,IGFBP5,GPC3,DPYSL2,LBH,ACTN1,NOX4,LOXL2,PDGFRB,CD59A,CD34,LSP1,ARHGAP24,HTRA1,EML2,WASL,PLAU,HEG1,DUSP3,APLP2,SHROOM3,MARVELD1,ZFP36L2,COMT,TNFAIP8,DAP
GO:BP	cytoskeleton organization	GO:0007010	FALSE	3.78103e-11	10.4224	1466	181	40	26944	DAG1,TMOD3,ACTN4,CALD1,NES,NPHS1,FSTL1,SELENOP,MGAT5,MYLK,FAT1,NOX4,NID1,MIDN,DKK2,PDGFRB,APP,HNRNPL,HSPG2,CAP1,YWHAE,CLIC4,ACTR2,TNS2,SDCBP,MYO1D,HNRNPA3,SLC6A19,APLP2,COTL1,PECAM1,SHROOM3,SPTBN1,IQGAP2,TJP1,ZFP36L2,MYOM2,BMPR2,RAB1A,PLPP1
GO:BP	regulation of cell population proliferation	GO:0042127	FALSE	6.80107e-11	10.1674	1799	181	44	26944	COL4A3,CDKN1C,VEGFA,NES,CCND1,PDPN,H2-Q7,CXCL12,NPR3,H2-D1,FGFBP1,DPP4,ADM,SERPINE2,IGFBP5,ANGPTL2,FSTL1,DPYSL2,SYNPO,SERINC3,ACTN1,H3F3B,GSN,NID1,APP,LRRFIP1,ITGA3,SLCO2A1,CD34,TMEM54,ARHGAP24,WT1,EML2,SH3BGRL,DDX5,VDAC2,HEG1,RARRES2,MARVELD1,ZFP36L2,COMT,CLEC2H,TNFAIP8,DAP
GO:BP	positive regulation of multicellular organismal process	GO:0051240	FALSE	7.49455e-11	10.1253	1804	181	44	26944	DAG1,VEGFA,GATM,CCND1,PLAT,PDPN,H2-Q7,CXCL12,NPR3,H2-D1,DPP4,ADM,SERPINE2,FSTL1,ACTN1,FAT1,SPTAN1,DKK2,APP,LRRFIP1,ITGA3,CD59A,SLCO2A1,CD34,LSP1,ARHGAP24,SH3BGRL,ACTR2,TNS2,VDAC2,DUSP3,MYOF,RARRES2,APLP2,CD24A,MARVELD1,IQGAP2,ZFP36L2,MYOM2,COMT,TAPBP,LRPPRC,TNFAIP8,RPS27RT
GO:BP	cell-substrate adhesion	GO:0031589	FALSE	7.63269e-11	10.1173	356	181	21	26944	DAG1,VEGFA,ACTN4,PDPN,BCAM,ANGPTL2,FSTL1,MYLK,HNF1B,PDGFRB,CLIC3,LSP1,ARHGAP24,WASL,SH3BGRL,ACTR2,HNRNPK,RARRES2,COTL1,SHROOM3,TAPBP
GO:BP	cellular process	GO:0009987	FALSE	9.60496e-11	10.0175	20967	181	176	26944	SEMA3G,PODXL,COL4A3,CDKN1C,CYP24A1,DAG1,CRIM1,VEGFA,TMOD3,CLIC5,PLOD2,GATM,ACTN4,MALAT1,CALD1,CXCL13,SRSF5,PCSK6,SLC13A1,NES,FUS,COL4A4,PTPRO,ENPEP,NEDD4,CCND1,PLAT,PDPN,H2-Q7,CXCL12,NPR3,H2-D1,NPHS1,NSF,FGFBP1,BCAM,DPP4,ADM,PROS1,MAF,RIPOR1,SERPINE2,IGFBP5,ITGAV,ANGPTL2,CCN2,FSTL1,GPC3,DPYSL2,SELENOP,HNRNPA1,GNAI2,SYNPO,MGAT5,TNS3,SERINC3,TCF21,LBH,ACTN1,MYLK,HNRNPA0,SLC51A,ACPP,AHNAK,TSPAN2,CAD…
GO:BP	regulation of protein metabolic process	GO:0051246	FALSE	1.03753e-10	9.984	1901	181	45	26944	COL4A3,VEGFA,PTPRO,NEDD4,CCND1,PLAT,NSF,SERPINE2,IGFBP5,ITGAV,ANGPTL2,FSTL1,DPYSL2,H3F3B,GSN,FAT1,NID1,DKK2,PDGFRB,APP,LRRFIP1,CD59A,HNRNPL,ARHGAP24,EHD3,LAMB2,SH3BGRL,SIRPA,ACTR2,PBX1,DUSP3,HNRNPK,C1S1,MYO1D,APLP2,SHROOM3,MARVELD1,PTPRB,MACF1,SGK1,ARHGAP28,TAPBP,LRPPRC,BTG1,SEMA5A
GO:BP	signaling	GO:0023052	FALSE	1.04871e-10	9.97935	7472	181	98	26944	SEMA3G,COL4A3,CDKN1C,DAG1,CRIM1,VEGFA,ACTN4,CXCL13,PTPRO,NEDD4,CCND1,PLAT,PDPN,CXCL12,NPR3,NPHS1,NSF,FGFBP1,ADM,RIPOR1,SERPINE2,IGFBP5,ITGAV,ANGPTL2,FSTL1,GPC3,DPYSL2,SYNPO,MGAT5,TNS3,SERINC3,TCF21,LBH,ACTN1,AHNAK,H3F3B,GSN,FAT1,NID1,HNF1B,LOXL2,SSR3,DKK2,IQGAP1,PDGFRB,APP,LRRFIP1,CLIC3,EPAS1,SLCO2A1,HNRNPL,TGFBR2,CD34,LSP1,HSPG2,TMEM54,CAVIN1,ARHGAP24,HTRA1,WT1,YWHAE,EHD3,MSI2,WASL,SH3BGRL,ACTR2…
GO:BP	intracellular signal transduction	GO:0035556	FALSE	1.6216e-10	9.79006	2610	181	53	26944	DAG1,VEGFA,ACTN4,NEDD4,CCND1,PDPN,CXCL12,NPHS1,ADM,RIPOR1,SERPINE2,IGFBP5,ITGAV,ANGPTL2,FSTL1,SYNPO,SERINC3,TCF21,ACTN1,H3F3B,GSN,FAT1,NID1,DKK2,PDGFRB,APP,LRRFIP1,CLIC3,HNRNPL,TGFBR2,CD34,ARHGAP24,HTRA1,YWHAE,EHD3,ACTR2,CLTC,VDAC2,RBM3,DUSP3,HNRNPK,MYOF,APLP2,COTL1,SHROOM3,MARVELD1,IQGAP2,SGK1,MYOM2,COMT,RAB1A,NPTN,LRPPRC
GO:BP	growth	GO:0040007	FALSE	1.89319e-10	9.72281	1044	181	33	26944	SEMA3G,CDKN1C,DAG1,VEGFA,CXCL12,ADM,SERPINE2,IGFBP5,DPYSL2,HNRNPA1,TIMP3,LOXL2,DKK2,PDGFRB,APP,LRRFIP1,PLAC8,ITGA3,EPAS1,CD34,ARHGAP24,EML2,WASL,PLAU,SH3BGRL,DDX5,VDAC2,DUSP3,MYOF,RARRES2,MYOM2,COMT,RPS27RT
GO:BP	cell morphogenesis	GO:0000902	FALSE	1.94415e-10	9.71127	1045	181	33	26944	SEMA3G,DAG1,VEGFA,CLIC5,NES,PTPRO,NEDD4,PDPN,CXCL12,MYLK,NOX4,NID1,DKK2,PDGFRB,LRRFIP1,PLAC8,HNRNPL,ARHGAP24,YWHAE,WASL,CLIC4,PLAU,TNS2,DUSP3,MYOF,RARRES2,ARPC2,SHROOM3,PTPRB,MYOM2,COMT,LRPPRC,RPS27RT
GO:BP	regulation of cytoskeleton organization	GO:0051493	FALSE	2.46923e-10	9.60744	522	181	24	26944	TMOD3,NES,NPHS1,FSTL1,MGAT5,FAT1,NID1,MIDN,DKK2,APP,CAP1,SDCBP,MYO1D,SLC6A19,APLP2,COTL1,PECAM1,SHROOM3,IQGAP2,TJP1,ZFP36L2,MYOM2,RAB1A,PLPP1
GO:BP	cell development	GO:0048468	FALSE	2.66214e-10	9.57477	3202	181	59	26944	SEMA3G,PODXL,CDKN1C,DAG1,VEGFA,TMOD3,CLIC5,ACTN4,PTPRO,NEDD4,CXCL12,H2-D1,NPHS1,DPP4,ADM,MAF,SERPINE2,DPYSL2,SELENOP,MYLK,CADM4,TIMP3,NOX4,DKK2,PDGFRB,APP,LRRFIP1,PLAC8,CLIC3,EPAS1,CD59A,CD34,LSP1,ARHGAP24,LAMB2,WASL,CLIC4,PLAU,ACTR2,TNS2,HEG1,DUSP3,MYOF,PTN,RARRES2,APLP2,ARPC2,SHROOM3,MARVELD1,PTPRB,ZFP36L2,SGK1,MYOM2,BMPR2,COMT,TAPBP,LRPPRC,DAP,RPS27RT
GO:BP	cell communication	GO:0007154	FALSE	2.79358e-10	9.55384	7582	181	98	26944	SEMA3G,COL4A3,CDKN1C,CYP24A1,DAG1,CRIM1,VEGFA,ACTN4,CXCL13,PTPRO,NEDD4,CCND1,PLAT,PDPN,CXCL12,NPR3,NPHS1,FGFBP1,ADM,RIPOR1,SERPINE2,IGFBP5,ITGAV,ANGPTL2,FSTL1,GPC3,DPYSL2,SYNPO,MGAT5,TNS3,SERINC3,TCF21,LBH,ACTN1,AHNAK,H3F3B,GSN,FAT1,NID1,HNF1B,LOXL2,SSR3,DKK2,IQGAP1,PDGFRB,APP,LRRFIP1,CLIC3,EPAS1,SLCO2A1,HNRNPL,TGFBR2,CD34,LSP1,HSPG2,TMEM54,CAVIN1,ARHGAP24,HTRA1,WT1,YWHAE,EHD3,MSI2,WASL,SH3BGRL,A…
GO:BP	nephron epithelium development	GO:0072009	FALSE	3.27592e-10	9.48467	127	181	14	26944	PODXL,VEGFA,PTPRO,NPHS1,DPYSL2,LBH,LOXL2,PDGFRB,LSP1,EML2,WASL,HEG1,SHROOM3,MARVELD1
GO:BP	epithelial cell differentiation	GO:0030855	FALSE	7.71602e-10	9.11261	777	181	28	26944	PODXL,CDKN1C,VEGFA,CLIC5,PTPRO,CCND1,PDPN,NPHS1,MAF,GPC3,LBH,ACTN1,NOX4,LOXL2,PDGFRB,CD59A,LSP1,ARHGAP24,WASL,PLAU,DUSP3,APLP2,SHROOM3,MARVELD1,ZFP36L2,COMT,TNFAIP8,DAP
GO:BP	regulation of cell adhesion	GO:0030155	FALSE	1.55657e-09	8.80783	800	181	28	26944	PODXL,DAG1,VEGFA,ACTN4,CXCL13,PDPN,H2-Q7,CXCL12,H2-D1,DPP4,SERPINE2,ANGPTL2,HNF1B,PDGFRB,CLIC3,SLCO2A1,CD34,TMEM54,CAVIN1,ARHGAP24,WASL,SH3BGRL,ACTR2,HNRNPK,RARRES2,COTL1,MARVELD1,ZFP36L2
GO:BP	cell surface receptor signaling pathway	GO:0007166	FALSE	1.62381e-09	8.78946	2766	181	53	26944	SEMA3G,COL4A3,CDKN1C,CRIM1,VEGFA,ACTN4,CXCL13,PTPRO,NEDD4,CCND1,PLAT,CXCL12,FGFBP1,SERPINE2,IGFBP5,ITGAV,ANGPTL2,FSTL1,GPC3,DPYSL2,SYNPO,TNS3,AHNAK,H3F3B,GSN,HNF1B,LOXL2,DKK2,IQGAP1,PDGFRB,APP,LRRFIP1,CLIC3,SLCO2A1,HNRNPL,CD34,TMEM54,ARHGAP24,WT1,WASL,SH3BGRL,DDX5,CLTC,VDAC2,HNRNPK,PTN,RARRES2,C1S1,SHROOM3,MARVELD1,IQGAP2,COMT,LRPPRC
GO:BP	negative regulation of cellular component organization	GO:0051129	FALSE	2.22972e-09	8.65175	751	181	27	26944	SEMA3G,VEGFA,TMOD3,H2-D1,DPP4,ANGPTL2,TIMP3,FAT1,MIDN,CLIC3,HNRNPL,HTRA1,CAP1,CLIC4,ACTR2,VDAC2,RBM3,RARRES2,APLP2,COTL1,SHROOM3,CD24A,IQGAP2,ZFP36L2,MYOM2,RAB1A,RPS27RT
GO:BP	cellular anatomical entity morphogenesis	GO:0032989	FALSE	3.15551e-09	8.50093	824	181	28	26944	SEMA3G,DAG1,VEGFA,TMOD3,NES,PTPRO,NEDD4,PDPN,CXCL12,DKK2,PDGFRB,APP,LRRFIP1,PLAC8,ARHGAP24,WASL,CLIC4,TNS2,MYOF,RARRES2,ARPC2,PTPRB,MYOM2,BMPR2,COMT,TAPBP,LRPPRC,RPS27RT
GO:BP	response to wounding	GO:0009611	FALSE	4.12958e-09	8.38409	541	181	23	26944	DAG1,VEGFA,SRSF5,PLAT,PDPN,PROS1,RIPOR1,SERPINE2,CCN2,HNRNPA0,TSPAN2,H3F3B,LSP1,ARHGAP24,HTRA1,WASL,SH3BGRL,PTN,RARRES2,SHROOM3,MARVELD1,SGK1,PLPP1
GO:BP	signal transduction	GO:0007165	FALSE	4.50857e-09	8.34596	6895	181	90	26944	SEMA3G,COL4A3,CDKN1C,DAG1,CRIM1,VEGFA,ACTN4,CXCL13,PTPRO,NEDD4,CCND1,PLAT,PDPN,CXCL12,NPR3,NPHS1,FGFBP1,ADM,RIPOR1,SERPINE2,IGFBP5,ITGAV,ANGPTL2,FSTL1,GPC3,DPYSL2,SYNPO,TNS3,SERINC3,TCF21,LBH,ACTN1,AHNAK,H3F3B,GSN,FAT1,NID1,HNF1B,LOXL2,DKK2,IQGAP1,PDGFRB,APP,LRRFIP1,CLIC3,SLCO2A1,HNRNPL,TGFBR2,CD34,LSP1,HSPG2,TMEM54,ARHGAP24,HTRA1,WT1,YWHAE,EHD3,MSI2,WASL,SH3BGRL,ACTR2,DDX5,CLTC,VDAC2,RBM3,DUSP3,…
GO:BP	cell projection organization	GO:0030030	FALSE	4.80881e-09	8.31796	1706	181	40	26944	SEMA3G,PODXL,DAG1,VEGFA,CLIC5,NES,PTPRO,NEDD4,PDPN,CXCL12,H2-D1,ADM,SERPINE2,SELENOP,HNRNPA0,CADM4,FAT1,DKK2,PDGFRB,APP,LRRFIP1,PLAC8,CLIC3,EPAS1,ARHGAP24,HTRA1,LAMP1,WASL,CLIC4,TNS2,MYOF,RARRES2,ARPC2,COTL1,MARVELD1,PTPRB,MYOM2,COMT,LRPPRC,RPS27RT
GO:BP	enzyme-linked receptor protein signaling pathway	GO:0007167	FALSE	4.99441e-09	8.30152	970	181	30	26944	COL4A3,CDKN1C,CRIM1,VEGFA,NEDD4,PLAT,FGFBP1,IGFBP5,FSTL1,GPC3,DPYSL2,SYNPO,H3F3B,DKK2,PDGFRB,APP,CLIC3,SLCO2A1,CD34,ARHGAP24,WT1,DDX5,CLTC,VDAC2,HNRNPK,PTN,C1S1,IQGAP2,COMT,LRPPRC
GO:BP	cell death	GO:0008219	FALSE	5.02384e-09	8.29896	2125	181	45	26944	COL4A3,VEGFA,ACTN4,NES,CCND1,PDPN,CXCL12,ADM,ANGPTL2,FSTL1,GPC3,SYNPO,TCF21,GSN,FAT1,NID1,LOXL2,DKK2,APP,LRRFIP1,ITGA3,SLCO2A1,CD34,HSPG2,ARHGAP24,WT1,EML2,MSI2,CLTC,RBM3,MYOF,RARRES2,APLP2,CD24A,MARVELD1,PTPRB,ZFP36L2,MYOM2,COMT,CHMP4B,TNFAIP8,GNB1,CTSL,DAP,SEMA5A
GO:BP	programmed cell death	GO:0012501	FALSE	5.02384e-09	8.29896	2125	181	45	26944	COL4A3,VEGFA,ACTN4,NES,CCND1,PDPN,CXCL12,ADM,ANGPTL2,FSTL1,GPC3,SYNPO,TCF21,GSN,FAT1,NID1,LOXL2,DKK2,APP,LRRFIP1,ITGA3,SLCO2A1,CD34,HSPG2,ARHGAP24,WT1,EML2,MSI2,CLTC,RBM3,MYOF,RARRES2,APLP2,CD24A,MARVELD1,PTPRB,ZFP36L2,MYOM2,COMT,CHMP4B,TNFAIP8,GNB1,CTSL,DAP,SEMA5A
GO:BP	apoptotic process	GO:0006915	FALSE	5.97685e-09	8.22353	2050	181	44	26944	COL4A3,VEGFA,ACTN4,NES,CCND1,PDPN,CXCL12,ADM,ANGPTL2,FSTL1,GPC3,SYNPO,TCF21,GSN,FAT1,NID1,LOXL2,DKK2,APP,LRRFIP1,ITGA3,SLCO2A1,CD34,HSPG2,ARHGAP24,WT1,EML2,CLTC,RBM3,MYOF,RARRES2,APLP2,CD24A,MARVELD1,PTPRB,ZFP36L2,MYOM2,COMT,CHMP4B,TNFAIP8,GNB1,CTSL,DAP,SEMA5A
GO:BP	regulation of intracellular signal transduction	GO:1902531	FALSE	6.43314e-09	8.19158	1722	181	40	26944	DAG1,VEGFA,ACTN4,NEDD4,CXCL12,RIPOR1,SERPINE2,IGFBP5,ITGAV,ANGPTL2,FSTL1,SYNPO,SERINC3,TCF21,ACTN1,H3F3B,GSN,FAT1,NID1,DKK2,PDGFRB,APP,LRRFIP1,CLIC3,HNRNPL,CD34,ARHGAP24,HTRA1,ACTR2,CLTC,RBM3,DUSP3,HNRNPK,MYOF,APLP2,MARVELD1,IQGAP2,COMT,RAB1A,LRPPRC
GO:BP	negative regulation of response to stimulus	GO:0048585	FALSE	6.55044e-09	8.18373	1723	181	40	26944	SEMA3G,DAG1,CRIM1,CXCL13,PTPRO,NEDD4,PLAT,H2-Q7,CXCL12,H2-D1,DPP4,ADM,PROS1,RIPOR1,SERPINE2,IGFBP5,ANGPTL2,DPYSL2,SYNPO,SERINC3,LBH,ACTN1,H3F3B,GSN,IQGAP1,LRRFIP1,CLIC3,SLCO2A1,HNRNPL,HTRA1,WT1,SH3BGRL,ACTR2,DDX5,RBM3,DUSP3,HNRNPK,MARVELD1,PTPRB,RPS27RT
GO:BP	cellular response to stimulus	GO:0051716	FALSE	6.6816e-09	8.17512	8752	181	104	26944	SEMA3G,COL4A3,CDKN1C,CYP24A1,DAG1,CRIM1,VEGFA,ACTN4,CXCL13,FUS,PTPRO,NEDD4,CCND1,PLAT,PDPN,H2-Q7,CXCL12,NPR3,NPHS1,FGFBP1,DPP4,ADM,RIPOR1,SERPINE2,IGFBP5,ITGAV,ANGPTL2,FSTL1,GPC3,DPYSL2,GNAI2,SYNPO,TNS3,SERINC3,TCF21,LBH,ACTN1,HNRNPA0,AHNAK,H3F3B,GSN,FAT1,NID1,HNF1B,LOXL2,DKK2,IQGAP1,PDGFRB,APP,LRRFIP1,CLIC3,CD59A,SLCO2A1,HNRNPL,TGFBR2,CD34,LSP1,HSPG2,TMEM54,ARHGAP24,HTRA1,WT1,EML2,YWHAE,EHD3,MSI…
GO:BP	positive regulation of cell adhesion	GO:0045785	FALSE	7.66794e-09	8.11532	504	181	22	26944	PODXL,DAG1,VEGFA,CXCL13,PDPN,H2-Q7,CXCL12,H2-D1,DPP4,ANGPTL2,HNF1B,PDGFRB,CLIC3,SLCO2A1,CD34,ARHGAP24,WASL,ACTR2,RARRES2,COTL1,MARVELD1,ZFP36L2
GO:BP	kidney epithelium development	GO:0072073	FALSE	8.03652e-09	8.09493	160	181	14	26944	PODXL,VEGFA,PTPRO,NPHS1,DPYSL2,LBH,LOXL2,PDGFRB,LSP1,EML2,WASL,HEG1,SHROOM3,MARVELD1
GO:BP	glomerular epithelium development	GO:0072010	FALSE	8.93058e-09	8.04912	26	181	8	26944	PODXL,PTPRO,NPHS1,PDGFRB,LSP1,WASL,SHROOM3,MARVELD1
GO:BP	plasma membrane bounded cell projection organization	GO:0120036	FALSE	1.0041e-08	7.99822	1666	181	39	26944	SEMA3G,PODXL,DAG1,VEGFA,CLIC5,PTPRO,NEDD4,PDPN,CXCL12,H2-D1,ADM,SERPINE2,SELENOP,HNRNPA0,CADM4,FAT1,DKK2,PDGFRB,APP,LRRFIP1,PLAC8,CLIC3,EPAS1,ARHGAP24,HTRA1,LAMP1,WASL,CLIC4,TNS2,MYOF,RARRES2,ARPC2,COTL1,MARVELD1,PTPRB,MYOM2,COMT,LRPPRC,RPS27RT
GO:BP	regulation of metabolic process	GO:0019222	FALSE	1.17109e-08	7.93141	6882	181	89	26944	COL4A3,CDKN1C,VEGFA,GATM,ACTN4,SRSF5,FUS,PTPRO,NEDD4,CCND1,PLAT,H2-Q7,NPR3,H2-D1,NSF,MAF,SERPINE2,IGFBP5,ITGAV,ANGPTL2,FSTL1,DPYSL2,GNAI2,SYNPO,LBH,ACTN1,MYLK,SLC51A,TSPAN2,H3F3B,TIMP3,GSN,FAT1,NID1,LOXL2,SPTAN1,DKK2,PDGFRB,APP,LRRFIP1,ALCAM,ITGA3,CLIC3,EPAS1,CD59A,SLCO2A1,HNRNPL,SRRM2,CD34,LSP1,CAVIN1,ARHGAP24,EML2,EHD3,LAMB2,CLIC4,SH3BGRL,SIRPA,ACTR2,TNS2,CLTC,SDCBP,VDAC2,PBX1,HEG1,DUSP3,HNRNPK…
GO:BP	response to abiotic stimulus	GO:0009628	FALSE	1.50961e-08	7.82114	1300	181	34	26944	DAG1,VEGFA,PLOD2,NEDD4,CCND1,PLAT,PDPN,CXCL12,DPP4,ADM,SERPINE2,MGAT5,HNRNPA0,FAT1,SPTAN1,LRRFIP1,ITGA3,CD59A,TMEM54,ARHGAP24,EHD3,SH3BGRL,PBX1,PTN,RARRES2,SLC6A19,CD24A,MARVELD1,ZFP36L2,MYOM2,CLEC2H,ARHGAP28,LRPPRC,CTSL
GO:BP	cellular response to endogenous stimulus	GO:0071495	FALSE	2.20511e-08	7.65657	1629	181	38	26944	CDKN1C,CRIM1,VEGFA,CXCL13,NEDD4,FGFBP1,IGFBP5,FSTL1,GPC3,DPYSL2,SYNPO,LBH,ACTN1,H3F3B,PDGFRB,APP,LRRFIP1,CLIC3,SLCO2A1,CD34,ARHGAP24,WT1,EML2,DDX5,CLTC,VDAC2,HNRNPK,MYOF,PTN,C1S1,APLP2,COTL1,PTPRB,SGK1,MYOM2,COMT,CLEC2H,LRPPRC
GO:BP	regulation of nitrogen compound metabolic process	GO:0051171	FALSE	3.88363e-08	7.41076	5229	181	74	26944	COL4A3,CDKN1C,VEGFA,ACTN4,SRSF5,FUS,PTPRO,NEDD4,CCND1,PLAT,NSF,MAF,SERPINE2,IGFBP5,ITGAV,ANGPTL2,FSTL1,DPYSL2,LBH,ACTN1,MYLK,SLC51A,TSPAN2,H3F3B,GSN,FAT1,NID1,LOXL2,SPTAN1,DKK2,PDGFRB,APP,LRRFIP1,ALCAM,ITGA3,CD59A,HNRNPL,SRRM2,CAVIN1,ARHGAP24,EML2,EHD3,LAMB2,CLIC4,SH3BGRL,SIRPA,ACTR2,TNS2,CLTC,SDCBP,VDAC2,PBX1,HEG1,DUSP3,HNRNPK,MYOF,C1S1,MYO1D,SLC6A19,APLP2,SHROOM3,CD24A,MARVELD1,PTPRB,MACF1,SGK1…
GO:BP	regulation of actin cytoskeleton organization	GO:0032956	FALSE	4.00961e-08	7.3969	344	181	18	26944	TMOD3,NPHS1,FSTL1,MGAT5,FAT1,NID1,MIDN,APP,MYO1D,SLC6A19,APLP2,COTL1,PECAM1,SHROOM3,IQGAP2,TJP1,ZFP36L2,RAB1A
GO:BP	regulation of actin filament-based process	GO:0032970	FALSE	4.25071e-08	7.37154	393	181	19	26944	TMOD3,PDPN,NPHS1,FSTL1,MGAT5,FAT1,NID1,MIDN,APP,MYO1D,SLC6A19,APLP2,COTL1,PECAM1,SHROOM3,IQGAP2,TJP1,ZFP36L2,RAB1A
GO:BP	neuron projection development	GO:0031175	FALSE	4.47744e-08	7.34897	1131	181	31	26944	SEMA3G,DAG1,VEGFA,CLIC5,PTPRO,NEDD4,CXCL12,H2-D1,ADM,SERPINE2,SELENOP,CADM4,DKK2,PDGFRB,LRRFIP1,PLAC8,CLIC3,EPAS1,ARHGAP24,WASL,CLIC4,TNS2,MYOF,RARRES2,ARPC2,MARVELD1,PTPRB,MYOM2,COMT,LRPPRC,RPS27RT
GO:BP	ameboidal-type cell migration	GO:0001667	FALSE	4.75697e-08	7.32267	446	181	20	26944	SEMA3G,VEGFA,ACTN4,CXCL13,CXCL12,FGFBP1,DPP4,ANGPTL2,GPC3,DPYSL2,SERINC3,SPTAN1,PDGFRB,CLIC3,CD34,ARHGAP24,YWHAE,RARRES2,SHROOM3,COMT
GO:BP	cellular response to growth factor stimulus	GO:0071363	FALSE	4.92605e-08	7.3075	732	181	25	26944	CDKN1C,CRIM1,VEGFA,CXCL13,NEDD4,FGFBP1,FSTL1,GPC3,DPYSL2,H3F3B,PDGFRB,APP,CLIC3,SLCO2A1,CD34,ARHGAP24,WT1,CLTC,VDAC2,HNRNPK,PTN,COTL1,SGK1,COMT,LRPPRC
GO:BP	neuron development	GO:0048666	FALSE	5.41403e-08	7.26648	1287	181	33	26944	SEMA3G,CDKN1C,DAG1,VEGFA,CLIC5,PTPRO,NEDD4,CXCL12,H2-D1,ADM,SERPINE2,SELENOP,CADM4,DKK2,PDGFRB,LRRFIP1,PLAC8,CLIC3,EPAS1,ARHGAP24,WASL,CLIC4,TNS2,HEG1,MYOF,RARRES2,ARPC2,MARVELD1,PTPRB,MYOM2,COMT,LRPPRC,RPS27RT
GO:BP	response to external stimulus	GO:0009605	FALSE	6.27778e-08	7.20219	3042	181	53	26944	SEMA3G,CYP24A1,DAG1,VEGFA,CLIC5,GATM,CXCL13,PTPRO,NEDD4,PLAT,H2-Q7,CXCL12,H2-D1,DPP4,ADM,PROS1,RIPOR1,SERPINE2,ITGAV,ANGPTL2,DPYSL2,TCF21,SLC51A,FAT1,DKK2,APP,LRRFIP1,ITGA3,HNRNPL,HSPG2,ARHGAP24,WT1,EHD3,MSI2,CLIC4,SH3BGRL,ACTR2,TNS2,HNRNPK,RARRES2,C1S1,RAPGEF3,PECAM1,MARVELD1,ZFP36L2,COMT,CLEC2H,TAPBP,GNB1,CTSL,DAP,SEMA5A,RPS27RT
GO:BP	cell-matrix adhesion	GO:0007160	FALSE	6.38601e-08	7.19477	224	181	15	26944	DAG1,VEGFA,BCAM,ANGPTL2,FSTL1,MYLK,HNF1B,PDGFRB,CLIC3,LSP1,ARHGAP24,SH3BGRL,ACTR2,HNRNPK,SHROOM3
GO:BP	glomerular basement membrane development	GO:0032836	FALSE	6.78438e-08	7.16849	11	181	6	26944	COL4A3,COL4A4,NPHS1,HNF1B,EML2,WASL
GO:BP	regulation of primary metabolic process	GO:0080090	FALSE	6.97545e-08	7.15643	5407	181	75	26944	COL4A3,CDKN1C,VEGFA,ACTN4,SRSF5,FUS,PTPRO,NEDD4,CCND1,PLAT,NSF,MAF,SERPINE2,IGFBP5,ITGAV,ANGPTL2,FSTL1,DPYSL2,LBH,ACTN1,MYLK,SLC51A,TSPAN2,H3F3B,GSN,FAT1,NID1,LOXL2,SPTAN1,DKK2,PDGFRB,APP,LRRFIP1,ALCAM,ITGA3,EPAS1,CD59A,HNRNPL,SRRM2,CAVIN1,ARHGAP24,EML2,EHD3,LAMB2,CLIC4,SH3BGRL,SIRPA,ACTR2,TNS2,CLTC,SDCBP,VDAC2,PBX1,HEG1,DUSP3,HNRNPK,MYOF,C1S1,MYO1D,SLC6A19,APLP2,SHROOM3,CD24A,MARVELD1,PTPRB,MACF…
GO:BP	regulation of macromolecule metabolic process	GO:0060255	FALSE	7.11966e-08	7.14754	6358	181	83	26944	COL4A3,CDKN1C,VEGFA,ACTN4,SRSF5,FUS,PTPRO,NEDD4,CCND1,PLAT,H2-Q7,H2-D1,NSF,MAF,SERPINE2,IGFBP5,ITGAV,ANGPTL2,FSTL1,DPYSL2,GNAI2,LBH,ACTN1,MYLK,SLC51A,TSPAN2,H3F3B,TIMP3,GSN,FAT1,NID1,LOXL2,SPTAN1,DKK2,PDGFRB,APP,LRRFIP1,ALCAM,ITGA3,CLIC3,CD59A,SLCO2A1,HNRNPL,SRRM2,CD34,LSP1,CAVIN1,ARHGAP24,EML2,EHD3,LAMB2,CLIC4,SH3BGRL,SIRPA,ACTR2,TNS2,CLTC,SDCBP,VDAC2,PBX1,HEG1,DUSP3,HNRNPK,MYOF,C1S1,MYO1D,SLC6A…
GO:BP	cell junction organization	GO:0034330	FALSE	8.26511e-08	7.08275	814	181	26	26944	DAG1,VEGFA,ACTN4,PTPRO,NEDD4,NPHS1,ANGPTL2,MGAT5,MYLK,DKK2,PDGFRB,LRRFIP1,CLIC3,ARHGAP24,WASL,CLIC4,TNS2,VDAC2,DUSP3,HNRNPK,MYOF,RARRES2,MYO1D,SHROOM3,ZFP36L2,LRPPRC
GO:BP	response to growth factor	GO:0070848	FALSE	1.12088e-07	6.95044	761	181	25	26944	CDKN1C,CRIM1,VEGFA,CXCL13,NEDD4,FGFBP1,FSTL1,GPC3,DPYSL2,H3F3B,PDGFRB,APP,CLIC3,SLCO2A1,CD34,ARHGAP24,WT1,CLTC,VDAC2,HNRNPK,PTN,COTL1,SGK1,COMT,LRPPRC
GO:BP	lung development	GO:0030324	FALSE	1.18469e-07	6.92639	234	181	15	26944	DAG1,VEGFA,PDPN,IGFBP5,FSTL1,DPYSL2,SERINC3,LBH,APP,CLIC3,CD59A,CD34,ARHGAP24,DUSP3,COMT
GO:BP	regulation of chemotaxis	GO:0050920	FALSE	1.33575e-07	6.87427	236	181	15	26944	SEMA3G,VEGFA,CXCL13,CXCL12,DPP4,DKK2,APP,LRRFIP1,ARHGAP24,CLIC4,HNRNPK,RARRES2,C1S1,COMT,RPS27RT
GO:BP	localization	GO:0051179	FALSE	1.35127e-07	6.86926	5364	181	74	26944	DAG1,FTL1-PS1,VEGFA,CLIC5,ACTN4,PCSK6,SLC13A1,NEDD4,CCND1,CXCL12,NPR3,NPHS1,NSF,ADM,PROS1,RIPOR1,SERPINE2,ITGAV,ANGPTL2,FSTL1,DPYSL2,SELENOP,GNAI2,SYNPO,HNRNPA0,ACPP,FAT1,LOXL2,SSR3,GALNT10,DKK2,PDGFRB,APP,LRRFIP1,CLIC3,ACSL4,EPAS1,CSNK1A1,CD34,CAVIN1,KDR,YWHAE,EHD3,LAMP1,MSI2,CLIC4,PLAU,ACTR2,TNS2,SDCBP,VDAC2,RBM3,DUSP3,MYOF,RARRES2,HNRNPA3,PAM,RAPGEF3,APLP2,COTL1,SHROOM3,CD24A,MARVELD1,PTPRB,IQ…
GO:BP	nervous system development	GO:0007399	FALSE	1.35795e-07	6.86712	2529	181	47	26944	SEMA3G,CDKN1C,DAG1,VEGFA,CLIC5,NES,PTPRO,NEDD4,CCND1,CXCL12,H2-D1,ADM,SERPINE2,SELENOP,HNRNPA1,CADM4,FAT1,NOX4,LOXL2,DKK2,PDGFRB,LRRFIP1,PLAC8,CLIC3,EPAS1,CD34,ARHGAP24,EHD3,LAMB2,WASL,CLIC4,TNS2,VDAC2,HEG1,MYOF,RARRES2,ARPC2,MARVELD1,APLP1,PTPRB,MACF1,IQGAP2,MYOM2,COMT,LRPPRC,DAP,RPS27RT
GO:BP	respiratory tube development	GO:0030323	FALSE	1.41774e-07	6.8484	237	181	15	26944	DAG1,VEGFA,PDPN,IGFBP5,FSTL1,DPYSL2,SERINC3,LBH,APP,CLIC3,CD59A,CD34,ARHGAP24,DUSP3,COMT
GO:BP	organelle organization	GO:0006996	FALSE	1.51968e-07	6.81825	3518	181	57	26944	CDKN1C,DAG1,TMOD3,ACTN4,CALD1,NES,NPHS1,SERPINE2,CCN2,FSTL1,SELENOP,MGAT5,SERINC3,MYLK,AHNAK,TIMP3,FAT1,NOX4,NID1,MIDN,DKK2,PDGFRB,APP,CD59A,HNRNPL,LSP1,HSPG2,ARHGAP24,CAP1,YWHAE,LAMP1,MSI2,CLIC4,ACTR2,TNS2,SDCBP,VDAC2,RBM3,MYO1D,HNRNPA3,SLC6A19,APLP2,COTL1,PECAM1,SHROOM3,CD24A,MARVELD1,SPTBN1,IQGAP2,TJP1,ZFP36L2,MYOM2,BMPR2,RAB1A,TAPBP,PLPP1
GO:BP	cell projection morphogenesis	GO:0048858	FALSE	2.14449e-07	6.66868	721	181	24	26944	SEMA3G,DAG1,VEGFA,NES,PTPRO,NEDD4,PDPN,CXCL12,DKK2,PDGFRB,LRRFIP1,PLAC8,ARHGAP24,WASL,CLIC4,TNS2,MYOF,RARRES2,ARPC2,PTPRB,MYOM2,COMT,LRPPRC,RPS27RT
GO:BP	developmental growth	GO:0048589	FALSE	2.15101e-07	6.66736	785	181	25	26944	SEMA3G,CDKN1C,DAG1,VEGFA,CXCL12,ADM,TIMP3,LOXL2,DKK2,PDGFRB,APP,LRRFIP1,PLAC8,ITGA3,CD34,ARHGAP24,WASL,PLAU,SH3BGRL,DDX5,DUSP3,MYOF,RARRES2,COMT,RPS27RT
GO:BP	regulation of supramolecular fiber organization	GO:1902903	FALSE	2.8581e-07	6.54392	388	181	18	26944	TMOD3,NPHS1,FSTL1,MGAT5,FAT1,NID1,MIDN,LRRFIP1,CAP1,MYO1D,APLP2,COTL1,PECAM1,SHROOM3,IQGAP2,ZFP36L2,MYOM2,RAB1A
GO:BP	regulation of cellular metabolic process	GO:0031323	FALSE	3.41657e-07	6.46641	6425	181	82	26944	CDKN1C,VEGFA,ACTN4,SRSF5,FUS,PTPRO,NEDD4,CCND1,PLAT,H2-Q7,H2-D1,MAF,SERPINE2,IGFBP5,ITGAV,ANGPTL2,FSTL1,GNAI2,SYNPO,LBH,ACTN1,MYLK,SLC51A,TSPAN2,H3F3B,TIMP3,GSN,FAT1,NID1,LOXL2,SPTAN1,DKK2,PDGFRB,APP,LRRFIP1,ALCAM,ITGA3,CLIC3,EPAS1,CD59A,SLCO2A1,SRRM2,CD34,LSP1,CAVIN1,ARHGAP24,EML2,EHD3,LAMB2,CLIC4,SH3BGRL,SIRPA,ACTR2,TNS2,CLTC,SDCBP,VDAC2,PBX1,HEG1,DUSP3,HNRNPK,MYOF,C1S1,MYO1D,SLC6A19,APLP2,SHRO…
GO:BP	endothelium development	GO:0003158	FALSE	3.92163e-07	6.40653	141	181	12	26944	VEGFA,PDPN,GPC3,LSP1,ARHGAP24,PLAU,DUSP3,APLP2,SHROOM3,ZFP36L2,COMT,TNFAIP8
GO:BP	regulation of plasma membrane bounded cell projection organization	GO:0120035	FALSE	4.88146e-07	6.31145	751	181	24	26944	SEMA3G,PODXL,VEGFA,NEDD4,PDPN,CXCL12,H2-D1,SERPINE2,SELENOP,DKK2,PDGFRB,LRRFIP1,CLIC3,HTRA1,CLIC4,TNS2,MYOF,RARRES2,COTL1,MARVELD1,MYOM2,COMT,LRPPRC,RPS27RT
GO:BP	positive regulation of signaling	GO:0023056	FALSE	5.18189e-07	6.28551	1990	181	40	26944	CDKN1C,VEGFA,ACTN4,NEDD4,CXCL12,NSF,FGFBP1,SERPINE2,IGFBP5,ITGAV,ANGPTL2,FSTL1,DPYSL2,SYNPO,TNS3,SERINC3,TCF21,AHNAK,GSN,FAT1,NID1,HNF1B,DKK2,IQGAP1,PDGFRB,APP,LRRFIP1,EPAS1,HNRNPL,CD34,ARHGAP24,WASL,CLTC,VDAC2,MYOF,RARRES2,MARVELD1,COMT,LRPPRC,DAP
GO:BP	generation of neurons	GO:0048699	FALSE	5.46397e-07	6.26249	1651	181	36	26944	SEMA3G,CDKN1C,DAG1,VEGFA,CLIC5,PTPRO,NEDD4,CCND1,CXCL12,H2-D1,ADM,SERPINE2,SELENOP,CADM4,NOX4,DKK2,PDGFRB,LRRFIP1,PLAC8,CLIC3,EPAS1,ARHGAP24,EHD3,WASL,CLIC4,TNS2,HEG1,MYOF,RARRES2,ARPC2,MARVELD1,PTPRB,MYOM2,COMT,LRPPRC,RPS27RT
GO:BP	regulation of anatomical structure size	GO:0090066	FALSE	5.68487e-07	6.24528	571	181	21	26944	SEMA3G,VEGFA,TMOD3,CXCL12,NPR3,NPHS1,ADM,FAT1,LOXL2,MIDN,ARHGAP24,MYO1D,APLP2,COTL1,PECAM1,SHROOM3,IQGAP2,COMT,SERPINB6B,RAB1A,RPS27RT
GO:BP	respiratory system development	GO:0060541	FALSE	6.07996e-07	6.2161	263	181	15	26944	DAG1,VEGFA,PDPN,IGFBP5,FSTL1,DPYSL2,SERINC3,LBH,APP,CLIC3,CD59A,CD34,ARHGAP24,DUSP3,COMT
GO:BP	negative regulation of metabolic process	GO:0009892	FALSE	6.08844e-07	6.21549	3336	181	54	26944	CDKN1C,VEGFA,FUS,PTPRO,NEDD4,CCND1,PLAT,NPR3,MAF,SERPINE2,IGFBP5,ANGPTL2,FSTL1,LBH,ACTN1,SLC51A,H3F3B,TIMP3,GSN,LOXL2,SPTAN1,PDGFRB,LRRFIP1,ALCAM,CD59A,SLCO2A1,SRRM2,LSP1,ARHGAP24,EML2,EHD3,SH3BGRL,ACTR2,CLTC,SDCBP,VDAC2,PBX1,DUSP3,HNRNPK,MYOF,MYO1D,APLP2,SHROOM3,CD24A,MARVELD1,MACF1,SGK1,COMT,CLEC2H,ARHGAP28,CHMP4B,LRPPRC,BTG1,SEMA5A
GO:BP	transport	GO:0006810	FALSE	6.09439e-07	6.21507	4397	181	64	26944	DAG1,FTL1-PS1,VEGFA,CLIC5,ACTN4,PCSK6,SLC13A1,NEDD4,CCND1,CXCL12,NPR3,NSF,ADM,PROS1,RIPOR1,SERPINE2,ITGAV,ANGPTL2,FSTL1,DPYSL2,SELENOP,GNAI2,SYNPO,HNRNPA0,ACPP,FAT1,LOXL2,SSR3,DKK2,APP,LRRFIP1,ACSL4,EPAS1,CSNK1A1,CD34,CAVIN1,KDR,YWHAE,EHD3,LAMP1,MSI2,CLIC4,PLAU,ACTR2,TNS2,SDCBP,VDAC2,RBM3,MYOF,HNRNPA3,PAM,RAPGEF3,APLP2,SHROOM3,MARVELD1,PTPRB,IQGAP2,MYOM2,CLEC2H,SERPINB6B,TAPBP,CHMP4B,PLPP1,BTG1
GO:BP	regulation of cell projection organization	GO:0031344	FALSE	7.06769e-07	6.15072	765	181	24	26944	SEMA3G,PODXL,VEGFA,NEDD4,PDPN,CXCL12,H2-D1,SERPINE2,SELENOP,DKK2,PDGFRB,LRRFIP1,CLIC3,HTRA1,CLIC4,TNS2,MYOF,RARRES2,COTL1,MARVELD1,MYOM2,COMT,LRPPRC,RPS27RT
GO:BP	endocytosis	GO:0006897	FALSE	7.1406e-07	6.14627	701	181	23	26944	VEGFA,ACTN4,NEDD4,NSF,ADM,PROS1,ANGPTL2,DPYSL2,SELENOP,FAT1,LRRFIP1,CD34,YWHAE,LAMP1,CLIC4,ACTR2,SDCBP,VDAC2,MYOF,SHROOM3,MARVELD1,PTPRB,TAPBP
GO:BP	endothelial cell differentiation	GO:0045446	FALSE	8.48747e-07	6.07122	118	181	11	26944	VEGFA,PDPN,GPC3,ARHGAP24,PLAU,DUSP3,APLP2,SHROOM3,ZFP36L2,COMT,TNFAIP8
GO:BP	epithelial cell migration	GO:0010631	FALSE	8.79633e-07	6.0557	316	181	16	26944	VEGFA,ACTN4,CXCL13,CXCL12,FGFBP1,DPP4,ANGPTL2,GPC3,SERINC3,SPTAN1,CLIC3,CD34,ARHGAP24,RARRES2,SHROOM3,COMT
GO:BP	regulation of cellular response to growth factor stimulus	GO:0090287	FALSE	9.6421e-07	6.01583	318	181	16	26944	CDKN1C,CRIM1,VEGFA,CXCL13,NEDD4,FGFBP1,GPC3,DPYSL2,H3F3B,CLIC3,SLCO2A1,ARHGAP24,WT1,VDAC2,PTN,LRPPRC
GO:BP	epithelium migration	GO:0090132	FALSE	1.00925e-06	5.996	319	181	16	26944	VEGFA,ACTN4,CXCL13,CXCL12,FGFBP1,DPP4,ANGPTL2,GPC3,SERINC3,SPTAN1,CLIC3,CD34,ARHGAP24,RARRES2,SHROOM3,COMT
GO:BP	plasma membrane bounded cell projection morphogenesis	GO:0120039	FALSE	1.01817e-06	5.99218	714	181	23	26944	SEMA3G,DAG1,VEGFA,PTPRO,NEDD4,PDPN,CXCL12,DKK2,PDGFRB,LRRFIP1,PLAC8,ARHGAP24,WASL,CLIC4,TNS2,MYOF,RARRES2,ARPC2,PTPRB,MYOM2,COMT,LRPPRC,RPS27RT
GO:BP	tissue morphogenesis	GO:0048729	FALSE	1.02266e-06	5.99027	651	181	22	26944	PODXL,DAG1,VEGFA,PDPN,CXCL12,ADM,IGFBP5,DPYSL2,LBH,HNRNPA0,NOX4,LOXL2,CLIC3,CD34,ARHGAP24,HTRA1,EML2,PLAU,HEG1,DUSP3,COMT,DAP
GO:BP	positive regulation of signal transduction	GO:0009967	FALSE	1.14986e-06	5.93936	1613	181	35	26944	CDKN1C,VEGFA,ACTN4,NEDD4,CXCL12,FGFBP1,IGFBP5,ITGAV,ANGPTL2,FSTL1,DPYSL2,SYNPO,TNS3,SERINC3,TCF21,AHNAK,GSN,FAT1,NID1,HNF1B,DKK2,IQGAP1,PDGFRB,APP,LRRFIP1,HNRNPL,CD34,ARHGAP24,WASL,CLTC,VDAC2,MARVELD1,COMT,LRPPRC,DAP
GO:BP	negative regulation of multicellular organismal process	GO:0051241	FALSE	1.16574e-06	5.9334	1214	181	30	26944	SEMA3G,COL4A3,VEGFA,CXCL13,PTPRO,PLAT,NPR3,ADM,PROS1,SERPINE2,IGFBP5,SYNPO,LOXL2,SPTAN1,LRRFIP1,ITGA3,SLCO2A1,CD34,LSP1,CAVIN1,SH3BGRL,ACTR2,HNRNPK,MYOF,RARRES2,CD24A,MARVELD1,COMT,LRPPRC,RPS27RT
GO:BP	establishment of localization	GO:0051234	FALSE	1.24493e-06	5.90485	4696	181	66	26944	DAG1,FTL1-PS1,VEGFA,CLIC5,ACTN4,PCSK6,SLC13A1,NEDD4,CCND1,CXCL12,NPR3,NSF,ADM,PROS1,RIPOR1,SERPINE2,ITGAV,ANGPTL2,FSTL1,DPYSL2,SELENOP,GNAI2,SYNPO,HNRNPA0,ACPP,FAT1,LOXL2,SSR3,GALNT10,DKK2,APP,LRRFIP1,ACSL4,EPAS1,CSNK1A1,CD34,CAVIN1,KDR,YWHAE,EHD3,LAMP1,MSI2,CLIC4,PLAU,ACTR2,TNS2,SDCBP,VDAC2,RBM3,MYOF,HNRNPA3,PAM,RAPGEF3,APLP2,COTL1,SHROOM3,MARVELD1,PTPRB,IQGAP2,MYOM2,CLEC2H,SERPINB6B,TAPBP,CHMP4…
GO:BP	regulation of actin filament organization	GO:0110053	FALSE	1.24601e-06	5.90448	277	181	15	26944	TMOD3,NPHS1,FSTL1,MGAT5,FAT1,NID1,MIDN,MYO1D,APLP2,COTL1,PECAM1,SHROOM3,IQGAP2,ZFP36L2,RAB1A
GO:BP	tissue migration	GO:0090130	FALSE	1.32272e-06	5.87853	325	181	16	26944	VEGFA,ACTN4,CXCL13,CXCL12,FGFBP1,DPP4,ANGPTL2,GPC3,SERINC3,SPTAN1,CLIC3,CD34,ARHGAP24,RARRES2,SHROOM3,COMT
GO:BP	negative regulation of cellular metabolic process	GO:0031324	FALSE	1.41855e-06	5.84815	3108	181	51	26944	CDKN1C,VEGFA,FUS,PTPRO,NEDD4,CCND1,PLAT,MAF,SERPINE2,IGFBP5,ANGPTL2,FSTL1,LBH,ACTN1,SLC51A,H3F3B,TIMP3,GSN,LOXL2,SPTAN1,PDGFRB,LRRFIP1,ALCAM,CD59A,SLCO2A1,SRRM2,LSP1,ARHGAP24,EML2,EHD3,SH3BGRL,ACTR2,CLTC,SDCBP,VDAC2,PBX1,DUSP3,HNRNPK,MYOF,MYO1D,SHROOM3,CD24A,MARVELD1,MACF1,SGK1,COMT,CLEC2H,CHMP4B,LRPPRC,BTG1,SEMA5A
GO:BP	cell-cell adhesion	GO:0098609	FALSE	1.57155e-06	5.80367	934	181	26	26944	PODXL,VEGFA,CXCL13,PDPN,H2-Q7,CXCL12,H2-D1,NPHS1,DPP4,SERPINE2,ANGPTL2,H3F3B,NOX4,PLAC8,CLIC3,SLCO2A1,CD34,LSP1,CAVIN1,ACTR2,HNRNPK,MYO1D,SHROOM3,MARVELD1,ZFP36L2,LRPPRC
GO:BP	regulation of protein-containing complex assembly	GO:0043254	FALSE	1.59633e-06	5.79688	432	181	18	26944	VEGFA,TMOD3,CXCL13,NPHS1,TIMP3,FAT1,MIDN,HNRNPL,CAP1,RBM3,MYO1D,COTL1,PECAM1,SHROOM3,MARVELD1,IQGAP2,MYOM2,RAB1A
GO:BP	regulation of localization	GO:0032879	FALSE	1.65532e-06	5.78112	2161	181	41	26944	DAG1,VEGFA,ACTN4,NEDD4,CXCL12,NPR3,NSF,PROS1,RIPOR1,SERPINE2,ITGAV,ANGPTL2,DPYSL2,SELENOP,SYNPO,HNRNPA0,FAT1,SSR3,DKK2,PDGFRB,APP,LRRFIP1,CLIC3,EPAS1,EHD3,LAMP1,MSI2,CLIC4,ACTR2,SDCBP,VDAC2,MYOF,RARRES2,APLP2,COTL1,SHROOM3,IQGAP2,MYOM2,SERPINB6B,CHMP4B,LRPPRC
GO:BP	epithelial cell proliferation	GO:0050673	FALSE	1.69485e-06	5.77087	489	181	19	26944	COL4A3,CDKN1C,VEGFA,ENPEP,CCND1,CXCL12,FGFBP1,IGFBP5,DPYSL2,LOXL2,SPTAN1,LSP1,TMEM54,ARHGAP24,WT1,SH3BGRL,RARRES2,COMT,DAP
GO:BP	positive regulation of metabolic process	GO:0009893	FALSE	1.7024e-06	5.76894	3745	181	57	26944	COL4A3,CDKN1C,VEGFA,GATM,ACTN4,SRSF5,FUS,NEDD4,CCND1,H2-Q7,H2-D1,NSF,MAF,ITGAV,FSTL1,DPYSL2,GNAI2,SYNPO,LBH,ACTN1,MYLK,SLC51A,FAT1,NID1,LOXL2,DKK2,PDGFRB,APP,LRRFIP1,ITGA3,CLIC3,CD59A,HNRNPL,CD34,LSP1,ARHGAP24,EML2,CLIC4,SH3BGRL,SIRPA,TNS2,VDAC2,PBX1,HEG1,DUSP3,MYOF,C1S1,APLP2,SHROOM3,CD24A,MARVELD1,IQGAP2,SGK1,COMT,CLEC2H,TAPBP,LRPPRC
GO:BP	protein polymerization	GO:0051258	FALSE	1.75646e-06	5.75536	284	181	15	26944	TMOD3,NPHS1,FAT1,MIDN,CAP1,CLIC4,RBM3,MYO1D,COTL1,PECAM1,SHROOM3,IQGAP2,MYOM2,RAB1A,PLPP1
GO:BP	positive regulation of cell communication	GO:0010647	FALSE	1.87847e-06	5.7262	1990	181	39	26944	CDKN1C,VEGFA,ACTN4,NEDD4,CXCL12,FGFBP1,SERPINE2,IGFBP5,ITGAV,ANGPTL2,FSTL1,DPYSL2,SYNPO,TNS3,SERINC3,TCF21,AHNAK,GSN,FAT1,NID1,HNF1B,DKK2,IQGAP1,PDGFRB,APP,LRRFIP1,EPAS1,HNRNPL,CD34,ARHGAP24,WASL,CLTC,VDAC2,MYOF,RARRES2,MARVELD1,COMT,LRPPRC,DAP
GO:BP	response to chemical	GO:0042221	FALSE	2.04741e-06	5.6888	5561	181	73	26944	SEMA3G,COL4A3,CYP24A1,DAG1,VEGFA,GATM,ACTN4,CXCL13,SRSF5,FUS,PTPRO,NEDD4,CCND1,H2-Q7,CXCL12,DPP4,ADM,RIPOR1,IGFBP5,ITGAV,ANGPTL2,HNRNPA1,GNAI2,SYNPO,LBH,ACTN1,HNRNPA0,SLC51A,TIMP3,GSN,FAT1,NID1,LOXL2,SPTAN1,DKK2,PDGFRB,APP,LRRFIP1,CLIC3,CD59A,HNRNPL,CD34,HSPG2,TMEM54,CAVIN1,ARHGAP24,EML2,CLIC4,PLAU,ACTR2,TNS2,DDX5,CLTC,HNRNPK,MYOF,RARRES2,C1S1,SLC6A19,RAPGEF3,APLP2,COTL1,MARVELD1,PTPRB,ZFP36L2,SG…
GO:BP	neuron differentiation	GO:0030182	FALSE	2.18459e-06	5.66063	1569	181	34	26944	SEMA3G,CDKN1C,DAG1,VEGFA,CLIC5,PTPRO,NEDD4,CCND1,CXCL12,H2-D1,ADM,SERPINE2,SELENOP,CADM4,DKK2,PDGFRB,LRRFIP1,PLAC8,CLIC3,EPAS1,ARHGAP24,WASL,CLIC4,TNS2,HEG1,MYOF,RARRES2,ARPC2,MARVELD1,PTPRB,MYOM2,COMT,LRPPRC,RPS27RT
GO:BP	positive regulation of cell population proliferation	GO:0008284	FALSE	2.2887e-06	5.64041	1097	181	28	26944	VEGFA,NES,CCND1,H2-Q7,CXCL12,H2-D1,FGFBP1,DPP4,ADM,IGFBP5,ANGPTL2,FSTL1,SYNPO,SERINC3,ACTN1,APP,ITGA3,SLCO2A1,CD34,TMEM54,ARHGAP24,WT1,SH3BGRL,VDAC2,HEG1,RARRES2,MARVELD1,ZFP36L2
GO:BP	regulation of apoptotic process	GO:0042981	FALSE	2.36933e-06	5.62538	1658	181	35	26944	VEGFA,ACTN4,NES,CCND1,PDPN,CXCL12,ADM,ANGPTL2,FSTL1,GPC3,SYNPO,TCF21,GSN,FAT1,NID1,LOXL2,DKK2,APP,LRRFIP1,ITGA3,SLCO2A1,ARHGAP24,WT1,EML2,RBM3,MYOF,RARRES2,APLP2,CD24A,MARVELD1,ZFP36L2,MYOM2,TNFAIP8,GNB1,DAP
GO:BP	circulatory system process	GO:0003013	FALSE	2.47857e-06	5.6058	559	181	20	26944	VEGFA,PTPRO,ENPEP,NPR3,ADM,ITGAV,FSTL1,SYNPO,FAT1,NID1,DKK2,LRRFIP1,CD59A,TGFBR2,ARHGAP24,LAMP1,DUSP3,C1S1,ZFP36L2,COMT
GO:BP	regulation of organelle organization	GO:0033043	FALSE	2.54644e-06	5.59407	1178	181	29	26944	TMOD3,NES,NPHS1,FSTL1,MGAT5,TIMP3,FAT1,NID1,MIDN,DKK2,APP,ARHGAP24,CAP1,LAMP1,SDCBP,VDAC2,MYO1D,SLC6A19,APLP2,COTL1,PECAM1,SHROOM3,CD24A,IQGAP2,TJP1,ZFP36L2,MYOM2,RAB1A,PLPP1
GO:BP	regulation of protein polymerization	GO:0032271	FALSE	2.79447e-06	5.5537	206	181	13	26944	TMOD3,NPHS1,FAT1,MIDN,CAP1,RBM3,MYO1D,COTL1,PECAM1,SHROOM3,IQGAP2,MYOM2,RAB1A
GO:BP	regulation of cellular component size	GO:0032535	FALSE	3.43088e-06	5.46459	399	181	17	26944	SEMA3G,VEGFA,TMOD3,CXCL12,NPHS1,FAT1,MIDN,MYO1D,APLP2,COTL1,PECAM1,SHROOM3,IQGAP2,COMT,SERPINB6B,RAB1A,RPS27RT
GO:BP	organonitrogen compound metabolic process	GO:1901564	FALSE	3.45607e-06	5.46142	5744	181	74	26944	COL4A3,DAG1,VEGFA,PLOD2,GATM,PCSK6,FUS,PTPRO,ENPEP,NEDD4,CCND1,PLAT,NSF,DPP4,SERPINE2,IGFBP5,ITGAV,ANGPTL2,FSTL1,DPYSL2,TNS3,HNRNPA0,AHNAK,H3F3B,GSN,FAT1,NID1,SPTAN1,AGRN,DKK2,PDGFRB,APP,LRRFIP1,EPAS1,CD59A,HNRNPL,CD34,ARHGAP24,WT1,EHD3,LAMB2,SH3BGRL,SIRPA,ACTR2,DDX5,SDCBP,VDAC2,PBX1,DUSP3,HNRNPK,C1S1,KIRREL,MYO1D,SLC6A19,APLP2,SHROOM3,MARVELD1,PTPRB,MACF1,SGK1,MYOM2,COMT,CLEC2H,ARHGAP28,TAPBP,LA…
GO:BP	protein metabolic process	GO:0019538	FALSE	3.49123e-06	5.45702	4698	181	65	26944	COL4A3,DAG1,VEGFA,PCSK6,FUS,PTPRO,ENPEP,NEDD4,CCND1,PLAT,NSF,DPP4,SERPINE2,IGFBP5,ITGAV,ANGPTL2,FSTL1,DPYSL2,TNS3,HNRNPA0,H3F3B,GSN,FAT1,NID1,SPTAN1,AGRN,DKK2,PDGFRB,APP,LRRFIP1,CD59A,HNRNPL,CD34,ARHGAP24,WT1,EHD3,LAMB2,SH3BGRL,SIRPA,ACTR2,DDX5,VDAC2,PBX1,DUSP3,HNRNPK,C1S1,KIRREL,MYO1D,APLP2,SHROOM3,MARVELD1,PTPRB,MACF1,SGK1,MYOM2,COMT,ARHGAP28,TAPBP,IFI27,PLPP1,LRPPRC,BTG1,DAP,SEMA5A
GO:BP	negative regulation of nitrogen compound metabolic process	GO:0051172	FALSE	3.60616e-06	5.44296	2219	181	41	26944	CDKN1C,VEGFA,FUS,PTPRO,NEDD4,CCND1,PLAT,MAF,SERPINE2,IGFBP5,ANGPTL2,LBH,ACTN1,SLC51A,H3F3B,GSN,LOXL2,SPTAN1,LRRFIP1,ALCAM,CD59A,SRRM2,EML2,EHD3,SH3BGRL,ACTR2,CLTC,SDCBP,VDAC2,DUSP3,HNRNPK,MYOF,MYO1D,SHROOM3,MACF1,COMT,CLEC2H,ARHGAP28,CHMP4B,BTG1,SEMA5A
GO:BP	chemotaxis	GO:0006935	FALSE	3.62026e-06	5.44126	455	181	18	26944	SEMA3G,VEGFA,CXCL13,PTPRO,CXCL12,DPP4,ANGPTL2,DKK2,APP,LRRFIP1,HSPG2,ARHGAP24,CLIC4,HNRNPK,RARRES2,C1S1,COMT,RPS27RT
GO:BP	neuron projection morphogenesis	GO:0048812	FALSE	3.80527e-06	5.41961	699	181	22	26944	SEMA3G,DAG1,VEGFA,PTPRO,NEDD4,CXCL12,DKK2,PDGFRB,LRRFIP1,PLAC8,ARHGAP24,WASL,CLIC4,TNS2,MYOF,RARRES2,ARPC2,PTPRB,MYOM2,COMT,LRPPRC,RPS27RT
GO:BP	taxis	GO:0042330	FALSE	3.87837e-06	5.41135	457	181	18	26944	SEMA3G,VEGFA,CXCL13,PTPRO,CXCL12,DPP4,ANGPTL2,DKK2,APP,LRRFIP1,HSPG2,ARHGAP24,CLIC4,HNRNPK,RARRES2,C1S1,COMT,RPS27RT
GO:BP	negative regulation of cell population proliferation	GO:0008285	FALSE	4.00964e-06	5.39689	701	181	22	26944	COL4A3,CDKN1C,PDPN,CXCL12,NPR3,ADM,SERPINE2,IGFBP5,DPYSL2,GSN,NID1,LRRFIP1,CD34,TMEM54,EML2,DDX5,RARRES2,MARVELD1,COMT,CLEC2H,TNFAIP8,DAP
GO:BP	negative regulation of macromolecule metabolic process	GO:0010605	FALSE	4.38374e-06	5.35816	3109	181	50	26944	CDKN1C,VEGFA,FUS,PTPRO,NEDD4,CCND1,PLAT,MAF,SERPINE2,IGFBP5,ANGPTL2,FSTL1,LBH,ACTN1,SLC51A,H3F3B,TIMP3,GSN,LOXL2,SPTAN1,LRRFIP1,ALCAM,CD59A,SLCO2A1,SRRM2,LSP1,ARHGAP24,EML2,EHD3,SH3BGRL,ACTR2,CLTC,SDCBP,VDAC2,PBX1,DUSP3,HNRNPK,MYOF,MYO1D,SHROOM3,CD24A,MARVELD1,MACF1,SGK1,COMT,ARHGAP28,CHMP4B,LRPPRC,BTG1,SEMA5A
GO:BP	regulation of programmed cell death	GO:0043067	FALSE	5.05084e-06	5.29664	1707	181	35	26944	VEGFA,ACTN4,NES,CCND1,PDPN,CXCL12,ADM,ANGPTL2,FSTL1,GPC3,SYNPO,TCF21,GSN,FAT1,NID1,LOXL2,DKK2,APP,LRRFIP1,ITGA3,SLCO2A1,ARHGAP24,WT1,EML2,RBM3,MYOF,RARRES2,APLP2,CD24A,MARVELD1,ZFP36L2,MYOM2,TNFAIP8,GNB1,DAP
GO:BP	cell differentiation involved in kidney development	GO:0061005	FALSE	6.84011e-06	5.16494	56	181	8	26944	PODXL,PTPRO,NPHS1,LBH,PDGFRB,LSP1,WASL,MARVELD1
GO:BP	negative regulation of signal transduction	GO:0009968	FALSE	6.95189e-06	5.1579	1311	181	30	26944	DAG1,CRIM1,PTPRO,NEDD4,CXCL12,ADM,RIPOR1,SERPINE2,IGFBP5,ANGPTL2,DPYSL2,SYNPO,SERINC3,LBH,ACTN1,H3F3B,GSN,IQGAP1,LRRFIP1,CLIC3,SLCO2A1,HNRNPL,HTRA1,WT1,ACTR2,DDX5,RBM3,DUSP3,HNRNPK,PTPRB
GO:BP	neurogenesis	GO:0022008	FALSE	7.23619e-06	5.14049	1907	181	37	26944	SEMA3G,CDKN1C,DAG1,VEGFA,CLIC5,PTPRO,NEDD4,CCND1,CXCL12,H2-D1,ADM,SERPINE2,SELENOP,CADM4,NOX4,DKK2,PDGFRB,LRRFIP1,PLAC8,CLIC3,EPAS1,ARHGAP24,EHD3,WASL,CLIC4,TNS2,HEG1,MYOF,RARRES2,ARPC2,MARVELD1,PTPRB,MACF1,MYOM2,COMT,LRPPRC,RPS27RT
GO:BP	cellular response to chemical stimulus	GO:0070887	FALSE	7.74266e-06	5.11111	3162	181	50	26944	CYP24A1,DAG1,VEGFA,ACTN4,CXCL13,FUS,PTPRO,NEDD4,CCND1,H2-Q7,CXCL12,DPP4,RIPOR1,IGFBP5,ITGAV,GNAI2,SYNPO,LBH,ACTN1,HNRNPA0,GSN,FAT1,NID1,DKK2,PDGFRB,APP,LRRFIP1,CD59A,HNRNPL,HSPG2,ARHGAP24,EML2,PLAU,ACTR2,TNS2,DDX5,CLTC,MYOF,RARRES2,C1S1,APLP2,COTL1,MARVELD1,PTPRB,ZFP36L2,SGK1,MYOM2,CLEC2H,ARHGAP28,CTSL
GO:BP	morphogenesis of a branching structure	GO:0001763	FALSE	8.14494e-06	5.08911	225	181	13	26944	DAG1,VEGFA,CXCL12,ADM,DPYSL2,LBH,LOXL2,CD34,ARHGAP24,EML2,PLAU,HEG1,MYOF
GO:BP	muscle structure development	GO:0061061	FALSE	9.03621e-06	5.04401	733	181	22	26944	DAG1,VEGFA,TMOD3,ACTN4,CXCL12,NPHS1,ADM,IGFBP5,LBH,MYLK,HNRNPA0,TIMP3,NID1,HNF1B,APP,CD59A,WASL,DUSP3,PTN,BMPR2,COMT,TNFAIP8
GO:BP	renal filtration cell differentiation	GO:0061318	FALSE	1.03046e-05	4.98697	22	181	6	26944	PODXL,PTPRO,NPHS1,PDGFRB,WASL,MARVELD1
GO:BP	podocyte differentiation	GO:0072112	FALSE	1.03046e-05	4.98697	22	181	6	26944	PODXL,PTPRO,NPHS1,PDGFRB,WASL,MARVELD1
GO:BP	negative regulation of protein polymerization	GO:0032272	FALSE	1.08178e-05	4.96586	85	181	9	26944	TMOD3,FAT1,MIDN,CAP1,RBM3,COTL1,SHROOM3,IQGAP2,MYOM2
GO:BP	macromolecule localization	GO:0033036	FALSE	1.0895e-05	4.96277	3092	181	49	26944	DAG1,VEGFA,CLIC5,ACTN4,NEDD4,NPHS1,NSF,RIPOR1,ANGPTL2,DPYSL2,GNAI2,ACPP,FAT1,LOXL2,SSR3,GALNT10,DKK2,PDGFRB,LRRFIP1,CLIC3,EPAS1,CSNK1A1,CD34,CAVIN1,KDR,EHD3,LAMP1,MSI2,CLIC4,SDCBP,DUSP3,MYOF,RARRES2,HNRNPA3,PAM,APLP2,COTL1,SHROOM3,CD24A,MARVELD1,IQGAP2,ZFP36L2,MYOM2,SERPINB6B,TAPBP,CHMP4B,PLPP1,LRPPRC,BTG1
GO:BP	wound healing	GO:0042060	FALSE	1.10772e-05	4.95557	377	181	16	26944	DAG1,VEGFA,PLAT,PDPN,PROS1,SERPINE2,HNRNPA0,TSPAN2,H3F3B,LSP1,ARHGAP24,HTRA1,SH3BGRL,PTN,SHROOM3,PLPP1
GO:BP	regulation of cell differentiation	GO:0045595	FALSE	1.12374e-05	4.94933	1761	181	35	26944	SEMA3G,CDKN1C,DAG1,CRIM1,VEGFA,CCND1,PDPN,CXCL12,ADM,MAF,SERPINE2,IGFBP5,ANGPTL2,FSTL1,SELENOP,ACTN1,HNF1B,SPTAN1,LRRFIP1,CD34,LSP1,ARHGAP24,WASL,TNS2,VDAC2,HEG1,RARRES2,C1S1,MARVELD1,SGK1,MYOM2,COMT,LRPPRC,TNFAIP8,RPS27RT
GO:BP	regulation of developmental process	GO:0050793	FALSE	1.18009e-05	4.92808	2698	181	45	26944	SEMA3G,COL4A3,CDKN1C,DAG1,CRIM1,VEGFA,NEDD4,CCND1,PDPN,CXCL12,ADM,MAF,SERPINE2,IGFBP5,ANGPTL2,FSTL1,SELENOP,ACTN1,HNF1B,LOXL2,SPTAN1,DKK2,PDGFRB,LRRFIP1,ITGA3,SLCO2A1,CD34,LSP1,ARHGAP24,WASL,TNS2,VDAC2,HEG1,MYOF,RARRES2,C1S1,APLP2,MARVELD1,ZFP36L2,SGK1,MYOM2,COMT,LRPPRC,TNFAIP8,RPS27RT
GO:BP	small GTPase-mediated signal transduction	GO:0007264	FALSE	1.332e-05	4.87549	437	181	17	26944	PDPN,RIPOR1,ANGPTL2,SERINC3,H3F3B,DKK2,APP,CLIC3,HNRNPL,TGFBR2,HTRA1,VDAC2,DUSP3,APLP2,SHROOM3,RAB1A,NPTN
GO:BP	glomerular epithelial cell differentiation	GO:0072311	FALSE	1.38639e-05	4.85811	23	181	6	26944	PODXL,PTPRO,NPHS1,PDGFRB,WASL,MARVELD1
GO:BP	regulation of response to external stimulus	GO:0032101	FALSE	1.74852e-05	4.75733	1126	181	27	26944	SEMA3G,VEGFA,CXCL13,PLAT,H2-Q7,CXCL12,H2-D1,DPP4,PROS1,SERPINE2,DKK2,APP,LRRFIP1,HNRNPL,ARHGAP24,WT1,EHD3,MSI2,CLIC4,SH3BGRL,ACTR2,HNRNPK,RARRES2,C1S1,MARVELD1,COMT,RPS27RT
GO:BP	epithelial cell development	GO:0002064	FALSE	1.76669e-05	4.75284	240	181	13	26944	PODXL,VEGFA,NPHS1,NOX4,PDGFRB,CD59A,ARHGAP24,WASL,PLAU,DUSP3,APLP2,SHROOM3,ZFP36L2
GO:BP	negative regulation of signaling	GO:0023057	FALSE	1.89752e-05	4.72181	1453	181	31	26944	DAG1,CRIM1,PTPRO,NEDD4,CXCL12,ADM,RIPOR1,SERPINE2,IGFBP5,ANGPTL2,DPYSL2,SYNPO,SERINC3,LBH,ACTN1,H3F3B,GSN,SSR3,IQGAP1,LRRFIP1,CLIC3,SLCO2A1,HNRNPL,HTRA1,WT1,ACTR2,DDX5,RBM3,DUSP3,HNRNPK,PTPRB
GO:BP	negative regulation of cell communication	GO:0010648	FALSE	1.99017e-05	4.70111	1456	181	31	26944	DAG1,CRIM1,PTPRO,NEDD4,CXCL12,ADM,RIPOR1,SERPINE2,IGFBP5,ANGPTL2,DPYSL2,SYNPO,SERINC3,LBH,ACTN1,H3F3B,GSN,SSR3,IQGAP1,LRRFIP1,CLIC3,SLCO2A1,HNRNPL,HTRA1,WT1,ACTR2,DDX5,RBM3,DUSP3,HNRNPK,PTPRB
GO:BP	positive regulation of chemotaxis	GO:0050921	FALSE	2.3011e-05	4.63807	161	181	11	26944	VEGFA,CXCL13,CXCL12,APP,LRRFIP1,ARHGAP24,CLIC4,RARRES2,C1S1,COMT,RPS27RT
GO:BP	import into cell	GO:0098657	FALSE	2.385e-05	4.62251	916	181	24	26944	VEGFA,ACTN4,NEDD4,NSF,ADM,PROS1,ANGPTL2,DPYSL2,SELENOP,FAT1,LRRFIP1,CD34,YWHAE,LAMP1,CLIC4,ACTR2,SDCBP,VDAC2,MYOF,SHROOM3,MARVELD1,PTPRB,SERPINB6B,TAPBP
GO:BP	positive regulation of developmental process	GO:0051094	FALSE	2.90012e-05	4.53758	1480	181	31	26944	DAG1,VEGFA,CCND1,PDPN,CXCL12,ADM,SERPINE2,FSTL1,ACTN1,HNF1B,SPTAN1,DKK2,PDGFRB,LRRFIP1,CD34,LSP1,ARHGAP24,WASL,TNS2,VDAC2,MYOF,RARRES2,C1S1,APLP2,MARVELD1,ZFP36L2,MYOM2,COMT,LRPPRC,TNFAIP8,RPS27RT
GO:BP	cell morphogenesis involved in neuron differentiation	GO:0048667	FALSE	2.9089e-05	4.53627	647	181	20	26944	SEMA3G,DAG1,VEGFA,CLIC5,PTPRO,NEDD4,CXCL12,DKK2,LRRFIP1,PLAC8,WASL,CLIC4,TNS2,RARRES2,ARPC2,PTPRB,MYOM2,COMT,LRPPRC,RPS27RT
GO:BP	response to hypoxia	GO:0001666	FALSE	2.95477e-05	4.52948	350	181	15	26944	VEGFA,PLOD2,PLAT,CXCL12,DPP4,ADM,SPTAN1,CD59A,TMEM54,ARHGAP24,SH3BGRL,CD24A,MARVELD1,CLEC2H,CTSL
GO:BP	morphogenesis of a branching epithelium	GO:0061138	FALSE	3.13317e-05	4.50402	207	181	12	26944	DAG1,VEGFA,CXCL12,ADM,DPYSL2,LBH,LOXL2,CD34,ARHGAP24,EML2,PLAU,HEG1
GO:BP	response to hormone	GO:0009725	FALSE	3.39928e-05	4.46861	1008	181	25	26944	DAG1,GATM,SRSF5,NEDD4,CCND1,CXCL12,ADM,IGFBP5,SYNPO,LBH,ACTN1,TIMP3,GSN,PDGFRB,CLIC3,EML2,DDX5,CLTC,MYOF,C1S1,MARVELD1,SGK1,MYOM2,TNFAIP8,DAP
GO:BP	positive regulation of response to external stimulus	GO:0032103	FALSE	3.47544e-05	4.45899	654	181	20	26944	VEGFA,CXCL13,PLAT,H2-Q7,CXCL12,H2-D1,DPP4,APP,LRRFIP1,HNRNPL,ARHGAP24,EHD3,MSI2,CLIC4,SH3BGRL,RARRES2,C1S1,MARVELD1,COMT,RPS27RT
GO:BP	extracellular matrix organization	GO:0030198	FALSE	3.68453e-05	4.43362	304	181	14	26944	COL4A3,DAG1,COL4A4,PDPN,NPHS1,DPP4,FSTL1,HNF1B,SPTAN1,LRRFIP1,EML2,WASL,ARPC2,PTPRB
GO:BP	external encapsulating structure organization	GO:0045229	FALSE	3.68453e-05	4.43362	304	181	14	26944	COL4A3,DAG1,COL4A4,PDPN,NPHS1,DPP4,FSTL1,HNF1B,SPTAN1,LRRFIP1,EML2,WASL,ARPC2,PTPRB
GO:BP	positive regulation of macromolecule metabolic process	GO:0010604	FALSE	3.92961e-05	4.40565	3427	181	51	26944	COL4A3,CDKN1C,VEGFA,ACTN4,SRSF5,FUS,NEDD4,CCND1,H2-Q7,H2-D1,NSF,MAF,ITGAV,FSTL1,DPYSL2,GNAI2,LBH,ACTN1,MYLK,SLC51A,FAT1,NID1,LOXL2,DKK2,PDGFRB,APP,LRRFIP1,ITGA3,CLIC3,CD59A,HNRNPL,LSP1,ARHGAP24,EML2,CLIC4,SIRPA,TNS2,PBX1,HEG1,DUSP3,MYOF,C1S1,APLP2,SHROOM3,CD24A,MARVELD1,IQGAP2,SGK1,COMT,TAPBP,LRPPRC
GO:BP	extracellular structure organization	GO:0043062	FALSE	4.00016e-05	4.39792	306	181	14	26944	COL4A3,DAG1,COL4A4,PDPN,NPHS1,DPP4,FSTL1,HNF1B,SPTAN1,LRRFIP1,EML2,WASL,ARPC2,PTPRB
GO:BP	actin filament polymerization	GO:0030041	FALSE	4.04896e-05	4.39266	170	181	11	26944	TMOD3,NPHS1,FAT1,MIDN,CLIC4,MYO1D,COTL1,PECAM1,SHROOM3,IQGAP2,RAB1A
GO:BP	regulation of catalytic activity	GO:0050790	FALSE	4.17959e-05	4.37887	533	181	18	26944	COL4A3,VEGFA,CXCL13,PTPRO,CCND1,GSN,NID1,DKK2,PDGFRB,APP,DUSP3,HNRNPK,APLP2,MARVELD1,MACF1,TJP1,ARHGAP28,TNFAIP8
GO:BP	positive regulation of cellular metabolic process	GO:0031325	FALSE	4.20321e-05	4.37642	3434	181	51	26944	CDKN1C,VEGFA,ACTN4,SRSF5,FUS,CCND1,H2-Q7,H2-D1,MAF,ITGAV,FSTL1,GNAI2,SYNPO,LBH,ACTN1,MYLK,SLC51A,FAT1,NID1,LOXL2,DKK2,PDGFRB,APP,LRRFIP1,ITGA3,CLIC3,CD59A,CD34,LSP1,ARHGAP24,EML2,CLIC4,SH3BGRL,SIRPA,TNS2,VDAC2,PBX1,HEG1,DUSP3,MYOF,C1S1,APLP2,SHROOM3,CD24A,MARVELD1,IQGAP2,SGK1,COMT,CLEC2H,TAPBP,LRPPRC
GO:BP	epithelial cell differentiation involved in kidney development	GO:0035850	FALSE	4.21038e-05	4.37568	46	181	7	26944	PODXL,PTPRO,NPHS1,PDGFRB,LSP1,WASL,MARVELD1
GO:BP	response to organic substance	GO:0010033	FALSE	4.24374e-05	4.37225	3435	181	51	26944	COL4A3,CYP24A1,DAG1,GATM,ACTN4,CXCL13,SRSF5,NEDD4,CCND1,H2-Q7,CXCL12,ADM,RIPOR1,IGFBP5,ITGAV,ANGPTL2,GNAI2,SYNPO,LBH,ACTN1,SLC51A,TIMP3,GSN,FAT1,NID1,LOXL2,DKK2,PDGFRB,APP,LRRFIP1,CLIC3,CD34,HSPG2,CAVIN1,EML2,ACTR2,TNS2,DDX5,CLTC,MYOF,C1S1,APLP2,COTL1,MARVELD1,PTPRB,ZFP36L2,SGK1,MYOM2,CLEC2H,TNFAIP8,DAP
GO:BP	morphogenesis of an epithelium	GO:0002009	FALSE	4.55162e-05	4.34183	536	181	18	26944	PODXL,DAG1,VEGFA,PDPN,CXCL12,ADM,IGFBP5,DPYSL2,LBH,NOX4,LOXL2,CD34,ARHGAP24,HTRA1,EML2,PLAU,HEG1,DAP
GO:BP	regulation of phosphorylation	GO:0042325	FALSE	4.83317e-05	4.31577	877	181	23	26944	CDKN1C,VEGFA,PTPRO,CCND1,FSTL1,H3F3B,NID1,DKK2,PDGFRB,APP,LRRFIP1,ARHGAP24,ACTR2,VDAC2,DUSP3,HNRNPK,C1S1,MYO1D,APLP2,SHROOM3,MARVELD1,MACF1,LRPPRC
GO:BP	branching morphogenesis of an epithelial tube	GO:0048754	FALSE	4.85182e-05	4.3141	173	181	11	26944	DAG1,VEGFA,CXCL12,DPYSL2,LBH,LOXL2,CD34,ARHGAP24,EML2,PLAU,HEG1
GO:BP	multi-organism reproductive process	GO:0044703	FALSE	5.00109e-05	4.30094	262	181	13	26944	VEGFA,H2-Q7,ADM,SERPINE2,IGFBP5,TIMP3,CLIC3,EPAS1,TMEM54,RARRES2,COMT,CLEC2H,DAP
GO:BP	regulation of phosphate metabolic process	GO:0019220	FALSE	6.35571e-05	4.19684	1041	181	25	26944	CDKN1C,VEGFA,PTPRO,CCND1,ITGAV,FSTL1,H3F3B,NID1,DKK2,PDGFRB,APP,LRRFIP1,ARHGAP24,EHD3,ACTR2,VDAC2,DUSP3,HNRNPK,C1S1,MYO1D,APLP2,SHROOM3,MARVELD1,MACF1,LRPPRC
GO:BP	regulation of phosphorus metabolic process	GO:0051174	FALSE	6.47471e-05	4.18878	1042	181	25	26944	CDKN1C,VEGFA,PTPRO,CCND1,ITGAV,FSTL1,H3F3B,NID1,DKK2,PDGFRB,APP,LRRFIP1,ARHGAP24,EHD3,ACTR2,VDAC2,DUSP3,HNRNPK,C1S1,MYO1D,APLP2,SHROOM3,MARVELD1,MACF1,LRPPRC
GO:BP	multi-multicellular organism process	GO:0044706	FALSE	6.52748e-05	4.18525	268	181	13	26944	VEGFA,H2-Q7,ADM,SERPINE2,IGFBP5,TIMP3,CLIC3,EPAS1,TMEM54,RARRES2,COMT,CLEC2H,DAP
GO:BP	regulation of cell-substrate adhesion	GO:0010810	FALSE	6.79929e-05	4.16754	222	181	12	26944	DAG1,VEGFA,ACTN4,PDPN,HNF1B,PDGFRB,CLIC3,ARHGAP24,SH3BGRL,HNRNPK,RARRES2,COTL1
GO:BP	positive regulation of cell differentiation	GO:0045597	FALSE	7.03487e-05	4.15274	970	181	24	26944	DAG1,VEGFA,PDPN,CXCL12,ADM,SERPINE2,FSTL1,HNF1B,SPTAN1,LRRFIP1,CD34,LSP1,ARHGAP24,WASL,TNS2,VDAC2,RARRES2,C1S1,MARVELD1,MYOM2,COMT,LRPPRC,TNFAIP8,RPS27RT
GO:BP	positive regulation of transport	GO:0051050	FALSE	7.74483e-05	4.11099	975	181	24	26944	VEGFA,ACTN4,NEDD4,CXCL12,NPR3,NSF,PROS1,RIPOR1,DPYSL2,SELENOP,HNRNPA0,APP,LRRFIP1,EPAS1,EHD3,LAMP1,MSI2,CLIC4,ACTR2,VDAC2,MYOF,APLP2,MYOM2,SERPINB6B
GO:BP	MAPK cascade	GO:0000165	FALSE	8.13266e-05	4.08977	758	181	21	26944	DAG1,VEGFA,CXCL12,NPHS1,ANGPTL2,FSTL1,SYNPO,ACTN1,GSN,FAT1,NID1,PDGFRB,APP,LRRFIP1,ARHGAP24,EHD3,ACTR2,HNRNPK,MARVELD1,SGK1,LRPPRC
GO:BP	leukocyte migration	GO:0050900	FALSE	8.14882e-05	4.08891	378	181	15	26944	PODXL,VEGFA,CXCL13,PTPRO,CXCL12,DPP4,LRRFIP1,CLIC3,LSP1,CLIC4,ACTR2,RARRES2,C1S1,SHROOM3,MARVELD1
GO:BP	regulation of neuron projection development	GO:0010975	FALSE	8.3595e-05	4.07782	558	181	18	26944	SEMA3G,VEGFA,NEDD4,CXCL12,H2-D1,SERPINE2,SELENOP,DKK2,PDGFRB,CLIC3,TNS2,MYOF,RARRES2,MARVELD1,MYOM2,COMT,LRPPRC,RPS27RT
GO:BP	Rho protein signal transduction	GO:0007266	FALSE	8.60216e-05	4.06539	143	181	10	26944	PDPN,RIPOR1,SERINC3,APP,CLIC3,HNRNPL,TGFBR2,DUSP3,SHROOM3,NPTN
GO:BP	response to decreased oxygen levels	GO:0036293	FALSE	9.67585e-05	4.01431	383	181	15	26944	VEGFA,PLOD2,PLAT,CXCL12,DPP4,ADM,SPTAN1,CD59A,TMEM54,ARHGAP24,SH3BGRL,CD24A,MARVELD1,CLEC2H,CTSL
GO:BP	protein localization	GO:0008104	FALSE	0.000100639	3.99723	2594	181	42	26944	DAG1,VEGFA,CLIC5,ACTN4,NEDD4,NPHS1,NSF,RIPOR1,DPYSL2,FAT1,LOXL2,SSR3,GALNT10,DKK2,PDGFRB,LRRFIP1,CLIC3,EPAS1,CAVIN1,KDR,EHD3,LAMP1,MSI2,CLIC4,SDCBP,DUSP3,MYOF,RARRES2,HNRNPA3,APLP2,COTL1,SHROOM3,CD24A,MARVELD1,IQGAP2,ZFP36L2,MYOM2,SERPINB6B,TAPBP,CHMP4B,PLPP1,LRPPRC
GO:BP	positive regulation of cell projection organization	GO:0031346	FALSE	0.000101519	3.99345	442	181	16	26944	VEGFA,CXCL12,SERPINE2,DKK2,PDGFRB,CLIC3,CLIC4,TNS2,MYOF,RARRES2,COTL1,MARVELD1,MYOM2,COMT,LRPPRC,RPS27RT
GO:BP	endothelial cell migration	GO:0043542	FALSE	0.000105218	3.97791	231	181	12	26944	VEGFA,CXCL13,CXCL12,FGFBP1,DPP4,ANGPTL2,GPC3,SERINC3,SPTAN1,ARHGAP24,RARRES2,SHROOM3
GO:BP	muscle cell differentiation	GO:0042692	FALSE	0.000107997	3.96659	444	181	16	26944	VEGFA,TMOD3,ACTN4,CXCL12,NPHS1,ADM,IGFBP5,MYLK,TIMP3,NID1,HNF1B,APP,WASL,PTN,BMPR2,COMT
GO:BP	regulation of actin filament polymerization	GO:0030833	FALSE	0.000111758	3.95172	147	181	10	26944	TMOD3,NPHS1,FAT1,MIDN,MYO1D,COTL1,PECAM1,SHROOM3,IQGAP2,RAB1A
GO:BP	cellular macromolecule localization	GO:0070727	FALSE	0.000112092	3.95043	2604	181	42	26944	DAG1,VEGFA,CLIC5,ACTN4,NEDD4,NPHS1,NSF,RIPOR1,DPYSL2,FAT1,LOXL2,SSR3,GALNT10,DKK2,PDGFRB,LRRFIP1,CLIC3,EPAS1,CAVIN1,KDR,EHD3,LAMP1,MSI2,CLIC4,SDCBP,DUSP3,MYOF,RARRES2,HNRNPA3,APLP2,COTL1,SHROOM3,CD24A,MARVELD1,IQGAP2,ZFP36L2,MYOM2,SERPINB6B,TAPBP,CHMP4B,PLPP1,LRPPRC
GO:BP	response to oxygen levels	GO:0070482	FALSE	0.000118424	3.92656	447	181	16	26944	VEGFA,PLOD2,PLAT,PDPN,CXCL12,DPP4,ADM,SPTAN1,CD59A,TMEM54,ARHGAP24,SH3BGRL,CD24A,MARVELD1,CLEC2H,CTSL
GO:BP	positive regulation of axon extension involved in axon guidance	GO:0048842	FALSE	0.000121196	3.91651	7	181	4	26944	VEGFA,CXCL12,COMT,RPS27RT
GO:BP	cellular component assembly	GO:0022607	FALSE	0.000122929	3.91035	4098	181	56	26944	PODXL,DAG1,VEGFA,TMOD3,ACTN4,CALD1,CXCL13,FUS,PTPRO,CXCL12,NPHS1,ANGPTL2,FSTL1,MGAT5,SERINC3,MYLK,HNRNPA0,TIMP3,FAT1,NID1,LOXL2,MIDN,DKK2,PDGFRB,APP,LRRFIP1,HNRNPL,LSP1,ARHGAP24,HTRA1,CAP1,LAMP1,WASL,CLIC4,TNS2,SDCBP,VDAC2,RBM3,HNRNPK,MYO1D,APLP2,COTL1,PECAM1,SHROOM3,MARVELD1,IQGAP2,TJP1,ZFP36L2,MYOM2,BMPR2,RAB1A,TAPBP,LARS2,PLPP1,LRPPRC
GO:BP	regulation of protein kinase activity	GO:0045859	FALSE	0.00012699	3.89623	190	181	11	26944	VEGFA,PTPRO,CCND1,NID1,DKK2,PDGFRB,APP,DUSP3,HNRNPK,MARVELD1,MACF1
GO:BP	female pregnancy	GO:0007565	FALSE	0.000132986	3.8762	236	181	12	26944	VEGFA,H2-Q7,ADM,IGFBP5,TIMP3,CLIC3,EPAS1,TMEM54,RARRES2,COMT,CLEC2H,DAP
GO:BP	regulation of macromolecule biosynthetic process	GO:0010556	FALSE	0.000138294	3.8592	5506	181	68	26944	CDKN1C,VEGFA,ACTN4,SRSF5,FUS,NEDD4,CCND1,PLAT,H2-Q7,H2-D1,MAF,SERPINE2,IGFBP5,ANGPTL2,FSTL1,GNAI2,LBH,ACTN1,MYLK,SLC51A,TSPAN2,TIMP3,FAT1,NID1,LOXL2,SPTAN1,DKK2,PDGFRB,APP,LRRFIP1,ALCAM,ITGA3,CLIC3,CD59A,SLCO2A1,SRRM2,CD34,LSP1,CAVIN1,ARHGAP24,EML2,LAMB2,CLIC4,SH3BGRL,SIRPA,ACTR2,TNS2,CLTC,SDCBP,VDAC2,PBX1,HEG1,DUSP3,MYOF,SLC6A19,APLP2,CD24A,MARVELD1,PTPRB,IQGAP2,SGK1,COMT,TAPBP,LARS2,CHMP4B,LRPP…
GO:BP	regulation of cellular localization	GO:0060341	FALSE	0.000143153	3.8442	1086	181	25	26944	DAG1,VEGFA,NEDD4,RIPOR1,DPYSL2,FAT1,SSR3,DKK2,PDGFRB,LRRFIP1,CLIC3,EPAS1,EHD3,MSI2,CLIC4,SDCBP,MYOF,RARRES2,APLP2,COTL1,SHROOM3,IQGAP2,MYOM2,CHMP4B,LRPPRC
GO:BP	reproduction	GO:0000003	FALSE	0.000145386	3.83748	1859	181	34	26944	CDKN1C,VEGFA,CCND1,PLAT,H2-Q7,CXCL12,ADM,SERPINE2,IGFBP5,ANGPTL2,HNRNPA1,LBH,TIMP3,LOXL2,LRRFIP1,CLIC3,EPAS1,TMEM54,ARHGAP24,EML2,MSI2,PLAU,TNS2,RBM3,HEG1,MYOF,RARRES2,ARPC2,COMT,CLEC2H,ARHGAP28,TAPBP,TNFAIP8,DAP
GO:BP	actin polymerization or depolymerization	GO:0008154	FALSE	0.00017426	3.7588	196	181	11	26944	TMOD3,NPHS1,FAT1,MIDN,CLIC4,MYO1D,COTL1,PECAM1,SHROOM3,IQGAP2,RAB1A
GO:BP	regulation of growth	GO:0040008	FALSE	0.000196526	3.70658	658	181	19	26944	SEMA3G,VEGFA,CXCL12,SERPINE2,IGFBP5,DPYSL2,HNRNPA1,LOXL2,DKK2,LRRFIP1,ITGA3,EPAS1,CD34,EML2,VDAC2,MYOF,MYOM2,COMT,RPS27RT
GO:BP	blood circulation	GO:0008015	FALSE	0.00021814	3.66126	530	181	17	26944	VEGFA,PTPRO,ENPEP,NPR3,ADM,ITGAV,FSTL1,FAT1,DKK2,LRRFIP1,CD59A,TGFBR2,ARHGAP24,LAMP1,C1S1,ZFP36L2,COMT
GO:BP	ERK1 and ERK2 cascade	GO:0070371	FALSE	0.000226344	3.64523	352	181	14	26944	VEGFA,CXCL12,ANGPTL2,FSTL1,SYNPO,GSN,NID1,APP,LRRFIP1,ARHGAP24,ACTR2,HNRNPK,SGK1,LRPPRC
GO:BP	transmembrane receptor protein tyrosine kinase signaling pathway	GO:0007169	FALSE	0.000240672	3.61857	599	181	18	26944	COL4A3,VEGFA,NEDD4,PLAT,FGFBP1,IGFBP5,FSTL1,SYNPO,H3F3B,PDGFRB,APP,SLCO2A1,ARHGAP24,DDX5,HNRNPK,PTN,C1S1,LRPPRC
GO:BP	negative regulation of protein-containing complex assembly	GO:0031333	FALSE	0.000248301	3.60502	160	181	10	26944	TMOD3,FAT1,MIDN,HNRNPL,CAP1,RBM3,COTL1,SHROOM3,IQGAP2,MYOM2
GO:BP	axon guidance	GO:0007411	FALSE	0.000248814	3.60412	250	181	12	26944	SEMA3G,DAG1,VEGFA,PTPRO,CXCL12,DKK2,LRRFIP1,PLAC8,WASL,COMT,LRPPRC,RPS27RT
GO:BP	neuron projection guidance	GO:0097485	FALSE	0.000248814	3.60412	250	181	12	26944	SEMA3G,DAG1,VEGFA,PTPRO,CXCL12,DKK2,LRRFIP1,PLAC8,WASL,COMT,LRPPRC,RPS27RT
GO:BP	lung alveolus development	GO:0048286	FALSE	0.000249343	3.6032	59	181	7	26944	VEGFA,PDPN,IGFBP5,SERINC3,LBH,ARHGAP24,COMT
GO:BP	regulation of kinase activity	GO:0043549	FALSE	0.000261302	3.58286	204	181	11	26944	VEGFA,PTPRO,CCND1,NID1,DKK2,PDGFRB,APP,DUSP3,HNRNPK,MARVELD1,MACF1
GO:BP	positive regulation of cellular component biogenesis	GO:0044089	FALSE	0.000262681	3.58057	537	181	17	26944	DAG1,VEGFA,CXCL13,NPHS1,FSTL1,MGAT5,NID1,DKK2,PDGFRB,ARHGAP24,CLIC4,TNS2,VDAC2,MYO1D,APLP2,COTL1,MARVELD1
GO:BP	cell growth	GO:0016049	FALSE	0.000262681	3.58057	537	181	17	26944	SEMA3G,VEGFA,CXCL12,SERPINE2,IGFBP5,PDGFRB,LRRFIP1,PLAC8,EPAS1,CD34,EML2,WASL,VDAC2,MYOF,MYOM2,COMT,RPS27RT
GO:BP	regulation of protein phosphorylation	GO:0001932	FALSE	0.000279103	3.55424	816	181	21	26944	VEGFA,PTPRO,CCND1,FSTL1,H3F3B,NID1,DKK2,PDGFRB,APP,LRRFIP1,ARHGAP24,ACTR2,DUSP3,HNRNPK,C1S1,MYO1D,APLP2,SHROOM3,MARVELD1,MACF1,LRPPRC
GO:BP	receptor-mediated endocytosis	GO:0006898	FALSE	0.00029538	3.52962	254	181	12	26944	VEGFA,NEDD4,NSF,ADM,ANGPTL2,LRRFIP1,CD34,YWHAE,CLIC4,SDCBP,VDAC2,MYOF
GO:BP	cell-cell signaling	GO:0007267	FALSE	0.000306032	3.51423	1734	181	32	26944	DAG1,CXCL13,PTPRO,NEDD4,CCND1,PLAT,CXCL12,FGFBP1,SERPINE2,ANGPTL2,DPYSL2,SYNPO,MGAT5,HNF1B,LOXL2,SSR3,DKK2,IQGAP1,LRRFIP1,CLIC3,EPAS1,HNRNPL,LSP1,CAVIN1,ARHGAP24,MYOF,RARRES2,MARVELD1,CLEC2H,SERPINB6B,TAPBP,LRPPRC
GO:BP	phosphorylation	GO:0016310	FALSE	0.000319906	3.49498	1470	181	29	26944	CDKN1C,VEGFA,PTPRO,CCND1,FSTL1,HNRNPA0,H3F3B,NID1,DKK2,PDGFRB,APP,LRRFIP1,HNRNPL,CD34,ARHGAP24,SH3BGRL,ACTR2,VDAC2,DUSP3,HNRNPK,C1S1,MYO1D,APLP2,SHROOM3,MARVELD1,MACF1,MYOM2,COMT,LRPPRC
GO:BP	regulation of actin polymerization or depolymerization	GO:0008064	FALSE	0.000331082	3.48006	165	181	10	26944	TMOD3,NPHS1,FAT1,MIDN,MYO1D,COTL1,PECAM1,SHROOM3,IQGAP2,RAB1A
GO:BP	regulation of protein localization	GO:0032880	FALSE	0.000335488	3.47432	977	181	23	26944	DAG1,VEGFA,RIPOR1,DPYSL2,FAT1,SSR3,DKK2,PDGFRB,LRRFIP1,CLIC3,EPAS1,EHD3,CLIC4,SDCBP,MYOF,RARRES2,APLP2,COTL1,SHROOM3,IQGAP2,MYOM2,CHMP4B,LRPPRC
GO:BP	renal system process	GO:0003014	FALSE	0.000341795	3.46623	126	181	9	26944	PTPRO,NPR3,ADM,SYNPO,FAT1,CLIC3,LSP1,MYO1D,CLEC2H
GO:BP	axon extension involved in axon guidance	GO:0048846	FALSE	0.000348746	3.45749	38	181	6	26944	SEMA3G,VEGFA,CXCL12,PLAC8,COMT,RPS27RT
GO:BP	neuron projection extension involved in neuron projection guidance	GO:1902284	FALSE	0.000348746	3.45749	38	181	6	26944	SEMA3G,VEGFA,CXCL12,PLAC8,COMT,RPS27RT
GO:BP	regulation of actin filament length	GO:0030832	FALSE	0.000370444	3.43128	167	181	10	26944	TMOD3,NPHS1,FAT1,MIDN,MYO1D,COTL1,PECAM1,SHROOM3,IQGAP2,RAB1A
GO:BP	positive regulation of smooth muscle cell migration	GO:0014911	FALSE	0.000395344	3.40302	63	181	7	26944	IGFBP5,NID1,PDGFRB,APP,SH3BGRL,APLP2,COTL1
GO:BP	endothelial cell proliferation	GO:0001935	FALSE	0.000413857	3.38315	169	181	10	26944	COL4A3,VEGFA,ENPEP,CXCL12,FGFBP1,SPTAN1,LSP1,TMEM54,ARHGAP24,COMT
GO:BP	reproductive process	GO:0022414	FALSE	0.000414833	3.38213	1850	181	33	26944	CDKN1C,VEGFA,CCND1,PLAT,H2-Q7,CXCL12,ADM,SERPINE2,IGFBP5,ANGPTL2,LBH,TIMP3,LOXL2,LRRFIP1,CLIC3,EPAS1,TMEM54,ARHGAP24,EML2,MSI2,PLAU,TNS2,RBM3,HEG1,MYOF,RARRES2,ARPC2,COMT,CLEC2H,ARHGAP28,TAPBP,TNFAIP8,DAP
GO:BP	regulation of cellular biosynthetic process	GO:0031326	FALSE	0.000422055	3.37463	5663	181	68	26944	CDKN1C,VEGFA,ACTN4,SRSF5,FUS,NEDD4,CCND1,PLAT,H2-Q7,H2-D1,MAF,SERPINE2,IGFBP5,ANGPTL2,FSTL1,GNAI2,LBH,ACTN1,MYLK,SLC51A,TSPAN2,TIMP3,FAT1,NID1,LOXL2,SPTAN1,DKK2,PDGFRB,APP,LRRFIP1,ALCAM,ITGA3,CLIC3,CD59A,SLCO2A1,SRRM2,CD34,LSP1,CAVIN1,ARHGAP24,EML2,LAMB2,CLIC4,SH3BGRL,SIRPA,ACTR2,TNS2,CLTC,SDCBP,VDAC2,PBX1,HEG1,DUSP3,MYOF,SLC6A19,APLP2,CD24A,MARVELD1,PTPRB,IQGAP2,SGK1,COMT,TAPBP,LARS2,CHMP4B,LRPP…
GO:BP	regulation of molecular function	GO:0065009	FALSE	0.000432622	3.36389	838	181	21	26944	COL4A3,VEGFA,CXCL13,PTPRO,CCND1,ITGAV,ANGPTL2,GSN,NID1,DKK2,PDGFRB,APP,LAMP1,DUSP3,HNRNPK,APLP2,MARVELD1,MACF1,TJP1,ARHGAP28,TNFAIP8
GO:BP	cellular component biogenesis	GO:0044085	FALSE	0.000439527	3.35701	4368	181	57	26944	PODXL,DAG1,VEGFA,TMOD3,ACTN4,CALD1,CXCL13,FUS,PTPRO,CXCL12,NPHS1,SERPINE2,ANGPTL2,FSTL1,MGAT5,SERINC3,MYLK,HNRNPA0,TIMP3,FAT1,NID1,LOXL2,MIDN,DKK2,PDGFRB,APP,LRRFIP1,HNRNPL,LSP1,ARHGAP24,HTRA1,CAP1,LAMP1,WASL,CLIC4,TNS2,SDCBP,VDAC2,RBM3,HNRNPK,MYO1D,APLP2,COTL1,PECAM1,SHROOM3,MARVELD1,IQGAP2,TJP1,ZFP36L2,MYOM2,BMPR2,RAB1A,TAPBP,LARS2,PLPP1,LRPPRC
GO:BP	eye development	GO:0001654	FALSE	0.000443837	3.35278	431	181	15	26944	CDKN1C,VEGFA,NES,MAF,NOX4,APP,CD34,ARHGAP24,WASL,PLAU,HEG1,RARRES2,BMPR2,COMT,CTSL
GO:BP	protein phosphorylation	GO:0006468	FALSE	0.000444119	3.3525	1236	181	26	26944	VEGFA,PTPRO,CCND1,FSTL1,HNRNPA0,H3F3B,NID1,DKK2,PDGFRB,APP,LRRFIP1,HNRNPL,CD34,ARHGAP24,ACTR2,DUSP3,HNRNPK,C1S1,MYO1D,APLP2,SHROOM3,MARVELD1,MACF1,MYOM2,COMT,LRPPRC
GO:BP	visual system development	GO:0150063	FALSE	0.00048482	3.31442	434	181	15	26944	CDKN1C,VEGFA,NES,MAF,NOX4,APP,CD34,ARHGAP24,WASL,PLAU,HEG1,RARRES2,BMPR2,COMT,CTSL
GO:BP	negative regulation of cytoskeleton organization	GO:0051494	FALSE	0.000487353	3.31216	172	181	10	26944	TMOD3,FAT1,MIDN,CAP1,COTL1,SHROOM3,IQGAP2,ZFP36L2,MYOM2,RAB1A
GO:BP	negative regulation of supramolecular fiber organization	GO:1902904	FALSE	0.000487353	3.31216	172	181	10	26944	TMOD3,FAT1,MIDN,CAP1,COTL1,SHROOM3,IQGAP2,ZFP36L2,MYOM2,RAB1A
GO:BP	camera-type eye development	GO:0043010	FALSE	0.00048819	3.31141	375	181	14	26944	CDKN1C,VEGFA,NES,MAF,NOX4,APP,CD34,ARHGAP24,WASL,PLAU,RARRES2,BMPR2,COMT,CTSL
GO:BP	regulation of cell-cell adhesion	GO:0022407	FALSE	0.000510064	3.29238	498	181	16	26944	PODXL,VEGFA,CXCL13,PDPN,H2-Q7,CXCL12,H2-D1,DPP4,SERPINE2,SLCO2A1,CD34,CAVIN1,ACTR2,HNRNPK,MARVELD1,ZFP36L2
GO:BP	sensory system development	GO:0048880	FALSE	0.000560786	3.2512	439	181	15	26944	CDKN1C,VEGFA,NES,MAF,NOX4,APP,CD34,ARHGAP24,WASL,PLAU,HEG1,RARRES2,BMPR2,COMT,CTSL
GO:BP	regulation of biosynthetic process	GO:0009889	FALSE	0.000567058	3.24637	5706	181	68	26944	CDKN1C,VEGFA,ACTN4,SRSF5,FUS,NEDD4,CCND1,PLAT,H2-Q7,H2-D1,MAF,SERPINE2,IGFBP5,ANGPTL2,FSTL1,GNAI2,LBH,ACTN1,MYLK,SLC51A,TSPAN2,TIMP3,FAT1,NID1,LOXL2,SPTAN1,DKK2,PDGFRB,APP,LRRFIP1,ALCAM,ITGA3,CLIC3,CD59A,SLCO2A1,SRRM2,CD34,LSP1,CAVIN1,ARHGAP24,EML2,LAMB2,CLIC4,SH3BGRL,SIRPA,ACTR2,TNS2,CLTC,SDCBP,VDAC2,PBX1,HEG1,DUSP3,MYOF,SLC6A19,APLP2,CD24A,MARVELD1,PTPRB,IQGAP2,SGK1,COMT,TAPBP,LARS2,CHMP4B,LRPP…
GO:BP	developmental growth involved in morphogenesis	GO:0060560	FALSE	0.000592183	3.22754	271	181	12	26944	SEMA3G,VEGFA,CXCL12,LOXL2,PDGFRB,LRRFIP1,PLAC8,CD34,WASL,MYOF,COMT,RPS27RT
GO:BP	vesicle-mediated transport	GO:0016192	FALSE	0.00061484	3.21124	1517	181	29	26944	VEGFA,ACTN4,NEDD4,NSF,ADM,PROS1,ANGPTL2,DPYSL2,SELENOP,SYNPO,FAT1,LRRFIP1,CD34,YWHAE,LAMP1,MSI2,CLIC4,ACTR2,SDCBP,VDAC2,MYOF,HNRNPA3,SHROOM3,MARVELD1,PTPRB,IQGAP2,SERPINB6B,TAPBP,PLPP1
GO:BP	animal organ morphogenesis	GO:0009887	FALSE	0.000639066	3.19445	1094	181	24	26944	DAG1,VEGFA,CLIC5,NEDD4,ADM,IGFBP5,ANGPTL2,FSTL1,DPYSL2,LBH,HNRNPA0,NOX4,LOXL2,APP,CD34,LSP1,ARHGAP24,EML2,WASL,SH3BGRL,HEG1,DUSP3,RARRES2,COMT
GO:BP	regulation of protein modification process	GO:0031399	FALSE	0.000728248	3.13772	1102	181	24	26944	VEGFA,PTPRO,CCND1,ITGAV,FSTL1,H3F3B,NID1,DKK2,PDGFRB,APP,LRRFIP1,CD59A,ARHGAP24,EHD3,ACTR2,DUSP3,HNRNPK,C1S1,MYO1D,APLP2,SHROOM3,MARVELD1,MACF1,LRPPRC
GO:BP	regulation of gene expression	GO:0010468	FALSE	0.00074835	3.1259	5382	181	65	26944	CDKN1C,VEGFA,ACTN4,SRSF5,FUS,NEDD4,CCND1,PLAT,H2-Q7,H2-D1,MAF,SERPINE2,IGFBP5,ANGPTL2,FSTL1,GNAI2,LBH,ACTN1,MYLK,SLC51A,TSPAN2,TIMP3,FAT1,LOXL2,SPTAN1,DKK2,PDGFRB,LRRFIP1,ALCAM,ITGA3,CLIC3,CD59A,SLCO2A1,SRRM2,CD34,LSP1,CAVIN1,ARHGAP24,EML2,LAMB2,CLIC4,SH3BGRL,SIRPA,ACTR2,TNS2,CLTC,VDAC2,PBX1,HEG1,DUSP3,MYOF,SLC6A19,APLP2,CD24A,MARVELD1,PTPRB,IQGAP2,SGK1,COMT,TAPBP,LARS2,CHMP4B,LRPPRC,BTG1,SEMA5A
GO:BP	regulation of multicellular organismal development	GO:2000026	FALSE	0.00095608	3.01951	1550	181	29	26944	SEMA3G,COL4A3,CDKN1C,DAG1,VEGFA,CCND1,CXCL12,ADM,MAF,SERPINE2,FSTL1,SPTAN1,DKK2,SLCO2A1,CD34,LSP1,ARHGAP24,TNS2,MYOF,RARRES2,APLP2,MARVELD1,ZFP36L2,SGK1,MYOM2,COMT,LRPPRC,TNFAIP8,RPS27RT
GO:BP	immune system process	GO:0002376	FALSE	0.000980065	3.00875	2819	181	42	26944	PODXL,VEGFA,TMOD3,CXCL13,PTPRO,NEDD4,PDPN,H2-Q7,CXCL12,H2-D1,DPP4,ADM,ITGAV,ANGPTL2,TCF21,LBH,FAT1,LRRFIP1,PLAC8,CLIC3,CD59A,SLCO2A1,HNRNPL,CD34,LSP1,CAVIN1,EHD3,MSI2,CLIC4,ACTR2,TNS2,HEG1,HNRNPK,RARRES2,C1S1,KIRREL,SHROOM3,MARVELD1,SGK1,SERPINB6B,LARS2,DAP
GO:BP	homeostatic process	GO:0042592	FALSE	0.00107345	2.96922	1835	181	32	26944	FTL1-PS1,VEGFA,TMOD3,CLIC5,GATM,NPR3,IGFBP5,ITGAV,ANGPTL2,FSTL1,GPC3,MGAT5,SERINC3,NID1,APP,LRRFIP1,ITGA3,CD59A,LSP1,CAVIN1,ARHGAP24,EHD3,MSI2,PLAU,DDX5,ARPC2,MARVELD1,ZFP36L2,MYOM2,CLEC2H,PLPP1,LRPPRC
GO:BP	positive regulation of protein metabolic process	GO:0051247	FALSE	0.00113882	2.94354	1130	181	24	26944	COL4A3,VEGFA,NEDD4,CCND1,NSF,ITGAV,FSTL1,DPYSL2,FAT1,NID1,DKK2,PDGFRB,APP,LRRFIP1,HNRNPL,ARHGAP24,SIRPA,PBX1,C1S1,APLP2,SHROOM3,MARVELD1,TAPBP,LRPPRC
GO:BP	regulation of transport	GO:0051049	FALSE	0.00117395	2.93035	1749	181	31	26944	VEGFA,ACTN4,NEDD4,CXCL12,NPR3,NSF,PROS1,RIPOR1,SERPINE2,ITGAV,ANGPTL2,DPYSL2,SELENOP,SYNPO,HNRNPA0,SSR3,DKK2,APP,LRRFIP1,EPAS1,EHD3,LAMP1,MSI2,CLIC4,ACTR2,VDAC2,MYOF,APLP2,MYOM2,SERPINB6B,CHMP4B
GO:BP	positive regulation of intracellular signal transduction	GO:1902533	FALSE	0.00117613	2.92954	1050	181	23	26944	VEGFA,ACTN4,NEDD4,CXCL12,IGFBP5,ANGPTL2,FSTL1,SYNPO,SERINC3,TCF21,FAT1,NID1,DKK2,PDGFRB,APP,LRRFIP1,HNRNPL,CD34,ARHGAP24,CLTC,MARVELD1,COMT,LRPPRC
GO:BP	positive regulation of nitrogen compound metabolic process	GO:0051173	FALSE	0.00118333	2.92689	2944	181	43	26944	COL4A3,CDKN1C,VEGFA,ACTN4,SRSF5,FUS,NEDD4,CCND1,NSF,MAF,ITGAV,FSTL1,DPYSL2,LBH,ACTN1,MYLK,FAT1,NID1,LOXL2,DKK2,PDGFRB,APP,LRRFIP1,ITGA3,CD59A,HNRNPL,ARHGAP24,EML2,CLIC4,SIRPA,TNS2,PBX1,HEG1,MYOF,C1S1,APLP2,SHROOM3,MARVELD1,SGK1,COMT,CLEC2H,TAPBP,LRPPRC
GO:BP	regulation of small GTPase mediated signal transduction	GO:0051056	FALSE	0.00121715	2.91466	238	181	11	26944	RIPOR1,ANGPTL2,SERINC3,H3F3B,DKK2,APP,CLIC3,HNRNPL,HTRA1,DUSP3,RAB1A
GO:BP	cell junction assembly	GO:0034329	FALSE	0.00135994	2.86648	471	181	15	26944	VEGFA,ACTN4,PTPRO,NPHS1,ANGPTL2,MYLK,DKK2,PDGFRB,LRRFIP1,ARHGAP24,VDAC2,HNRNPK,SHROOM3,ZFP36L2,LRPPRC
GO:BP	cellular localization	GO:0051641	FALSE	0.00140324	2.85287	3502	181	48	26944	DAG1,VEGFA,CLIC5,ACTN4,NEDD4,NPHS1,NSF,RIPOR1,ITGAV,ANGPTL2,DPYSL2,SELENOP,GNAI2,FAT1,LOXL2,SSR3,GALNT10,DKK2,PDGFRB,LRRFIP1,CLIC3,EPAS1,CAVIN1,KDR,EHD3,LAMP1,MSI2,CLIC4,TNS2,SDCBP,VDAC2,DUSP3,MYOF,RARRES2,HNRNPA3,APLP2,COTL1,SHROOM3,CD24A,MARVELD1,IQGAP2,ZFP36L2,MYOM2,SERPINB6B,TAPBP,CHMP4B,PLPP1,LRPPRC
GO:BP	smooth muscle cell migration	GO:0014909	FALSE	0.00144957	2.83876	110	181	8	26944	PLAT,IGFBP5,NID1,PDGFRB,APP,SH3BGRL,APLP2,COTL1
GO:BP	regulation of anatomical structure morphogenesis	GO:0022603	FALSE	0.00147796	2.83034	904	181	21	26944	SEMA3G,COL4A3,DAG1,VEGFA,NEDD4,PDPN,CXCL12,ADM,SLCO2A1,CD34,LSP1,ARHGAP24,TNS2,MYOF,RARRES2,APLP2,ZFP36L2,MYOM2,COMT,TNFAIP8,RPS27RT
GO:BP	mesenchyme development	GO:0060485	FALSE	0.00156281	2.80609	297	181	12	26944	SEMA3G,DAG1,VEGFA,NEDD4,PDPN,LBH,GSN,SPTAN1,CD34,CLTC,VDAC2,COMT
GO:BP	tissue remodeling	GO:0048771	FALSE	0.00161955	2.7906	196	181	10	26944	VEGFA,NPR3,IGFBP5,ANGPTL2,SERINC3,NID1,CD59A,RARRES2,MARVELD1,COMT
GO:BP	regulation of cell-cell adhesion mediated by integrin	GO:0033632	FALSE	0.00166952	2.77741	12	181	4	26944	PODXL,CXCL13,DPP4,MARVELD1
GO:BP	podocyte development	GO:0072015	FALSE	0.00166952	2.77741	12	181	4	26944	PODXL,NPHS1,PDGFRB,WASL
GO:BP	regulation of transferase activity	GO:0051338	FALSE	0.0017531	2.75619	247	181	11	26944	VEGFA,PTPRO,CCND1,NID1,DKK2,PDGFRB,APP,DUSP3,HNRNPK,MARVELD1,MACF1
GO:BP	protein-containing complex disassembly	GO:0032984	FALSE	0.0017531	2.75619	247	181	11	26944	TMOD3,NES,NSF,ITGAV,FSTL1,FAT1,MIDN,COTL1,IQGAP2,MYOM2,PLPP1
GO:BP	axon development	GO:0061564	FALSE	0.00180258	2.7441	548	181	16	26944	SEMA3G,DAG1,VEGFA,PTPRO,CXCL12,CADM4,DKK2,LRRFIP1,PLAC8,WASL,RARRES2,ARPC2,PTPRB,COMT,LRPPRC,RPS27RT
GO:BP	cellular component disassembly	GO:0022411	FALSE	0.00181292	2.74162	482	181	15	26944	TMOD3,NES,PDPN,NSF,DPP4,ITGAV,FSTL1,FAT1,MIDN,HNRNPK,COTL1,MARVELD1,IQGAP2,MYOM2,PLPP1
GO:BP	vascular endothelial growth factor receptor signaling pathway	GO:0048010	FALSE	0.00187772	2.72637	50	181	6	26944	VEGFA,NEDD4,H3F3B,SLCO2A1,ARHGAP24,PTN
GO:BP	system process	GO:0003008	FALSE	0.00200931	2.69695	3326	181	46	26944	DAG1,VEGFA,TMOD3,CLIC5,GATM,CALD1,PTPRO,ENPEP,CXCL12,NPR3,ADM,SERPINE2,IGFBP5,ITGAV,FSTL1,SYNPO,MGAT5,HNRNPA0,AHNAK,FAT1,NID1,DKK2,LRRFIP1,CLIC3,CD59A,TGFBR2,LSP1,ARHGAP24,LAMP1,WASL,DUSP3,MYOF,RARRES2,C1S1,MYO1D,APLP2,ARPC2,ZFP36L2,MYOM2,BMPR2,COMT,CLEC2H,ARHGAP28,PLPP1,LRPPRC,CTSL
GO:BP	epithelial tube morphogenesis	GO:0060562	FALSE	0.00209914	2.67796	363	181	13	26944	PODXL,DAG1,VEGFA,CXCL12,ADM,DPYSL2,LBH,LOXL2,CD34,ARHGAP24,EML2,PLAU,HEG1
GO:BP	mitotic cell cycle	GO:0000278	TRUE	0.00234413	2.63002	852	181	20	26944	CDKN1C,TMOD3,NES,CCND1,PDPN,ITGAV,PDGFRB,APP,LRRFIP1,EHD3,SDCBP,VDAC2,HEG1,HNRNPK,CD24A,IQGAP2,TJP1,SGK1,PLPP1,TNFAIP8
GO:BP	glomerular epithelial cell development	GO:0072310	FALSE	0.00239888	2.61999	13	181	4	26944	PODXL,NPHS1,PDGFRB,WASL
GO:BP	cell adhesion mediated by integrin	GO:0033627	FALSE	0.00244026	2.61256	82	181	7	26944	PODXL,CXCL13,DPP4,ANGPTL2,CLIC3,SH3BGRL,MARVELD1
GO:BP	defense response	GO:0006952	FALSE	0.00247926	2.60568	1812	181	31	26944	CXCL13,NEDD4,H2-Q7,CXCL12,H2-D1,DPP4,ADM,ITGAV,ANGPTL2,TCF21,SLC51A,CADM4,FAT1,NID1,LRRFIP1,ITGA3,HNRNPL,HSPG2,WT1,EHD3,MSI2,ACTR2,TNS2,RARRES2,C1S1,PECAM1,MARVELD1,RAB3B,TAPBP,LARS2,GNB1
GO:BP	reproductive structure development	GO:0048608	FALSE	0.00251774	2.59899	369	181	13	26944	CDKN1C,VEGFA,CCND1,SERPINE2,ANGPTL2,LBH,TIMP3,LOXL2,ARHGAP24,EML2,MYOF,ARHGAP28,DAP
GO:BP	regulation of vasculature development	GO:1901342	FALSE	0.0026161	2.58235	312	181	12	26944	COL4A3,VEGFA,CXCL12,ADM,SLCO2A1,CD34,LSP1,ARHGAP24,RARRES2,APLP2,ZFP36L2,TNFAIP8
GO:BP	actomyosin structure organization	GO:0031032	FALSE	0.00265741	2.57554	207	181	10	26944	TMOD3,FSTL1,NID1,PDGFRB,APP,APLP2,TJP1,ZFP36L2,BMPR2,RAB1A
GO:BP	lymph vessel development	GO:0001945	FALSE	0.00287415	2.54149	30	181	5	26944	VEGFA,PDPN,ARHGAP24,DUSP3,COMT
GO:BP	reproductive system development	GO:0061458	FALSE	0.00292173	2.53436	374	181	13	26944	CDKN1C,VEGFA,CCND1,SERPINE2,ANGPTL2,LBH,TIMP3,LOXL2,ARHGAP24,EML2,MYOF,ARHGAP28,DAP
GO:BP	metanephric glomerulus development	GO:0072224	FALSE	0.0033408	2.47615	14	181	4	26944	LBH,APP,LSP1,WASL
GO:BP	protein depolymerization	GO:0051261	FALSE	0.00338359	2.47062	123	181	8	26944	TMOD3,NES,FSTL1,FAT1,MIDN,COTL1,IQGAP2,MYOM2
GO:BP	negative regulation of response to external stimulus	GO:0032102	FALSE	0.00352066	2.45338	443	181	14	26944	SEMA3G,CXCL13,PLAT,H2-Q7,H2-D1,DPP4,PROS1,SERPINE2,WT1,SH3BGRL,ACTR2,HNRNPK,MARVELD1,RPS27RT
GO:BP	response to inorganic substance	GO:0010035	FALSE	0.00373723	2.42745	651	181	17	26944	GATM,FUS,ITGAV,ANGPTL2,HNRNPA1,GNAI2,HNRNPA0,FAT1,SPTAN1,PDGFRB,APP,LRRFIP1,ARHGAP24,PLAU,ACTR2,SLC6A19,CLEC2H
GO:BP	muscle cell migration	GO:0014812	FALSE	0.00382047	2.41788	125	181	8	26944	PLAT,IGFBP5,NID1,PDGFRB,APP,SH3BGRL,APLP2,COTL1
GO:BP	actin filament bundle assembly	GO:0051017	FALSE	0.00385301	2.4142	168	181	9	26944	ACTN4,CALD1,FSTL1,MGAT5,MYLK,NID1,APLP2,ZFP36L2,RAB1A
GO:BP	regulation of endocytosis	GO:0030100	FALSE	0.00425508	2.37109	327	181	12	26944	VEGFA,ACTN4,NEDD4,NSF,PROS1,ANGPTL2,DPYSL2,LRRFIP1,CLIC4,ACTR2,VDAC2,MYOF
GO:BP	regulation of receptor-mediated endocytosis	GO:0048259	FALSE	0.00430442	2.36609	127	181	8	26944	VEGFA,NEDD4,NSF,ANGPTL2,LRRFIP1,CLIC4,VDAC2,MYOF
GO:BP	regulation of ERK1 and ERK2 cascade	GO:0070372	FALSE	0.00439112	2.35742	328	181	12	26944	VEGFA,CXCL12,FSTL1,SYNPO,GSN,NID1,APP,LRRFIP1,ARHGAP24,ACTR2,HNRNPK,LRPPRC
GO:BP	actin filament bundle organization	GO:0061572	FALSE	0.00445858	2.3508	171	181	9	26944	ACTN4,CALD1,FSTL1,MGAT5,MYLK,NID1,APLP2,ZFP36L2,RAB1A
GO:BP	regulation of vascular endothelial growth factor receptor signaling pathway	GO:0030947	FALSE	0.00470924	2.32705	33	181	5	26944	NEDD4,H3F3B,SLCO2A1,ARHGAP24,PTN
GO:BP	regulation of axon extension involved in axon guidance	GO:0048841	FALSE	0.00470924	2.32705	33	181	5	26944	SEMA3G,VEGFA,CXCL12,COMT,RPS27RT
GO:BP	developmental cell growth	GO:0048588	FALSE	0.0048011	2.31866	274	181	11	26944	SEMA3G,VEGFA,CXCL12,PDGFRB,LRRFIP1,PLAC8,CD34,WASL,MYOF,COMT,RPS27RT
GO:BP	positive regulation of protein localization	GO:1903829	FALSE	0.00494515	2.30582	523	181	15	26944	VEGFA,RIPOR1,DKK2,PDGFRB,LRRFIP1,CLIC3,EPAS1,EHD3,MYOF,RARRES2,APLP2,COTL1,SHROOM3,IQGAP2,LRPPRC
GO:BP	gland development	GO:0048732	FALSE	0.00530111	2.27563	526	181	15	26944	CDKN1C,DAG1,VEGFA,CCND1,SERPINE2,IGFBP5,LBH,ACTN1,LOXL2,APP,CD34,EML2,SH3BGRL,HEG1,RARRES2
GO:BP	vasculogenesis	GO:0001570	FALSE	0.0053148	2.27451	92	181	7	26944	ADM,ANGPTL2,APP,CD34,LSP1,ARHGAP24,DUSP3
GO:BP	response to oxygen-containing compound	GO:1901700	FALSE	0.00538638	2.2687	2077	181	33	26944	COL4A3,CYP24A1,DAG1,GATM,CXCL13,SRSF5,CXCL12,ADM,IGFBP5,ANGPTL2,SYNPO,SLC51A,NID1,LOXL2,DKK2,PDGFRB,APP,LRRFIP1,CD34,CAVIN1,EML2,ACTR2,DDX5,MYOF,C1S1,APLP2,COTL1,PTPRB,ZFP36L2,MYOM2,CLEC2H,TNFAIP8,DAP
GO:BP	regulation of MAPK cascade	GO:0043408	FALSE	0.0054899	2.26044	670	181	17	26944	DAG1,VEGFA,CXCL12,FSTL1,SYNPO,ACTN1,GSN,FAT1,NID1,PDGFRB,APP,LRRFIP1,ARHGAP24,ACTR2,HNRNPK,MARVELD1,LRPPRC
GO:BP	monoatomic ion transport	GO:0006811	FALSE	0.00565661	2.24744	1239	181	24	26944	FTL1-PS1,CLIC5,SLC13A1,NEDD4,CXCL12,NSF,SERPINE2,ITGAV,ANGPTL2,FSTL1,SYNPO,HNRNPA0,DKK2,APP,ACSL4,CSNK1A1,EHD3,LAMP1,PLAU,SDCBP,RBM3,RAPGEF3,APLP2,MYOM2
GO:BP	metanephros development	GO:0001656	FALSE	0.00571509	2.24298	93	181	7	26944	DPYSL2,LBH,LOXL2,APP,LSP1,EML2,WASL
GO:BP	peptidyl-tyrosine dephosphorylation	GO:0035335	TRUE	0.00601063	2.22108	16	181	4	26944	PTPRO,DDX5,HNRNPK,MACF1
GO:BP	cell activation	GO:0001775	FALSE	0.00630332	2.20043	1160	181	23	26944	NEDD4,PLAT,PDPN,H2-Q7,CXCL12,H2-D1,DPP4,SERPINE2,ANGPTL2,FSTL1,FAT1,APP,LRRFIP1,SLCO2A1,CD34,CAVIN1,MSI2,ACTR2,HEG1,HNRNPK,MARVELD1,SGK1,DAP
GO:BP	multicellular organismal-level homeostasis	GO:0048871	FALSE	0.00655128	2.18367	912	181	20	26944	VEGFA,TMOD3,CLIC5,GATM,NPR3,ANGPTL2,FSTL1,GPC3,SERINC3,NID1,APP,ITGA3,CD59A,LSP1,CAVIN1,ARHGAP24,DDX5,MARVELD1,ZFP36L2,PLPP1
GO:BP	negative regulation of developmental process	GO:0051093	FALSE	0.00661341	2.17957	1078	181	22	26944	SEMA3G,COL4A3,CRIM1,VEGFA,CCND1,IGFBP5,ANGPTL2,ACTN1,LOXL2,SPTAN1,LRRFIP1,ITGA3,SLCO2A1,CD34,HEG1,MYOF,RARRES2,APLP2,MARVELD1,SGK1,COMT,RPS27RT
GO:BP	regulation of epithelial cell proliferation	GO:0050678	FALSE	0.00698403	2.15589	405	181	13	26944	COL4A3,CDKN1C,VEGFA,CCND1,CXCL12,FGFBP1,DPYSL2,TMEM54,ARHGAP24,WT1,SH3BGRL,RARRES2,DAP
GO:BP	positive regulation of vasculature development	GO:1904018	FALSE	0.00710645	2.14835	181	181	9	26944	VEGFA,CXCL12,ADM,CD34,LSP1,ARHGAP24,APLP2,ZFP36L2,TNFAIP8
GO:BP	synapse organization	GO:0050808	FALSE	0.00712356	2.1473	539	181	15	26944	DAG1,PTPRO,NEDD4,MGAT5,MYLK,DKK2,LRRFIP1,CLIC3,WASL,CLIC4,TNS2,VDAC2,MYOF,RARRES2,LRPPRC
GO:BP	positive regulation of cell-substrate adhesion	GO:0010811	FALSE	0.00718001	2.14387	136	181	8	26944	DAG1,VEGFA,HNF1B,PDGFRB,CLIC3,ARHGAP24,RARRES2,COTL1
GO:BP	branching involved in ureteric bud morphogenesis	GO:0001658	FALSE	0.00746897	2.12674	63	181	6	26944	VEGFA,DPYSL2,LBH,LOXL2,EML2,HEG1
GO:BP	cell division	GO:0051301	FALSE	0.00759999	2.11919	613	181	16	26944	VEGFA,CCND1,ITGAV,SYNPO,ACTN1,PDGFRB,HNRNPL,CLIC4,TNS2,SDCBP,RARRES2,CD24A,IQGAP2,TJP1,SGK1,PLPP1
GO:BP	regulation of system process	GO:0044057	FALSE	0.00775807	2.11025	614	181	16	26944	DAG1,CALD1,PTPRO,NPR3,ADM,IGFBP5,ITGAV,FSTL1,AHNAK,FAT1,DKK2,LRRFIP1,CD59A,LAMP1,MYOF,COMT
GO:BP	positive regulation of supramolecular fiber organization	GO:1902905	FALSE	0.00777319	2.1094	183	181	9	26944	NPHS1,FSTL1,MGAT5,FAT1,NID1,LRRFIP1,MYO1D,APLP2,COTL1
GO:BP	negative regulation of locomotion	GO:0040013	FALSE	0.00853344	2.06888	350	181	12	26944	SEMA3G,DAG1,CXCL13,CXCL12,DPP4,IGFBP5,CLIC4,PLAU,HNRNPK,RARRES2,NPTN,RPS27RT
GO:BP	phosphate-containing compound metabolic process	GO:0006796	FALSE	0.00855171	2.06795	2428	181	36	26944	CDKN1C,VEGFA,PTPRO,CCND1,ITGAV,FSTL1,SERINC3,HNRNPA0,AHNAK,H3F3B,NID1,DKK2,PDGFRB,APP,LRRFIP1,EPAS1,HNRNPL,CD34,ARHGAP24,EHD3,SH3BGRL,ACTR2,DDX5,VDAC2,DUSP3,HNRNPK,C1S1,MYO1D,APLP2,SHROOM3,MARVELD1,MACF1,MYOM2,COMT,SRGAP1,LRPPRC
GO:BP	regulation of smooth muscle cell migration	GO:0014910	FALSE	0.00868213	2.06137	99	181	7	26944	IGFBP5,NID1,PDGFRB,APP,SH3BGRL,APLP2,COTL1
GO:BP	axonogenesis	GO:0007409	FALSE	0.00908312	2.04176	481	181	14	26944	SEMA3G,DAG1,VEGFA,PTPRO,CXCL12,DKK2,LRRFIP1,PLAC8,WASL,ARPC2,PTPRB,COMT,LRPPRC,RPS27RT
GO:BP	regulation of body fluid levels	GO:0050878	FALSE	0.00957681	2.01878	354	181	12	26944	VEGFA,PTPRO,CCND1,PLAT,PDPN,NPR3,ADM,PROS1,SERPINE2,SYNPO,SH3BGRL,DUSP3
GO:BP	peptidyl-tyrosine phosphorylation	GO:0018108	FALSE	0.00958605	2.01836	239	181	10	26944	VEGFA,H3F3B,NID1,DKK2,PDGFRB,APP,LRRFIP1,ARHGAP24,SHROOM3,MARVELD1
GO:BP	mesenchymal cell differentiation	GO:0048762	FALSE	0.00958605	2.01836	239	181	10	26944	SEMA3G,DAG1,VEGFA,PDPN,LBH,GSN,SPTAN1,CD34,CLTC,VDAC2
GO:BP	cell-cell adhesion mediated by integrin	GO:0033631	FALSE	0.0100001	2	18	181	4	26944	PODXL,CXCL13,DPP4,MARVELD1
GO:BP	peptidyl-tyrosine modification	GO:0018212	FALSE	0.0103163	1.98648	241	181	10	26944	VEGFA,H3F3B,NID1,DKK2,PDGFRB,APP,LRRFIP1,ARHGAP24,SHROOM3,MARVELD1
GO:BP	phosphorus metabolic process	GO:0006793	FALSE	0.010471	1.98001	2450	181	36	26944	CDKN1C,VEGFA,PTPRO,CCND1,ITGAV,FSTL1,SERINC3,HNRNPA0,AHNAK,H3F3B,NID1,DKK2,PDGFRB,APP,LRRFIP1,EPAS1,HNRNPL,CD34,ARHGAP24,EHD3,SH3BGRL,ACTR2,DDX5,VDAC2,DUSP3,HNRNPK,C1S1,MYO1D,APLP2,SHROOM3,MARVELD1,MACF1,MYOM2,COMT,SRGAP1,LRPPRC
GO:BP	regulation of mitotic cell cycle	GO:0007346	FALSE	0.0109571	1.9603	489	181	14	26944	CDKN1C,TMOD3,CCND1,PDPN,PDGFRB,APP,LRRFIP1,EHD3,VDAC2,HEG1,HNRNPK,CD24A,SGK1,TNFAIP8
GO:BP	regulation of smooth muscle cell proliferation	GO:0048660	FALSE	0.0110056	1.95839	191	181	9	26944	VEGFA,NPR3,IGFBP5,SYNPO,GSN,APP,CD34,COMT,CLEC2H
GO:BP	metanephric nephron development	GO:0072210	FALSE	0.0110575	1.95634	39	181	5	26944	LBH,APP,LSP1,EML2,WASL
GO:BP	nephron tubule development	GO:0072080	FALSE	0.0112977	1.94701	103	181	7	26944	VEGFA,DPYSL2,LBH,LOXL2,EML2,HEG1,MARVELD1
GO:BP	positive regulation of endocytosis	GO:0045807	FALSE	0.0114808	1.94003	192	181	9	26944	VEGFA,ACTN4,NSF,PROS1,DPYSL2,LRRFIP1,CLIC4,ACTR2,MYOF
GO:BP	regulation of nervous system development	GO:0051960	FALSE	0.0117577	1.92968	562	181	15	26944	SEMA3G,DAG1,VEGFA,CXCL12,SERPINE2,DKK2,ARHGAP24,TNS2,MYOF,RARRES2,MARVELD1,MYOM2,COMT,LRPPRC,RPS27RT
GO:BP	nitrogen compound transport	GO:0071705	FALSE	0.0122579	1.91158	1959	181	31	26944	DAG1,ACTN4,NEDD4,CXCL12,NSF,RIPOR1,SELENOP,GNAI2,LOXL2,SSR3,DKK2,LRRFIP1,EPAS1,CD34,CAVIN1,KDR,EHD3,LAMP1,SDCBP,HNRNPA3,PAM,RAPGEF3,APLP2,MARVELD1,IQGAP2,CLEC2H,SERPINB6B,TAPBP,CHMP4B,PLPP1,BTG1
GO:BP	sex differentiation	GO:0007548	TRUE	0.012691	1.89651	364	181	12	26944	VEGFA,CCND1,ANGPTL2,LBH,TIMP3,LOXL2,ARHGAP24,EML2,HEG1,MYOF,ARHGAP28,DAP
GO:BP	negative regulation of actin filament polymerization	GO:0030837	FALSE	0.0127457	1.89464	69	181	6	26944	TMOD3,FAT1,MIDN,COTL1,SHROOM3,IQGAP2
GO:BP	negative regulation of biosynthetic process	GO:0009890	FALSE	0.0129747	1.8869	2791	181	39	26944	CDKN1C,VEGFA,FUS,NEDD4,CCND1,PLAT,MAF,SERPINE2,IGFBP5,FSTL1,LBH,ACTN1,SLC51A,TIMP3,LOXL2,SPTAN1,LRRFIP1,ALCAM,CD59A,SLCO2A1,SRRM2,LSP1,ARHGAP24,EML2,SH3BGRL,ACTR2,CLTC,SDCBP,VDAC2,PBX1,MYOF,APLP2,CD24A,MARVELD1,SGK1,COMT,CHMP4B,LRPPRC,SEMA5A
GO:BP	positive regulation of cytoskeleton organization	GO:0051495	FALSE	0.0130136	1.8856	195	181	9	26944	NES,NPHS1,FSTL1,MGAT5,FAT1,NID1,MYO1D,APLP2,COTL1
GO:BP	regulation of angiogenesis	GO:0045765	FALSE	0.0137401	1.86201	306	181	11	26944	COL4A3,VEGFA,ADM,SLCO2A1,CD34,LSP1,ARHGAP24,RARRES2,APLP2,ZFP36L2,TNFAIP8
GO:BP	ureteric bud morphogenesis	GO:0060675	FALSE	0.0138634	1.85813	70	181	6	26944	VEGFA,DPYSL2,LBH,LOXL2,EML2,HEG1
GO:BP	positive regulation of nervous system development	GO:0051962	FALSE	0.0141663	1.84874	368	181	12	26944	DAG1,VEGFA,CXCL12,SERPINE2,DKK2,ARHGAP24,TNS2,RARRES2,MYOM2,COMT,LRPPRC,RPS27RT
GO:BP	actin filament capping	GO:0051693	FALSE	0.0142367	1.84659	41	181	5	26944	TMOD3,FAT1,MIDN,COTL1,IQGAP2
GO:BP	positive regulation of macromolecule biosynthetic process	GO:0010557	FALSE	0.0144674	1.83961	2697	181	38	26944	CDKN1C,VEGFA,ACTN4,SRSF5,FUS,H2-Q7,H2-D1,MAF,FSTL1,GNAI2,LBH,ACTN1,MYLK,SLC51A,FAT1,NID1,LOXL2,DKK2,APP,LRRFIP1,ITGA3,CLIC3,CD59A,LSP1,ARHGAP24,EML2,CLIC4,SIRPA,TNS2,PBX1,HEG1,DUSP3,MYOF,APLP2,CD24A,IQGAP2,COMT,TAPBP
GO:BP	negative regulation of phosphorus metabolic process	GO:0010563	FALSE	0.0146087	1.83539	308	181	11	26944	CDKN1C,PTPRO,H3F3B,PDGFRB,EHD3,ACTR2,DUSP3,HNRNPK,MYO1D,SHROOM3,MACF1
GO:BP	negative regulation of phosphate metabolic process	GO:0045936	FALSE	0.0146087	1.83539	308	181	11	26944	CDKN1C,PTPRO,H3F3B,PDGFRB,EHD3,ACTR2,DUSP3,HNRNPK,MYO1D,SHROOM3,MACF1
GO:BP	endothelial cell development	GO:0001885	FALSE	0.0150593	1.8222	71	181	6	26944	VEGFA,PLAU,DUSP3,APLP2,SHROOM3,ZFP36L2
GO:BP	negative regulation of organelle organization	GO:0010639	FALSE	0.0153695	1.81334	371	181	12	26944	TMOD3,TIMP3,FAT1,MIDN,CAP1,COTL1,SHROOM3,CD24A,IQGAP2,ZFP36L2,MYOM2,RAB1A
GO:BP	renal tubule development	GO:0061326	FALSE	0.0154575	1.81086	108	181	7	26944	VEGFA,DPYSL2,LBH,LOXL2,EML2,HEG1,MARVELD1
GO:BP	metal ion transport	GO:0030001	TRUE	0.0154577	1.81085	884	181	19	26944	FTL1-PS1,SLC13A1,NEDD4,CXCL12,NSF,SERPINE2,ITGAV,ANGPTL2,FSTL1,SYNPO,HNRNPA0,DKK2,APP,EHD3,LAMP1,SDCBP,RAPGEF3,APLP2,MYOM2
GO:BP	positive regulation of neurogenesis	GO:0050769	FALSE	0.0155246	1.80898	310	181	11	26944	DAG1,VEGFA,CXCL12,SERPINE2,ARHGAP24,TNS2,RARRES2,MYOM2,COMT,LRPPRC,RPS27RT
GO:BP	sensory organ development	GO:0007423	FALSE	0.0158298	1.80053	650	181	16	26944	CDKN1C,VEGFA,CLIC5,NES,MAF,NOX4,APP,CD34,ARHGAP24,WASL,PLAU,HEG1,RARRES2,BMPR2,COMT,CTSL
GO:BP	neuron projection extension	GO:1990138	FALSE	0.0159579	1.79702	200	181	9	26944	SEMA3G,VEGFA,CXCL12,PDGFRB,PLAC8,WASL,MYOF,COMT,RPS27RT
GO:BP	smooth muscle cell proliferation	GO:0048659	FALSE	0.0159579	1.79702	200	181	9	26944	VEGFA,NPR3,IGFBP5,SYNPO,GSN,APP,CD34,COMT,CLEC2H
GO:BP	negative regulation of macromolecule biosynthetic process	GO:0010558	FALSE	0.0161583	1.7916	2710	181	38	26944	CDKN1C,VEGFA,FUS,NEDD4,CCND1,PLAT,MAF,SERPINE2,IGFBP5,FSTL1,LBH,ACTN1,SLC51A,TIMP3,LOXL2,SPTAN1,LRRFIP1,ALCAM,CD59A,SLCO2A1,SRRM2,LSP1,ARHGAP24,EML2,SH3BGRL,ACTR2,CLTC,SDCBP,VDAC2,PBX1,MYOF,CD24A,MARVELD1,SGK1,COMT,CHMP4B,LRPPRC,SEMA5A
GO:BP	positive regulation of protein kinase activity	GO:0045860	FALSE	0.0164255	1.78448	109	181	7	26944	VEGFA,CCND1,NID1,DKK2,PDGFRB,APP,MARVELD1
GO:BP	embryonic organ development	GO:0048568	FALSE	0.01648	1.78304	507	181	14	26944	CDKN1C,VEGFA,CLIC5,NES,ADM,ANGPTL2,LBH,LOXL2,APP,CD59A,CD34,ARHGAP24,HEG1,C1S1
GO:BP	regulation of metal ion transport	GO:0010959	FALSE	0.0166615	1.77829	374	181	12	26944	NEDD4,CXCL12,SERPINE2,ITGAV,SYNPO,HNRNPA0,DKK2,APP,EHD3,LAMP1,APLP2,MYOM2
GO:BP	cellular response to stress	GO:0033554	FALSE	0.0179188	1.74669	1799	181	29	26944	DAG1,VEGFA,FUS,NEDD4,CCND1,CXCL12,ADM,RIPOR1,TCF21,HNRNPA0,APP,LRRFIP1,CD59A,EHD3,WASL,ACTR2,TNS2,CLTC,MYOF,PTN,RARRES2,CD24A,MYOM2,COMT,CLEC2H,ARHGAP28,CTSL,DAP,SEMA5A
GO:BP	peptidyl-tyrosine dephosphorylation involved in inactivation of protein kinase activity	GO:1990264	FALSE	0.0182692	1.73828	7	181	3	26944	PTPRO,HNRNPK,MACF1
GO:BP	positive regulation of cell-cell adhesion mediated by integrin	GO:0033634	FALSE	0.0182692	1.73828	7	181	3	26944	PODXL,CXCL13,MARVELD1
GO:BP	metanephric glomerulus vasculature development	GO:0072239	FALSE	0.0182692	1.73828	7	181	3	26944	LBH,APP,LSP1
GO:BP	mesonephric tubule morphogenesis	GO:0072171	FALSE	0.0191572	1.71767	74	181	6	26944	VEGFA,DPYSL2,LBH,LOXL2,EML2,HEG1
GO:BP	embryo development	GO:0009790	FALSE	0.0193898	1.71243	1243	181	23	26944	CDKN1C,DAG1,VEGFA,CLIC5,PCSK6,NES,ADM,ANGPTL2,DPYSL2,LBH,LOXL2,APP,CLIC3,EPAS1,CD59A,CD34,ARHGAP24,HEG1,DUSP3,HNRNPK,C1S1,ZFP36L2,COMT
GO:BP	export from cell	GO:0140352	FALSE	0.0194364	1.71138	982	181	20	26944	PCSK6,CXCL12,NSF,SERPINE2,ITGAV,FSTL1,SELENOP,SYNPO,LOXL2,SSR3,DKK2,EPAS1,CAVIN1,KDR,EHD3,MSI2,VDAC2,CLEC2H,SERPINB6B,TAPBP
GO:BP	regulation of vesicle-mediated transport	GO:0060627	FALSE	0.019688	1.7058	587	181	15	26944	VEGFA,ACTN4,NEDD4,NSF,PROS1,ANGPTL2,DPYSL2,SYNPO,LRRFIP1,MSI2,CLIC4,ACTR2,VDAC2,MYOF,SERPINB6B
GO:BP	organic substance transport	GO:0071702	FALSE	0.0202454	1.69367	2419	181	35	26944	DAG1,ACTN4,NEDD4,CXCL12,NSF,RIPOR1,ANGPTL2,DPYSL2,SELENOP,GNAI2,ACPP,LOXL2,SSR3,DKK2,LRRFIP1,EPAS1,CSNK1A1,CD34,CAVIN1,KDR,EHD3,LAMP1,SDCBP,HNRNPA3,PAM,RAPGEF3,APLP2,MARVELD1,IQGAP2,CLEC2H,SERPINB6B,TAPBP,CHMP4B,PLPP1,BTG1
GO:BP	cellular response to organic substance	GO:0071310	FALSE	0.0204261	1.68982	2420	181	35	26944	CYP24A1,DAG1,ACTN4,CXCL13,NEDD4,CCND1,H2-Q7,CXCL12,RIPOR1,IGFBP5,ITGAV,GNAI2,SYNPO,LBH,ACTN1,GSN,FAT1,NID1,LRRFIP1,HSPG2,EML2,ACTR2,TNS2,DDX5,CLTC,MYOF,C1S1,APLP2,COTL1,MARVELD1,PTPRB,ZFP36L2,SGK1,MYOM2,CLEC2H
GO:BP	dephosphorylation	GO:0016311	FALSE	0.0207063	1.6839	261	181	10	26944	PTPRO,ITGAV,SERINC3,AHNAK,PDGFRB,EHD3,DDX5,HNRNPK,MACF1,SRGAP1
GO:BP	regulation of transmembrane receptor protein serine/threonine kinase signaling pathway	GO:0090092	FALSE	0.0207063	1.6839	261	181	10	26944	CDKN1C,CRIM1,GPC3,DPYSL2,CLIC3,CD34,ARHGAP24,WT1,VDAC2,COMT
GO:BP	positive regulation of catalytic activity	GO:0043085	FALSE	0.0215122	1.66732	321	181	11	26944	COL4A3,VEGFA,CXCL13,CCND1,NID1,DKK2,PDGFRB,APP,APLP2,MARVELD1,TNFAIP8
GO:BP	secretion	GO:0046903	FALSE	0.0225614	1.64663	1078	181	21	26944	VEGFA,PCSK6,CCND1,CXCL12,NPR3,NSF,SERPINE2,FSTL1,SELENOP,SYNPO,ACPP,LOXL2,SSR3,EPAS1,CAVIN1,KDR,MSI2,VDAC2,CLEC2H,SERPINB6B,TAPBP
GO:BP	regulation of protein localization to membrane	GO:1905475	FALSE	0.0227035	1.64391	209	181	9	26944	DAG1,DPYSL2,FAT1,DKK2,CLIC3,SDCBP,RARRES2,COTL1,IQGAP2
GO:BP	positive regulation of kinase activity	GO:0033674	FALSE	0.0233501	1.63171	115	181	7	26944	VEGFA,CCND1,NID1,DKK2,PDGFRB,APP,MARVELD1
GO:BP	cellular response to organic cyclic compound	GO:0071407	FALSE	0.0238689	1.62217	672	181	16	26944	CYP24A1,DAG1,NEDD4,IGFBP5,LBH,ACTN1,LRRFIP1,EML2,CLTC,MYOF,APLP2,COTL1,PTPRB,SGK1,MYOM2,CLEC2H
GO:BP	positive regulation of phosphorylation	GO:0042327	FALSE	0.024005	1.6197	597	181	15	26944	VEGFA,CCND1,FSTL1,NID1,DKK2,PDGFRB,APP,LRRFIP1,ARHGAP24,VDAC2,C1S1,APLP2,SHROOM3,MARVELD1,LRPPRC
GO:BP	positive regulation of cell-cell adhesion	GO:0022409	FALSE	0.0255558	1.59251	327	181	11	26944	PODXL,CXCL13,PDPN,H2-Q7,H2-D1,DPP4,SLCO2A1,CD34,ACTR2,MARVELD1,ZFP36L2
GO:BP	negative regulation of cellular biosynthetic process	GO:0031327	FALSE	0.0261692	1.58221	2768	181	38	26944	CDKN1C,VEGFA,FUS,NEDD4,CCND1,PLAT,MAF,SERPINE2,IGFBP5,FSTL1,LBH,ACTN1,SLC51A,TIMP3,LOXL2,SPTAN1,LRRFIP1,ALCAM,CD59A,SLCO2A1,SRRM2,LSP1,ARHGAP24,EML2,SH3BGRL,ACTR2,CLTC,SDCBP,VDAC2,PBX1,MYOF,CD24A,MARVELD1,SGK1,COMT,CHMP4B,LRPPRC,SEMA5A
GO:BP	biological process involved in interspecies interaction between organisms	GO:0044419	FALSE	0.0274945	1.56075	1940	181	30	26944	DAG1,CXCL13,NEDD4,H2-Q7,CXCL12,H2-D1,DPP4,ADM,ITGAV,ANGPTL2,DPYSL2,TCF21,SLC51A,FAT1,LRRFIP1,ITGA3,HNRNPL,WT1,EHD3,MSI2,CLIC4,ACTR2,TNS2,C1S1,PECAM1,MARVELD1,ZFP36L2,TAPBP,PLPP1,GNB1
GO:BP	central nervous system development	GO:0007417	FALSE	0.0275297	1.5602	1006	181	20	26944	DAG1,NES,CXCL12,SERPINE2,HNRNPA1,CADM4,FAT1,LOXL2,LRRFIP1,CD34,EHD3,LAMB2,WASL,HEG1,MYOF,RARRES2,ARPC2,PTPRB,IQGAP2,RPS27RT
GO:BP	positive regulation of phosphate metabolic process	GO:0045937	FALSE	0.0275914	1.55923	680	181	16	26944	VEGFA,CCND1,ITGAV,FSTL1,NID1,DKK2,PDGFRB,APP,LRRFIP1,ARHGAP24,VDAC2,C1S1,APLP2,SHROOM3,MARVELD1,LRPPRC
GO:BP	positive regulation of phosphorus metabolic process	GO:0010562	FALSE	0.0275914	1.55923	680	181	16	26944	VEGFA,CCND1,ITGAV,FSTL1,NID1,DKK2,PDGFRB,APP,LRRFIP1,ARHGAP24,VDAC2,C1S1,APLP2,SHROOM3,MARVELD1,LRPPRC
GO:BP	negative regulation of Rho protein signal transduction	GO:0035024	FALSE	0.0281879	1.54994	23	181	4	26944	RIPOR1,SERINC3,CLIC3,DUSP3
GO:BP	negative regulation of actin filament depolymerization	GO:0030835	FALSE	0.0282065	1.54965	47	181	5	26944	TMOD3,FAT1,MIDN,COTL1,IQGAP2
GO:BP	anatomical structure homeostasis	GO:0060249	FALSE	0.0286561	1.54278	271	181	10	26944	VEGFA,ANGPTL2,FSTL1,SERINC3,NID1,APP,LSP1,CAVIN1,ZFP36L2,PLPP1
GO:BP	tissue homeostasis	GO:0001894	FALSE	0.0286561	1.54278	271	181	10	26944	VEGFA,ANGPTL2,FSTL1,SERINC3,NID1,APP,LSP1,CAVIN1,ZFP36L2,PLPP1
GO:BP	regulation of basement membrane organization	GO:0110011	TRUE	0.0290861	1.53631	8	181	3	26944	DAG1,HNF1B,WASL
GO:BP	negative regulation of plasminogen activation	GO:0010757	TRUE	0.0290861	1.53631	8	181	3	26944	PLAT,SERPINE2,SH3BGRL
GO:BP	regulation of phosphatidylinositol 3-kinase/protein kinase B signal transduction	GO:0051896	FALSE	0.0295791	1.52902	272	181	10	26944	DAG1,VEGFA,NEDD4,CXCL12,SERPINE2,IGFBP5,NID1,APP,ARHGAP24,APLP2
GO:BP	BMP signaling pathway	GO:0030509	FALSE	0.0296683	1.52771	165	181	8	26944	CRIM1,GPC3,DPYSL2,CLIC3,ARHGAP24,WT1,CLTC,COMT
GO:BP	focal adhesion assembly	GO:0048041	FALSE	0.0300578	1.52204	80	181	6	26944	VEGFA,ANGPTL2,MYLK,PDGFRB,ARHGAP24,HNRNPK
GO:BP	negative regulation of protein metabolic process	GO:0051248	FALSE	0.0307137	1.51267	686	181	16	26944	PTPRO,PLAT,SERPINE2,IGFBP5,ANGPTL2,H3F3B,GSN,EHD3,SH3BGRL,ACTR2,DUSP3,HNRNPK,MYO1D,SHROOM3,MACF1,ARHGAP28
GO:BP	regulation of response to wounding	GO:1903034	FALSE	0.0309938	1.50873	166	181	8	26944	PLAT,PROS1,SERPINE2,HNRNPA0,H3F3B,SH3BGRL,RARRES2,MARVELD1
GO:BP	defense response to other organism	GO:0098542	FALSE	0.0312876	1.50463	1281	181	23	26944	CXCL13,NEDD4,H2-Q7,CXCL12,H2-D1,DPP4,ADM,ITGAV,TCF21,FAT1,LRRFIP1,ITGA3,HNRNPL,WT1,EHD3,MSI2,ACTR2,TNS2,C1S1,PECAM1,MARVELD1,TAPBP,GNB1
GO:BP	T cell activation	GO:0042110	TRUE	0.0314565	1.50229	611	181	15	26944	NEDD4,H2-Q7,CXCL12,H2-D1,DPP4,ANGPTL2,FAT1,SLCO2A1,CD34,CAVIN1,ACTR2,HNRNPK,MARVELD1,SGK1,DAP
GO:BP	regulation of peptidyl-tyrosine phosphorylation	GO:0050730	FALSE	0.0317448	1.49833	218	181	9	26944	VEGFA,H3F3B,NID1,DKK2,PDGFRB,APP,LRRFIP1,SHROOM3,MARVELD1
GO:BP	regulation of neurogenesis	GO:0050767	FALSE	0.0318623	1.49672	467	181	13	26944	SEMA3G,DAG1,VEGFA,CXCL12,SERPINE2,ARHGAP24,TNS2,RARRES2,MARVELD1,MYOM2,COMT,LRPPRC,RPS27RT
GO:BP	positive regulation of reactive oxygen species metabolic process	GO:2000379	FALSE	0.0322829	1.49103	81	181	6	26944	SYNPO,NID1,APP,LRRFIP1,CD34,SH3BGRL
GO:BP	transmembrane receptor protein serine/threonine kinase signaling pathway	GO:0007178	FALSE	0.0324803	1.48838	400	181	12	26944	CDKN1C,CRIM1,GPC3,DPYSL2,CLIC3,CD34,ARHGAP24,WT1,CLTC,VDAC2,IQGAP2,COMT
GO:BP	positive regulation of gene expression	GO:0010628	FALSE	0.0328634	1.48329	1285	181	23	26944	VEGFA,SRSF5,FUS,H2-Q7,H2-D1,MAF,FSTL1,GNAI2,SLC51A,FAT1,LOXL2,LRRFIP1,CLIC3,LSP1,EML2,SIRPA,PBX1,DUSP3,MYOF,CD24A,IQGAP2,COMT,TAPBP
GO:BP	positive regulation of cellular biosynthetic process	GO:0031328	FALSE	0.0336187	1.47342	2799	181	38	26944	CDKN1C,VEGFA,ACTN4,SRSF5,FUS,H2-Q7,H2-D1,MAF,FSTL1,GNAI2,LBH,ACTN1,MYLK,SLC51A,FAT1,NID1,LOXL2,DKK2,APP,LRRFIP1,ITGA3,CLIC3,CD59A,LSP1,ARHGAP24,EML2,CLIC4,SIRPA,TNS2,PBX1,HEG1,DUSP3,MYOF,APLP2,CD24A,IQGAP2,COMT,TAPBP
GO:BP	nephron tubule morphogenesis	GO:0072078	FALSE	0.0346389	1.46044	82	181	6	26944	VEGFA,DPYSL2,LBH,LOXL2,EML2,HEG1
GO:BP	positive regulation of apoptotic process	GO:0043065	FALSE	0.038681	1.4125	622	181	15	26944	ADM,FSTL1,TCF21,GSN,FAT1,NID1,DKK2,APP,LRRFIP1,WT1,RARRES2,MARVELD1,TNFAIP8,GNB1,DAP
GO:BP	response to other organism	GO:0051707	FALSE	0.0397067	1.40114	1778	181	28	26944	CXCL13,NEDD4,H2-Q7,CXCL12,H2-D1,DPP4,ADM,ITGAV,ANGPTL2,DPYSL2,TCF21,SLC51A,FAT1,LRRFIP1,ITGA3,HNRNPL,WT1,EHD3,MSI2,CLIC4,ACTR2,TNS2,C1S1,PECAM1,MARVELD1,ZFP36L2,TAPBP,GNB1
GO:BP	response to external biotic stimulus	GO:0043207	FALSE	0.0413416	1.38361	1782	181	28	26944	CXCL13,NEDD4,H2-Q7,CXCL12,H2-D1,DPP4,ADM,ITGAV,ANGPTL2,DPYSL2,TCF21,SLC51A,FAT1,LRRFIP1,ITGA3,HNRNPL,WT1,EHD3,MSI2,CLIC4,ACTR2,TNS2,C1S1,PECAM1,MARVELD1,ZFP36L2,TAPBP,GNB1
GO:BP	positive regulation of biosynthetic process	GO:0009891	FALSE	0.0419778	1.37698	2827	181	38	26944	CDKN1C,VEGFA,ACTN4,SRSF5,FUS,H2-Q7,H2-D1,MAF,FSTL1,GNAI2,LBH,ACTN1,MYLK,SLC51A,FAT1,NID1,LOXL2,DKK2,APP,LRRFIP1,ITGA3,CLIC3,CD59A,LSP1,ARHGAP24,EML2,CLIC4,SIRPA,TNS2,PBX1,HEG1,DUSP3,MYOF,APLP2,CD24A,IQGAP2,COMT,TAPBP
GO:BP	regulation of cell adhesion mediated by integrin	GO:0033628	FALSE	0.0422674	1.37399	51	181	5	26944	PODXL,CXCL13,DPP4,SH3BGRL,MARVELD1
GO:BP	renal tubule morphogenesis	GO:0061333	FALSE	0.0425503	1.3711	85	181	6	26944	VEGFA,DPYSL2,LBH,LOXL2,EML2,HEG1
GO:BP	nephron epithelium morphogenesis	GO:0072088	FALSE	0.0425503	1.3711	85	181	6	26944	VEGFA,DPYSL2,LBH,LOXL2,EML2,HEG1
GO:BP	negative regulation of apoptotic process	GO:0043066	FALSE	0.0435984	1.36053	1039	181	20	26944	VEGFA,NES,CCND1,PDPN,CXCL12,ANGPTL2,GPC3,SYNPO,LOXL2,APP,ITGA3,SLCO2A1,ARHGAP24,EML2,RBM3,MYOF,APLP2,CD24A,ZFP36L2,MYOM2
GO:BP	positive regulation of ERK1 and ERK2 cascade	GO:0070374	FALSE	0.0452212	1.34466	228	181	9	26944	VEGFA,CXCL12,FSTL1,SYNPO,NID1,APP,LRRFIP1,ARHGAP24,LRPPRC
GO:BP	embryonic hemopoiesis	GO:0035162	FALSE	0.0468463	1.32932	26	181	4	26944	VEGFA,CD34,ARHGAP24,HEG1
GO:BP	angiogenesis involved in wound healing	GO:0060055	FALSE	0.0468463	1.32932	26	181	4	26944	DAG1,VEGFA,LSP1,ARHGAP24
GO:BP	nephron morphogenesis	GO:0072028	FALSE	0.0485881	1.31347	87	181	6	26944	VEGFA,DPYSL2,LBH,LOXL2,EML2,HEG1
GO:BP	transforming growth factor beta receptor superfamily signaling pathway	GO:0141091	FALSE	0.0490593	1.30928	351	181	11	26944	CDKN1C,CRIM1,GPC3,DPYSL2,CLIC3,CD34,ARHGAP24,WT1,CLTC,VDAC2,COMT
GO:CC	cell junction	GO:0030054	TRUE	6.14546e-25	24.2114	2260	182	68	26995	PODXL,DAG1,VEGFA,ACTN4,CALD1,FUS,PTPRO,NEDD4,CCND1,PLAT,PDPN,NPHS1,DPP4,SERPINE2,ITGAV,ANGPTL2,SELENOP,GNAI2,SYNPO,MGAT5,SERINC3,MYLK,HNRNPA0,SLC51A,TSPAN2,H3F3B,FAT1,NOX4,NID1,MIDN,DKK2,PDGFRB,LRRFIP1,CLIC3,SRRM2,CAVIN1,ARHGAP24,HTRA1,EHD3,MSI2,WASL,CLIC4,PLAU,TNS2,DDX5,SDCBP,VDAC2,RBM3,DUSP3,MYOF,RARRES2,MYO1D,PAM,APLP2,ARPC2,COTL1,SHROOM3,MARVELD1,IQGAP2,ZFP36L2,COMT,CLEC2H,SERPINB6B,RAB1A,TAP…
GO:CC	cell periphery	GO:0071944	FALSE	5.3801e-21	20.2692	6862	182	110	26995	PODXL,COL4A3,DAG1,CRIM1,VEGFA,CLIC5,ACTN4,CALD1,PCSK6,SLC13A1,COL4A4,PTPRO,ENPEP,NEDD4,PDPN,H2-Q7,CXCL12,NPR3,H2-D1,NPHS1,NSF,FGFBP1,BCAM,DPP4,SERPINE2,ITGAV,ANGPTL2,NEAT1,FSTL1,DPYSL2,SELENOP,SYNPO,MGAT5,TCF21,MYLK,HNRNPA0,ACPP,AHNAK,TSPAN2,CADM4,GSN,FAT1,NOX4,NID1,HNF1B,SPTAN1,MIDN,DKK2,PDGFRB,APP,LRRFIP1,ALCAM,PLAC8,CLIC3,EPAS1,SLCO2A1,CSNK1A1,CD34,LSP1,HSPG2,TMEM54,KDR,ARHGAP24,WT1,YWHAE,EHD3…
GO:CC	anchoring junction	GO:0070161	FALSE	1.83929e-17	16.7353	729	182	35	26995	PODXL,DAG1,VEGFA,ACTN4,CCND1,PDPN,NPHS1,DPP4,ANGPTL2,MGAT5,SERINC3,MYLK,HNRNPA0,TSPAN2,H3F3B,FAT1,NOX4,NID1,MIDN,PDGFRB,LRRFIP1,CLIC3,CAVIN1,ARHGAP24,HTRA1,PLAU,DDX5,VDAC2,DUSP3,MYOF,MYO1D,COTL1,SHROOM3,ZFP36L2,COMT
GO:CC	cell surface	GO:0009986	TRUE	4.99581e-16	15.3014	1037	182	39	26995	DAG1,VEGFA,PCSK6,ENPEP,PLAT,PDPN,H2-Q7,CXCL12,H2-D1,FGFBP1,BCAM,DPP4,ANGPTL2,DPYSL2,DKK2,APP,LRRFIP1,PLAC8,CLIC3,SLCO2A1,CD34,LSP1,ARHGAP24,MSI2,PLAU,SH3BGRL,ACTR2,DUSP3,RARRES2,SLC6A19,COTL1,SHROOM3,MARVELD1,TJP1,ZFP36L2,COMT,RAB3B,LRPPRC,DAP
GO:CC	cell projection	GO:0042995	FALSE	2.82683e-15	14.5487	2564	182	59	26995	PODXL,DAG1,TMOD3,CLIC5,ACTN4,CALD1,FUS,PTPRO,ENPEP,NEDD4,PDPN,NPHS1,NSF,DPP4,ITGAV,ANGPTL2,SELENOP,SYNPO,MGAT5,SERINC3,MYLK,HNRNPA0,AHNAK,FAT1,NOX4,MIDN,DKK2,PDGFRB,APP,LRRFIP1,PLAC8,CLIC3,HNRNPL,HTRA1,EHD3,LAMP1,MSI2,CLIC4,PLAU,TNS2,RBM3,PBX1,MYOF,MYO1D,HNRNPA3,RAPGEF3,APLP2,ARPC2,COTL1,SHROOM3,MARVELD1,SPTBN1,IQGAP2,TJP1,COMT,CLEC2H,LRPPRC,CTSL,DAP
GO:CC	plasma membrane bounded cell projection	GO:0120025	FALSE	1.9175e-13	12.7173	2460	182	55	26995	PODXL,DAG1,TMOD3,CLIC5,ACTN4,CALD1,FUS,PTPRO,ENPEP,NEDD4,PDPN,NSF,DPP4,ITGAV,ANGPTL2,SELENOP,SYNPO,MGAT5,MYLK,HNRNPA0,AHNAK,FAT1,NOX4,MIDN,DKK2,PDGFRB,APP,LRRFIP1,PLAC8,CLIC3,HNRNPL,EHD3,LAMP1,MSI2,CLIC4,PLAU,TNS2,RBM3,PBX1,MYOF,MYO1D,HNRNPA3,RAPGEF3,APLP2,ARPC2,COTL1,SHROOM3,MARVELD1,IQGAP2,TJP1,COMT,CLEC2H,LRPPRC,CTSL,DAP
GO:CC	plasma membrane	GO:0005886	FALSE	2.5165e-13	12.5992	6367	182	93	26995	PODXL,DAG1,CRIM1,VEGFA,CLIC5,ACTN4,CALD1,SLC13A1,PTPRO,ENPEP,NEDD4,PDPN,H2-Q7,CXCL12,NPR3,H2-D1,NPHS1,NSF,FGFBP1,BCAM,DPP4,ITGAV,ANGPTL2,DPYSL2,SELENOP,SYNPO,MGAT5,TCF21,MYLK,HNRNPA0,ACPP,AHNAK,TSPAN2,CADM4,FAT1,NOX4,NID1,MIDN,DKK2,PDGFRB,APP,LRRFIP1,ALCAM,PLAC8,CLIC3,EPAS1,SLCO2A1,CSNK1A1,CD34,LSP1,HSPG2,KDR,ARHGAP24,WT1,YWHAE,EHD3,LAMP1,MSI2,PLAU,SH3BGRL,SIRPA,ACTR2,DDX5,SDCBP,VDAC2,DUSP3,HNRNP…
GO:CC	cytoplasm	GO:0005737	FALSE	4.9257e-13	12.3075	11561	182	131	26995	PODXL,COL4A3,CDKN1C,CYP24A1,DAG1,VEGFA,TMOD3,CLIC5,PLOD2,GATM,ACTN4,CALD1,SRSF5,PCSK6,NES,LAPTM4A,FUS,ENPEP,NEDD4,CCND1,PLAT,PDPN,H2-Q7,H2-D1,NSF,DPP4,ADM,ISOC2A,MAF,RIPOR1,SERPINE2,ITGAV,ANGPTL2,FSTL1,DPYSL2,SELENOP,GNAI2,SYNPO,MGAT5,TNS3,SERINC3,TCF21,ACTN1,MYLK,HNRNPA0,ACPP,AHNAK,TSPAN2,FAT1,NOX4,NID1,SPTAN1,MIDN,SSR3,GALNT10,AGRN,DKK2,PDGFRB,APP,LRRFIP1,ALCAM,CLIC3,ACSL4,EPAS1,CD59A,CSNK1A1,H…
GO:CC	cell-cell junction	GO:0005911	FALSE	1.58825e-12	11.7991	539	182	26	26995	PODXL,DAG1,VEGFA,ACTN4,CCND1,NPHS1,DPP4,MGAT5,MYLK,HNRNPA0,TSPAN2,H3F3B,FAT1,NOX4,MIDN,PDGFRB,LRRFIP1,CAVIN1,HTRA1,PLAU,VDAC2,DUSP3,MYO1D,SHROOM3,ZFP36L2,COMT
GO:CC	membrane	GO:0016020	FALSE	1.27439e-11	10.8947	10191	182	119	26995	PODXL,COL4A3,DAG1,CRIM1,VEGFA,CLIC5,PLOD2,GATM,ACTN4,CALD1,PCSK6,SLC13A1,LAPTM4A,FUS,PTPRO,ENPEP,NEDD4,CCND1,PDPN,H2-Q7,CXCL12,NPR3,H2-D1,NPHS1,NSF,FGFBP1,BCAM,DPP4,RIPOR1,ITGAV,ANGPTL2,DPYSL2,SELENOP,SYNPO,MGAT5,TNS3,TCF21,MYLK,HNRNPA0,ACPP,AHNAK,TSPAN2,CADM4,H3F3B,FAT1,NOX4,NID1,SPTAN1,MIDN,GALNT10,AGRN,DKK2,PDGFRB,APP,LRRFIP1,ALCAM,PLAC8,CLIC3,ACSL4,EPAS1,SLCO2A1,CSNK1A1,TGFBR2,CD34,LSP1,HSPG2…
GO:CC	synapse	GO:0045202	FALSE	1.5319e-11	10.8148	1641	182	42	26995	DAG1,CALD1,FUS,PTPRO,NEDD4,PLAT,SERPINE2,ITGAV,SELENOP,GNAI2,SYNPO,MGAT5,MYLK,SLC51A,MIDN,DKK2,LRRFIP1,CLIC3,SRRM2,EHD3,MSI2,WASL,CLIC4,TNS2,SDCBP,VDAC2,RBM3,MYOF,RARRES2,PAM,APLP2,ARPC2,COTL1,MARVELD1,IQGAP2,COMT,CLEC2H,SERPINB6B,TAPBP,PLPP1,LRPPRC
GO:CC	cell leading edge	GO:0031252	FALSE	2.33751e-11	10.6312	453	182	23	26995	PODXL,DAG1,TMOD3,PDPN,DPP4,RIPOR1,ANGPTL2,MYLK,HNRNPA0,H3F3B,FAT1,NOX4,PDGFRB,APP,LRRFIP1,CLIC4,TNS2,HNRNPA3,APLP2,COTL1,SHROOM3,IQGAP2,TJP1
GO:CC	cortical actin cytoskeleton	GO:0030864	FALSE	1.23597e-10	9.90799	82	182	12	26995	ACTN4,CALD1,MYLK,FAT1,MIDN,PDGFRB,YWHAE,CLIC4,TNS2,APLP2,PECAM1,IQGAP2
GO:CC	cellular anatomical entity	GO:0110165	FALSE	1.6293e-10	9.788	22653	182	181	26995	SEMA3G,PODXL,COL4A3,CDKN1C,CYP24A1,DAG1,CRIM1,VEGFA,TMOD3,CLIC5,PLOD2,GATM,ACTN4,CALD1,CXCL13,SRSF5,PCSK6,SLC13A1,NES,LAPTM4A,FUS,COL4A4,PTPRO,ENPEP,NEDD4,CCND1,PLAT,PDPN,H2-Q7,CXCL12,NPR3,H2-D1,NPHS1,NSF,FGFBP1,BCAM,DPP4,ADM,PROS1,ISOC2A,MAF,RIPOR1,SERPINE2,IGFBP5,ITGAV,ANGPTL2,NEAT1,CCN2,FSTL1,GPC3,DPYSL2,SELENOP,HNRNPA1,GNAI2,SYNPO,MGAT5,TNS3,SERINC3,TCF21,LBH,ACTN1,MYLK,HNRNPA0,SLC51A,ACPP,AH…
GO:CC	plasma membrane region	GO:0098590	FALSE	3.08411e-10	9.51087	1408	182	37	26995	PODXL,DAG1,CLIC5,SLC13A1,PTPRO,ENPEP,PDPN,DPP4,ANGPTL2,HNRNPA0,ACPP,NOX4,NID1,PDGFRB,APP,CLIC3,CSNK1A1,CD34,LSP1,KDR,LAMP1,SDCBP,PTN,MYO1D,HNRNPA3,RAPGEF3,APLP2,COTL1,MARVELD1,IQGAP2,ZFP36L2,COMT,CLEC2H,SRGAP1,LRPPRC,CTSL,DAP
GO:CC	extracellular region	GO:0005576	FALSE	9.7475e-10	9.01111	2554	182	50	26995	SEMA3G,PODXL,COL4A3,DAG1,CRIM1,VEGFA,CXCL13,PCSK6,COL4A4,PLAT,H2-Q7,CXCL12,H2-D1,FGFBP1,DPP4,ADM,PROS1,SERPINE2,IGFBP5,NEAT1,FSTL1,GPC3,HNRNPA1,TNS3,AHNAK,TSPAN2,GSN,FAT1,HNF1B,SPTAN1,DKK2,IQGAP1,LRRFIP1,SLCO2A1,CD34,LSP1,TMEM54,ARHGAP24,WT1,YWHAE,WASL,SH3BGRL,VDAC2,RARRES2,C1S1,KIRREL,SLC6A19,SHROOM3,ARHGAP28,DAP
GO:CC	actin cytoskeleton	GO:0015629	FALSE	1.63711e-09	8.78592	503	182	22	26995	TMOD3,CLIC5,ACTN4,CALD1,MGAT5,SERINC3,MYLK,HNRNPA0,TSPAN2,FAT1,NID1,MIDN,PDGFRB,YWHAE,CLIC4,TNS2,MYOF,HNRNPA3,APLP2,COTL1,PECAM1,IQGAP2
GO:CC	membrane raft	GO:0045121	FALSE	3.26258e-09	8.48644	324	182	18	26995	PODXL,DAG1,PDPN,DPP4,TSPAN2,LRRFIP1,CD34,KDR,ARHGAP24,VDAC2,RBM3,PTN,MYO1D,HNRNPA3,SHROOM3,MARVELD1,COMT,SRGAP1
GO:CC	membrane microdomain	GO:0098857	FALSE	3.43388e-09	8.46422	325	182	18	26995	PODXL,DAG1,PDPN,DPP4,TSPAN2,LRRFIP1,CD34,KDR,ARHGAP24,VDAC2,RBM3,PTN,MYO1D,HNRNPA3,SHROOM3,MARVELD1,COMT,SRGAP1
GO:CC	collagen-containing extracellular matrix	GO:0062023	TRUE	3.45804e-09	8.46117	371	182	19	26995	COL4A3,DAG1,VEGFA,PCSK6,COL4A4,NPHS1,SERPINE2,NEAT1,DPYSL2,GSN,HNF1B,SPTAN1,DKK2,TMEM54,WT1,WASL,RARRES2,C1S1,DAP
GO:CC	basement membrane	GO:0005604	FALSE	3.9938e-09	8.39861	109	182	12	26995	COL4A3,DAG1,VEGFA,COL4A4,NPHS1,GSN,HNF1B,SPTAN1,DKK2,TMEM54,WASL,RARRES2
GO:CC	lamellipodium	GO:0030027	FALSE	5.52754e-09	8.25747	210	182	15	26995	PODXL,DAG1,TMOD3,PDPN,DPP4,ANGPTL2,HNRNPA0,FAT1,NOX4,LRRFIP1,CLIC4,TNS2,APLP2,COTL1,TJP1
GO:CC	cortical cytoskeleton	GO:0030863	FALSE	6.15298e-09	8.21091	113	182	12	26995	ACTN4,CALD1,MYLK,FAT1,MIDN,PDGFRB,YWHAE,CLIC4,TNS2,APLP2,PECAM1,IQGAP2
GO:CC	actin-based cell projection	GO:0098858	FALSE	6.33219e-09	8.19845	251	182	16	26995	PODXL,DAG1,CLIC5,NEDD4,PDPN,ANGPTL2,AHNAK,NOX4,LRRFIP1,CLIC3,PLAU,HNRNPA3,APLP2,MARVELD1,TJP1,DAP
GO:CC	cell cortex	GO:0005938	FALSE	6.90112e-09	8.16108	339	182	18	26995	CLIC5,ACTN4,CALD1,NEDD4,FSTL1,MYLK,FAT1,MIDN,PDGFRB,YWHAE,CLIC4,TNS2,MYOF,HNRNPA3,APLP2,PECAM1,IQGAP2,TJP1
GO:CC	apical part of cell	GO:0045177	FALSE	1.40528e-08	7.85224	562	182	22	26995	PODXL,CLIC5,SLC13A1,PTPRO,ENPEP,PLAT,PDPN,DPP4,AHNAK,NOX4,NID1,PDGFRB,APP,LRRFIP1,LSP1,PLAU,RAPGEF3,APLP2,ZFP36L2,COMT,SRGAP1,DAP
GO:CC	somatodendritic compartment	GO:0036477	FALSE	2.67777e-08	7.57223	1103	182	30	26995	CALD1,FUS,PTPRO,NEDD4,NSF,SERPINE2,SELENOP,SYNPO,MGAT5,TNS3,MYLK,LRRFIP1,PLAC8,EPAS1,ARHGAP24,MSI2,PBX1,MYOF,MYO1D,HNRNPA3,SLC6A19,APLP2,ARPC2,COTL1,COMT,CLEC2H,TAPBP,LRPPRC,CTSL,DAP
GO:CC	external side of plasma membrane	GO:0009897	FALSE	4.98135e-08	7.30265	487	182	20	26995	DAG1,ENPEP,PDPN,H2-Q7,CXCL12,H2-D1,ANGPTL2,PLAC8,CLIC3,SLCO2A1,CD34,LSP1,ARHGAP24,MSI2,SH3BGRL,DUSP3,SHROOM3,MARVELD1,RAB3B,DAP
GO:CC	supramolecular polymer	GO:0099081	FALSE	5.75421e-08	7.24001	1066	182	29	26995	COL4A3,DAG1,TMOD3,ACTN4,CALD1,NES,COL4A4,ITGAV,SELENOP,MGAT5,MYLK,TSPAN2,FAT1,MIDN,PDGFRB,HNRNPL,CAP1,SDCBP,COTL1,PECAM1,SHROOM3,RAD21,SPTBN1,IQGAP2,TJP1,ZFP36L2,BMPR2,PLPP1,BTG1
GO:CC	extracellular matrix	GO:0031012	FALSE	7.63448e-08	7.11722	499	182	20	26995	COL4A3,DAG1,VEGFA,PCSK6,COL4A4,NPHS1,SERPINE2,NEAT1,FSTL1,DPYSL2,GSN,HNF1B,SPTAN1,DKK2,TMEM54,WT1,WASL,RARRES2,C1S1,DAP
GO:CC	side of membrane	GO:0098552	FALSE	7.70441e-08	7.11326	803	182	25	26995	DAG1,ENPEP,PDPN,H2-Q7,CXCL12,H2-D1,ANGPTL2,DPYSL2,SYNPO,PDGFRB,PLAC8,CLIC3,SLCO2A1,CD34,LSP1,ARHGAP24,MSI2,SH3BGRL,DUSP3,SHROOM3,MARVELD1,RAB3B,PLPP1,CTSL,DAP
GO:CC	external encapsulating structure	GO:0030312	FALSE	8.18785e-08	7.08683	501	182	20	26995	COL4A3,DAG1,VEGFA,PCSK6,COL4A4,NPHS1,SERPINE2,NEAT1,FSTL1,DPYSL2,GSN,HNF1B,SPTAN1,DKK2,TMEM54,WT1,WASL,RARRES2,C1S1,DAP
GO:CC	cytoskeleton	GO:0005856	FALSE	1.64363e-07	6.7842	2373	182	44	26995	PODXL,DAG1,TMOD3,CLIC5,ACTN4,CALD1,NES,ITGAV,SELENOP,SYNPO,MGAT5,SERINC3,MYLK,HNRNPA0,TSPAN2,FAT1,NID1,MIDN,PDGFRB,LRRFIP1,HNRNPL,HTRA1,CAP1,YWHAE,EHD3,CLIC4,PLAU,TNS2,SDCBP,VDAC2,MYOF,PTN,HNRNPA3,APLP2,COTL1,PECAM1,RAD21,APLP1,SPTBN1,IQGAP2,TJP1,BMPR2,PLPP1,BTG1
GO:CC	supramolecular complex	GO:0099080	FALSE	1.685e-07	6.7734	1424	182	33	26995	COL4A3,DAG1,TMOD3,ACTN4,CALD1,NES,COL4A4,ITGAV,SELENOP,MGAT5,MYLK,TSPAN2,TIMP3,FAT1,MIDN,PDGFRB,HNRNPL,SRRM2,CAP1,SDCBP,MYOF,PAM,COTL1,PECAM1,SHROOM3,RAD21,SPTBN1,IQGAP2,TJP1,ZFP36L2,BMPR2,PLPP1,BTG1
GO:CC	focal adhesion	GO:0005925	FALSE	1.96067e-07	6.7076	188	182	13	26995	DAG1,ACTN4,NPHS1,ANGPTL2,SERINC3,MYLK,FAT1,NID1,PDGFRB,HTRA1,DDX5,VDAC2,COTL1
GO:CC	neuron projection	GO:0043005	FALSE	2.39777e-07	6.62019	1525	182	34	26995	DAG1,CLIC5,ACTN4,CALD1,FUS,PTPRO,NEDD4,NSF,ITGAV,SELENOP,SYNPO,MGAT5,MYLK,MIDN,DKK2,PDGFRB,LRRFIP1,PLAC8,CLIC3,EHD3,MSI2,PBX1,MYOF,MYO1D,HNRNPA3,APLP2,ARPC2,COTL1,IQGAP2,COMT,CLEC2H,LRPPRC,CTSL,DAP
GO:CC	cell-substrate junction	GO:0030055	FALSE	3.94436e-07	6.40402	199	182	13	26995	DAG1,ACTN4,NPHS1,ANGPTL2,SERINC3,MYLK,FAT1,NID1,PDGFRB,HTRA1,DDX5,VDAC2,COTL1
GO:CC	extracellular space	GO:0005615	FALSE	5.96749e-07	6.22421	1836	182	37	26995	PODXL,COL4A3,DAG1,VEGFA,CXCL13,PCSK6,COL4A4,PLAT,H2-Q7,CXCL12,H2-D1,ADM,PROS1,SERPINE2,IGFBP5,NEAT1,FSTL1,GPC3,HNRNPA1,AHNAK,TSPAN2,GSN,FAT1,SPTAN1,DKK2,IQGAP1,LRRFIP1,SLCO2A1,CD34,SH3BGRL,VDAC2,RARRES2,C1S1,SLC6A19,SHROOM3,ARHGAP28,DAP
GO:CC	actin cap	GO:0030478	FALSE	7.3497e-07	6.13373	4	182	4	26995	CALD1,FAT1,CLIC4,TNS2
GO:CC	supramolecular fiber	GO:0099512	FALSE	1.07167e-06	5.96994	1059	182	27	26995	DAG1,TMOD3,ACTN4,CALD1,NES,ITGAV,SELENOP,MGAT5,MYLK,TSPAN2,FAT1,MIDN,PDGFRB,HNRNPL,CAP1,SDCBP,COTL1,PECAM1,SHROOM3,RAD21,SPTBN1,IQGAP2,TJP1,ZFP36L2,BMPR2,PLPP1,BTG1
GO:CC	postsynapse	GO:0098794	FALSE	1.17092e-06	5.93147	847	182	24	26995	DAG1,CALD1,FUS,PTPRO,NEDD4,PLAT,MGAT5,MYLK,MIDN,LRRFIP1,CLIC3,CLIC4,TNS2,MYOF,RARRES2,PAM,ARPC2,COTL1,IQGAP2,COMT,CLEC2H,PLPP1,LRPPRC
GO:CC	microvillus	GO:0005902	FALSE	1.73895e-06	5.75971	112	182	10	26995	PODXL,NEDD4,PDPN,ANGPTL2,PLAU,HNRNPA3,APLP2,MARVELD1,TJP1,DAP
GO:CC	filopodium	GO:0030175	FALSE	2.0671e-06	5.68464	114	182	10	26995	PODXL,DAG1,PDPN,ANGPTL2,AHNAK,NOX4,LRRFIP1,CLIC3,APLP2,TJP1
GO:CC	glutamatergic synapse	GO:0098978	FALSE	2.45817e-06	5.60939	611	182	20	26995	DAG1,CALD1,PTPRO,NEDD4,PLAT,MGAT5,MYLK,MIDN,DKK2,CLIC3,EHD3,CLIC4,MYOF,PAM,COTL1,IQGAP2,CLEC2H,PLPP1,LRPPRC
GO:CC	myelin sheath	GO:0043209	TRUE	5.1176e-06	5.29093	202	182	12	26995	NSF,ITGAV,SELENOP,CADM4,FAT1,MIDN,SLCO2A1,LAMP1,SDCBP,RBM3,HNRNPA3,CTSL
GO:CC	apical plasma membrane	GO:0016324	FALSE	6.36103e-06	5.19647	461	182	17	26995	PODXL,CLIC5,SLC13A1,PTPRO,ENPEP,PDPN,DPP4,NOX4,NID1,PDGFRB,APP,LSP1,RAPGEF3,ZFP36L2,COMT,SRGAP1,DAP
GO:CC	dendrite	GO:0030425	FALSE	6.50979e-06	5.18643	783	182	22	26995	CALD1,FUS,PTPRO,NEDD4,NSF,SELENOP,SYNPO,MGAT5,MYLK,LRRFIP1,PLAC8,MSI2,PBX1,MYOF,MYO1D,HNRNPA3,ARPC2,COTL1,COMT,CLEC2H,LRPPRC,CTSL
GO:CC	dendritic tree	GO:0097447	FALSE	6.81155e-06	5.16675	785	182	22	26995	CALD1,FUS,PTPRO,NEDD4,NSF,SELENOP,SYNPO,MGAT5,MYLK,LRRFIP1,PLAC8,MSI2,PBX1,MYOF,MYO1D,HNRNPA3,ARPC2,COTL1,COMT,CLEC2H,LRPPRC,CTSL
GO:CC	endomembrane system	GO:0012505	FALSE	8.45745e-06	5.07276	4287	182	59	26995	COL4A3,VEGFA,CLIC5,PLOD2,PCSK6,LAPTM4A,NEDD4,CCND1,PLAT,H2-Q7,H2-D1,NSF,RIPOR1,SERPINE2,ITGAV,FSTL1,DPYSL2,SYNPO,MGAT5,TNS3,TCF21,MYLK,ACPP,AHNAK,NID1,SPTAN1,GALNT10,AGRN,DKK2,APP,LRRFIP1,EPAS1,CAVIN1,KDR,ARHGAP24,LAMP1,MSI2,CLIC4,SDCBP,VDAC2,RBM3,PTN,RARRES2,HNRNPA3,SLC6A19,ARPC2,COTL1,PTPRB,IQGAP2,MYOM2,COMT,RAB3B,SERPINB6B,TAPBP,LARS2,CHMP4B,PLPP1,BTG1,DAP
GO:CC	cell projection membrane	GO:0031253	FALSE	1.37923e-05	4.86036	371	182	15	26995	PODXL,ENPEP,PDPN,DPP4,ANGPTL2,CLIC3,LAMP1,MYO1D,HNRNPA3,RAPGEF3,APLP2,COTL1,MARVELD1,IQGAP2,CTSL
GO:CC	perinuclear region of cytoplasm	GO:0048471	FALSE	1.43969e-05	4.84173	819	182	22	26995	ACTN4,FUS,NEDD4,FSTL1,FAT1,NOX4,NID1,LRRFIP1,CLIC3,SRRM2,LSP1,LAMP1,MSI2,PLAU,RARRES2,MYO1D,SLC6A19,APLP2,PTPRB,MYOM2,SERPINB6B,BTG1
GO:CC	cell body	GO:0044297	FALSE	1.78062e-05	4.74943	829	182	22	26995	PODXL,CALD1,FUS,SERPINE2,SELENOP,SYNPO,MGAT5,TNS3,LRRFIP1,PLAC8,EPAS1,ARHGAP24,MSI2,HNRNPA3,SLC6A19,APLP2,COTL1,COMT,CLEC2H,TAPBP,CTSL,DAP
GO:CC	contractile fiber	GO:0043292	FALSE	5.81116e-05	4.23574	252	182	12	26995	DAG1,TMOD3,ACTN4,ITGAV,MGAT5,MYLK,TSPAN2,MIDN,SHROOM3,IQGAP2,ZFP36L2,BMPR2
GO:CC	dendritic spine	GO:0043197	FALSE	0.000149015	3.82677	225	182	11	26995	CALD1,FUS,PTPRO,NEDD4,MGAT5,MYLK,LRRFIP1,MYOF,ARPC2,COTL1,CLEC2H
GO:CC	ruffle	GO:0001726	FALSE	0.000174959	3.75706	182	182	10	26995	PODXL,TMOD3,PDPN,ANGPTL2,MYLK,FAT1,PDGFRB,APP,COTL1,SHROOM3
GO:CC	neuron spine	GO:0044309	FALSE	0.000185348	3.73201	230	182	11	26995	CALD1,FUS,PTPRO,NEDD4,MGAT5,MYLK,LRRFIP1,MYOF,ARPC2,COTL1,CLEC2H
GO:CC	vesicle	GO:0031982	FALSE	0.000264628	3.57736	2228	182	36	26995	PODXL,VEGFA,LAPTM4A,ENPEP,PLAT,PDPN,H2-Q7,H2-D1,DPP4,SERPINE2,ITGAV,SYNPO,MYLK,AHNAK,TSPAN2,FAT1,APP,LRRFIP1,ARHGAP24,EHD3,LAMP1,MSI2,CLIC4,PLAU,SDCBP,VDAC2,RBM3,PTN,HNRNPA3,SLC6A19,COTL1,SERPINB6B,TAPBP,LARS2,PLPP1,DAP
GO:CC	myofibril	GO:0030016	FALSE	0.000306178	3.51403	242	182	11	26995	DAG1,TMOD3,ACTN4,ITGAV,MGAT5,MYLK,TSPAN2,MIDN,IQGAP2,ZFP36L2,BMPR2
GO:CC	cytoplasmic vesicle	GO:0031410	FALSE	0.000428079	3.36848	2077	182	34	26995	VEGFA,LAPTM4A,ENPEP,PLAT,PDPN,H2-Q7,H2-D1,DPP4,SERPINE2,ITGAV,SYNPO,MYLK,AHNAK,FAT1,APP,LRRFIP1,ARHGAP24,EHD3,LAMP1,MSI2,CLIC4,PLAU,SDCBP,VDAC2,RBM3,PTN,HNRNPA3,SLC6A19,COTL1,SERPINB6B,TAPBP,LARS2,PLPP1,DAP
GO:CC	intracellular vesicle	GO:0097708	FALSE	0.000446973	3.34972	2081	182	34	26995	VEGFA,LAPTM4A,ENPEP,PLAT,PDPN,H2-Q7,H2-D1,DPP4,SERPINE2,ITGAV,SYNPO,MYLK,AHNAK,FAT1,APP,LRRFIP1,ARHGAP24,EHD3,LAMP1,MSI2,CLIC4,PLAU,SDCBP,VDAC2,RBM3,PTN,HNRNPA3,SLC6A19,COTL1,SERPINB6B,TAPBP,LARS2,PLPP1,DAP
GO:CC	neuronal cell body	GO:0043025	FALSE	0.00114953	2.93948	743	182	18	26995	CALD1,FUS,SERPINE2,SELENOP,MGAT5,TNS3,LRRFIP1,PLAC8,EPAS1,ARHGAP24,MSI2,HNRNPA3,SLC6A19,APLP2,COTL1,COMT,TAPBP,DAP
GO:CC	site of polarized growth	GO:0030427	FALSE	0.00134364	2.87172	228	182	10	26995	ITGAV,SELENOP,DKK2,PDGFRB,LRRFIP1,CLIC3,EHD3,APLP2,COTL1,PECAM1
GO:CC	podosome	GO:0002102	FALSE	0.00177357	2.75115	37	182	5	26995	SERINC3,FAT1,TNS2,MYOF,COTL1
GO:CC	Golgi apparatus	GO:0005794	FALSE	0.00250131	2.60183	1473	182	26	26995	VEGFA,CLIC5,LAPTM4A,NEDD4,H2-Q7,H2-D1,NSF,RIPOR1,FSTL1,DPYSL2,TNS3,TCF21,AHNAK,AGRN,DKK2,APP,LRRFIP1,ARHGAP24,CLIC4,SDCBP,SLC6A19,PTPRB,SERPINB6B,TAPBP,LARS2,DAP
GO:CC	organelle	GO:0043226	FALSE	0.0032227	2.49178	16169	182	137	26995	PODXL,COL4A3,CDKN1C,CYP24A1,DAG1,VEGFA,TMOD3,CLIC5,PLOD2,GATM,ACTN4,CALD1,SRSF5,PCSK6,NES,LAPTM4A,FUS,PTPRO,ENPEP,NEDD4,CCND1,PLAT,PDPN,H2-Q7,H2-D1,NSF,DPP4,ISOC2A,MAF,RIPOR1,SERPINE2,ITGAV,CCN2,FSTL1,DPYSL2,SELENOP,GNAI2,SYNPO,MGAT5,TNS3,SERINC3,TCF21,LBH,ACTN1,MYLK,HNRNPA0,SLC51A,ACPP,AHNAK,TSPAN2,CADM4,TIMP3,FAT1,NOX4,NID1,LOXL2,SPTAN1,MIDN,SSR3,GALNT10,AGRN,DKK2,PDGFRB,APP,LRRFIP1,ALCAM,ITGA3…
GO:CC	basal plasma membrane	GO:0009925	FALSE	0.00351473	2.45411	312	182	11	26995	DAG1,PDPN,ACPP,PDGFRB,CLIC3,CSNK1A1,LSP1,HNRNPA3,APLP2,ZFP36L2,COMT
GO:CC	polymeric cytoskeletal fiber	GO:0099513	FALSE	0.00367972	2.43419	809	182	18	26995	TMOD3,CALD1,NES,ITGAV,SELENOP,MYLK,FAT1,PDGFRB,HNRNPL,CAP1,SDCBP,COTL1,PECAM1,RAD21,SPTBN1,TJP1,PLPP1,BTG1
GO:CC	protein-containing complex	GO:0032991	FALSE	0.00429833	2.3667	7427	182	77	26995	COL4A3,DAG1,VEGFA,TMOD3,CLIC5,ACTN4,COL4A4,NEDD4,CCND1,PLAT,H2-Q7,NPR3,H2-D1,NPHS1,PROS1,MAF,IGFBP5,ITGAV,ANGPTL2,SELENOP,GNAI2,SYNPO,LBH,ACTN1,SLC51A,ACPP,TSPAN2,TIMP3,FAT1,NID1,HNF1B,LOXL2,SPTAN1,MIDN,PDGFRB,APP,LRRFIP1,PLAC8,CLIC3,ACSL4,CD59A,HNRNPL,SRRM2,ARHGEF12,CD34,LSP1,KDR,ARHGAP24,EHD3,WASL,PLAU,SH3BGRL,TNS2,CLTC,SDCBP,VDAC2,RBM3,PBX1,HEG1,MYOF,RARRES2,HNRNPA3,PAM,COTL1,SHROOM3,CD24A,MAC…
GO:CC	intracellular anatomical structure	GO:0005622	FALSE	0.00450683	2.34613	17412	182	144	26995	PODXL,COL4A3,CDKN1C,CYP24A1,DAG1,VEGFA,TMOD3,CLIC5,PLOD2,GATM,ACTN4,CALD1,SRSF5,PCSK6,NES,LAPTM4A,FUS,ENPEP,NEDD4,CCND1,PLAT,PDPN,H2-Q7,H2-D1,NSF,DPP4,ADM,ISOC2A,MAF,RIPOR1,SERPINE2,ITGAV,ANGPTL2,CCN2,FSTL1,DPYSL2,SELENOP,GNAI2,SYNPO,MGAT5,TNS3,SERINC3,TCF21,LBH,ACTN1,MYLK,HNRNPA0,SLC51A,ACPP,AHNAK,TSPAN2,CADM4,TIMP3,FAT1,NOX4,NID1,LOXL2,SPTAN1,MIDN,SSR3,GALNT10,AGRN,DKK2,PDGFRB,APP,LRRFIP1,ALCAM…
GO:CC	presynapse	GO:0098793	FALSE	0.00526898	2.27827	751	182	17	26995	ITGAV,SELENOP,LRRFIP1,CLIC3,MSI2,SDCBP,VDAC2,RBM3,MYOF,RARRES2,APLP2,COTL1,MARVELD1,SERPINB6B,TAPBP,LRPPRC
GO:CC	basal part of cell	GO:0045178	FALSE	0.00609415	2.21509	331	182	11	26995	DAG1,PDPN,ACPP,PDGFRB,CLIC3,CSNK1A1,LSP1,HNRNPA3,APLP2,ZFP36L2,COMT
GO:CC	intracellular organelle	GO:0043229	FALSE	0.0064024	2.19366	15836	182	134	26995	PODXL,COL4A3,CDKN1C,CYP24A1,DAG1,VEGFA,TMOD3,CLIC5,PLOD2,GATM,ACTN4,CALD1,SRSF5,PCSK6,NES,LAPTM4A,FUS,ENPEP,NEDD4,CCND1,PLAT,PDPN,H2-Q7,H2-D1,NSF,DPP4,ISOC2A,MAF,RIPOR1,SERPINE2,ITGAV,CCN2,FSTL1,DPYSL2,SELENOP,GNAI2,SYNPO,MGAT5,TNS3,SERINC3,TCF21,LBH,ACTN1,MYLK,HNRNPA0,SLC51A,ACPP,AHNAK,TSPAN2,CADM4,TIMP3,FAT1,NOX4,NID1,LOXL2,SPTAN1,MIDN,SSR3,GALNT10,AGRN,DKK2,PDGFRB,APP,LRRFIP1,ALCAM,ITGA3,ACSL4…
GO:CC	sarcomere	GO:0030017	FALSE	0.00697627	2.15638	219	182	9	26995	TMOD3,ACTN4,ITGAV,MGAT5,MYLK,MIDN,IQGAP2,ZFP36L2,BMPR2
GO:CC	growth cone	GO:0030426	FALSE	0.00723215	2.14073	220	182	9	26995	ITGAV,SELENOP,DKK2,PDGFRB,LRRFIP1,CLIC3,EHD3,APLP2,COTL1
GO:CC	cell-cell contact zone	GO:0044291	FALSE	0.00835702	2.07795	84	182	6	26995	MYLK,TSPAN2,H3F3B,MIDN,SHROOM3,ZFP36L2
GO:CC	axon	GO:0030424	FALSE	0.0119035	1.92433	801	182	17	26995	DAG1,ITGAV,SELENOP,MIDN,DKK2,PDGFRB,LRRFIP1,PLAC8,CLIC3,EHD3,MYOF,HNRNPA3,APLP2,COTL1,IQGAP2,COMT,CLEC2H
GO:CC	secretory granule	GO:0030141	FALSE	0.0122134	1.91316	494	182	13	26995	VEGFA,PLAT,SERPINE2,SYNPO,MYLK,AHNAK,LRRFIP1,MSI2,RBM3,SLC6A19,COTL1,SERPINB6B,DAP
GO:CC	serine protease inhibitor complex	GO:0097180	TRUE	0.0128437	1.89131	10	182	3	26995	PLAT,SH3BGRL,ARHGAP28
GO:CC	slit diaphragm	GO:0036057	FALSE	0.0128437	1.89131	10	182	3	26995	PODXL,NPHS1,PDGFRB
GO:CC	filtration diaphragm	GO:0036056	FALSE	0.0128437	1.89131	10	182	3	26995	PODXL,NPHS1,PDGFRB
GO:CC	protein complex involved in cell adhesion	GO:0098636	FALSE	0.0152769	1.81596	57	182	5	26995	ANGPTL2,HNF1B,CLIC3,WASL,SH3BGRL
GO:CC	plasma membrane raft	GO:0044853	FALSE	0.0159858	1.79626	138	182	7	26995	DAG1,CD34,KDR,PTN,HNRNPA3,COMT,SRGAP1
GO:CC	growth cone filopodium	GO:1990812	FALSE	0.01662	1.77937	2	182	2	26995	LRRFIP1,CLIC3
GO:CC	protease inhibitor complex	GO:0097179	FALSE	0.0175724	1.75517	11	182	3	26995	PLAT,SH3BGRL,ARHGAP28
GO:CC	plasma membrane protein complex	GO:0098797	FALSE	0.0176877	1.75233	587	182	14	26995	DAG1,H2-Q7,H2-D1,ITGAV,ANGPTL2,SYNPO,TSPAN2,NID1,PLAC8,CLIC3,CD34,SDCBP,VDAC2,CTSL
GO:CC	microvillus membrane	GO:0031528	FALSE	0.0227998	1.64207	32	182	4	26995	PODXL,PDPN,ANGPTL2,MARVELD1
GO:CC	lytic vacuole	GO:0000323	FALSE	0.0274536	1.5614	535	182	13	26995	LAPTM4A,H2-Q7,H2-D1,DPYSL2,AHNAK,APP,LRRFIP1,CSNK1A1,LSP1,MSI2,SDCBP,PLPP1,DAP
GO:CC	lysosome	GO:0005764	TRUE	0.0274536	1.5614	535	182	13	26995	LAPTM4A,H2-Q7,H2-D1,DPYSL2,AHNAK,APP,LRRFIP1,CSNK1A1,LSP1,MSI2,SDCBP,PLPP1,DAP
GO:CC	endocytic vesicle	GO:0030139	FALSE	0.0335493	1.47432	209	182	8	26995	H2-Q7,H2-D1,DPP4,FAT1,LAMP1,MSI2,SDCBP,LARS2
GO:CC	perikaryon	GO:0043204	FALSE	0.0358421	1.44561	211	182	8	26995	FUS,MGAT5,TNS3,LRRFIP1,HNRNPA3,SLC6A19,COTL1,DAP
GO:CC	membrane protein complex	GO:0098796	FALSE	0.0379132	1.42121	1242	182	21	26995	DAG1,CLIC5,H2-Q7,H2-D1,ITGAV,ANGPTL2,SYNPO,TSPAN2,NID1,PLAC8,CLIC3,ACSL4,CD34,LSP1,PLAU,SDCBP,VDAC2,RBM3,LARS2,PLPP1,CTSL
GO:CC	secretory vesicle	GO:0099503	FALSE	0.0393337	1.40523	714	182	15	26995	VEGFA,PLAT,SERPINE2,ITGAV,SYNPO,MYLK,AHNAK,LRRFIP1,MSI2,SDCBP,RBM3,SLC6A19,COTL1,SERPINB6B,DAP
GO:CC	protein complex involved in cell-matrix adhesion	GO:0098637	FALSE	0.0475031	1.32328	15	182	3	26995	HNF1B,WASL,SH3BGRL
GO:CC	podosome core	GO:0061825	FALSE	0.0496383	1.30418	3	182	2	26995	TNS2,COTL1
KEGG	Regulation of actin cytoskeleton	KEGG:04810	FALSE	6.20332e-05	4.20738	230	114	14	9330	ACTN4,CXCL12,ANGPTL2,MYLK,HNRNPA0,FAT1,PDGFRB,APP,CLIC3,TGFBR2,CLIC4,TNS2,COTL1,TJP1
KEGG	Focal adhesion	KEGG:04510	FALSE	0.000522594	3.28184	202	114	12	9330	COL4A3,VEGFA,ACTN4,COL4A4,CCND1,ANGPTL2,MYLK,HNRNPA0,APP,CLIC3,ARHGAP24,WASL
KEGG	Proteoglycans in cancer	KEGG:05205	FALSE	0.00057821	3.23791	204	114	12	9330	VEGFA,CCND1,ANGPTL2,DPYSL2,GSN,PDGFRB,TGFBR2,TMEM54,ARHGAP24,SH3BGRL,CLTC,DAP
KEGG	ECM-receptor interaction	KEGG:04512	FALSE	0.00103062	2.9869	89	114	8	9330	COL4A3,DAG1,COL4A4,ANGPTL2,DKK2,CLIC3,TMEM54,WASL
KEGG	Adherens junction	KEGG:04520	FALSE	0.00131768	2.88019	92	114	8	9330	ACTN4,MYLK,PDGFRB,CD34,CLIC4,DUSP3,MACF1,ZFP36L2
KEGG	Human cytomegalovirus infection	KEGG:05163	FALSE	0.018448	1.73405	248	114	11	9330	VEGFA,CCND1,H2-Q7,CXCL12,H2-D1,ITGAV,ANGPTL2,SYNPO,TGFBR2,LARS2,CTSL
KEGG	Fluid shear stress and atherosclerosis	KEGG:05418	FALSE	0.0345534	1.46151	146	114	8	9330	VEGFA,PLAT,ITGAV,ANGPTL2,ARHGAP24,SHROOM3,COMT,DAP
REAC	Platelet degranulation	REAC:R-MMU-114608	FALSE	9.26005e-05	4.03339	111	116	11	8405	VEGFA,ACTN4,PROS1,ITGAV,HNRNPA1,MYLK,GSN,LRRFIP1,C1S1,ARPC2,SHROOM3
REAC	Response to elevated platelet cytosolic Ca2+	REAC:R-MMU-76005	FALSE	0.000132936	3.87636	115	116	11	8405	VEGFA,ACTN4,PROS1,ITGAV,HNRNPA1,MYLK,GSN,LRRFIP1,C1S1,ARPC2,SHROOM3
REAC	Platelet activation, signaling and aggregation	REAC:R-MMU-76002	FALSE	0.000256975	3.59011	239	116	15	8405	VEGFA,ACTN4,PDPN,PROS1,ITGAV,HNRNPA1,SYNPO,MYLK,GSN,LRRFIP1,C1S1,APLP2,ARPC2,SHROOM3,CTSL
REAC	Hemostasis	REAC:R-MMU-109582	FALSE	0.00250564	2.60108	570	116	22	8405	VEGFA,ACTN4,PLAT,PDPN,PROS1,SERPINE2,ITGAV,ANGPTL2,HNRNPA1,SYNPO,MYLK,TIMP3,GSN,LRRFIP1,LAMP1,SH3BGRL,ACTR2,C1S1,APLP2,ARPC2,SHROOM3,CTSL
REAC	Signal Transduction	REAC:R-MMU-162582	FALSE	0.0156969	1.80418	2079	116	48	8405	VEGFA,TMOD3,CXCL13,PCSK6,NEDD4,CCND1,PLAT,CXCL12,FGFBP1,ADM,ITGAV,ANGPTL2,GPC3,GNAI2,SYNPO,SERINC3,MYLK,HNRNPA0,TIMP3,MIDN,IQGAP1,PDGFRB,APP,LRRFIP1,CLIC3,HNRNPL,TGFBR2,CD34,KDR,ARHGAP24,HTRA1,EHD3,LAMB2,TNS2,SDCBP,HNRNPK,RARRES2,APLP2,COTL1,IQGAP2,TJP1,ZFP36L2,MYOM2,COMT,RAB1A,NPTN,CTSL
REAC	Signaling by Receptor Tyrosine Kinases	REAC:R-MMU-9006934	FALSE	0.0172072	1.76429	379	116	16	8405	VEGFA,PCSK6,NEDD4,PLAT,FGFBP1,ITGAV,ANGPTL2,GNAI2,SERINC3,APP,CLIC3,ARHGAP24,SDCBP,HNRNPK,RARRES2,MYOM2
WP	Primary focal segmental glomerulosclerosis FSGS	WP:WP2573	FALSE	3.15052e-12	11.5016	71	84	16	4496	PODXL,COL4A3,CDKN1C,DAG1,ACTN4,COL4A4,PTPRO,NPHS1,ANGPTL2,MGAT5,NOX4,DKK2,CLIC3,EML2,WASL,DAP
WP	Endochondral ossification	WP:WP1270	FALSE	0.0383956	1.41572	61	84	6	4496	CDKN1C,VEGFA,PLAT,GSN,SH3BGRL,DAP
TF	Factor: E2F; motif: GGCGSG	TF:M00803	FALSE	6.57707e-12	11.182	10412	182	139	21629	PODXL,COL4A3,CDKN1C,DAG1,FTL1-PS1,CRIM1,VEGFA,TMOD3,CLIC5,PLOD2,GATM,ACTN4,SRSF5,PCSK6,NES,FUS,COL4A4,PTPRO,NEDD4,CCND1,H2-Q7,CXCL12,NPR3,H2-D1,NPHS1,NSF,BCAM,ADM,ISOC2A,MAF,RIPOR1,SERPINE2,IGFBP5,ITGAV,ANGPTL2,FSTL1,DPYSL2,SELENOP,SYNPO,TNS3,SERINC3,TCF21,LBH,ACTN1,MYLK,SLC51A,ACPP,TSPAN2,CADM4,H3F3B,TIMP3,GSN,FAT1,NOX4,NID1,HNF1B,LOXL2,SPTAN1,MIDN,SSR3,GALNT10,AGRN,DKK2,IQGAP1,PDGFRB,LRRFIP1,AL…
TF	Factor: ZF5; motif: GSGCGCGR; match class: 1	TF:M00716_1	FALSE	8.25054e-11	10.0835	12044	182	149	21629	PODXL,COL4A3,CDKN1C,CYP24A1,DAG1,FTL1-PS1,CRIM1,VEGFA,TMOD3,CLIC5,PLOD2,GATM,ACTN4,SRSF5,PCSK6,NES,LAPTM4A,FUS,COL4A4,PTPRO,NEDD4,CCND1,PLAT,PDPN,H2-Q7,CXCL12,NPR3,H2-D1,NPHS1,NSF,BCAM,DPP4,ADM,PROS1,ISOC2A,MAF,RIPOR1,SERPINE2,IGFBP5,ITGAV,ANGPTL2,FSTL1,GPC3,DPYSL2,SELENOP,GNAI2,SYNPO,TNS3,SERINC3,TCF21,LBH,ACTN1,MYLK,SLC51A,TSPAN2,CADM4,H3F3B,TIMP3,GSN,FAT1,NID1,HNF1B,LOXL2,SPTAN1,MIDN,SSR3,GALN…
TF	Factor: FOXN4; motif: NNWANNCGWMCGCGTCNNNNMT	TF:M04662	FALSE	1.89651e-09	8.72205	15957	182	171	21629	SEMA3G,PODXL,COL4A3,CDKN1C,CYP24A1,DAG1,FTL1-PS1,CRIM1,VEGFA,TMOD3,CLIC5,PLOD2,GATM,ACTN4,CALD1,SRSF5,PCSK6,SLC13A1,NES,LAPTM4A,FUS,COL4A4,PTPRO,ENPEP,NEDD4,CCND1,PLAT,PDPN,H2-Q7,CXCL12,NPR3,H2-D1,NPHS1,NSF,FGFBP1,BCAM,DPP4,ADM,PROS1,ISOC2A,MAF,RIPOR1,SERPINE2,IGFBP5,ITGAV,ANGPTL2,FSTL1,GPC3,DPYSL2,SELENOP,GNAI2,SYNPO,MGAT5,TNS3,SERINC3,TCF21,LBH,ACTN1,MYLK,HNRNPA0,SLC51A,ACPP,AHNAK,TSPAN2,CADM4,…
TF	Factor: GKLF; motif: NNNRGGNGNGGSN; match class: 1	TF:M07289_1	FALSE	2.24653e-09	8.64849	10917	182	138	21629	PODXL,COL4A3,CDKN1C,CYP24A1,DAG1,CRIM1,VEGFA,CLIC5,PLOD2,GATM,ACTN4,CXCL13,SRSF5,NES,FUS,COL4A4,PTPRO,ENPEP,NEDD4,CCND1,PLAT,PDPN,H2-Q7,CXCL12,NPR3,H2-D1,NPHS1,NSF,BCAM,PROS1,ISOC2A,MAF,RIPOR1,SERPINE2,IGFBP5,ITGAV,ANGPTL2,GPC3,DPYSL2,SELENOP,GNAI2,SYNPO,MGAT5,TNS3,SERINC3,TCF21,ACTN1,MYLK,HNRNPA0,SLC51A,ACPP,TSPAN2,H3F3B,TIMP3,FAT1,NID1,HNF1B,LOXL2,SPTAN1,MIDN,SSR3,GALNT10,DKK2,IQGAP1,PDGFRB,ALC…
TF	Factor: FOXN4; motif: NNWANNCGWMCGCGTCNNNNMT; match class: 1	TF:M04662_1	FALSE	3.59593e-09	8.44419	12762	182	151	21629	PODXL,COL4A3,CDKN1C,CYP24A1,DAG1,CRIM1,VEGFA,TMOD3,PLOD2,GATM,ACTN4,CALD1,SRSF5,PCSK6,NES,LAPTM4A,FUS,COL4A4,PTPRO,ENPEP,NEDD4,CCND1,PLAT,PDPN,H2-Q7,CXCL12,NPR3,H2-D1,NSF,BCAM,DPP4,ADM,PROS1,ISOC2A,MAF,RIPOR1,SERPINE2,IGFBP5,ITGAV,ANGPTL2,FSTL1,GPC3,DPYSL2,SELENOP,GNAI2,TNS3,SERINC3,TCF21,LBH,ACTN1,MYLK,SLC51A,ACPP,AHNAK,TSPAN2,CADM4,H3F3B,TIMP3,GSN,FAT1,NOX4,HNF1B,LOXL2,SPTAN1,MIDN,SSR3,GALNT10,…
TF	Factor: GKLF; motif: NNNRGGNGNGGSN	TF:M07289	FALSE	9.32113e-09	8.03053	15234	182	166	21629	SEMA3G,PODXL,COL4A3,CDKN1C,CYP24A1,DAG1,CRIM1,VEGFA,CLIC5,PLOD2,GATM,ACTN4,CALD1,CXCL13,SRSF5,PCSK6,SLC13A1,NES,LAPTM4A,FUS,COL4A4,PTPRO,ENPEP,NEDD4,CCND1,PLAT,PDPN,H2-Q7,CXCL12,NPR3,H2-D1,NPHS1,NSF,BCAM,DPP4,ADM,PROS1,ISOC2A,MAF,RIPOR1,SERPINE2,IGFBP5,ITGAV,ANGPTL2,NEAT1,GPC3,DPYSL2,SELENOP,HNRNPA1,GNAI2,SYNPO,MGAT5,TNS3,SERINC3,TCF21,ACTN1,MYLK,HNRNPA0,SLC51A,ACPP,TSPAN2,H3F3B,TIMP3,GSN,FAT1,NO…
TF	Factor: BEN; motif: CAGCGRNV; match class: 1	TF:M01240_1	FALSE	4.92643e-07	6.30747	11975	182	141	21629	PODXL,CDKN1C,CYP24A1,DAG1,CRIM1,VEGFA,TMOD3,CLIC5,PLOD2,GATM,ACTN4,SRSF5,PCSK6,NES,LAPTM4A,FUS,PTPRO,NEDD4,CCND1,PLAT,H2-Q7,CXCL12,NPR3,H2-D1,NSF,FGFBP1,BCAM,DPP4,ADM,ISOC2A,MAF,RIPOR1,SERPINE2,IGFBP5,ITGAV,ANGPTL2,FSTL1,GPC3,DPYSL2,SELENOP,HNRNPA1,GNAI2,SYNPO,SERINC3,TCF21,LBH,ACTN1,MYLK,SLC51A,TSPAN2,CADM4,H3F3B,TIMP3,GSN,FAT1,NOX4,HNF1B,LOXL2,SPTAN1,MIDN,SSR3,GALNT10,AGRN,DKK2,IQGAP1,PDGFRB,AP…
TF	Factor: Wt1; motif: NNCCTCCCCCACNN	TF:M12438	FALSE	8.68481e-07	6.06124	5956	182	89	21629	PODXL,CDKN1C,DAG1,CRIM1,VEGFA,CLIC5,GATM,ACTN4,SRSF5,FUS,PTPRO,ENPEP,NEDD4,CCND1,PLAT,H2-Q7,NPHS1,BCAM,DPP4,ADM,ISOC2A,SERPINE2,IGFBP5,ITGAV,ANGPTL2,FSTL1,DPYSL2,HNRNPA1,GNAI2,MGAT5,SERINC3,ACTN1,MYLK,SLC51A,TSPAN2,H3F3B,TIMP3,FAT1,NOX4,HNF1B,LOXL2,MIDN,GALNT10,AGRN,DKK2,IQGAP1,ALCAM,EPAS1,CSNK1A1,HNRNPL,SRRM2,ARHGEF12,TGFBR2,HSPG2,ILDR2,CAVIN1,ARHGAP24,EML2,YWHAE,EHD3,LAMP1,LAMB2,CLIC4,PLAU,SIRP…
TF	Factor: ZF5; motif: GSGCGCGR	TF:M00716	FALSE	1.00843e-06	5.99636	14823	182	160	21629	PODXL,COL4A3,CDKN1C,CYP24A1,DAG1,FTL1-PS1,CRIM1,VEGFA,TMOD3,CLIC5,PLOD2,GATM,ACTN4,CXCL13,SRSF5,PCSK6,NES,LAPTM4A,FUS,COL4A4,PTPRO,NEDD4,CCND1,PLAT,PDPN,H2-Q7,CXCL12,NPR3,H2-D1,NPHS1,NSF,BCAM,DPP4,ADM,PROS1,ISOC2A,MAF,RIPOR1,SERPINE2,IGFBP5,ITGAV,ANGPTL2,NEAT1,FSTL1,GPC3,DPYSL2,SELENOP,GNAI2,SYNPO,TNS3,SERINC3,TCF21,LBH,ACTN1,MYLK,HNRNPA0,SLC51A,TSPAN2,CADM4,H3F3B,TIMP3,GSN,FAT1,NID1,HNF1B,LOXL2,…
TF	Factor: Sp3; motif: AGGGCGG	TF:M05665	FALSE	1.01876e-06	5.99193	7241	182	101	21629	PODXL,COL4A3,CDKN1C,CYP24A1,DAG1,FTL1-PS1,CRIM1,VEGFA,PLOD2,ACTN4,CALD1,SRSF5,LAPTM4A,FUS,COL4A4,NEDD4,H2-Q7,CXCL12,H2-D1,BCAM,PROS1,MAF,SERPINE2,ANGPTL2,GPC3,DPYSL2,SELENOP,GNAI2,SYNPO,SERINC3,TCF21,LBH,SLC51A,TSPAN2,H3F3B,GSN,FAT1,NID1,HNF1B,SPTAN1,MIDN,SSR3,DKK2,IQGAP1,PDGFRB,APP,LRRFIP1,CLIC3,ACSL4,CSNK1A1,HNRNPL,ARHGEF12,LSP1,TMEM54,ILDR2,CAVIN1,ARHGAP24,HTRA1,WT1,EML2,YWHAE,EHD3,LAMP1,LAMB2…
TF	Factor: LKLF; motif: NGGGCGG	TF:M05391	FALSE	1.01876e-06	5.99193	7241	182	101	21629	PODXL,COL4A3,CDKN1C,CYP24A1,DAG1,FTL1-PS1,CRIM1,VEGFA,PLOD2,ACTN4,CALD1,SRSF5,LAPTM4A,FUS,COL4A4,NEDD4,H2-Q7,CXCL12,H2-D1,BCAM,PROS1,MAF,SERPINE2,ANGPTL2,GPC3,DPYSL2,SELENOP,GNAI2,SYNPO,SERINC3,TCF21,LBH,SLC51A,TSPAN2,H3F3B,GSN,FAT1,NID1,HNF1B,SPTAN1,MIDN,SSR3,DKK2,IQGAP1,PDGFRB,APP,LRRFIP1,CLIC3,ACSL4,CSNK1A1,HNRNPL,ARHGEF12,LSP1,TMEM54,ILDR2,CAVIN1,ARHGAP24,HTRA1,WT1,EML2,YWHAE,EHD3,LAMP1,LAMB2…
TF	Factor: CPBP; motif: NGGGCGG	TF:M05301	FALSE	1.01876e-06	5.99193	7241	182	101	21629	PODXL,COL4A3,CDKN1C,CYP24A1,DAG1,FTL1-PS1,CRIM1,VEGFA,PLOD2,ACTN4,CALD1,SRSF5,LAPTM4A,FUS,COL4A4,NEDD4,H2-Q7,CXCL12,H2-D1,BCAM,PROS1,MAF,SERPINE2,ANGPTL2,GPC3,DPYSL2,SELENOP,GNAI2,SYNPO,SERINC3,TCF21,LBH,SLC51A,TSPAN2,H3F3B,GSN,FAT1,NID1,HNF1B,SPTAN1,MIDN,SSR3,DKK2,IQGAP1,PDGFRB,APP,LRRFIP1,CLIC3,ACSL4,CSNK1A1,HNRNPL,ARHGEF12,LSP1,TMEM54,ILDR2,CAVIN1,ARHGAP24,HTRA1,WT1,EML2,YWHAE,EHD3,LAMP1,LAMB2…
TF	Factor: SP6; motif: WGGGCGG	TF:M05455	FALSE	1.01876e-06	5.99193	7241	182	101	21629	PODXL,COL4A3,CDKN1C,CYP24A1,DAG1,FTL1-PS1,CRIM1,VEGFA,PLOD2,ACTN4,CALD1,SRSF5,LAPTM4A,FUS,COL4A4,NEDD4,H2-Q7,CXCL12,H2-D1,BCAM,PROS1,MAF,SERPINE2,ANGPTL2,GPC3,DPYSL2,SELENOP,GNAI2,SYNPO,SERINC3,TCF21,LBH,SLC51A,TSPAN2,H3F3B,GSN,FAT1,NID1,HNF1B,SPTAN1,MIDN,SSR3,DKK2,IQGAP1,PDGFRB,APP,LRRFIP1,CLIC3,ACSL4,CSNK1A1,HNRNPL,ARHGEF12,LSP1,TMEM54,ILDR2,CAVIN1,ARHGAP24,HTRA1,WT1,EML2,YWHAE,EHD3,LAMP1,LAMB2…
TF	Factor: E2F-1; motif: GNGGGCGGGRMN	TF:M10209	FALSE	1.04713e-06	5.98	14210	182	156	21629	SEMA3G,PODXL,COL4A3,CDKN1C,CYP24A1,DAG1,FTL1-PS1,CRIM1,VEGFA,TMOD3,CLIC5,PLOD2,GATM,ACTN4,CXCL13,SRSF5,PCSK6,NES,LAPTM4A,FUS,COL4A4,PTPRO,NEDD4,CCND1,PLAT,PDPN,CXCL12,NPR3,NPHS1,NSF,BCAM,DPP4,PROS1,MAF,RIPOR1,SERPINE2,IGFBP5,ITGAV,ANGPTL2,NEAT1,FSTL1,GPC3,DPYSL2,SELENOP,GNAI2,SYNPO,MGAT5,TNS3,SERINC3,TCF21,ACTN1,MYLK,SLC51A,TSPAN2,CADM4,H3F3B,TIMP3,GSN,FAT1,HNF1B,LOXL2,SPTAN1,MIDN,SSR3,GALNT10,AG…
TF	Factor: ZF5; motif: NRNGNGCGCGCWN; match class: 1	TF:M00333_1	FALSE	1.33459e-06	5.87465	11183	182	134	21629	PODXL,COL4A3,CDKN1C,CYP24A1,DAG1,FTL1-PS1,CRIM1,VEGFA,TMOD3,CLIC5,PLOD2,GATM,ACTN4,SRSF5,PCSK6,NES,LAPTM4A,FUS,COL4A4,NEDD4,CCND1,PLAT,H2-Q7,CXCL12,NPR3,H2-D1,NPHS1,NSF,BCAM,DPP4,ADM,PROS1,ISOC2A,MAF,RIPOR1,SERPINE2,IGFBP5,ITGAV,ANGPTL2,FSTL1,DPYSL2,SELENOP,GNAI2,SYNPO,TNS3,SERINC3,TCF21,LBH,ACTN1,MYLK,SLC51A,TSPAN2,CADM4,H3F3B,TIMP3,GSN,FAT1,NOX4,HNF1B,LOXL2,SPTAN1,MIDN,SSR3,GALNT10,AGRN,DKK2,IQ…
TF	Factor: E2F-3; motif: GGCGGGN	TF:M02089	FALSE	2.43117e-06	5.61418	11263	182	134	21629	PODXL,CDKN1C,DAG1,CRIM1,VEGFA,CLIC5,PLOD2,ACTN4,SRSF5,PCSK6,NES,LAPTM4A,FUS,PTPRO,NEDD4,CCND1,PLAT,PDPN,CXCL12,NPR3,NSF,BCAM,PROS1,MAF,RIPOR1,SERPINE2,IGFBP5,ITGAV,ANGPTL2,NEAT1,FSTL1,GPC3,DPYSL2,SELENOP,SYNPO,MGAT5,TNS3,SERINC3,TCF21,ACTN1,MYLK,SLC51A,TSPAN2,CADM4,H3F3B,TIMP3,GSN,FAT1,HNF1B,LOXL2,SPTAN1,MIDN,SSR3,GALNT10,AGRN,DKK2,IQGAP1,PDGFRB,APP,LRRFIP1,ALCAM,PLAC8,ITGA3,CLIC3,EPAS1,CD59A,CSN…
TF	Factor: ZF5; motif: GYCGCGCARNGCNN	TF:M02933	FALSE	5.11739e-06	5.29095	9499	182	119	21629	PODXL,CDKN1C,CYP24A1,DAG1,CRIM1,VEGFA,TMOD3,PLOD2,GATM,ACTN4,PCSK6,LAPTM4A,FUS,PTPRO,NEDD4,CCND1,PLAT,H2-Q7,CXCL12,NPR3,NSF,BCAM,DPP4,MAF,RIPOR1,SERPINE2,ITGAV,ANGPTL2,FSTL1,DPYSL2,SELENOP,SYNPO,TNS3,SERINC3,TCF21,LBH,ACTN1,MYLK,HNRNPA0,SLC51A,TSPAN2,CADM4,H3F3B,GSN,NID1,HNF1B,MIDN,SSR3,GALNT10,AGRN,DKK2,IQGAP1,PDGFRB,LRRFIP1,CLIC3,EPAS1,CD59A,CSNK1A1,HNRNPL,SRRM2,ARHGEF12,TGFBR2,CD34,LSP1,HSPG2,…
TF	Factor: AP-2alpha; motif: NGCCYSNNGSN	TF:M01857	FALSE	5.30634e-06	5.2752	6158	182	89	21629	CDKN1C,CYP24A1,DAG1,CRIM1,VEGFA,TMOD3,PLOD2,ACTN4,SRSF5,PCSK6,NES,LAPTM4A,FUS,PDPN,CXCL12,H2-D1,NPHS1,ADM,PROS1,MAF,RIPOR1,ITGAV,DPYSL2,SLC51A,CADM4,TIMP3,GSN,FAT1,LOXL2,SPTAN1,MIDN,SSR3,GALNT10,AGRN,DKK2,PDGFRB,LRRFIP1,ALCAM,ITGA3,CLIC3,CD59A,HNRNPL,SRRM2,ARHGEF12,TGFBR2,CD34,HSPG2,TMEM54,ILDR2,CAVIN1,HTRA1,EML2,CAP1,LAMP1,MSI2,LAMB2,PLAU,TNS2,DDX5,CLTC,SDCBP,RBM3,DUSP3,MYOF,PAM,SLC6A19,APLP2,AR…
TF	Factor: GKLF; motif: NNRRGRRNGNSNNN	TF:M07040	FALSE	7.61589e-06	5.11828	12890	182	145	21629	PODXL,COL4A3,CDKN1C,CYP24A1,DAG1,FTL1-PS1,CRIM1,VEGFA,TMOD3,CLIC5,PLOD2,GATM,ACTN4,SRSF5,PCSK6,NES,LAPTM4A,FUS,COL4A4,PTPRO,ENPEP,NEDD4,CCND1,PLAT,PDPN,H2-Q7,NPR3,H2-D1,NPHS1,BCAM,DPP4,ISOC2A,MAF,RIPOR1,SERPINE2,IGFBP5,ANGPTL2,NEAT1,FSTL1,GPC3,DPYSL2,SELENOP,GNAI2,SYNPO,MGAT5,TNS3,SERINC3,TCF21,LBH,ACTN1,MYLK,SLC51A,AHNAK,TSPAN2,CADM4,H3F3B,TIMP3,NOX4,LOXL2,SPTAN1,MIDN,SSR3,DKK2,IQGAP1,LRRFIP1,AL…
TF	Factor: WT1; motif: SMCNCCNSC	TF:M01118	FALSE	9.56442e-06	5.01934	8071	182	106	21629	PODXL,CDKN1C,CYP24A1,DAG1,CRIM1,VEGFA,CLIC5,ACTN4,SRSF5,PCSK6,FUS,PTPRO,ENPEP,NEDD4,CCND1,PLAT,PDPN,H2-Q7,CXCL12,BCAM,DPP4,ISOC2A,MAF,SERPINE2,IGFBP5,ITGAV,ANGPTL2,GPC3,DPYSL2,HNRNPA1,GNAI2,SYNPO,MGAT5,TNS3,SERINC3,ACTN1,SLC51A,AHNAK,TSPAN2,H3F3B,FAT1,HNF1B,LOXL2,SPTAN1,SSR3,DKK2,IQGAP1,ALCAM,CLIC3,CD59A,HNRNPL,SRRM2,ARHGEF12,TGFBR2,HSPG2,ILDR2,CAVIN1,ARHGAP24,HTRA1,EHD3,MSI2,LAMB2,PLAU,SIRPA,ACT…
TF	Factor: E2F-1; motif: NNNSSCGCSAANN	TF:M07250	FALSE	1.13163e-05	4.9463	9013	182	114	21629	PODXL,CDKN1C,CYP24A1,DAG1,FTL1-PS1,CRIM1,VEGFA,CLIC5,GATM,ACTN4,SRSF5,PCSK6,NES,LAPTM4A,FUS,PTPRO,NEDD4,CCND1,CXCL12,NPR3,NSF,BCAM,DPP4,ADM,ISOC2A,MAF,RIPOR1,SERPINE2,ITGAV,ANGPTL2,NEAT1,FSTL1,DPYSL2,SELENOP,GNAI2,TNS3,SERINC3,ACTN1,MYLK,SLC51A,TSPAN2,CADM4,H3F3B,TIMP3,GSN,NID1,LOXL2,SPTAN1,MIDN,SSR3,AGRN,DKK2,PDGFRB,LRRFIP1,ALCAM,CLIC3,ACSL4,EPAS1,CD59A,SRRM2,ARHGEF12,TGFBR2,CD34,TMEM54,ILDR2,CA…
TF	Factor: E2F-3; motif: GGCGGGN; match class: 1	TF:M02089_1	FALSE	1.17319e-05	4.93063	6886	182	95	21629	PODXL,CDKN1C,DAG1,CRIM1,VEGFA,CLIC5,PLOD2,ACTN4,SRSF5,FUS,NEDD4,CCND1,PLAT,CXCL12,NPR3,MAF,RIPOR1,SERPINE2,ITGAV,ANGPTL2,FSTL1,GPC3,DPYSL2,SELENOP,SYNPO,TCF21,ACTN1,MYLK,SLC51A,TSPAN2,CADM4,H3F3B,GSN,FAT1,SPTAN1,MIDN,SSR3,GALNT10,AGRN,DKK2,IQGAP1,PDGFRB,LRRFIP1,ITGA3,CLIC3,CD59A,HNRNPL,SRRM2,ARHGEF12,TGFBR2,TMEM54,KDR,ARHGAP24,HTRA1,WT1,CAP1,EHD3,MSI2,LAMB2,PLAU,ACTR2,TNS2,CLTC,SDCBP,VDAC2,RBM3,P…
TF	Factor: ZAC; motif: KGGGCCR	TF:M05547	FALSE	1.25012e-05	4.90305	6680	182	93	21629	SEMA3G,PODXL,CDKN1C,DAG1,FTL1-PS1,CRIM1,VEGFA,TMOD3,GATM,PCSK6,NES,FUS,PTPRO,NEDD4,CCND1,H2-Q7,H2-D1,IGFBP5,ITGAV,ANGPTL2,FSTL1,GPC3,DPYSL2,SELENOP,GNAI2,SYNPO,TNS3,TCF21,ACTN1,MYLK,SLC51A,TSPAN2,H3F3B,TIMP3,GSN,NOX4,HNF1B,LOXL2,MIDN,SSR3,AGRN,DKK2,PDGFRB,APP,ALCAM,PLAC8,CLIC3,CD59A,CSNK1A1,HNRNPL,ARHGEF12,TGFBR2,CD34,TMEM54,CAVIN1,KDR,HTRA1,WT1,EML2,CAP1,EHD3,MSI2,LAMB2,WASL,SH3BGRL,ACTR2,TNS2,C…
TF	Factor: ZAC; motif: KGGGCCR; match class: 1	TF:M05547_1	FALSE	1.37656e-05	4.8612	2511	182	49	21629	CDKN1C,DAG1,CRIM1,VEGFA,PCSK6,FUS,PTPRO,ITGAV,GPC3,SYNPO,TNS3,TCF21,ACTN1,MYLK,SLC51A,TSPAN2,GSN,MIDN,SSR3,AGRN,DKK2,APP,ALCAM,CLIC3,HNRNPL,ARHGEF12,TGFBR2,TMEM54,CAVIN1,HTRA1,WT1,EHD3,LAMB2,SDCBP,RBM3,HEG1,APLP2,ARPC2,COTL1,CD24A,MARVELD1,PTPRB,IQGAP2,TJP1,MYOM2,COMT,SRGAP1,LRPPRC,BTG1
TF	Factor: E2F-1; motif: GNGGGCGGGRMN; match class: 1	TF:M10209_1	FALSE	1.41846e-05	4.84818	10616	182	127	21629	SEMA3G,PODXL,CDKN1C,CYP24A1,DAG1,CRIM1,VEGFA,CLIC5,PLOD2,ACTN4,SRSF5,PCSK6,NES,LAPTM4A,FUS,PTPRO,NEDD4,CCND1,PLAT,PDPN,CXCL12,NPR3,NSF,BCAM,PROS1,MAF,RIPOR1,SERPINE2,IGFBP5,ITGAV,ANGPTL2,NEAT1,FSTL1,GPC3,DPYSL2,SELENOP,GNAI2,SYNPO,SERINC3,TCF21,ACTN1,MYLK,SLC51A,TSPAN2,CADM4,H3F3B,TIMP3,GSN,FAT1,HNF1B,SPTAN1,MIDN,SSR3,GALNT10,AGRN,DKK2,IQGAP1,PDGFRB,LRRFIP1,ALCAM,PLAC8,ITGA3,CLIC3,EPAS1,CD59A,CSN…
TF	Factor: Egr-2; motif: GCGTGGGCGG; match class: 1	TF:M05494_1	FALSE	1.99562e-05	4.69992	2791	182	52	21629	CYP24A1,DAG1,VEGFA,PLOD2,ACTN4,PCSK6,FUS,PLAT,CXCL12,H2-D1,NEAT1,DPYSL2,TNS3,SERINC3,TCF21,MYLK,SLC51A,H3F3B,MIDN,SSR3,AGRN,DKK2,LRRFIP1,CD59A,HNRNPL,SRRM2,TMEM54,ILDR2,PLAU,ACTR2,TNS2,CLTC,SDCBP,DUSP3,HNRNPK,RARRES2,PAM,ARPC2,CD24A,APLP1,PTPRB,IQGAP2,TJP1,SGK1,COMT,CLEC2H,LRPPRC,TNFAIP8,CTSL,DAP,SEMA5A,RPS27RT
TF	Factor: KLF; motif: GGGNGGGG	TF:M07461	FALSE	3.21318e-05	4.49306	8459	182	108	21629	COL4A3,CDKN1C,DAG1,CRIM1,TMOD3,PLOD2,GATM,ACTN4,CXCL13,SRSF5,PCSK6,NES,LAPTM4A,FUS,COL4A4,PTPRO,ENPEP,NEDD4,CCND1,PLAT,PDPN,NPR3,H2-D1,NPHS1,ADM,PROS1,RIPOR1,SERPINE2,IGFBP5,ITGAV,GPC3,SYNPO,MGAT5,SERINC3,ACTN1,MYLK,HNRNPA0,AHNAK,TSPAN2,H3F3B,TIMP3,FAT1,NOX4,HNF1B,LOXL2,SPTAN1,MIDN,SSR3,AGRN,DKK2,IQGAP1,PDGFRB,APP,ITGA3,CLIC3,ACSL4,EPAS1,CSNK1A1,SRRM2,ARHGEF12,TGFBR2,CD34,LSP1,TMEM54,CAVIN1,KDR,A…
TF	Factor: Hes1; motif: NNCACGYGNN	TF:M07991	FALSE	3.50024e-05	4.4559	15146	182	159	21629	SEMA3G,PODXL,COL4A3,CDKN1C,CYP24A1,DAG1,FTL1-PS1,CRIM1,VEGFA,TMOD3,CLIC5,GATM,ACTN4,CALD1,SRSF5,PCSK6,NES,LAPTM4A,FUS,COL4A4,PTPRO,ENPEP,NEDD4,CCND1,PLAT,PDPN,H2-Q7,CXCL12,NPR3,H2-D1,NPHS1,NSF,FGFBP1,DPP4,ADM,PROS1,ISOC2A,MAF,RIPOR1,SERPINE2,IGFBP5,ITGAV,NEAT1,GPC3,DPYSL2,SELENOP,HNRNPA1,GNAI2,SYNPO,MGAT5,TNS3,SERINC3,ACTN1,MYLK,HNRNPA0,SLC51A,ACPP,AHNAK,TSPAN2,CADM4,H3F3B,TIMP3,GSN,FAT1,NOX4,LOX…
TF	Factor: E2F; motif: GGCGSG; match class: 1	TF:M00803_1	FALSE	3.71507e-05	4.43003	7031	182	95	21629	CDKN1C,DAG1,FTL1-PS1,CRIM1,VEGFA,TMOD3,GATM,ACTN4,SRSF5,PCSK6,NES,FUS,PTPRO,NEDD4,H2-Q7,CXCL12,NPR3,H2-D1,NSF,ADM,MAF,RIPOR1,IGFBP5,ITGAV,ANGPTL2,DPYSL2,SELENOP,SERINC3,TCF21,MYLK,SLC51A,CADM4,H3F3B,GSN,NID1,SPTAN1,MIDN,SSR3,GALNT10,DKK2,LRRFIP1,CLIC3,EPAS1,CD59A,CSNK1A1,HNRNPL,ARHGEF12,TGFBR2,TMEM54,CAVIN1,KDR,WT1,EML2,YWHAE,EHD3,MSI2,LAMB2,WASL,CLIC4,PLAU,ACTR2,TNS2,CLTC,SDCBP,VDAC2,RBM3,PBX1,D…
TF	Factor: Sp1; motif: GGNGGGGGNGGGGGMGGGGCNGGG	TF:M10375	FALSE	7.00227e-05	4.15476	10720	182	126	21629	PODXL,CDKN1C,CYP24A1,DAG1,CRIM1,VEGFA,CLIC5,PLOD2,SRSF5,PCSK6,LAPTM4A,FUS,ENPEP,NEDD4,CCND1,PDPN,H2-Q7,NPR3,H2-D1,NPHS1,BCAM,PROS1,MAF,RIPOR1,SERPINE2,IGFBP5,ITGAV,ANGPTL2,GPC3,DPYSL2,SYNPO,MGAT5,TNS3,SERINC3,TCF21,MYLK,HNRNPA0,SLC51A,TSPAN2,CADM4,H3F3B,TIMP3,GSN,FAT1,NID1,SPTAN1,MIDN,SSR3,GALNT10,AGRN,DKK2,IQGAP1,APP,ALCAM,ITGA3,CLIC3,ACSL4,EPAS1,CD59A,HNRNPL,SRRM2,ARHGEF12,TGFBR2,CD34,HSPG2,TME…
TF	Factor: Egr-2; motif: GCGTGGGCGG	TF:M05494	FALSE	7.36209e-05	4.133	7229	182	96	21629	PODXL,COL4A3,CYP24A1,DAG1,CRIM1,VEGFA,TMOD3,PLOD2,ACTN4,SRSF5,PCSK6,NES,LAPTM4A,FUS,COL4A4,NEDD4,CCND1,PLAT,PDPN,CXCL12,NPR3,H2-D1,PROS1,SERPINE2,IGFBP5,NEAT1,DPYSL2,TNS3,SERINC3,TCF21,LBH,ACTN1,MYLK,SLC51A,TSPAN2,CADM4,H3F3B,FAT1,HNF1B,MIDN,SSR3,GALNT10,AGRN,DKK2,APP,LRRFIP1,PLAC8,CD59A,HNRNPL,SRRM2,CD34,LSP1,TMEM54,ILDR2,CAVIN1,ARHGAP24,HTRA1,WT1,LAMP1,MSI2,CLIC4,PLAU,ACTR2,TNS2,DDX5,CLTC,SDCBP…
TF	Factor: LKLF; motif: GGGGTGGKSN	TF:M07261	FALSE	7.86844e-05	4.10411	9164	182	113	21629	COL4A3,CDKN1C,CYP24A1,DAG1,VEGFA,GATM,CXCL13,SRSF5,PCSK6,NES,LAPTM4A,FUS,COL4A4,ENPEP,NEDD4,CCND1,PLAT,PDPN,NPR3,H2-D1,NPHS1,FGFBP1,BCAM,PROS1,ISOC2A,RIPOR1,IGFBP5,ITGAV,GNAI2,SYNPO,MGAT5,TNS3,SERINC3,MYLK,HNRNPA0,SLC51A,ACPP,TSPAN2,CADM4,H3F3B,TIMP3,FAT1,NOX4,HNF1B,LOXL2,SPTAN1,MIDN,SSR3,AGRN,DKK2,IQGAP1,APP,ITGA3,CLIC3,EPAS1,CSNK1A1,ARHGEF12,TGFBR2,CD34,LSP1,TMEM54,CAVIN1,KDR,ARHGAP24,HTRA1,EML…
TF	Factor: Pax-4; motif: NNNNNYCACCCB; match class: 1	TF:M00378_1	FALSE	8.85298e-05	4.05291	14379	182	153	21629	SEMA3G,COL4A3,CDKN1C,CYP24A1,DAG1,CRIM1,VEGFA,CLIC5,PLOD2,GATM,ACTN4,CALD1,CXCL13,PCSK6,NES,FUS,COL4A4,PTPRO,NEDD4,CCND1,PLAT,PDPN,H2-Q7,CXCL12,NPR3,H2-D1,NPHS1,FGFBP1,BCAM,DPP4,ADM,PROS1,ISOC2A,MAF,RIPOR1,SERPINE2,IGFBP5,ITGAV,NEAT1,GPC3,SELENOP,HNRNPA1,GNAI2,SYNPO,MGAT5,TNS3,SERINC3,TCF21,LBH,ACTN1,MYLK,HNRNPA0,SLC51A,ACPP,TSPAN2,CADM4,H3F3B,TIMP3,GSN,FAT1,NOX4,NID1,HNF1B,LOXL2,SPTAN1,MIDN,SSR3…
TF	Factor: CPBP; motif: SNCCCNN; match class: 1	TF:M01822_1	FALSE	9.73873e-05	4.0115	19771	182	182	21629	SEMA3G,PODXL,COL4A3,CDKN1C,CYP24A1,DAG1,FTL1-PS1,CRIM1,VEGFA,TMOD3,CLIC5,PLOD2,GATM,ACTN4,CALD1,CXCL13,SRSF5,PCSK6,SLC13A1,NES,LAPTM4A,FUS,COL4A4,PTPRO,ENPEP,NEDD4,CCND1,PLAT,PDPN,H2-Q7,CXCL12,NPR3,H2-D1,NPHS1,NSF,FGFBP1,BCAM,DPP4,ADM,PROS1,ISOC2A,MAF,RIPOR1,SERPINE2,IGFBP5,ITGAV,ANGPTL2,NEAT1,FSTL1,GPC3,DPYSL2,SELENOP,HNRNPA1,GNAI2,SYNPO,MGAT5,TNS3,SERINC3,TCF21,LBH,ACTN1,MYLK,HNRNPA0,SLC51A,ACP…
TF	Factor: ZF5; motif: NRNGNGCGCGCWN	TF:M00333	FALSE	0.000100725	3.99686	14398	182	153	21629	PODXL,COL4A3,CDKN1C,CYP24A1,DAG1,FTL1-PS1,CRIM1,VEGFA,TMOD3,CLIC5,PLOD2,GATM,ACTN4,CALD1,SRSF5,PCSK6,NES,LAPTM4A,FUS,COL4A4,NEDD4,CCND1,PLAT,H2-Q7,CXCL12,NPR3,H2-D1,NPHS1,NSF,BCAM,DPP4,ADM,PROS1,ISOC2A,MAF,RIPOR1,SERPINE2,IGFBP5,ITGAV,ANGPTL2,FSTL1,DPYSL2,SELENOP,GNAI2,SYNPO,MGAT5,TNS3,SERINC3,TCF21,LBH,ACTN1,MYLK,HNRNPA0,SLC51A,AHNAK,TSPAN2,CADM4,H3F3B,TIMP3,GSN,FAT1,NOX4,NID1,HNF1B,LOXL2,SPTAN1…
TF	Factor: BCL6B; motif: NNNNCCGCCCCWNNNN; match class: 1	TF:M02844_1	FALSE	0.000111447	3.95293	8517	182	107	21629	PODXL,COL4A3,CDKN1C,CYP24A1,DAG1,CRIM1,PLOD2,NES,FUS,COL4A4,NEDD4,CCND1,PLAT,PDPN,H2-Q7,CXCL12,NPR3,H2-D1,NPHS1,BCAM,PROS1,ISOC2A,RIPOR1,SERPINE2,IGFBP5,ITGAV,ANGPTL2,NEAT1,FSTL1,GPC3,DPYSL2,SELENOP,GNAI2,SYNPO,ACTN1,MYLK,SLC51A,ACPP,TSPAN2,CADM4,H3F3B,TIMP3,NOX4,SPTAN1,SSR3,AGRN,DKK2,IQGAP1,PDGFRB,ALCAM,ACSL4,EPAS1,CSNK1A1,SRRM2,ARHGEF12,TGFBR2,LSP1,HSPG2,TMEM54,CAVIN1,KDR,ARHGAP24,HTRA1,WT1,EML…
TF	Factor: BTEB3; motif: BNRNGGGAGGNGT	TF:M01865	FALSE	0.000168521	3.77335	8923	182	110	21629	PODXL,COL4A3,CDKN1C,DAG1,CRIM1,VEGFA,TMOD3,CLIC5,PLOD2,ACTN4,CALD1,SRSF5,PCSK6,FUS,COL4A4,PDPN,CXCL12,NPHS1,BCAM,DPP4,ADM,PROS1,ISOC2A,MAF,RIPOR1,IGFBP5,ITGAV,ANGPTL2,GPC3,DPYSL2,SYNPO,SERINC3,TCF21,ACTN1,HNRNPA0,SLC51A,TSPAN2,H3F3B,TIMP3,GSN,FAT1,LOXL2,SPTAN1,SSR3,DKK2,IQGAP1,LRRFIP1,ALCAM,PLAC8,ITGA3,CLIC3,ACSL4,CD59A,CSNK1A1,HNRNPL,SRRM2,ARHGEF12,TGFBR2,LSP1,HSPG2,TMEM54,ILDR2,CAVIN1,KDR,ARHGA…
TF	Factor: Sp1; motif: GGNGGGGGNGGGGGMGGGGCNGGG; match class: 1	TF:M10375_1	FALSE	0.000217607	3.66233	7376	182	96	21629	PODXL,CDKN1C,CYP24A1,DAG1,CRIM1,VEGFA,CLIC5,PLOD2,SRSF5,FUS,NEDD4,CCND1,H2-Q7,NPR3,NPHS1,PROS1,MAF,RIPOR1,SERPINE2,IGFBP5,ITGAV,ANGPTL2,GPC3,DPYSL2,SYNPO,MGAT5,TNS3,SERINC3,MYLK,SLC51A,TSPAN2,CADM4,H3F3B,TIMP3,SPTAN1,MIDN,SSR3,AGRN,DKK2,IQGAP1,APP,ITGA3,CLIC3,EPAS1,CD59A,SRRM2,ARHGEF12,TGFBR2,HSPG2,TMEM54,CAVIN1,EML2,CAP1,EHD3,MSI2,LAMB2,CLIC4,PLAU,ACTR2,SDCBP,RBM3,PBX1,HEG1,DUSP3,C1S1,MYO1D,HNRN…
TF	Factor: ZBP89; motif: CCCCKCCCCCNN	TF:M07397	FALSE	0.000224176	3.64941	8048	182	102	21629	PODXL,CDKN1C,CYP24A1,DAG1,CRIM1,VEGFA,CLIC5,PLOD2,ACTN4,LAPTM4A,FUS,PTPRO,ENPEP,NEDD4,CCND1,H2-Q7,NPR3,BCAM,PROS1,ISOC2A,RIPOR1,SERPINE2,IGFBP5,ITGAV,ANGPTL2,GPC3,HNRNPA1,GNAI2,MGAT5,TNS3,SERINC3,TCF21,MYLK,SLC51A,TSPAN2,H3F3B,GSN,FAT1,LOXL2,SPTAN1,SSR3,DKK2,IQGAP1,ALCAM,ITGA3,CLIC3,CD59A,HNRNPL,SRRM2,ARHGEF12,TGFBR2,HSPG2,TMEM54,ILDR2,CAVIN1,ARHGAP24,HTRA1,CAP1,EHD3,MSI2,LAMB2,PLAU,SIRPA,ACTR2,C…
TF	Factor: RNF96; motif: BCCCGCRGCC	TF:M01199	FALSE	0.000313379	3.50393	6348	182	86	21629	PODXL,CDKN1C,CYP24A1,DAG1,CRIM1,VEGFA,TMOD3,CLIC5,PLOD2,PCSK6,FUS,PTPRO,NEDD4,CCND1,CXCL12,PROS1,MAF,RIPOR1,SERPINE2,ANGPTL2,FSTL1,GPC3,DPYSL2,TCF21,ACTN1,SLC51A,CADM4,H3F3B,TIMP3,GSN,NOX4,LOXL2,MIDN,GALNT10,AGRN,IQGAP1,LRRFIP1,CLIC3,EPAS1,SRRM2,ARHGEF12,TGFBR2,CD34,TMEM54,ILDR2,CAVIN1,KDR,ARHGAP24,HTRA1,WT1,EML2,LAMP1,LAMB2,CLIC4,PLAU,CLTC,SDCBP,VDAC2,RBM3,PBX1,HEG1,DUSP3,HNRNPK,HNRNPA3,PAM,SLC6…
TF	Factor: E2F-1; motif: NNNSSCGCSAANN; match class: 1	TF:M07250_1	FALSE	0.000318157	3.49736	4139	182	64	21629	PODXL,CDKN1C,DAG1,FTL1-PS1,VEGFA,CLIC5,ACTN4,PCSK6,LAPTM4A,FUS,NEDD4,CXCL12,NPR3,NSF,RIPOR1,SERPINE2,ANGPTL2,FSTL1,SELENOP,SERINC3,MYLK,CADM4,H3F3B,TIMP3,GSN,NID1,SPTAN1,DKK2,PDGFRB,ALCAM,CLIC3,EPAS1,SRRM2,CD34,TMEM54,CAVIN1,WT1,YWHAE,LAMB2,CLIC4,PLAU,ACTR2,CLTC,SDCBP,RBM3,PBX1,MYOF,HNRNPA3,PAM,ARPC2,COTL1,RAD21,MARVELD1,APLP1,MACF1,TJP1,ZFP36L2,SGK1,COMT,LARS2,NPTN,LRPPRC,BTG1,CTSL
TF	Factor: Kaiso; motif: SARNYCTCGCGAGAN; match class: 1	TF:M10276_1	FALSE	0.000342255	3.46565	9977	182	118	21629	PODXL,COL4A3,CDKN1C,DAG1,FTL1-PS1,CRIM1,VEGFA,TMOD3,CLIC5,PLOD2,GATM,SRSF5,PCSK6,NES,LAPTM4A,FUS,COL4A4,NEDD4,PLAT,H2-Q7,CXCL12,NPR3,H2-D1,NSF,BCAM,MAF,RIPOR1,SERPINE2,ITGAV,ANGPTL2,DPYSL2,SELENOP,HNRNPA1,TNS3,SERINC3,TCF21,LBH,ACTN1,MYLK,SLC51A,AHNAK,TSPAN2,CADM4,H3F3B,GSN,FAT1,NID1,SPTAN1,MIDN,SSR3,GALNT10,AGRN,DKK2,IQGAP1,APP,LRRFIP1,ALCAM,CLIC3,EPAS1,CD59A,HNRNPL,SRRM2,ARHGEF12,TGFBR2,CD34,LS…
TF	Factor: AP2; motif: GCCYGSGGSN	TF:M08867	FALSE	0.00037323	3.42802	7232	182	94	21629	PODXL,CDKN1C,CYP24A1,DAG1,CRIM1,VEGFA,TMOD3,CLIC5,PLOD2,GATM,ACTN4,SRSF5,PCSK6,NES,FUS,NEDD4,H2-Q7,NPR3,H2-D1,BCAM,PROS1,MAF,IGFBP5,ANGPTL2,NEAT1,GPC3,DPYSL2,TNS3,MYLK,SLC51A,CADM4,H3F3B,TIMP3,NID1,LOXL2,MIDN,SSR3,GALNT10,AGRN,DKK2,IQGAP1,LRRFIP1,CLIC3,EPAS1,CD59A,SLCO2A1,CSNK1A1,HNRNPL,SRRM2,TGFBR2,CD34,HSPG2,CAVIN1,ARHGAP24,WT1,YWHAE,LAMP1,MSI2,LAMB2,ACTR2,TNS2,DDX5,RBM3,DUSP3,MYOF,MYO1D,HNRNPA…
TF	Factor: BCL6B; motif: NNNNCCGCCCCWNNNN	TF:M02844	FALSE	0.000464384	3.33312	13635	182	146	21629	PODXL,COL4A3,CDKN1C,CYP24A1,DAG1,CRIM1,TMOD3,CLIC5,PLOD2,GATM,ACTN4,SRSF5,PCSK6,NES,LAPTM4A,FUS,COL4A4,ENPEP,NEDD4,CCND1,PLAT,PDPN,H2-Q7,CXCL12,NPR3,H2-D1,NPHS1,BCAM,ADM,PROS1,ISOC2A,RIPOR1,SERPINE2,IGFBP5,ITGAV,ANGPTL2,NEAT1,FSTL1,GPC3,DPYSL2,SELENOP,GNAI2,SYNPO,MGAT5,TNS3,TCF21,ACTN1,MYLK,HNRNPA0,SLC51A,ACPP,AHNAK,TSPAN2,CADM4,H3F3B,TIMP3,GSN,FAT1,NOX4,HNF1B,LOXL2,SPTAN1,MIDN,SSR3,GALNT10,AGRN,…
TF	Factor: AP-2; motif: GSCCSCRGGCNRNRNN	TF:M00800	FALSE	0.000465349	3.33222	6721	182	89	21629	SEMA3G,PODXL,CDKN1C,DAG1,CRIM1,VEGFA,TMOD3,GATM,CALD1,PCSK6,NES,FUS,NPR3,H2-D1,MAF,IGFBP5,ANGPTL2,NEAT1,FSTL1,DPYSL2,SELENOP,GNAI2,SERINC3,LBH,ACTN1,MYLK,SLC51A,CADM4,H3F3B,TIMP3,FAT1,NID1,MIDN,SSR3,DKK2,IQGAP1,LRRFIP1,ALCAM,CLIC3,ACSL4,CSNK1A1,SRRM2,ARHGEF12,TGFBR2,CD34,HSPG2,TMEM54,ILDR2,CAVIN1,WT1,EML2,EHD3,MSI2,LAMB2,CLIC4,PLAU,ACTR2,TNS2,DDX5,CLTC,RBM3,HEG1,DUSP3,MYO1D,PAM,SLC6A19,APLP2,ARPC…
TF	Factor: Pax-5; motif: RRMSWGANWYCTNRAGCGKRACSRYNSM; match class: 1	TF:M00144_1	FALSE	0.000693772	3.15878	5517	182	77	21629	PODXL,CDKN1C,DAG1,FTL1-PS1,VEGFA,SRSF5,PCSK6,NES,FUS,NEDD4,CXCL12,NPR3,ADM,RIPOR1,ANGPTL2,NEAT1,DPYSL2,SELENOP,GNAI2,TNS3,TCF21,LBH,SLC51A,TSPAN2,CADM4,FAT1,NOX4,HNF1B,MIDN,SSR3,DKK2,PDGFRB,LRRFIP1,ALCAM,PLAC8,ACSL4,CD59A,SLCO2A1,HNRNPL,SRRM2,ARHGEF12,CD34,ILDR2,KDR,ARHGAP24,EML2,YWHAE,EHD3,PLAU,ACTR2,TNS2,SDCBP,RBM3,DUSP3,HNRNPK,MYOF,RARRES2,MYO1D,HNRNPA3,SLC6A19,APLP2,ARPC2,COTL1,PECAM1,CD24A,P…
TF	Factor: WT1; motif: NNGGGNGGGSGN	TF:M07436	FALSE	0.000905577	3.04307	7691	182	97	21629	PODXL,COL4A3,CDKN1C,CYP24A1,CRIM1,VEGFA,CLIC5,PLOD2,GATM,ACTN4,CXCL13,SRSF5,FUS,COL4A4,PTPRO,ENPEP,NEDD4,CCND1,H2-Q7,NPR3,PROS1,RIPOR1,SERPINE2,IGFBP5,ANGPTL2,GPC3,GNAI2,MGAT5,TNS3,SERINC3,TCF21,MYLK,SLC51A,TSPAN2,H3F3B,TIMP3,FAT1,LOXL2,SPTAN1,SSR3,DKK2,IQGAP1,ALCAM,ITGA3,CLIC3,ACSL4,EPAS1,CD59A,HNRNPL,SRRM2,ARHGEF12,TGFBR2,LSP1,HSPG2,TMEM54,CAVIN1,ARHGAP24,HTRA1,EHD3,MSI2,LAMB2,SIRPA,ACTR2,CLTC,…
TF	Factor: Kaiso; motif: SARNYCTCGCGAGAN	TF:M10276	FALSE	0.000925908	3.03343	13469	182	144	21629	SEMA3G,PODXL,COL4A3,CDKN1C,CYP24A1,DAG1,FTL1-PS1,CRIM1,VEGFA,TMOD3,CLIC5,PLOD2,GATM,ACTN4,SRSF5,PCSK6,NES,LAPTM4A,FUS,COL4A4,NEDD4,CCND1,PLAT,H2-Q7,CXCL12,NPR3,H2-D1,NSF,BCAM,ADM,PROS1,ISOC2A,MAF,RIPOR1,SERPINE2,ITGAV,ANGPTL2,DPYSL2,SELENOP,HNRNPA1,SYNPO,TNS3,SERINC3,TCF21,LBH,ACTN1,MYLK,HNRNPA0,SLC51A,AHNAK,TSPAN2,CADM4,H3F3B,TIMP3,GSN,FAT1,NOX4,NID1,HNF1B,SPTAN1,MIDN,SSR3,GALNT10,AGRN,DKK2,IQGA…
TF	Factor: Egr-2; motif: NTGCGTRGGCGK; match class: 1	TF:M00246_1	FALSE	0.00107889	2.96702	1193	182	28	21629	VEGFA,TMOD3,PLOD2,ACTN4,NES,PLAT,CXCL12,BCAM,TNS3,SERINC3,SLC51A,H3F3B,DKK2,LRRFIP1,SRRM2,ILDR2,EML2,MSI2,PLAU,CLTC,SDCBP,MARVELD1,IQGAP2,SGK1,COMT,RAB1A,CTSL,SEMA5A
TF	Factor: EGR-1; motif: TGCGTGGGCGK; match class: 1	TF:M01972_1	FALSE	0.00111567	2.95246	852	182	23	21629	DAG1,VEGFA,ACTN4,PLAT,CXCL12,TNS3,SERINC3,TCF21,SLC51A,H3F3B,DKK2,CD34,PLAU,CLTC,SDCBP,DUSP3,APLP1,IQGAP2,COMT,CLEC2H,RAB1A,LRPPRC,RPS27RT
TF	Factor: CTCF; motif: NAGGGGGCGCNNKNNNN; match class: 1	TF:M08995_1	FALSE	0.00112146	2.95021	9327	182	111	21629	PODXL,CDKN1C,CYP24A1,DAG1,CRIM1,VEGFA,CLIC5,PLOD2,GATM,ACTN4,CXCL13,PCSK6,NES,FUS,NEDD4,CCND1,PDPN,H2-Q7,NPHS1,ISOC2A,MAF,RIPOR1,SERPINE2,IGFBP5,ANGPTL2,DPYSL2,SELENOP,HNRNPA1,GNAI2,SYNPO,TNS3,TCF21,MYLK,SLC51A,H3F3B,TIMP3,GSN,FAT1,NID1,LOXL2,SPTAN1,MIDN,SSR3,AGRN,DKK2,IQGAP1,PDGFRB,APP,LRRFIP1,ALCAM,PLAC8,CLIC3,CD59A,CSNK1A1,SRRM2,ARHGEF12,TGFBR2,HSPG2,TMEM54,CAVIN1,ARHGAP24,EML2,EHD3,LAMP1,MSI2…
TF	Factor: Sp1; motif: CCCCGCCCCN	TF:M00933	FALSE	0.00120364	2.9195	8755	182	106	21629	PODXL,CDKN1C,DAG1,CRIM1,VEGFA,CLIC5,PLOD2,ACTN4,LAPTM4A,FUS,ENPEP,CCND1,PLAT,H2-Q7,CXCL12,NPR3,BCAM,PROS1,ISOC2A,RIPOR1,SERPINE2,IGFBP5,ITGAV,ANGPTL2,GPC3,DPYSL2,SELENOP,HNRNPA1,GNAI2,MGAT5,TNS3,SERINC3,TCF21,ACTN1,MYLK,SLC51A,TSPAN2,CADM4,H3F3B,GSN,FAT1,LOXL2,SPTAN1,MIDN,SSR3,DKK2,IQGAP1,PDGFRB,ALCAM,PLAC8,ITGA3,CLIC3,CD59A,HNRNPL,SRRM2,ARHGEF12,TGFBR2,HSPG2,TMEM54,ILDR2,CAVIN1,KDR,ARHGAP24,HTRA…
TF	Factor: Egr-3; motif: NTGCGTGGGCGK; match class: 1	TF:M00245_1	FALSE	0.00128303	2.89176	1653	182	34	21629	PODXL,CYP24A1,VEGFA,PLOD2,ACTN4,NES,PLAT,CXCL12,H2-D1,BCAM,ANGPTL2,TNS3,SERINC3,SLC51A,H3F3B,TIMP3,DKK2,CSNK1A1,ARHGEF12,CD34,ILDR2,PLAU,CLTC,SDCBP,DUSP3,MARVELD1,SGK1,COMT,CLEC2H,RAB1A,LRPPRC,CTSL,SEMA5A,RPS27RT
TF	Factor: MOVO-B; motif: GNGGGGG	TF:M01104	FALSE	0.00131172	2.88216	7635	182	96	21629	PODXL,CDKN1C,CYP24A1,DAG1,FTL1-PS1,CRIM1,VEGFA,CLIC5,PCSK6,NES,FUS,NEDD4,CCND1,PDPN,NPR3,BCAM,DPP4,PROS1,MAF,SERPINE2,ITGAV,FSTL1,GPC3,DPYSL2,SELENOP,HNRNPA1,MGAT5,TNS3,SERINC3,TCF21,MYLK,SLC51A,TSPAN2,CADM4,TIMP3,FAT1,HNF1B,SPTAN1,MIDN,SSR3,GALNT10,AGRN,DKK2,IQGAP1,LRRFIP1,ALCAM,PLAC8,ITGA3,EPAS1,CD59A,CSNK1A1,HNRNPL,SRRM2,ARHGEF12,TGFBR2,CD34,HSPG2,TMEM54,CAVIN1,ARHGAP24,HTRA1,EML2,CAP1,EHD3,LA…
TF	Factor: BTEB3; motif: BNRNGGGAGGNGT; match class: 1	TF:M01865_1	FALSE	0.00143548	2.843	3096	182	51	21629	CDKN1C,DAG1,CRIM1,TMOD3,FUS,ISOC2A,MAF,RIPOR1,IGFBP5,ANGPTL2,DPYSL2,SYNPO,ACTN1,SLC51A,TSPAN2,H3F3B,SSR3,DKK2,LRRFIP1,CSNK1A1,SRRM2,ARHGEF12,HSPG2,CAVIN1,EML2,YWHAE,EHD3,LAMB2,ACTR2,DDX5,CLTC,HEG1,MYOF,C1S1,MYO1D,HNRNPA3,PAM,PECAM1,SHROOM3,MARVELD1,PTPRB,MACF1,IQGAP2,TJP1,SGK1,ARHGAP28,LARS2,SRGAP1,NPTN,LRPPRC,TNFAIP8
TF	Factor: Pax-5; motif: RRMSWGANWYCTNRAGCGKRACSRYNSM	TF:M00144	FALSE	0.00160372	2.79487	11968	182	132	21629	PODXL,COL4A3,CDKN1C,DAG1,FTL1-PS1,CRIM1,VEGFA,TMOD3,ACTN4,SRSF5,PCSK6,NES,LAPTM4A,FUS,COL4A4,PTPRO,ENPEP,NEDD4,CCND1,CXCL12,NPR3,H2-D1,NSF,FGFBP1,DPP4,ADM,ISOC2A,MAF,RIPOR1,SERPINE2,IGFBP5,ITGAV,ANGPTL2,NEAT1,FSTL1,DPYSL2,SELENOP,GNAI2,TNS3,TCF21,LBH,MYLK,SLC51A,TSPAN2,CADM4,H3F3B,TIMP3,FAT1,NOX4,NID1,HNF1B,LOXL2,MIDN,SSR3,AGRN,DKK2,IQGAP1,PDGFRB,APP,LRRFIP1,ALCAM,PLAC8,ACSL4,CD59A,SLCO2A1,CSNK1A…
TF	Factor: Pax-4; motif: NNNNNYCACCCB	TF:M00378	FALSE	0.00177476	2.75086	18616	182	176	21629	SEMA3G,PODXL,COL4A3,CDKN1C,CYP24A1,DAG1,FTL1-PS1,CRIM1,VEGFA,TMOD3,CLIC5,PLOD2,GATM,ACTN4,CALD1,CXCL13,SRSF5,PCSK6,NES,LAPTM4A,FUS,COL4A4,PTPRO,ENPEP,NEDD4,CCND1,PLAT,PDPN,H2-Q7,CXCL12,NPR3,H2-D1,NPHS1,NSF,FGFBP1,BCAM,DPP4,ADM,PROS1,ISOC2A,MAF,RIPOR1,SERPINE2,IGFBP5,ITGAV,ANGPTL2,NEAT1,FSTL1,GPC3,DPYSL2,SELENOP,HNRNPA1,GNAI2,SYNPO,MGAT5,TNS3,SERINC3,TCF21,LBH,ACTN1,MYLK,HNRNPA0,SLC51A,ACPP,AHNAK,…
TF	Factor: BEN; motif: CAGCGRNV	TF:M01240	FALSE	0.0018244	2.73888	16194	182	162	21629	PODXL,CDKN1C,CYP24A1,DAG1,FTL1-PS1,CRIM1,VEGFA,TMOD3,CLIC5,PLOD2,GATM,ACTN4,CALD1,SRSF5,PCSK6,NES,LAPTM4A,FUS,PTPRO,NEDD4,CCND1,PLAT,H2-Q7,CXCL12,NPR3,H2-D1,NSF,FGFBP1,BCAM,DPP4,ADM,PROS1,ISOC2A,MAF,RIPOR1,SERPINE2,IGFBP5,ITGAV,ANGPTL2,NEAT1,FSTL1,GPC3,DPYSL2,SELENOP,HNRNPA1,GNAI2,SYNPO,MGAT5,TNS3,SERINC3,TCF21,LBH,ACTN1,MYLK,SLC51A,AHNAK,TSPAN2,CADM4,H3F3B,TIMP3,GSN,FAT1,NOX4,HNF1B,LOXL2,SPTAN1,…
TF	Factor: WT1; motif: NNGGGNGGGSGN; match class: 1	TF:M07436_1	FALSE	0.00228612	2.6409	3983	182	60	21629	PODXL,CDKN1C,CYP24A1,CRIM1,CLIC5,SRSF5,PTPRO,NEDD4,CCND1,NPR3,GPC3,GNAI2,MGAT5,TNS3,MYLK,TSPAN2,H3F3B,LOXL2,SSR3,DKK2,IQGAP1,ITGA3,CLIC3,CD59A,HNRNPL,SRRM2,ARHGEF12,HSPG2,TMEM54,CAVIN1,ARHGAP24,HTRA1,EHD3,MSI2,LAMB2,SIRPA,ACTR2,CLTC,RBM3,PBX1,HEG1,DUSP3,MYOF,C1S1,ARPC2,CD24A,MARVELD1,PTPRB,IQGAP2,TJP1,MYOM2,COMT,RAB3B,SERPINB6B,ARHGAP28,RAB1A,TAPBP,IFI27,NPTN,TNFAIP8
TF	Factor: LKLF; motif: CNCCACCCS	TF:M08819	FALSE	0.00236903	2.62543	5785	182	78	21629	CDKN1C,DAG1,GATM,CXCL13,SRSF5,PCSK6,NES,LAPTM4A,FUS,ENPEP,NEDD4,CCND1,PLAT,NPR3,H2-D1,PROS1,RIPOR1,IGFBP5,ITGAV,SYNPO,MGAT5,SERINC3,HNRNPA0,TSPAN2,H3F3B,TIMP3,FAT1,HNF1B,LOXL2,SPTAN1,SSR3,AGRN,IQGAP1,APP,ITGA3,CLIC3,EPAS1,CSNK1A1,ARHGEF12,TGFBR2,CD34,LSP1,TMEM54,CAVIN1,KDR,ARHGAP24,MSI2,LAMB2,WASL,PLAU,SH3BGRL,DDX5,HEG1,DUSP3,MYOF,KIRREL,MYO1D,APLP2,ARPC2,COTL1,RAD21,MARVELD1,PTPRB,IQGAP2,TJP1,ZF…
TF	Factor: E2F-4; motif: GCGGGAAANA	TF:M02090	FALSE	0.00284513	2.5459	10315	182	118	21629	SEMA3G,PODXL,COL4A3,CDKN1C,CYP24A1,DAG1,FTL1-PS1,CRIM1,VEGFA,TMOD3,PLOD2,GATM,CXCL13,PCSK6,NES,LAPTM4A,FUS,COL4A4,PTPRO,NEDD4,H2-Q7,CXCL12,NPR3,H2-D1,NPHS1,NSF,BCAM,PROS1,RIPOR1,SERPINE2,ITGAV,ANGPTL2,NEAT1,FSTL1,GPC3,DPYSL2,SELENOP,HNRNPA1,GNAI2,SYNPO,TNS3,SERINC3,LBH,ACTN1,MYLK,HNRNPA0,SLC51A,TSPAN2,H3F3B,TIMP3,GSN,FAT1,NID1,HNF1B,SPTAN1,MIDN,SSR3,DKK2,IQGAP1,PDGFRB,LRRFIP1,PLAC8,ITGA3,CLIC3,CD…
TF	Factor: AP-2beta; motif: GCNNNGGSCNGVGGGN	TF:M01858	FALSE	0.00310356	2.50814	5104	182	71	21629	PODXL,CDKN1C,CRIM1,VEGFA,TMOD3,PLOD2,PCSK6,LAPTM4A,CCND1,H2-Q7,NPR3,PROS1,MAF,RIPOR1,SERPINE2,ANGPTL2,FSTL1,GPC3,SERINC3,TCF21,ACTN1,SLC51A,TSPAN2,CADM4,H3F3B,GSN,HNF1B,MIDN,SSR3,DKK2,LRRFIP1,CLIC3,CD59A,TGFBR2,CD34,TMEM54,HTRA1,WT1,EML2,EHD3,LAMP1,LAMB2,CLIC4,PLAU,ACTR2,TNS2,PBX1,HEG1,DUSP3,PTN,PAM,SLC6A19,ARPC2,COTL1,CD24A,MARVELD1,PTPRB,IQGAP2,TJP1,ZFP36L2,SGK1,MYOM2,COMT,TAPBP,PLPP1,SRGAP1,NP…
TF	Factor: MAZ; motif: NKGGGAGGGGRGGR; match class: 1	TF:M02023_1	FALSE	0.00349294	2.45681	4130	182	61	21629	CDKN1C,CYP24A1,CRIM1,CLIC5,FUS,CCND1,H2-Q7,NPR3,BCAM,PROS1,IGFBP5,GPC3,GNAI2,MGAT5,TNS3,SERINC3,ACTN1,HNRNPA0,TSPAN2,CADM4,H3F3B,LOXL2,SPTAN1,SSR3,AGRN,DKK2,ITGA3,CD59A,HNRNPL,SRRM2,ARHGEF12,ARHGAP24,HTRA1,EHD3,MSI2,LAMB2,PLAU,DDX5,CLTC,SDCBP,PBX1,HEG1,DUSP3,MYO1D,HNRNPA3,PAM,ARPC2,COTL1,CD24A,IQGAP2,TJP1,SGK1,MYOM2,COMT,RAB3B,ARHGAP28,RAB1A,TAPBP,IFI27,LRPPRC,CTSL
TF	Factor: Wt1; motif: NNCCTCCCCCACNN; match class: 1	TF:M12438_1	FALSE	0.00357619	2.44658	1573	182	32	21629	PODXL,DAG1,CRIM1,VEGFA,FUS,SERPINE2,ANGPTL2,DPYSL2,HNRNPA1,ACTN1,TSPAN2,DKK2,IQGAP1,ARHGEF12,HSPG2,CAVIN1,EHD3,LAMB2,CLIC4,PLAU,ACTR2,DDX5,SDCBP,HEG1,MYOF,C1S1,PAM,PECAM1,MARVELD1,ZFP36L2,COMT,RAB1A
TF	Factor: AP-2; motif: MKCCCSCNGGCG	TF:M00189	FALSE	0.00379247	2.42108	8023	182	98	21629	PODXL,CDKN1C,DAG1,CRIM1,VEGFA,TMOD3,CLIC5,GATM,PCSK6,NES,FUS,PTPRO,CCND1,H2-Q7,CXCL12,NPR3,NPHS1,ADM,MAF,RIPOR1,SERPINE2,IGFBP5,NEAT1,FSTL1,GPC3,DPYSL2,SELENOP,SERINC3,TCF21,ACTN1,MYLK,SLC51A,CADM4,H3F3B,TIMP3,GSN,FAT1,NID1,LOXL2,MIDN,SSR3,GALNT10,AGRN,DKK2,IQGAP1,LRRFIP1,ACSL4,CD59A,SLCO2A1,CSNK1A1,SRRM2,ARHGEF12,CD34,HSPG2,TMEM54,ARHGAP24,HTRA1,WT1,EML2,YWHAE,EHD3,MSI2,LAMB2,CLIC4,PLAU,ACTR2,TN…
TF	Factor: DRRS; motif: GNNGGGWGGG; match class: 1	TF:M10363_1	FALSE	0.00407484	2.38989	920	182	23	21629	NEDD4,NPR3,NPHS1,GPC3,MGAT5,TSPAN2,CADM4,FAT1,NID1,DKK2,PDGFRB,ITGA3,ACSL4,HNRNPL,TMEM54,EML2,LAMB2,ARPC2,PECAM1,IQGAP2,ZFP36L2,CLEC2H,SRGAP1
TF	Factor: E2F; motif: TTTSGCGSG	TF:M00939	FALSE	0.00410446	2.38674	5448	182	74	21629	CDKN1C,CYP24A1,DAG1,CRIM1,VEGFA,CLIC5,ACTN4,SRSF5,PCSK6,LAPTM4A,FUS,PTPRO,CXCL12,NPR3,DPP4,ADM,MAF,RIPOR1,SERPINE2,ANGPTL2,NEAT1,FSTL1,SELENOP,GNAI2,SERINC3,ACTN1,SLC51A,ACPP,TSPAN2,CADM4,H3F3B,TIMP3,GSN,NID1,HNF1B,LOXL2,SPTAN1,SSR3,PDGFRB,CLIC3,EPAS1,CSNK1A1,SRRM2,ARHGEF12,CD34,TMEM54,CAVIN1,WT1,EML2,YWHAE,LAMB2,WASL,CLIC4,SH3BGRL,SDCBP,PBX1,MYOF,PTN,RARRES2,HNRNPA3,PAM,APLP2,ARPC2,RAD21,MARVELD…
TF	Factor: CTCF; motif: NAGGGGGCGCNNKNNNN	TF:M08995	FALSE	0.00420707	2.37602	14271	182	148	21629	SEMA3G,PODXL,CDKN1C,CYP24A1,DAG1,CRIM1,VEGFA,CLIC5,PLOD2,GATM,ACTN4,CXCL13,PCSK6,NES,LAPTM4A,FUS,PTPRO,ENPEP,NEDD4,CCND1,PLAT,PDPN,H2-Q7,CXCL12,NPR3,H2-D1,NPHS1,NSF,ADM,PROS1,ISOC2A,MAF,RIPOR1,SERPINE2,IGFBP5,ITGAV,ANGPTL2,NEAT1,GPC3,DPYSL2,SELENOP,HNRNPA1,GNAI2,SYNPO,TNS3,SERINC3,TCF21,ACTN1,MYLK,SLC51A,ACPP,TSPAN2,CADM4,H3F3B,TIMP3,GSN,FAT1,NID1,HNF1B,LOXL2,SPTAN1,MIDN,SSR3,GALNT10,AGRN,DKK2,IQ…
TF	Factor: MAZ; motif: NKGGGAGGGGRGGR	TF:M02023	FALSE	0.00459332	2.33787	7941	182	97	21629	CDKN1C,CYP24A1,CRIM1,CLIC5,GATM,SRSF5,LAPTM4A,FUS,ENPEP,NEDD4,CCND1,PDPN,H2-Q7,CXCL12,NPR3,NSF,BCAM,PROS1,ISOC2A,RIPOR1,SERPINE2,IGFBP5,GPC3,DPYSL2,GNAI2,MGAT5,TNS3,SERINC3,ACTN1,MYLK,HNRNPA0,SLC51A,TSPAN2,CADM4,H3F3B,HNF1B,LOXL2,SPTAN1,SSR3,AGRN,DKK2,IQGAP1,LRRFIP1,ITGA3,CLIC3,ACSL4,CD59A,HNRNPL,SRRM2,ARHGEF12,TMEM54,ARHGAP24,HTRA1,EHD3,MSI2,LAMB2,PLAU,SH3BGRL,SIRPA,ACTR2,DDX5,CLTC,SDCBP,RBM3,PB…
TF	Factor: GKLF; motif: NNRRGRRNGNSNNN; match class: 1	TF:M07040_1	FALSE	0.00512662	2.29017	8412	182	101	21629	PODXL,CDKN1C,CYP24A1,CRIM1,VEGFA,CLIC5,ACTN4,SRSF5,FUS,PTPRO,ENPEP,NEDD4,CCND1,PLAT,PDPN,H2-Q7,NPHS1,BCAM,ISOC2A,MAF,RIPOR1,SERPINE2,IGFBP5,ANGPTL2,NEAT1,FSTL1,GPC3,DPYSL2,SELENOP,GNAI2,SYNPO,MGAT5,TNS3,SERINC3,LBH,ACTN1,SLC51A,TSPAN2,H3F3B,TIMP3,LOXL2,SPTAN1,SSR3,DKK2,IQGAP1,CLIC3,ACSL4,CD59A,CSNK1A1,HNRNPL,SRRM2,ARHGEF12,LSP1,HSPG2,ILDR2,CAVIN1,ARHGAP24,HTRA1,EML2,CAP1,YWHAE,EHD3,MSI2,LAMB2,PLA…
TF	Factor: E2F; motif: TTTSGCGSG	TF:M00918	FALSE	0.00592518	2.2273	4788	182	67	21629	CDKN1C,CYP24A1,DAG1,CRIM1,VEGFA,CLIC5,SRSF5,PCSK6,LAPTM4A,FUS,CXCL12,NPR3,DPP4,ADM,MAF,RIPOR1,SERPINE2,NEAT1,FSTL1,SELENOP,GNAI2,SERINC3,ACTN1,MYLK,SLC51A,ACPP,TSPAN2,CADM4,H3F3B,GSN,NID1,LOXL2,SPTAN1,SSR3,PDGFRB,CLIC3,EPAS1,CD59A,CSNK1A1,SRRM2,ARHGEF12,CD34,TMEM54,CAVIN1,WT1,CAP1,YWHAE,LAMB2,PLAU,CLTC,SDCBP,PBX1,MYOF,RARRES2,HNRNPA3,PAM,APLP2,RAD21,APLP1,MACF1,ZFP36L2,SGK1,MYOM2,COMT,ARHGAP28,LA…
TF	Factor: DRRS; motif: GNNGGGWGGG	TF:M10363	FALSE	0.00605511	2.21788	4691	182	66	21629	SEMA3G,CYP24A1,DAG1,VEGFA,PLOD2,GATM,PCSK6,LAPTM4A,FUS,NEDD4,CCND1,NPR3,NPHS1,DPP4,IGFBP5,GPC3,MGAT5,AHNAK,TSPAN2,CADM4,H3F3B,FAT1,NID1,HNF1B,LOXL2,SPTAN1,AGRN,DKK2,IQGAP1,PDGFRB,ITGA3,ACSL4,EPAS1,CSNK1A1,HNRNPL,SRRM2,CD34,TMEM54,KDR,HTRA1,EML2,LAMB2,PLAU,SIRPA,CLTC,VDAC2,HEG1,MYOF,PTN,RARRES2,ARPC2,COTL1,PECAM1,RAD21,MARVELD1,PTPRB,IQGAP2,ZFP36L2,BMPR2,CLEC2H,LARS2,IFI27,SRGAP1,TNFAIP8,SEMA5A,RP…
TF	Factor: NGFI-C; motif: WTGCGTGGGYGG	TF:M00244	FALSE	0.00670417	2.17365	5006	182	69	21629	CDKN1C,CYP24A1,DAG1,VEGFA,TMOD3,PLOD2,ACTN4,CALD1,NES,FUS,NEDD4,PLAT,CXCL12,H2-D1,SERPINE2,IGFBP5,ITGAV,TNS3,SERINC3,TCF21,ACTN1,MYLK,SLC51A,TSPAN2,H3F3B,TIMP3,FAT1,NID1,SSR3,DKK2,LRRFIP1,ITGA3,HNRNPL,SRRM2,ARHGEF12,CD34,LSP1,ILDR2,CAVIN1,WT1,EML2,MSI2,PLAU,CLTC,SDCBP,VDAC2,DUSP3,RARRES2,MYO1D,PAM,SLC6A19,ARPC2,PECAM1,CD24A,MARVELD1,APLP1,PTPRB,IQGAP2,TJP1,COMT,CLEC2H,RAB1A,LARS2,PLPP1,LRPPRC,CTS…
TF	Factor: MOVO-B; motif: GNGGGGG; match class: 1	TF:M01104_1	FALSE	0.00698015	2.15614	3266	182	51	21629	CDKN1C,DAG1,CRIM1,FUS,NEDD4,CCND1,PDPN,MAF,SERPINE2,ITGAV,GPC3,DPYSL2,SERINC3,TCF21,MYLK,SLC51A,MIDN,SSR3,AGRN,DKK2,IQGAP1,LRRFIP1,ALCAM,EPAS1,HNRNPL,ARHGEF12,TGFBR2,TMEM54,CAVIN1,ARHGAP24,EHD3,LAMB2,CLIC4,VDAC2,PBX1,HEG1,DUSP3,MYOF,PAM,MARVELD1,APLP1,PTPRB,IQGAP2,ZFP36L2,MYOM2,COMT,NPTN,LRPPRC,CTSL,DAP,RPS27RT
TF	Factor: Egr-3; motif: NTGCGTGGGCGK	TF:M00245	FALSE	0.00717341	2.14427	6049	182	79	21629	SEMA3G,PODXL,CDKN1C,CYP24A1,DAG1,CRIM1,VEGFA,TMOD3,PLOD2,ACTN4,CALD1,SRSF5,PCSK6,NES,FUS,PLAT,PDPN,H2-Q7,CXCL12,NPR3,H2-D1,BCAM,PROS1,IGFBP5,ITGAV,ANGPTL2,DPYSL2,GNAI2,TNS3,SERINC3,TCF21,ACTN1,SLC51A,TSPAN2,H3F3B,TIMP3,FAT1,NID1,AGRN,DKK2,PDGFRB,LRRFIP1,CSNK1A1,HNRNPL,SRRM2,ARHGEF12,CD34,LSP1,ILDR2,ARHGAP24,HTRA1,WT1,EML2,MSI2,CLIC4,PLAU,ACTR2,CLTC,SDCBP,DUSP3,RARRES2,MYO1D,PAM,ARPC2,MARVELD1,APL…
TF	Factor: Zfp281; motif: NNCCCCCCCCCCMYC	TF:M02831	FALSE	0.00738717	2.13152	3933	182	58	21629	CDKN1C,CYP24A1,DAG1,VEGFA,CLIC5,ACTN4,PTPRO,ENPEP,CCND1,RIPOR1,SERPINE2,IGFBP5,ITGAV,ANGPTL2,GPC3,DPYSL2,GNAI2,MGAT5,TNS3,TSPAN2,H3F3B,LOXL2,SSR3,DKK2,CLIC3,CD59A,HNRNPL,SRRM2,ARHGEF12,TMEM54,CAVIN1,ARHGAP24,HTRA1,EHD3,MSI2,SIRPA,CLTC,SDCBP,RBM3,PBX1,HEG1,C1S1,PAM,ARPC2,MARVELD1,PTPRB,IQGAP2,TJP1,MYOM2,COMT,CLEC2H,RAB3B,ARHGAP28,RAB1A,TAPBP,IFI27,SRGAP1,TNFAIP8
TF	Factor: IRF6; motif: NNNACTCYCGGKNNN; match class: 1	TF:M02874_1	FALSE	0.00763806	2.11702	7134	182	89	21629	COL4A3,CDKN1C,CYP24A1,DAG1,CRIM1,VEGFA,CLIC5,PLOD2,PCSK6,FUS,COL4A4,NEDD4,CCND1,PLAT,PDPN,H2-Q7,CXCL12,NPR3,H2-D1,ADM,MAF,SERPINE2,ITGAV,ANGPTL2,FSTL1,GPC3,DPYSL2,LBH,ACTN1,SLC51A,TIMP3,GSN,FAT1,LOXL2,SPTAN1,MIDN,SSR3,GALNT10,AGRN,DKK2,IQGAP1,LRRFIP1,ALCAM,CD59A,HNRNPL,SRRM2,ARHGEF12,TGFBR2,CD34,CAVIN1,KDR,WT1,EML2,LAMP1,MSI2,WASL,CLIC4,TNS2,CLTC,SDCBP,VDAC2,RBM3,PBX1,HEG1,DUSP3,HNRNPK,MYOF,MYO1D…
TF	Factor: ZBP89; motif: CCCCKCCCCCNN; match class: 1	TF:M07397_1	FALSE	0.00854547	2.06826	3855	182	57	21629	CDKN1C,CYP24A1,DAG1,VEGFA,CLIC5,LAPTM4A,FUS,NEDD4,CCND1,BCAM,PROS1,RIPOR1,IGFBP5,ITGAV,GPC3,GNAI2,TNS3,SERINC3,H3F3B,FAT1,LOXL2,SSR3,DKK2,IQGAP1,ITGA3,CD59A,HNRNPL,SRRM2,ARHGEF12,TMEM54,CAVIN1,ARHGAP24,HTRA1,EHD3,MSI2,LAMB2,ACTR2,CLTC,PBX1,HEG1,C1S1,PAM,APLP2,PECAM1,MARVELD1,IQGAP2,TJP1,SGK1,MYOM2,COMT,RAB3B,ARHGAP28,RAB1A,TAPBP,IFI27,DAP,RPS27RT
TF	Factor: E2F-1; motif: NTTSGCGG; match class: 1	TF:M00430_1	FALSE	0.0111404	1.9531	1824	182	34	21629	CDKN1C,FTL1-PS1,CLIC5,SRSF5,FUS,NEDD4,DPP4,DPYSL2,GNAI2,TNS3,MYLK,TSPAN2,TIMP3,LOXL2,CLIC3,CSNK1A1,CD34,TMEM54,CAVIN1,CLIC4,CLTC,PBX1,DUSP3,MYOF,RARRES2,PAM,ARPC2,RAD21,CD24A,MACF1,SGK1,NPTN,LRPPRC,BTG1
TF	Factor: Sp1; motif: NGGGGCGGGGN	TF:M07395	FALSE	0.0116903	1.93217	9128	182	106	21629	PODXL,CDKN1C,CYP24A1,DAG1,CRIM1,VEGFA,CLIC5,PLOD2,ACTN4,SRSF5,LAPTM4A,FUS,NEDD4,PLAT,PDPN,CXCL12,NPR3,BCAM,PROS1,MAF,RIPOR1,SERPINE2,IGFBP5,ITGAV,NEAT1,GPC3,DPYSL2,SELENOP,SYNPO,MGAT5,TNS3,SERINC3,TCF21,ACTN1,MYLK,SLC51A,TSPAN2,CADM4,H3F3B,GSN,FAT1,SPTAN1,MIDN,SSR3,GALNT10,AGRN,DKK2,IQGAP1,PDGFRB,ALCAM,PLAC8,ITGA3,CLIC3,ACSL4,CD59A,CSNK1A1,HNRNPL,ARHGEF12,HSPG2,TMEM54,KDR,ARHGAP24,HTRA1,WT1,EML2,…
TF	Factor: IRF6; motif: NNNACTCYCGGKNNN	TF:M02874	FALSE	0.0126151	1.89911	13371	182	140	21629	SEMA3G,COL4A3,CDKN1C,CYP24A1,DAG1,CRIM1,VEGFA,CLIC5,PLOD2,GATM,ACTN4,SRSF5,PCSK6,NES,FUS,COL4A4,ENPEP,NEDD4,CCND1,PLAT,PDPN,H2-Q7,CXCL12,NPR3,H2-D1,NPHS1,BCAM,ADM,PROS1,MAF,RIPOR1,SERPINE2,IGFBP5,ITGAV,ANGPTL2,FSTL1,GPC3,DPYSL2,SELENOP,HNRNPA1,GNAI2,MGAT5,TNS3,SERINC3,TCF21,LBH,ACTN1,MYLK,SLC51A,TSPAN2,CADM4,TIMP3,GSN,FAT1,NID1,LOXL2,SPTAN1,MIDN,SSR3,GALNT10,AGRN,DKK2,IQGAP1,APP,LRRFIP1,ALCAM,PLA…
TF	Factor: GKLF; motif: CCTCCYN	TF:M01835	FALSE	0.0134293	1.87195	15906	182	158	21629	SEMA3G,COL4A3,CYP24A1,DAG1,FTL1-PS1,CRIM1,TMOD3,CLIC5,PLOD2,GATM,ACTN4,CALD1,CXCL13,SRSF5,PCSK6,NES,LAPTM4A,FUS,COL4A4,PTPRO,ENPEP,NEDD4,CCND1,PLAT,PDPN,NPR3,NPHS1,NSF,FGFBP1,BCAM,DPP4,ADM,PROS1,ISOC2A,MAF,RIPOR1,SERPINE2,IGFBP5,ITGAV,ANGPTL2,NEAT1,FSTL1,GPC3,DPYSL2,SELENOP,SYNPO,MGAT5,SERINC3,TCF21,LBH,ACTN1,MYLK,HNRNPA0,SLC51A,ACPP,AHNAK,TSPAN2,CADM4,H3F3B,TIMP3,GSN,FAT1,NOX4,HNF1B,SPTAN1,MIDN,…
TF	Factor: ZF5; motif: GYCGCGCARNGCNN; match class: 1	TF:M02933_1	FALSE	0.0138385	1.85891	5832	182	76	21629	PODXL,CDKN1C,DAG1,CRIM1,VEGFA,GATM,ACTN4,PCSK6,FUS,NEDD4,CCND1,CXCL12,NPR3,NSF,BCAM,DPP4,MAF,SERPINE2,ITGAV,ANGPTL2,SELENOP,SERINC3,MYLK,SLC51A,CADM4,H3F3B,NID1,HNF1B,MIDN,DKK2,IQGAP1,PDGFRB,LRRFIP1,CLIC3,EPAS1,CSNK1A1,ARHGEF12,TGFBR2,CD34,LSP1,ILDR2,CAVIN1,HTRA1,WT1,EML2,PLAU,SH3BGRL,ACTR2,CLTC,SDCBP,VDAC2,PBX1,DUSP3,MYO1D,PAM,SLC6A19,APLP2,ARPC2,CD24A,MARVELD1,APLP1,PTPRB,MACF1,IQGAP2,TJP1,ZFP3…
TF	Factor: CACD; motif: CCACRCCC	TF:M01113	FALSE	0.0140666	1.85181	10836	182	120	21629	PODXL,CDKN1C,CYP24A1,DAG1,VEGFA,PLOD2,GATM,ACTN4,CALD1,CXCL13,SRSF5,PCSK6,LAPTM4A,FUS,NEDD4,CCND1,PLAT,PDPN,H2-Q7,CXCL12,NPR3,H2-D1,NPHS1,NSF,FGFBP1,BCAM,ADM,PROS1,RIPOR1,SERPINE2,IGFBP5,ITGAV,GPC3,DPYSL2,SELENOP,GNAI2,MGAT5,TNS3,SERINC3,TCF21,ACTN1,MYLK,ACPP,TSPAN2,CADM4,H3F3B,TIMP3,GSN,FAT1,NID1,HNF1B,LOXL2,SPTAN1,MIDN,DKK2,IQGAP1,PDGFRB,LRRFIP1,ITGA3,CLIC3,ACSL4,EPAS1,SLCO2A1,HNRNPL,ARHGEF12,T…
TF	Factor: Sp1; motif: NNGGGGCGGGGNN	TF:M00932	FALSE	0.0152004	1.81815	8941	182	104	21629	PODXL,CDKN1C,DAG1,CRIM1,VEGFA,CLIC5,PLOD2,ACTN4,SRSF5,LAPTM4A,FUS,CCND1,PLAT,CXCL12,NPR3,BCAM,PROS1,ISOC2A,MAF,RIPOR1,SERPINE2,IGFBP5,ITGAV,NEAT1,GPC3,DPYSL2,SELENOP,HNRNPA1,SYNPO,MGAT5,TNS3,SERINC3,TCF21,ACTN1,MYLK,SLC51A,TSPAN2,CADM4,H3F3B,GSN,FAT1,SPTAN1,MIDN,SSR3,AGRN,DKK2,IQGAP1,PDGFRB,PLAC8,ITGA3,CLIC3,CD59A,CSNK1A1,SRRM2,ARHGEF12,HSPG2,TMEM54,ILDR2,KDR,ARHGAP24,HTRA1,WT1,EML2,CAP1,MSI2,LAM…
TF	Factor: KROX; motif: CCCGCCCCCRCCCC	TF:M00982	FALSE	0.0175963	1.75458	5974	182	77	21629	PODXL,CDKN1C,CYP24A1,DAG1,CRIM1,VEGFA,PLOD2,LAPTM4A,NEDD4,CCND1,PLAT,H2-Q7,NPHS1,NSF,SERPINE2,IGFBP5,ANGPTL2,DPYSL2,SELENOP,SYNPO,SERINC3,TCF21,ACTN1,MYLK,TSPAN2,H3F3B,GSN,NID1,HNF1B,MIDN,SSR3,AGRN,DKK2,LRRFIP1,ITGA3,CD59A,SRRM2,TGFBR2,HSPG2,TMEM54,CAVIN1,ARHGAP24,EHD3,LAMP1,LAMB2,CLIC4,PLAU,ACTR2,TNS2,CLTC,SDCBP,RBM3,DUSP3,MYOF,PTN,APLP2,ARPC2,PECAM1,RAD21,CD24A,MARVELD1,APLP1,PTPRB,MACF1,IQGAP2…
TF	Factor: Zfp740; motif: NCCCCCCCAC	TF:M03944	FALSE	0.0176801	1.75252	7270	182	89	21629	PODXL,COL4A3,CDKN1C,CYP24A1,CRIM1,VEGFA,CLIC5,GATM,SRSF5,LAPTM4A,FUS,COL4A4,PTPRO,ENPEP,NEDD4,CCND1,PLAT,H2-Q7,NPHS1,FGFBP1,MAF,SERPINE2,IGFBP5,ITGAV,GPC3,DPYSL2,GNAI2,SYNPO,MGAT5,TNS3,TSPAN2,H3F3B,TIMP3,FAT1,LOXL2,SPTAN1,SSR3,DKK2,IQGAP1,PDGFRB,APP,ALCAM,ITGA3,CLIC3,CD59A,HNRNPL,SRRM2,HSPG2,TMEM54,CAVIN1,ARHGAP24,HTRA1,EHD3,MSI2,LAMB2,CLIC4,PLAU,SIRPA,CLTC,SDCBP,RBM3,PBX1,HEG1,HNRNPK,PTN,PAM,ARP…
TF	Factor: MAZ; motif: GGGGAGGG	TF:M00649	FALSE	0.0185187	1.73239	8400	182	99	21629	PODXL,CDKN1C,DAG1,CRIM1,VEGFA,CLIC5,ACTN4,SRSF5,FUS,PTPRO,ENPEP,NEDD4,CCND1,PLAT,PDPN,H2-Q7,NPHS1,BCAM,DPP4,PROS1,ISOC2A,MAF,IGFBP5,ITGAV,ANGPTL2,FSTL1,DPYSL2,HNRNPA1,GNAI2,MGAT5,SERINC3,LBH,ACTN1,MYLK,HNRNPA0,SLC51A,TSPAN2,H3F3B,TIMP3,FAT1,HNF1B,LOXL2,SSR3,AGRN,DKK2,IQGAP1,ALCAM,CLIC3,ACSL4,EPAS1,CD59A,HNRNPL,SRRM2,ARHGEF12,TGFBR2,HSPG2,ILDR2,CAVIN1,HTRA1,CAP1,EHD3,LAMB2,PLAU,ACTR2,DDX5,CLTC,SDC…
TF	Factor: Egr-1; motif: GCGGGGGCGG	TF:M07354	FALSE	0.0185494	1.73167	6088	182	78	21629	PODXL,CDKN1C,CYP24A1,DAG1,CRIM1,VEGFA,PLOD2,PCSK6,NEDD4,CCND1,H2-Q7,CXCL12,H2-D1,NPHS1,NSF,PROS1,SERPINE2,IGFBP5,ANGPTL2,SELENOP,SYNPO,SERINC3,TCF21,MYLK,SLC51A,GSN,NID1,SPTAN1,MIDN,SSR3,AGRN,DKK2,LRRFIP1,CD59A,CSNK1A1,SRRM2,TGFBR2,HSPG2,TMEM54,CAVIN1,ARHGAP24,EHD3,LAMP1,MSI2,LAMB2,CLIC4,PLAU,ACTR2,TNS2,CLTC,VDAC2,RBM3,DUSP3,MYOF,PTN,HNRNPA3,APLP2,ARPC2,PECAM1,RAD21,CD24A,MARVELD1,APLP1,PTPRB,MAC…
TF	Factor: MAZ; motif: GGGGAGGG; match class: 1	TF:M00649_1	FALSE	0.0199705	1.69961	3017	182	47	21629	DAG1,CRIM1,VEGFA,FUS,PTPRO,CCND1,PDPN,BCAM,ISOC2A,IGFBP5,ANGPTL2,SERINC3,ACTN1,SLC51A,TSPAN2,H3F3B,LOXL2,DKK2,HNRNPL,SRRM2,ARHGEF12,HSPG2,CAVIN1,HTRA1,EHD3,ACTR2,CLTC,SDCBP,HEG1,MYOF,PTN,C1S1,MYO1D,PAM,APLP2,ARPC2,PECAM1,CD24A,IQGAP2,ZFP36L2,SGK1,COMT,SERPINB6B,RAB1A,TAPBP,LRPPRC,GNB1
TF	Factor: Tcfl5; motif: NNCNCGNGNN	TF:M08005	FALSE	0.020027	1.69839	6313	182	80	21629	PODXL,CDKN1C,CYP24A1,VEGFA,TMOD3,GATM,ACTN4,PCSK6,NES,FUS,NEDD4,PDPN,H2-Q7,NPR3,NSF,BCAM,ADM,MAF,SERPINE2,ITGAV,ANGPTL2,GNAI2,SERINC3,MYLK,SLC51A,ACPP,AHNAK,GSN,FAT1,HNF1B,SPTAN1,MIDN,SSR3,AGRN,DKK2,APP,ALCAM,ITGA3,ACSL4,EPAS1,CSNK1A1,SRRM2,ARHGEF12,TGFBR2,CD34,TMEM54,ILDR2,CAVIN1,KDR,HTRA1,EML2,CAP1,MSI2,LAMB2,WASL,CLIC4,ACTR2,CLTC,SDCBP,VDAC2,RBM3,MYO1D,PAM,ARPC2,COTL1,PECAM1,MARVELD1,PTPRB,IQG…
TF	Factor: Tcfl5; motif: NNCNCGNGNN; match class: 1	TF:M08005_1	FALSE	0.020027	1.69839	6313	182	80	21629	PODXL,CDKN1C,CYP24A1,VEGFA,TMOD3,GATM,ACTN4,PCSK6,NES,FUS,NEDD4,PDPN,H2-Q7,NPR3,NSF,BCAM,ADM,MAF,SERPINE2,ITGAV,ANGPTL2,GNAI2,SERINC3,MYLK,SLC51A,ACPP,AHNAK,GSN,FAT1,HNF1B,SPTAN1,MIDN,SSR3,AGRN,DKK2,APP,ALCAM,ITGA3,ACSL4,EPAS1,CSNK1A1,SRRM2,ARHGEF12,TGFBR2,CD34,TMEM54,ILDR2,CAVIN1,KDR,HTRA1,EML2,CAP1,MSI2,LAMB2,WASL,CLIC4,ACTR2,CLTC,SDCBP,VDAC2,RBM3,MYO1D,PAM,ARPC2,COTL1,PECAM1,MARVELD1,PTPRB,IQG…
TF	Factor: CKROX; motif: SCCCTCCCC; match class: 1	TF:M01175_1	FALSE	0.0206661	1.68474	1962	182	35	21629	DAG1,CRIM1,VEGFA,FUS,CCND1,BCAM,IGFBP5,SERINC3,ACTN1,TSPAN2,H3F3B,LOXL2,DKK2,HNRNPL,SRRM2,ARHGEF12,CAVIN1,HTRA1,EHD3,ACTR2,SDCBP,HEG1,MYOF,PTN,C1S1,MYO1D,PAM,CD24A,ZFP36L2,SGK1,COMT,RAB1A,TAPBP,LRPPRC,GNB1
TF	Factor: CKROX; motif: SCCCTCCCC	TF:M01175	FALSE	0.0210592	1.67656	6321	182	80	21629	PODXL,CDKN1C,DAG1,CRIM1,VEGFA,ACTN4,SRSF5,FUS,PTPRO,ENPEP,CCND1,PDPN,H2-Q7,NPHS1,BCAM,PROS1,ISOC2A,IGFBP5,ITGAV,ANGPTL2,DPYSL2,HNRNPA1,GNAI2,MGAT5,SERINC3,LBH,ACTN1,HNRNPA0,TSPAN2,H3F3B,TIMP3,FAT1,HNF1B,LOXL2,DKK2,IQGAP1,ALCAM,CLIC3,HNRNPL,SRRM2,ARHGEF12,TGFBR2,HSPG2,ILDR2,CAVIN1,HTRA1,EHD3,LAMB2,PLAU,ACTR2,DDX5,CLTC,SDCBP,HEG1,MYOF,PTN,C1S1,MYO1D,HNRNPA3,PAM,APLP2,ARPC2,PECAM1,CD24A,MARVELD1,IQG…
TF	Factor: WT1; motif: SMCNCCNSC; match class: 1	TF:M01118_1	FALSE	0.021944	1.65869	4567	182	63	21629	CDKN1C,CYP24A1,DAG1,CRIM1,VEGFA,CLIC5,ACTN4,FUS,PTPRO,CCND1,BCAM,SERPINE2,IGFBP5,GPC3,DPYSL2,HNRNPA1,GNAI2,SYNPO,TNS3,SERINC3,ACTN1,SLC51A,TSPAN2,H3F3B,LOXL2,SSR3,DKK2,IQGAP1,CD59A,HNRNPL,SRRM2,ARHGEF12,CAVIN1,ARHGAP24,HTRA1,EHD3,MSI2,LAMB2,SIRPA,CLTC,RBM3,PBX1,HEG1,HNRNPK,MYOF,PTN,C1S1,PAM,APLP2,PECAM1,MARVELD1,PTPRB,TJP1,SGK1,MYOM2,COMT,RAB3B,ARHGAP28,RAB1A,TAPBP,IFI27,TNFAIP8,DAP
TF	Factor: Pax-3; motif: NNNNNNCGTCACGSTYNNNNN	TF:M00327	FALSE	0.0239532	1.62064	12829	182	135	21629	SEMA3G,PODXL,COL4A3,CDKN1C,CYP24A1,DAG1,TMOD3,CLIC5,PLOD2,GATM,ACTN4,CALD1,SRSF5,PCSK6,SLC13A1,NES,LAPTM4A,FUS,COL4A4,ENPEP,NEDD4,CCND1,PDPN,H2-Q7,CXCL12,NPR3,H2-D1,NSF,FGFBP1,BCAM,ADM,MAF,RIPOR1,SERPINE2,ANGPTL2,NEAT1,FSTL1,GPC3,DPYSL2,SELENOP,GNAI2,SYNPO,MGAT5,TNS3,TCF21,LBH,ACTN1,SLC51A,ACPP,TSPAN2,CADM4,H3F3B,TIMP3,GSN,FAT1,NOX4,NID1,HNF1B,LOXL2,MIDN,SSR3,GALNT10,AGRN,DKK2,IQGAP1,LRRFIP1,ALCA…
TF	Factor: ZNF151; motif: GGSGGNGGGGGAGGGGMGG	TF:M10412	FALSE	0.0247143	1.60705	3797	182	55	21629	CDKN1C,CYP24A1,DAG1,CRIM1,VEGFA,ACTN4,FUS,ENPEP,NEDD4,CCND1,H2-Q7,NPR3,BCAM,PROS1,RIPOR1,IGFBP5,ITGAV,ANGPTL2,GPC3,HNRNPA1,SERINC3,TCF21,MYLK,SSR3,DKK2,IQGAP1,CLIC3,SRRM2,ARHGEF12,TGFBR2,ILDR2,CAVIN1,HTRA1,EHD3,LAMB2,ACTR2,CLTC,SDCBP,HEG1,MYOF,C1S1,PAM,APLP2,PECAM1,CD24A,MARVELD1,IQGAP2,ZFP36L2,COMT,RAB3B,RAB1A,IFI27,TNFAIP8,DAP,RPS27RT
TF	Factor: E2F; motif: NCSCGCSAAAN	TF:M00919	FALSE	0.0248176	1.60524	5193	182	69	21629	CDKN1C,CYP24A1,DAG1,CRIM1,VEGFA,CLIC5,ACTN4,SRSF5,PCSK6,LAPTM4A,FUS,PTPRO,CXCL12,NPR3,DPP4,ADM,MAF,RIPOR1,SERPINE2,NEAT1,FSTL1,SELENOP,GNAI2,SERINC3,ACTN1,ACPP,TSPAN2,CADM4,H3F3B,TIMP3,GSN,NID1,LOXL2,SPTAN1,SSR3,PDGFRB,CLIC3,EPAS1,CSNK1A1,SRRM2,ARHGEF12,CD34,TMEM54,CAVIN1,WT1,YWHAE,LAMB2,WASL,CLIC4,SH3BGRL,SDCBP,PBX1,MYOF,RARRES2,HNRNPA3,PAM,APLP2,ARPC2,RAD21,MARVELD1,APLP1,MACF1,ZFP36L2,SGK1,MYO…
TF	Factor: Kaiso; motif: GCMGGGRGCRGS; match class: 1	TF:M03876_1	FALSE	0.0280865	1.5515	5836	182	75	21629	CDKN1C,CYP24A1,DAG1,CRIM1,VEGFA,PCSK6,FUS,CCND1,PDPN,H2-D1,NPHS1,NSF,BCAM,PROS1,MAF,RIPOR1,SERPINE2,IGFBP5,ITGAV,ANGPTL2,NEAT1,FSTL1,GPC3,SELENOP,TCF21,ACTN1,MYLK,SLC51A,CADM4,H3F3B,MIDN,SSR3,GALNT10,AGRN,DKK2,IQGAP1,LRRFIP1,ITGA3,CLIC3,CD59A,SRRM2,ARHGEF12,CD34,LSP1,CAVIN1,ARHGAP24,HTRA1,EML2,CAP1,MSI2,ACTR2,VDAC2,DUSP3,PTN,PAM,APLP2,COTL1,CD24A,APLP1,PTPRB,MACF1,IQGAP2,TJP1,ZFP36L2,SGK1,MYOM2,C…
TF	Factor: E2F-2; motif: NNNANGGCGCGCNNN	TF:M02742	FALSE	0.029015	1.53738	3530	182	52	21629	CYP24A1,VEGFA,GATM,ACTN4,NES,NEDD4,PLAT,H2-Q7,CXCL12,NPR3,H2-D1,NSF,BCAM,MAF,ITGAV,DPYSL2,SELENOP,SERINC3,MYLK,SLC51A,H3F3B,TIMP3,NOX4,HNF1B,SPTAN1,MIDN,SSR3,DKK2,APP,ALCAM,ILDR2,HTRA1,WT1,EML2,LAMP1,WASL,CLIC4,TNS2,CLTC,PBX1,DUSP3,MYO1D,PAM,ARPC2,PECAM1,MACF1,IQGAP2,TJP1,MYOM2,LRPPRC,SEMA5A,RPS27RT
TF	Factor: Hes1; motif: NNCACGYGNN; match class: 1	TF:M07991_1	FALSE	0.0296637	1.52778	11096	182	121	21629	PODXL,COL4A3,CYP24A1,DAG1,CRIM1,VEGFA,TMOD3,GATM,CALD1,SRSF5,PCSK6,NES,LAPTM4A,FUS,COL4A4,ENPEP,NEDD4,CCND1,PLAT,PDPN,H2-Q7,CXCL12,NPR3,NPHS1,NSF,FGFBP1,DPP4,PROS1,ISOC2A,MAF,RIPOR1,SERPINE2,ITGAV,NEAT1,DPYSL2,SELENOP,GNAI2,MGAT5,TNS3,SERINC3,ACTN1,SLC51A,ACPP,AHNAK,TSPAN2,CADM4,H3F3B,GSN,FAT1,NOX4,LOXL2,MIDN,SSR3,GALNT10,AGRN,DKK2,IQGAP1,APP,LRRFIP1,ALCAM,ITGA3,ACSL4,EPAS1,CD59A,CSNK1A1,SRRM2,AR…
TF	Factor: Kaiso; motif: GCMGGGRGCRGS	TF:M03876	FALSE	0.0314565	1.50229	11107	182	121	21629	PODXL,CDKN1C,CYP24A1,DAG1,CRIM1,VEGFA,CLIC5,PLOD2,GATM,PCSK6,NES,LAPTM4A,FUS,PTPRO,NEDD4,CCND1,PDPN,CXCL12,H2-D1,NPHS1,NSF,BCAM,DPP4,ADM,PROS1,MAF,RIPOR1,SERPINE2,IGFBP5,ITGAV,ANGPTL2,NEAT1,FSTL1,GPC3,DPYSL2,SELENOP,MGAT5,TNS3,TCF21,ACTN1,MYLK,HNRNPA0,SLC51A,CADM4,H3F3B,TIMP3,NID1,HNF1B,MIDN,SSR3,GALNT10,AGRN,DKK2,IQGAP1,LRRFIP1,ALCAM,PLAC8,ITGA3,CLIC3,CD59A,HNRNPL,SRRM2,ARHGEF12,TGFBR2,CD34,LSP1…
TF	Factor: E2F-1; motif: TTTSGCGS	TF:M00431	FALSE	0.0331859	1.47905	5968	182	76	21629	PODXL,CDKN1C,CYP24A1,DAG1,FTL1-PS1,CRIM1,CLIC5,ACTN4,CXCL13,SRSF5,PCSK6,LAPTM4A,FUS,PTPRO,CXCL12,NPR3,H2-D1,NSF,MAF,RIPOR1,SERPINE2,ANGPTL2,NEAT1,FSTL1,SELENOP,GNAI2,SERINC3,ACTN1,MYLK,HNRNPA0,SLC51A,TSPAN2,CADM4,H3F3B,TIMP3,GSN,NID1,SPTAN1,SSR3,PDGFRB,CLIC3,ACSL4,EPAS1,SRRM2,ARHGEF12,TMEM54,CAVIN1,WT1,EML2,YWHAE,LAMB2,SH3BGRL,ACTR2,CLTC,SDCBP,PBX1,DUSP3,MYOF,HNRNPA3,PAM,APLP2,ARPC2,RAD21,MARVELD…
TF	Factor: SP100; motif: NNCGTCGNNTAAWNN	TF:M02913	FALSE	0.0332461	1.47826	8618	182	100	21629	SEMA3G,PODXL,CDKN1C,CYP24A1,FTL1-PS1,VEGFA,TMOD3,PLOD2,GATM,ACTN4,CALD1,SRSF5,PCSK6,NES,LAPTM4A,NEDD4,H2-Q7,CXCL12,NPR3,H2-D1,NSF,BCAM,PROS1,ISOC2A,MAF,RIPOR1,SERPINE2,IGFBP5,ITGAV,ANGPTL2,GPC3,DPYSL2,SELENOP,HNRNPA1,GNAI2,SYNPO,SERINC3,TCF21,LBH,ACTN1,MYLK,SLC51A,TSPAN2,TIMP3,NID1,HNF1B,SPTAN1,MIDN,GALNT10,DKK2,PDGFRB,LRRFIP1,PLAC8,EPAS1,CD59A,SLCO2A1,CSNK1A1,HNRNPL,SRRM2,ARHGEF12,TGFBR2,HSPG2,T…
TF	Factor: ZBED6; motif: NRRGCTCGCCNN	TF:M01598	FALSE	0.0352291	1.4531	5557	182	72	21629	PODXL,CDKN1C,CYP24A1,CRIM1,VEGFA,GATM,SRSF5,PCSK6,NES,LAPTM4A,FUS,NEDD4,CCND1,CXCL12,NPR3,NPHS1,NSF,BCAM,DPP4,PROS1,MAF,RIPOR1,IGFBP5,ITGAV,ANGPTL2,FSTL1,GPC3,DPYSL2,GNAI2,TNS3,TCF21,MYLK,SLC51A,AHNAK,TSPAN2,GSN,NID1,LOXL2,SPTAN1,MIDN,GALNT10,DKK2,LRRFIP1,EPAS1,HNRNPL,SRRM2,TGFBR2,TMEM54,CAVIN1,WT1,EHD3,LAMB2,CLIC4,PLAU,SH3BGRL,ACTR2,TNS2,CLTC,RBM3,MYO1D,ARPC2,RAD21,APLP1,TJP1,ZFP36L2,MYOM2,COMT,…
TF	Factor: KLF; motif: GGGNGGGG; match class: 1	TF:M07461_1	FALSE	0.0396491	1.40177	3285	182	49	21629	CDKN1C,FUS,NEDD4,CCND1,NPR3,H2-D1,PROS1,RIPOR1,IGFBP5,MGAT5,HNRNPA0,TSPAN2,FAT1,LOXL2,SPTAN1,SSR3,AGRN,DKK2,IQGAP1,PDGFRB,ITGA3,ACSL4,SRRM2,ARHGEF12,TGFBR2,LSP1,KDR,EHD3,LAMB2,WASL,PLAU,DDX5,HEG1,MYO1D,APLP2,ARPC2,COTL1,PECAM1,MARVELD1,PTPRB,IQGAP2,TJP1,CLEC2H,SERPINB6B,LARS2,SRGAP1,LRPPRC,CTSL,RPS27RT
TF	Factor: Egr-1; motif: NNGCGKGGGCGGGG	TF:M10213	FALSE	0.0465882	1.33172	4374	182	60	21629	PODXL,CDKN1C,DAG1,CRIM1,VEGFA,TMOD3,ACTN4,NEDD4,CCND1,PLAT,CXCL12,NPHS1,PROS1,SERPINE2,ITGAV,DPYSL2,MGAT5,SERINC3,TCF21,MYLK,H3F3B,FAT1,SSR3,DKK2,IQGAP1,LRRFIP1,ITGA3,CD59A,HNRNPL,SRRM2,TGFBR2,HSPG2,TMEM54,EHD3,LAMB2,CLIC4,PLAU,ACTR2,SDCBP,VDAC2,PBX1,DUSP3,MYOF,PAM,APLP2,ARPC2,PECAM1,CD24A,MARVELD1,APLP1,PTPRB,IQGAP2,ZFP36L2,SGK1,MYOM2,COMT,LRPPRC,DAP,RPS27RT
TF	Factor: AP-2gamma; motif: GCCYNNGGS	TF:M00470	FALSE	0.0468299	1.32948	6995	182	85	21629	CDKN1C,CYP24A1,DAG1,FTL1-PS1,CRIM1,VEGFA,TMOD3,PLOD2,ACTN4,SRSF5,PCSK6,FUS,CCND1,PDPN,H2-Q7,H2-D1,NPHS1,NSF,FGFBP1,MAF,RIPOR1,SERPINE2,IGFBP5,NEAT1,DPYSL2,SELENOP,HNRNPA1,SERINC3,TCF21,ACTN1,MYLK,SLC51A,CADM4,H3F3B,LOXL2,SSR3,GALNT10,AGRN,DKK2,APP,ALCAM,CD59A,CSNK1A1,SRRM2,TGFBR2,CD34,HSPG2,CAVIN1,KDR,ARHGAP24,EML2,CAP1,YWHAE,LAMP1,LAMB2,CLIC4,PLAU,TNS2,DDX5,PBX1,DUSP3,HNRNPK,MYOF,PAM,SLC6A19,APL…
TF	Factor: Sp1; motif: CCCCGCCCCN; match class: 1	TF:M00933_1	FALSE	0.0491268	1.30868	3986	182	56	21629	CDKN1C,DAG1,CRIM1,VEGFA,PLOD2,ACTN4,FUS,CCND1,CXCL12,BCAM,RIPOR1,SERPINE2,IGFBP5,ITGAV,SELENOP,MGAT5,TCF21,MYLK,TSPAN2,H3F3B,FAT1,SPTAN1,DKK2,IQGAP1,CD59A,SRRM2,ARHGEF12,TMEM54,CAVIN1,ARHGAP24,HTRA1,LAMB2,PLAU,ACTR2,CLTC,HEG1,DUSP3,MYOF,C1S1,HNRNPA3,PAM,APLP2,ARPC2,PECAM1,MARVELD1,PTPRB,IQGAP2,TJP1,ZFP36L2,SGK1,COMT,RAB1A,SRGAP1,NPTN,CTSL,RPS27RT
HP	Proteinuria	HP:0000093	FALSE	2.63425e-05	4.57934	244	70	17	5098	COL4A3,GATM,ACTN4,COL4A4,PTPRO,NPHS1,MAF,FAT1,LOXL2,CLIC3,EPAS1,CD59A,HTRA1,EML2,WASL,HEG1,MYO1D
HP	Abnormal urine protein level	HP:0020129	FALSE	7.64366e-05	4.1167	262	70	17	5098	COL4A3,GATM,ACTN4,COL4A4,PTPRO,NPHS1,MAF,FAT1,LOXL2,CLIC3,EPAS1,CD59A,HTRA1,EML2,WASL,HEG1,MYO1D
HP	Abnormality of urine homeostasis	HP:0003110	FALSE	0.000281476	3.55056	750	70	28	5098	COL4A3,CDKN1C,CYP24A1,PLOD2,GATM,ACTN4,COL4A4,PTPRO,CCND1,NPHS1,MAF,DPYSL2,FAT1,LOXL2,CLIC3,EPAS1,CD59A,SLCO2A1,CSNK1A1,HTRA1,EML2,WASL,HEG1,MYO1D,RAPGEF3,IQGAP2,IFI27,BTG1
HP	Abnormal renal cortex morphology	HP:0011035	FALSE	0.000933721	3.02978	241	70	15	5098	COL4A3,CDKN1C,ACTN4,COL4A4,PTPRO,NPHS1,LOXL2,CLIC3,EPAS1,CD59A,HTRA1,EML2,WASL,HEG1,MYO1D
HP	Abnormal glomerular mesangium morphology	HP:0001966	FALSE	0.00145712	2.8365	58	70	8	5098	COL4A3,ACTN4,PTPRO,NPHS1,HTRA1,EML2,WASL,MYO1D
HP	Abnormal urine metabolite level	HP:0033354	FALSE	0.00351974	2.45349	599	70	23	5098	COL4A3,PLOD2,GATM,ACTN4,COL4A4,PTPRO,CCND1,NPHS1,MAF,FAT1,LOXL2,CLIC3,EPAS1,CD59A,SLCO2A1,CSNK1A1,HTRA1,EML2,WASL,HEG1,MYO1D,RAPGEF3,BTG1
HP	Chronic kidney disease	HP:0012622	FALSE	0.00364172	2.43869	200	70	13	5098	COL4A3,GATM,ACTN4,COL4A4,PTPRO,NPHS1,FAT1,LOXL2,HTRA1,EML2,WASL,HEG1,MYOF
HP	Tall stature	HP:0000098	FALSE	0.00372029	2.42942	169	70	12	5098	CDKN1C,CCND1,NPR3,DPYSL2,HNRNPA0,APP,CD34,TMEM54,KDR,EHD3,MYOF,IFI27
HP	Minimal change glomerulonephritis	HP:0012579	FALSE	0.00430986	2.36554	47	70	7	5098	COL4A3,ACTN4,PTPRO,NPHS1,HTRA1,EML2,MYO1D
HP	Stage 5 chronic kidney disease	HP:0003774	FALSE	0.00470923	2.32705	143	70	11	5098	COL4A3,GATM,ACTN4,COL4A4,PTPRO,NPHS1,FAT1,LOXL2,HTRA1,EML2,WASL
HP	Abnormal renal glomerulus morphology	HP:0000095	FALSE	0.00480591	2.31822	205	70	13	5098	COL4A3,ACTN4,COL4A4,PTPRO,NPHS1,LOXL2,CLIC3,EPAS1,CD59A,HTRA1,EML2,WASL,MYO1D
HP	Hypertension	HP:0000822	FALSE	0.00482747	2.31628	390	70	18	5098	COL4A3,ACTN4,COL4A4,CCND1,FSTL1,DPYSL2,HNRNPA0,CD59A,CD34,WT1,EML2,WASL,HEG1,MYOF,COMT,CLEC2H,IFI27,BTG1
HP	Abnormal renal corpuscle morphology	HP:0031263	FALSE	0.00507497	2.29457	206	70	13	5098	COL4A3,ACTN4,COL4A4,PTPRO,NPHS1,LOXL2,CLIC3,EPAS1,CD59A,HTRA1,EML2,WASL,MYO1D
HP	Abnormal renal physiology	HP:0012211	FALSE	0.00607289	2.2166	715	70	25	5098	COL4A3,CYP24A1,GATM,ACTN4,COL4A4,PTPRO,CCND1,NPHS1,FSTL1,DPYSL2,FAT1,LOXL2,CLIC3,EPAS1,CD59A,HTRA1,EML2,EHD3,WASL,HEG1,MYOF,MYO1D,CD24A,IQGAP2,IFI27
HP	Diffuse mesangial sclerosis	HP:0001967	FALSE	0.00868251	2.06135	52	70	7	5098	COL4A3,ACTN4,PTPRO,NPHS1,HTRA1,EML2,WASL
HP	Abnormality of the urinary system physiology	HP:0011277	FALSE	0.010325	1.98611	1113	70	32	5098	COL4A3,CDKN1C,CYP24A1,PLOD2,GATM,ACTN4,COL4A4,PTPRO,CCND1,NPHS1,MAF,FSTL1,DPYSL2,FAT1,LOXL2,CLIC3,EPAS1,CD59A,SLCO2A1,CSNK1A1,HTRA1,EML2,EHD3,WASL,HEG1,MYOF,MYO1D,RAPGEF3,CD24A,IQGAP2,IFI27,BTG1
HP	Focal segmental glomerulosclerosis	HP:0000097	FALSE	0.0117791	1.92889	76	70	8	5098	COL4A3,ACTN4,PTPRO,NPHS1,CLIC3,HTRA1,EML2,MYO1D
HP	Renal insufficiency	HP:0000083	FALSE	0.0138258	1.85931	420	70	18	5098	COL4A3,GATM,ACTN4,COL4A4,PTPRO,CCND1,NPHS1,FSTL1,FAT1,LOXL2,CLIC3,EPAS1,HTRA1,EML2,WASL,HEG1,MYOF,CD24A
HP	Glomerular sclerosis	HP:0000096	FALSE	0.0168854	1.77249	105	70	9	5098	COL4A3,ACTN4,PTPRO,NPHS1,CLIC3,CD59A,HTRA1,EML2,MYO1D
HP	Abnormal nephron morphology	HP:0012575	FALSE	0.0185625	1.73136	268	70	14	5098	COL4A3,ACTN4,COL4A4,PTPRO,NPHS1,LOXL2,CLIC3,EPAS1,CD59A,HTRA1,EML2,WASL,HEG1,MYO1D
HP	Nephrotic syndrome	HP:0000100	FALSE	0.0236389	1.62637	138	70	10	5098	COL4A3,COL4A4,PTPRO,CCND1,NPHS1,FAT1,CLIC3,EML2,WASL,MYO1D
HP	Foamy urine	HP:0031504	FALSE	0.0259467	1.58592	41	70	6	5098	COL4A3,ACTN4,PTPRO,NPHS1,HTRA1,EML2

## Sheet: GO DOWN only in TreatedvsWT
source	term_name	term_id	highlighted	adjusted_p_value	negative_log10_of_adjusted_p_value	term_size	query_size	intersection_size	effective_domain_size	intersections
GO:MF	structural constituent of ribosome	GO:0003735	TRUE	1.10821e-07	6.95538	348	86	13	25063	RPL41,MRPS21,RPS2,RPL21,RPL9,FAU,RPL35A,RPL29,RPS20,RPL28,RPS27A,RPLP2,RPL37
GO:MF	protein folding chaperone	GO:0044183	TRUE	2.66504e-05	4.5743	58	86	6	25063	HSPA1A,HSPH1,HSPA8,HSPE1,ZMYND10,HSP90AA1
GO:MF	oxidoreductase activity	GO:0016491	TRUE	0.000225463	3.64692	780	86	14	25063	MT-CO1,GAPDH,CYP2A4,ADH1,CRYZL2,FTH1,COX7A2,NDUFA2,MT-ND5,PRDX5,PARK7,ACADS,MT-ND1,AKR7A5
GO:MF	alpha-ketoglutarate transmembrane transporter activity	GO:0015139	TRUE	0.000430197	3.36633	6	86	3	25063	SLC13A3,SLC22A6,SLC22A7
GO:MF	C3HC4-type RING finger domain binding	GO:0055131	TRUE	0.000430197	3.36633	6	86	3	25063	HSPA1A,HSPA8,DNAJA1
GO:MF	active transmembrane transporter activity	GO:0022804	TRUE	0.00135805	2.86708	435	86	10	25063	MT-CO1,ATP5E,SLC13A3,SLC22A6,NDUFA2,SLC5A8,MT-ND5,SLC17A3,SLC22A7,MT-ND1
GO:MF	ATP-dependent protein folding chaperone	GO:0140662	FALSE	0.00183753	2.73577	30	86	4	25063	HSPA1A,HSPH1,HSPA8,HSP90AA1
GO:MF	oxidoreduction-driven active transmembrane transporter activity	GO:0015453	TRUE	0.00272227	2.56507	33	86	4	25063	MT-CO1,NDUFA2,MT-ND5,MT-ND1
GO:MF	structural molecule activity	GO:0005198	FALSE	0.0081798	2.08726	920	86	13	25063	RPL41,MRPS21,RPS2,RPL21,RPL9,FAU,RPL35A,RPL29,RPS20,RPL28,RPS27A,RPLP2,RPL37
GO:MF	unfolded protein binding	GO:0051082	TRUE	0.00821085	2.08561	90	86	5	25063	HSPA1A,HSPA8,HSPE1,DNAJA1,HSP90AA1
GO:MF	proton-transporting ATP synthase activity, rotational mechanism	GO:0046933	TRUE	0.0142324	1.84672	17	86	3	25063	ATP5E,ATP5J2,ATP5D
GO:MF	NADH dehydrogenase (ubiquinone) activity	GO:0008137	FALSE	0.0170365	1.76862	18	86	3	25063	NDUFA2,MT-ND5,MT-ND1
GO:MF	electron transfer activity	GO:0009055	FALSE	0.0199156	1.70081	54	86	4	25063	MT-CO1,NDUFA2,MT-ND5,MT-ND1
GO:MF	NADH dehydrogenase (quinone) activity	GO:0050136	FALSE	0.0201807	1.69506	19	86	3	25063	NDUFA2,MT-ND5,MT-ND1
GO:MF	NADH dehydrogenase activity	GO:0003954	FALSE	0.0318346	1.4971	22	86	3	25063	NDUFA2,MT-ND5,MT-ND1
GO:MF	NAD(P)H dehydrogenase (quinone) activity	GO:0003955	FALSE	0.0318346	1.4971	22	86	3	25063	NDUFA2,MT-ND5,MT-ND1
GO:MF	molecular function regulator activity	GO:0098772	TRUE	0.0348855	1.45736	2074	86	19	25063	FXYD2,GAPDH,HSPA1A,TTR,HSPH1,ARPP19,ATPIF1,RPS20,SPINK1,LAMTOR4,DNAJA1,CALML4,HSP90AA1,PRDX5,PARK7,RPL37,GCHFR,GUCA2B,NENF
GO:MF	proton channel activity	GO:0015252	FALSE	0.0416327	1.38056	24	86	3	25063	ATP5E,ATP5J2,ATP5D
GO:MF	fatty acid derivative binding	GO:1901567	TRUE	0.0416327	1.38056	24	86	3	25063	HSPA8,ECI3,ACADS
GO:MF	transmembrane transporter activity	GO:0022857	FALSE	0.0456765	1.34031	1087	86	13	25063	MT-CO1,ATP5E,ATP5J2,SLC13A3,SLC22A6,NDUFA2,SLC5A8,MT-ND5,SLC17A3,CLCNKB,SLC22A7,MT-ND1,ATP5D
GO:BP	oxidative phosphorylation	GO:0006119	TRUE	2.30169e-27	26.638	146	91	22	26944	MT-CO1,ATP5E,NDUFA13,UQCRQ,NDUFV3,ATP5J2,UQCR11,NDUFC1,NDUFB11,NDUFB9,UQCR10,COX7C,COX7A2,NDUFA2,COX4I1,MT-ND5,PARK7,MT-ND1,COX6C,ATP5D,NDUFA1,NDUFA5
GO:BP	aerobic respiration	GO:0009060	FALSE	4.09604e-24	23.3876	202	91	22	26944	MT-CO1,ATP5E,NDUFA13,UQCRQ,NDUFV3,ATP5J2,UQCR11,NDUFC1,NDUFB11,NDUFB9,UQCR10,COX7C,COX7A2,NDUFA2,COX4I1,MT-ND5,PARK7,MT-ND1,COX6C,ATP5D,NDUFA1,NDUFA5
GO:BP	cellular respiration	GO:0045333	FALSE	1.69004e-21	20.7721	264	91	22	26944	MT-CO1,ATP5E,NDUFA13,UQCRQ,NDUFV3,ATP5J2,UQCR11,NDUFC1,NDUFB11,NDUFB9,UQCR10,COX7C,COX7A2,NDUFA2,COX4I1,MT-ND5,PARK7,MT-ND1,COX6C,ATP5D,NDUFA1,NDUFA5
GO:BP	generation of precursor metabolites and energy	GO:0006091	FALSE	1.56842e-19	18.8045	491	91	25	26944	MT-CO1,NDUFA4,GAPDH,ATP5E,NDUFA13,UQCRQ,NDUFV3,ATP5J2,UQCR11,NDUFC1,NDUFB11,NDUFB9,UQCR10,ADH1,COX7C,COX7A2,NDUFA2,COX4I1,MT-ND5,PARK7,MT-ND1,COX6C,ATP5D,NDUFA1,NDUFA5
GO:BP	energy derivation by oxidation of organic compounds	GO:0015980	FALSE	1.08478e-18	17.9647	354	91	22	26944	MT-CO1,ATP5E,NDUFA13,UQCRQ,NDUFV3,ATP5J2,UQCR11,NDUFC1,NDUFB11,NDUFB9,UQCR10,COX7C,COX7A2,NDUFA2,COX4I1,MT-ND5,PARK7,MT-ND1,COX6C,ATP5D,NDUFA1,NDUFA5
GO:BP	proton motive force-driven mitochondrial ATP synthesis	GO:0042776	FALSE	4.62849e-17	16.3346	63	91	13	26944	ATP5E,NDUFA13,NDUFV3,ATP5J2,NDUFC1,NDUFB11,NDUFB9,NDUFA2,MT-ND5,MT-ND1,ATP5D,NDUFA1,NDUFA5
GO:BP	proton motive force-driven ATP synthesis	GO:0015986	FALSE	2.05941e-16	15.6863	70	91	13	26944	ATP5E,NDUFA13,NDUFV3,ATP5J2,NDUFC1,NDUFB11,NDUFB9,NDUFA2,MT-ND5,MT-ND1,ATP5D,NDUFA1,NDUFA5
GO:BP	ATP metabolic process	GO:0046034	TRUE	4.0893e-15	14.3884	230	91	17	26944	GAPDH,ATP5E,HSPA1A,NDUFA13,NDUFV3,ATP5J2,NDUFC1,NDUFB11,NDUFB9,HSPA8,ATPIF1,NDUFA2,MT-ND5,MT-ND1,ATP5D,NDUFA1,NDUFA5
GO:BP	purine ribonucleoside triphosphate metabolic process	GO:0009205	FALSE	2.20103e-14	13.6574	254	91	17	26944	GAPDH,ATP5E,HSPA1A,NDUFA13,NDUFV3,ATP5J2,NDUFC1,NDUFB11,NDUFB9,HSPA8,ATPIF1,NDUFA2,MT-ND5,MT-ND1,ATP5D,NDUFA1,NDUFA5
GO:BP	ribonucleoside triphosphate metabolic process	GO:0009199	FALSE	3.71455e-14	13.4301	262	91	17	26944	GAPDH,ATP5E,HSPA1A,NDUFA13,NDUFV3,ATP5J2,NDUFC1,NDUFB11,NDUFB9,HSPA8,ATPIF1,NDUFA2,MT-ND5,MT-ND1,ATP5D,NDUFA1,NDUFA5
GO:BP	purine nucleoside triphosphate metabolic process	GO:0009144	FALSE	3.71455e-14	13.4301	262	91	17	26944	GAPDH,ATP5E,HSPA1A,NDUFA13,NDUFV3,ATP5J2,NDUFC1,NDUFB11,NDUFB9,HSPA8,ATPIF1,NDUFA2,MT-ND5,MT-ND1,ATP5D,NDUFA1,NDUFA5
GO:BP	ATP biosynthetic process	GO:0006754	FALSE	3.72247e-14	13.4292	102	91	13	26944	ATP5E,NDUFA13,NDUFV3,ATP5J2,NDUFC1,NDUFB11,NDUFB9,NDUFA2,MT-ND5,MT-ND1,ATP5D,NDUFA1,NDUFA5
GO:BP	electron transport chain	GO:0022900	FALSE	4.04141e-14	13.3935	135	91	14	26944	MT-CO1,UQCRQ,NDUFV3,UQCR11,NDUFB9,UQCR10,COX7C,COX7A2,NDUFA2,COX4I1,MT-ND5,PARK7,MT-ND1,NDUFA5
GO:BP	purine-containing compound metabolic process	GO:0072521	FALSE	4.67258e-14	13.3304	583	91	22	26944	GAPDH,ATP5E,HSPA1A,TTR,NDUFA13,NDUFV3,ATP5J2,NDUFC1,NDUFB11,NDUFB9,HSPA8,ATPIF1,NDUFA2,MT-ND5,SLC17A3,PRDX5,MT-ND1,ATP5D,ACSS2,CES1D,NDUFA1,NDUFA5
GO:BP	small molecule metabolic process	GO:0044281	FALSE	6.64565e-14	13.1775	1836	91	34	26944	GAPDH,ATP5E,HSPA1A,TTR,NDUFA13,AACS,NDUFV3,UGT2B38,ATP5J2,CYP2A4,NDUFC1,NDUFB11,NDUFB9,HSPA8,EPHX2,ARPP19,PCK1,ADH1,ATPIF1,NDUFA2,ECI3,MT-ND5,SLC17A3,PRDX5,PARK7,KHK,ACADS,MT-ND1,ATP5D,ACSS2,CES1D,NDUFA1,FAH,NDUFA5
GO:BP	mitochondrial ATP synthesis coupled electron transport	GO:0042775	FALSE	1.01153e-13	12.995	81	91	12	26944	MT-CO1,UQCRQ,NDUFV3,UQCR11,NDUFB9,UQCR10,COX7C,COX7A2,COX4I1,MT-ND5,PARK7,MT-ND1
GO:BP	nucleoside triphosphate metabolic process	GO:0009141	FALSE	1.0692e-13	12.9709	279	91	17	26944	GAPDH,ATP5E,HSPA1A,NDUFA13,NDUFV3,ATP5J2,NDUFC1,NDUFB11,NDUFB9,HSPA8,ATPIF1,NDUFA2,MT-ND5,MT-ND1,ATP5D,NDUFA1,NDUFA5
GO:BP	respiratory electron transport chain	GO:0022904	FALSE	1.16661e-13	12.9331	111	91	13	26944	MT-CO1,UQCRQ,NDUFV3,UQCR11,NDUFB9,UQCR10,COX7C,COX7A2,COX4I1,MT-ND5,PARK7,MT-ND1,NDUFA5
GO:BP	ATP synthesis coupled electron transport	GO:0042773	FALSE	1.3777e-13	12.8608	83	91	12	26944	MT-CO1,UQCRQ,NDUFV3,UQCR11,NDUFB9,UQCR10,COX7C,COX7A2,COX4I1,MT-ND5,PARK7,MT-ND1
GO:BP	purine ribonucleoside triphosphate biosynthetic process	GO:0009206	FALSE	1.48334e-13	12.8288	113	91	13	26944	ATP5E,NDUFA13,NDUFV3,ATP5J2,NDUFC1,NDUFB11,NDUFB9,NDUFA2,MT-ND5,MT-ND1,ATP5D,NDUFA1,NDUFA5
GO:BP	purine nucleoside triphosphate biosynthetic process	GO:0009145	FALSE	1.66976e-13	12.7773	114	91	13	26944	ATP5E,NDUFA13,NDUFV3,ATP5J2,NDUFC1,NDUFB11,NDUFB9,NDUFA2,MT-ND5,MT-ND1,ATP5D,NDUFA1,NDUFA5
GO:BP	ribonucleoside triphosphate biosynthetic process	GO:0009201	FALSE	2.96892e-13	12.5274	119	91	13	26944	ATP5E,NDUFA13,NDUFV3,ATP5J2,NDUFC1,NDUFB11,NDUFB9,NDUFA2,MT-ND5,MT-ND1,ATP5D,NDUFA1,NDUFA5
GO:BP	nucleoside triphosphate biosynthetic process	GO:0009142	FALSE	6.36913e-13	12.1959	126	91	13	26944	ATP5E,NDUFA13,NDUFV3,ATP5J2,NDUFC1,NDUFB11,NDUFB9,NDUFA2,MT-ND5,MT-ND1,ATP5D,NDUFA1,NDUFA5
GO:BP	aerobic electron transport chain	GO:0019646	FALSE	7.6197e-13	12.1181	68	91	11	26944	MT-CO1,UQCRQ,UQCR11,NDUFB9,UQCR10,COX7C,COX7A2,COX4I1,MT-ND5,PARK7,MT-ND1
GO:BP	nucleobase-containing small molecule metabolic process	GO:0055086	FALSE	9.55673e-13	12.0197	674	91	22	26944	GAPDH,ATP5E,HSPA1A,TTR,NDUFA13,NDUFV3,ATP5J2,NDUFC1,NDUFB11,NDUFB9,HSPA8,ATPIF1,NDUFA2,MT-ND5,PRDX5,PARK7,MT-ND1,ATP5D,ACSS2,CES1D,NDUFA1,NDUFA5
GO:BP	nucleotide metabolic process	GO:0009117	FALSE	1.43979e-12	11.8417	605	91	21	26944	GAPDH,ATP5E,HSPA1A,NDUFA13,NDUFV3,ATP5J2,NDUFC1,NDUFB11,NDUFB9,HSPA8,ATPIF1,NDUFA2,MT-ND5,PRDX5,PARK7,MT-ND1,ATP5D,ACSS2,CES1D,NDUFA1,NDUFA5
GO:BP	purine ribonucleotide metabolic process	GO:0009150	FALSE	1.89438e-12	11.7225	462	91	19	26944	GAPDH,ATP5E,HSPA1A,NDUFA13,NDUFV3,ATP5J2,NDUFC1,NDUFB11,NDUFB9,HSPA8,ATPIF1,NDUFA2,MT-ND5,MT-ND1,ATP5D,ACSS2,CES1D,NDUFA1,NDUFA5
GO:BP	nucleoside phosphate metabolic process	GO:0006753	FALSE	1.92907e-12	11.7147	614	91	21	26944	GAPDH,ATP5E,HSPA1A,NDUFA13,NDUFV3,ATP5J2,NDUFC1,NDUFB11,NDUFB9,HSPA8,ATPIF1,NDUFA2,MT-ND5,PRDX5,PARK7,MT-ND1,ATP5D,ACSS2,CES1D,NDUFA1,NDUFA5
GO:BP	purine nucleotide metabolic process	GO:0006163	FALSE	3.07563e-12	11.5121	549	91	20	26944	GAPDH,ATP5E,HSPA1A,NDUFA13,NDUFV3,ATP5J2,NDUFC1,NDUFB11,NDUFB9,HSPA8,ATPIF1,NDUFA2,MT-ND5,PRDX5,MT-ND1,ATP5D,ACSS2,CES1D,NDUFA1,NDUFA5
GO:BP	ribonucleotide metabolic process	GO:0009259	FALSE	4.24561e-12	11.3721	483	91	19	26944	GAPDH,ATP5E,HSPA1A,NDUFA13,NDUFV3,ATP5J2,NDUFC1,NDUFB11,NDUFB9,HSPA8,ATPIF1,NDUFA2,MT-ND5,MT-ND1,ATP5D,ACSS2,CES1D,NDUFA1,NDUFA5
GO:BP	ribose phosphate metabolic process	GO:0019693	FALSE	6.6196e-12	11.1792	495	91	19	26944	GAPDH,ATP5E,HSPA1A,NDUFA13,NDUFV3,ATP5J2,NDUFC1,NDUFB11,NDUFB9,HSPA8,ATPIF1,NDUFA2,MT-ND5,MT-ND1,ATP5D,ACSS2,CES1D,NDUFA1,NDUFA5
GO:BP	purine ribonucleotide biosynthetic process	GO:0009152	FALSE	1.9384e-11	10.7126	209	91	14	26944	ATP5E,NDUFA13,NDUFV3,ATP5J2,NDUFC1,NDUFB11,NDUFB9,NDUFA2,MT-ND5,MT-ND1,ATP5D,ACSS2,NDUFA1,NDUFA5
GO:BP	organonitrogen compound metabolic process	GO:1901564	FALSE	3.21896e-11	10.4923	5744	91	53	26944	NAPSA,GAPDH,ATP5E,RPL41,MRPS21,HSPA1A,TTR,RPS2,NDUFA13,HSPH1,RPL21,RPL9,MEP1A,NDUFV3,ATP5J2,NDUFC1,NDUFB11,NDUFB9,HSPA8,ACE,HSPE1,FAU,ARPP19,RPL35A,PCK1,ATPIF1,ZMYND10,COPS9,RPL29,RPS20,HINT2,RPL28,NDUFA2,MT-ND5,SPINK1,DNAJA1,RPS27A,SLC17A3,HSP90AA1,RPLP2,ANAPC13,PRDX5,PARK7,MT-ND1,ELOB,ATP5D,RPL37,ACSS2,CES1D,FKBP2,NDUFA1,FAH,NDUFA5
GO:BP	organonitrogen compound biosynthetic process	GO:1901566	TRUE	3.36295e-11	10.4733	1707	91	30	26944	GAPDH,ATP5E,RPL41,MRPS21,RPS2,NDUFA13,RPL21,RPL9,NDUFV3,ATP5J2,NDUFC1,NDUFB11,NDUFB9,FAU,RPL35A,ATPIF1,RPL29,RPS20,RPL28,NDUFA2,MT-ND5,RPS27A,RPLP2,PARK7,MT-ND1,ATP5D,RPL37,ACSS2,NDUFA1,NDUFA5
GO:BP	ribonucleotide biosynthetic process	GO:0009260	FALSE	5.06521e-11	10.2954	224	91	14	26944	ATP5E,NDUFA13,NDUFV3,ATP5J2,NDUFC1,NDUFB11,NDUFB9,NDUFA2,MT-ND5,MT-ND1,ATP5D,ACSS2,NDUFA1,NDUFA5
GO:BP	ribose phosphate biosynthetic process	GO:0046390	FALSE	7.29645e-11	10.1369	230	91	14	26944	ATP5E,NDUFA13,NDUFV3,ATP5J2,NDUFC1,NDUFB11,NDUFB9,NDUFA2,MT-ND5,MT-ND1,ATP5D,ACSS2,NDUFA1,NDUFA5
GO:BP	purine nucleotide biosynthetic process	GO:0006164	FALSE	1.31118e-10	9.88234	240	91	14	26944	ATP5E,NDUFA13,NDUFV3,ATP5J2,NDUFC1,NDUFB11,NDUFB9,NDUFA2,MT-ND5,MT-ND1,ATP5D,ACSS2,NDUFA1,NDUFA5
GO:BP	purine-containing compound biosynthetic process	GO:0072522	FALSE	2.0569e-10	9.68679	248	91	14	26944	ATP5E,NDUFA13,NDUFV3,ATP5J2,NDUFC1,NDUFB11,NDUFB9,NDUFA2,MT-ND5,MT-ND1,ATP5D,ACSS2,NDUFA1,NDUFA5
GO:BP	cytoplasmic translation	GO:0002181	FALSE	3.82058e-10	9.41787	158	91	12	26944	RPL41,RPS2,RPL21,RPL9,FAU,RPL35A,RPL29,RPS20,RPL28,RPS27A,RPLP2,RPL37
GO:BP	nucleotide biosynthetic process	GO:0009165	FALSE	9.77953e-10	9.00968	278	91	14	26944	ATP5E,NDUFA13,NDUFV3,ATP5J2,NDUFC1,NDUFB11,NDUFB9,NDUFA2,MT-ND5,MT-ND1,ATP5D,ACSS2,NDUFA1,NDUFA5
GO:BP	NADH dehydrogenase complex assembly	GO:0010257	FALSE	1.11242e-09	8.95373	62	91	9	26944	NDUFA13,NDUFC1,NDUFB11,NDUFB9,NDUFA2,MT-ND5,MT-ND1,NDUFA1,NDUFA5
GO:BP	mitochondrial respiratory chain complex I assembly	GO:0032981	TRUE	1.11242e-09	8.95373	62	91	9	26944	NDUFA13,NDUFC1,NDUFB11,NDUFB9,NDUFA2,MT-ND5,MT-ND1,NDUFA1,NDUFA5
GO:BP	nucleoside phosphate biosynthetic process	GO:1901293	FALSE	1.13148e-09	8.94635	281	91	14	26944	ATP5E,NDUFA13,NDUFV3,ATP5J2,NDUFC1,NDUFB11,NDUFB9,NDUFA2,MT-ND5,MT-ND1,ATP5D,ACSS2,NDUFA1,NDUFA5
GO:BP	organophosphate metabolic process	GO:0019637	FALSE	3.86308e-09	8.41307	1017	91	22	26944	GAPDH,ATP5E,HSPA1A,NDUFA13,NDUFV3,ATP5J2,NDUFC1,NDUFB11,NDUFB9,HSPA8,PCK1,ATPIF1,NDUFA2,MT-ND5,PRDX5,PARK7,MT-ND1,ATP5D,ACSS2,CES1D,NDUFA1,NDUFA5
GO:BP	organophosphate biosynthetic process	GO:0090407	FALSE	9.59135e-08	7.01812	558	91	16	26944	GAPDH,ATP5E,NDUFA13,NDUFV3,ATP5J2,NDUFC1,NDUFB11,NDUFB9,PCK1,NDUFA2,MT-ND5,MT-ND1,ATP5D,ACSS2,NDUFA1,NDUFA5
GO:BP	mitochondrial respiratory chain complex assembly	GO:0033108	FALSE	1.12536e-07	6.94871	102	91	9	26944	NDUFA13,NDUFC1,NDUFB11,NDUFB9,NDUFA2,MT-ND5,MT-ND1,NDUFA1,NDUFA5
GO:BP	mitochondrion organization	GO:0007005	FALSE	3.18382e-07	6.49705	514	91	15	26944	NDUFA13,NDUFC1,NDUFB11,NDUFB9,ATPIF1,COX7A2,NDUFA2,MT-ND5,TIMM13,HSP90AA1,PARK7,MT-ND1,ATP5D,NDUFA1,NDUFA5
GO:BP	translation at presynapse	GO:0140236	FALSE	6.77582e-07	6.16904	51	91	7	26944	RPL9,RPL35A,RPL29,RPL28,RPS27A,RPLP2,RPL37
GO:BP	translation at synapse	GO:0140241	FALSE	7.80848e-07	6.10743	52	91	7	26944	RPL9,RPL35A,RPL29,RPL28,RPS27A,RPLP2,RPL37
GO:BP	translation at postsynapse	GO:0140242	FALSE	7.80848e-07	6.10743	52	91	7	26944	RPL9,RPL35A,RPL29,RPL28,RPS27A,RPLP2,RPL37
GO:BP	carbohydrate derivative metabolic process	GO:1901135	FALSE	8.50994e-07	6.07007	1092	91	20	26944	GAPDH,ATP5E,HSPA1A,NDUFA13,NDUFV3,ATP5J2,NDUFC1,NDUFB11,NDUFB9,HSPA8,PCK1,ATPIF1,NDUFA2,MT-ND5,MT-ND1,ATP5D,ACSS2,CES1D,NDUFA1,NDUFA5
GO:BP	carbohydrate derivative biosynthetic process	GO:1901137	FALSE	8.51162e-07	6.06999	648	91	16	26944	GAPDH,ATP5E,NDUFA13,NDUFV3,ATP5J2,NDUFC1,NDUFB11,NDUFB9,PCK1,NDUFA2,MT-ND5,MT-ND1,ATP5D,ACSS2,NDUFA1,NDUFA5
GO:BP	phosphate-containing compound metabolic process	GO:0006796	FALSE	6.1365e-06	5.21208	2428	91	28	26944	GAPDH,ATP5E,HSPA1A,NDUFA13,NDUFV3,ATP5J2,NDUFC1,NDUFB11,NDUFB9,HSPA8,EPHX2,ARPP19,PCK1,ATPIF1,NDUFA2,MT-ND5,SPINK1,DNAJA1,HSP90AA1,PRDX5,PARK7,KHK,MT-ND1,ATP5D,ACSS2,CES1D,NDUFA1,NDUFA5
GO:BP	phosphorus metabolic process	GO:0006793	FALSE	7.49506e-06	5.12522	2450	91	28	26944	GAPDH,ATP5E,HSPA1A,NDUFA13,NDUFV3,ATP5J2,NDUFC1,NDUFB11,NDUFB9,HSPA8,EPHX2,ARPP19,PCK1,ATPIF1,NDUFA2,MT-ND5,SPINK1,DNAJA1,HSP90AA1,PRDX5,PARK7,KHK,MT-ND1,ATP5D,ACSS2,CES1D,NDUFA1,NDUFA5
GO:BP	peptide metabolic process	GO:0006518	FALSE	1.58151e-05	4.80093	912	91	17	26944	GAPDH,RPL41,MRPS21,RPS2,RPL21,RPL9,MEP1A,ACE,FAU,RPL35A,RPL29,RPS20,RPL28,RPS27A,RPLP2,PARK7,RPL37
GO:BP	amide metabolic process	GO:0043603	FALSE	2.18047e-05	4.66145	1186	91	19	26944	GAPDH,RPL41,MRPS21,RPS2,RPL21,RPL9,MEP1A,ACE,FAU,RPL35A,RPL29,RPS20,RPL28,RPS27A,RPLP2,PARK7,RPL37,ACSS2,CES1D
GO:BP	proton transmembrane transport	GO:1902600	TRUE	3.82292e-05	4.4176	138	91	8	26944	FXYD2,MT-CO1,NDUFA4,ATP5E,ATP5J2,MT-ND5,PARK7,ATP5D
GO:BP	metabolic process	GO:0008152	FALSE	0.000131023	3.88265	14364	91	73	26944	NAPSA,MT-CO1,NDUFA4,GAPDH,ATP5E,RPL41,MRPS21,HSPA1A,TTR,RPS2,NDUFA13,HSPH1,AACS,RPL21,RPL9,MEP1A,UQCRQ,NDUFV3,UGT2B38,ATP5J2,CYP2A4,UQCR11,NDUFC1,NDUFB11,NDUFB9,HSPA8,ACE,HSPE1,FAU,EPHX2,ARPP19,UQCR10,RPL35A,PCK1,ADH1,ATPIF1,ZMYND10,COPS9,RPL29,COX7C,RPS20,HINT2,COX7A2,RPL28,NDUFA2,COX4I1,ECI3,MT-ND5,SPINK1,DNAJA1,RPS27A,SLC17A3,HSP90AA1,RPLP2,ANAPC13,PRDX5,PARK7,KHK,ACADS,MT-ND1,COX6C,ELOB,SLC3A…
GO:BP	translation	GO:0006412	FALSE	0.000230094	3.63809	722	91	14	26944	GAPDH,RPL41,MRPS21,RPS2,RPL21,RPL9,FAU,RPL35A,RPL29,RPS20,RPL28,RPS27A,RPLP2,RPL37
GO:BP	short-chain fatty acid metabolic process	GO:0046459	TRUE	0.000269174	3.56997	15	91	4	26944	PCK1,ACADS,ACSS2,CES1D
GO:BP	protein folding	GO:0006457	TRUE	0.000340229	3.46823	183	91	8	26944	HSPA1A,HSPH1,HSPA8,HSPE1,ZMYND10,DNAJA1,HSP90AA1,FKBP2
GO:BP	peptide biosynthetic process	GO:0043043	FALSE	0.000342161	3.46577	746	91	14	26944	GAPDH,RPL41,MRPS21,RPS2,RPL21,RPL9,FAU,RPL35A,RPL29,RPS20,RPL28,RPS27A,RPLP2,RPL37
GO:BP	amide biosynthetic process	GO:0043604	FALSE	0.000346138	3.46075	868	91	15	26944	GAPDH,RPL41,MRPS21,RPS2,RPL21,RPL9,FAU,RPL35A,RPL29,RPS20,RPL28,RPS27A,RPLP2,RPL37,ACSS2
GO:BP	cellular metabolic process	GO:0044237	FALSE	0.00102114	2.99091	12956	91	67	26944	MT-CO1,NDUFA4,GAPDH,ATP5E,RPL41,MRPS21,HSPA1A,TTR,RPS2,NDUFA13,HSPH1,AACS,RPL21,RPL9,MEP1A,UQCRQ,NDUFV3,UGT2B38,ATP5J2,CYP2A4,UQCR11,NDUFC1,NDUFB11,NDUFB9,HSPA8,ACE,HSPE1,FAU,EPHX2,ARPP19,UQCR10,RPL35A,PCK1,ADH1,ATPIF1,ZMYND10,RPL29,COX7C,RPS20,COX7A2,RPL28,NDUFA2,COX4I1,ECI3,MT-ND5,SPINK1,DNAJA1,RPS27A,SLC17A3,HSP90AA1,RPLP2,PRDX5,PARK7,KHK,ACADS,MT-ND1,COX6C,ELOB,SLC3A1,ATP5D,RPL37,ACSS2,CES1D,…
GO:BP	monocarboxylic acid metabolic process	GO:0032787	TRUE	0.00107525	2.96849	699	91	13	26944	GAPDH,AACS,UGT2B38,CYP2A4,EPHX2,PCK1,ADH1,ECI3,PARK7,ACADS,ACSS2,CES1D,FAH
GO:BP	short-chain fatty acid catabolic process	GO:0019626	FALSE	0.00123316	2.90898	6	91	3	26944	PCK1,ACADS,CES1D
GO:BP	monoatomic ion transport	GO:0006811	TRUE	0.00125697	2.90068	1239	91	17	26944	FXYD2,MT-CO1,NDUFA4,ATP5E,ATP5J2,ACE,SLC13A3,SLC22A6,FTH1,SLC5A8,MT-ND5,SPINK1,SLC17A3,PARK7,CLCNKB,ATP5D,GUCA2B
GO:BP	mitochondrial electron transport, cytochrome c to oxygen	GO:0006123	FALSE	0.00171045	2.76689	23	91	4	26944	MT-CO1,COX7C,COX7A2,COX4I1
GO:BP	protein refolding	GO:0042026	FALSE	0.00204725	2.68883	24	91	4	26944	HSPA1A,HSPA8,DNAJA1,HSP90AA1
GO:BP	alpha-ketoglutarate transport	GO:0015742	TRUE	0.00215275	2.66701	7	91	3	26944	SLC13A3,SLC22A6,SLC22A7
GO:BP	protein metabolic process	GO:0019538	FALSE	0.00266864	2.57371	4698	91	35	26944	NAPSA,GAPDH,RPL41,MRPS21,HSPA1A,RPS2,NDUFA13,HSPH1,RPL21,RPL9,MEP1A,HSPA8,ACE,HSPE1,FAU,ARPP19,RPL35A,PCK1,ATPIF1,ZMYND10,COPS9,RPL29,RPS20,HINT2,RPL28,SPINK1,DNAJA1,RPS27A,HSP90AA1,RPLP2,ANAPC13,PARK7,ELOB,RPL37,FKBP2
GO:BP	monoatomic cation transport	GO:0006812	FALSE	0.00269295	2.56977	1022	91	15	26944	FXYD2,MT-CO1,NDUFA4,ATP5E,ATP5J2,ACE,SLC13A3,FTH1,SLC5A8,MT-ND5,SPINK1,SLC17A3,PARK7,ATP5D,GUCA2B
GO:BP	cellular nitrogen compound biosynthetic process	GO:0044271	FALSE	0.00290842	2.53634	4715	91	35	26944	GAPDH,ATP5E,RPL41,MRPS21,HSPA1A,RPS2,NDUFA13,RPL21,RPL9,NDUFV3,ATP5J2,NDUFC1,NDUFB11,NDUFB9,HSPA8,FAU,RPL35A,ATPIF1,RPL29,RPS20,RPL28,NDUFA2,MT-ND5,RPS27A,HSP90AA1,RPLP2,PRDX5,PARK7,MT-ND1,ELOB,ATP5D,RPL37,ACSS2,NDUFA1,NDUFA5
GO:BP	mitochondrial electron transport, NADH to ubiquinone	GO:0006120	FALSE	0.00390426	2.40846	28	91	4	26944	NDUFB9,MT-ND5,PARK7,MT-ND1
GO:BP	chaperone-mediated protein folding	GO:0061077	FALSE	0.00461348	2.33597	65	91	5	26944	HSPA1A,HSPH1,HSPA8,HSPE1,FKBP2
GO:BP	chaperone cofactor-dependent protein refolding	GO:0051085	FALSE	0.00595359	2.22522	31	91	4	26944	HSPA1A,HSPH1,HSPA8,HSPE1
GO:BP	'de novo' post-translational protein folding	GO:0051084	FALSE	0.00980543	2.00853	35	91	4	26944	HSPA1A,HSPH1,HSPA8,HSPE1
GO:BP	'de novo' protein folding	GO:0006458	FALSE	0.0110027	1.9585	36	91	4	26944	HSPA1A,HSPH1,HSPA8,HSPE1
GO:BP	protein maturation	GO:0051604	FALSE	0.0123708	1.9076	500	91	10	26944	HSPA1A,HSPH1,MEP1A,HSPA8,ACE,HSPE1,ZMYND10,DNAJA1,HSP90AA1,FKBP2
GO:BP	regulation of nitrosative stress-induced intrinsic apoptotic signaling pathway	GO:1905258	FALSE	0.0188029	1.72578	2	91	2	26944	DNAJA1,PARK7
GO:BP	negative regulation of nitrosative stress-induced intrinsic apoptotic signaling pathway	GO:1905259	TRUE	0.0188029	1.72578	2	91	2	26944	DNAJA1,PARK7
GO:BP	transmembrane transport	GO:0055085	TRUE	0.0203018	1.69246	1525	91	17	26944	FXYD2,MT-CO1,NDUFA4,ATP5E,ATP5J2,HSPA8,ACE,SLC13A3,SLC22A6,SLC5A8,MT-ND5,SLC17A3,PARK7,CLCNKB,SLC22A7,SLC3A1,ATP5D
GO:BP	mitochondrial electron transport, ubiquinol to cytochrome c	GO:0006122	FALSE	0.0220078	1.65742	14	91	3	26944	UQCRQ,UQCR11,UQCR10
GO:BP	establishment of protein localization to mitochondrion	GO:0072655	TRUE	0.0269485	1.56947	93	91	5	26944	NDUFA13,ATPIF1,DNAJA1,TIMM13,HSP90AA1
GO:BP	carboxylic acid metabolic process	GO:0019752	FALSE	0.0284868	1.54536	945	91	13	26944	GAPDH,AACS,UGT2B38,CYP2A4,EPHX2,PCK1,ADH1,ECI3,PARK7,ACADS,ACSS2,CES1D,FAH
GO:BP	oxoacid metabolic process	GO:0043436	FALSE	0.0354687	1.45015	965	91	13	26944	GAPDH,AACS,UGT2B38,CYP2A4,EPHX2,PCK1,ADH1,ECI3,PARK7,ACADS,ACSS2,CES1D,FAH
GO:BP	organic acid metabolic process	GO:0006082	FALSE	0.0378374	1.42208	971	91	13	26944	GAPDH,AACS,UGT2B38,CYP2A4,EPHX2,PCK1,ADH1,ECI3,PARK7,ACADS,ACSS2,CES1D,FAH
GO:BP	protein localization to mitochondrion	GO:0070585	FALSE	0.0421702	1.37499	102	91	5	26944	NDUFA13,ATPIF1,DNAJA1,TIMM13,HSP90AA1
GO:CC	inner mitochondrial membrane protein complex	GO:0098800	TRUE	7.41866e-28	27.1297	150	91	22	26995	MT-CO1,NDUFA4,ATP5E,NDUFA13,UQCRQ,NDUFV3,ATP5J2,UQCR11,NDUFC1,NDUFB11,NDUFB9,UQCR10,COX7C,COX7A2,NDUFA2,COX4I1,MT-ND5,MT-ND1,COX6C,ATP5D,NDUFA1,NDUFA5
GO:CC	respiratory chain complex	GO:0098803	FALSE	5.06786e-27	26.2952	90	91	19	26995	MT-CO1,NDUFA4,NDUFA13,UQCRQ,NDUFV3,UQCR11,NDUFC1,NDUFB11,NDUFB9,UQCR10,COX7C,COX7A2,NDUFA2,COX4I1,MT-ND5,MT-ND1,COX6C,NDUFA1,NDUFA5
GO:CC	mitochondrial respirasome	GO:0005746	FALSE	5.06786e-27	26.2952	90	91	19	26995	MT-CO1,NDUFA4,NDUFA13,UQCRQ,NDUFV3,UQCR11,NDUFC1,NDUFB11,NDUFB9,UQCR10,COX7C,COX7A2,NDUFA2,COX4I1,MT-ND5,MT-ND1,COX6C,NDUFA1,NDUFA5
GO:CC	respirasome	GO:0070469	FALSE	3.69729e-26	25.4321	99	91	19	26995	MT-CO1,NDUFA4,NDUFA13,UQCRQ,NDUFV3,UQCR11,NDUFC1,NDUFB11,NDUFB9,UQCR10,COX7C,COX7A2,NDUFA2,COX4I1,MT-ND5,MT-ND1,COX6C,NDUFA1,NDUFA5
GO:CC	mitochondrial protein-containing complex	GO:0098798	FALSE	3.85667e-24	23.4138	298	91	24	26995	MT-CO1,NDUFA4,ATP5E,MRPS21,NDUFA13,UQCRQ,NDUFV3,ATP5J2,UQCR11,NDUFC1,NDUFB11,NDUFB9,UQCR10,COX7C,COX7A2,NDUFA2,COX4I1,MT-ND5,TIMM13,MT-ND1,COX6C,ATP5D,NDUFA1,NDUFA5
GO:CC	mitochondrion	GO:0005739	FALSE	3.58565e-22	21.4454	1895	91	42	26995	MT-CO1,NDUFA4,GAPDH,ATP5E,MRPS21,HSPA1A,NDUFA13,UQCRQ,NDUFV3,ATP5J2,UQCR11,NDUFC1,NDUFB11,NDUFB9,HSPE1,UQCR10,RPL35A,ADH1,CRYZL2,ATPIF1,COX7C,FTH1,HINT2,COX7A2,NDUFA2,COX4I1,ECI3,MT-ND5,DNAJA1,TIMM13,HSP90AA1,PRDX5,PARK7,ACADS,MT-ND1,COX6C,SLC3A1,ATP5D,NDUFA1,NDUFA5,AKR7A5,NENF
GO:CC	mitochondrial inner membrane	GO:0005743	FALSE	2.59927e-19	18.5851	539	91	25	26995	MT-CO1,NDUFA4,ATP5E,MRPS21,NDUFA13,UQCRQ,NDUFV3,ATP5J2,UQCR11,NDUFC1,NDUFB11,NDUFB9,UQCR10,COX7C,COX7A2,NDUFA2,COX4I1,MT-ND5,TIMM13,MT-ND1,COX6C,SLC3A1,ATP5D,NDUFA1,NDUFA5
GO:CC	organelle inner membrane	GO:0019866	FALSE	2.61787e-18	17.5821	593	91	25	26995	MT-CO1,NDUFA4,ATP5E,MRPS21,NDUFA13,UQCRQ,NDUFV3,ATP5J2,UQCR11,NDUFC1,NDUFB11,NDUFB9,UQCR10,COX7C,COX7A2,NDUFA2,COX4I1,MT-ND5,TIMM13,MT-ND1,COX6C,SLC3A1,ATP5D,NDUFA1,NDUFA5
GO:CC	oxidoreductase complex	GO:1990204	FALSE	2.6051e-17	16.5842	120	91	15	26995	MT-CO1,NDUFA4,NDUFA13,UQCRQ,NDUFV3,UQCR11,NDUFC1,NDUFB11,NDUFB9,UQCR10,NDUFA2,MT-ND5,MT-ND1,NDUFA1,NDUFA5
GO:CC	mitochondrial envelope	GO:0005740	FALSE	6.55986e-17	16.1831	843	91	27	26995	MT-CO1,NDUFA4,ATP5E,MRPS21,NDUFA13,UQCRQ,NDUFV3,ATP5J2,UQCR11,NDUFC1,NDUFB11,NDUFB9,UQCR10,COX7C,COX7A2,NDUFA2,COX4I1,MT-ND5,TIMM13,PARK7,ACADS,MT-ND1,COX6C,SLC3A1,ATP5D,NDUFA1,NDUFA5
GO:CC	mitochondrial membrane	GO:0031966	FALSE	1.841e-16	15.7349	791	91	26	26995	MT-CO1,NDUFA4,ATP5E,MRPS21,NDUFA13,UQCRQ,NDUFV3,ATP5J2,UQCR11,NDUFC1,NDUFB11,NDUFB9,UQCR10,COX7C,COX7A2,NDUFA2,COX4I1,MT-ND5,TIMM13,ACADS,MT-ND1,COX6C,SLC3A1,ATP5D,NDUFA1,NDUFA5
GO:CC	organelle envelope	GO:0031967	FALSE	4.11855e-16	15.3853	1305	91	31	26995	MT-CO1,NDUFA4,GAPDH,ATP5E,MRPS21,NDUFA13,UQCRQ,NDUFV3,UGT2B38,ATP5J2,UQCR11,NDUFC1,NDUFB11,NDUFB9,UQCR10,COX7C,COX7A2,NDUFA2,COX4I1,MT-ND5,TIMM13,PARK7,ACADS,MT-ND1,COX6C,SLC3A1,ATP5D,GCHFR,NDUFA1,NDUFA5,AKR7A5
GO:CC	envelope	GO:0031975	FALSE	4.11855e-16	15.3853	1305	91	31	26995	MT-CO1,NDUFA4,GAPDH,ATP5E,MRPS21,NDUFA13,UQCRQ,NDUFV3,UGT2B38,ATP5J2,UQCR11,NDUFC1,NDUFB11,NDUFB9,UQCR10,COX7C,COX7A2,NDUFA2,COX4I1,MT-ND5,TIMM13,PARK7,ACADS,MT-ND1,COX6C,SLC3A1,ATP5D,GCHFR,NDUFA1,NDUFA5,AKR7A5
GO:CC	respiratory chain complex I	GO:0045271	FALSE	3.41119e-15	14.4671	50	91	11	26995	NDUFA4,NDUFA13,NDUFV3,NDUFC1,NDUFB11,NDUFB9,NDUFA2,MT-ND5,MT-ND1,NDUFA1,NDUFA5
GO:CC	mitochondrial respiratory chain complex I	GO:0005747	FALSE	3.41119e-15	14.4671	50	91	11	26995	NDUFA4,NDUFA13,NDUFV3,NDUFC1,NDUFB11,NDUFB9,NDUFA2,MT-ND5,MT-ND1,NDUFA1,NDUFA5
GO:CC	NADH dehydrogenase complex	GO:0030964	FALSE	3.41119e-15	14.4671	50	91	11	26995	NDUFA4,NDUFA13,NDUFV3,NDUFC1,NDUFB11,NDUFB9,NDUFA2,MT-ND5,MT-ND1,NDUFA1,NDUFA5
GO:CC	cytoplasm	GO:0005737	FALSE	2.59443e-12	11.586	11561	91	75	26995	NAPSA,MT-CO1,NDUFA4,GAPDH,ATP5E,RPL41,MRPS21,HSPA1A,RPS2,NDUFA13,HSPH1,AACS,RPL21,RPL9,UQCRQ,NDUFV3,UGT2B38,ATP5J2,CYP2A4,UQCR11,NDUFC1,NDUFB11,NDUFB9,HSPA8,ACE,HSPE1,FAU,EPHX2,ARPP19,UQCR10,RPL35A,PCK1,ADH1,CRYZL2,ATPIF1,ZMYND10,COPS9,RPL29,COX7C,FTH1,RPS20,HINT2,COX7A2,RPL28,NDUFA2,COX4I1,ECI3,MT-ND5,LAMTOR4,DNAJA1,TIMM13,RPS27A,SLC17A3,HSP90AA1,RPLP2,PRDX5,PARK7,KHK,ACADS,MT-ND1,COX6C,ELOB,SLC…
GO:CC	transporter complex	GO:1990351	FALSE	2.78238e-12	11.5556	446	91	18	26995	FXYD2,MT-CO1,NDUFA4,NDUFA13,UQCRQ,NDUFV3,UQCR11,NDUFC1,NDUFB11,NDUFB9,UQCR10,NDUFA2,MT-ND5,TIMM13,CLCNKB,MT-ND1,NDUFA1,NDUFA5
GO:CC	cytochrome complex	GO:0070069	FALSE	2.79659e-12	11.5534	40	91	9	26995	MT-CO1,NDUFA4,UQCRQ,UQCR11,UQCR10,COX7C,COX7A2,COX4I1,COX6C
GO:CC	cytosolic ribosome	GO:0022626	TRUE	6.30262e-12	11.2005	130	91	12	26995	RPL41,RPS2,RPL21,RPL9,FAU,RPL35A,RPL29,RPS20,RPL28,RPS27A,RPLP2,RPL37
GO:CC	membrane protein complex	GO:0098796	FALSE	9.02564e-12	11.0445	1242	91	26	26995	FXYD2,MT-CO1,NDUFA4,ATP5E,NDUFA13,MEP1A,UQCRQ,NDUFV3,ATP5J2,UQCR11,NDUFC1,NDUFB11,NDUFB9,UQCR10,COX7C,COX7A2,NDUFA2,COX4I1,MT-ND5,LAMTOR4,CLCNKB,MT-ND1,COX6C,ATP5D,NDUFA1,NDUFA5
GO:CC	transmembrane transporter complex	GO:1902495	FALSE	1.58733e-11	10.7993	420	91	17	26995	FXYD2,MT-CO1,NDUFA4,NDUFA13,UQCRQ,NDUFV3,UQCR11,NDUFC1,NDUFB11,NDUFB9,UQCR10,NDUFA2,MT-ND5,CLCNKB,MT-ND1,NDUFA1,NDUFA5
GO:CC	ribosomal subunit	GO:0044391	FALSE	5.34765e-11	10.2718	202	91	13	26995	RPL41,MRPS21,RPS2,RPL21,RPL9,FAU,RPL35A,RPL29,RPS20,RPL28,RPS27A,RPLP2,RPL37
GO:CC	cytosolic large ribosomal subunit	GO:0022625	FALSE	2.00899e-08	7.69702	67	91	8	26995	RPL41,RPL21,RPL9,RPL35A,RPL29,RPL28,RPLP2,RPL37
GO:CC	protein-containing complex	GO:0032991	FALSE	5.74545e-08	7.24068	7427	91	54	26995	FXYD2,MT-CO1,NDUFA4,GAPDH,ATP5E,RPL41,MRPS21,HSPA1A,TTR,RPS2,NDUFA13,HSPH1,RPL21,RPL9,MEP1A,UQCRQ,NDUFV3,ATP5J2,UQCR11,NDUFC1,NDUFB11,NDUFB9,HSPA8,FAU,UQCR10,RPL35A,ATPIF1,SLC22A6,COPS9,RPL29,COX7C,RPS20,COX7A2,RPL28,NDUFA2,COX4I1,SLC5A8,MT-ND5,LAMTOR4,TIMM13,RPS27A,HSP90AA1,RPLP2,ANAPC13,PARK7,CLCNKB,MT-ND1,COX6C,ELOB,ATP5D,RPL37,GCHFR,NDUFA1,NDUFA5
GO:CC	mitochondrial respiratory chain complex IV	GO:0005751	FALSE	6.2129e-08	7.20671	25	91	6	26995	MT-CO1,NDUFA4,COX7C,COX7A2,COX4I1,COX6C
GO:CC	respiratory chain complex IV	GO:0045277	FALSE	1.31098e-07	6.8824	28	91	6	26995	MT-CO1,NDUFA4,COX7C,COX7A2,COX4I1,COX6C
GO:CC	organelle membrane	GO:0031090	FALSE	3.63689e-07	6.43927	3365	91	34	26995	MT-CO1,NDUFA4,GAPDH,ATP5E,MRPS21,NDUFA13,UQCRQ,NDUFV3,UGT2B38,ATP5J2,CYP2A4,UQCR11,NDUFC1,NDUFB11,NDUFB9,HSPA8,UQCR10,COX7C,COX7A2,NDUFA2,COX4I1,MT-ND5,LAMTOR4,TIMM13,SLC17A3,ACADS,MT-ND1,COX6C,SLC3A1,ATP5D,GCHFR,FKBP2,NDUFA1,NDUFA5
GO:CC	ribosome	GO:0005840	FALSE	4.95035e-07	6.30536	420	91	13	26995	RPL41,MRPS21,RPS2,RPL21,RPL9,FAU,RPL35A,RPL29,RPS20,RPL28,RPS27A,RPLP2,RPL37
GO:CC	catalytic complex	GO:1902494	FALSE	9.72327e-07	6.01219	1783	91	24	26995	MT-CO1,NDUFA4,ATP5E,NDUFA13,UQCRQ,NDUFV3,ATP5J2,UQCR11,NDUFC1,NDUFB11,NDUFB9,UQCR10,COX7C,COX7A2,NDUFA2,COX4I1,MT-ND5,ANAPC13,MT-ND1,COX6C,ELOB,ATP5D,NDUFA1,NDUFA5
GO:CC	large ribosomal subunit	GO:0015934	FALSE	3.50322e-06	5.45553	127	91	8	26995	RPL41,RPL21,RPL9,RPL35A,RPL29,RPL28,RPLP2,RPL37
GO:CC	mitochondrial respiratory chain complex III	GO:0005750	FALSE	1.74348e-05	4.75858	12	91	4	26995	MT-CO1,UQCRQ,UQCR11,UQCR10
GO:CC	respiratory chain complex III	GO:0045275	FALSE	1.74348e-05	4.75858	12	91	4	26995	MT-CO1,UQCRQ,UQCR11,UQCR10
GO:CC	membrane	GO:0016020	FALSE	0.00038025	3.41993	10191	91	57	26995	DEFB29,FXYD2,MT-CO1,NDUFA4,GAPDH,ATP5E,MRPS21,HSPA1A,NDUFA13,MEP1A,UQCRQ,NDUFV3,UGT2B38,ATP5J2,CYP2A4,UQCR11,NDUFC1,TMEM213,NDUFB11,NDUFB9,HSPA8,ACE,UQCR10,ADH1,SLC13A3,CRYZL2,ZMYND10,SLC22A6,RPL29,COX7C,COX7A2,NDUFA2,COX4I1,SLC5A8,MT-ND5,LAMTOR4,DNAJA1,CDH16,CCDC107,TIMM13,SLC17A3,HSP90AA1,PARK7,CLCNKB,SLC22A7,ACADS,MT-ND1,COX6C,SLC3A1,ATP5D,ACSS2,GCHFR,MIEN1,FKBP2,NDUFA1,NDUFA5,NENF
GO:CC	cytosol	GO:0005829	FALSE	0.000608712	3.21559	4105	91	32	26995	GAPDH,RPL41,HSPA1A,RPS2,HSPH1,AACS,RPL21,RPL9,HSPA8,FAU,EPHX2,RPL35A,PCK1,ADH1,RPL29,RPS20,RPL28,COX4I1,DNAJA1,RPS27A,HSP90AA1,RPLP2,PRDX5,PARK7,ELOB,RPL37,ACSS2,GCHFR,SERF2,MIEN1,CES1D,AKR7A5
[truncated: 104 more rows]

## Sheet: GO Up only in 5mASvsWT
source	term_name	term_id	highlighted	adjusted_p_value	negative_log10_of_adjusted_p_value	term_size	query_size	intersection_size	effective_domain_size	intersections
[truncated: 268 more rows]

## Sheet: GO Down only in 5mASvsWT
source	term_name	term_id	highlighted	adjusted_p_value	negative_log10_of_adjusted_p_value	term_size	query_size	intersection_size	effective_domain_size	intersections
[truncated: 59 more rows]

[truncated: 1 more sheets: GoTerms of exclusive Up&Down]
