# Supplementary material for: Extracellular vesicle miR-93-5p cargo regulates glomerular endothelial cell damage in Alport syndrome
Source: JCI Insight. 2026 Mar 23;11(6):e197643. doi: 10.1172/jci.insight.197643 (PMC13043101; doi:10.1172/jci.insight.197643)
Supplement: Supplemental data set 12 [file jciinsight-11-197643-s150.xlsx]

## Sheet: Int_C7_AS5mth_v_AS2mth
Gene	p_val	avg_log2FC	pct.1	pct.2	p_val_adj
Egf	1.07371e-24	-1.51795	0.857	0.985	3.46647e-20
Klk1	3.86192e-08	-1.46515	1	0.993	0.00124682
Cyp24a1	7.30536e-46	-1.32584	0.109	0.888	2.35854e-41
Slc6a19	1.59167e-29	-1.26006	0.829	0.963	5.1387e-25
Cyb5a	2.19381e-45	-1.24645	1	1	7.0827e-41
Pcbd1	3.2639e-43	-1.20329	0.983	0.993	1.05375e-38
Wfdc15b	2.56153e-22	-1.19076	0.851	0.955	8.26989e-18
Mpc1	5.51045e-47	-1.15841	0.977	1	1.77905e-42
Dnase1	8.50595e-33	-1.07719	0.977	1	2.74615e-28
Clec2h	1.96085e-25	-1.022	0.349	0.784	6.3306e-21
Dnajc12	2.84504e-29	-0.982439	0.754	0.948	9.18521e-25
Kap	3.17414e-21	-0.967453	1	1	1.02477e-16
Uqcrb	1.93693e-42	-0.958412	0.994	1	6.25338e-38
Ddt	9.29026e-36	-0.944603	0.966	1	2.99936e-31
Ttc36	2.32924e-39	-0.943123	1	1	7.51996e-35
Rpl9	8.53799e-40	-0.941087	0.989	1	2.75649e-35
Mpc2	3.10693e-39	-0.935686	0.989	1	1.00307e-34
G6pc	2.11001e-27	-0.935373	0.651	0.91	6.81217e-23
Ndufc2	5.84203e-34	-0.924982	0.983	1	1.8861e-29
Atp6v1g3	7.38551e-07	-0.91894	0.743	0.799	0.0238441
S100g	1.55188e-08	-0.898841	0.994	1	0.000501024
Fabp3	3.16707e-20	-0.890736	0.903	0.985	1.02249e-15
Cycs	8.7224e-31	-0.871556	0.994	1	2.81603e-26
Ppp1r1a	2.69435e-13	-0.86904	0.886	0.978	8.69869e-09
Prdx5	9.28501e-46	-0.868603	1	1	2.99767e-41
Atp5g2	4.06712e-37	-0.864601	0.977	1	1.31307e-32
Fth1	6.63671e-47	-0.854449	1	1	2.14266e-42
Fxyd2	2.00235e-45	-0.846809	1	1	6.46457e-41
Gatm	2.49254e-17	-0.843989	0.989	0.985	8.04717e-13
Cda	5.44462e-30	-0.828118	0.977	1	1.75779e-25
Bphl	4.67055e-28	-0.82031	0.909	0.978	1.50789e-23
Slc27a2	6.10396e-25	-0.819393	0.994	1	1.97066e-20
Ppia	2.88431e-45	-0.81086	1	1	9.31199e-41
Spp2	6.36082e-15	-0.81059	0.943	0.97	2.05359e-10
Acat1	2.35449e-27	-0.788967	0.983	0.985	7.60146e-23
Igfbp3	1.74511e-14	-0.787298	0.863	0.94	5.63409e-10
Inmt	1.61321e-24	-0.776897	0.983	1	5.20823e-20
Ndufa6	2.8159e-38	-0.765998	1	1	9.09113e-34
Apom	5.18464e-19	-0.762403	0.766	0.903	1.67386e-14
Dcxr	2.25638e-22	-0.762248	0.914	0.978	7.28474e-18
Pah	1.72861e-23	-0.757706	0.966	0.993	5.58083e-19
Defb1	5.01515e-09	-0.74917	0.914	0.963	0.000161914
Bola3	4.94589e-27	-0.74161	0.926	0.985	1.59678e-22
Rpl10	1.78064e-20	-0.740953	0.954	0.963	5.74879e-16
Cox5a	3.14089e-36	-0.740627	1	1	1.01404e-31
Cisd1	5.57695e-26	-0.734867	0.983	0.993	1.80052e-21
Scp2	9.39829e-31	-0.730152	1	1	3.03424e-26
Hint1	6.00844e-36	-0.723402	0.994	1	1.93982e-31
Gapdh	1.85297e-38	-0.722871	1	1	5.9823e-34
Dnajc19	6.07019e-26	-0.719075	0.931	0.993	1.95976e-21
Iscu	5.92036e-29	-0.713376	0.994	1	1.91139e-24
Cyp4b1	9.52492e-21	-0.706114	1	1	3.07512e-16
Ndufb9	4.04843e-33	-0.694855	0.989	1	1.30703e-28
Ndufa12	2.3059e-27	-0.681768	0.994	0.985	7.44458e-23
Fdx1	1.10943e-19	-0.681052	0.754	0.918	3.58179e-15
Mdh1	3.44468e-35	-0.680153	1	1	1.11212e-30
Atp5j	1.96806e-34	-0.675918	0.994	1	6.35387e-30
Nat8f1	2.90055e-23	-0.672421	0.989	1	9.36444e-19
Cox5b	5.93658e-37	-0.669655	1	1	1.91662e-32
Ndufb4	3.31773e-28	-0.667413	0.994	1	1.07113e-23
Ndufa4	5.84773e-41	-0.655703	1	1	1.88794e-36
D630023F18Rik	5.42086e-15	-0.649206	0.314	0.657	1.75012e-10
Cox8a	1.32483e-38	-0.648901	1	1	4.27721e-34
Commd3	2.32926e-18	-0.644474	0.84	0.963	7.52002e-14
Atp5h	3.77199e-28	-0.643248	1	1	1.21779e-23
Ypel3	4.82315e-20	-0.641752	0.891	0.985	1.55715e-15
Phyh	7.1385e-24	-0.64166	0.983	1	2.30466e-19
Nox4	1.31455e-12	-0.633308	0.829	0.925	4.24403e-08
Pdzk1ip1	2.53198e-20	-0.629746	1	1	8.1745e-16
Ndufb3	4.99382e-19	-0.62885	0.943	0.978	1.61226e-14
Cystm1	1.92713e-21	-0.625517	0.971	1	6.22175e-17
Mcee	1.07041e-15	-0.622383	0.811	0.918	3.45582e-11
Ccdc107	1.3158e-17	-0.620411	0.954	0.97	4.24806e-13
Sod2	8.7368e-23	-0.619823	0.989	0.985	2.82068e-18
Slco1a1	3.77021e-14	-0.618521	0.543	0.836	1.21721e-09
Cox4i1	6.8738e-39	-0.617007	1	1	2.21921e-34
Chchd10	9.53945e-31	-0.614036	0.994	1	3.07981e-26
Galnt11	1.84633e-19	-0.613088	0.92	0.978	5.96088e-15
Sdhb	3.97567e-23	-0.613083	0.983	0.993	1.28354e-18
Ndufb11	5.94406e-24	-0.612147	0.989	1	1.91904e-19
Hint2	6.53551e-19	-0.60857	0.983	0.993	2.10999e-14
Tmem174	1.74122e-17	-0.607031	0.937	0.963	5.62154e-13
Atp6v1f	2.75426e-21	-0.606313	0.977	0.978	8.89212e-17
Rpl21	3.94801e-32	-0.604381	1	1	1.27462e-27
Mocs2	4.57583e-16	-0.604245	0.789	0.94	1.47731e-11
Aspdh	6.14515e-14	-0.603699	0.64	0.828	1.98396e-09
Rida	1.08347e-21	-0.599598	0.989	0.993	3.49799e-17
Fmo1	1.51947e-16	-0.595157	0.96	0.993	4.9056e-12
Tbca	1.25078e-19	-0.590896	0.937	0.993	4.03813e-15
Chchd2	1.21358e-34	-0.590089	1	1	3.91804e-30
Prdx1	2.06792e-30	-0.586426	1	1	6.67628e-26
Pbld1	1.62237e-14	-0.584843	0.771	0.903	5.23781e-10
Mgst3	3.45345e-17	-0.583125	0.931	0.978	1.11495e-12
Calml4	7.93769e-22	-0.582408	0.983	1	2.56268e-17
Cldn10	1.0001e-12	-0.57975	0.88	0.955	3.22882e-08
Plscr2	7.41367e-18	-0.577637	0.954	0.993	2.3935e-13
Mettl26	2.111e-17	-0.574806	0.96	0.993	6.81536e-13
Ndufab1	4.60368e-20	-0.574486	0.989	0.97	1.4863e-15
Cela1	7.52227e-15	-0.574099	0.943	0.97	2.42857e-10
Ndufb6	5.60913e-21	-0.572074	0.983	1	1.81091e-16
Naca	1.00217e-23	-0.569619	0.994	0.985	3.23551e-19
Gstt2	1.34594e-18	-0.566032	0.937	0.993	4.34537e-14
Rps7	1.75637e-30	-0.560869	1	1	5.67044e-26
Cmbl	8.55543e-15	-0.560068	0.914	0.948	2.76212e-10
Ftl1	1.77118e-25	-0.559822	1	1	5.71824e-21
Atp5g1	1.31484e-25	-0.558485	1	0.993	4.24497e-21
Pttg1	5.09014e-12	-0.558164	0.663	0.843	1.64335e-07
Amacr	1.70133e-13	-0.552776	0.926	0.963	5.49276e-09
Pcca	7.05433e-14	-0.551838	0.766	0.91	2.27749e-09
Acyp2	1.5037e-13	-0.551317	0.486	0.746	4.85471e-09
2610528J11Rik	8.53727e-11	-0.550082	0.56	0.746	2.75626e-06
Auh	5.98478e-14	-0.546607	0.777	0.881	1.93219e-09
Smdt1	6.5326e-21	-0.54631	0.989	0.985	2.10905e-16
Atpif1	5.94284e-25	-0.545396	0.994	1	1.91865e-20
Akr1a1	4.79883e-26	-0.541955	1	1	1.5493e-21
Mrps36	7.87862e-14	-0.541412	0.914	0.955	2.54361e-09
Mrps33	2.31666e-15	-0.541133	0.851	0.948	7.47935e-11
Pam16	2.30262e-11	-0.537383	0.651	0.799	7.43401e-07
Atp6v1g1	5.50264e-15	-0.536947	0.989	0.985	1.77653e-10
2310039H08Rik	2.16714e-12	-0.532919	0.8	0.896	6.99661e-08
BC024386	6.14812e-14	-0.531677	0.514	0.761	1.98492e-09
Eny2	8.30612e-12	-0.52919	0.88	0.933	2.68163e-07
Hibadh	2.42018e-15	-0.527535	0.971	0.993	7.81355e-11
Pnkd	7.17896e-13	-0.52691	0.92	0.955	2.31773e-08
Rnf7	9.18496e-15	-0.525528	0.817	0.925	2.96536e-10
Tstd1	7.10765e-15	-0.520831	0.377	0.724	2.2947e-10
Cox7a2	3.62959e-30	-0.517321	1	1	1.17181e-25
Acss1	3.75035e-09	-0.517075	0.857	0.896	0.00012108
Ndufb5	9.38888e-20	-0.514309	0.983	1	3.0312e-15
0610005C13Rik	2.41458e-14	-0.5129	0.914	0.963	7.79547e-10
Cebpzos	4.00838e-10	-0.50968	0.691	0.843	1.29411e-05
1810059H22Rik	4.41243e-15	-0.508977	0.377	0.739	1.42455e-10
2300009A05Rik	6.38935e-13	-0.508309	0.817	0.903	2.0628e-08
Acot13	2.824e-16	-0.507485	0.954	0.97	9.11729e-12
Aldh6a1	7.6928e-16	-0.500991	0.977	0.985	2.48362e-11
Rpl29	1.01206e-20	-0.500614	1	1	3.26743e-16
Bri3	1.59241e-18	-0.499052	0.994	0.993	5.14109e-14
Adhfe1	4.18997e-12	-0.496766	0.851	0.948	1.35273e-07
Atp5c1	7.41157e-22	-0.49671	0.994	0.993	2.39283e-17
Mrps24	6.61581e-16	-0.496265	0.949	0.955	2.13591e-11
Ubb	1.51982e-24	-0.496264	1	1	4.90675e-20
Spcs1	9.79079e-13	-0.494912	0.966	0.963	3.16096e-08
Park7	7.95273e-19	-0.493874	0.994	1	2.56754e-14
Hmgcl	4.19154e-11	-0.491785	0.869	0.91	1.35324e-06
Cenpx	1.66458e-12	-0.491592	0.874	0.94	5.37408e-08
Slc7a13	3.73426e-07	-0.491544	0.851	0.903	0.012056
Gng5	2.15477e-16	-0.491483	0.983	1	6.95667e-12
Dbi	6.18614e-25	-0.49138	1	1	1.99719e-20
Car3	2.34486e-07	-0.488686	0.24	0.493	0.00757039
Cox14	1.63284e-13	-0.488627	0.931	0.978	5.27161e-09
Cryl1	4.98966e-12	-0.487912	0.977	0.985	1.61091e-07
Pfdn1	4.76838e-10	-0.487201	0.909	0.933	1.53947e-05
Emc6	1.36679e-12	-0.48628	0.903	0.948	4.41268e-08
Pxmp2	2.44352e-12	-0.485321	0.611	0.813	7.88892e-08
Gm5617	1.86499e-11	-0.482995	0.486	0.761	6.02111e-07
Idh2	1.13394e-13	-0.482907	0.983	0.985	3.66091e-09
Zfp706	2.14938e-15	-0.478157	0.994	0.993	6.93926e-11
Pigp	6.54775e-10	-0.477189	0.657	0.799	2.11394e-05
Pfdn5	6.31339e-19	-0.477164	0.994	1	2.03828e-14
Mrpl20	1.52024e-12	-0.475869	0.937	0.97	4.9081e-08
Hsd11b1	4.66701e-10	-0.474932	0.737	0.836	1.50674e-05
Ndufa13	7.64647e-22	-0.474721	0.994	1	2.46866e-17
Selenbp1	8.89228e-14	-0.474174	0.983	0.993	2.87087e-09
Glod5	8.85984e-12	-0.474007	0.56	0.799	2.8604e-07
Kl	6.6374e-10	-0.47314	0.92	0.993	2.14288e-05
Mrpl42	1.0353e-12	-0.472325	0.931	0.948	3.34246e-08
Sdhd	1.67957e-12	-0.470476	0.914	0.978	5.42251e-08
Aspa	2.28203e-10	-0.470286	0.674	0.836	7.36753e-06
Tnfaip8	4.44417e-12	-0.469101	0.903	0.925	1.4348e-07
Uqcrc2	1.91363e-14	-0.468789	0.966	0.97	6.17816e-10
Ascc1	6.05823e-10	-0.466517	0.88	0.94	1.9559e-05
Nedd8	1.733e-14	-0.465276	0.983	0.993	5.595e-10
Etfa	4.38125e-13	-0.465252	0.96	0.978	1.41449e-08
Oaz1	7.49774e-20	-0.461487	1	1	2.42065e-15
Gpx1	2.12999e-18	-0.460911	1	1	6.87667e-14
Isca2	4.4479e-10	-0.460019	0.554	0.761	1.436e-05
Atp6v0e	1.18631e-11	-0.45787	0.994	0.978	3.83002e-07
Sap30	2.15445e-11	-0.457771	0.531	0.761	6.95565e-07
Gchfr	1.67513e-08	-0.456475	0.64	0.776	0.000540817
Txndc17	2.47339e-12	-0.456447	0.971	0.993	7.98533e-08
Mrpl34	6.47717e-12	-0.455698	0.914	0.97	2.09116e-07
Cirbp	7.30269e-09	-0.455304	0.549	0.724	0.000235767
Acy3	2.41223e-09	-0.454693	1	1	7.78788e-05
Rpl11	2.52935e-24	-0.454223	1	1	8.16601e-20
Ndufs5	1.6698e-13	-0.452137	0.977	1	5.39096e-09
Uqcrfs1	5.53106e-15	-0.452049	1	1	1.7857e-10
Pipox	2.03314e-11	-0.451467	0.926	0.955	6.56401e-07
Kxd1	1.49644e-09	-0.450655	0.766	0.881	4.83127e-05
Micos13	1.23267e-15	-0.450001	0.994	1	3.97967e-11
Churc1	2.0111e-10	-0.449529	0.64	0.799	6.49284e-06
Rpp21	3.25919e-10	-0.449054	0.709	0.881	1.05223e-05
Ccs	7.0837e-09	-0.448652	0.891	0.933	0.000228697
Gm44386	1.18233e-08	-0.44689	0.434	0.642	0.000381714
Sdhaf1	1.03097e-10	-0.445987	0.56	0.799	3.32848e-06
Gabarapl2	1.00672e-12	-0.444634	0.931	0.948	3.25018e-08
Zmynd10	5.38751e-09	-0.443	0.766	0.866	0.000173936
Sumo2	3.35396e-09	-0.442922	0.909	0.948	0.000108283
Acadm	1.13824e-09	-0.442203	0.989	0.993	3.67481e-05
D8Ertd738e	1.10472e-11	-0.441515	0.977	0.993	3.56659e-07
Cox7b	9.43827e-18	-0.441323	0.983	1	3.04715e-13
Timm8b	5.16882e-13	-0.440602	0.949	0.985	1.66875e-08
Aldob	2.61952e-17	-0.438185	1	1	8.45713e-13
Nop10	5.29055e-12	-0.43685	0.971	0.978	1.70806e-07
Iah1	1.8736e-13	-0.436694	0.966	0.985	6.04893e-09
Lamtor2	3.08225e-11	-0.434354	0.926	0.955	9.95104e-07
Mrps14	1.7503e-09	-0.430668	0.84	0.91	5.65085e-05
Tma7	1.81416e-11	-0.42889	0.977	0.97	5.85702e-07
Mcrip2	1.90961e-09	-0.428868	0.903	0.948	6.16518e-05
Cryzl2	1.78983e-09	-0.42613	0.949	0.955	5.77846e-05
Rpl15	6.64075e-16	-0.425256	1	0.993	2.14397e-11
Oxct1	1.21375e-13	-0.423705	0.989	1	3.9186e-09
Uqcrh	3.16456e-16	-0.422771	1	1	1.02168e-11
Slc25a4	1.29621e-12	-0.420764	0.994	0.993	4.1848e-08
S100a1	5.35959e-10	-0.419806	0.983	1	1.73034e-05
Tmem223	1.58812e-07	-0.416514	0.789	0.866	0.00512723
Aldh8a1	1.15312e-09	-0.41625	0.869	0.925	3.72285e-05
G0s2	5.01313e-09	-0.415957	0.611	0.776	0.000161849
Ndufs3	9.12606e-11	-0.412735	0.96	0.963	2.94635e-06
Pmpcb	2.48883e-08	-0.412462	0.857	0.918	0.000803518
Ndufb8	1.9279e-15	-0.412107	1	1	6.22423e-11
Fbp1	9.32523e-12	-0.410982	1	0.993	3.01065e-07
Atp6v1e1	1.24884e-12	-0.409083	0.989	0.985	4.03189e-08
Acsm2	2.72906e-14	-0.408251	0.994	1	8.81077e-10
Glyat	2.06784e-12	-0.404929	0.994	0.993	6.67601e-08
Chpt1	3.26471e-11	-0.404477	0.994	1	1.05401e-06
Fis1	3.59227e-11	-0.404206	0.989	0.978	1.15976e-06
Nme2	2.20398e-18	-0.403401	1	1	7.11556e-14
Ndufv2	6.21724e-13	-0.403001	0.977	0.97	2.00724e-08
Vamp8	1.41544e-12	-0.402581	0.977	0.985	4.56975e-08
Spns3	1.1452e-07	-0.401876	0.429	0.634	0.00369729
Srp9	7.5103e-10	-0.401385	0.926	0.955	2.4247e-05
Guca2b	3.17383e-09	-0.400786	0.977	0.985	0.000102467
Coa3	5.06824e-10	-0.400039	0.937	0.963	1.63628e-05
Slc5a12	6.17028e-09	-0.398558	0.229	0.515	0.000199207
Mrpl51	3.5763e-09	-0.397127	0.903	0.94	0.000115461
Ssr4	2.67613e-10	-0.396883	0.914	0.955	8.6399e-06
Chmp6	1.20841e-08	-0.395222	0.714	0.813	0.000390135
Lamtor4	2.54045e-10	-0.394706	0.994	0.955	8.20186e-06
Gm15638	9.15674e-10	-0.39393	0.383	0.634	2.95625e-05
Polr1d	4.74583e-09	-0.39368	0.943	0.963	0.000153219
Grcc10	9.75633e-13	-0.392251	0.983	1	3.14983e-08
Mif	3.61357e-10	-0.391751	0.994	0.993	1.16664e-05
Esd	3.65541e-11	-0.391503	0.977	1	1.18015e-06
Smim24	1.47778e-08	-0.391222	0.846	0.888	0.0004771
Slc25a5	3.23265e-16	-0.391134	0.994	1	1.04366e-11
Rab3ip	1.38892e-08	-0.39059	0.926	0.978	0.000448413
Cox20	8.87041e-10	-0.390463	0.897	0.963	2.86381e-05
0610009B22Rik	3.72438e-10	-0.389735	0.526	0.761	1.20242e-05
Upb1	4.70102e-07	-0.388828	0.68	0.806	0.0151772
Aadat	4.72572e-08	-0.388416	0.634	0.828	0.0015257
Hagh	5.85269e-10	-0.38734	0.937	0.978	1.88954e-05
Rpl17	9.6141e-10	-0.386976	0.994	0.993	3.10391e-05
Ndufa5	8.15356e-12	-0.385285	0.994	1	2.63238e-07
Ndufs4	3.63759e-09	-0.384957	0.92	0.963	0.00011744
Sugct	7.74823e-08	-0.383493	0.749	0.828	0.00250152
Paip2	2.87747e-07	-0.383253	0.869	0.948	0.0092899
Ech1	3.06775e-12	-0.381708	0.989	0.993	9.90423e-08
Malsu1	2.40225e-08	-0.381185	0.56	0.769	0.000775565
Cideb	1.05123e-06	-0.380704	0.76	0.843	0.0339389
Tmbim4	3.91843e-11	-0.37994	0.994	0.985	1.26506e-06
Sdhaf4	7.08326e-09	-0.379482	0.503	0.716	0.000228683
Gm10076	5.62197e-09	-0.379229	0.846	0.896	0.000181505
Rsrp1	4.168e-08	-0.378291	0.983	0.978	0.00134564
Bnip3	1.6935e-08	-0.378159	0.903	0.91	0.000546746
Slc7a9	3.56569e-07	-0.377828	0.863	0.881	0.0115118
Smim8	4.60575e-08	-0.377515	0.509	0.716	0.00148697
Mien1	4.16852e-10	-0.376585	0.937	0.933	1.34581e-05
Aldh9a1	1.44324e-08	-0.375464	0.92	0.948	0.00046595
Atp5f1	1.35536e-14	-0.375333	1	1	4.37578e-10
Tmem238	4.51361e-07	-0.373776	0.811	0.858	0.0145722
Scand1	3.17891e-10	-0.372585	0.983	0.985	1.02631e-05
Rps2	1.34331e-16	-0.371789	0.994	1	4.33689e-12
Mrps28	1.15431e-06	-0.371602	0.589	0.769	0.0372667
Mrps21	1.66175e-07	-0.37149	0.977	1	0.00536496
Fahd1	1.28262e-06	-0.371147	0.806	0.866	0.0414093
Azgp1	6.90769e-07	-0.369728	0.509	0.709	0.0223015
Chchd7	3.57581e-08	-0.369648	0.806	0.888	0.00115445
Rps8	2.22921e-18	-0.369411	1	1	7.19699e-14
Higd2a	2.87785e-10	-0.368059	0.977	0.985	9.29113e-06
Bola1	6.52571e-09	-0.367867	0.691	0.813	0.000210682
Ndufa8	2.19314e-08	-0.366455	0.971	0.978	0.000708056
Ppdpf	9.92278e-08	-0.365585	0.869	0.925	0.00320357
Guk1	3.47958e-08	-0.364742	0.766	0.888	0.00112338
Cox6c	6.74945e-22	-0.363764	1	1	2.17906e-17
Fkbp3	5.69754e-07	-0.361355	0.714	0.806	0.0183945
2010320M18Rik	6.63824e-09	-0.361042	0.389	0.664	0.000214316
Hsd17b10	2.39489e-08	-0.360499	0.771	0.858	0.00077319
Cnbp	1.31561e-08	-0.360316	0.96	1	0.000424745
Bex4	3.86114e-07	-0.360227	0.406	0.634	0.0124657
Gm15883	1.00589e-07	-0.360201	0.291	0.545	0.00324751
Btf3	7.56934e-11	-0.358001	0.966	0.978	2.44376e-06
H2afv	1.13789e-07	-0.356906	0.96	0.963	0.00367369
Gstk1	1.31172e-06	-0.356471	0.646	0.776	0.0423487
Snrpd3	8.7266e-07	-0.356312	0.931	0.933	0.0281738
Itm2b	9.06787e-14	-0.356236	1	1	2.92756e-09
Oxld1	8.98819e-10	-0.355482	0.36	0.642	2.90184e-05
Gm19950	1.07718e-06	-0.354833	0.914	0.933	0.0347767
H3f3a	1.30111e-08	-0.354523	1	0.993	0.000420063
Erich4	2.05247e-07	-0.354383	0.611	0.769	0.00662638
Sirt3	5.39313e-07	-0.35408	0.703	0.813	0.0174117
Errfi1	4.74843e-08	-0.34983	0.994	0.948	0.00153303
C1d	1.98488e-07	-0.34863	0.749	0.866	0.00640819
Rpl6	2.9977e-13	-0.348127	1	1	9.67807e-09
Gm10804	1.73899e-07	-0.346796	0.44	0.642	0.00561434
Higd1a	8.72735e-07	-0.345901	0.96	0.97	0.0281762
Dnajc15	1.8948e-07	-0.34252	0.823	0.918	0.00611735
Gstz1	2.9106e-07	-0.341841	0.914	0.896	0.00939687
Suclg1	7.99161e-08	-0.339598	0.971	0.985	0.00258009
Suclg2	9.70971e-08	-0.337694	0.966	0.963	0.00313478
Ndufb10	1.05388e-07	-0.337679	1	1	0.00340246
Gkap1	1.44663e-07	-0.337272	0.549	0.731	0.00467044
Smpdl3a	1.8219e-08	-0.336525	0.983	0.985	0.000588201
Ivd	2.09455e-07	-0.3364	0.96	0.97	0.00676227
Mrpl14	1.51765e-06	-0.335576	0.886	0.94	0.0489973
Rpl13	3.58382e-20	-0.334169	1	1	1.15704e-15
Tmem205	2.58232e-07	-0.33255	0.954	0.963	0.00833703
Trappc6b	4.21513e-07	-0.328321	0.68	0.828	0.0136085
Slc25a3	6.24523e-11	-0.327514	1	1	2.01627e-06
Txn1	3.77799e-08	-0.32737	0.977	0.985	0.00121973
Miox	5.9611e-08	-0.327124	1	1	0.00192454
Ndufs7	2.01757e-07	-0.326845	0.983	0.978	0.00651373
Id2	5.54668e-08	-0.326338	0.977	0.985	0.00179075
Dpy30	7.90087e-07	-0.32604	0.611	0.769	0.025508
Sord	2.60957e-09	-0.325893	1	1	8.42499e-05
Vkorc1	8.74659e-07	-0.325691	0.903	0.903	0.0282384
Gabarapl1	8.81481e-09	-0.325097	0.994	0.993	0.000284586
Tomm20	1.07624e-07	-0.324826	0.977	0.978	0.00347465
Pigyl	2.92774e-07	-0.324377	0.663	0.791	0.00945222
Ass1	4.50955e-07	-0.322306	1	0.993	0.0145591
Hspe1	2.49916e-09	-0.319153	0.994	1	8.06852e-05
Rpl18	2.14543e-12	-0.318621	1	1	6.92651e-08
Cox7a2l	3.58939e-08	-0.315115	0.971	0.978	0.00115884
Ccpg1os	2.67582e-07	-0.315073	0.314	0.545	0.0086389
Gm17750	1.24587e-08	-0.314592	0.343	0.612	0.000402231
Eif3k	1.95402e-08	-0.31393	0.966	0.963	0.000630856
Ndfip1	5.6274e-08	-0.3136	0.983	0.985	0.00181681
Micos10	5.2928e-12	-0.312736	0.994	1	1.70878e-07
Rps13	1.92927e-10	-0.312279	0.994	1	6.22866e-06
C1qtnf3	4.12455e-07	-0.311999	0.383	0.612	0.0133161
Hsbp1	7.18818e-07	-0.31135	0.971	0.97	0.023207
Rpl30	4.13975e-10	-0.310988	0.994	1	1.33652e-05
Cox6a1	1.64695e-11	-0.307383	1	1	5.31718e-07
Snhg4	9.73536e-08	-0.307037	0.234	0.485	0.00314306
Rpl14	2.49031e-11	-0.304857	1	0.993	8.03995e-07
Rnf5	1.21487e-06	-0.301942	0.766	0.881	0.0392221
Atp5l	2.08699e-12	-0.299344	1	1	6.73783e-08
Clybl	7.69524e-08	-0.29872	0.634	0.836	0.00248441
Serf2	4.70524e-12	-0.298503	1	1	1.51909e-07
Mrpl12	1.0391e-07	-0.296402	0.989	1	0.00335474
Pecr	4.04873e-07	-0.293639	0.983	0.985	0.0130713
Rpl24	9.88904e-10	-0.291429	1	1	3.19268e-05
Rdh14	1.52382e-07	-0.290557	0.497	0.694	0.00491965
Rps3a1	3.35111e-11	-0.290261	1	1	1.08191e-06
Rps27a	4.91281e-13	-0.287381	1	1	1.5861e-08
Sucnr1	6.19473e-08	-0.286295	0.28	0.537	0.00199997
Camta1	6.50915e-07	-0.283287	0.303	0.537	0.0210148
Ghitm	8.37132e-08	-0.280993	0.994	0.993	0.00270268
Cltrn	1.37253e-06	-0.27399	1	1	0.0443122
Rpl23	7.09552e-13	-0.272373	1	1	2.29079e-08
Hnf4aos	3.27031e-07	-0.256498	0.177	0.418	0.0105582
Socs7	5.92402e-10	0.250538	0.406	0.09	1.91257e-05
Per2	1.2356e-07	0.251168	0.469	0.187	0.00398914
Itgb2	1.50572e-08	0.251893	0.389	0.097	0.000486121
Myl6	1.07353e-08	0.252615	1	1	0.00034659
Jmjd6	1.91485e-07	0.253785	0.566	0.254	0.0061821
Tssc4	1.07743e-06	0.255344	0.571	0.299	0.0347848
Bak1	2.02272e-10	0.255988	0.377	0.067	6.53035e-06
Man2a2	8.38887e-07	0.25614	0.56	0.276	0.0270835
Ckap4	1.47471e-08	0.256474	0.423	0.134	0.000476109
Cd248	1.24921e-09	0.25733	0.469	0.134	4.03306e-05
Ttyh2	3.04553e-08	0.258153	0.537	0.216	0.00098325
Cybc1	4.84297e-07	0.259624	0.531	0.224	0.0156355
Mgl2	1.97629e-09	0.259837	0.377	0.075	6.38046e-05
Nploc4	5.26699e-07	0.259928	0.617	0.321	0.0170045
Pkd1	6.82859e-07	0.26007	0.691	0.41	0.0220461
Nop58	7.9983e-08	0.260103	0.457	0.164	0.00258225
Safb	9.07263e-07	0.260277	0.709	0.418	0.029291
Nr1h3	1.53055e-07	0.262309	0.657	0.366	0.00494138
Ptpn11	9.52874e-07	0.262441	0.657	0.373	0.0307635
Tes	3.20475e-07	0.263725	0.543	0.261	0.0103465
Cldn3	2.34731e-09	0.264686	0.434	0.112	7.57829e-05
Acin1	7.81326e-08	0.264843	0.669	0.358	0.00252251
Zswim8	4.10012e-07	0.265155	0.709	0.403	0.0132372
Dusp16	1.05883e-08	0.265398	0.531	0.216	0.000341843
Kdm2a	5.34627e-07	0.265656	0.463	0.194	0.0172604
Cxcl1	1.26922e-10	0.266516	0.406	0.075	4.09767e-06
Ccl8	7.89793e-09	0.267839	0.303	0.045	0.000254985
Tmem127	1.13466e-06	0.268348	0.72	0.448	0.0366325
Sgk1	6.61855e-07	0.268348	0.949	0.761	0.021368
Lsp1	1.79737e-07	0.26899	0.663	0.351	0.00580281
Pxdn	1.32625e-07	0.271678	0.663	0.343	0.0042818
Cybb	6.16132e-10	0.272385	0.446	0.112	1.98918e-05
Vps52	1.16985e-07	0.272837	0.623	0.306	0.00377686
Htt	1.81547e-07	0.273093	0.537	0.239	0.00586125
Rcn1	2.8851e-07	0.273183	0.589	0.284	0.00931455
Nectin2	1.29071e-07	0.273214	0.646	0.343	0.00416705
Phldb1	7.4189e-07	0.274757	0.629	0.358	0.0239519
Grina	7.00256e-07	0.274912	1	0.97	0.0226078
Pa2g4	2.36951e-07	0.275892	0.663	0.343	0.00764997
Cltc	1.07069e-06	0.27615	0.966	0.918	0.0345673
Nolc1	6.24149e-07	0.276363	0.531	0.276	0.0201506
Lcp1	1.27601e-07	0.276608	0.543	0.231	0.0041196
Cck	5.0136e-10	0.278148	0.326	0.037	1.61864e-05
Cfl1	1.44969e-06	0.278227	0.994	0.963	0.0468033
Fkbp10	7.35565e-07	0.279115	0.406	0.149	0.0237477
Ppp1r18	7.15164e-08	0.279135	0.434	0.149	0.00230891
Uchl1	1.71436e-08	0.279578	0.526	0.216	0.000553482
Egr2	1.3778e-11	0.280191	0.36	0.037	4.44824e-07
Vars	1.27728e-06	0.280428	0.589	0.321	0.0412371
Osmr	9.29249e-09	0.280849	0.514	0.194	0.000300008
Gtf2f1	4.84122e-07	0.282029	0.589	0.291	0.0156299
Tnip1	9.14967e-09	0.282448	0.543	0.201	0.000295397
Gpat4	3.32478e-07	0.283696	0.737	0.44	0.0107341
Tpcn1	5.79491e-07	0.284231	0.794	0.515	0.0187089
Atp6v0a2	1.29581e-06	0.284551	0.674	0.403	0.0418353
R3hdm4	3.11366e-09	0.285225	0.789	0.537	0.000100524
Sun2	1.08696e-08	0.285498	0.52	0.187	0.000350925
Gns	1.03322e-06	0.285683	0.96	0.881	0.0333574
Rpl4	2.01442e-08	0.285686	1	1	0.000650354
Ccl6	2.21324e-09	0.286289	0.491	0.157	7.14544e-05
Actr2	6.54023e-07	0.286615	0.903	0.776	0.0211151
Slc5a11	8.8484e-08	0.28686	0.594	0.284	0.0028567
S100a4	1.30547e-08	0.28741	0.537	0.209	0.000421471
Dgkz	1.07481e-06	0.288842	0.68	0.41	0.0347002
Relb	3.17406e-08	0.289086	0.457	0.164	0.00102474
Hspb8	9.01584e-08	0.289237	0.514	0.216	0.00291076
Srsf9	1.2228e-07	0.289818	0.731	0.455	0.00394782
Pfkp	9.90697e-08	0.290072	0.686	0.373	0.00319847
Ndufb1-ps	7.71322e-08	0.291128	1	0.985	0.00249021
Cd44	2.58729e-09	0.291301	0.417	0.112	8.35307e-05
Rusc2	6.65388e-07	0.291769	0.554	0.269	0.0214821
Col6a3	4.18833e-07	0.292436	0.703	0.425	0.013522
Zmat3	3.39354e-08	0.292857	0.48	0.179	0.0010956
Cic	3.81225e-07	0.292887	0.646	0.343	0.0123079
Pan3	2.27425e-10	0.293123	0.549	0.201	7.34242e-06
Nudc	9.16702e-08	0.2947	0.857	0.679	0.00295957
Crispld2	3.51207e-07	0.294723	0.463	0.194	0.0113387
Adgre1	3.9413e-09	0.294827	0.446	0.142	0.000127245
Atp9a	7.89188e-08	0.296281	0.72	0.44	0.00254789
Nfya	3.03058e-09	0.296528	0.531	0.194	9.78424e-05
Ipo9	4.10859e-08	0.296744	0.594	0.284	0.00132646
Snta1	1.50146e-06	0.297318	0.697	0.463	0.0484747
Sec61g	2.20186e-08	0.297331	1	0.985	0.000710872
Ddi2	1.14231e-06	0.297412	0.709	0.418	0.0368795
Fam207a	6.58823e-07	0.297431	0.594	0.336	0.0212701
Ppp1r9b	2.47991e-07	0.297517	0.617	0.313	0.00800639
Zdhhc9	6.46464e-09	0.297968	0.531	0.209	0.000208711
Ifngr2	2.57352e-08	0.298005	0.623	0.284	0.000830862
Trip6	5.97123e-07	0.298107	0.697	0.433	0.0192781
Loxl2	1.84092e-07	0.29837	0.394	0.127	0.00594341
Rplp1	2.46985e-09	0.298642	1	1	7.97392e-05
Serpina10	1.03264e-12	0.298938	0.343	0.015	3.33387e-08
Fus	2.78751e-07	0.299488	0.891	0.672	0.00899947
Sbno2	1.62504e-09	0.300621	0.611	0.261	5.24644e-05
Kctd10	6.7227e-08	0.301058	0.697	0.433	0.00217042
Lamc2	3.37075e-08	0.301295	0.497	0.194	0.00108825
Laptm4a	4.51472e-08	0.301425	0.994	0.978	0.00145758
Sash1	3.98411e-07	0.301694	0.6	0.299	0.0128627
Mroh1	9.36212e-07	0.30173	0.691	0.433	0.0302256
Anapc5	9.74351e-07	0.30215	0.926	0.836	0.0314569
Bcam	2.08126e-07	0.302714	0.994	0.963	0.00671934
Arglu1	2.00388e-07	0.303821	0.806	0.597	0.00646953
Cdkn1a	1.68809e-09	0.303878	0.406	0.097	5.44999e-05
Arf3	8.46029e-07	0.304205	0.886	0.739	0.0273141
Lsm14b	1.25692e-08	0.304909	0.623	0.284	0.000405795
Bud31	5.33715e-07	0.305407	0.909	0.724	0.017231
Plekho1	9.0491e-07	0.305769	0.686	0.418	0.029215
Lrp10	2.16195e-07	0.306008	0.949	0.858	0.00697985
Tpm2	5.92909e-07	0.306214	0.589	0.306	0.0191421
Anxa1	1.08689e-06	0.306298	0.8	0.53	0.0350902
Adamts2	1.75885e-13	0.306604	0.457	0.06	5.67846e-09
Psmd2	3.26425e-07	0.306708	0.926	0.799	0.0105386
Zbtb7a	1.27708e-08	0.30734	0.526	0.209	0.000412306
Khsrp	6.24095e-11	0.307628	0.486	0.127	2.01489e-06
Krt18	5.54668e-08	0.307819	0.48	0.187	0.00179075
Cldn1	7.24477e-08	0.308035	0.549	0.239	0.00233897
Ier5	1.63874e-07	0.308048	0.714	0.418	0.00529068
Sdc3	1.0318e-07	0.308271	0.537	0.254	0.00333118
Rpl3	2.59051e-08	0.308974	0.994	0.993	0.000836345
Plbd1	8.29648e-08	0.309759	0.543	0.246	0.00267852
Lamb1	4.99387e-07	0.310169	0.909	0.746	0.0161227
Dnajb4	1.16017e-07	0.310611	0.64	0.373	0.0037456
Itpripl2	1.15974e-06	0.311097	0.577	0.306	0.0374423
Cdc42bpb	1.06014e-09	0.312242	0.617	0.269	3.42268e-05
Dhx9	1.04142e-07	0.312976	0.794	0.493	0.00336221
Gls	6.73855e-07	0.314091	0.949	0.806	0.0217554
Kpnb1	5.56503e-08	0.314221	0.8	0.59	0.00179667
Reep6	1.14753e-08	0.314268	0.623	0.306	0.000370481
Fuca1	7.34566e-07	0.314278	0.983	0.903	0.0237154
Ubd	1.56986e-12	0.314783	0.434	0.06	5.06829e-08
Serbp1	1.93483e-07	0.31507	0.96	0.866	0.00624659
Hebp1	1.5381e-08	0.315121	0.669	0.343	0.000496576
Acly	3.3034e-07	0.315214	0.909	0.776	0.010665
Sil1	1.30114e-07	0.316203	0.68	0.403	0.00420074
Mtmr4	1.40871e-08	0.316517	0.594	0.284	0.000454804
Ywhae	2.45948e-08	0.318153	0.994	0.948	0.000794043
2023-09-11	3.56073e-08	0.318209	0.846	0.552	0.00114958
Phlda3	1.35026e-07	0.318387	0.503	0.209	0.00435931
Shisa5	8.71238e-07	0.318878	0.926	0.806	0.0281279
Eif2b5	9.93905e-08	0.319262	0.651	0.366	0.00320882
Nes	1.06201e-07	0.319419	0.726	0.433	0.00342869
Psen1	2.12666e-08	0.319484	0.686	0.381	0.000686592
Dpp7	3.53654e-07	0.319949	0.834	0.59	0.0114177
Net1	4.5985e-07	0.320442	0.749	0.515	0.0148463
Nr2f2	1.37059e-06	0.320555	0.926	0.784	0.0442495
Dpysl3	4.20812e-13	0.320906	0.52	0.112	1.35859e-08
Mast2	2.79061e-08	0.321574	0.629	0.336	0.000900948
Mid1ip1	1.40164e-08	0.322253	0.823	0.53	0.000452518
Dnajb2	1.01157e-08	0.322397	0.674	0.328	0.000326585
Atn1	7.20706e-07	0.322536	0.629	0.373	0.023268
Srsf7	9.89298e-07	0.322634	0.846	0.634	0.0319395
Dync1h1	6.79957e-07	0.323562	0.971	0.896	0.0219524
Vcp	7.93228e-08	0.323666	0.983	0.948	0.00256094
Pcdh1	2.93442e-08	0.324671	0.64	0.313	0.000947379
Tmed9	3.74691e-07	0.324794	0.931	0.799	0.0120969
Cldn7	6.78767e-08	0.324992	0.651	0.321	0.0021914
Stmn1	6.30477e-07	0.326023	0.789	0.545	0.020355
Sema3c	9.92198e-09	0.326105	0.629	0.321	0.000320331
Tgfb1	3.5702e-09	0.326119	0.6	0.254	0.000115264
Tmem259	4.59821e-07	0.326221	0.937	0.813	0.0148453
Psmc1	1.73291e-07	0.326564	0.857	0.701	0.00559471
Csk	7.21666e-09	0.326676	0.771	0.478	0.00023299
Ssr3	4.14244e-07	0.326787	0.914	0.843	0.0133739
Stt3a	6.8577e-10	0.327199	0.874	0.619	2.21401e-05
Rap1b	1.01102e-06	0.327286	0.954	0.821	0.0326407
Creld1	3.55518e-08	0.327292	0.68	0.373	0.00114779
Gars	1.75945e-07	0.327323	0.697	0.425	0.00568038
Marcksl1	8.89118e-09	0.327404	0.663	0.328	0.000287052
Cttn	4.58697e-07	0.328416	0.857	0.679	0.014809
Unc93b1	2.64215e-08	0.328703	0.697	0.396	0.000853019
Kctd17	5.56214e-09	0.328925	0.794	0.47	0.000179574
Ap2b1	2.90982e-08	0.328946	0.64	0.343	0.000939435
Hadha	2.45628e-07	0.331094	0.949	0.821	0.00793011
Smarca4	6.19484e-08	0.332202	0.817	0.522	0.002
Clic4	2.61172e-07	0.33234	0.914	0.746	0.00843193
Smtn	2.22352e-08	0.33237	0.846	0.56	0.000717865
Pld3	6.72649e-07	0.333232	0.8	0.567	0.0217165
Cenpb	4.56741e-07	0.333605	0.931	0.821	0.0147459
Ralb	3.77199e-10	0.333797	0.783	0.425	1.21779e-05
Eif3l	1.49981e-07	0.334716	0.931	0.836	0.00484215
Stab1	2.48056e-08	0.335481	0.623	0.306	0.000800849
Thbs2	5.58961e-11	0.337085	0.543	0.172	1.80461e-06
Cdh11	6.40997e-11	0.337234	0.583	0.209	2.06946e-06
Pabpc1	7.8397e-07	0.337258	0.943	0.896	0.0253105
Atp6v0a1	5.17431e-08	0.337607	0.686	0.381	0.00167053
Txndc5	5.49889e-07	0.338175	0.794	0.552	0.0177532
Cacybp	1.22273e-08	0.338297	0.817	0.612	0.000394758
Man1b1	2.73474e-09	0.338329	0.629	0.321	8.82909e-05
Dnajb11	3.70153e-08	0.338427	0.891	0.746	0.00119504
Ap2a2	3.74659e-08	0.338482	0.943	0.843	0.00120959
Cldn4	9.2762e-09	0.33891	0.469	0.157	0.000299482
Sfn	4.72692e-09	0.338936	0.394	0.104	0.000152609
Dstn	2.82173e-09	0.339148	0.989	0.955	9.10994e-05
Bola2	1.83007e-09	0.3392	0.949	0.896	5.90839e-05
Evc	1.31943e-07	0.339806	0.817	0.627	0.00425977
Cmtm3	4.20725e-09	0.339988	0.6	0.313	0.000135831
Hgs	1.25453e-09	0.340446	0.674	0.343	4.05025e-05
Cbx6	8.97528e-08	0.340483	0.726	0.433	0.00289767
Ctdsp1	2.67137e-07	0.34099	0.88	0.754	0.0086245
Rps17	7.32123e-12	0.34159	1	1	2.36366e-07
Mtch1	7.36001e-08	0.342091	0.977	0.955	0.00237618
Jpt1	1.32501e-07	0.343838	0.754	0.485	0.00427778
Kcnk1	8.7293e-09	0.344012	0.709	0.373	0.000281825
Plk3	2.04794e-11	0.34471	0.549	0.194	6.61178e-07
Rpl36	1.49333e-10	0.345193	1	1	4.82122e-06
Syngr2	6.80753e-08	0.345433	0.966	0.903	0.00219781
Tubb4b	6.48975e-09	0.34573	0.966	0.896	0.000209522
Atp6ap1	1.05616e-06	0.345741	0.943	0.866	0.0340983
Mxra7	1.15386e-09	0.345993	0.64	0.269	3.72525e-05
Tra2b	6.84816e-07	0.346757	0.874	0.672	0.0221093
Cd47	4.45029e-08	0.347404	0.914	0.754	0.00143678
Fstl1	2.16748e-07	0.347504	0.657	0.373	0.0069977
Prss23	4.29529e-07	0.348458	0.777	0.552	0.0138673
Nbl1	3.03733e-08	0.348752	0.583	0.261	0.000980602
Plod3	1.04714e-10	0.349059	0.669	0.284	3.3807e-06
Dcdc2a	2.0741e-10	0.349126	0.583	0.216	6.69624e-06
Mapk14	5.11392e-08	0.34978	0.886	0.709	0.00165103
Set	6.96497e-09	0.349913	0.897	0.739	0.000224864
Rpsa	1.16999e-15	0.350929	1	1	3.77731e-11
Ubtf	1.18484e-06	0.351102	0.834	0.649	0.0382524
Pam	1.97057e-07	0.351693	0.737	0.47	0.00636197
Sptlc2	9.8406e-07	0.351938	0.823	0.582	0.0317704
Tle3	1.2822e-07	0.352543	0.68	0.403	0.00413959
Os9	8.56677e-07	0.35309	0.897	0.716	0.0276578
Tfcp2l1	1.65848e-07	0.353191	0.891	0.746	0.00535439
Fcgrt	5.51707e-08	0.353565	0.983	0.828	0.00178119
Fbl	7.57164e-09	0.353569	0.674	0.373	0.00024445
Stard10	6.68672e-09	0.353966	0.971	0.933	0.000215881
Csrp1	2.17621e-07	0.354028	0.891	0.687	0.00702589
Tgfbr1	2.09551e-08	0.354607	0.731	0.47	0.000676537
Stat3	1.43825e-08	0.355421	0.869	0.612	0.00046434
Rps15	7.89604e-15	0.355723	0.994	1	2.54924e-10
Map4	3.89202e-07	0.355745	0.771	0.5	0.0125654
Tcirg1	1.40368e-07	0.355844	0.606	0.351	0.00453179
Trim28	1.85544e-08	0.356165	0.811	0.545	0.000599028
Cyp1b1	1.22771e-07	0.356579	0.846	0.545	0.00396367
Mxd4	6.29427e-08	0.356656	0.926	0.724	0.0020321
Glmp	1.06704e-08	0.356663	0.96	0.888	0.000344494
Npdc1	4.95418e-09	0.357525	0.76	0.478	0.000159946
Elf3	1.24262e-10	0.358099	0.589	0.224	4.0118e-06
Col16a1	2.17756e-12	0.358152	0.514	0.127	7.03025e-08
Wdr1	3.48691e-07	0.358155	0.891	0.739	0.0112575
Ppp1r14b	1.60985e-08	0.35839	0.983	0.873	0.000519741
Ubqln1	1.61676e-07	0.358431	0.874	0.716	0.00521971
Picalm	2.20541e-08	0.358485	0.96	0.888	0.000712015
Il34	6.09263e-09	0.358621	0.669	0.328	0.000196701
Kcnk5	1.0012e-06	0.359295	0.88	0.724	0.0323239
Hnrnpul2	8.0797e-07	0.361167	0.829	0.649	0.0260853
Plod1	5.83405e-10	0.362059	0.669	0.291	1.88352e-05
Litaf	1.7168e-07	0.362089	0.863	0.642	0.00554268
Ltbp4	3.35651e-07	0.362136	0.897	0.724	0.0108365
Cct8	8.91653e-08	0.362871	0.891	0.739	0.0028787
Mrpl52	8.60299e-10	0.363397	0.977	0.918	2.77748e-05
Tuba4a	9.75051e-08	0.364211	0.92	0.806	0.00314795
P4ha1	2.27398e-12	0.364588	0.686	0.261	7.34155e-08
Rarres2	1.15106e-07	0.366153	0.817	0.537	0.0037162
Chpf	3.93129e-09	0.366221	0.623	0.306	0.000126922
Mapkapk2	4.27185e-09	0.367415	0.88	0.679	0.000137917
Lrrc8a	2.73317e-09	0.367533	0.8	0.463	8.82405e-05
Irf2bp2	7.96218e-07	0.367754	0.886	0.687	0.0257059
Tram1	3.90634e-08	0.368223	0.863	0.657	0.00126116
Hnrnpa3	2.18081e-08	0.368371	0.949	0.851	0.000704075
Fga	2.4725e-09	0.368739	0.463	0.157	7.98248e-05
Ptbp1	1.55983e-08	0.36895	0.977	0.813	0.000503591
2900097C17Rik	1.39034e-07	0.369151	0.886	0.739	0.00448871
Fosl2	2.80501e-10	0.369234	0.606	0.254	9.05599e-06
Adam15	4.71159e-08	0.369822	0.72	0.433	0.00152114
Tgfbi	1.53724e-07	0.369972	0.714	0.463	0.00496299
Rbm14	9.96049e-13	0.3711	0.663	0.269	3.21574e-08
Aff1	2.82267e-10	0.371122	0.76	0.396	9.113e-06
Atp2a2	9.66967e-09	0.37281	0.954	0.94	0.000312185
Scarb2	1.51078e-08	0.3733	0.834	0.582	0.000487755
Cyb5r3	4.12232e-09	0.37359	0.977	0.858	0.000133089
Hspa4	3.02271e-09	0.374	0.834	0.612	9.75882e-05
Arpc4	5.81747e-10	0.374251	0.943	0.746	1.87817e-05
Eif1a	2.49457e-09	0.375282	0.811	0.493	8.05372e-05
Glb1	2.06292e-08	0.375469	0.88	0.657	0.000666014
Slc22a6	7.86014e-07	0.377331	0.994	0.978	0.0253765
Sec14l1	6.98262e-10	0.377633	0.737	0.433	2.25434e-05
Surf4	4.26439e-08	0.377651	0.926	0.858	0.00137676
Cebpd	2.86639e-08	0.378042	0.68	0.373	0.000925415
Aldh1a1	6.32507e-14	0.378071	0.491	0.082	2.04205e-09
Fbn1	5.57139e-08	0.378489	0.669	0.388	0.00179872
Cdhr5	4.67936e-09	0.37851	0.914	0.784	0.000151073
Pdgfb	7.3098e-07	0.378601	0.714	0.463	0.0235997
Mxra8	5.12198e-11	0.380158	0.846	0.53	1.65363e-06
Slc20a1	5.24005e-12	0.380218	0.594	0.224	1.69175e-07
Ap3d1	8.41319e-09	0.380242	0.891	0.619	0.00027162
Bicc1	7.88932e-09	0.380459	0.88	0.687	0.000254707
Eif4ebp2	1.03315e-09	0.381708	0.903	0.687	3.33553e-05
Rcn3	1.44079e-07	0.382847	0.789	0.53	0.00465158
Cdc42se1	4.20976e-08	0.383193	0.88	0.709	0.00135912
H2-DMb1	8.85301e-10	0.383511	0.754	0.433	2.8582e-05
Fblim1	3.52678e-13	0.383626	0.56	0.142	1.13862e-08
Sec61a1	9.30791e-08	0.385175	0.874	0.739	0.00300506
Hnrnpa0	4.6297e-11	0.38607	0.891	0.687	1.4947e-06
H13	1.6113e-08	0.386084	0.931	0.821	0.000520208
Eln	1.24478e-10	0.386662	0.594	0.239	4.01878e-06
Spon1	1.41747e-10	0.386998	0.657	0.299	4.5763e-06
Ccn1	8.03486e-07	0.387257	0.943	0.776	0.0259405
Pamr1	4.46104e-11	0.387634	0.589	0.209	1.44025e-06
Trim47	1.3372e-08	0.38771	0.817	0.582	0.000431713
Muc1	4.37684e-14	0.38782	0.577	0.149	1.41306e-09
P4ha2	1.61924e-11	0.388653	0.663	0.313	5.22772e-07
Samm50	6.38094e-10	0.388716	0.92	0.679	2.06009e-05
Cep170b	5.67452e-11	0.389119	0.691	0.321	1.83202e-06
Rpl37a	8.1677e-13	0.389527	1	0.985	2.63694e-08
Ddb1	1.16812e-10	0.389563	0.96	0.91	3.77128e-06
Kif1c	8.93294e-11	0.389958	0.731	0.396	2.884e-06
Pld4	1.22772e-12	0.391339	0.571	0.172	3.96369e-08
Tsc22d3	1.56986e-09	0.39172	0.931	0.739	5.06829e-05
Vat1	8.18925e-12	0.392231	0.691	0.284	2.6439e-07
Rpl41	2.37202e-17	0.392893	1	1	7.65807e-13
Sox4	7.18836e-11	0.393111	0.577	0.216	2.32076e-06
Abcf1	1.26458e-11	0.393363	0.88	0.604	4.0827e-07
Ppp1ca	2.44538e-10	0.394516	0.994	0.925	7.89489e-06
Mfge8	1.58335e-08	0.395482	0.949	0.851	0.000511183
Fgg	3.88795e-08	0.396387	0.509	0.216	0.00125522
Hyou1	8.4677e-16	0.396418	0.606	0.142	2.7338e-11
Cct4	1.37317e-08	0.39687	0.903	0.791	0.000443327
Cnn2	9.02083e-08	0.397454	0.777	0.552	0.00291238
Thbd	3.97044e-10	0.397541	0.771	0.41	1.28186e-05
Jun	6.00297e-09	0.399537	0.863	0.664	0.000193806
Dlgap4	1.11782e-07	0.399756	0.76	0.515	0.00360887
Cpe	1.14263e-08	0.399931	0.96	0.821	0.000368899
Eif3b	8.42137e-09	0.401337	0.897	0.761	0.000271884
Fcgr3	4.7057e-15	0.401692	0.497	0.075	1.51923e-10
Lbp	1.16413e-09	0.401752	0.571	0.254	3.7584e-05
Pth1r	2.72467e-13	0.402021	0.994	1	8.7966e-09
Emp3	2.17011e-07	0.404304	0.72	0.485	0.0070062
S100a11	8.86342e-10	0.404345	0.983	0.948	2.86155e-05
Bag3	2.12094e-12	0.404734	0.754	0.373	6.84747e-08
Acta2	5.75027e-09	0.405393	0.857	0.537	0.000185648
Atp5g3	1.33805e-21	0.405647	0.994	1	4.31989e-17
Ddit4	9.13609e-12	0.405811	0.674	0.299	2.94959e-07
Banp	7.54445e-12	0.405851	0.571	0.194	2.43573e-07
Syvn1	8.6559e-11	0.40598	0.76	0.396	2.79456e-06
Aqp1	1.65491e-09	0.406143	0.989	0.925	5.34288e-05
Efhd2	8.71136e-10	0.406155	0.691	0.403	2.81246e-05
Tubb2b	1.54582e-12	0.407895	0.554	0.157	4.99068e-08
Sdc4	8.3544e-11	0.408856	0.989	0.978	2.69722e-06
Ptprs	3.32273e-07	0.409356	0.583	0.291	0.0107274
Zfp36l1	8.32901e-10	0.410202	0.949	0.858	2.68902e-05
Sdf2l1	2.87558e-18	0.41067	0.56	0.075	9.2838e-14
Coro1a	2.04163e-10	0.411322	0.697	0.351	6.59141e-06
Plbd2	2.05536e-11	0.414342	0.817	0.507	6.63573e-07
Cd151	2.32908e-10	0.415381	0.931	0.799	7.51943e-06
Prrc2a	8.86949e-09	0.41549	0.789	0.493	0.000286351
Csf1r	2.36429e-11	0.416028	0.777	0.425	7.6331e-07
Gsn	1.04028e-06	0.416229	0.943	0.851	0.0335854
Ndufa3	3.44868e-17	0.416498	0.994	1	1.11341e-12
Ptprf	4.63816e-09	0.416889	0.937	0.769	0.000149743
Supt5	3.51899e-11	0.417029	0.811	0.515	1.13611e-06
Itm2c	3.92348e-11	0.417364	0.909	0.672	1.2667e-06
Anxa5	9.8172e-07	0.417668	0.931	0.851	0.0316948
Lman2	1.04311e-10	0.419312	0.903	0.769	3.36767e-06
Ltbp3	2.34509e-08	0.420427	0.823	0.575	0.000757112
Actg1	4.08767e-17	0.421309	1	1	1.3197e-12
Krt7	4.69719e-10	0.421706	0.886	0.687	1.51649e-05
B4galt1	9.42547e-12	0.422986	0.743	0.366	3.04301e-07
Laptm4b	1.46382e-10	0.423712	0.88	0.604	4.72596e-06
Hmgcs2	1.39481e-09	0.423822	0.714	0.418	4.50314e-05
Prom1	2.38495e-10	0.426029	0.789	0.448	7.69981e-06
Ankrd1	1.77878e-12	0.426287	0.491	0.112	5.74279e-08
Maged1	9.20227e-10	0.426931	0.937	0.799	2.97095e-05
Clec2d	2.78426e-15	0.427539	0.663	0.239	8.98899e-11
Slc6a6	1.37212e-10	0.427985	0.954	0.813	4.4299e-06
Eif4g1	3.05767e-10	0.428441	0.931	0.813	9.8717e-06
Rpn2	1.04995e-11	0.428603	0.977	0.881	3.38977e-07
Ddost	4.96028e-11	0.42925	0.943	0.791	1.60142e-06
Atp5k	4.54044e-16	0.429558	1	0.993	1.46588e-11
B4galt5	1.157e-09	0.430372	0.84	0.597	3.73537e-05
Itgav	1.98681e-10	0.430432	0.96	0.918	6.41442e-06
Ripor1	1.19489e-08	0.4312	0.949	0.769	0.000385772
Ctsc	5.71262e-13	0.431664	0.76	0.358	1.84432e-08
Mrc2	2.18809e-10	0.431802	0.731	0.373	7.06426e-06
Tapbp	7.42177e-11	0.432455	0.931	0.746	2.39612e-06
Arrb2	1.60545e-15	0.432893	0.6	0.142	5.18319e-11
Rack1	6.71754e-17	0.432906	1	1	2.16876e-12
2200002D01Rik	1.72571e-08	0.433123	0.783	0.53	0.000557145
Rpl39	1.53417e-15	0.433206	1	1	4.95306e-11
Isoc2a	2.88524e-15	0.433612	0.68	0.254	9.315e-11
Piezo1	1.18268e-11	0.433623	0.794	0.41	3.81827e-07
Rangap1	2.2912e-11	0.433669	0.749	0.388	7.39712e-07
Msn	1.51666e-09	0.435751	0.926	0.799	4.89654e-05
Man2b1	7.61844e-10	0.436191	0.903	0.724	2.45961e-05
Ccng1	1.43432e-10	0.436756	0.909	0.769	4.63069e-06
Ubxn4	8.10725e-12	0.436893	0.863	0.575	2.61742e-07
Tpm4	4.1228e-09	0.438293	0.88	0.687	0.000133105
Hnrnpab	1.1811e-09	0.43922	0.983	0.896	3.81318e-05
Fxyd5	1.20246e-14	0.442074	0.863	0.47	3.88213e-10
Emp1	7.29106e-11	0.442832	0.76	0.448	2.35392e-06
Atf4	1.84736e-11	0.443434	0.92	0.828	5.96419e-07
Tcf25	2.74585e-12	0.445979	0.994	0.836	8.86498e-08
Extl3	2.01153e-12	0.447525	0.709	0.351	6.49423e-08
Rpn1	1.86544e-11	0.447702	0.966	0.858	6.02257e-07
Arl4c	5.0245e-13	0.449043	0.634	0.224	1.62216e-08
Ywhag	5.31045e-11	0.449213	0.846	0.56	1.71448e-06
Tuba1c	7.00545e-11	0.44935	0.897	0.687	2.26171e-06
Rbp1	1.4279e-09	0.450246	0.789	0.5	4.60999e-05
Cdk11b	6.11366e-12	0.4507	0.863	0.552	1.9738e-07
Cstb	2.72636e-11	0.450829	0.989	0.925	8.80205e-07
Fbln1	1.2287e-12	0.451463	0.686	0.291	3.96685e-08
Cct5	6.39047e-11	0.453479	0.937	0.843	2.06316e-06
Rhoa	2.49945e-12	0.454915	0.966	0.925	8.06948e-08
Uap1l1	1.18115e-09	0.455363	0.96	0.821	3.81333e-05
Sf1	7.31543e-12	0.456005	0.874	0.724	2.36179e-07
Cdh16	1.01269e-18	0.456798	1	1	3.26947e-14
Epn1	3.42025e-10	0.456958	0.96	0.903	1.10423e-05
Anxa3	1.97558e-09	0.457118	0.88	0.664	6.37817e-05
Cotl1	6.02544e-11	0.459027	0.874	0.687	1.94531e-06
Raly	1.82681e-11	0.459599	0.954	0.769	5.89786e-07
Mvp	9.2067e-11	0.462391	0.789	0.537	2.97238e-06
Esyt1	7.48221e-15	0.462899	0.657	0.231	2.41563e-10
Ahsa2	2.67005e-13	0.462959	0.714	0.313	8.62026e-09
Tnc	2.89811e-11	0.463062	0.611	0.239	9.35654e-07
Cavin1	1.49986e-14	0.463773	0.789	0.41	4.84229e-10
Plec	3.55346e-12	0.464342	0.737	0.388	1.14723e-07
Pkm	2.9493e-12	0.464771	0.983	0.91	9.52183e-08
Tpm1	5.7033e-07	0.465323	0.954	0.881	0.0184131
H2-DMa	2.28599e-15	0.465359	0.686	0.224	7.38033e-11
Tmem119	8.74683e-14	0.465692	0.6	0.187	2.82391e-09
Emc10	2.99812e-12	0.469854	0.949	0.828	9.67944e-08
Pea15a	9.36486e-10	0.47128	0.88	0.664	3.02344e-05
Fkbp5	1.1963e-13	0.472333	0.771	0.396	3.86225e-09
Tagln2	1.26057e-10	0.473752	0.966	0.903	4.06975e-06
Sfpq	1.6051e-08	0.474018	0.869	0.664	0.000518208
Alas1	3.24425e-11	0.474929	0.96	0.851	1.04741e-06
Hnrnpc	1.22956e-11	0.474983	0.891	0.664	3.96964e-07
Ncl	2.50956e-11	0.474985	0.971	0.806	8.10212e-07
Ewsr1	3.62811e-10	0.478143	0.971	0.821	1.17134e-05
Axl	4.76542e-12	0.478174	0.874	0.604	1.53852e-07
Fgf1	4.29447e-11	0.479235	0.926	0.761	1.38647e-06
Cct3	1.67111e-13	0.480308	0.949	0.791	5.39519e-09
Prpf19	1.58011e-11	0.481511	0.817	0.552	5.10138e-07
Chd9	1.01518e-11	0.481855	0.817	0.47	3.2775e-07
Slc6a18	5.5823e-09	0.483482	0.92	0.821	0.000180225
Ctsa	5.69382e-14	0.484245	1	0.933	1.83825e-09
Pltp	1.95483e-18	0.4843	0.629	0.134	6.31117e-14
Rpl37	7.73854e-26	0.485009	1	1	2.49839e-21
Arpc1b	7.522e-11	0.485793	0.891	0.746	2.42848e-06
Rps28	8.90897e-17	0.4861	1	0.993	2.87626e-12
Per1	1.04263e-13	0.486162	0.783	0.418	3.36612e-09
Gpi1	7.44822e-17	0.487321	0.989	0.993	2.40466e-12
Tmem176b	8.85573e-21	0.487565	1	1	2.85907e-16
Eif6	1.3012e-12	0.4877	0.92	0.694	4.20093e-08
Aoc1	3.65057e-19	0.488349	0.526	0.037	1.17858e-14
Gas6	2.73993e-14	0.488849	0.983	0.948	8.84588e-10
Icam1	7.34998e-15	0.48928	0.789	0.373	2.37294e-10
Atp1a1	2.02381e-14	0.489825	1	1	6.53385e-10
Tkt	8.9617e-12	0.491151	0.926	0.716	2.89328e-07
Cpxm1	1.97647e-13	0.492231	0.646	0.231	6.38103e-09
Pdia4	1.98924e-16	0.495308	0.737	0.284	6.42226e-12
Ptms	6.09034e-17	0.495455	0.994	0.985	1.96627e-12
Plxnb2	7.97262e-14	0.498547	0.977	0.858	2.57396e-09
Dnajb9	6.03097e-13	0.499407	0.811	0.5	1.9471e-08
Klf6	7.58363e-13	0.499806	0.766	0.396	2.44838e-08
Cryab	1.96266e-09	0.500137	0.983	0.873	6.33646e-05
Ahnak	4.4588e-10	0.501681	0.926	0.679	1.43952e-05
Gdf15	5.61704e-15	0.501735	0.651	0.224	1.81346e-10
Zyx	1.08267e-10	0.502128	0.874	0.649	3.4954e-06
Il6st	3.0545e-12	0.503545	0.937	0.649	9.86145e-08
Rps21	1.55036e-24	0.504601	1	1	5.00533e-20
Cst3	1.15375e-17	0.504861	1	1	3.72489e-13
Ccn2	9.74954e-08	0.505069	0.989	0.97	0.00314764
Uba52	2.51236e-16	0.50512	0.983	0.94	8.11115e-12
Lhfp	1.33634e-12	0.505335	0.806	0.478	4.31436e-08
Tubb2a	2.1023e-14	0.505393	0.846	0.455	6.78728e-10
Pdxk	2.62713e-12	0.505946	0.84	0.545	8.4817e-08
Dynll1	2.04048e-15	0.507719	0.994	0.963	6.58769e-11
Acaa1b	8.49445e-11	0.508325	0.989	0.948	2.74243e-06
C4b	1.08527e-17	0.510296	0.68	0.179	3.50379e-13
Ptp4a2	1.45986e-11	0.510806	0.874	0.642	4.71316e-07
Mlec	1.07692e-15	0.511273	0.989	0.896	3.47682e-11
Tacstd2	3.88707e-13	0.511367	0.714	0.366	1.25494e-08
Crip1	4.99785e-10	0.51138	0.931	0.701	1.61355e-05
Pgd	7.31199e-12	0.511399	0.909	0.649	2.36068e-07
Ubc	2.47365e-27	0.513043	1	1	7.98618e-23
Marcks	8.49024e-13	0.513539	0.903	0.597	2.74107e-08
Chordc1	2.16258e-13	0.513814	0.76	0.41	6.98188e-09
Eif4a1	1.70102e-16	0.515802	0.989	0.955	5.49176e-12
Abhd2	1.13171e-18	0.516115	0.731	0.239	3.65373e-14
Tkfc	1.418e-15	0.516834	0.977	0.813	4.578e-11
Plin2	5.26696e-12	0.517548	0.903	0.642	1.70044e-07
Cd52	9.4104e-12	0.520447	0.846	0.56	3.03815e-07
Lrp1	7.54987e-12	0.521403	0.92	0.664	2.43748e-07
Eef1g	5.81166e-14	0.521746	0.966	0.918	1.87629e-09
Ftl1-ps1	2.06071e-14	0.521895	0.869	0.649	6.65302e-10
Rcan1	3.5712e-13	0.523573	0.954	0.739	1.15296e-08
Slc51a	1.0342e-12	0.52445	0.931	0.716	3.33891e-08
Gnai2	1.6829e-14	0.52449	0.971	0.881	5.43324e-10
Fam151a	6.35959e-11	0.526181	0.92	0.851	2.05319e-06
Col6a1	7.99731e-16	0.527047	0.663	0.224	2.58193e-11
Cfb	9.06385e-14	0.529295	0.971	0.873	2.92626e-09
Tns1	2.64745e-17	0.529834	0.983	0.97	8.54731e-13
Cpn1	1.63936e-13	0.530291	0.937	0.701	5.29266e-09
Dynll2	2.46733e-14	0.53294	0.994	0.925	7.96579e-10
Rpl31	1.18699e-23	0.533031	1	1	3.83219e-19
Slc13a1	5.32975e-13	0.533219	0.971	0.881	1.72071e-08
Oplah	5.69548e-15	0.533761	0.931	0.724	1.83879e-10
Capns1	2.09298e-18	0.533972	0.994	0.955	6.75717e-14
Srrm2	3.23127e-14	0.536675	0.857	0.522	1.04321e-09
Slc22a12	4.06409e-11	0.536731	0.983	0.91	1.31209e-06
Tmbim6	3.31567e-20	0.541895	1	0.985	1.07046e-15
Midn	1.71165e-18	0.542785	0.68	0.194	5.52606e-14
Itgb1	7.02308e-14	0.543446	0.977	0.94	2.2674e-09
Lgals3bp	2.19512e-14	0.544217	0.949	0.701	7.08695e-10
Spns2	9.28836e-15	0.546222	0.846	0.47	2.99875e-10
mt-Atp6	3.12499e-09	0.54793	1	1	0.00010089
Mt1	1.02227e-12	0.548502	1	0.985	3.30039e-08
Ptges3	6.06343e-15	0.548786	0.943	0.687	1.95758e-10
Actn1	1.76324e-17	0.549069	0.777	0.321	5.69261e-13
Col6a2	3.21963e-18	0.552349	0.709	0.231	1.03946e-13
mt-Nd4	1.11487e-08	0.556256	1	1	0.000359934
Wfdc17	8.86051e-19	0.55627	0.634	0.134	2.86061e-14
Slc5a10	2.9678e-11	0.557679	0.891	0.679	9.58153e-07
Ugt2b37	3.72253e-13	0.55855	0.829	0.515	1.20182e-08
Slc25a25	4.46696e-18	0.561915	0.726	0.269	1.44216e-13
Txnrd1	2.60089e-14	0.564539	0.92	0.701	8.39698e-10
Slc13a3	7.72086e-13	0.56726	0.989	0.993	2.49268e-08
Prkcsh	8.08803e-16	0.568111	0.937	0.724	2.61122e-11
Tgm2	1.61192e-16	0.571533	0.983	0.784	5.20409e-12
Fcer1g	6.4948e-14	0.574083	0.829	0.507	2.09685e-09
Osgin1	1.09388e-15	0.577024	0.863	0.575	3.53158e-11
Pcolce	3.63787e-12	0.577557	0.937	0.776	1.17449e-07
Aqp2	5.54609e-10	0.577672	0.937	0.813	1.79056e-05
Eef2	1.27115e-28	0.57877	1	1	4.10392e-24
Hdlbp	1.62517e-17	0.587336	0.971	0.799	5.24687e-13
Rps29	9.68802e-22	0.587462	0.994	0.993	3.12778e-17
Rtn4	3.68749e-16	0.587935	0.954	0.843	1.19051e-11
Crlf1	8.49903e-21	0.590487	0.56	0.045	2.74391e-16
Rrbp1	7.20134e-15	0.591381	0.943	0.769	2.32495e-10
Emilin1	3.29804e-17	0.594937	0.874	0.463	1.06477e-12
Col4a2	2.38072e-14	0.596148	0.989	0.918	7.68615e-10
Agt	1.95836e-17	0.599396	0.771	0.343	6.32257e-13
Loxl1	1.57266e-14	0.599547	0.897	0.582	5.07734e-10
Trf	1.17229e-16	0.599559	0.857	0.41	3.78475e-12
Snrnp70	1.06013e-17	0.601034	0.886	0.537	3.42262e-13
Hsd17b11	3.30274e-15	0.601999	0.954	0.731	1.06629e-10
H2-D1	1.93316e-17	0.603143	0.989	0.978	6.24122e-13
Calu	6.49424e-18	0.604857	0.949	0.701	2.09667e-13
Cxcl14	5.79272e-16	0.607293	0.817	0.396	1.87018e-11
Capg	3.67875e-22	0.608998	0.743	0.164	1.18769e-17
Hexa	1.19149e-14	0.613226	0.914	0.649	3.84672e-10
Cxcl16	2.38601e-15	0.614248	0.926	0.769	7.70323e-11
Ctsb	3.64888e-26	0.617127	1	1	1.17804e-21
Mmp2	2.25199e-19	0.621548	0.806	0.313	7.27054e-15
Cct7	3.03569e-19	0.622309	0.954	0.799	9.80073e-15
Smoc2	8.83662e-24	0.624686	0.634	0.06	2.8529e-19
Ddit3	1.58192e-18	0.627763	0.8	0.336	5.10724e-14
Ddx6	1.0033e-16	0.632299	0.891	0.634	3.23916e-12
Adh1	1.10233e-18	0.63339	0.983	0.948	3.55888e-14
Rhob	4.79953e-16	0.633856	0.954	0.724	1.54953e-11
Scd1	1.61162e-08	0.63533	0.794	0.515	0.000520312
Tmem176a	6.8595e-27	0.637278	1	0.993	2.21459e-22
Ywhah	4.22138e-20	0.650765	0.949	0.724	1.36287e-15
Rpl38	6.12434e-34	0.651329	1	1	1.97724e-29
Ttr	3.12577e-12	0.655775	0.966	0.918	1.00916e-07
Canx	1.571e-24	0.657002	0.994	0.985	5.07197e-20
Slc39a1	5.38094e-19	0.657619	0.834	0.425	1.73724e-14
Hspg2	9.19209e-18	0.662367	0.834	0.433	2.96767e-13
Bhlhe40	4.16665e-22	0.664673	0.857	0.433	1.3452e-17
Ctsz	3.30934e-20	0.66701	1	0.918	1.06842e-15
Pmepa1	4.88621e-17	0.667702	0.949	0.687	1.57751e-12
Nupr1	7.66919e-14	0.668982	1	0.91	2.476e-09
Havcr1	5.7311e-24	0.671736	0.617	0.045	1.85028e-19
Itgb5	5.65809e-20	0.673477	0.994	0.918	1.82671e-15
Arhgdia	1.6535e-20	0.67471	0.977	0.918	5.33832e-16
Grn	1.31565e-20	0.677646	0.983	0.918	4.24757e-16
Xbp1	2.17075e-20	0.680788	0.971	0.739	7.00828e-16
Serping1	3.63814e-17	0.682661	0.954	0.784	1.17457e-12
Serpine2	4.13422e-17	0.691025	0.897	0.5	1.33473e-12
Igha	5.47646e-08	0.693468	0.32	0.067	0.00176808
Lmna	1.92711e-21	0.702098	0.937	0.627	6.22168e-17
Laptm5	2.95533e-22	0.705721	0.754	0.231	9.54129e-18
Igfbp2	6.00986e-17	0.706081	0.566	0.112	1.94028e-12
Fkbp4	2.71466e-21	0.706473	0.966	0.813	8.76429e-17
Adgrg1	2.62483e-20	0.710112	0.994	0.888	8.47427e-16
mt-Co2	5.38165e-10	0.710973	1	1	1.73746e-05
Stip1	2.31063e-23	0.711145	0.914	0.433	7.45988e-19
H2-K1	4.84488e-22	0.712728	0.994	0.985	1.56417e-17
Tnfrsf12a	1.9474e-19	0.716187	0.834	0.433	6.28718e-15
Gm2a	9.10273e-22	0.71944	0.977	0.881	2.93882e-17
Ltbp2	3.68533e-26	0.72009	0.651	0.045	1.18981e-21
Cfh	4.39723e-16	0.721402	0.989	0.888	1.41965e-11
Tuba1a	3.59094e-21	0.726229	0.943	0.627	1.15933e-16
Cp	2.22975e-20	0.729735	0.857	0.418	7.19876e-16
Lgals1	6.22722e-20	0.729912	0.971	0.828	2.01046e-15
Tmsb10	3.86197e-21	0.733956	0.994	0.97	1.24684e-16
Ccl2	1.80492e-17	0.736779	0.56	0.097	5.82717e-13
Herpud1	9.89799e-28	0.738241	0.989	0.97	3.19557e-23
Timp1	5.0732e-26	0.745964	0.726	0.112	1.63788e-21
Mpeg1	1.36108e-23	0.74616	0.806	0.254	4.39425e-19
B2m	5.46437e-26	0.746172	1	0.985	1.76417e-21
Ikbkb	7.88445e-18	0.753955	0.943	0.612	2.5455e-13
Tuba1b	5.45914e-23	0.767775	0.977	0.851	1.76248e-18
Anxa2	1.25565e-20	0.774008	0.949	0.731	4.05388e-16
Ggt1	1.79751e-23	0.775863	0.977	0.985	5.80326e-19
Adamts1	4.51382e-26	0.776801	0.903	0.5	1.45729e-21
Ctsd	9.04477e-35	0.776993	1	1	2.92011e-30
Cyp2a4	4.68381e-11	0.781182	0.92	0.828	1.51217e-06
Col15a1	2.34445e-20	0.782158	0.829	0.388	7.56904e-16
Serpine1	1.21351e-21	0.782527	0.629	0.09	3.91783e-17
Timp2	2.43396e-20	0.784999	0.971	0.784	7.85803e-16
Sod1	1.15722e-28	0.787086	0.994	0.963	3.73607e-24
Ighm	1.04318e-10	0.787497	0.617	0.254	3.3679e-06
Pdia6	3.68326e-27	0.798378	1	0.881	1.18914e-22
Tubb5	6.4426e-23	0.801742	0.943	0.657	2.07999e-18
Tsc22d1	1.06947e-26	0.809722	0.994	0.97	3.45278e-22
Creld2	3.31357e-23	0.812475	0.886	0.433	1.06978e-18
Tyrobp	1.00864e-21	0.825803	0.937	0.597	3.2564e-17
Aebp1	9.37846e-25	0.831653	0.983	0.769	3.02784e-20
Vim	2.28114e-19	0.834058	0.966	0.813	7.36465e-15
Krt8	5.00429e-22	0.841257	0.943	0.701	1.61563e-17
Col18a1	1.31226e-26	0.843837	0.994	0.918	4.23664e-22
Sparc	2.1055e-26	0.850112	1	1	6.79761e-22
Ly6e	4.07173e-26	0.85418	1	0.993	1.31456e-21
P4hb	2.95699e-35	0.860112	1	0.955	9.54663e-31
Fn1	1.40804e-21	0.861969	0.949	0.627	4.54587e-17
Wfdc2	1.13211e-19	0.866819	0.994	0.925	3.65502e-15
Cx3cl1	8.80679e-25	0.877323	0.983	0.731	2.84327e-20
Ctss	6.82813e-27	0.880438	0.834	0.284	2.20446e-22
Lcn2	4.01882e-28	0.885831	0.709	0.06	1.29748e-23
Gm47283	1.57363e-26	0.908442	0.983	0.784	5.08047e-22
C1qc	5.28185e-26	0.926556	0.886	0.373	1.70525e-21
Hsp90b1	9.13438e-36	0.945718	1	0.94	2.94903e-31
Cyp4a14	3.46956e-24	0.946897	0.783	0.299	1.12015e-19
Flna	1.52407e-26	0.95334	0.977	0.716	4.92045e-22
mt-Nd1	8.34143e-20	0.965998	1	1	2.69303e-15
Vcam1	9.36747e-29	0.966448	0.874	0.313	3.02429e-24
Col4a1	1.55349e-30	0.967477	1	0.91	5.01543e-26
Dnajb1	2.49166e-32	0.992977	0.966	0.485	8.04433e-28
Dnaja1	6.35619e-43	1.0032	1	0.985	2.0521e-38
Lgals3	1.18463e-27	1.01691	0.949	0.53	3.82459e-23
Glul	1.26508e-35	1.02182	0.989	0.821	4.08432e-31
Psap	7.47485e-48	1.03157	1	1	2.41326e-43
Pdia3	1.41394e-41	1.07971	1	0.925	4.56489e-37
Igkc	1.20249e-11	1.09556	0.64	0.261	3.88223e-07
C1qa	5.80779e-33	1.15837	0.937	0.41	1.87505e-28
Col3a1	8.87975e-31	1.16895	0.989	0.664	2.86683e-26
Col1a2	1.18662e-33	1.16977	1	0.806	3.83102e-29
Hsp90aa1	3.40209e-43	1.20612	1	0.925	1.09836e-38
Manf	3.50111e-42	1.21697	0.994	0.769	1.13033e-37
Myh9	2.00989e-39	1.22219	0.989	0.53	6.48892e-35
Hspa8	1.22303e-50	1.22573	1	1	3.94856e-46
C1qb	1.5512e-34	1.23465	0.949	0.537	5.00804e-30
Clu	4.32746e-27	1.29304	1	0.948	1.39712e-22
Mt2	5.81398e-37	1.30087	0.983	0.687	1.87704e-32
Serpinh1	3.07886e-41	1.31934	0.994	0.731	9.94009e-37
Hsp90ab1	2.31846e-47	1.33478	0.994	0.993	7.48514e-43
Col1a1	1.35932e-38	1.34458	0.96	0.403	4.38857e-34
S100a6	4.98337e-40	1.39237	0.994	0.873	1.60888e-35
Bgn	1.61473e-40	1.39892	1	0.925	5.21315e-36
Calr	2.15767e-48	1.40134	1	0.955	6.96605e-44
Hsph1	5.37263e-42	1.40838	0.96	0.537	1.73455e-37
Mgp	9.09214e-37	1.44164	1	1	2.9354e-32
Gm49980	6.27084e-45	1.46536	1	0.91	2.02454e-40
Hspb1	7.20074e-42	1.50375	0.983	0.455	2.32476e-37
H2-Eb1	2.85838e-42	1.51145	1	0.836	9.22829e-38
Actb	8.47158e-46	1.53452	1	1	2.73505e-41
H2-Aa	3.93094e-41	1.54991	0.994	0.858	1.26911e-36
H2-Ab1	1.91227e-44	1.6568	1	0.881	6.17375e-40
C3	2.57903e-39	1.67521	0.983	0.507	8.32641e-35
mt-Nd3	7.35175e-39	1.71686	1	0.97	2.37351e-34
Apoe	2.61684e-47	1.75223	1	0.97	8.44847e-43
Spp1	2.14764e-43	1.76496	1	1	6.93366e-39
Cd74	3.59148e-47	1.83949	1	0.963	1.15951e-42
Hspa1a	4.31161e-51	1.85797	0.989	0.231	1.392e-46
Hspa5	9.31327e-51	1.87617	1	0.94	3.00679e-46
Hspa1b	2.70118e-51	2.05416	0.994	0.313	8.72077e-47
Lyz2	1.39058e-45	2.06769	0.994	0.567	4.48948e-41
Tgfbr2	1.56287e-06	0.319673	0.834	0.657	0.0504572
Xpo1	1.605e-06	0.252183	0.709	0.463	0.0518174
4833439L19Rik	1.61187e-06	-0.298657	0.983	0.985	0.0520392
Eif3d	1.6358e-06	0.272716	0.857	0.634	0.0528119
Dazap1	1.6715e-06	0.316115	0.806	0.582	0.0539642
Nomo1	1.67889e-06	0.261584	0.697	0.433	0.0542031
Pts	1.68237e-06	-0.374761	0.657	0.776	0.0543152
Ltbr	1.69527e-06	0.302595	0.817	0.545	0.0547318
Smim26	1.70964e-06	-0.368883	0.76	0.843	0.0551959
Foxo3	1.71457e-06	0.279998	0.72	0.433	0.0553547
Parva	1.71695e-06	0.291301	0.914	0.769	0.0554318
Ddx17	1.71813e-06	0.318702	0.937	0.866	0.0554698
Clstn1	1.72076e-06	0.36309	0.863	0.612	0.0555549
Snhg18	1.75208e-06	0.327305	0.937	0.828	0.056566
Tagln	1.75999e-06	0.469411	0.829	0.657	0.0568212
Sars	1.7787e-06	0.360086	0.829	0.694	0.0574253
5031439G07Rik	1.83877e-06	0.255298	0.6	0.313	0.0593649
Sav1	1.84131e-06	0.262796	0.566	0.291	0.0594466
Tsc2	1.85018e-06	0.317962	0.783	0.537	0.0597331
Mrpl55	1.85461e-06	-0.321534	0.634	0.761	0.0598761
Rtraf	1.90208e-06	-0.320891	0.897	0.94	0.0614086
Ccdc50	1.91626e-06	0.323313	0.771	0.515	0.0618666
Hmgb1	1.9209e-06	-0.337882	0.88	0.918	0.0620163
Tmem126a	1.98373e-06	-0.325218	0.726	0.806	0.0640446
Vcl	1.98967e-06	0.300448	0.817	0.619	0.0642365
Kdelr2	1.99581e-06	0.337944	0.851	0.634	0.0644346
Ifi27l2a	2.05879e-06	0.332763	0.846	0.567	0.0664679
Sema3g	2.06304e-06	0.424642	0.88	0.761	0.0666051
Vmp1	2.14314e-06	0.312975	0.914	0.784	0.0691914
Abat	2.15992e-06	-0.3183	0.897	0.94	0.069733
Chrac1	2.18263e-06	-0.330582	0.64	0.761	0.0704661
Furin	2.23444e-06	0.285169	0.926	0.851	0.072139
Gramd1a	2.30754e-06	0.305406	0.68	0.41	0.0744988
Nudt19	2.31706e-06	-0.316004	1	0.978	0.0748063
H6pd	2.35111e-06	0.318397	0.937	0.791	0.0759055
Sh3d19	2.38053e-06	0.28774	0.651	0.388	0.0768555
Slc5a1	2.38235e-06	0.310047	0.629	0.381	0.0769141
Dctn3	2.41569e-06	-0.317165	0.857	0.918	0.0779907
Safb2	2.42441e-06	0.288212	0.686	0.418	0.0782721
Calm1	2.54607e-06	0.313038	0.983	0.948	0.0821999
Rps5	2.55509e-06	-0.267342	1	1	0.082491
Ppp6r1	2.56397e-06	0.325723	0.794	0.642	0.0827776
Apoo	2.57873e-06	-0.398702	0.771	0.828	0.0832543
Spns1	2.59472e-06	0.284886	0.663	0.418	0.0837704
Slc47a1	2.67256e-06	-0.279774	0.914	0.933	0.0862835
Cyb561	2.69192e-06	0.270385	0.669	0.396	0.0869087
Btg1	2.75599e-06	0.313884	0.84	0.627	0.0889771
Srsf5	2.81386e-06	-0.322072	0.874	0.903	0.0908455
Myo1c	2.8213e-06	0.307718	0.909	0.746	0.0910856
Fahd2a	2.98422e-06	-0.288841	0.777	0.881	0.0963454
Ctps	3.03261e-06	0.298985	0.537	0.276	0.0979079
Ipo7	3.0627e-06	0.313129	0.674	0.448	0.0988793
Hnrnpu	3.12674e-06	0.298231	0.96	0.925	0.100947
Efemp2	3.15723e-06	0.280437	0.72	0.448	0.101931
Mrpl54	3.20845e-06	-0.286429	0.954	0.955	0.103585
Rock2	3.23482e-06	0.266201	0.594	0.343	0.104436
Cd24a	3.235e-06	0.260503	0.971	0.828	0.104442
Hspa9	3.27231e-06	0.265202	0.994	0.97	0.105646
Mrpl53	3.32028e-06	-0.334389	0.829	0.851	0.107195
Ddx39b	3.32145e-06	0.347649	0.863	0.739	0.107233
Zcrb1	3.33447e-06	-0.308462	0.634	0.813	0.107653
Rps27rt	3.35743e-06	0.264985	0.789	0.552	0.108395
Lhx1os	3.36021e-06	-0.302869	0.389	0.59	0.108484
Clic3	3.44725e-06	-0.47769	0.617	0.746	0.111295
Mccc2	3.45143e-06	-0.291952	0.566	0.724	0.111429
Hoga1	3.47012e-06	-0.309551	0.851	0.858	0.112033
mt-Nd5	3.52178e-06	0.349709	0.937	0.881	0.113701
Map2k2	3.57928e-06	0.304214	0.914	0.836	0.115557
Eif3c	3.60157e-06	0.283974	0.931	0.813	0.116277
Colec12	3.60425e-06	0.313716	0.646	0.373	0.116363
Ssbp1	3.62613e-06	-0.321529	0.589	0.724	0.11707
Rhbdf1	3.62666e-06	0.297314	0.691	0.448	0.117087
Neat1	3.76363e-06	0.295742	1	0.993	0.121509
Erp29	3.81972e-06	0.335567	0.931	0.828	0.12332
Zfp219	3.84741e-06	0.288744	0.571	0.321	0.124214
Aass	3.87035e-06	-0.312541	0.937	0.933	0.124954
Gk	3.88584e-06	-0.302128	0.903	0.948	0.125454
Idh3b	3.90008e-06	-0.305461	0.943	0.955	0.125914
Acsm3	3.92688e-06	-0.368346	0.88	0.933	0.126779
Mknk2	3.936e-06	0.292076	0.817	0.679	0.127074
Pex6	4.01108e-06	0.277956	0.777	0.537	0.129498
Ilrun	4.19398e-06	0.308224	0.851	0.731	0.135403
Mrpl57	4.20204e-06	-0.320394	0.897	0.888	0.135663
Slc38a10	4.35889e-06	0.289005	0.891	0.716	0.140727
Fasn	4.43964e-06	0.323982	0.669	0.433	0.143334
Psmc3	4.589e-06	0.353262	0.966	0.791	0.148156
Snhg9	4.6804e-06	0.294449	0.594	0.366	0.151107
Fam13a	4.68273e-06	-0.273022	0.291	0.507	0.151182
St3gal3	4.85648e-06	0.269087	0.674	0.425	0.156792
Cers2	5.06477e-06	0.267632	0.96	0.821	0.163516
Iqgap1	5.08534e-06	0.26675	0.806	0.582	0.16418
Vps29	5.14429e-06	-0.326835	0.931	0.97	0.166083
Gnb1	5.18643e-06	0.344434	0.966	0.903	0.167444
Ndufa11	5.29315e-06	-0.298735	0.971	0.955	0.170889
Mrpl18	5.29428e-06	-0.295389	0.766	0.836	0.170926
Exosc7	5.30975e-06	-0.283484	0.469	0.619	0.171425
Uqcc3	5.45224e-06	-0.353507	0.823	0.881	0.176026
Fbln5	5.46525e-06	-0.409634	0.846	0.903	0.176446
Chmp4b	5.73094e-06	0.266426	0.743	0.515	0.185023
Slc15a2	5.85472e-06	-0.331923	0.503	0.657	0.18902
Stk11	6.22265e-06	0.278554	0.851	0.604	0.200898
Pros1	6.26132e-06	0.287587	0.646	0.418	0.202147
Sult1d1	6.26426e-06	-0.269905	0.943	0.933	0.202242
Smlr1	6.32994e-06	-0.352752	0.451	0.649	0.204362
Slc39a7	6.3474e-06	0.316729	0.84	0.642	0.204926
Thoc7	6.35832e-06	-0.323834	0.897	0.896	0.205278
Kars	6.36786e-06	0.253499	0.611	0.373	0.205586
Phf23	6.38653e-06	0.257098	0.606	0.336	0.206189
Ncaph2	6.39253e-06	0.268517	0.823	0.59	0.206383
Ckb	6.45842e-06	0.344955	0.874	0.716	0.20851
Rpl22l1	6.55896e-06	-0.303083	0.92	0.925	0.211756
Taf10	6.59536e-06	-0.28549	0.943	0.933	0.212931
Psma2	6.65279e-06	-0.330955	0.931	0.94	0.214785
H2-Q6	6.71416e-06	-0.422463	0.549	0.724	0.216767
Sh3bgrl3	6.74494e-06	0.283263	0.954	0.948	0.21776
Baz1b	6.75289e-06	0.267829	0.617	0.351	0.218017
Bmp1	6.87857e-06	0.291778	0.543	0.306	0.222075
Sdc1	6.88312e-06	0.283579	0.611	0.351	0.222222
Lbh	7.02936e-06	0.272853	0.76	0.515	0.226943
Cald1	7.06396e-06	0.316171	0.909	0.791	0.22806
Nfs1	7.08405e-06	-0.336201	0.709	0.821	0.228709
Agps	7.11571e-06	-0.331346	0.749	0.858	0.229731
Lamtor5	7.22089e-06	-0.327789	0.92	0.963	0.233126
Slc38a2	7.4598e-06	0.337314	0.806	0.597	0.24084
Aamdc	7.66494e-06	-0.348937	0.634	0.746	0.247463
Nucb1	7.69354e-06	0.332848	0.926	0.784	0.248386
Nisch	7.87448e-06	0.265962	1	0.97	0.254228
Trp53inp2	7.94632e-06	0.281519	0.846	0.657	0.256547
Mrpl32	7.99359e-06	-0.286109	0.571	0.731	0.258073
Rps14	8.04185e-06	-0.269395	1	1	0.259631
Ndufs8	8.18751e-06	-0.28114	0.983	0.985	0.264334
Gnb2	8.23689e-06	0.274906	0.989	0.985	0.265928
Usp2	8.34689e-06	0.271855	0.886	0.739	0.269479
Isyna1	8.39011e-06	0.25111	0.834	0.642	0.270875
Fitm1	8.43562e-06	-0.33925	0.56	0.716	0.272344
Ptpn23	8.48555e-06	0.261015	0.594	0.336	0.273956
Etf1	8.80667e-06	0.270393	0.84	0.642	0.284323
2610507B11Rik	9.05188e-06	0.268024	0.88	0.754	0.29224
Sympk	9.06596e-06	0.280238	0.663	0.403	0.292695
Ccdc22	9.20168e-06	0.264647	0.577	0.328	0.297076
Pfdn2	9.28526e-06	-0.305862	0.766	0.843	0.299775
Rnf169	9.43991e-06	0.252438	0.52	0.291	0.304768
Pcna	9.54729e-06	0.267368	0.737	0.545	0.308234
Ski	9.82738e-06	0.297885	0.857	0.657	0.317277
Ywhab	9.92441e-06	0.268251	0.949	0.858	0.32041
Agrn	1.02119e-05	0.29899	0.869	0.731	0.329691
D630029K05Rik	1.04098e-05	-0.273706	0.651	0.791	0.33608
Pigr	1.04296e-05	0.264159	0.72	0.478	0.336719
Tmem120a	1.08875e-05	0.292135	0.897	0.724	0.351503
Car2	1.09296e-05	-0.334774	0.983	0.978	0.352862
Mccc1	1.09744e-05	-0.30367	0.703	0.791	0.354308
Acsm5	1.16464e-05	-0.329861	0.411	0.59	0.376003
Sparcl1	1.16753e-05	0.304746	0.754	0.5	0.376938
Fundc2	1.19354e-05	-0.333281	0.811	0.851	0.385334
Odc1	1.21202e-05	-0.276418	1	1	0.3913
Uchl3	1.21848e-05	-0.276083	0.423	0.597	0.393385
Use1	1.22014e-05	0.270036	0.874	0.724	0.393921
Grb2	1.23988e-05	0.270822	0.754	0.575	0.400294
Mrpl58	1.26328e-05	-0.320336	0.76	0.866	0.407851
Maf	1.29096e-05	-0.335546	0.84	0.843	0.416785
Srp68	1.37284e-05	0.267971	0.72	0.522	0.443222
Larp4b	1.3828e-05	0.260814	0.8	0.59	0.446437
Tomm22	1.39741e-05	-0.262607	0.891	0.933	0.451155
Marveld1	1.40375e-05	0.277169	0.72	0.47	0.4532
Adamtsl2	1.42088e-05	0.323021	0.8	0.612	0.45873
Slc35e3	1.42187e-05	0.267783	0.566	0.336	0.459052
Eci3	1.42531e-05	-0.294371	0.823	0.903	0.460161
Amn	1.45414e-05	0.274418	0.926	0.836	0.469469
Spink8	1.45603e-05	-0.544861	0.411	0.567	0.470078
Adipor2	1.45984e-05	0.258183	0.726	0.478	0.47131
Akap12	1.46473e-05	0.285941	0.526	0.313	0.47289
Cryz	1.49242e-05	-0.256963	0.994	1	0.481827
Myo10	1.49666e-05	0.294944	0.806	0.627	0.483197
Rad23b	1.57013e-05	0.258674	0.823	0.634	0.506915
Sf3a1	1.57956e-05	0.266707	0.651	0.433	0.50996
Tbrg1	1.61367e-05	0.307249	0.771	0.612	0.520974
Zbtb8os	1.6421e-05	-0.299378	0.634	0.769	0.530151
St6galnac2	1.64367e-05	0.309366	0.926	0.791	0.530659
Sema4d	1.64651e-05	0.27739	0.657	0.433	0.531574
Sqstm1	1.68628e-05	0.273707	0.994	0.97	0.544417
Ucp2	1.69445e-05	0.289722	0.846	0.604	0.547052
Grk2	1.74024e-05	0.276776	0.72	0.53	0.561836
Coa6	1.7601e-05	-0.336116	0.64	0.724	0.568249
Gramd1b	1.77102e-05	0.257451	0.646	0.388	0.571774
Qdpr	1.781e-05	-0.337715	0.966	0.963	0.574996
Prpf6	1.82148e-05	0.250958	0.589	0.343	0.588065
Carhsp1	1.83321e-05	0.277561	0.703	0.53	0.591851
Bag6	1.84704e-05	0.29547	0.84	0.679	0.596317
Mdk	1.86695e-05	0.343384	0.954	0.799	0.602745
Sae1	1.8713e-05	0.25826	0.611	0.373	0.604149
Arhgef12	1.87547e-05	0.284406	0.829	0.687	0.605495
Fut9	1.88671e-05	-0.375828	0.891	0.858	0.609124
Renbp	1.92542e-05	0.275802	0.806	0.627	0.621623
Slc2a2	1.93282e-05	-0.351466	0.794	0.851	0.624012
Acaa1a	2.02067e-05	0.257325	0.977	0.918	0.652373
Trim25	2.06567e-05	0.264236	0.743	0.5	0.6669
Glrx	2.09626e-05	-0.264913	0.497	0.642	0.676779
Pdcd5	2.11052e-05	-0.290724	0.88	0.888	0.681382
Cetn3	2.14104e-05	-0.318902	0.64	0.799	0.691233
Bdh2	2.17287e-05	-0.265494	0.983	0.955	0.701511
Tomm5	2.17736e-05	-0.293364	0.903	0.955	0.702961
Ost4	2.17938e-05	-0.281003	0.977	0.978	0.703613
1500011B03Rik	2.19529e-05	-0.258551	0.389	0.59	0.708751
Ehmt2	2.22202e-05	0.260499	0.823	0.657	0.717379
BC005537	2.25422e-05	0.280871	0.977	0.933	0.727775
Pvalb	2.25743e-05	-0.252565	0.206	0.433	0.728812
Syncrip	2.26766e-05	0.283286	0.703	0.478	0.732115
Uba1	2.27094e-05	0.301352	0.931	0.813	0.733173
Sfrp1	2.28945e-05	0.274119	0.869	0.634	0.739149
Arpc5	2.30309e-05	0.267045	0.954	0.873	0.743553
Lamb2	2.32534e-05	0.321204	0.857	0.731	0.750736
Asah1	2.36042e-05	0.292279	0.817	0.657	0.762061
Sytl2	2.42515e-05	0.256002	0.491	0.254	0.782958
Enpep	2.42965e-05	-0.338845	0.857	0.94	0.784412
Larp1	2.44821e-05	0.290057	0.697	0.507	0.790405
Slc51b	2.46954e-05	-0.315663	0.446	0.567	0.797291
Akr1c14	2.52089e-05	-0.2724	0.394	0.567	0.81387
Lama5	2.52903e-05	0.275239	0.84	0.634	0.816498
Habp2	2.65725e-05	0.291226	0.886	0.754	0.857894
Gldc	2.66603e-05	-0.335792	0.463	0.642	0.860729
Zfp106	2.68621e-05	0.266712	0.714	0.448	0.867243
Rnh1	2.80818e-05	0.272911	0.983	0.866	0.906622
Tor1b	2.83882e-05	0.29008	0.657	0.455	0.916512
Rab5if	2.88659e-05	-0.293427	0.903	0.896	0.931935
Akap8l	2.92414e-05	0.252909	0.68	0.493	0.944059
Myof	2.96391e-05	0.261478	0.634	0.44	0.956899
Ehd2	2.97455e-05	0.252999	0.657	0.448	0.960333
Arhgap24	2.97496e-05	-0.310629	0.891	0.903	0.960466
Mfsd4b5	2.9973e-05	0.332616	0.92	0.858	0.967678
Hnrnpa1	3.04512e-05	0.272142	0.886	0.731	0.983116
Ap2m1	3.05665e-05	0.252247	1	0.985	0.986841
Tln2	3.07124e-05	-0.279905	0.697	0.754	0.991549
Slc34a3	3.07458e-05	-0.364234	0.366	0.545	0.992628
Serpinb6a	3.08582e-05	0.308506	0.794	0.597	0.996256
Mcl1	3.12272e-05	0.283456	0.943	0.866	1
Mat2b	3.14587e-05	-0.343579	0.68	0.784	1
Med28	3.21382e-05	-0.258152	0.96	0.963	1
Vnn1	3.21578e-05	0.268074	0.771	0.53	1
Ykt6	3.26519e-05	0.250447	0.737	0.537	1
Pdcd4	3.26974e-05	0.250747	0.611	0.388	1
Smim4	3.31027e-05	-0.292382	0.84	0.866	1
Serpina1f	3.37878e-05	0.333307	0.491	0.254	1
Ugt2b38	3.40116e-05	-0.277721	0.983	0.993	1
Dctpp1	3.50984e-05	-0.268996	0.663	0.761	1
Psma3	3.56957e-05	-0.263763	0.909	0.978	1
Rnf187	3.83082e-05	0.264976	0.954	0.94	1
Hadh	3.84426e-05	-0.267461	0.96	0.963	1
Lage3	3.89218e-05	-0.27311	0.646	0.746	1
Fmc1	3.99141e-05	-0.284635	0.914	0.925	1
Gss	4.00431e-05	0.277493	0.977	0.903	1
Mthfd2l	4.09303e-05	-0.273974	0.389	0.575	1
Bok	4.10184e-05	0.273483	0.749	0.567	1
Dynlrb1	4.14106e-05	-0.263452	0.931	0.97	1
Psmd3	4.16316e-05	0.262045	0.897	0.761	1
Prorsd1	4.36406e-05	-0.28819	0.474	0.619	1
Mbd3	4.46896e-05	0.283246	0.886	0.731	1
Adh5	4.55944e-05	-0.273762	0.92	0.918	1
Ube2j1	4.71263e-05	0.28212	0.634	0.448	1
Elk4	4.7263e-05	0.255948	0.611	0.41	1
Defb29	4.8419e-05	-0.299104	0.92	0.91	1
Echs1	4.95847e-05	-0.256579	0.966	0.948	1
Trmt112	5.20123e-05	-0.270113	0.857	0.888	1
Anxa6	5.29646e-05	0.251758	0.8	0.59	1
Scn1b	5.32833e-05	0.256987	0.52	0.299	1
Slc18a1	5.47145e-05	-0.281166	0.64	0.724	1
Dpm1	5.4744e-05	-0.288123	0.691	0.784	1
Lrp2	5.52163e-05	-0.258565	0.989	0.993	1
Nol7	5.7144e-05	-0.264857	0.846	0.881	1
Dao	5.78842e-05	0.258417	0.977	0.888	1
Ugt3a1	5.80073e-05	-0.280439	0.869	0.903	1
Plvap	5.99582e-05	0.304499	0.931	0.806	1
Cds2	6.05149e-05	0.280161	0.726	0.53	1
Sptssa	6.08308e-05	-0.27981	0.777	0.821	1
Prdx3	6.26271e-05	-0.250557	0.869	0.925	1
Eng	6.44644e-05	0.330365	0.949	0.836	1
Rpl10-ps3	6.49454e-05	0.253889	0.606	0.396	1
Nap1l4	6.61292e-05	0.259957	0.857	0.687	1
Dnajc5	6.67845e-05	0.279877	0.749	0.582	1
Stx5a	6.70852e-05	0.250732	0.789	0.59	1
1110032A03Rik	6.76703e-05	-0.260352	0.686	0.799	1
Mrps26	6.8829e-05	-0.290424	0.811	0.866	1
Adra2b	6.91921e-05	0.277558	0.771	0.627	1
Nipsnap1	7.20845e-05	-0.292142	0.766	0.821	1
Impdh2	7.23484e-05	0.263809	0.709	0.5	1
Bst2	7.53838e-05	0.266649	0.789	0.597	1
Brd2	7.78261e-05	0.272387	0.84	0.694	1
Slc26a4	8.12126e-05	-0.389838	0.286	0.455	1
Crat	8.12254e-05	0.255159	0.88	0.754	1
Bclaf1	8.13866e-05	0.265464	0.634	0.425	1
Tmx2	8.16092e-05	0.271668	0.897	0.746	1
Cux1	8.17281e-05	0.263439	0.937	0.828	1
Glrx5	8.2068e-05	-0.261264	0.909	0.903	1
Fam162a	8.30346e-05	-0.286209	0.829	0.918	1
Psme1	8.32677e-05	0.25904	0.891	0.799	1
Zfand3	8.45323e-05	0.289396	0.846	0.657	1
Sucla2	8.46299e-05	-0.266462	0.903	0.925	1
Dusp11	8.49447e-05	0.250946	0.794	0.619	1
Thnsl2	8.70616e-05	-0.263436	0.926	0.918	1
Gpx6	8.88458e-05	-0.334447	0.269	0.448	1
Cyp2d9	8.92896e-05	-0.283248	0.589	0.739	1
Gstm1	9.04698e-05	0.27094	0.983	0.978	1
Snrpb	9.2072e-05	0.261943	0.937	0.903	1
Dedd2	9.34743e-05	0.252423	0.589	0.381	1
Nr2f6	9.36854e-05	0.263448	0.886	0.776	1
Ifi27	9.74619e-05	0.269319	0.863	0.701	1
Copz1	0.000101393	0.262425	0.897	0.769	1
Nphs2	0.000102463	0.410273	0.966	0.97	1
Mmut	0.000103509	-0.261151	0.811	0.851	1
Lasp1	0.00010672	0.271064	0.84	0.679	1
Nit2	0.000111177	-0.262911	0.731	0.791	1
Huwe1	0.000119401	0.279011	0.851	0.687	1
Adtrp	0.000120904	-0.251479	0.646	0.731	1
Prmt5	0.000122219	0.252278	0.617	0.396	1
Hmgn2	0.000123645	-0.28428	0.48	0.634	1
Emc2	0.000123817	-0.332979	0.589	0.709	1
C2	0.000126506	0.26799	0.691	0.515	1
Aars	0.000131434	0.258349	0.743	0.567	1
Txndc15	0.000131626	0.268639	0.806	0.694	1
Pafah1b1	0.000132212	0.272295	0.829	0.672	1
Pigq	0.000133243	0.265379	0.897	0.813	1
Sec24c	0.000133976	0.252333	0.851	0.739	1
Smim1	0.000136327	-0.25907	0.914	0.94	1
Akip1	0.000139443	-0.254331	0.429	0.575	1
Jund	0.000140251	0.255089	0.931	0.828	1
Tprkb	0.000146566	-0.259172	0.68	0.769	1
Car12	0.000148625	-0.258963	0.846	0.91	1
Tmem140	0.000148834	-0.277066	0.526	0.642	1
C1s1	0.000150974	0.252759	0.743	0.552	1
Sigirr	0.000154967	0.251102	0.783	0.619	1
2023-09-07	0.000155298	0.271691	0.749	0.612	1
Lypla1	0.000162496	-0.267205	0.84	0.896	1
Mrps18c	0.000166287	-0.256898	0.766	0.873	1
Agxt2	0.00016767	-0.286347	0.629	0.731	1
Dkk3	0.000167728	0.276315	0.634	0.433	1
Snhg3	0.000169517	-0.270917	0.526	0.679	1
Trappc2l	0.000175012	-0.285209	0.817	0.828	1
Ddr1	0.00018377	0.262214	0.92	0.821	1
Ifngr1	0.000193928	0.297955	0.857	0.694	1
Wt1	0.000229471	-0.383815	0.657	0.739	1
Gsta4	0.000234309	-0.336674	0.606	0.694	1
Pin1	0.000244885	-0.257128	0.777	0.828	1
Cbs	0.000248735	-0.291749	0.663	0.769	1
Cited2	0.000257211	-0.279227	0.686	0.776	1
Rheb	0.000273583	-0.287376	0.794	0.813	1
Bcat2	0.000277963	-0.257363	0.44	0.612	1
Eloc	0.000287631	-0.258404	0.84	0.873	1
Ggct	0.000295535	-0.298911	0.537	0.634	1
Slc7a7	0.000306521	-0.255559	0.92	0.896	1
Ube2z	0.000323528	0.269025	0.783	0.56	1
Csrp2	0.000325521	-0.264474	0.949	0.918	1
Sectm1b	0.000332119	-0.275552	0.263	0.418	1
Oard1	0.000332183	-0.29872	0.674	0.784	1
Tmem9	0.000336901	-0.315583	0.766	0.799	1
Cox16	0.000341908	-0.318572	0.771	0.821	1
Stoml2	0.000352604	-0.273912	0.663	0.799	1
Prodh	0.000380811	-0.252152	0.903	0.925	1
Ecm1	0.000417695	0.263915	0.874	0.769	1
Malat1	0.00041922	-0.356328	0.657	0.739	1
Plat	0.00043256	-0.413809	0.897	0.948	1
Saraf	0.000490155	0.257578	0.943	0.881	1
Klf15	0.000493183	-0.298491	0.623	0.687	1
Ndufaf8	0.000504873	-0.268887	0.8	0.851	1
Mettl9	0.000504996	-0.255319	0.806	0.873	1
Sra1	0.000515923	-0.264034	0.749	0.776	1
Selenok	0.000541371	-0.254137	0.954	0.985	1
Sap18	0.000548523	-0.280341	0.611	0.724	1
Srp14	0.00057895	-0.269893	0.88	0.896	1
Ntan1	0.000581989	-0.254721	0.377	0.507	1
Pccb	0.000619416	-0.255433	0.96	0.933	1
Pfdn4	0.000619766	-0.272803	0.48	0.619	1
Gimap6	0.000645658	-0.304092	0.554	0.649	1
Tm2d1	0.000659778	-0.26994	0.777	0.813	1
Vps4b	0.000659788	-0.257499	0.76	0.799	1
Krcc1	0.000675262	-0.268586	0.617	0.679	1
Zfp467	0.000735564	-0.301045	0.566	0.664	1
Ace	0.000805268	0.27312	0.743	0.612	1
Cyp2d26	0.000895706	-0.2923	0.794	0.843	1
Pdcl3	0.000926237	-0.32652	0.509	0.627	1
Mff	0.00095078	-0.255369	0.777	0.903	1
Apopt1	0.00106751	-0.297936	0.611	0.657	1
Wbp1	0.00113462	-0.256031	0.749	0.843	1
Mtx2	0.00116843	-0.250541	0.657	0.746	1
Cks2	0.00123522	-0.270065	0.669	0.687	1
Timm23	0.0012369	-0.256875	0.88	0.903	1
Mrps15	0.00136404	-0.268151	0.629	0.694	1
Ss18l2	0.00141165	-0.259991	0.749	0.776	1
Ube2a	0.00166256	-0.262782	0.691	0.769	1
2310030G06Rik	0.00172167	-0.253692	0.577	0.679	1
mt-Nd2	0.00172271	0.284475	1	1	1
mt-Co3	0.00190447	0.310917	1	1	1
Clic5	0.00200384	-0.254223	0.783	0.828	1
Tmem213	0.00219529	-0.359705	0.891	0.918	1
Anapc7	0.00219947	0.283098	0.749	0.604	1
Gimap4	0.00244812	-0.259788	0.434	0.567	1
Them7	0.0024611	-0.290849	0.76	0.784	1
Mrpl27	0.00325893	-0.256518	0.737	0.761	1
Fmo2	0.00409816	-0.255224	0.846	0.843	1
Serpina1d	0.00521089	0.306238	0.423	0.269	1
Ren1	0.0059186	-0.537512	0.463	0.59	1
Angptl2	0.00644185	-0.292044	0.869	0.888	1
Tmem52b	0.00691723	-0.301646	0.794	0.843	1
Ube2b	0.00846185	-0.261939	0.834	0.873	1
Rhpn1	0.00906113	0.250924	0.726	0.649	1
Slc16a7	0.00981274	-0.269128	0.486	0.597	1
Plpp1	0.0113939	-0.314055	0.926	0.918	1
Sostdc1	0.0275064	-0.268482	0.503	0.575	1
Col4a3	0.0332777	-0.25966	0.891	0.91	1
Klf2	0.0964153	-0.253727	0.829	0.821	1
Kdr	0.116549	-0.254122	0.783	0.776	1
Slc12a1	0.260456	-0.284224	0.931	0.873	1
Emcn	0.298216	-0.267493	0.931	0.918	1

## Sheet: Int_C7_InjEarly_v_AS2mth
Gene	p_val	avg_log2FC	pct.1	pct.2	p_val_adj
Rpl9	3.91111e-50	-1.6751	0.95	1	1.2627e-45
Rpl21	2.55803e-51	-1.52829	1	1	8.25859e-47
Gapdh	1.81824e-50	-1.46416	1	1	5.87018e-46
Fxyd2	7.50974e-51	-1.44756	1	1	2.42452e-46
Rps2	2.90648e-45	-1.42209	0.978	1	9.38356e-41
Ftl1	6.12126e-48	-1.40465	1	1	1.97625e-43
Ndufa4	6.27172e-52	-1.3611	1	1	2.02482e-47
Rpl29	9.22949e-49	-1.3274	0.983	1	2.97974e-44
Klk1	1.72648e-07	-1.31915	0.994	0.993	0.00557395
Cycs	1.25381e-42	-1.30913	0.978	1	4.04794e-38
Wfdc15b	6.11821e-27	-1.29452	0.746	0.955	1.97526e-22
Kap	2.11214e-33	-1.27307	1	1	6.81906e-29
Ppia	4.77479e-51	-1.26096	0.994	1	1.54154e-46
Atpif1	4.65912e-49	-1.24129	0.989	1	1.5042e-44
Ndufb9	5.79325e-48	-1.21967	0.978	1	1.87035e-43
Rpl10	4.80856e-34	-1.21155	0.878	0.963	1.55244e-29
Fth1	6.64077e-52	-1.21147	1	1	2.14397e-47
Cyb5a	1.82042e-46	-1.2029	0.994	1	5.87722e-42
Gm10076	1.68924e-38	-1.18501	0.337	0.896	5.45372e-34
Napsa	1.16041e-27	-1.16782	0.917	0.993	3.74637e-23
Ndufb11	7.98761e-43	-1.15813	0.945	1	2.5788e-38
Fau	6.70661e-51	-1.12851	1	1	2.16523e-46
Pcbd1	1.94464e-41	-1.12594	0.961	0.993	6.27826e-37
Atp5g2	2.55649e-43	-1.10644	0.983	1	8.25362e-39
Cox5b	3.99272e-47	-1.10343	0.989	1	1.28905e-42
Rps24	8.73856e-46	-1.1005	0.994	1	2.82125e-41
Hspe1	4.09365e-42	-1.08412	0.961	1	1.32164e-37
Cox5a	6.16697e-46	-1.07131	0.994	1	1.99101e-41
Defb29	6.91359e-31	-1.07057	0.541	0.91	2.23205e-26
Rpl35a	1.02135e-44	-1.06266	0.983	1	3.29744e-40
Mpc1	7.42326e-44	-1.05061	0.972	1	2.3966e-39
Mrps21	3.71213e-36	-1.04903	0.917	1	1.19846e-31
Uqcrb	1.41547e-43	-1.04883	0.978	1	4.56984e-39
Rps27a	5.1108e-49	-1.04481	0.994	1	1.65002e-44
Bola3	1.4366e-38	-1.0434	0.884	0.985	4.63807e-34
Dbi	4.7999e-46	-1.04312	1	1	1.54965e-41
Cox4i1	5.4024e-49	-1.03855	1	1	1.74416e-44
Hint1	3.66835e-46	-1.02317	0.994	1	1.18433e-41
Ttc36	1.76889e-42	-1.01324	0.994	1	5.71088e-38
Mpc2	4.31507e-41	-1.01148	0.989	1	1.39312e-36
Ndufa13	2.17289e-42	-1.01137	0.972	1	7.01517e-38
Rpl30	3.01094e-42	-1.01035	0.989	1	9.72082e-38
Guca2b	1.62455e-30	-1.00607	0.95	0.985	5.24485e-26
Rps7	2.60828e-46	-1.00431	1	1	8.42085e-42
Rpl28	3.09424e-43	-1.00252	0.994	1	9.98976e-39
Rpl35	3.8827e-32	-0.995478	0.851	0.985	1.25353e-27
Cox8a	2.68387e-48	-0.989005	1	1	8.66486e-44
Ttr	2.48079e-13	-0.987226	0.834	0.918	8.00925e-09
Cda	1.66907e-35	-0.980194	0.994	1	5.3886e-31
Ppp1r1a	3.78244e-18	-0.978282	0.851	0.978	1.22116e-13
Iscu	2.16856e-39	-0.975067	0.961	1	7.00119e-35
Lamtor4	2.30245e-30	-0.974129	0.89	0.955	7.43346e-26
Tbca	7.54812e-35	-0.967879	0.884	0.993	2.43691e-30
D8Ertd738e	3.23328e-33	-0.96356	0.906	0.993	1.04387e-28
Rpl22	2.55694e-39	-0.963062	0.956	1	8.25507e-35
Calml4	2.92011e-37	-0.962536	0.95	1	9.42758e-33
Gng5	2.65634e-37	-0.959503	0.978	1	8.57598e-33
Prdx5	2.72783e-47	-0.957587	1	1	8.8068e-43
Rps8	7.11537e-46	-0.955742	1	1	2.2972e-41
Rps20	1.13544e-44	-0.952143	0.994	1	3.66577e-40
Dnajc19	1.81157e-35	-0.951409	0.895	0.993	5.84865e-31
Ndufc2	4.80151e-34	-0.93469	0.945	1	1.55017e-29
Rpl18	3.08932e-42	-0.934105	0.994	1	9.97388e-38
Rpl11	9.77314e-45	-0.927944	1	1	3.15526e-40
Cox7a2	5.40641e-45	-0.924113	0.994	1	1.74546e-40
Eno1	7.50656e-29	-0.911636	0.519	0.925	2.42349e-24
Ndufa6	8.53823e-42	-0.909875	0.989	1	2.75657e-37
Cox7c	1.51535e-42	-0.901538	0.994	1	4.89231e-38
Rpl41	9.64037e-40	-0.893197	0.994	1	3.11239e-35
Rpl13	2.77747e-46	-0.885312	1	1	8.96706e-42
Serf2	4.01264e-43	-0.870074	0.989	1	1.29548e-38
Nop10	8.15609e-30	-0.869757	0.873	0.978	2.63319e-25
Rps12	5.69581e-34	-0.869107	0.994	0.993	1.83889e-29
Mgst3	1.94107e-28	-0.864915	0.812	0.978	6.26673e-24
Uqcrh	1.01881e-36	-0.85342	1	1	3.28922e-32
Pfdn5	8.36591e-36	-0.847226	0.978	1	2.70093e-31
Dnase1	1.44896e-26	-0.845228	0.967	1	4.67795e-22
Ndufb4	4.29151e-35	-0.842963	0.978	1	1.38551e-30
Ndufb8	3.19542e-37	-0.840818	0.983	1	1.03164e-32
Fabp3	2.84936e-18	-0.834972	0.89	0.985	9.19915e-14
Ndufa12	2.10971e-32	-0.834595	0.961	0.985	6.81121e-28
Rps10	4.46357e-42	-0.830061	1	1	1.44106e-37
Gpx4	5.03194e-39	-0.825585	0.994	1	1.62456e-34
Mrps33	1.4961e-26	-0.823979	0.691	0.948	4.83016e-22
Cisd1	2.30448e-30	-0.822581	0.983	0.993	7.44002e-26
Atp5j2	2.97051e-39	-0.821088	0.994	1	9.59028e-35
Pam16	1.11617e-23	-0.820335	0.37	0.799	3.60356e-19
Pdzk1ip1	1.05594e-26	-0.817031	0.994	1	3.4091e-22
Atp6v1f	4.59485e-28	-0.807963	0.956	0.978	1.48345e-23
Nedd8	5.34697e-29	-0.805508	0.956	0.993	1.72627e-24
Hint2	1.62299e-27	-0.805483	0.95	0.993	5.23984e-23
Smdt1	4.75803e-31	-0.80071	0.956	0.985	1.53613e-26
Atp5g1	1.81916e-35	-0.787093	1	0.993	5.87316e-31
Nudt19	4.23386e-23	-0.785111	0.983	0.978	1.3669e-18
Nme2	1.41819e-37	-0.784423	1	1	4.57863e-33
Ccdc107	7.57952e-25	-0.784242	0.939	0.97	2.44705e-20
Cenpx	1.71806e-25	-0.782819	0.713	0.94	5.54675e-21
Ddt	3.92163e-29	-0.780704	0.956	1	1.2661e-24
Fkbp2	8.261e-26	-0.777242	0.796	0.97	2.66706e-21
Atp5h	1.11024e-32	-0.776169	0.989	1	3.58442e-28
Uqcrq	6.47508e-38	-0.773692	1	1	2.09048e-33
Micos13	2.38916e-30	-0.768127	0.978	1	7.71341e-26
H2afj	2.3428e-24	-0.767549	0.95	0.985	7.56371e-20
Atp5j	3.90509e-37	-0.765009	0.989	1	1.26076e-32
Cox6c	6.2814e-42	-0.763531	1	1	2.02795e-37
Naca	4.90898e-31	-0.759917	0.989	0.985	1.58487e-26
Mien1	6.91778e-24	-0.759291	0.84	0.933	2.23341e-19
Micos10	1.619e-33	-0.75866	0.978	1	5.22693e-29
Pnkd	3.98615e-21	-0.746981	0.878	0.955	1.28693e-16
Chchd2	1.67233e-40	-0.743467	0.994	1	5.39911e-36
Ndufa5	3.33307e-27	-0.740978	0.983	1	1.07608e-22
Rplp2	1.48535e-31	-0.739692	0.972	1	4.79544e-27
Uqcr10	8.41397e-37	-0.735587	0.994	1	2.71645e-32
Mrpl42	4.91836e-22	-0.733622	0.862	0.948	1.58789e-17
Gpx1	5.03936e-34	-0.728781	1	1	1.62696e-29
Zmynd10	5.77958e-20	-0.723587	0.508	0.866	1.86594e-15
Timm8b	3.29469e-26	-0.721018	0.939	0.985	1.06369e-21
2310039H08Rik	1.01988e-19	-0.718753	0.641	0.896	3.29269e-15
Cox6b1	8.28426e-33	-0.717842	0.994	1	2.67457e-28
Prdx1	6.78255e-37	-0.714945	0.994	1	2.18975e-32
Mrpl54	5.10428e-22	-0.712405	0.807	0.955	1.64792e-17
Ndufb6	8.977e-27	-0.711105	0.972	1	2.89823e-22
Rida	1.94546e-28	-0.709505	1	0.993	6.28093e-24
Mcee	7.16569e-19	-0.706879	0.779	0.918	2.31344e-14
Mrps36	2.13828e-20	-0.705109	0.84	0.955	6.90343e-16
Park7	1.12772e-28	-0.70458	0.994	1	3.64086e-24
Rpl36a	2.66126e-22	-0.699218	0.89	0.97	8.59188e-18
Coa3	2.11167e-21	-0.695229	0.834	0.963	6.81753e-17
Timm13	1.21638e-25	-0.695159	0.978	0.985	3.92709e-21
Fis1	2.15809e-23	-0.695092	0.95	0.978	6.96741e-19
Cryzl2	1.64602e-19	-0.690995	0.884	0.955	5.31419e-15
Rpl14	6.03976e-33	-0.690733	0.994	0.993	1.94994e-28
Rps16	1.18589e-34	-0.687875	0.994	1	3.82866e-30
Dcxr	2.27527e-19	-0.687162	0.906	0.978	7.3457e-15
Nenf	5.75351e-24	-0.686962	0.901	0.985	1.85752e-19
Tma7	4.71212e-21	-0.68318	0.906	0.97	1.52131e-16
Atp5mpl	8.5418e-31	-0.678844	0.994	1	2.75772e-26
Mrps24	3.57491e-23	-0.677183	0.906	0.955	1.15416e-18
Mrpl34	8.02841e-21	-0.676462	0.796	0.97	2.59197e-16
Cldn10	2.25971e-16	-0.67502	0.812	0.955	7.29548e-12
Dnajc12	2.84465e-19	-0.673887	0.878	0.948	9.18395e-15
Atox1	5.01353e-27	-0.66688	0.983	1	1.61862e-22
Med28	8.97074e-20	-0.66542	0.862	0.963	2.8962e-15
Scp2	1.6802e-28	-0.664146	1	1	5.42453e-24
Higd1a	2.75128e-18	-0.662542	0.895	0.97	8.88251e-14
Ndufb10	5.29379e-22	-0.661581	0.978	1	1.7091e-17
Srp9	5.61186e-21	-0.661491	0.873	0.955	1.81179e-16
Atp5l	1.69177e-34	-0.658646	1	1	5.46187e-30
Edf1	1.17483e-22	-0.658283	0.978	0.985	3.79292e-18
Chchd10	1.92216e-31	-0.655216	1	1	6.20569e-27
S100a1	9.96062e-21	-0.652687	0.972	1	3.21579e-16
Rpl24	4.3281e-28	-0.648329	1	1	1.39733e-23
Ndufs5	1.86912e-23	-0.646118	0.945	1	6.03447e-19
Tomm5	2.52337e-18	-0.645927	0.785	0.955	8.14671e-14
Cox20	3.77316e-19	-0.643491	0.834	0.963	1.21816e-14
Rpl15	3.70512e-26	-0.643379	0.983	0.993	1.1962e-21
Rps3a1	2.8156e-31	-0.641899	0.989	1	9.09018e-27
Rps11	3.53947e-28	-0.64108	1	0.993	1.14272e-23
Rpl23	1.1498e-33	-0.635492	1	1	3.71214e-29
Ndufb5	1.77903e-23	-0.632476	0.961	1	5.7436e-19
Cox14	2.21444e-19	-0.62932	0.878	0.978	7.14932e-15
Elob	1.14643e-25	-0.628818	0.983	0.993	3.70124e-21
Ndufv3	7.76352e-22	-0.626556	0.967	0.993	2.50645e-17
Ndufa8	8.79463e-19	-0.624011	0.939	0.978	2.83935e-14
Tmem213	4.11814e-09	-0.622072	0.834	0.918	0.000132954
Pdcd5	6.20523e-16	-0.621203	0.696	0.888	2.00336e-11
Cox6a1	6.33291e-28	-0.619334	1	1	2.04458e-23
Rpl18a	1.06622e-28	-0.616672	1	1	3.44228e-24
Rpl32	1.16054e-26	-0.614973	1	1	3.74682e-22
Uqcr11	1.12403e-25	-0.612814	0.994	1	3.62894e-21
Rps13	1.43708e-27	-0.61149	0.983	1	4.6396e-23
Eif1	2.0698e-26	-0.609464	0.994	1	6.68235e-22
Cystm1	6.76759e-20	-0.608962	0.956	1	2.18492e-15
Atp5e	2.39179e-29	-0.608082	0.989	1	7.72188e-25
Bphl	2.421e-19	-0.607919	0.928	0.978	7.81621e-15
Ndufab1	2.29353e-20	-0.607904	0.972	0.97	7.40466e-16
Rps5	1.97409e-22	-0.607197	0.989	1	6.37336e-18
Gchfr	1.17744e-14	-0.606571	0.53	0.776	3.80137e-10
Cebpzos	4.37281e-15	-0.60597	0.608	0.843	1.41176e-10
Vamp8	7.13879e-21	-0.60271	0.95	0.985	2.30476e-16
Rps18	5.76573e-15	-0.602305	0.945	0.97	1.86146e-10
Ndufc1	9.17118e-21	-0.602198	0.989	1	2.96092e-16
Rpl36al	1.93379e-21	-0.601045	0.983	0.978	6.24324e-17
Gabarapl2	9.70919e-19	-0.600826	0.884	0.948	3.13461e-14
Ypel3	2.51871e-17	-0.600629	0.862	0.985	8.13165e-13
2300009A05Rik	2.10316e-16	-0.599493	0.746	0.903	6.79005e-12
Rps15a	8.54066e-24	-0.598438	1	1	2.75735e-19
Emc6	2.76483e-16	-0.5977	0.873	0.948	8.92625e-12
Ost4	1.50062e-17	-0.595596	0.95	0.978	4.84476e-13
Txndc17	7.41284e-18	-0.594867	0.95	0.993	2.39324e-13
Spp2	1.06681e-09	-0.59456	0.939	0.97	3.44419e-05
Etfb	2.90228e-24	-0.594375	0.983	0.993	9.37e-20
Rps27l	1.37977e-21	-0.591987	0.961	1	4.45458e-17
Slc7a13	6.05083e-09	-0.588736	0.84	0.903	0.000195351
Ugt2b38	6.66813e-16	-0.585905	0.967	0.993	2.1528e-11
Ndufs7	3.23837e-17	-0.58573	0.95	0.978	1.04551e-12
Ppdpf	1.86331e-14	-0.583309	0.773	0.925	6.01569e-10
Rpl34	6.84977e-27	-0.578974	1	1	2.21145e-22
Ubb	1.43402e-29	-0.57795	1	1	4.62975e-25
Rpl17	3.92505e-16	-0.577927	0.983	0.993	1.2672e-11
Spcs1	2.26061e-15	-0.574246	0.939	0.963	7.29837e-11
Pfdn1	4.35403e-13	-0.564955	0.851	0.933	1.4057e-08
Atp6v0e	2.10289e-15	-0.56365	0.917	0.978	6.78919e-11
Nme1	2.62297e-15	-0.56101	0.945	0.993	8.46827e-11
Arpp19	3.45338e-18	-0.560836	0.917	0.97	1.11492e-13
Acot13	2.32393e-18	-0.557569	0.967	0.97	7.50282e-14
Chchd1	7.89693e-15	-0.556785	0.669	0.873	2.54952e-10
Polr2k	2.21152e-14	-0.555832	0.746	0.94	7.1399e-10
Fitm1	2.41081e-13	-0.552788	0.425	0.716	7.7833e-09
Acyp2	6.00148e-14	-0.551867	0.481	0.746	1.93758e-09
Mrpl20	3.84795e-16	-0.550942	0.934	0.97	1.24231e-11
Rps4x	3.78045e-26	-0.550112	1	1	1.22052e-21
Glod5	3.8025e-15	-0.548862	0.503	0.799	1.22764e-10
Rpl27a	3.20736e-22	-0.548749	1	1	1.0355e-17
Scand1	3.26897e-16	-0.546208	0.945	0.985	1.05539e-11
Ndufa7	2.01227e-17	-0.54582	0.989	1	6.4966e-13
Rps14	1.2577e-17	-0.545317	0.994	1	4.06049e-13
Oaz1	3.67971e-24	-0.544396	1	1	1.188e-19
Mrpl12	2.75962e-18	-0.543771	0.95	1	8.90944e-14
Car3	3.96568e-09	-0.543426	0.199	0.493	0.000128032
Commd3	9.31382e-14	-0.543342	0.851	0.963	3.00697e-09
Mettl26	1.63141e-15	-0.542885	0.934	0.993	5.267e-11
Mrpl14	9.05603e-14	-0.541609	0.807	0.94	2.92374e-09
Bri3	5.85868e-20	-0.537607	0.972	0.993	1.89148e-15
H2afz	4.04646e-14	-0.53718	0.917	0.993	1.3064e-09
Sec61b	2.21978e-15	-0.536428	0.873	0.963	7.16657e-11
Atp5d	8.85119e-25	-0.534655	0.994	1	2.85761e-20
1810058I24Rik	6.94871e-16	-0.534553	0.867	0.963	2.24339e-11
Pck1	9.50914e-13	-0.534065	0.956	0.985	3.07003e-08
Polr1d	9.58026e-15	-0.533872	0.867	0.963	3.09299e-10
Psme2	1.27629e-14	-0.533169	0.414	0.739	4.1205e-10
Chchd7	6.06853e-15	-0.533089	0.779	0.888	1.95922e-10
Ascc1	4.74467e-12	-0.531918	0.829	0.94	1.53182e-07
Taf10	2.78578e-13	-0.529074	0.856	0.933	8.99388e-09
Mif	1.20601e-15	-0.528403	0.983	0.993	3.89359e-11
Churc1	1.17541e-14	-0.526917	0.503	0.799	3.7948e-10
Acadm	1.89171e-12	-0.523762	0.972	0.993	6.10738e-08
Tmbim4	1.83555e-16	-0.523455	0.95	0.985	5.92608e-12
AI314278	5.93844e-14	-0.52181	0.884	0.955	1.91723e-09
Hsbp1	1.31617e-13	-0.519644	0.923	0.97	4.24927e-09
Eny2	1.91523e-11	-0.518785	0.862	0.933	6.18331e-07
Mrps6	3.05858e-10	-0.518524	0.873	0.955	9.87461e-06
Apom	1.95062e-10	-0.517731	0.818	0.903	6.29758e-06
Lsm7	7.35714e-12	-0.51744	0.558	0.806	2.37525e-07
Rpl26	1.5514e-18	-0.515916	0.983	1	5.00869e-14
Lamtor2	9.69828e-15	-0.515341	0.878	0.955	3.13109e-10
Rpl8	1.8792e-22	-0.515004	1	1	6.067e-18
Tmem238	8.10348e-12	-0.514504	0.669	0.858	2.61621e-07
Slc27a2	1.44558e-14	-0.514208	1	1	4.66706e-10
Mrpl57	3.31842e-13	-0.512101	0.785	0.888	1.07135e-08
Atp6v1g1	6.1535e-14	-0.509613	0.945	0.985	1.98666e-09
Lamtor5	4.96935e-13	-0.507466	0.906	0.963	1.60435e-08
Cmbl	2.69562e-12	-0.507311	0.884	0.948	8.7028e-08
Cops9	2.19025e-15	-0.506888	0.961	0.993	7.07121e-11
Aspdh	8.7025e-11	-0.505674	0.652	0.828	2.8096e-06
Grcc10	3.76062e-18	-0.505557	0.967	1	1.21412e-13
Mrps14	7.64158e-12	-0.504664	0.818	0.91	2.46708e-07
Ndufa1	8.05407e-17	-0.50439	0.978	0.985	2.60026e-12
Pop5	4.75696e-11	-0.503885	0.768	0.896	1.53578e-06
Mrpl30	1.10437e-13	-0.503726	0.851	0.91	3.56545e-09
G0s2	3.8638e-13	-0.503706	0.481	0.776	1.24743e-08
Dctpp1	7.12063e-14	-0.502802	0.436	0.761	2.29889e-09
Dynlrb1	8.04869e-14	-0.502213	0.884	0.97	2.59852e-09
Ndufa11	5.38012e-14	-0.501891	0.961	0.955	1.73697e-09
Uqcc3	3.69114e-11	-0.501248	0.707	0.881	1.19169e-06
Atp5md	1.84864e-23	-0.501151	1	1	5.96834e-19
Sumo2	2.18138e-11	-0.500778	0.906	0.948	7.04259e-07
Ndufs3	1.11191e-14	-0.498013	0.95	0.963	3.58979e-10
Spink1	1.8661e-17	-0.496594	0.994	1	6.0247e-13
Nat8	5.14502e-10	-0.495731	0.901	0.955	1.66107e-05
Acsm1	2.12246e-09	-0.494734	0.735	0.881	6.85238e-05
Cyp4a10	1.5132e-07	-0.493796	0.63	0.791	0.00488537
Dynll1	7.15935e-12	-0.4916	0.934	0.963	2.3114e-07
Mrpl51	2.34919e-13	-0.490631	0.912	0.94	7.58437e-09
Scd1	6.32082e-07	-0.49011	0.287	0.515	0.0204068
Dnajc15	1.3442e-13	-0.489832	0.773	0.918	4.33976e-09
Atp5f1	4.28935e-21	-0.489769	0.994	1	1.38482e-16
0610009B22Rik	2.20822e-15	-0.488284	0.414	0.761	7.12923e-11
Rpl37	1.39412e-20	-0.487338	1	1	4.50093e-16
Rpl6	7.06758e-21	-0.487285	0.994	1	2.28177e-16
Pxmp2	2.63509e-12	-0.485882	0.558	0.813	8.5074e-08
Rpp21	3.20621e-13	-0.484571	0.646	0.881	1.03512e-08
Smim26	1.40128e-10	-0.484266	0.652	0.843	4.52403e-06
Kxd1	4.16184e-11	-0.484073	0.663	0.881	1.34365e-06
Smlr1	7.85401e-12	-0.483011	0.326	0.649	2.53567e-07
Tmem205	5.5816e-13	-0.48255	0.912	0.963	1.80202e-08
Ndufs4	2.4965e-14	-0.479234	0.912	0.963	8.05995e-10
Tmem223	1.42e-09	-0.478128	0.762	0.866	4.58446e-05
Fdx1	2.27255e-11	-0.476106	0.834	0.918	7.33693e-07
Trmt112	3.00568e-14	-0.475652	0.724	0.888	9.70383e-10
Slc15a2	1.811e-11	-0.475346	0.365	0.657	5.8468e-07
Pttg1	1.89822e-09	-0.47467	0.657	0.843	6.1284e-05
Mdh1	3.83182e-23	-0.471952	1	1	1.2371e-18
Sugct	5.91438e-11	-0.471287	0.674	0.828	1.90946e-06
Rtraf	7.38259e-12	-0.470898	0.89	0.94	2.38347e-07
Ugt3a1	1.35497e-09	-0.468613	0.762	0.903	4.37451e-05
Cyba	4.53639e-14	-0.467595	0.983	1	1.46457e-09
Atp6v0b	1.65821e-13	-0.466832	0.994	0.993	5.35353e-09
Ndufs6	1.15345e-13	-0.463746	0.967	0.993	3.72392e-09
Ech1	2.39821e-16	-0.460374	0.989	0.993	7.74262e-12
Rps26	3.57615e-16	-0.460305	0.983	0.993	1.15456e-11
Selenow	6.02219e-11	-0.460163	0.945	0.978	1.94427e-06
Smim24	5.51779e-10	-0.457831	0.757	0.888	1.78142e-05
Ndufa2	1.45255e-16	-0.45685	0.989	1	4.68955e-12
Rnf7	2.83924e-11	-0.456423	0.801	0.925	9.1665e-07
Rpl10a	1.5701e-17	-0.455081	0.994	1	5.06907e-13
Glrx5	1.42867e-10	-0.452738	0.829	0.903	4.61245e-06
Timm10b	1.42216e-11	-0.452632	0.779	0.918	4.59143e-07
Atp5c1	9.22783e-18	-0.452234	0.978	0.993	2.97921e-13
Inmt	1.33252e-11	-0.45218	0.983	1	4.30205e-07
Eif3k	3.12525e-13	-0.451756	0.901	0.963	1.00899e-08
Cryz	8.93618e-12	-0.450799	0.956	1	2.88504e-07
Btf3	1.18682e-14	-0.449013	0.956	0.978	3.83164e-10
Ndufb3	4.64744e-12	-0.447457	0.961	0.978	1.50043e-07
Mcrip2	3.17689e-10	-0.445884	0.901	0.948	1.02566e-05
Uqcrfs1	5.60097e-14	-0.445432	0.978	1	1.80827e-09
Gm5617	5.30637e-11	-0.444608	0.508	0.761	1.71316e-06
H2afv	4.04485e-11	-0.444502	0.901	0.963	1.30588e-06
Sem1	1.26244e-15	-0.444299	0.983	0.993	4.0758e-11
2310009A05Rik	1.5523e-10	-0.443924	0.47	0.739	5.0116e-06
Sdhaf1	1.59787e-11	-0.44376	0.497	0.799	5.15871e-07
Ssr4	1.88198e-11	-0.441736	0.912	0.955	6.07596e-07
Anapc13	1.97609e-10	-0.441296	0.928	0.978	6.3798e-06
Sec23b	2.42107e-07	-0.440735	0.652	0.813	0.00781643
1110008P14Rik	2.02757e-09	-0.439985	0.624	0.813	6.546e-05
Ube2s	2.80236e-09	-0.43908	0.845	0.933	9.04743e-05
Selenok	7.35353e-11	-0.438672	0.895	0.985	2.37409e-06
Mea1	4.6263e-09	-0.436631	0.735	0.836	0.00014936
Morn2	4.35321e-11	-0.435626	0.436	0.731	1.40543e-06
Fmc1	1.17566e-09	-0.435571	0.862	0.925	3.79563e-05
0610012G03Rik	1.87192e-08	-0.43372	0.873	0.896	0.000604348
Mrpl53	2.04727e-09	-0.433619	0.768	0.851	6.60961e-05
Pigyl	8.27298e-13	-0.431664	0.519	0.791	2.67093e-08
Hmgcl	2.9772e-09	-0.429492	0.818	0.91	9.61191e-05
Zfp706	4.46834e-13	-0.428648	0.978	0.993	1.4426e-08
Guk1	9.20664e-10	-0.426929	0.718	0.888	2.97236e-05
Esd	2.03269e-12	-0.425858	0.972	1	6.56253e-08
Sap18	3.54244e-08	-0.422693	0.508	0.724	0.00114368
Adtrp	3.1215e-11	-0.421757	0.464	0.731	1.00778e-06
Auh	3.18463e-09	-0.420817	0.746	0.881	0.000102816
Iah1	1.12386e-12	-0.420257	0.939	0.985	3.62839e-08
Serpinf2	2.09106e-07	-0.41685	0.768	0.858	0.00675099
Mep1b	2.97315e-12	-0.413811	0.099	0.418	9.59881e-08
Sdhd	1.63573e-10	-0.413458	0.917	0.978	5.28096e-06
Higd2a	7.08213e-11	-0.413211	0.928	0.985	2.28646e-06
Hao2	4.31956e-08	-0.412548	0.807	0.918	0.00139457
Eci3	9.02227e-10	-0.41183	0.818	0.903	2.91284e-05
Pcbd2	3.90587e-09	-0.411393	0.713	0.851	0.000126101
Gabarap	1.32157e-15	-0.410187	0.994	1	4.2667e-11
Acsm3	4.83387e-07	-0.409611	0.873	0.933	0.0156061
Ndufaf2	1.19844e-08	-0.408591	0.475	0.716	0.000386918
Snrpd1	1.04684e-08	-0.407561	0.558	0.769	0.000337973
Ndufaf8	5.13955e-08	-0.406503	0.68	0.851	0.0016593
Hagh	9.58795e-11	-0.405612	0.928	0.978	3.09547e-06
Rbis	1.74331e-09	-0.405336	0.79	0.91	5.62828e-05
0610005C13Rik	3.45332e-10	-0.404924	0.934	0.963	1.1149e-05
Tmem256	2.40089e-09	-0.404826	0.961	0.985	7.75127e-05
Cela1	2.01653e-09	-0.404727	0.939	0.97	6.51038e-05
Banf1	1.84741e-10	-0.404501	0.646	0.836	5.96438e-06
Thoc7	3.40566e-08	-0.404105	0.801	0.896	0.00109952
Zbtb8os	1.77386e-09	-0.403714	0.558	0.769	5.72691e-05
Naa38	1.48243e-07	-0.40082	0.884	0.948	0.00478604
Slc22a7	4.47194e-14	-0.399239	0.072	0.418	1.44377e-09
Mrps12	1.02616e-09	-0.398808	0.757	0.91	3.31296e-05
Pcca	1.80046e-08	-0.398327	0.812	0.91	0.00058128
Aamdc	7.01711e-07	-0.397926	0.646	0.746	0.0226548
Mrps16	2.49901e-07	-0.397279	0.762	0.866	0.00806804
Rpl22l1	3.01854e-08	-0.395182	0.912	0.925	0.000974536
Srp14	4.27973e-07	-0.394854	0.818	0.896	0.0138171
4833439L19Rik	3.95388e-10	-0.394703	0.967	0.985	1.27651e-05
Sdhb	9.63844e-14	-0.39458	0.983	0.993	3.11177e-09
Nat8f1	2.93646e-10	-0.394562	0.972	1	9.48035e-06
mt-Co1	1.16618e-08	-0.393373	1	1	0.000376502
2610528J11Rik	1.4406e-06	-0.393179	0.608	0.746	0.0465098
Hibadh	1.06532e-08	-0.392741	0.917	0.993	0.000343939
Pigp	2.46287e-07	-0.392354	0.669	0.799	0.00795139
Mrpl55	3.83967e-08	-0.391946	0.58	0.761	0.00123964
Timm23	6.2292e-08	-0.390974	0.818	0.903	0.0020111
Mpv17l	5.43825e-07	-0.38961	0.74	0.828	0.0175574
1110038B12Rik	5.7003e-09	-0.388632	0.459	0.724	0.000184034
Bola1	8.37387e-10	-0.388548	0.619	0.813	2.70351e-05
Trappc2l	5.3165e-07	-0.384987	0.735	0.828	0.0171643
Polr2f	5.41818e-08	-0.38336	0.845	0.896	0.00174926
Fam162a	1.82078e-08	-0.382743	0.796	0.918	0.00058784
Polr2i	4.71459e-10	-0.381403	0.796	0.873	1.52211e-05
Pbld1	4.35359e-07	-0.381333	0.801	0.903	0.0140556
Ift20	2.28637e-07	-0.381173	0.785	0.91	0.00738154
Ninj1	5.01865e-09	-0.381085	0.884	0.918	0.000162027
Hmgn2	2.65619e-08	-0.380786	0.365	0.634	0.000857551
Mrps34	2.68039e-08	-0.379702	0.779	0.888	0.000865364
Tomm22	6.14655e-09	-0.375785	0.812	0.933	0.000198441
Cltrn	7.89991e-10	-0.37537	0.994	1	2.55049e-05
Swi5	6.51288e-09	-0.375213	0.95	0.97	0.000210268
Galnt11	1.47485e-10	-0.374648	0.956	0.978	4.76157e-06
Gstk1	1.65642e-07	-0.373796	0.602	0.776	0.00534775
Dnlz	9.40376e-08	-0.372935	0.575	0.776	0.003036
Mrpl58	1.04633e-07	-0.372397	0.724	0.866	0.00337807
Msra	2.32752e-09	-0.371971	0.956	0.978	7.5144e-05
Fmo1	1.87991e-08	-0.370632	0.956	0.993	0.00060693
Selenbp1	1.11099e-08	-0.368906	0.945	0.993	0.000358683
Supt4a	6.38044e-08	-0.368902	0.641	0.784	0.00205993
Sf3b5	2.6046e-07	-0.368116	0.746	0.866	0.00840894
Snrpe	1.19171e-07	-0.368076	0.785	0.925	0.00384744
Rps27	3.44934e-08	-0.366794	0.983	0.963	0.00111362
Mrpl36	1.0236e-07	-0.366281	0.663	0.799	0.00330469
Cox17	6.18605e-09	-0.365846	0.961	0.985	0.000199717
Mrpl23	4.02057e-07	-0.363874	0.785	0.836	0.0129804
Dgcr6	4.57066e-07	-0.363472	0.746	0.821	0.0147564
Tmem126a	2.27799e-07	-0.361176	0.657	0.806	0.00735449
Gm15638	8.61954e-09	-0.3609	0.387	0.634	0.000278282
Rbx1	8.43195e-09	-0.360469	0.884	0.955	0.000272225
Mrpl18	3.24444e-08	-0.359647	0.669	0.836	0.00104747
Akr1c21	2.94143e-09	-0.359433	0.994	1	9.49642e-05
Mrps10	7.617e-08	-0.358308	0.381	0.627	0.00245915
Sod2	1.00376e-09	-0.357837	0.967	0.985	3.24064e-05
Cox7b	1.43756e-12	-0.357733	0.989	1	4.64118e-08
Cib1	4.49791e-08	-0.356628	0.901	0.948	0.00145215
Isca2	5.15731e-07	-0.355665	0.619	0.761	0.0166504
Pfdn4	6.46032e-08	-0.354632	0.343	0.619	0.00208572
Gm15883	1.12528e-06	-0.352866	0.343	0.545	0.0363297
Psmb6	4.28463e-08	-0.352559	0.917	0.933	0.00138329
Csrp2	7.27987e-07	-0.350353	0.956	0.918	0.0235031
Dph3	7.58667e-07	-0.34926	0.691	0.806	0.0244936
Gstp1	3.5987e-11	-0.349054	0.193	0.515	1.16184e-06
Tomm6	7.07916e-08	-0.348569	0.928	0.963	0.00228551
Bex4	2.48698e-07	-0.348117	0.392	0.634	0.0080292
Pfdn2	3.6005e-07	-0.347822	0.685	0.843	0.0116242
2010320M18Rik	2.90133e-09	-0.346104	0.365	0.664	9.36693e-05
Ldhb	2.2943e-12	-0.345355	1	1	7.40716e-08
Ntan1	2.96053e-08	-0.343817	0.243	0.507	0.000955808
Mrps18c	2.67811e-07	-0.342973	0.707	0.873	0.00864627
Ssbp1	7.33976e-07	-0.339155	0.547	0.724	0.0236964
Aurkaip1	1.70946e-07	-0.337635	0.851	0.91	0.005519
Gtf2h5	7.6479e-07	-0.336065	0.818	0.91	0.0246913
Ndufs8	1.98148e-07	-0.335496	0.95	0.985	0.00639722
Gadd45g	1.20815e-06	-0.335342	0.503	0.687	0.0390052
Ndufa3	5.77724e-08	-0.335253	0.994	1	0.00186518
Atp6v1e1	4.75928e-09	-0.33516	1	0.985	0.000153653
Malsu1	2.43502e-07	-0.333124	0.569	0.769	0.00786146
Dctn3	3.15125e-07	-0.332541	0.884	0.918	0.0101738
Map1lc3a	1.11537e-06	-0.332406	0.895	0.948	0.0360096
Bag1	1.10624e-07	-0.331579	0.912	0.948	0.0035715
Gfer	3.98208e-07	-0.331311	0.42	0.642	0.0128561
Lsm4	4.69537e-07	-0.331238	0.801	0.896	0.015159
Ethe1	1.2975e-06	-0.330979	0.818	0.91	0.0418896
Bnip3	7.15097e-07	-0.330276	0.862	0.91	0.0230869
Wbp1	4.09281e-07	-0.329474	0.696	0.843	0.0132136
Sap30	2.243e-07	-0.329395	0.552	0.761	0.00724153
Smim8	8.03807e-07	-0.328121	0.459	0.716	0.0259509
Adrm1	1.35764e-07	-0.326706	0.331	0.582	0.00438314
Snhg4	2.13663e-09	-0.325803	0.193	0.485	6.8981e-05
Ly6a	1.42703e-06	-0.325471	1	1	0.0460716
Echs1	3.1496e-07	-0.32471	0.956	0.948	0.0101685
Immp1l	8.07543e-07	-0.324073	0.508	0.672	0.0260715
Coq7	9.99964e-07	-0.32268	0.619	0.784	0.0322838
Lage3	2.28092e-08	-0.32013	0.492	0.746	0.000736395
Chchd5	2.96618e-07	-0.318117	0.376	0.612	0.00957633
Txn2	5.94458e-07	-0.317308	0.928	0.97	0.0191921
Psmb3	6.65973e-07	-0.31729	0.873	0.97	0.0215009
Uqcrc2	7.32009e-08	-0.317088	0.961	0.97	0.00236329
Zswim7	3.35655e-07	-0.315491	0.326	0.56	0.0108366
Ddrgk1	9.11328e-07	-0.315424	0.895	0.933	0.0294222
Acat1	1.89768e-07	-0.314361	1	0.985	0.00612667
1810059H22Rik	6.23786e-07	-0.313096	0.514	0.739	0.0201389
Selenom	1.38773e-06	-0.307453	0.823	0.94	0.0448028
Tpt1	7.71551e-11	-0.307441	0.994	1	2.49095e-06
Rpl19	4.91088e-11	-0.307311	1	0.993	1.58548e-06
Idnk	3.46026e-07	-0.30465	0.436	0.664	0.0111715
Atp5o	1.80056e-08	-0.304353	0.989	1	0.000581311
Phyh	6.23138e-10	-0.304171	0.994	1	2.0118e-05
Clybl	1.27657e-07	-0.301485	0.613	0.836	0.00412141
Rps3	6.55748e-11	-0.299695	1	1	2.11708e-06
Hnf4aos	2.87909e-11	-0.299629	0.105	0.418	9.29514e-07
Akr1c14	1.51735e-06	-0.297761	0.32	0.567	0.0489877
Rplp1	1.20535e-08	-0.297516	0.994	1	0.000389148
Psenen	1.34153e-06	-0.294907	0.818	0.888	0.0433111
Oxld1	5.40731e-08	-0.293634	0.403	0.642	0.00174575
Ndufb7	3.93281e-07	-0.293199	0.961	0.97	0.0126971
Macrod1	1.14317e-06	-0.29217	0.392	0.627	0.0369071
Chpt1	6.88912e-07	-0.290928	0.994	1	0.0222415
Pebp1	4.66239e-08	-0.288966	0.989	0.993	0.00150525
Gm27216	2.63738e-08	-0.285761	0.166	0.433	0.000851477
Rps19	5.4049e-08	-0.283508	1	0.993	0.00174497
Serpina1f	2.81433e-11	-0.27763	0.011	0.254	9.08606e-07
Serpina1d	3.56831e-12	-0.276181	0.011	0.269	1.15203e-07
Zfp560	1.45804e-06	-0.273363	0.276	0.515	0.0470729
Sp3os	1.12036e-06	-0.270578	0.227	0.47	0.0361708
Iqcg	6.51428e-07	-0.262952	0.227	0.478	0.0210314
Rpl7a	1.31923e-06	-0.262781	0.983	1	0.0425914
Camta1	2.53889e-07	-0.261861	0.271	0.537	0.00819682
C1qtnf4	6.71604e-07	-0.258449	0.144	0.373	0.0216827
H2-Q4	2.13069e-09	0.250251	0.37	0.075	6.87894e-05
Hecw2	6.147e-07	0.252675	0.359	0.112	0.0198456
Ltbp2	9.55393e-10	0.25356	0.331	0.045	3.08449e-05
Fam114a1	7.11289e-07	0.254323	0.459	0.187	0.022964
Dennd5b	1.4938e-07	0.256837	0.436	0.172	0.00482273
Arrb2	2.34424e-08	0.256919	0.436	0.142	0.000756838
Pitpnm2	5.89382e-07	0.258063	0.387	0.142	0.0190282
Hspb8	1.38176e-06	0.258379	0.481	0.216	0.04461
Mocs1	1.30713e-06	0.258656	0.519	0.261	0.0422008
Tead3	3.42789e-08	0.259227	0.376	0.104	0.00110669
Cx3cr1	2.51609e-12	0.260355	0.326	0.007	8.1232e-08
Tubb2b	3.88196e-07	0.261517	0.42	0.157	0.0125329
Il6ra	1.02295e-09	0.264002	0.381	0.075	3.30259e-05
Fam207a	8.70935e-07	0.26416	0.591	0.336	0.0281181
Eif4g2	7.3947e-07	0.264914	1	1	0.0238738
Rpia	8.33387e-10	0.264979	0.459	0.134	2.69059e-05
Polr3gl	2.04795e-07	0.265228	0.47	0.187	0.00661181
Fblim1	1.90282e-07	0.265488	0.42	0.142	0.00614324
Smap2	7.58689e-07	0.265929	0.569	0.299	0.0244943
Taok3	6.1292e-09	0.267015	0.359	0.075	0.000197881
Sox13	1.09543e-06	0.267189	0.541	0.284	0.035366
Lrrc8c	3.59256e-07	0.26725	0.464	0.187	0.0115986
Cemip2	2.10326e-08	0.26829	0.459	0.164	0.000679037
Tmem87a	8.73973e-11	0.268487	0.365	0.06	2.82162e-06
Mcc	9.97592e-07	0.268894	0.53	0.269	0.0322072
Plod1	1.51424e-07	0.269805	0.619	0.291	0.00488872
Ccdc80	1.46907e-06	0.271088	0.514	0.246	0.0474289
Washc5	3.9605e-07	0.271291	0.586	0.299	0.0127865
Ccdc85c	1.24199e-08	0.271846	0.414	0.119	0.000400976
Cdc42bpg	4.19898e-07	0.272345	0.514	0.239	0.0135564
Cd93	1.28397e-06	0.272913	0.425	0.194	0.0414531
Stxbp1	4.23114e-09	0.272928	0.453	0.142	0.000136602
Nav2	5.9989e-07	0.27415	0.414	0.164	0.0193674
Ppm1l	4.43186e-07	0.274351	0.414	0.164	0.0143082
Kdm4a	2.30065e-09	0.275528	0.519	0.164	7.42765e-05
Nutf2-ps1	1.678e-09	0.276155	0.414	0.112	5.41742e-05
Ncor2	1.02666e-06	0.276277	0.652	0.41	0.0331456
H2-DMa	7.95787e-07	0.276981	0.497	0.224	0.025692
Lfng	5.7697e-08	0.277583	0.453	0.164	0.00186275
Ubr7	2.17247e-08	0.278967	0.436	0.157	0.000701382
Repin1	4.20394e-07	0.279344	0.519	0.246	0.0135724
Xrn1	5.35034e-08	0.280002	0.414	0.134	0.00172736
Tssc4	9.6252e-07	0.280648	0.547	0.299	0.031075
Plod3	1.14706e-06	0.280664	0.547	0.284	0.0370327
Homer3	3.07527e-08	0.281731	0.392	0.112	0.000992851
2023-09-08	1.10825e-06	0.282625	0.525	0.261	0.0357799
Tmem59	4.45697e-07	0.283242	0.978	0.978	0.0143893
Neurl1b	4.32061e-08	0.283748	0.47	0.172	0.00139491
Irgq	1.33051e-09	0.283843	0.425	0.112	4.29556e-05
Ubn1	1.25406e-06	0.284355	0.53	0.276	0.0404873
Ggcx	7.23616e-08	0.285446	0.398	0.119	0.0023362
Itpripl2	1.33745e-07	0.285593	0.597	0.306	0.00431794
Smarcd2	1.34057e-06	0.285804	0.597	0.366	0.0432805
Aldoa	2.54942e-07	0.285982	1	0.993	0.0082308
Nectin1	1.14507e-06	0.286267	0.431	0.179	0.0369687
Kras	9.0175e-07	0.287	0.613	0.343	0.029113
Dpysl3	2.13472e-07	0.28757	0.37	0.112	0.00689193
Hs3st3b1	5.10401e-07	0.287586	0.552	0.261	0.0164783
Kank2	1.68361e-08	0.287896	0.486	0.179	0.000543552
Tcf4	9.59496e-07	0.288227	0.552	0.284	0.0309773
Cybb	6.51589e-09	0.288439	0.409	0.112	0.000210366
Gtf2a1	1.0445e-06	0.28878	0.58	0.306	0.0337218
Ddb1	1.39028e-06	0.288962	0.945	0.91	0.0448853
Chst15	1.09878e-06	0.289848	0.514	0.269	0.0354743
Cyp2d22	7.80664e-07	0.29019	0.547	0.276	0.0252037
Tnrc6b	1.97709e-07	0.290275	0.597	0.284	0.00638304
Unc5b	7.6325e-08	0.291393	0.475	0.194	0.00246415
Prex2	4.16597e-07	0.292717	0.492	0.216	0.0134499
Itm2c	1.24723e-06	0.29314	0.862	0.672	0.0402668
Supt16	2.21767e-09	0.293392	0.448	0.142	7.15975e-05
Blcap	2.93986e-07	0.293431	0.547	0.261	0.00949134
Prdm2	1.73203e-10	0.293589	0.414	0.09	5.59185e-06
Dusp7	2.50108e-07	0.293635	0.508	0.239	0.00807473
Ppp1r18	3.18263e-08	0.29384	0.431	0.149	0.00102751
Kitl	5.88398e-07	0.293876	0.497	0.216	0.0189964
Setd5	2.99327e-10	0.294254	0.519	0.164	9.66378e-06
Lcp1	2.32803e-08	0.294407	0.541	0.231	0.000751605
Dazap2	4.02627e-07	0.294772	0.983	0.978	0.0129988
Tead1	8.54855e-08	0.294989	0.685	0.366	0.0027599
Lyn	2.59842e-08	0.295302	0.503	0.201	0.000838901
Lrrc59	4.85046e-07	0.2954	0.707	0.47	0.0156597
Gigyf1	2.01139e-08	0.295807	0.525	0.231	0.000649378
Uroc1	6.89459e-09	0.295851	0.37	0.09	0.000222592
Gpi1	6.34846e-08	0.296036	0.967	0.993	0.0020496
Map4k4	8.10261e-07	0.296251	0.547	0.291	0.0261593
Akap12	9.42335e-07	0.296566	0.558	0.313	0.0304233
Sae1	3.53366e-08	0.296765	0.674	0.373	0.00114084
Plxnb1	4.38475e-07	0.296995	0.74	0.44	0.0141562
Baz1b	1.24977e-06	0.297641	0.646	0.351	0.0403488
Kars	1.15669e-06	0.298213	0.608	0.373	0.0373438
Lrtm2	2.08017e-10	0.298283	0.392	0.075	6.71582e-06
Eogt	6.06206e-07	0.29834	0.481	0.231	0.0195714
Mtmr4	1.94128e-07	0.298765	0.558	0.284	0.00626744
Sema4d	9.85564e-07	0.299183	0.685	0.433	0.0318189
Ncf2	2.9865e-07	0.299363	0.431	0.172	0.00964192
Aldh1a1	8.82456e-11	0.300673	0.42	0.082	2.84901e-06
Il2rg	1.49067e-07	0.300724	0.42	0.157	0.00481262
Cd164	1.47105e-06	0.301048	0.95	0.903	0.0474929
Cdc42	1.34112e-07	0.301997	0.967	0.94	0.00432982
Lgalsl	2.39492e-08	0.302269	0.514	0.209	0.0007732
Hspa12a	4.26731e-07	0.302754	0.713	0.44	0.013777
Slc20a1	1.10356e-07	0.302846	0.492	0.224	0.00356284
Dcdc2a	1.29905e-06	0.303379	0.464	0.216	0.0419398
Nbl1	7.629e-07	0.303562	0.53	0.261	0.0246302
Mgat1	1.47477e-06	0.303574	0.862	0.776	0.0476131
Il13ra1	2.84679e-07	0.304901	0.735	0.448	0.00919087
Arhgef7	3.54049e-08	0.305671	0.641	0.336	0.00114305
Tgfb1	4.01212e-07	0.306575	0.536	0.254	0.0129531
Ipo4	1.33274e-06	0.30716	0.591	0.343	0.0430274
Rcan2	1.31237e-06	0.307654	0.591	0.336	0.0423699
Anp32a	1.29522e-06	0.307767	0.669	0.41	0.0418161
Elk3	6.24471e-07	0.308045	0.652	0.388	0.020161
Rsad2	1.21548e-07	0.308715	0.569	0.291	0.00392418
Kif1b	1.13021e-06	0.309206	0.702	0.478	0.0364887
Itga9	1.49194e-08	0.309376	0.497	0.194	0.000481672
Adgra2	4.04986e-09	0.309416	0.486	0.172	0.00013075
Ilk	1.23114e-06	0.309457	0.934	0.791	0.0397474
Cyfip1	1.08756e-06	0.309463	0.696	0.425	0.0351119
Ptbp3	2.85624e-07	0.309952	0.807	0.619	0.00922137
Acin1	9.3784e-08	0.310223	0.641	0.358	0.00302782
Rhot2	1.29027e-07	0.31099	0.746	0.515	0.00416564
Bicd2	6.7837e-07	0.310995	0.619	0.351	0.0219012
Rab31	8.61012e-07	0.311237	0.564	0.313	0.0277978
Fgfr1	5.59263e-08	0.312062	0.762	0.537	0.00180558
Sox4	5.56515e-08	0.312176	0.514	0.216	0.00179671
Pip5k1c	1.11088e-07	0.312413	0.685	0.403	0.00358647
Gars	1.3878e-06	0.312604	0.685	0.425	0.0448052
Ntrk3	7.66681e-08	0.3127	0.525	0.216	0.00247523
Ap2b1	6.55831e-08	0.312832	0.63	0.343	0.00211735
Rbm6	1.77722e-07	0.313098	0.552	0.269	0.00573776
Lmtk2	5.78288e-08	0.313139	0.669	0.388	0.001867
Otud5	2.80082e-07	0.314078	0.663	0.403	0.00904244
Rpn2	1.17701e-06	0.314287	0.945	0.881	0.0379998
Gatad2b	3.5542e-09	0.314435	0.42	0.134	0.000114747
Gpr107	2.99633e-07	0.314542	0.663	0.388	0.00967364
Ythdf3	1.24344e-06	0.314581	0.79	0.53	0.0401443
Man2b2	4.55647e-08	0.315479	0.486	0.194	0.00147106
Ash1l	5.11737e-07	0.315816	0.58	0.306	0.0165214
Ifngr2	3.26379e-09	0.316133	0.63	0.284	0.000105372
Rps6ka3	2.51058e-07	0.316526	0.68	0.433	0.00810542
Nt5e	2.36834e-07	0.316723	0.68	0.41	0.00764619
Stc2	8.52914e-09	0.316748	0.453	0.149	0.000275363
Cr1l	5.76827e-07	0.316909	0.696	0.44	0.0186229
Numa1	2.90906e-07	0.317223	0.746	0.463	0.00939191
Ephb4	8.25813e-07	0.317501	0.641	0.418	0.0266614
Igfbp7	2.11661e-12	0.31755	1	1	6.83349e-08
Zeb2	2.35084e-07	0.318144	0.657	0.381	0.00758968
Iigp1	4.07416e-09	0.318246	0.442	0.127	0.000131534
Kdm6b	3.51958e-09	0.318934	0.558	0.261	0.000113629
Srr	6.24892e-07	0.319143	0.669	0.418	0.0201747
Hadha	1.33377e-06	0.319846	0.906	0.821	0.0430606
Wdtc1	2.39896e-08	0.321862	0.646	0.336	0.000774505
Cdc42ep1	1.84082e-07	0.322073	0.74	0.47	0.00594307
Trim8	6.97817e-08	0.322498	0.762	0.455	0.0022529
Acvrl1	1.94087e-07	0.322556	0.608	0.306	0.00626611
Snd1	2.21998e-07	0.322867	0.641	0.373	0.00716722
Dhx15	3.941e-07	0.323142	0.84	0.687	0.0127235
Smtn	2.6314e-07	0.32319	0.829	0.56	0.00849547
Ptprs	1.54035e-08	0.323714	0.613	0.291	0.000497303
Tbx3	4.13075e-07	0.323857	0.464	0.187	0.0133361
H13	8.80717e-07	0.324405	0.917	0.821	0.028434
P2rx4	2.26148e-07	0.324592	0.818	0.582	0.00730119
Kif5b	5.51069e-08	0.324863	0.823	0.687	0.00177913
Cpsf1	6.62306e-08	0.324941	0.547	0.261	0.00213825
Sdhc	4.78778e-08	0.325217	0.967	0.933	0.00154574
Lrp5	1.52943e-11	0.325571	0.381	0.052	4.93775e-07
Bhlhe40	2.59327e-07	0.325851	0.685	0.433	0.00837236
Pitpnb	2.41271e-07	0.325953	0.718	0.44	0.00778943
Bak1	1.59148e-12	0.326006	0.425	0.067	5.1381e-08
Ankfy1	5.1621e-07	0.326674	0.613	0.358	0.0166659
Nfia	1.52812e-06	0.326836	0.591	0.358	0.0493354
Itpkb	5.51345e-09	0.326895	0.586	0.269	0.000178002
Wdfy3	1.27196e-06	0.32712	0.851	0.679	0.0410653
Sipa1l2	3.02335e-10	0.327783	0.492	0.157	9.76088e-06
Nacc1	2.60154e-09	0.327839	0.591	0.269	8.39906e-05
Myh10	1.68217e-07	0.327865	0.575	0.313	0.00543087
Rnf213	1.11411e-06	0.328156	0.657	0.418	0.0359691
Myo10	2.15687e-07	0.328386	0.812	0.627	0.00696347
Csf2ra	4.32312e-07	0.328671	0.381	0.134	0.0139572
Nsd3	2.62901e-07	0.328826	0.619	0.373	0.00848775
Capg	1.79869e-11	0.328937	0.558	0.164	5.80706e-07
Eps15	8.29331e-07	0.328966	0.74	0.522	0.026775
Daam2	5.97007e-08	0.329325	0.492	0.216	0.00192744
Scly	1.07909e-06	0.329844	0.713	0.507	0.0348384
Sephs1	4.91585e-07	0.330442	0.624	0.351	0.0158708
Mtss1	2.63661e-07	0.331625	0.873	0.761	0.0085123
Slc36a1	5.5355e-07	0.33205	0.624	0.381	0.0178714
Srsf2	3.0408e-07	0.332065	0.945	0.888	0.00981721
Gabarapl1	2.38459e-07	0.332151	0.994	0.993	0.00769866
Sephs2	1.50027e-07	0.332266	0.939	0.918	0.00484362
Marf1	2.12385e-09	0.332678	0.514	0.172	6.85684e-05
Surf4	5.36026e-07	0.333446	0.912	0.858	0.0173056
Sh3d19	5.66663e-08	0.333759	0.707	0.388	0.00182947
Rbfox2	1.22513e-10	0.334198	0.53	0.187	3.95532e-06
Arnt	1.85579e-09	0.334232	0.558	0.231	5.99142e-05
Golm1	4.04398e-09	0.334704	0.547	0.216	0.00013056
Zfp503	1.07194e-07	0.334725	0.845	0.701	0.00346074
Psen1	6.52916e-09	0.334983	0.68	0.381	0.000210794
Ednrb	2.08656e-07	0.335088	0.552	0.299	0.00673646
Emc1	2.61099e-07	0.335104	0.779	0.515	0.00842959
Aif1l	1.2359e-07	0.335495	0.956	0.843	0.00399011
R3hdml	1.33985e-09	0.335576	0.392	0.09	4.3257e-05
Ctnna1	4.05667e-08	0.335652	0.967	0.94	0.0013097
Irgm1	8.12297e-09	0.336075	0.68	0.381	0.00026225
Rcn2	8.58861e-07	0.336401	0.768	0.522	0.0277283
Supt5	1.14972e-06	0.336471	0.718	0.515	0.0371186
Twsg1	1.29031e-06	0.337049	0.779	0.56	0.0416577
Megf8	9.58753e-08	0.337082	0.641	0.381	0.00309533
Rab11fip5	5.65392e-07	0.337412	0.779	0.56	0.0182537
Nebl	1.87693e-07	0.337554	0.492	0.224	0.00605968
Nploc4	1.06321e-08	0.337895	0.624	0.321	0.000343258
Sqstm1	1.35017e-08	0.337996	0.989	0.97	0.000435901
Atp6v0a2	6.37365e-09	0.338192	0.707	0.403	0.000205773
Clec14a	1.04318e-06	0.338557	0.541	0.306	0.0336789
Lamb1	9.62327e-07	0.3387	0.912	0.746	0.0310687
Ptprg	8.07546e-07	0.33876	0.691	0.425	0.0260716
Tln1	7.03506e-07	0.338888	0.945	0.873	0.0227127
Mtmr9	2.57265e-11	0.338958	0.541	0.172	8.30579e-07
Mcl1	8.07764e-07	0.339014	0.95	0.866	0.0260787
Cct7	1.36592e-07	0.340268	0.89	0.799	0.00440986
Adgrg1	4.80168e-07	0.340635	0.939	0.888	0.0155022
Rab5b	4.99589e-07	0.340734	0.812	0.59	0.0161292
Uba1	1.66677e-07	0.340994	0.895	0.813	0.00538117
Ids	3.43706e-07	0.341012	0.718	0.515	0.0110966
Add1	5.95169e-07	0.341172	0.873	0.731	0.019215
Rock2	3.48149e-07	0.341494	0.597	0.343	0.01124
Klc2	1.59148e-12	0.34195	0.425	0.067	5.1381e-08
Cep170b	1.24121e-08	0.342001	0.635	0.321	0.000400725
Cdv3	2.68275e-07	0.342021	0.796	0.597	0.00866126
Epn3	7.16644e-07	0.342046	0.657	0.418	0.0231369
Fam129b	6.73717e-07	0.342484	0.608	0.366	0.0217509
Treh	2.15485e-07	0.342985	0.669	0.425	0.00695692
Cd24a	6.5404e-07	0.343509	0.967	0.828	0.0211157
Trim44	8.93788e-09	0.343536	0.735	0.47	0.000288559
Ak1	8.04908e-07	0.344012	0.635	0.351	0.0259864
Morf4l1	1.34488e-08	0.344967	0.989	0.948	0.000434193
Lrp10	1.41495e-08	0.345158	0.923	0.858	0.000456817
Zfand3	4.69306e-07	0.345183	0.851	0.657	0.0151515
Arhgef2	1.11253e-07	0.345193	0.624	0.358	0.00359179
Calcrl	7.68493e-07	0.34522	0.564	0.299	0.0248108
2023-09-04	8.99359e-07	0.345526	0.68	0.41	0.0290358
Pdp2	4.17474e-07	0.345635	0.641	0.373	0.0134781
Ppp1ca	4.33728e-07	0.347047	0.978	0.925	0.0140029
Brd4	1.13578e-08	0.347557	0.663	0.366	0.000366688
Lifr	1.31493e-06	0.347764	0.746	0.515	0.0424525
Ubp1	2.47173e-08	0.348136	0.652	0.381	0.000797999
Tmem248	5.62295e-07	0.348655	0.74	0.507	0.0181537
Ccng1	8.22086e-07	0.348719	0.867	0.769	0.026541
Arhgap28	6.29155e-07	0.348871	0.624	0.366	0.0203123
Arid1b	2.10573e-08	0.349019	0.525	0.239	0.000679835
Ttyh2	6.9608e-11	0.349495	0.58	0.216	2.24729e-06
Dbp	4.93106e-08	0.349531	0.983	0.955	0.00159199
Kctd12b	6.43928e-10	0.350729	0.448	0.127	2.07892e-05
Grk2	5.90848e-07	0.351251	0.751	0.53	0.0190755
Ppp1cb	4.33958e-10	0.351507	0.923	0.843	1.40103e-05
Rnf187	1.15041e-07	0.351924	0.978	0.94	0.0037141
Hnrnpm	6.14443e-07	0.351936	0.923	0.761	0.0198373
Ehmt2	6.89497e-08	0.352418	0.84	0.657	0.00222604
Lrrc8a	8.69498e-08	0.35246	0.718	0.463	0.00280717
Fga	3.88559e-07	0.352554	0.414	0.157	0.0125446
Atp2a2	6.18597e-08	0.353146	0.961	0.94	0.00199714
Gns	9.82427e-09	0.353323	0.928	0.881	0.000317176
Ddr1	2.94983e-07	0.3535	0.923	0.821	0.00952352
Tcf25	2.56525e-07	0.353897	0.923	0.836	0.0082819
Srrm1	1.35355e-08	0.354053	0.729	0.448	0.000436992
Shroom3	1.86202e-07	0.35408	0.685	0.418	0.00601154
Ctsc	6.98985e-08	0.354498	0.641	0.358	0.00225667
Smad6	1.50671e-06	0.354585	0.591	0.351	0.048644
Nde1	6.92592e-07	0.354733	0.624	0.366	0.0223603
Taok1	1.33011e-08	0.354923	0.74	0.448	0.000429425
Trim25	1.19205e-06	0.355013	0.713	0.5	0.0384853
Parp4	1.06596e-09	0.355259	0.613	0.246	3.44146e-05
Luzp1	4.14262e-08	0.355569	0.597	0.299	0.00133744
Nr3c1	4.52212e-07	0.355744	0.74	0.552	0.0145997
Tmf1	9.77752e-09	0.355802	0.514	0.216	0.000315667
Srgap2	1.5141e-10	0.35583	0.646	0.291	4.88826e-06
Plin3	2.32515e-07	0.356009	0.724	0.5	0.00750675
Mrc2	5.02991e-09	0.356379	0.718	0.373	0.000162391
Arhgap29	1.89717e-07	0.356587	0.746	0.485	0.00612502
Cd38	9.24743e-08	0.356595	0.569	0.299	0.00298553
Ttyh3	2.94445e-09	0.356827	0.552	0.246	9.50614e-05
Taf15	3.05569e-12	0.357118	0.547	0.172	9.86529e-08
Chmp1a	6.56488e-07	0.35742	0.823	0.649	0.0211947
Sema5a	2.63981e-07	0.358382	0.713	0.478	0.00852264
Myadm	1.18305e-07	0.358704	0.718	0.433	0.00381946
Gpc1	4.99447e-11	0.359642	0.486	0.134	1.61246e-06
Bicc1	1.07899e-06	0.359712	0.829	0.687	0.0348351
Cfl1	4.06021e-09	0.359794	0.978	0.963	0.000131084
Cyb5b	5.58454e-08	0.359994	0.956	0.933	0.00180297
Tspan4	1.49105e-06	0.360106	0.95	0.851	0.0481384
Hnrnpul1	7.41757e-09	0.36021	0.718	0.47	0.000239476
Tef	1.74373e-08	0.360532	0.978	0.896	0.000562964
Arhgap23	1.59491e-09	0.360729	0.558	0.254	5.14917e-05
Cyth4	9.32885e-08	0.36132	0.392	0.127	0.00301182
Irgm2	4.71837e-10	0.361537	0.569	0.231	1.52332e-05
Osgin1	9.85549e-08	0.361692	0.768	0.575	0.00318185
Hdgf	1.13608e-07	0.361828	0.895	0.701	0.00366783
Mxra8	3.04417e-08	0.362736	0.779	0.53	0.000982809
Naga	1.33078e-09	0.362822	0.757	0.44	4.29643e-05
Tmem259	5.40682e-08	0.362926	0.917	0.813	0.00174559
Itga4	5.42456e-10	0.363235	0.42	0.097	1.75132e-05
Actr3	2.60292e-08	0.363421	0.912	0.776	0.000840352
Spon1	9.02312e-10	0.363913	0.624	0.299	2.91312e-05
Zfp36l2	2.41179e-07	0.364327	0.912	0.761	0.00778645
Sil1	8.53999e-10	0.364461	0.707	0.403	2.75714e-05
B4galt5	1.84135e-07	0.364646	0.785	0.597	0.0059448
Polr2a	6.50114e-07	0.366213	0.79	0.56	0.0209889
Thra	1.50387e-08	0.366267	0.729	0.418	0.000485526
Zswim8	2.16372e-07	0.366504	0.674	0.403	0.00698557
Uchl1	1.31297e-08	0.366614	0.508	0.216	0.000423891
Akt1	6.28738e-07	0.366629	0.796	0.612	0.0202988
Fam120a	7.0611e-08	0.366654	0.873	0.776	0.00227968
Rad21	1.27926e-06	0.366814	0.912	0.851	0.0413011
Nptn	5.2209e-09	0.36705	0.945	0.918	0.000168557
Afap1	1.86057e-08	0.367172	0.552	0.261	0.000600686
Ptpa	2.06888e-08	0.36729	0.834	0.582	0.000667936
Scyl2	2.3788e-11	0.367333	0.552	0.187	7.67994e-07
Fam3c	5.71808e-10	0.368209	0.602	0.246	1.84608e-05
Tle3	6.04601e-08	0.368551	0.68	0.403	0.00195195
Arrb1	1.46587e-08	0.369	0.724	0.448	0.000473255
Psmc3	6.82678e-07	0.369081	0.912	0.791	0.0220403
Arl4c	7.57927e-10	0.369541	0.552	0.224	2.44697e-05
Tnfaip1	3.72061e-09	0.369771	0.718	0.448	0.00012012
Ext2	3.01593e-07	0.369773	0.718	0.507	0.00973693
Cpox	8.18806e-08	0.370421	0.68	0.44	0.00264352
Tmsb4x	1.1791e-08	0.37061	1	1	0.000380672
Nr1d1	7.24183e-07	0.371017	0.84	0.664	0.0233803
Ap2a2	2.04387e-09	0.371052	0.939	0.843	6.59864e-05
Rtn4rl1	7.08342e-09	0.371108	0.558	0.246	0.000228688
Paip1	5.19478e-10	0.371511	0.691	0.358	1.67713e-05
Plac8	4.4382e-08	0.371874	0.724	0.448	0.00143287
Anxa7	5.35025e-09	0.372388	0.939	0.828	0.000172733
Cd52	9.67098e-07	0.372722	0.801	0.56	0.0312228
C1qtnf1	4.279e-09	0.373373	0.525	0.216	0.000138148
Sorbs3	1.64942e-09	0.373938	0.635	0.299	5.32514e-05
Pan3	3.67468e-12	0.373959	0.58	0.201	1.18637e-07
Rangap1	1.25366e-07	0.374045	0.624	0.388	0.00404744
Wdr26	3.41261e-08	0.374284	0.823	0.604	0.00110176
Tubb2a	1.2786e-08	0.37471	0.74	0.455	0.000412795
Sav1	1.41301e-10	0.374727	0.657	0.291	4.56191e-06
Slc43a2	7.00322e-07	0.374778	0.884	0.761	0.0226099
Rnf10	1.24469e-08	0.375341	0.856	0.664	0.000401848
Sema7a	1.75204e-12	0.375404	0.42	0.06	5.65648e-08
Hp1bp3	2.60951e-08	0.375484	0.823	0.642	0.00084248
Myo1e	1.82983e-07	0.376094	0.718	0.433	0.00590759
Arhgap35	4.2439e-09	0.376799	0.624	0.328	0.000137014
Tspan9	7.86293e-08	0.377134	0.807	0.575	0.00253855
Rhob	6.07157e-07	0.377193	0.845	0.724	0.0196021
Ywhah	1.00378e-06	0.377967	0.845	0.724	0.0324072
Txnip	1.50116e-08	0.378033	0.994	0.985	0.00048465
Rgl1	4.37077e-07	0.378045	0.906	0.799	0.014111
Gpd1	1.55914e-07	0.378093	0.928	0.91	0.00503369
Tfcp2l1	6.49246e-08	0.378683	0.873	0.746	0.00209609
Tmem184b	9.01583e-10	0.378885	0.657	0.328	2.91076e-05
Cyp4a12a	3.94604e-08	0.379053	0.696	0.44	0.00127398
Schip1	5.49304e-10	0.379065	0.602	0.261	1.77343e-05
Tnpo2	7.57115e-12	0.379313	0.519	0.142	2.44434e-07
Aff1	6.24461e-09	0.379388	0.707	0.396	0.000201607
Marcksl1	3.84692e-07	0.37947	0.575	0.328	0.0124198
Vps52	8.97097e-10	0.379762	0.641	0.306	2.89628e-05
Ctnnb1	3.75295e-10	0.379764	0.983	0.963	1.21164e-05
Rapgef1	1.49025e-09	0.380081	0.757	0.5	4.81128e-05
Luc7l2	3.93622e-08	0.380281	0.746	0.463	0.00127081
Amfr	7.47352e-09	0.380389	0.901	0.769	0.000241283
Rnase4	1.19842e-07	0.380408	0.646	0.403	0.00386911
Vamp2	4.42121e-08	0.380576	0.862	0.716	0.00142739
Rasip1	1.43123e-07	0.380619	0.597	0.328	0.00462072
Mapkapk2	2.1972e-09	0.381091	0.862	0.679	7.09365e-05
Cnn2	4.30186e-08	0.381858	0.801	0.552	0.00138886
Slc8a1	2.26189e-08	0.38229	0.773	0.5	0.000730251
Zfp106	2.33418e-07	0.382522	0.707	0.448	0.00753591
Prrc2c	6.18854e-11	0.382617	0.608	0.239	1.99797e-06
Pamr1	1.77942e-07	0.383064	0.497	0.209	0.00574484
Mapt	1.23717e-08	0.383083	0.757	0.493	0.000399419
Npdc1	2.74799e-07	0.383182	0.702	0.478	0.00887189
Ltbr	2.97776e-08	0.383568	0.801	0.545	0.000961371
Pls3	4.47408e-07	0.383933	0.796	0.672	0.0144446
Flnb	7.37362e-08	0.384507	0.818	0.597	0.00238057
Myof	1.65518e-07	0.384661	0.674	0.44	0.00534374
Emc10	3.81115e-08	0.385048	0.906	0.828	0.00123043
Stab1	6.4603e-08	0.3855	0.575	0.306	0.00208571
Jup	9.45459e-09	0.385533	0.923	0.881	0.000305241
Psmc1	1.79794e-09	0.385905	0.89	0.701	5.80464e-05
Slc29a1	4.4644e-07	0.386028	0.757	0.478	0.0144133
Map7d1	1.08968e-07	0.386277	0.807	0.604	0.00351804
Taok2	2.30093e-11	0.386281	0.586	0.209	7.42857e-07
St3gal3	2.67751e-09	0.38656	0.74	0.425	8.64435e-05
Fam20b	7.14988e-10	0.387369	0.608	0.299	2.30834e-05
Slc12a2	6.84633e-08	0.387596	0.762	0.463	0.00221034
Man2b1	1.79322e-08	0.387739	0.884	0.724	0.000578941
Nfat5	1.16788e-08	0.387882	0.74	0.455	0.00037705
C1qc	2.90537e-07	0.388345	0.652	0.373	0.00937998
Capns1	6.74311e-10	0.388466	0.989	0.955	2.17701e-05
Aldh2	7.67347e-12	0.389143	0.994	0.993	2.47738e-07
Tnpo1	9.22059e-08	0.389231	0.773	0.612	0.00297687
Btg1	1.77574e-07	0.389646	0.818	0.627	0.00573299
Slc25a42	2.27827e-10	0.389978	0.74	0.41	7.35541e-06
Mcam	3.45501e-07	0.390247	0.646	0.396	0.0111545
Creb3l2	9.63442e-09	0.390265	0.801	0.545	0.000311047
Slc48a1	1.5482e-08	0.390689	0.939	0.918	0.000499838
Htt	3.508e-10	0.390825	0.569	0.239	1.13256e-05
Amotl1	9.78101e-10	0.390859	0.564	0.231	3.1578e-05
Tap1	6.86122e-09	0.393192	0.569	0.269	0.000221514
Kcnj16	1.32985e-09	0.393283	0.989	0.963	4.29342e-05
Eif4g1	1.47833e-08	0.393766	0.945	0.813	0.000477279
Cd47	7.45512e-10	0.394185	0.906	0.754	2.40688e-05
Ppp6r1	4.10401e-08	0.394355	0.823	0.642	0.00132498
Hbb-bs	2.20232e-08	0.395221	0.983	0.925	0.00071102
Sdcbp	3.65538e-08	0.39524	0.878	0.746	0.00118014
Txnrd1	7.62954e-08	0.395298	0.834	0.701	0.0024632
Gpsm3	3.8503e-07	0.396138	0.735	0.507	0.0124307
Bag6	3.27635e-09	0.396387	0.862	0.679	0.000105777
Plekhb2	9.55087e-09	0.396933	0.945	0.866	0.00030835
Extl3	1.8375e-09	0.396996	0.646	0.351	5.93236e-05
Eef1g	1.30835e-09	0.397105	0.95	0.918	4.22402e-05
Gucy1a1	2.49747e-07	0.397537	0.702	0.485	0.00806309
Lamc1	2.5712e-09	0.397997	0.691	0.381	8.30113e-05
Samhd1	9.41295e-11	0.398586	0.652	0.291	3.03897e-06
Cdh5	2.02395e-07	0.39883	0.718	0.485	0.00653432
Atp2a3	7.87031e-10	0.399021	0.586	0.246	2.54093e-05
Mvp	2.62572e-08	0.399184	0.735	0.537	0.000847715
Camk2n1	8.03409e-09	0.399386	0.89	0.731	0.00025938
Kctd10	1.27247e-07	0.399405	0.657	0.433	0.00410817
Ctsa	3.52962e-10	0.399476	0.978	0.933	1.13954e-05
Wasl	1.60684e-08	0.400142	0.873	0.784	0.000518769
Sirpa	3.17158e-08	0.40039	0.884	0.724	0.00102395
Prrc2b	9.57155e-08	0.401112	0.829	0.672	0.00309018
Clu	4.24889e-10	0.401248	0.989	0.948	1.37176e-05
Esyt1	4.4625e-09	0.401343	0.53	0.231	0.000144072
Cys1	1.29766e-08	0.401508	0.757	0.47	0.00041895
Os9	2.95262e-08	0.402075	0.878	0.716	0.000953252
Arpc2	2.17368e-09	0.402237	0.939	0.843	7.01772e-05
Tpp1	1.0611e-08	0.402332	0.939	0.791	0.000342577
Csde1	7.93602e-09	0.402564	0.945	0.866	0.000256215
Stat1	3.34672e-09	0.402585	0.762	0.493	0.000108049
Lipa	5.65568e-09	0.402756	0.945	0.896	0.000182594
Thsd7a	1.27066e-09	0.403259	0.674	0.351	4.10231e-05
Etf1	2.97914e-09	0.403525	0.856	0.642	9.61815e-05
Thbd	7.84261e-09	0.404171	0.724	0.41	0.000253199
Coro1c	2.37132e-10	0.404303	0.751	0.463	7.65579e-06
S100a4	4.97625e-09	0.404547	0.525	0.209	0.000160658
Mtch1	8.33908e-10	0.404747	0.967	0.955	2.69227e-05
Tatdn2	3.63204e-17	0.40481	0.508	0.067	1.1726e-12
Tap2	2.24425e-09	0.404947	0.613	0.313	7.24555e-05
Arf3	1.08149e-07	0.405215	0.901	0.739	0.00349158
Dhx9	1.97847e-09	0.405297	0.79	0.493	6.38748e-05
Hexa	1.80065e-07	0.40552	0.829	0.649	0.00581339
Mafb	3.53662e-07	0.405797	0.785	0.582	0.011418
Efnb2	3.6336e-07	0.405967	0.641	0.381	0.0117311
Pik3r1	1.25929e-09	0.4065	0.624	0.328	4.06562e-05
Ddah1	8.31327e-08	0.406581	0.906	0.843	0.00268394
Colec12	8.27335e-09	0.406686	0.68	0.373	0.000267105
Card10	3.73095e-09	0.407059	0.873	0.739	0.000120454
Sec14l1	5.50043e-08	0.407351	0.68	0.433	0.00177581
Dnajc5	3.46497e-09	0.407572	0.845	0.582	0.000111866
Ubr4	2.88537e-09	0.40761	0.851	0.604	9.31541e-05
Pdxk	1.07041e-07	0.407978	0.762	0.545	0.00345583
Mgp	3.43795e-08	0.408784	1	1	0.00110994
Net1	4.88282e-08	0.408876	0.746	0.515	0.00157642
Nomo1	2.16995e-09	0.408954	0.713	0.433	7.00569e-05
Fxyd5	2.31172e-08	0.409546	0.74	0.47	0.000746337
Ormdl3	6.98419e-11	0.40971	0.641	0.291	2.25485e-06
Coro1a	8.283e-10	0.409925	0.669	0.351	2.67417e-05
Tnfaip2	8.96912e-08	0.409927	0.729	0.47	0.00289568
C1s1	1.20653e-07	0.410387	0.79	0.552	0.00389527
Tmem167b	7.25584e-14	0.410416	0.558	0.149	2.34255e-09
Ctdsp2	8.01121e-10	0.410903	0.956	0.873	2.58642e-05
Setd7	1.11883e-12	0.411382	0.713	0.328	3.61214e-08
Brd2	1.16631e-08	0.411416	0.851	0.694	0.000376543
Set	5.68218e-09	0.411791	0.89	0.739	0.000183449
Pa2g4	1.9813e-09	0.411827	0.641	0.343	6.39662e-05
Mtpn	5.27637e-08	0.411945	0.862	0.716	0.00170348
Oaz2	1.97464e-07	0.41233	0.934	0.821	0.00637511
Pabpc1	1.55213e-08	0.412393	0.928	0.896	0.000501106
Pbxip1	4.0454e-09	0.412411	0.796	0.537	0.000130606
Dpp4	1.20549e-06	0.414841	0.878	0.799	0.0389191
Slc34a1	4.37584e-15	0.415553	1	1	1.41274e-10
Lars2	7.96416e-08	0.416045	0.746	0.582	0.00257123
Acsl4	2.97308e-08	0.417348	0.812	0.56	0.00095986
Erf	5.54723e-14	0.417575	0.613	0.194	1.79092e-09
Iqgap2	2.33227e-08	0.418358	0.785	0.59	0.000752974
Cpd	7.43573e-07	0.41921	0.807	0.679	0.0240063
Ddx39b	8.01514e-09	0.419214	0.89	0.739	0.000258769
B4galt1	4.09092e-10	0.419393	0.685	0.366	1.32075e-05
Srsf1	6.53262e-09	0.419487	0.878	0.724	0.000210905
Icam1	5.42449e-08	0.419668	0.646	0.373	0.0017513
Nckap1	1.81802e-09	0.419752	0.928	0.784	5.86948e-05
Yme1l1	7.60336e-11	0.419809	0.773	0.455	2.45474e-06
Kmt2d	8.98546e-12	0.419902	0.569	0.201	2.90095e-07
Atp6ap1	5.09325e-10	0.420023	0.928	0.866	1.64436e-05
Rab5c	1.01648e-11	0.420219	0.972	0.933	3.28172e-07
Sh3bgrl	1.23841e-08	0.420237	0.834	0.664	0.000399822
Alkbh5	1.57796e-09	0.420634	0.801	0.59	5.09446e-05
Pdk2	6.44052e-09	0.421027	0.95	0.881	0.000207932
Fat1	2.4467e-08	0.421226	0.801	0.604	0.000789917
Kmt2e	4.87036e-10	0.421361	0.751	0.455	1.57239e-05
Rpl31	7.40614e-15	0.421611	0.994	1	2.39107e-10
Vapb	7.46164e-09	0.421736	0.851	0.679	0.000240899
Adam15	1.03355e-08	0.422343	0.707	0.433	0.000333681
Kdm2a	2.59186e-11	0.422746	0.552	0.194	8.36783e-07
Plekho1	5.76909e-09	0.42312	0.735	0.418	0.000186255
2610507B11Rik	1.65402e-10	0.423348	0.912	0.754	5.34001e-06
Prkcsh	2.44874e-08	0.423489	0.884	0.724	0.000790577
Ilrun	6.13419e-10	0.424285	0.862	0.731	1.98042e-05
Tnks2	6.45788e-08	0.424494	0.785	0.575	0.00208493
Bclaf1	7.01082e-11	0.425031	0.746	0.425	2.26344e-06
Slc44a2	5.71164e-07	0.425482	0.768	0.545	0.01844
Plxnb2	1.44622e-10	0.425615	0.945	0.858	4.66913e-06
Hnrnpu	1.45544e-10	0.426464	0.978	0.925	4.69887e-06
Ndst1	3.83478e-10	0.426708	0.729	0.463	1.23806e-05
Calm2	6.26275e-11	0.426834	0.994	0.985	2.02193e-06
C4b	3.49178e-12	0.427024	0.564	0.179	1.12732e-07
Atn1	2.38536e-10	0.427062	0.707	0.373	7.70113e-06
Dnajb12	4.44029e-12	0.427694	0.674	0.291	1.43355e-07
Serbp1	4.08574e-10	0.427804	0.939	0.866	1.31908e-05
Prpf8	1.1061e-08	0.428121	0.878	0.784	0.000357103
Atxn2l	3.75173e-10	0.428265	0.729	0.44	1.21125e-05
Pgd	4.16061e-08	0.428348	0.834	0.649	0.00134325
Atxn7l3b	2.19589e-09	0.428425	0.768	0.478	7.08942e-05
Cdc42se2	1.00556e-10	0.428722	0.757	0.388	3.24644e-06
Palld	1.68848e-08	0.428747	0.845	0.627	0.000545125
Picalm	1.59864e-09	0.42886	0.961	0.888	5.16122e-05
Irf1	1.30422e-08	0.429486	0.63	0.343	0.000421067
Hbb-bt	1.37373e-07	0.430754	0.718	0.418	0.0044351
Phactr2	1.35051e-10	0.431554	0.641	0.299	4.36011e-06
Serpinb6b	3.86684e-11	0.431605	0.63	0.276	1.24841e-06
Tmbim1	3.04088e-09	0.432103	0.834	0.597	9.81747e-05
Zc3h7b	3.3519e-11	0.43222	0.669	0.328	1.08216e-06
Plvap	4.7579e-07	0.432435	0.934	0.806	0.0153609
Fnbp1	5.30091e-11	0.433018	0.685	0.321	1.7114e-06
Slc9a3r2	9.30263e-08	0.433439	0.939	0.873	0.00300335
Pth1r	3.39882e-14	0.43348	0.989	1	1.09731e-09
Map4	7.36857e-08	0.434235	0.724	0.5	0.00237894
Tmem127	6.45774e-12	0.434651	0.785	0.448	2.08488e-07
Dnajb9	5.67395e-10	0.434963	0.785	0.5	1.83183e-05
Rapgef3	3.39174e-09	0.436444	0.84	0.679	0.000109502
Ralb	1.59588e-13	0.438106	0.773	0.425	5.15231e-09
Prkar1a	2.97784e-11	0.438387	0.956	0.91	9.61397e-07
Pltp	1.07733e-16	0.439108	0.591	0.134	3.47817e-12
Mast2	2.0747e-12	0.43931	0.702	0.336	6.69817e-08
Slc22a5	4.98244e-11	0.439634	0.912	0.679	1.60858e-06
Slc38a10	3.60473e-09	0.439714	0.901	0.716	0.000116379
Lpl	1.5585e-09	0.439754	0.994	0.925	5.03163e-05
Sptan1	6.23734e-11	0.440779	0.945	0.843	2.01372e-06
Dgkz	6.65695e-12	0.441154	0.768	0.41	2.1492e-07
Piezo1	5.37353e-11	0.441267	0.779	0.41	1.73484e-06
Zdhhc9	8.59504e-13	0.442096	0.591	0.209	2.77491e-08
Csnk1a1	9.03364e-10	0.442214	0.928	0.821	2.91651e-05
Tnc	7.14311e-10	0.44264	0.575	0.239	2.30615e-05
Kctd12	5.40759e-10	0.442761	0.729	0.425	1.74584e-05
Aplp1	4.28203e-09	0.443585	0.768	0.493	0.000138245
Sorbs2	4.45829e-11	0.443667	0.619	0.276	1.43936e-06
Eif4h	1.83525e-11	0.444171	0.972	0.851	5.92512e-07
Vat1	1.76828e-10	0.445084	0.635	0.284	5.70889e-06
Pmepa1	7.21479e-08	0.445238	0.851	0.687	0.00232929
Man1b1	1.30521e-10	0.445354	0.63	0.321	4.21388e-06
Plin2	3.34511e-08	0.445454	0.84	0.642	0.00107997
Cp	4.74374e-09	0.447105	0.707	0.418	0.000153152
Gata3	2.25806e-13	0.44762	0.514	0.119	7.29016e-09
Fgfbp1	4.41993e-07	0.449044	0.724	0.485	0.0142697
Arpc4	2.75035e-11	0.449495	0.917	0.746	8.8795e-07
Lrp1	1.90851e-09	0.449841	0.862	0.664	6.16163e-05
Srsf9	2.19909e-10	0.450009	0.74	0.455	7.09978e-06
Lgals3	1.47945e-08	0.451373	0.785	0.53	0.000477641
Plxnd1	1.37304e-09	0.453001	0.762	0.545	4.43287e-05
Iqsec1	1.06953e-09	0.45371	0.807	0.53	3.45296e-05
Ipo7	8.15786e-11	0.45486	0.74	0.448	2.63376e-06
Lhfp	2.32354e-08	0.456529	0.696	0.478	0.000750154
Tcf21	5.4875e-09	0.457597	0.84	0.657	0.000177164
Ptpn11	2.14572e-12	0.458095	0.718	0.373	6.92745e-08
Ets1	1.68141e-08	0.458675	0.718	0.47	0.000542845
Phactr4	1.47062e-10	0.458899	0.691	0.381	4.74791e-06
Ptges3	1.22162e-09	0.459883	0.862	0.687	3.944e-05
Kirrel	1.20825e-11	0.460538	0.63	0.284	3.90084e-07
Rpl9-ps6	7.50261e-11	0.461011	0.851	0.567	2.42222e-06
Arcn1	8.39527e-11	0.46182	0.829	0.567	2.71041e-06
Pea15a	2.41032e-09	0.46275	0.873	0.664	7.78173e-05
Ltbp3	6.98151e-10	0.462897	0.845	0.575	2.25398e-05
Atp1a1	6.28204e-14	0.463642	1	1	2.02816e-09
Epn1	2.993e-11	0.464672	0.967	0.903	9.66291e-07
Samm50	1.22495e-11	0.465708	0.928	0.679	3.95475e-07
Cd2ap	1.0715e-10	0.465717	0.834	0.604	3.45933e-06
Serpinb6a	3.40417e-09	0.466722	0.823	0.597	0.000109904
U2af2	7.86792e-12	0.466813	0.773	0.455	2.54016e-07
Adcy6	4.6418e-08	0.46789	0.762	0.537	0.00149861
Kctd17	6.93703e-12	0.468465	0.818	0.47	2.23962e-07
Galc	1.65927e-11	0.469516	0.873	0.716	5.35696e-07
Igf2r	3.7181e-11	0.469622	0.751	0.433	1.20039e-06
Ptprf	1.81396e-09	0.470565	0.912	0.769	5.85638e-05
Nfic	7.54118e-12	0.470708	0.906	0.649	2.43467e-07
Uaca	2.85192e-12	0.471014	0.691	0.306	9.20744e-08
Adgrl4	2.18829e-10	0.471867	0.79	0.53	7.06491e-06
Lama5	1.03008e-08	0.472534	0.84	0.634	0.000332562
Adamts5	3.4115e-07	0.47263	0.746	0.545	0.011014
Huwe1	6.00273e-12	0.472799	0.901	0.687	1.93798e-07
Pafah1b1	1.95942e-11	0.472823	0.878	0.672	6.32599e-07
Elk4	1.41691e-12	0.473468	0.735	0.41	4.57451e-08
Emp3	1.15909e-08	0.475495	0.718	0.485	0.000374212
Nr2f2	7.17618e-10	0.476237	0.906	0.784	2.31683e-05
Ehd4	1.87345e-10	0.476587	0.702	0.41	6.04842e-06
Hsp90b1	7.76819e-15	0.477729	0.978	0.94	2.50796e-10
Cd248	6.89626e-14	0.478297	0.547	0.134	2.22646e-09
Rab3b	1.135e-08	0.478705	0.801	0.582	0.000366436
Dlc1	9.30787e-07	0.479032	0.646	0.463	0.0300505
Birc6	7.59315e-14	0.479436	0.751	0.388	2.45145e-09
Cic	6.89989e-14	0.479545	0.751	0.343	2.22763e-09
Srgap1	3.58911e-12	0.479845	0.619	0.239	1.15874e-07
Ppp1r16b	1.76504e-12	0.480116	0.773	0.5	5.69843e-08
Cux1	2.62104e-11	0.480253	0.917	0.828	8.46203e-07
Mmrn2	4.56342e-10	0.480392	0.68	0.381	1.4733e-05
H6pd	7.51037e-11	0.482384	0.928	0.791	2.42472e-06
Sptlc2	1.58315e-10	0.482785	0.812	0.582	5.11119e-06
Qk	6.82737e-10	0.48393	0.895	0.761	2.20422e-05
Fkbp9	6.11722e-12	0.48448	0.851	0.619	1.97494e-07
Rarres2	7.58749e-11	0.48448	0.845	0.537	2.44962e-06
Tkt	1.36896e-11	0.484525	0.917	0.716	4.41968e-07
Calu	7.78068e-12	0.485199	0.873	0.701	2.51199e-07
Ctdsp1	1.1518e-13	0.485337	0.873	0.754	3.71859e-09
Pcdh1	3.54789e-12	0.48555	0.691	0.313	1.14544e-07
Mmp23	2.37774e-11	0.485872	0.818	0.5	7.67653e-07
Flt1	2.80568e-10	0.486129	0.724	0.463	9.05815e-06
Parva	7.05946e-12	0.486311	0.917	0.769	2.27915e-07
Egfl7	3.22679e-07	0.48706	0.928	0.843	0.0104177
Npr1	2.14461e-11	0.488504	0.762	0.5	6.92386e-07
Pdcd4	1.69607e-11	0.488696	0.707	0.388	5.47577e-07
Pdcd6ip	1.93279e-12	0.488827	0.873	0.672	6.24001e-08
Canx	7.54278e-16	0.488943	0.989	0.985	2.43519e-11
Lsm14b	5.91502e-15	0.488968	0.724	0.284	1.90966e-10
Tgfbr2	1.04685e-10	0.490791	0.851	0.657	3.37977e-06
Hnrnpk	1.84949e-12	0.491033	1	0.948	5.97109e-08
2900097C17Rik	2.25467e-13	0.49107	0.906	0.739	7.2792e-09
Ywhaz	7.44133e-17	0.491595	1	0.978	2.40243e-12
Tpcn1	4.95401e-13	0.492586	0.829	0.515	1.5994e-08
Sec61a1	3.70529e-11	0.493035	0.906	0.739	1.19625e-06
Xylb	8.13239e-10	0.495475	0.928	0.851	2.62554e-05
Ptbp1	1.71083e-11	0.495549	0.939	0.813	5.5234e-07
Plbd2	1.50673e-13	0.495629	0.812	0.507	4.86449e-09
Ubc	5.19841e-22	0.496141	1	1	1.67831e-17
Clstn1	1.00532e-12	0.496417	0.917	0.612	3.24567e-08
Ifi27	1.99131e-10	0.496874	0.901	0.701	6.42895e-06
Sun2	1.87943e-15	0.497638	0.635	0.187	6.06775e-11
Zbtb7a	4.60681e-14	0.49772	0.624	0.209	1.48731e-09
Ltbp4	1.8312e-08	0.49783	0.862	0.724	0.000591203
Lsp1	4.10633e-09	0.497989	0.63	0.351	0.000132573
Tram1	4.93584e-11	0.498272	0.867	0.657	1.59354e-06
Myom2	1.68011e-07	0.498408	0.718	0.507	0.00542423
Col4a2	1.05073e-11	0.498643	0.967	0.918	3.39228e-07
Pxdn	2.67381e-12	0.499286	0.696	0.343	8.63239e-08
Ddx17	4.76574e-12	0.499995	0.95	0.866	1.53862e-07
Mmp2	7.70374e-10	0.500089	0.646	0.313	2.48715e-05
2023-09-07	7.39477e-12	0.500662	0.84	0.612	2.3874e-07
Serpine1	7.46054e-12	0.501689	0.448	0.09	2.40864e-07
Pakap.1	2.29074e-12	0.502691	0.807	0.507	7.39565e-08
Ptprb	2.84465e-10	0.502805	0.851	0.627	9.18395e-06
Lamp1	1.54322e-25	0.504285	1	1	4.98227e-21
Tmem150c	8.54733e-11	0.504304	0.635	0.291	2.75951e-06
Cyp1b1	4.33682e-09	0.504519	0.773	0.545	0.000140014
Chd3	1.40439e-12	0.504521	0.934	0.813	4.53407e-08
Man2a2	1.65059e-13	0.504546	0.674	0.276	5.32892e-09
Lman2	2.3328e-14	0.50498	0.923	0.769	7.53146e-10
Mprip	4.42184e-12	0.505314	0.956	0.881	1.42759e-07
F11r	1.59887e-12	0.505897	0.895	0.754	5.16195e-08
Lnpep	1.47367e-11	0.506148	0.812	0.53	4.75774e-07
Ece1	1.20772e-11	0.507425	0.84	0.567	3.89911e-07
Ctsb	2.54972e-21	0.507526	1	1	8.23177e-17
Efnb1	3.78242e-11	0.507896	0.713	0.388	1.22115e-06
Col15a1	8.69161e-12	0.508103	0.735	0.388	2.80609e-07
Tnfrsf12a	2.25337e-11	0.50821	0.768	0.433	7.27499e-07
Cd300lg	1.86961e-08	0.509461	0.801	0.642	0.000603604
Dynll2	4.56298e-14	0.509592	0.967	0.925	1.47316e-09
Ddx5	2.14123e-18	0.511006	1	1	6.91296e-14
Caprin1	7.08422e-12	0.511638	0.917	0.731	2.28714e-07
Hdlbp	5.90811e-13	0.511722	0.945	0.799	1.90743e-08
Nucb1	6.02729e-12	0.511772	0.934	0.784	1.94591e-07
Dkk2	5.94618e-09	0.512733	0.773	0.493	0.000191972
Vcl	1.02944e-10	0.51317	0.829	0.619	3.32355e-06
Ywhab	4.83567e-13	0.51444	0.967	0.858	1.5612e-08
Ggt1	2.61331e-15	0.514917	1	0.985	8.43708e-11
Ccni	3.83533e-13	0.515852	0.895	0.657	1.23824e-08
Ildr2	1.82203e-10	0.516528	0.818	0.582	5.88242e-06
Crip1	2.65926e-09	0.516699	0.934	0.701	8.58541e-05
R3hdm4	7.7213e-16	0.517253	0.834	0.537	2.49282e-11
Prrc2a	4.83965e-13	0.518739	0.845	0.493	1.56248e-08
Sdc3	1.77337e-13	0.520254	0.641	0.254	5.72531e-09
Gpbp1l1	5.25027e-16	0.521401	0.735	0.328	1.69505e-11
Arhgef17	1.78559e-08	0.522944	0.779	0.59	0.000576479
Plec	3.95966e-12	0.523467	0.713	0.388	1.27838e-07
Hspa4	2.00022e-13	0.523491	0.851	0.612	6.45772e-09
Cbx6	1.94311e-13	0.523534	0.779	0.433	6.27332e-09
Cfb	1.84238e-12	0.52458	0.972	0.873	5.94813e-08
Ssr3	7.22314e-13	0.52494	0.945	0.843	2.33199e-08
Mllt6	2.50122e-13	0.525579	0.796	0.47	8.07519e-09
Agrn	6.7249e-13	0.525654	0.939	0.731	2.17113e-08
Heg1	9.06705e-10	0.525715	0.779	0.515	2.9273e-05
Ptp4a2	7.31728e-13	0.526178	0.851	0.642	2.36238e-08
Inf2	3.64344e-15	0.526556	0.702	0.276	1.17629e-10
Actr2	1.55587e-13	0.527218	0.878	0.776	5.02312e-09
Mpeg1	3.09567e-14	0.528144	0.663	0.254	9.99437e-10
Vcam1	1.28067e-10	0.528917	0.652	0.313	4.13466e-06
Dhcr24	1.12887e-13	0.529675	0.967	0.866	3.64457e-09
Rps29	3.94572e-21	0.532187	1	0.993	1.27388e-16
Rap1b	4.14518e-13	0.532744	0.945	0.821	1.33827e-08
Eml2	3.68673e-11	0.533112	0.691	0.358	1.19026e-06
Ucp2	1.31441e-10	0.533556	0.862	0.604	4.24358e-06
Cap1	9.1007e-17	0.533575	0.768	0.336	2.93816e-12
Scarb2	5.02527e-14	0.533617	0.845	0.582	1.62241e-09
Exoc3l2	3.87166e-10	0.534701	0.862	0.612	1.24997e-05
Zfp36l1	8.52627e-12	0.537337	0.917	0.858	2.75271e-07
Spns2	3.14575e-12	0.538344	0.79	0.47	1.01561e-07
Nid1	1.66381e-12	0.538427	0.762	0.44	5.3716e-08
S100a11	7.00446e-13	0.538634	0.983	0.948	2.26139e-08
Msn	9.80209e-13	0.539913	0.917	0.799	3.16461e-08
Furin	1.60846e-12	0.540034	0.923	0.851	5.19291e-08
Lasp1	9.36222e-12	0.540058	0.856	0.679	3.02259e-07
Marcks	7.91492e-14	0.541784	0.901	0.597	2.55533e-09
Hsp90ab1	1.78881e-22	0.543139	1	0.993	5.77517e-18
Cyb5r3	1.7746e-15	0.543354	0.972	0.858	5.72929e-11
Sema3f	1.06494e-12	0.54361	0.74	0.41	3.43815e-08
Anxa5	7.6652e-13	0.546562	0.95	0.851	2.47471e-08
Maf	2.36373e-12	0.546618	0.945	0.843	7.6313e-08
Cltc	1.47759e-15	0.546662	0.967	0.918	4.77039e-11
Serpinh1	5.07999e-14	0.54736	0.956	0.731	1.64008e-09
Rbbp4	5.25871e-15	0.548114	0.89	0.724	1.69777e-10
Myl12a	2.22476e-15	0.550217	1	0.993	7.18262e-11
Ncl	1.0245e-15	0.550502	0.956	0.806	3.30761e-11
Srsf5	5.58443e-15	0.550852	0.978	0.903	1.80293e-10
Nedd4	1.22966e-13	0.55087	0.967	0.896	3.96995e-09
Tspan2	1.40652e-11	0.55162	0.657	0.351	4.54096e-07
Cldn5	2.41547e-09	0.55182	0.818	0.604	7.79836e-05
Aqp6	5.95506e-16	0.552682	0.586	0.134	1.92259e-11
C1qa	5.00647e-11	0.554833	0.746	0.41	1.61634e-06
Prpf19	1.69155e-14	0.555504	0.834	0.552	5.46118e-10
Ppp1r9b	4.76559e-16	0.55577	0.746	0.313	1.53857e-11
Rab1a	2.89128e-15	0.556894	0.967	0.888	9.33449e-11
Htra1	7.31362e-14	0.557245	0.972	0.903	2.3612e-09
Alcam	2.17103e-13	0.558238	0.762	0.403	7.00917e-09
C1qb	1.51751e-08	0.558612	0.751	0.537	0.000489927
Hspa5	7.73688e-18	0.558964	0.978	0.94	2.49785e-13
Clec2d	6.36608e-17	0.56183	0.657	0.239	2.05529e-12
Fam151a	1.70417e-13	0.562175	0.895	0.851	5.50192e-09
Ehd2	3.81794e-12	0.564756	0.757	0.448	1.23262e-07
Iqgap1	2.47178e-14	0.567438	0.89	0.582	7.98015e-10
Cds2	8.89737e-15	0.567949	0.862	0.53	2.87252e-10
Chd4	2.17006e-13	0.568439	0.912	0.716	7.00605e-09
Tgm2	2.59833e-13	0.568943	0.939	0.784	8.38872e-09
Atp5g3	4.06851e-26	0.569058	1	1	1.31352e-21
Aplp2	1.02982e-15	0.571986	0.989	0.97	3.32478e-11
Laptm5	2.41128e-17	0.573525	0.68	0.231	7.78483e-13
Cenpb	2.21063e-15	0.576217	0.928	0.821	7.13701e-11
Abhd2	5.3426e-19	0.582155	0.718	0.239	1.72486e-14
Agpat1	6.17101e-25	0.583613	0.74	0.134	1.99231e-20
Gnb1	1.7225e-16	0.58373	0.967	0.903	5.5611e-12
Igha	4.07525e-12	0.583983	0.42	0.067	1.3157e-07
Cdkn1b	1.62893e-20	0.585518	0.674	0.157	5.25899e-16
Prss23	3.25524e-12	0.586271	0.823	0.552	1.05095e-07
Malat1	5.27865e-14	0.59035	0.95	0.739	1.70421e-09
Grn	8.73336e-17	0.590426	0.978	0.918	2.81957e-12
Plat	1.86315e-07	0.590626	0.956	0.948	0.00601517
Rps27rt	2.1364e-13	0.591469	0.812	0.552	6.89738e-09
Arglu1	2.42194e-14	0.59182	0.851	0.597	7.81925e-10
Mxd4	4.46783e-15	0.591851	0.945	0.724	1.44244e-10
Hnrnpul2	7.02202e-15	0.593223	0.901	0.649	2.26706e-10
Psap	2.86001e-33	0.593809	1	1	9.23355e-29
Hba-a2	2.63586e-12	0.595256	0.923	0.672	8.50988e-08
Sgk1	1.86447e-10	0.595873	0.917	0.761	6.01944e-06
Hnrnpa3	9.7841e-17	0.596246	0.961	0.851	3.1588e-12
Cotl1	3.02718e-17	0.599454	0.923	0.687	9.77324e-13
Ptn	1.47303e-11	0.59963	0.641	0.291	4.75567e-07
Rhpn1	3.24347e-09	0.599757	0.834	0.649	0.000104715
Hyou1	3.39749e-20	0.600017	0.657	0.142	1.09688e-15
Emilin1	3.90685e-15	0.600681	0.84	0.463	1.26133e-10
Rpl10-ps3	4.46067e-17	0.601037	0.785	0.396	1.44013e-12
Acpp	2.86271e-13	0.60124	0.663	0.269	9.24224e-09
Ywhag	2.75242e-15	0.602164	0.856	0.56	8.88618e-11
Tkfc	8.8896e-17	0.602227	0.95	0.813	2.87001e-12
Mlec	2.97868e-17	0.6023	0.945	0.896	9.61667e-13
Adgrf5	1.01723e-11	0.60375	0.823	0.552	3.28412e-07
Ptpro	4.94282e-11	0.604028	0.901	0.784	1.59579e-06
Lmna	4.16326e-18	0.60425	0.928	0.627	1.34411e-13
Hnrnpa1	6.07121e-16	0.611808	0.928	0.731	1.96009e-11
Npr3	5.56274e-14	0.612825	0.851	0.59	1.79593e-09
Fstl1	1.49309e-14	0.61401	0.757	0.373	4.82045e-10
Marveld1	1.24574e-14	0.61453	0.812	0.47	4.02186e-10
Ces1g	1.1489e-11	0.614957	0.807	0.507	3.70921e-07
Khsrp	1.43556e-21	0.614975	0.669	0.127	4.6347e-17
Gas6	2.31187e-18	0.615057	0.989	0.948	7.46388e-14
Tsc22d1	1.36733e-13	0.615394	1	0.97	4.41441e-09
Tubb5	9.34052e-17	0.616439	0.923	0.657	3.01559e-12
Sptbn1	7.26341e-17	0.616498	0.978	0.925	2.34499e-12
Adm	1.65209e-14	0.619928	0.702	0.328	5.33378e-10
Adamts1	7.05749e-12	0.620162	0.729	0.5	2.27851e-07
Dusp3	2.40454e-17	0.62115	0.912	0.642	7.76305e-13
Itga3	7.31051e-13	0.622315	0.917	0.679	2.3602e-08
Eif4ebp2	6.86912e-16	0.627598	0.89	0.687	2.2177e-11
Ggact	8.30629e-19	0.628243	0.79	0.366	2.68169e-14
Rtn4	1.17683e-19	0.630253	0.961	0.843	3.79938e-15
Pecam1	5.93359e-12	0.631385	0.884	0.664	1.91566e-07
Pcsk6	8.41563e-12	0.633976	0.818	0.56	2.71699e-07
Enpep	8.67022e-14	0.634005	0.978	0.94	2.79918e-09
Angptl2	1.35169e-11	0.634557	0.945	0.888	4.36393e-07
Gprc5c	3.83734e-17	0.634557	0.851	0.582	1.23889e-12
Leng8	9.228e-19	0.637396	0.779	0.351	2.97926e-14
Nsf	2.08343e-13	0.639483	0.829	0.582	6.72637e-09
Gsn	9.20713e-15	0.641528	0.961	0.851	2.97252e-10
Ly6e	7.71285e-19	0.641793	0.983	0.993	2.49009e-14
Tpm1	3.59369e-15	0.642347	0.961	0.881	1.16022e-10
Mgat5	1.32416e-13	0.645491	0.834	0.59	4.27504e-09
mt-Nd4	3.63038e-17	0.646116	1	1	1.17207e-12
Tns3	9.89223e-13	0.646852	0.934	0.769	3.19371e-08
Tbc1d13	9.0284e-17	0.64858	0.807	0.493	2.91482e-12
Cd151	7.60894e-16	0.649723	0.939	0.799	2.45655e-11
Tapbp	1.46687e-17	0.650515	0.945	0.746	4.73578e-13
Pdgfrb	6.39012e-11	0.650588	0.856	0.649	2.06305e-06
Ywhae	2.99163e-21	0.650934	0.978	0.948	9.65848e-17
Tjp1	1.59628e-13	0.651659	0.807	0.545	5.15359e-09
Cdc42bpb	1.2767e-20	0.654818	0.757	0.269	4.12182e-16
Tmod3	1.88878e-12	0.656308	0.906	0.724	6.09793e-08
Loxl2	2.48622e-20	0.656556	0.646	0.127	8.02677e-16
mt-Atp6	1.46786e-16	0.659256	1	1	4.739e-12
Npnt	7.04328e-15	0.659551	0.972	0.903	2.27392e-10
St3gal1	4.39436e-19	0.664165	0.713	0.231	1.41872e-14
Col4a4	6.76105e-15	0.66568	0.95	0.896	2.18281e-10
Pbx1	2.93195e-17	0.669028	0.801	0.418	9.46579e-13
Tuba1a	2.35092e-16	0.671022	0.873	0.627	7.58995e-12
Myo1c	2.53841e-14	0.671172	0.912	0.746	8.19525e-10
Nphs1	1.76179e-12	0.672182	0.895	0.746	5.68793e-08
Arhgef12	8.79241e-19	0.672921	0.934	0.687	2.83863e-14
Csrp1	1.76909e-14	0.674225	0.928	0.687	5.71151e-10
Cd34	7.35187e-14	0.675864	0.812	0.575	2.37355e-09
Tagln2	5.09127e-18	0.676099	0.983	0.903	1.64372e-13
Timp3	1.75308e-32	0.67647	1	1	5.65982e-28
Galnt10	1.56135e-18	0.677157	0.829	0.425	5.04081e-14
Myo1d	4.62459e-16	0.678773	0.818	0.485	1.49305e-11
mt-Co2	2.89176e-16	0.680227	1	1	9.33603e-12
Sdc4	1.03445e-17	0.680299	0.994	0.978	3.33973e-13
Cx3cl1	9.16436e-19	0.683249	0.956	0.731	2.95871e-14
Msi2	4.78995e-19	0.684929	0.84	0.493	1.54643e-14
Pros1	5.74089e-17	0.685736	0.818	0.418	1.85345e-12
2023-09-11	4.95474e-19	0.686512	0.884	0.552	1.59964e-14
Lbh	1.3384e-19	0.689899	0.873	0.515	4.32104e-15
Slco2a1	8.62653e-15	0.692389	0.818	0.515	2.78507e-10
Il6st	2.11758e-20	0.692732	0.923	0.649	6.83659e-16
Hnrnpl	9.20078e-20	0.696817	0.917	0.657	2.97047e-15
Clic4	1.25594e-18	0.697513	0.95	0.746	4.0548e-14
Col4a3	5.3887e-15	0.699431	0.967	0.91	1.73974e-10
Eef2	1.69544e-35	0.699939	1	1	5.47373e-31
Cadm4	8.22102e-19	0.700188	0.834	0.455	2.65416e-14
Gpc3	2.49099e-20	0.700194	0.751	0.261	8.04217e-16
Gm2a	2.87538e-21	0.700565	0.961	0.881	9.28316e-17
Ctsd	7.17319e-31	0.702702	1	1	2.31587e-26
Selenop	5.42617e-30	0.707307	1	1	1.75184e-25
Anxa1	5.12664e-16	0.708449	0.867	0.53	1.65514e-11
Snrnp70	1.2706e-20	0.708556	0.878	0.537	4.10213e-16
Pdia3	2.14361e-25	0.710595	0.967	0.925	6.92064e-21
Chmp4b	2.59342e-17	0.710603	0.834	0.515	8.37285e-13
Ptms	7.68467e-27	0.711049	0.989	0.985	2.48099e-22
Clic5	1.18758e-15	0.711263	0.939	0.828	3.83409e-11
Cavin1	1.11467e-20	0.71589	0.845	0.41	3.59873e-16
Tuba1b	1.41717e-20	0.715914	0.956	0.851	4.57533e-16
Tns1	1.026e-27	0.718294	0.994	0.97	3.31245e-23
Itgav	3.01267e-22	0.723311	0.967	0.918	9.7264e-18
Dpysl2	8.84179e-18	0.723781	0.884	0.56	2.85457e-13
Ccnd1	7.72738e-20	0.728046	0.967	0.888	2.49479e-15
H2-Eb1	2.41806e-14	0.728414	0.945	0.836	7.80671e-10
Mylk	1.53743e-18	0.728561	0.945	0.813	4.9636e-14
Kif1c	3.91433e-22	0.729798	0.829	0.396	1.26374e-17
Rhoa	1.19866e-23	0.730633	0.983	0.925	3.86989e-19
S100a6	3.06632e-15	0.732886	0.956	0.873	9.89962e-11
Ass1	5.86022e-23	0.73455	1	0.993	1.89197e-18
App	2.35467e-35	0.743838	1	1	7.60205e-31
Tns2	5.70834e-20	0.744807	0.928	0.731	1.84294e-15
Ctss	2.39261e-20	0.745484	0.762	0.284	7.72454e-16
Ahnak	3.86075e-20	0.74551	0.917	0.679	1.24644e-15
Lgals3bp	1.52167e-18	0.74568	0.928	0.701	4.9127e-14
Plod2	6.09255e-16	0.74628	0.796	0.485	1.96698e-11
Axl	1.50787e-18	0.746571	0.895	0.604	4.86816e-14
Tpm4	4.19021e-21	0.748065	0.945	0.687	1.35281e-16
Slc22a12	9.62361e-22	0.749424	0.989	0.91	3.10698e-17
H2-Aa	3.63966e-19	0.755042	0.972	0.858	1.17506e-14
Epas1	5.40343e-16	0.75637	0.967	0.918	1.7445e-11
Anxa3	2.60187e-16	0.758509	0.884	0.664	8.40014e-12
Cxcl12	8.71468e-18	0.760893	0.95	0.836	2.81354e-13
Ddx6	1.39203e-22	0.761781	0.923	0.634	4.49415e-18
Dock8	1.28865e-16	0.775936	0.934	0.769	4.1604e-12
Ehd3	8.26009e-11	0.776765	0.878	0.694	2.66677e-06
Pcolce	3.92707e-18	0.77686	0.956	0.776	1.26785e-13
Arhgdia	9.45476e-27	0.779478	1	0.918	3.05247e-22
Actn1	1.60243e-23	0.78218	0.807	0.321	5.17346e-19
Slc39a1	9.45698e-24	0.783463	0.862	0.425	3.05319e-19
Anxa2	4.93777e-18	0.785545	0.934	0.731	1.59416e-13
Col1a2	2.38599e-16	0.790117	0.95	0.806	7.70318e-12
Pdpn	5.67349e-21	0.791556	0.801	0.373	1.83168e-16
Lamb2	3.5475e-18	0.793348	0.945	0.731	1.14531e-13
Itgb5	7.22127e-22	0.795461	0.972	0.918	2.33139e-17
Tmbim6	5.55565e-36	0.798691	1	0.985	1.79364e-31
Pam	8.02224e-23	0.800166	0.878	0.47	2.58998e-18
Gnai2	4.08715e-23	0.803776	0.967	0.881	1.31954e-18
H2-Q7	2.61373e-14	0.814124	0.978	0.94	8.43844e-10
Cald1	9.58123e-18	0.816887	0.928	0.791	3.0933e-13
Vegfa	1.14289e-18	0.827336	0.956	0.91	3.68982e-14
Plau	2.58402e-25	0.827825	0.785	0.276	8.34252e-21
Hnrnpa0	8.17782e-28	0.828355	0.956	0.687	2.64021e-23
Flna	2.74321e-21	0.834504	0.945	0.716	8.85645e-17
H2-K1	2.45181e-27	0.839958	1	0.985	7.91568e-23
Cxcl13	1.60111e-21	0.84533	0.624	0.082	5.16918e-17
Serinc3	1.45329e-31	0.846311	1	0.993	4.69194e-27
Aebp1	7.47463e-23	0.847597	0.956	0.769	2.41319e-18
mt-Nd1	2.3192e-23	0.848949	1	1	7.48754e-19
Bcam	7.12648e-22	0.86238	0.978	0.963	2.30079e-17
Ripor1	9.9129e-19	0.864373	0.928	0.769	3.20038e-14
Spp1	4.58025e-14	0.866302	1	1	1.47873e-09
Col4a1	3.36252e-23	0.866313	0.983	0.91	1.08559e-18
Igfbp2	3.65404e-12	0.868462	0.464	0.112	1.17971e-07
Mfge8	1.6884e-17	0.872462	0.923	0.851	5.45098e-13
Ccn2	9.38029e-18	0.879212	1	0.97	3.02843e-13
Glul	2.8277e-25	0.881775	0.961	0.821	9.12924e-21
Crim1	1.13377e-19	0.891313	0.917	0.716	3.66039e-15
Apoe	5.79961e-25	0.898143	1	0.97	1.87241e-20
Cd74	5.00082e-24	0.898763	1	0.963	1.61451e-19
P4hb	9.13207e-34	0.900154	0.983	0.955	2.94829e-29
C3	8.53518e-15	0.908816	0.84	0.507	2.75558e-10
Calr	6.47736e-35	0.910284	1	0.955	2.09122e-30
Actn4	6.19094e-29	0.914638	0.989	0.888	1.99874e-24
Sod1	9.54644e-35	0.91645	1	0.963	3.08207e-30
Col18a1	7.28274e-28	0.923873	0.983	0.918	2.35123e-23
Synpo	7.89871e-24	0.941429	0.945	0.709	2.5501e-19
Nes	4.43042e-23	0.955688	0.862	0.433	1.43036e-18
Col1a1	3.6676e-26	0.959071	0.895	0.403	1.18408e-21
H2-Ab1	4.21859e-26	0.963238	0.989	0.881	1.36197e-21
Laptm4a	2.01971e-34	0.965272	0.994	0.978	6.52063e-30
Serpine2	1.02185e-18	0.96777	0.856	0.5	3.29906e-14
Hspg2	1.99642e-27	0.968528	0.884	0.433	6.44545e-23
Srrm2	3.89116e-29	0.990457	0.928	0.522	1.25626e-24
Eng	6.26908e-21	0.995505	0.978	0.836	2.02397e-16
Midn	1.18135e-35	0.996461	0.856	0.194	3.81399e-31
Itgb1	5.37607e-30	0.997228	0.989	0.94	1.73566e-25
Dag1	8.96165e-29	1.00194	0.989	0.91	2.89327e-24
Hsd17b11	6.83525e-28	1.00557	0.928	0.731	2.20676e-23
Neat1	6.74282e-38	1.01532	1	0.993	2.17692e-33
H2-D1	8.60545e-34	1.01693	1	0.978	2.77827e-29
Slc13a1	8.68421e-30	1.0431	0.978	0.881	2.8037e-25
Fus	1.1499e-30	1.04698	0.961	0.672	3.71247e-26
Timp2	8.34765e-28	1.06442	0.972	0.784	2.69504e-23
Igfbp5	2.74685e-18	1.0957	0.994	0.993	8.8682e-14
Slc6a6	2.90942e-33	1.09893	0.983	0.813	9.39306e-29
Slc51a	1.7898e-35	1.10669	0.967	0.716	5.77839e-31
Gm47283	1.07969e-33	1.16973	0.967	0.784	3.48578e-29
Gm42418	2.38583e-30	1.182	0.983	0.955	7.70267e-26
Sparc	3.1319e-33	1.1839	1	1	1.01114e-28
B2m	3.06297e-42	1.21837	1	0.985	9.88881e-38
Cdkn1c	5.76648e-22	1.2462	0.917	0.769	1.86171e-17
Vim	2.0127e-30	1.25643	0.989	0.813	6.49801e-26
Bgn	2.40568e-34	1.26773	1	0.925	7.76675e-30
Mt2	1.16221e-34	1.2911	0.972	0.687	3.75218e-30
Isoc2a	9.26999e-42	1.3222	0.928	0.254	2.99282e-37
Podxl	8.50646e-27	1.32502	1	0.993	2.74631e-22
Gm49980	5.8156e-44	1.36729	0.989	0.91	1.87757e-39
Ftl1-ps1	1.51291e-42	1.39575	0.972	0.649	4.88442e-38
Lyz2	7.5445e-31	1.47526	0.956	0.567	2.43574e-26
Nphs2	1.26338e-30	1.61627	0.983	0.97	4.07882e-26
Myh9	6.67183e-50	1.82475	1	0.53	2.154e-45
Sema3g	2.35721e-35	1.84231	0.95	0.761	7.61026e-31
Actb	2.21971e-49	1.85469	1	1	7.16635e-45
mt-Nd3	1.95592e-46	2.09359	1	0.97	6.31468e-42
Tstd2	1.56104e-06	0.259933	0.481	0.239	0.0503982
Cggbp1	1.56111e-06	0.338142	0.685	0.463	0.0504004
Snhg20	1.5687e-06	-0.301801	0.481	0.672	0.0506454
Maged2	1.57495e-06	0.305266	0.597	0.351	0.0508473
Aak1	1.5893e-06	0.31049	0.602	0.366	0.0513106
Arhgap45	1.59861e-06	0.250514	0.514	0.231	0.051611
Ddx3x	1.60312e-06	0.352239	0.945	0.821	0.0517567
Sf1	1.60525e-06	0.365437	0.823	0.724	0.0518254
Abcc2	1.6112e-06	0.337296	0.856	0.716	0.0520176
Gm17750	1.61664e-06	-0.261183	0.37	0.612	0.0521933
Sash1	1.62348e-06	0.281624	0.575	0.299	0.0524141
Scn1b	1.63091e-06	0.31736	0.547	0.299	0.0526538
Clip1	1.65006e-06	0.313936	0.608	0.351	0.0532723
Arhgef18	1.70495e-06	0.290088	0.845	0.687	0.0550442
Anapc2	1.71223e-06	0.314915	0.707	0.515	0.0552793
Rragc	1.71462e-06	0.342315	0.818	0.627	0.0553565
Klf3	1.72089e-06	0.271733	0.702	0.485	0.055559
Atf5	1.73897e-06	0.255439	0.293	0.075	0.0561427
P4ha1	1.76264e-06	0.288236	0.525	0.261	0.0569069
Uggt1	1.77102e-06	0.311498	0.619	0.41	0.0571775
Aadat	1.85067e-06	-0.334875	0.707	0.828	0.0597489
Mrps28	1.85707e-06	-0.365252	0.558	0.769	0.0599555
Crb3	1.86548e-06	-0.294188	0.442	0.672	0.060227
Miox	1.87211e-06	-0.268794	1	1	0.060441
Plekhg2	1.88566e-06	0.30478	0.547	0.306	0.0608787
Ube2h	1.8926e-06	0.288217	0.757	0.537	0.0611025
Arih1	1.9169e-06	0.275871	0.696	0.425	0.0618871
Gna12	1.91718e-06	0.32061	0.901	0.769	0.061896
Kdm1a	1.92701e-06	0.288818	0.525	0.276	0.0622137
Hlx	1.92767e-06	0.313497	0.414	0.172	0.0622348
Rgp1	1.93467e-06	0.297614	0.448	0.201	0.0624607
Arid5b	1.94911e-06	0.273429	0.519	0.261	0.0629272
Efhd2	1.97015e-06	0.369598	0.619	0.403	0.0636063
Pnisr	1.97326e-06	0.316673	0.707	0.425	0.0637066
Atxn1l	2.045e-06	0.25583	0.403	0.172	0.0660227
Osmr	2.07887e-06	0.283802	0.436	0.194	0.0671164
Dazap1	2.08615e-06	0.333351	0.768	0.582	0.0673513
Mtmr2	2.11507e-06	0.303046	0.53	0.291	0.0682849
Pipox	2.14136e-06	-0.307134	0.939	0.955	0.0691338
Trim41	2.16412e-06	0.256011	0.58	0.306	0.0698685
Mrps26	2.16888e-06	-0.364057	0.785	0.866	0.0700222
Tnfrsf1a	2.1706e-06	0.348646	0.878	0.716	0.0700778
Smarcc2	2.17704e-06	0.292155	0.696	0.47	0.0702856
Prelid1	2.19209e-06	-0.259393	0.983	0.993	0.0707715
Tm2d2	2.19385e-06	-0.303918	0.873	0.873	0.0708284
Fdx2	2.19949e-06	-0.313571	0.497	0.672	0.0710107
Pkd1	2.204e-06	0.28442	0.657	0.41	0.0711562
Cct8	2.20812e-06	0.300508	0.873	0.739	0.0712891
Fuca1	2.26895e-06	0.306006	0.967	0.903	0.073253
Atp6v1g3	2.32057e-06	-0.801844	0.718	0.799	0.0749195
Trp53inp2	2.3886e-06	0.285895	0.834	0.657	0.077116
Syncrip	2.46417e-06	0.372158	0.68	0.478	0.0795557
Mcoln1	2.4656e-06	0.266696	0.635	0.366	0.0796019
Slc25a23	2.46905e-06	0.269786	0.663	0.433	0.0797134
Ubl5	2.47101e-06	-0.275591	0.961	0.985	0.0797765
Snhg9	2.51621e-06	0.306863	0.619	0.366	0.0812359
Slc25a51	2.51717e-06	0.334992	0.884	0.784	0.0812668
Apoo	2.52592e-06	-0.389527	0.751	0.828	0.0815493
Cryl1	2.53241e-06	-0.333621	0.961	0.985	0.0817589
Pum1	2.57981e-06	0.32162	0.735	0.493	0.0832892
Epb41	2.59206e-06	0.337135	0.796	0.575	0.0836846
Elp3	2.60312e-06	0.250373	0.464	0.224	0.0840417
Ykt6	2.6209e-06	0.282296	0.746	0.537	0.0846156
Igsf11	2.63606e-06	0.342015	0.63	0.396	0.0851051
D630029K05Rik	2.65727e-06	-0.294733	0.619	0.791	0.08579
Lactb	2.70814e-06	-0.286104	0.481	0.672	0.0874322
Bmp7	2.71277e-06	0.254174	0.735	0.493	0.0875818
Rab7	2.72528e-06	0.280606	0.978	0.955	0.0879858
Trappc1	2.77253e-06	-0.302929	0.619	0.761	0.0895112
Ndufb2	2.80129e-06	-0.263278	0.972	0.963	0.0904397
Ppp2r5c	2.83368e-06	0.33764	0.79	0.575	0.0914854
Msl1	2.84453e-06	0.264416	0.751	0.5	0.0918355
Psmd11	2.87827e-06	0.291059	0.674	0.418	0.0929249
Foxo1	2.88111e-06	0.331326	0.619	0.388	0.0930167
Crlf2	2.90257e-06	0.268251	0.475	0.246	0.0937096
Sp100	2.92779e-06	0.287638	0.448	0.209	0.0945236
Ggct	3.04116e-06	-0.36927	0.464	0.634	0.098184
Rere	3.05088e-06	0.283664	0.856	0.769	0.0984976
Inpp5a	3.12289e-06	0.328215	0.691	0.455	0.100822
Pdgfra	3.1393e-06	0.256731	0.635	0.373	0.101352
Inppl1	3.14011e-06	0.317529	0.713	0.478	0.101378
Copb2	3.15712e-06	0.260002	0.79	0.634	0.101928
Vasp	3.16154e-06	0.364742	0.751	0.537	0.10207
Wac	3.20974e-06	0.267619	0.773	0.567	0.103626
1810037I17Rik	3.22785e-06	-0.295887	0.934	0.963	0.104211
Nol7	3.2353e-06	-0.33532	0.785	0.881	0.104452
Fmnl3	3.30401e-06	0.271566	0.58	0.336	0.10667
Tmem131	3.32894e-06	0.31823	0.663	0.418	0.107475
Cyp2e1	3.33296e-06	0.34462	0.989	0.97	0.107605
Lgr4	3.36155e-06	0.331716	0.834	0.746	0.108528
Ubald2	3.37622e-06	0.287418	0.884	0.776	0.109001
Foxo3	3.39211e-06	0.337897	0.674	0.433	0.109514
Zmynd8	3.39977e-06	0.312331	0.602	0.373	0.109762
Bmpr2	3.42231e-06	0.375747	0.818	0.679	0.110489
Llph	3.43413e-06	-0.353594	0.657	0.799	0.110871
Anxa11	3.44262e-06	0.306975	0.845	0.604	0.111145
Kremen1	3.46571e-06	0.348394	0.613	0.388	0.11189
Mthfd2l	3.48053e-06	-0.296298	0.348	0.575	0.112369
Tsn	3.51219e-06	0.359097	0.751	0.567	0.113391
C2	3.51502e-06	0.310491	0.707	0.515	0.113482
Utrn	3.62109e-06	0.320681	0.586	0.328	0.116907
Sf3a2	3.62981e-06	0.258634	0.464	0.224	0.117188
Idh1	3.63893e-06	0.312197	0.989	0.978	0.117483
Tmem30a	3.6723e-06	0.292882	0.912	0.843	0.11856
Csnk2a1	3.67584e-06	0.306007	0.773	0.545	0.118674
Mpst	3.67975e-06	0.325791	0.492	0.284	0.118801
Nek9	3.68478e-06	0.328016	0.746	0.53	0.118963
Stap2	3.68742e-06	0.255707	0.387	0.157	0.119048
Tbrg4	3.75614e-06	0.261939	0.519	0.254	0.121267
Slc5a1	3.75746e-06	0.322065	0.597	0.381	0.12131
Acy3	3.80769e-06	-0.349889	1	1	0.122931
Igfbp3	3.82988e-06	-0.415933	0.901	0.94	0.123648
Fam160b2	3.84498e-06	0.261632	0.359	0.127	0.124135
Khdrbs1	3.87531e-06	0.361408	0.735	0.59	0.125114
Ipo8	3.88833e-06	0.318855	0.702	0.485	0.125535
Shc1	3.9359e-06	0.28419	0.68	0.44	0.127071
Gadd45gip1	3.93794e-06	-0.323766	0.663	0.799	0.127136
Dach1	3.94761e-06	0.266621	0.641	0.358	0.127449
Med21	3.97648e-06	-0.342233	0.674	0.776	0.128381
Mrps15	3.99574e-06	-0.368008	0.536	0.694	0.129002
Cyyr1	4.0105e-06	0.343399	0.575	0.351	0.129479
Rnf169	4.01572e-06	0.261234	0.536	0.291	0.129647
Acer2	4.0588e-06	0.276414	0.475	0.231	0.131038
Fndc3a	4.06106e-06	0.29951	0.68	0.44	0.131111
Fermt2	4.06474e-06	0.327479	0.818	0.657	0.13123
Pcbp1	4.09064e-06	0.289088	0.978	0.94	0.132066
Plxdc2	4.09511e-06	0.382263	0.856	0.769	0.132211
Rad23b	4.1144e-06	0.325563	0.796	0.634	0.132833
Akap11	4.1197e-06	0.283136	0.525	0.284	0.133004
Hsd17b10	4.14265e-06	-0.280959	0.785	0.858	0.133746
Pip4k2c	4.19393e-06	0.316	0.812	0.709	0.135401
Prkaca	4.21137e-06	0.311064	0.74	0.575	0.135964
5031439G07Rik	4.29355e-06	0.269394	0.569	0.313	0.138617
Slc4a4	4.30014e-06	0.318213	0.961	0.925	0.13883
Trak1	4.30041e-06	0.302443	0.735	0.552	0.138839
Epb41l2	4.33053e-06	0.267982	0.575	0.328	0.139811
Neurl4	4.35549e-06	0.269376	0.768	0.515	0.140617
Eml1	4.37515e-06	0.359446	0.514	0.299	0.141252
Ncam1	4.41673e-06	0.263098	0.392	0.172	0.142594
Agtr1a	4.46879e-06	0.366284	0.823	0.664	0.144275
Wdr1	4.51209e-06	0.345402	0.89	0.739	0.145673
Il4ra	4.53527e-06	0.282661	0.486	0.254	0.146421
Mocs2	4.53861e-06	-0.305216	0.89	0.94	0.146529
Poldip3	4.54053e-06	0.250809	0.63	0.396	0.146591
Timp1	4.59385e-06	0.274583	0.331	0.112	0.148313
Txndc5	4.5997e-06	0.32084	0.779	0.552	0.148501
Pum2	4.73048e-06	0.286812	0.812	0.672	0.152724
Ets2	4.78697e-06	0.343929	0.801	0.627	0.154547
Hdac7	4.7934e-06	0.300056	0.586	0.343	0.154755
Kazn	4.80936e-06	0.322651	0.646	0.433	0.15527
Hoxb3os	4.82265e-06	-0.253045	0.243	0.478	0.155699
Acaa1a	4.8295e-06	0.264733	0.956	0.918	0.15592
Sppl2a	4.88711e-06	0.305199	0.807	0.597	0.15778
Slc39a7	4.96119e-06	0.373051	0.829	0.642	0.160172
Cox16	4.96654e-06	-0.358182	0.713	0.821	0.160345
Plscr3	5.00263e-06	0.259564	0.564	0.313	0.16151
Rab12	5.02388e-06	0.310101	0.702	0.47	0.162196
Nhp2	5.05146e-06	-0.362847	0.691	0.828	0.163087
Tspan17	5.06289e-06	0.271324	0.475	0.231	0.163455
Chrac1	5.07311e-06	-0.302144	0.586	0.761	0.163786
Krtcap2	5.14016e-06	-0.298652	0.823	0.881	0.16595
Fnbp1l	5.16448e-06	0.307124	0.762	0.634	0.166735
Mrpl40	5.16455e-06	-0.298266	0.58	0.761	0.166737
Klf13	5.17416e-06	0.297712	0.652	0.396	0.167048
Zranb2	5.1912e-06	0.276573	0.691	0.463	0.167598
Zfp91	5.19831e-06	0.307991	0.691	0.5	0.167827
Phf1	5.20764e-06	0.263836	0.547	0.299	0.168129
Cyp51	5.36578e-06	-0.300238	0.337	0.552	0.173234
Tmed2	5.41157e-06	0.277743	0.95	0.888	0.174713
Smarca5	5.43382e-06	0.283078	0.635	0.388	0.175431
Cdc14a	5.48129e-06	0.282995	0.63	0.366	0.176964
Slc29a3	5.48514e-06	0.275921	0.696	0.485	0.177088
Tstd1	5.50764e-06	-0.315997	0.564	0.724	0.177814
Cuta	5.55157e-06	-0.322536	0.845	0.903	0.179233
Pdap1	5.57349e-06	0.319558	0.751	0.537	0.17994
Larp1	5.61175e-06	0.305242	0.718	0.507	0.181176
Rab11fip3	5.62463e-06	0.324735	0.945	0.896	0.181591
Phc2	5.64604e-06	0.31172	0.718	0.507	0.182282
Crb2	5.69974e-06	0.35918	0.58	0.351	0.184016
Ankrd13a	5.7106e-06	0.283498	0.691	0.448	0.184367
Chrna4	5.72297e-06	0.285088	0.591	0.358	0.184766
Bdh2	5.85059e-06	-0.310154	0.956	0.955	0.188886
Snrpd3	5.87406e-06	-0.331359	0.856	0.933	0.189644
Elovl5	5.90971e-06	0.310846	0.713	0.515	0.190795
Dusp11	5.9306e-06	0.361874	0.773	0.619	0.19147
H2-DMb1	5.97378e-06	0.28164	0.669	0.433	0.192863
Egln2	6.00061e-06	0.305978	0.79	0.582	0.19373
Wipi2	6.03414e-06	0.298445	0.796	0.567	0.194812
Trim56	6.10458e-06	0.277153	0.508	0.276	0.197086
Rab6a	6.10499e-06	0.290428	0.84	0.649	0.1971
Mknk2	6.30902e-06	0.374446	0.762	0.679	0.203687
Sdhaf4	6.39509e-06	-0.271265	0.547	0.716	0.206465
Vps37a	6.40284e-06	0.251379	0.541	0.261	0.206716
Arpc1b	6.41071e-06	0.347081	0.873	0.746	0.20697
Csf1r	6.41793e-06	0.319911	0.669	0.425	0.207203
Smim1	6.44133e-06	-0.309697	0.867	0.94	0.207958
Trappc10	6.48069e-06	0.279105	0.552	0.328	0.209229
Peg13	6.53183e-06	0.26114	0.569	0.328	0.21088
Nap1l4	6.55287e-06	0.336178	0.851	0.687	0.211559
Tmem54	6.59102e-06	0.306357	0.646	0.388	0.212791
Vkorc1	6.59395e-06	-0.295572	0.867	0.903	0.212886
Pcp4l1	6.63745e-06	0.352774	0.591	0.343	0.21429
Sra1	6.64776e-06	-0.356114	0.696	0.776	0.214623
Mrpl13	6.66533e-06	-0.295268	0.768	0.858	0.21519
Dmpk	6.67663e-06	0.261966	0.42	0.179	0.215555
Spink8	6.69248e-06	-0.512608	0.376	0.567	0.216067
Egf	6.70599e-06	-0.701178	0.956	0.985	0.216503
Mrpl21	6.77059e-06	-0.347034	0.619	0.746	0.218589
Rex1bd	6.80369e-06	-0.314566	0.812	0.91	0.219657
Sgms1	6.87147e-06	0.266911	0.702	0.463	0.221845
Emcn	6.91538e-06	0.372893	0.961	0.918	0.223263
Sfrp2	6.94131e-06	0.550198	0.696	0.53	0.2241
Sars	7.06897e-06	0.29572	0.851	0.694	0.228222
2310022B05Rik	7.08066e-06	0.29304	0.691	0.507	0.228599
Fn1	7.1064e-06	0.419809	0.785	0.627	0.22943
Spred1	7.12031e-06	0.280152	0.564	0.336	0.229879
Stat3	7.25574e-06	0.30689	0.796	0.612	0.234252
Mmd	7.45783e-06	0.271167	0.547	0.321	0.240776
Aopep	7.46136e-06	0.339253	0.928	0.91	0.24089
Jak1	7.4921e-06	0.316167	0.845	0.687	0.241882
Snx5	7.54177e-06	0.29171	0.878	0.746	0.243486
Plk2	7.85105e-06	0.278838	0.442	0.201	0.253471
Nr2f6	7.8827e-06	0.325704	0.873	0.776	0.254493
Acaa1b	7.9492e-06	0.34373	0.978	0.948	0.25664
Lhx1os	7.95179e-06	-0.298898	0.387	0.59	0.256723
Anapc5	7.98858e-06	0.318751	0.89	0.836	0.257911
Matr3	8.00938e-06	0.293157	0.812	0.634	0.258583
Cdh11	8.04375e-06	0.269901	0.436	0.209	0.259692
Ivd	8.08598e-06	-0.301986	0.945	0.97	0.261056
Cers2	8.19177e-06	0.299961	0.906	0.821	0.264471
Dpm3	8.19757e-06	-0.32405	0.812	0.896	0.264658
Dcaf7	8.24034e-06	0.272947	0.624	0.41	0.266039
Rusc2	8.34883e-06	0.286785	0.514	0.269	0.269542
Tmem123	8.3734e-06	0.321169	0.751	0.582	0.270335
Junb	8.39241e-06	0.29988	0.751	0.567	0.270949
Tm2d1	8.44224e-06	-0.330599	0.696	0.813	0.272558
Optn	8.44695e-06	0.297026	0.58	0.336	0.27271
Pdha1	8.45269e-06	0.270654	0.972	0.963	0.272895
Sbf1	8.52824e-06	0.269722	0.602	0.358	0.275334
Eif2b5	8.71629e-06	0.307286	0.597	0.366	0.281405
Cpe	8.71998e-06	0.32158	0.901	0.821	0.281525
Grpel1	8.8785e-06	-0.314137	0.851	0.918	0.286642
C1d	8.90551e-06	-0.28194	0.779	0.866	0.287514
Robo2	8.93074e-06	0.300585	0.635	0.373	0.288329
Acat2	9.22692e-06	0.261439	0.823	0.679	0.297891
Plekhg1	9.31273e-06	0.292896	0.525	0.284	0.300661
Ccs	9.54023e-06	-0.32261	0.895	0.933	0.308006
Rps19bp1	9.58623e-06	-0.250972	0.459	0.672	0.309491
Nedd9	9.59055e-06	0.313565	0.635	0.448	0.309631
Cdc42bpa	9.7957e-06	0.283441	0.691	0.485	0.316254
Fgf1	9.86071e-06	0.31487	0.856	0.761	0.318353
Prkca	9.88332e-06	0.254923	0.503	0.261	0.319083
Trir	9.90013e-06	-0.337102	0.856	0.955	0.319626
Cs	9.93525e-06	0.319956	0.939	0.873	0.32076
Ddost	9.9856e-06	0.358182	0.895	0.791	0.322385
Psmb8	1.00028e-05	0.282691	0.657	0.403	0.322942
Fam53c	1.00417e-05	0.282775	0.459	0.231	0.324195
Ganab	1.0102e-05	0.32614	0.89	0.799	0.326143
Purb	1.01896e-05	0.317516	0.773	0.582	0.328971
Phldb1	1.02004e-05	0.284722	0.591	0.358	0.329321
Fbn1	1.03552e-05	0.290014	0.597	0.388	0.334317
Ptpn1	1.03741e-05	0.277124	0.569	0.328	0.334929
Rab43	1.04664e-05	0.279887	0.503	0.269	0.337907
Gadd45b	1.06961e-05	0.284162	0.53	0.276	0.345324
Nudt8	1.0737e-05	-0.309459	0.552	0.731	0.346643
1110032A03Rik	1.08452e-05	-0.303175	0.641	0.799	0.350137
Map4k2	1.08928e-05	0.288844	0.58	0.358	0.351675
Setd1a	1.11006e-05	0.263791	0.53	0.299	0.358382
Ephx1	1.1186e-05	0.336525	0.851	0.694	0.361141
Arhgap1	1.12213e-05	0.276767	0.856	0.664	0.362281
Paqr7	1.15178e-05	0.320026	0.768	0.642	0.371853
Ddi2	1.16364e-05	0.292517	0.646	0.418	0.375681
Parp14	1.19971e-05	0.267606	0.481	0.246	0.387325
Nsfl1c	1.20237e-05	0.330179	0.823	0.664	0.388184
Serpini1	1.20377e-05	0.261352	0.503	0.239	0.388638
Clmn	1.20832e-05	0.29685	0.729	0.493	0.390106
Adgre5	1.2165e-05	0.348585	0.762	0.567	0.392749
Rcsd1	1.23108e-05	0.322123	0.619	0.396	0.397455
Mia2	1.23776e-05	0.317082	0.912	0.754	0.399612
Inpp5b	1.23801e-05	0.316369	0.696	0.53	0.399691
Coa6	1.23973e-05	-0.361446	0.641	0.724	0.400246
Vars	1.24414e-05	0.260592	0.564	0.321	0.40167
Gpd1l	1.25222e-05	0.264738	0.569	0.343	0.404281
S1pr3	1.25587e-05	0.316006	0.486	0.261	0.405458
Nono	1.30502e-05	0.313489	0.856	0.709	0.421324
Rbms1	1.33347e-05	0.362247	0.691	0.522	0.430512
Kdelr2	1.34971e-05	0.320019	0.779	0.634	0.435753
Tor1aip2	1.36387e-05	0.328381	0.79	0.657	0.440325
Hebp1	1.37399e-05	0.279158	0.569	0.343	0.443594
Lrpprc	1.37498e-05	0.303749	0.713	0.515	0.443912
Slc3a2	1.38656e-05	0.269148	0.928	0.888	0.447652
Cbx1	1.3904e-05	0.273187	0.558	0.343	0.44889
Arnt2	1.43741e-05	0.252728	0.58	0.358	0.464067
Cd59a	1.44021e-05	0.367648	0.895	0.806	0.464972
Litaf	1.44048e-05	0.316886	0.801	0.642	0.465059
Ecm1	1.44942e-05	0.312183	0.895	0.769	0.467946
Dap	1.45789e-05	0.305811	0.796	0.709	0.470681
Trf	1.46157e-05	0.29516	0.63	0.41	0.471868
Cpm	1.46637e-05	0.414331	0.58	0.388	0.473419
Kpnb1	1.47064e-05	0.274175	0.729	0.59	0.474796
Mettl23	1.47079e-05	-0.297639	0.448	0.634	0.474843
C77080	1.49023e-05	0.298674	0.635	0.396	0.481121
Gm4450	1.50555e-05	-0.271581	0.376	0.582	0.486066
Ahcyl2	1.51228e-05	0.348034	0.862	0.739	0.488239
Acsl5	1.51389e-05	0.27532	0.669	0.425	0.48876
Habp2	1.52248e-05	0.331165	0.895	0.754	0.491533
Usp20	1.52649e-05	0.263604	0.657	0.425	0.492827
Mark4	1.539e-05	0.289801	0.547	0.336	0.496865
Dpy30	1.53903e-05	-0.281414	0.58	0.769	0.496876
Irf2bpl	1.54307e-05	0.286469	0.657	0.448	0.498182
Snrpg	1.54409e-05	-0.279366	0.84	0.94	0.498508
Steap2	1.55297e-05	0.336563	0.762	0.597	0.501376
Hint3	1.56859e-05	-0.28882	0.387	0.612	0.506418
Nupr1	1.59228e-05	0.383716	0.961	0.91	0.514066
Ctsz	1.59816e-05	0.266431	0.972	0.918	0.515967
Abr	1.59831e-05	0.275006	0.746	0.493	0.516013
Coro2b	1.61977e-05	0.284296	0.47	0.261	0.522943
Nectin2	1.62217e-05	0.258006	0.569	0.343	0.523717
Shank3	1.63106e-05	0.283163	0.486	0.269	0.526587
mt-Nd2	1.63223e-05	0.30385	1	1	0.526965
Csk	1.65424e-05	0.258763	0.702	0.478	0.534072
Zcchc24	1.66091e-05	0.260632	0.392	0.172	0.536224
Aph1a	1.67569e-05	0.29169	0.84	0.724	0.540996
Wdr13	1.70827e-05	0.259382	0.536	0.328	0.551513
Smo	1.71982e-05	0.264022	0.652	0.425	0.555245
Msrb3	1.72257e-05	0.259056	0.425	0.209	0.556132
Atf4	1.73903e-05	0.28636	0.923	0.828	0.561446
Ssr1	1.74195e-05	0.297108	0.851	0.746	0.562387
Supt6	1.74581e-05	0.269985	0.63	0.403	0.563633
Otub1	1.74796e-05	0.291792	0.724	0.567	0.564328
Ewsr1	1.773e-05	0.309854	0.939	0.821	0.572413
Scd2	1.79384e-05	0.306024	0.856	0.754	0.579141
Wt1	1.81297e-05	0.30225	0.84	0.739	0.585316
Atp6v1a	1.85503e-05	0.254057	0.95	0.933	0.598895
Bnip2	1.86365e-05	0.282444	0.724	0.485	0.60168
Gdf10	1.90696e-05	0.351942	0.724	0.507	0.615661
Bzw1	1.93151e-05	0.29845	0.878	0.739	0.623588
Sox18	1.93402e-05	0.264533	0.519	0.291	0.624398
Ccdc50	1.99363e-05	0.287071	0.713	0.515	0.643644
Emc3	1.99596e-05	0.318072	0.823	0.694	0.644396
Cnot2	2.00512e-05	0.290205	0.646	0.396	0.647354
Kdr	2.02535e-05	0.496085	0.878	0.776	0.653884
Aktip	2.02584e-05	0.320814	0.801	0.634	0.654042
Nxf1	2.0271e-05	0.269786	0.691	0.493	0.654449
Ubqln2	2.05837e-05	0.270857	0.575	0.328	0.664544
2023-09-09	2.09718e-05	0.304438	0.608	0.418	0.677075
Mef2a	2.1448e-05	0.284927	0.619	0.41	0.692448
Nf2	2.15186e-05	0.28013	0.591	0.366	0.694728
Ppp4r1	2.15672e-05	0.261338	0.608	0.403	0.696296
Dmtn	2.1735e-05	0.30157	0.729	0.552	0.701716
Rrbp1	2.19488e-05	0.31525	0.895	0.769	0.708618
Gnl1	2.20758e-05	0.293779	0.536	0.343	0.712718
Otud7b	2.20958e-05	0.281467	0.569	0.351	0.713364
Trip12	2.21163e-05	0.310629	0.834	0.739	0.714024
Gga1	2.24006e-05	0.340429	0.669	0.493	0.723204
Erich4	2.2698e-05	-0.289727	0.613	0.769	0.732805
Apbb2	2.2705e-05	0.293476	0.713	0.537	0.733032
Mme	2.30401e-05	0.295371	0.785	0.634	0.743851
Gm44386	2.312e-05	-0.34904	0.514	0.642	0.74643
Aprt	2.35214e-05	-0.316975	0.851	0.836	0.759388
Eif4b	2.35335e-05	0.26894	0.934	0.851	0.75978
C1ra	2.37821e-05	0.252831	0.619	0.381	0.767804
Fahd1	2.39313e-05	-0.320563	0.823	0.866	0.77262
Sort1	2.40403e-05	0.259767	0.619	0.396	0.776141
Pts	2.42332e-05	-0.324499	0.597	0.776	0.782369
Asl	2.44449e-05	0.305375	0.956	0.91	0.789205
Acaa2	2.50227e-05	0.275468	0.961	0.933	0.807857
P3h2	2.51017e-05	0.323878	0.873	0.791	0.810407
Aldh4a1	2.53249e-05	0.312498	0.983	0.948	0.817614
C130074G19Rik	2.54335e-05	0.328751	0.895	0.821	0.82112
Lrrfip1	2.54501e-05	0.279442	0.829	0.657	0.821658
Ehhadh	2.55183e-05	-0.317673	0.884	0.948	0.823858
Plekha6	2.61005e-05	0.285902	0.807	0.679	0.842653
Wdr6	2.61266e-05	0.253048	0.608	0.381	0.843498
Pcnp	2.6797e-05	0.325199	0.757	0.619	0.865141
Neu1	2.68472e-05	0.281955	0.994	0.978	0.866761
Nfkbia	2.68939e-05	0.273763	0.79	0.604	0.86827
Tbc1d20	2.7418e-05	0.287898	0.663	0.44	0.885189
Ipmk	2.94249e-05	0.265155	0.569	0.373	0.949982
Tacc1	2.98244e-05	0.28067	0.68	0.5	0.96288
Chpf2	3.01118e-05	0.294946	0.613	0.403	0.972158
Cuedc1	3.02633e-05	0.257522	0.569	0.328	0.977049
Ube2q1	3.04022e-05	0.279034	0.796	0.701	0.981534
Rbpj	3.05745e-05	0.282781	0.58	0.366	0.987099
Ergic1	3.06013e-05	0.28318	0.79	0.657	0.987964
Dab2	3.06401e-05	0.250111	0.989	0.978	0.989214
Plpp3	3.09901e-05	0.348516	0.884	0.761	1
Tbc1d2b	3.11933e-05	0.291466	0.53	0.328	1
Shisa3	3.13218e-05	0.280197	0.635	0.403	1
Oip5os1	3.13464e-05	0.255153	0.801	0.687	1
Specc1l	3.14572e-05	0.262653	0.497	0.276	1
Cideb	3.14913e-05	-0.331391	0.785	0.843	1
Scarf2	3.17564e-05	0.330861	0.674	0.47	1
Klhl9	3.20852e-05	0.297698	0.746	0.575	1
Fndc3b	3.2096e-05	0.291118	0.608	0.425	1
Csnk1d	3.21264e-05	0.298763	0.812	0.649	1
Rmnd5a	3.25453e-05	0.336949	0.785	0.597	1
Clpp	3.27936e-05	-0.292382	0.751	0.851	1
Dao	3.30417e-05	0.292634	0.95	0.888	1
Wls	3.33812e-05	0.282373	0.956	0.918	1
Ncoa3	3.37734e-05	0.250968	0.669	0.425	1
Zbtb20	3.38032e-05	0.264919	0.807	0.634	1
Pkm	3.40663e-05	0.295292	0.939	0.91	1
Slc44a1	3.48257e-05	0.258059	0.691	0.478	1
Esrra	3.50466e-05	0.25925	0.878	0.776	1
Gstm5	3.52496e-05	-0.2652	0.851	0.903	1
Mef2d	3.53576e-05	0.308175	0.657	0.47	1
Eln	3.53873e-05	0.282922	0.442	0.239	1
Pkn1	3.55585e-05	0.309255	0.669	0.455	1
Slc9a1	3.56642e-05	0.252193	0.552	0.336	1
Calm1	3.61717e-05	0.268192	0.961	0.948	1
Rad23a	3.6563e-05	0.262657	0.746	0.56	1
Clic3	3.67767e-05	0.373108	0.845	0.746	1
Tmem14c	3.75387e-05	-0.251585	0.901	0.948	1
Slc44a4	3.77274e-05	0.250738	0.674	0.485	1
Galnt1	3.78573e-05	0.259266	0.856	0.769	1
Chdh	3.84671e-05	0.310849	0.851	0.761	1
Tesk1	3.85895e-05	0.254704	0.63	0.396	1
Slain2	3.85953e-05	0.265364	0.707	0.5	1
Tm4sf1	3.88904e-05	0.313672	0.967	0.91	1
Vps33a	3.931e-05	0.252784	0.486	0.276	1
Trio	3.9674e-05	0.25808	0.558	0.321	1
Mrps17	3.9792e-05	-0.291089	0.674	0.799	1
Pomp	3.98508e-05	-0.309243	0.928	0.963	1
Folh1	3.99382e-05	-0.28959	0.47	0.612	1
Atf6b	4.00929e-05	0.285191	0.552	0.351	1
Sf3b1	4.02165e-05	0.281885	0.917	0.806	1
Dync1h1	4.04781e-05	0.258669	0.934	0.896	1
Clptm1	4.20079e-05	0.25365	0.912	0.888	1
Smarca4	4.26261e-05	0.253878	0.74	0.522	1
Lima1	4.27691e-05	0.305994	0.746	0.597	1
Dvl3	4.29436e-05	0.251691	0.586	0.351	1
Hnrnpc	4.29599e-05	0.293339	0.801	0.664	1
Mapk1	4.31821e-05	0.316169	0.801	0.694	1
Meis2	4.55232e-05	0.267607	0.552	0.343	1
Laptm4b	4.56302e-05	0.318779	0.796	0.604	1
Speg	4.57706e-05	0.252131	0.586	0.351	1
Atp1b2	4.61492e-05	0.291697	0.503	0.306	1
Sema3e	4.64768e-05	0.311161	0.508	0.284	1
Psmb2	4.77968e-05	-0.293142	0.867	0.888	1
Pdia6	4.78073e-05	0.274861	0.901	0.881	1
Comt	4.78549e-05	0.270398	0.967	0.903	1
Asah1	4.96771e-05	0.294645	0.79	0.657	1
Slc11a2	5.03273e-05	0.268682	0.74	0.545	1
Shisa5	5.05254e-05	0.309236	0.895	0.806	1
Dync1i2	5.08236e-05	0.298145	0.757	0.604	1
Smg7	5.29893e-05	0.28073	0.635	0.425	1
Gpx6	5.30285e-05	-0.322891	0.271	0.448	1
Usp33	5.32825e-05	0.254135	0.669	0.448	1
Slc12a6	5.39098e-05	0.250545	0.652	0.448	1
Des	5.39404e-05	0.311188	0.536	0.328	1
Pcx	5.47962e-05	0.283908	0.983	0.963	1
Ubqln1	5.49922e-05	0.256039	0.845	0.716	1
Nfe2l1	5.6391e-05	0.298558	0.845	0.761	1
Cth	5.65033e-05	-0.259409	0.575	0.754	1
Pcyox1	5.80524e-05	0.292298	0.812	0.731	1
Usp9x	5.8088e-05	0.264435	0.867	0.769	1
Fuom	5.8757e-05	-0.28322	0.702	0.806	1
Crat	5.95991e-05	0.307548	0.895	0.754	1
Endod1	6.00027e-05	0.277307	0.669	0.493	1
Med25	6.28293e-05	0.280918	0.768	0.552	1
Tpr	6.41563e-05	0.254567	0.674	0.47	1
Exosc7	6.4197e-05	-0.251405	0.475	0.619	1
Bcas2	6.44443e-05	-0.274356	0.652	0.799	1
Pbx2	6.47237e-05	0.295557	0.652	0.448	1
Tmem250-ps	6.47463e-05	0.269204	0.729	0.53	1
Mlxipl	6.56583e-05	0.255413	0.74	0.575	1
Mbnl2	6.65461e-05	0.302859	0.757	0.604	1
Tmem109	6.65906e-05	0.310314	0.773	0.657	1
Lgals9	6.72296e-05	0.25436	0.652	0.463	1
Git1	6.93857e-05	0.263269	0.68	0.485	1
Nap1l1	6.94259e-05	0.253686	0.862	0.858	1
Hjurp	6.99824e-05	0.252763	0.525	0.306	1
Uxt	7.0425e-05	-0.293519	0.409	0.567	1
Sec11c	7.05726e-05	-0.261478	0.641	0.739	1
Tpm3	7.06679e-05	0.274458	0.878	0.754	1
Psma2	7.07104e-05	-0.280706	0.939	0.94	1
Sympk	7.21558e-05	0.268695	0.63	0.403	1
Myo6	7.56431e-05	0.268629	0.928	0.896	1
Cmc2	7.60909e-05	-0.25196	0.387	0.567	1
Ptpn14	7.74583e-05	0.274733	0.564	0.373	1
Col12a1	7.79771e-05	0.300567	0.481	0.291	1
H2-T22	7.90319e-05	0.278223	0.663	0.507	1
S100g	7.90801e-05	-0.877197	1	1	1
Cnpy2	8.25438e-05	-0.278482	0.912	0.933	1
Sumf1	8.31139e-05	0.28971	0.718	0.522	1
Tmed9	8.34081e-05	0.258359	0.906	0.799	1
Dbnl	8.40138e-05	0.279666	0.729	0.522	1
Cgnl1	8.64572e-05	0.274128	0.895	0.799	1
Icam2	8.70846e-05	0.290967	0.68	0.485	1
Ormdl2	8.84999e-05	-0.274185	0.525	0.694	1
Azgp1	8.97909e-05	-0.279566	0.536	0.709	1
Tob1	8.98967e-05	0.252275	0.873	0.828	1
Upf1	9.0171e-05	0.255153	0.691	0.478	1
Tgfbr3	9.27372e-05	0.288639	0.691	0.53	1
Tgfbi	9.41124e-05	0.283243	0.657	0.463	1
Zfr	9.44039e-05	0.260892	0.724	0.537	1
Gnpat	9.53963e-05	0.277483	0.663	0.507	1
Pdgfb	9.9757e-05	0.29555	0.646	0.463	1
Wars	0.000100906	0.268576	0.613	0.41	1
Slc31a2	0.000101642	0.259423	0.702	0.53	1
Sh3gl1	0.000104625	0.255267	0.503	0.313	1
Ntn4	0.000104863	0.303274	0.652	0.493	1
Son	0.000106899	0.269551	0.878	0.821	1
Zmiz2	0.00010743	0.289286	0.757	0.545	1
Tcim	0.000107609	0.327929	0.757	0.649	1
Dnajc10	0.000108346	0.261279	0.674	0.47	1
Pld3	0.0001087	0.300773	0.713	0.567	1
Sp3	0.00010878	0.252272	0.586	0.425	1
Atp6v1h	0.000109884	0.26229	0.762	0.597	1
Tax1bp1	0.000110694	0.256464	0.939	0.918	1
Sema4a	0.000111074	0.294972	0.762	0.59	1
Cfh	0.000111506	0.331004	0.956	0.888	1
Alkbh7	0.000111664	-0.275753	0.381	0.545	1
Pin1	0.000111857	-0.254215	0.729	0.828	1
Hk1	0.000114015	0.253489	0.674	0.493	1
Glb1	0.000114249	0.263573	0.812	0.657	1
Ephx2	0.00011514	-0.254696	0.945	0.933	1
Trim28	0.000115663	0.263855	0.713	0.545	1
Rock1	0.000116007	0.253007	0.608	0.44	1
Adhfe1	0.000116032	-0.252127	0.873	0.948	1
Glmp	0.000116067	0.251195	0.901	0.888	1
Yap1	0.000119233	0.256575	0.641	0.478	1
Sec63	0.000120241	0.301469	0.773	0.642	1
Myct1	0.000120684	0.250002	0.442	0.239	1
Cnn3	0.000121405	0.251185	0.939	0.881	1
Ssbp4	0.000121815	0.279142	0.718	0.545	1
Elof1	0.000123812	-0.256732	0.729	0.799	1
Adh1	0.000125984	0.2644	0.95	0.948	1
Osbpl5	0.000127728	0.257711	0.674	0.478	1
Pcna	0.000132511	0.283085	0.707	0.545	1
Trim35	0.000133188	0.267552	0.663	0.485	1
Cbs	0.00013348	-0.302675	0.691	0.769	1
Hnrnpd	0.000133769	0.263217	0.729	0.552	1
Eif3d	0.000134166	0.298542	0.79	0.634	1
Klc1	0.000134567	0.268224	0.685	0.522	1
Rxra	0.000134722	0.275068	0.79	0.604	1
Pgrmc2	0.00013567	0.266466	0.707	0.537	1
Araf	0.000138529	0.272542	0.796	0.672	1
Cd82	0.000138893	0.284222	0.84	0.687	1
Ssna1	0.000139832	-0.257182	0.657	0.776	1
Dusp6	0.000140242	0.289047	0.746	0.59	1
Gna11	0.00014336	0.278518	0.724	0.545	1
Lmcd1	0.000143879	0.296476	0.613	0.425	1
[truncated: 145 more rows]

## Sheet: Int_C7_InjEarly_v_AS5mth
Gene	p_val	avg_log2FC	pct.1	pct.2	p_val_adj
Hspa1b	9.80634e-62	-2.10609	0.238	0.994	3.16598e-57
Hspa1a	1.38508e-60	-1.84379	0.276	0.989	4.47174e-56
Ttr	2.47333e-37	-1.643	0.834	0.966	7.98514e-33
Hspb1	3.32467e-46	-1.38995	0.591	0.983	1.07337e-41
Hspa5	3.82476e-56	-1.31721	0.978	1	1.23482e-51
Rpl41	6.95306e-54	-1.28609	0.994	1	2.24479e-49
Hsph1	3.09423e-47	-1.25746	0.707	0.96	9.98972e-43
Napsa	2.11325e-26	-1.22759	0.917	0.994	6.82262e-22
Manf	1.53766e-48	-1.19613	0.785	0.994	4.96433e-44
Scd1	6.53103e-28	-1.12544	0.287	0.794	2.10854e-23
Hsp90aa1	1.16753e-47	-1.09465	0.945	1	3.76938e-43
Hspa8	3.54318e-59	-1.0587	1	1	1.14392e-54
Rps2	2.09915e-48	-1.05031	0.978	0.994	6.77709e-44
Mgp	1.25603e-35	-1.03286	1	1	4.05508e-31
Dynll1	6.5302e-40	-0.999319	0.934	0.994	2.10828e-35
Cyp4a14	2.20353e-31	-0.983607	0.238	0.783	7.1141e-27
Cyp2a4	9.39456e-20	-0.973494	0.785	0.92	3.03303e-15
Rpl37	3.90829e-55	-0.972347	1	1	1.26179e-50
Cd74	7.07613e-32	-0.940731	1	1	2.28453e-27
Rps20	1.54607e-50	-0.93542	0.994	1	4.9915e-46
Col3a1	2.79042e-26	-0.935017	0.807	0.989	9.00888e-22
Dnaja1	2.9618e-47	-0.933682	0.989	1	9.56217e-43
Rplp2	1.30248e-42	-0.92642	0.972	0.994	4.20507e-38
Rpl21	3.60452e-49	-0.923907	1	1	1.16372e-44
Fau	1.29007e-54	-0.912107	1	1	4.16498e-50
Wfdc2	1.1213e-25	-0.90679	0.928	0.994	3.62012e-21
Rps24	2.21124e-49	-0.90063	0.994	1	7.139e-45
Spp1	3.55844e-27	-0.898659	1	1	1.14884e-22
Clu	1.97235e-19	-0.891791	0.989	1	6.36772e-15
Dnajb1	1.036e-31	-0.880907	0.608	0.966	3.34473e-27
Apoe	1.23836e-31	-0.854088	1	1	3.99805e-27
Ftl1	7.29068e-46	-0.844825	1	1	2.3538e-41
Rpl38	3.96045e-48	-0.834785	0.994	1	1.27863e-43
Rpl35a	2.80882e-41	-0.829028	0.983	1	9.06826e-37
Rpl29	8.92214e-39	-0.826787	0.983	1	2.88051e-34
Rpl28	5.27291e-46	-0.823764	0.994	1	1.70236e-41
Tmsb10	9.40272e-27	-0.809868	0.978	0.994	3.03567e-22
Rpl35	6.15805e-30	-0.807416	0.851	0.977	1.98813e-25
Gm10076	5.89693e-33	-0.80578	0.337	0.846	1.90383e-28
Rpl36a	4.17572e-31	-0.803911	0.89	0.96	1.34813e-26
H2-Aa	1.33135e-25	-0.794872	0.972	0.994	4.29827e-21
Creld2	1.41918e-26	-0.792738	0.486	0.886	4.58183e-22
Hsp90ab1	2.2293e-47	-0.791638	1	0.994	7.19731e-43
Herpud1	4.1517e-34	-0.78859	0.961	0.989	1.34038e-29
H2-Eb1	1.92905e-24	-0.783036	0.945	1	6.22795e-20
Rpl22	3.69991e-35	-0.782739	0.956	1	1.19452e-30
Serpinh1	9.25135e-30	-0.771983	0.956	0.994	2.9868e-25
Defb29	8.23193e-26	-0.771465	0.541	0.92	2.65768e-21
C3	2.11293e-19	-0.766392	0.84	0.983	6.82159e-15
Hspe1	5.94961e-34	-0.764969	0.961	0.994	1.92083e-29
Atp5e	1.73394e-45	-0.764344	0.989	1	5.59802e-41
Rps27a	5.9159e-45	-0.757425	0.994	1	1.90995e-40
Aqp2	3.84645e-16	-0.755122	0.735	0.937	1.24182e-11
Ndufa3	1.6692e-38	-0.751751	0.994	0.994	5.38902e-34
Lcn2	7.21799e-21	-0.750386	0.271	0.709	2.33033e-16
Gapdh	3.41381e-41	-0.741286	1	1	1.10215e-36
Rpl9	3.04538e-30	-0.734012	0.95	0.989	9.83202e-26
Eno1	2.42234e-24	-0.707725	0.519	0.926	7.82051e-20
Ndufa4	1.6594e-45	-0.705401	1	1	5.35737e-41
Rps12	1.59646e-32	-0.702085	0.994	1	5.15417e-28
Fkbp2	1.12664e-24	-0.700975	0.796	0.971	3.63736e-20
Rpl30	1.6874e-32	-0.699365	0.989	0.994	5.44779e-28
Atpif1	8.41781e-37	-0.695889	0.989	0.994	2.71769e-32
H2-Ab1	1.89572e-22	-0.693557	0.989	1	6.12033e-18
Uqcr11	7.5879e-39	-0.692159	0.994	1	2.44975e-34
Atp5j2	1.47778e-41	-0.691356	0.994	1	4.77101e-37
Cox7c	1.33357e-37	-0.689048	0.994	1	4.30542e-33
Uqcr10	1.00223e-39	-0.685955	0.994	1	3.23569e-35
Cops9	4.19934e-30	-0.679791	0.961	1	1.35576e-25
Mrps21	2.6117e-26	-0.677535	0.917	0.977	8.43187e-22
C1qb	1.46849e-19	-0.676037	0.751	0.949	4.74102e-15
Krt8	1.06982e-18	-0.672127	0.801	0.943	3.45391e-14
Cyp4a10	4.51561e-14	-0.670135	0.63	0.863	1.45786e-09
Uqcrq	4.29598e-38	-0.668155	1	1	1.38696e-33
Tyrobp	2.48468e-17	-0.662716	0.718	0.937	8.02178e-13
S100a6	6.69096e-19	-0.659488	0.956	0.994	2.16018e-14
Rpl18	1.57056e-29	-0.615484	0.994	1	5.07056e-25
Rps10	1.2889e-35	-0.611873	1	1	4.16123e-31
Serpina1f	5.20056e-25	-0.610936	0.011	0.491	1.679e-20
Pck1	1.45601e-15	-0.610802	0.956	0.989	4.70073e-11
Ccn1	1.5719e-14	-0.606712	0.751	0.943	5.07487e-10
Guca2b	6.84654e-21	-0.605286	0.95	0.977	2.2104e-16
C1qa	4.6302e-16	-0.603537	0.746	0.937	1.49486e-11
Rpl34	4.96663e-32	-0.601264	1	1	1.60348e-27
Fxyd2	5.11112e-38	-0.600746	1	1	1.65013e-33
Rplp1	1.55023e-38	-0.596158	0.994	1	5.00491e-34
Gpx4	2.39794e-39	-0.594741	0.994	1	7.74175e-35
Ndufa2	6.03849e-32	-0.593603	0.989	1	1.94953e-27
Lyz2	2.44702e-10	-0.59243	0.956	0.994	7.9002e-06
Ddit3	3.83435e-19	-0.590802	0.403	0.8	1.23792e-14
Atox1	3.84883e-27	-0.589758	0.983	1	1.2426e-22
Ccl2	4.09375e-10	-0.588369	0.271	0.56	1.32167e-05
Rcan1	4.25759e-19	-0.587786	0.762	0.954	1.37456e-14
Rps8	5.61648e-33	-0.586331	1	1	1.81328e-28
Serpina1d	3.93112e-21	-0.582419	0.011	0.423	1.26916e-16
Lamtor4	2.57056e-23	-0.579422	0.89	0.994	8.29905e-19
mt-Co1	2.73788e-12	-0.576947	1	1	8.83926e-08
Ugt2b37	2.25061e-17	-0.576763	0.519	0.829	7.26608e-13
Tmem176b	1.85911e-28	-0.575907	1	1	6.00215e-24
Elob	2.03795e-28	-0.575865	0.983	1	6.57952e-24
Serf2	1.68745e-32	-0.571571	0.989	1	5.44794e-28
Rpl36	9.31266e-29	-0.570574	0.989	1	3.00659e-24
Ndufv3	1.27536e-24	-0.568523	0.967	0.994	4.1175e-20
Lgals3	1.96947e-13	-0.565538	0.785	0.949	6.35844e-09
Xbp1	4.50289e-17	-0.563211	0.801	0.971	1.45376e-12
Timm13	2.40162e-23	-0.554368	0.978	0.977	7.75362e-19
Dbi	9.21486e-31	-0.551743	1	1	2.97502e-26
Rpl13	9.19022e-38	-0.551144	1	1	2.96706e-33
Chd9	1.42019e-18	-0.550771	0.425	0.817	4.5851e-14
H2afj	4.26948e-18	-0.550358	0.95	0.989	1.3784e-13
Ppp1r14b	9.37896e-20	-0.549975	0.785	0.983	3.028e-15
Rps16	6.50598e-29	-0.549334	0.994	1	2.10045e-24
Ndufb11	1.19021e-21	-0.545986	0.945	0.989	3.8426e-17
Cst3	4.08598e-22	-0.543847	0.994	1	1.31916e-17
Atp5mpl	4.37508e-25	-0.538741	0.994	1	1.4125e-20
C1qc	1.2674e-13	-0.538211	0.652	0.886	4.09181e-09
Ndufa13	2.14362e-23	-0.536645	0.972	0.994	6.92069e-19
2200002D01Rik	1.99781e-15	-0.535622	0.436	0.783	6.44992e-11
Sec61g	1.84811e-22	-0.533159	0.978	1	5.96662e-18
Lsm7	9.92607e-17	-0.526985	0.558	0.851	3.20463e-12
Ndufc1	1.53373e-25	-0.526331	0.989	1	4.95165e-21
Mep1a	5.3174e-12	-0.525142	0.978	0.989	1.71672e-07
Ndufb9	9.09254e-20	-0.524816	0.978	0.989	2.93553e-15
Pdia6	4.45183e-17	-0.523517	0.901	1	1.43727e-12
Agt	5.41199e-16	-0.523412	0.398	0.771	1.74726e-11
D8Ertd738e	6.05864e-18	-0.522045	0.906	0.977	1.95603e-13
Cebpd	3.70893e-16	-0.508156	0.293	0.68	1.19743e-11
Cox6b1	1.11674e-24	-0.497405	0.994	0.994	3.60539e-20
Fkbp4	1.04573e-13	-0.497202	0.84	0.966	3.37613e-09
Rps11	2.90012e-22	-0.496507	1	0.994	9.36303e-18
Rps15	2.88393e-29	-0.493853	1	0.994	9.31076e-25
Slc25a25	5.2628e-18	-0.492899	0.293	0.726	1.6991e-13
Calr	5.63837e-24	-0.491058	1	1	1.82035e-19
Cstb	1.58015e-13	-0.48993	0.928	0.989	5.10152e-09
Cdh16	1.77408e-24	-0.487953	1	1	5.72761e-20
Stip1	1.46088e-16	-0.487317	0.624	0.914	4.71646e-12
Gdf15	1.36569e-15	-0.485055	0.309	0.651	4.40913e-11
Rpl32	4.82348e-26	-0.48399	1	1	1.55726e-21
Rpl36al	1.35957e-19	-0.479313	0.983	1	4.38936e-15
Rpsa	1.03925e-28	-0.475632	1	1	3.35521e-24
Rps26	1.49258e-18	-0.475229	0.983	1	4.81879e-14
Sec23b	1.23995e-12	-0.474564	0.652	0.851	4.00317e-08
Rpl11	4.09756e-28	-0.473721	1	1	1.3229e-23
Mdk	1.20584e-11	-0.473333	0.851	0.954	3.89304e-07
Timp1	3.83704e-14	-0.471381	0.331	0.726	1.23879e-09
Rpl4	5.14151e-21	-0.47107	1	1	1.65994e-16
Rpl10	2.1154e-12	-0.470599	0.878	0.954	6.82955e-08
Bola2	2.39425e-16	-0.470105	0.807	0.949	7.72985e-12
Nudt19	1.82672e-13	-0.469107	0.983	1	5.89758e-09
Gng5	3.24302e-16	-0.46802	0.978	0.983	1.04701e-11
Hsp90b1	4.82893e-18	-0.467989	0.978	1	1.55902e-13
Ltbp2	5.77941e-12	-0.46653	0.331	0.651	1.86588e-07
Rps21	2.48396e-27	-0.465298	1	1	8.01947e-23
Serping1	9.10921e-12	-0.464919	0.829	0.954	2.94091e-07
Rps15a	1.1096e-19	-0.464395	1	1	3.58235e-15
Rps27l	1.53378e-18	-0.464368	0.961	1	4.95181e-14
Mrpl52	1.48787e-17	-0.464354	0.923	0.977	4.8036e-13
Lgals1	4.43731e-12	-0.461373	0.928	0.971	1.43259e-07
Tmem256	2.81639e-16	-0.460912	0.961	0.994	9.0927e-12
Arpp19	7.76823e-16	-0.460334	0.917	0.983	2.50797e-11
Havcr1	1.75247e-14	-0.45486	0.238	0.617	5.65785e-10
Rpl18a	9.67201e-22	-0.452941	1	1	3.12261e-17
Ppia	7.20595e-25	-0.450098	0.994	1	2.32644e-20
Anapc13	2.20499e-14	-0.450049	0.928	0.966	7.11881e-10
Tmem252	1.83016e-11	-0.447072	0.928	0.977	5.90868e-07
Micos10	1.10869e-17	-0.445924	0.978	0.994	3.57942e-13
Wfdc17	3.90867e-13	-0.444584	0.282	0.634	1.26192e-08
Nenf	1.625e-10	-0.444565	0.901	0.96	5.2463e-06
Fkbp5	2.07321e-14	-0.444089	0.442	0.771	6.69335e-10
Rps7	9.14804e-21	-0.443441	1	1	2.95345e-16
Slc6a18	1.90362e-09	-0.443196	0.801	0.92	6.14584e-05
Fn1	1.87405e-08	-0.44216	0.785	0.949	0.000605037
Rps18	1.49166e-15	-0.441536	0.945	0.983	4.81582e-11
Cxcl14	7.06868e-11	-0.440887	0.536	0.817	2.28212e-06
Ikbkb	1.01498e-10	-0.440377	0.818	0.943	3.27688e-06
Ace	2.28561e-09	-0.438983	0.547	0.743	7.37908e-05
Psap	9.26099e-30	-0.437764	1	1	2.98991e-25
Cycs	3.22439e-13	-0.437575	0.978	0.994	1.04099e-08
Vcam1	5.25334e-11	-0.437531	0.652	0.874	1.69604e-06
Ndufa1	3.54322e-17	-0.43462	0.978	1	1.14393e-12
S100a10	1.27318e-11	-0.434339	0.912	0.983	4.11047e-07
Smoc2	4.85162e-12	-0.433862	0.298	0.634	1.56635e-07
Cox5b	7.34879e-22	-0.433777	0.989	1	2.37256e-17
Susd3	2.28817e-13	-0.433539	0.58	0.84	7.38737e-09
Nop10	5.75907e-13	-0.432908	0.873	0.971	1.85931e-08
Snrpg	2.39017e-12	-0.432723	0.84	0.943	7.71666e-08
Crlf1	5.74239e-14	-0.432364	0.188	0.56	1.85393e-09
Uqcrh	1.50832e-17	-0.430649	1	1	4.86962e-13
Cryab	1.19122e-08	-0.430316	0.895	0.983	0.000384587
Tspo	8.14746e-12	-0.429465	0.89	0.983	2.63041e-07
Ndufb8	1.3079e-17	-0.428711	0.983	1	4.22256e-13
Mrpl54	1.13342e-11	-0.425977	0.807	0.954	3.65926e-07
Cox4i1	1.90233e-28	-0.421545	1	1	6.14166e-24
Ndufs6	2.08969e-13	-0.420199	0.967	0.983	6.74655e-09
Ahsa2	2.81594e-12	-0.419997	0.392	0.714	9.09127e-08
Rpl10a	1.2908e-19	-0.416874	0.994	1	4.16734e-15
Aprt	6.60241e-12	-0.416216	0.851	0.92	2.13159e-07
Eif1	3.03717e-17	-0.412208	0.994	1	9.80551e-13
Edf1	4.39821e-15	-0.410363	0.978	0.989	1.41996e-10
Tmem176a	3.09122e-17	-0.409624	0.994	1	9.98001e-13
Med28	2.90429e-12	-0.407268	0.862	0.96	9.37649e-08
Cox7a2	3.58452e-22	-0.406792	0.994	1	1.15726e-17
Spink1	3.37929e-14	-0.405001	0.994	1	1.091e-09
AI314278	1.37948e-09	-0.403078	0.884	0.954	4.45364e-05
Ahsa1	2.03363e-13	-0.401257	0.315	0.691	6.56558e-09
Ctsz	8.56047e-12	-0.40058	0.972	1	2.76375e-07
Cox6c	3.72078e-24	-0.399768	1	1	1.20125e-19
Dpm3	1.3066e-09	-0.399204	0.812	0.943	4.21836e-05
Fcer1g	5.16619e-08	-0.395661	0.619	0.829	0.0016679
Slc5a10	1.6901e-07	-0.395072	0.785	0.891	0.00545648
Romo1	2.11576e-12	-0.393511	0.967	1	6.83074e-08
Cfh	1.47338e-07	-0.390398	0.956	0.989	0.00475679
Sec61b	1.25876e-11	-0.389388	0.873	0.971	4.06391e-07
Atp5k	2.07667e-17	-0.389228	1	1	6.70451e-13
Cdk11b	6.33399e-10	-0.386815	0.646	0.863	2.04493e-05
Rpl14	2.08412e-15	-0.385876	0.994	1	6.72859e-11
Col1a1	1.17387e-07	-0.385511	0.895	0.96	0.00378983
Nat8	8.19316e-09	-0.385382	0.901	0.971	0.000264516
Tsc22d3	7.65713e-10	-0.384851	0.773	0.931	2.4721e-05
Acsm1	1.93704e-09	-0.384192	0.735	0.886	6.25374e-05
Mien1	4.41763e-09	-0.382706	0.84	0.937	0.000142623
Etfb	7.20922e-14	-0.382499	0.983	1	2.3275e-09
Ube2s	2.30429e-10	-0.381667	0.845	0.937	7.43939e-06
Nme2	2.1719e-18	-0.381022	1	1	7.01198e-14
Alas1	3.46771e-09	-0.380224	0.867	0.96	0.000111955
Calml4	6.36745e-11	-0.380128	0.95	0.983	2.05573e-06
Rack1	9.52347e-18	-0.379658	0.983	1	3.07465e-13
Col1a2	2.12558e-08	-0.379649	0.95	1	0.000686244
Tbca	5.98442e-10	-0.376983	0.884	0.937	1.93207e-05
Fbln1	1.09957e-10	-0.376227	0.376	0.686	3.54997e-06
Eif6	3.19464e-11	-0.3762	0.834	0.92	1.03139e-06
1700016C15Rik	5.38736e-09	-0.375542	0.624	0.8	0.000173931
Serpinf2	1.18889e-08	-0.374997	0.768	0.909	0.000383834
Tbcb	4.49155e-10	-0.372532	0.762	0.92	1.4501e-05
Pfdn5	7.17821e-13	-0.370062	0.978	0.994	2.31749e-08
Gss	1.18982e-08	-0.369886	0.89	0.977	0.000384133
Krt7	1.29041e-07	-0.369733	0.729	0.886	0.00416608
Adgrg1	4.18055e-08	-0.369477	0.939	0.994	0.00134969
Pdia3	2.40067e-13	-0.369118	0.967	1	7.75056e-09
Adh1	2.69458e-09	-0.368991	0.95	0.983	8.69944e-05
Rpl13a	1.57701e-18	-0.368788	0.994	1	5.09138e-14
Rps19	2.09402e-18	-0.368747	1	1	6.76056e-14
Rpl27a	6.05623e-16	-0.367251	1	1	1.95525e-11
Chchd1	3.10669e-11	-0.365759	0.669	0.88	1.00299e-06
Tmem119	1.47657e-09	-0.364185	0.343	0.6	4.76711e-05
Hmgcs2	8.43775e-08	-0.364059	0.514	0.714	0.00272413
Col6a2	3.13401e-11	-0.363704	0.403	0.709	1.01181e-06
Rpl23	1.15416e-18	-0.363119	1	1	3.72621e-14
Cyba	2.0243e-12	-0.360437	0.983	1	6.53545e-08
Atp6v0b	3.46121e-12	-0.360232	0.994	0.989	1.11745e-07
Ndufa7	3.53774e-12	-0.359529	0.989	0.983	1.14216e-07
Atp5l	2.80545e-16	-0.359302	1	1	9.05739e-12
Rpl26	1.2641e-15	-0.358609	0.983	1	4.08115e-11
Chordc1	5.83629e-08	-0.357501	0.536	0.76	0.00188425
Fth1	6.97945e-23	-0.357021	1	1	2.25332e-18
Rpl24	8.36306e-18	-0.356899	1	1	2.70001e-13
H2afz	2.62507e-09	-0.355828	0.917	0.994	8.47503e-05
Ndufa5	1.38262e-13	-0.355693	0.983	0.994	4.4638e-09
Pop5	3.32355e-09	-0.355148	0.768	0.886	0.000107301
Gstm5	7.12854e-10	-0.354856	0.851	0.943	2.30145e-05
Tomm5	2.70076e-09	-0.352563	0.785	0.903	8.71941e-05
Rps3a1	8.04517e-14	-0.351638	0.989	1	2.59738e-09
Spint2	3.97932e-11	-0.351216	0.972	0.971	1.28472e-06
Nme1	1.46001e-09	-0.349491	0.945	0.971	4.71364e-05
Erp29	1.82105e-07	-0.347153	0.856	0.931	0.00587927
Acot1	1.61336e-08	-0.346799	0.58	0.8	0.000520872
Dmgdh	1.87164e-10	-0.344126	0.265	0.566	6.04259e-06
Rps4x	1.0426e-15	-0.34328	1	1	3.36603e-11
Bsg	3.11561e-13	-0.341594	0.989	1	1.00587e-08
Cxcl16	2.89125e-07	-0.341437	0.856	0.926	0.00933439
Aacs	5.68438e-07	-0.340429	0.525	0.714	0.018352
Nedd8	1.65494e-09	-0.340231	0.956	0.983	5.34296e-05
Cox8a	2.24951e-19	-0.340104	1	1	7.26254e-15
Hnrnpab	6.29788e-07	-0.339862	0.895	0.983	0.0203327
Rps5	1.05046e-09	-0.339855	0.989	1	3.39142e-05
Bhlhe40	1.35351e-09	-0.338822	0.685	0.857	4.3698e-05
Cpn1	4.12662e-08	-0.335339	0.779	0.937	0.00133228
Gabarap	9.33768e-13	-0.332864	0.994	1	3.01467e-08
Cacybp	1.52274e-08	-0.332031	0.63	0.817	0.000491617
Cox5a	3.15215e-11	-0.330684	0.994	1	1.01767e-06
Dcn	6.91785e-07	-0.330628	0.552	0.76	0.0223343
Pdcd5	4.27079e-08	-0.330479	0.696	0.88	0.00137882
Mt1	1.53545e-08	-0.330415	0.994	1	0.000495721
Cpxm1	4.65861e-07	-0.330302	0.42	0.646	0.0150403
Oplah	1.1802e-07	-0.329232	0.812	0.931	0.00381027
Ly6a	7.79046e-09	-0.328993	1	1	0.000251515
Snrpd1	4.66961e-07	-0.328661	0.558	0.76	0.0150758
mt-Nd4l	1.90601e-07	-0.32671	0.403	0.606	0.00615355
Ptgds	1.25243e-08	-0.326553	0.254	0.531	0.000404348
S100a13	3.01741e-07	-0.326303	0.724	0.92	0.0097417
Rpl8	7.82414e-17	-0.326061	1	1	2.52602e-12
Polr2k	6.90606e-09	-0.325852	0.746	0.931	0.000222962
Tmem82	8.4438e-11	-0.325781	0.276	0.606	2.72608e-06
Sem1	8.58858e-11	-0.325021	0.983	1	2.77282e-06
Pdia4	1.76493e-09	-0.324528	0.464	0.737	5.69807e-05
Ndufb10	3.81967e-10	-0.323901	0.978	1	1.23318e-05
Atp5d	1.13628e-14	-0.323835	0.994	1	3.66847e-10
Bok	5.0231e-08	-0.32115	0.464	0.749	0.00162171
Tuba1c	9.92514e-08	-0.320343	0.757	0.897	0.00320433
Serpina1a	6.83035e-15	-0.319685	0.011	0.314	2.20518e-10
Pgls	1.26157e-08	-0.319642	0.867	0.966	0.000407298
Micos13	3.92185e-10	-0.318126	0.978	0.994	1.26617e-05
Nhp2	1.63297e-08	-0.316801	0.691	0.886	0.000527206
Higd1a	2.98453e-07	-0.316642	0.895	0.96	0.00963557
Tpi1	1.48343e-11	-0.31643	0.978	1	4.78926e-07
Uqcc2	7.58873e-07	-0.315856	0.884	0.949	0.0245002
Syvn1	1.19397e-06	-0.31491	0.519	0.76	0.0385474
Ivns1abp	3.27566e-09	-0.314695	0.994	1	0.000105755
Ost4	3.2119e-09	-0.314593	0.95	0.977	0.000103696
Banp	3.06082e-09	-0.314376	0.293	0.571	9.88186e-05
Cct3	4.26763e-08	-0.313692	0.823	0.949	0.00137781
Pfn1	2.01526e-08	-0.312637	0.983	0.994	0.000650625
Psme2	2.11237e-08	-0.312284	0.414	0.674	0.000681978
Cox6a1	5.47529e-14	-0.311951	1	1	1.7677e-09
Rpl3	2.80624e-10	-0.310731	0.994	0.994	9.05996e-06
Nuak2	2.48539e-07	-0.310464	0.646	0.817	0.00802409
Elf3	7.16143e-10	-0.310117	0.254	0.589	2.31207e-05
Acp5	4.3106e-07	-0.3097	0.558	0.749	0.0139168
Mgst1	5.0592e-08	-0.309004	0.779	0.914	0.00163336
Gadd45g	3.62985e-08	-0.30773	0.503	0.771	0.0011719
Clpp	7.43394e-07	-0.30656	0.751	0.88	0.0240005
Col6a1	1.50873e-07	-0.305224	0.409	0.663	0.00487095
Rpl5	4.68667e-11	-0.304983	0.994	1	1.51309e-06
Rbis	1.49013e-07	-0.304655	0.79	0.886	0.00481087
Plk3	8.95238e-10	-0.304066	0.249	0.549	2.89027e-05
Sh3bgrl3	8.77669e-07	-0.303419	0.939	0.954	0.0283355
Adamtsl2	9.27862e-07	-0.303063	0.608	0.8	0.029956
Polr2i	1.86717e-09	-0.303039	0.796	0.88	6.02817e-05
Tmem120a	1.35835e-06	-0.301882	0.796	0.897	0.0438544
Bola3	1.87107e-07	-0.301794	0.884	0.926	0.00604076
Muc1	2.97382e-10	-0.30163	0.26	0.577	9.60098e-06
Smim22	1.18434e-06	-0.30098	0.68	0.851	0.0382364
Hint1	9.04029e-11	-0.299767	0.994	0.994	2.91866e-06
Rps13	5.9523e-10	-0.299211	0.983	0.994	1.9217e-05
Ppib	4.18858e-10	-0.298251	0.967	0.989	1.35228e-05
Grina	3.48695e-09	-0.296694	0.972	1	0.000112576
Naa38	3.13776e-07	-0.296408	0.884	0.937	0.0101302
Coa3	1.94352e-07	-0.29519	0.834	0.937	0.00627465
1110008P14Rik	2.63973e-07	-0.29497	0.624	0.8	0.00852237
Rpl39	3.59906e-11	-0.294537	1	1	1.16196e-06
Atp5md	8.18707e-11	-0.292769	1	1	2.6432e-06
Cldn7	3.90863e-08	-0.292026	0.365	0.651	0.0012619
Cenpx	3.61634e-07	-0.291227	0.713	0.874	0.0116753
Ldhb	3.97622e-12	-0.291149	1	1	1.28372e-07
Fis1	1.07834e-06	-0.290886	0.95	0.989	0.0348141
Loxl1	3.09557e-07	-0.290322	0.751	0.897	0.00999405
Sec11a	5.37955e-07	-0.289663	0.812	0.897	0.0173679
Rdh16f2	7.00048e-09	-0.289656	0.315	0.589	0.000226011
Ndufb1-ps	1.67973e-08	-0.289615	0.967	1	0.000542301
Per1	2.80588e-07	-0.28686	0.575	0.783	0.00905879
Sdf2l1	4.57597e-10	-0.285501	0.26	0.56	1.47735e-05
Cd63	3.77829e-12	-0.283983	1	1	1.21982e-07
Pam16	3.10908e-08	-0.282952	0.37	0.651	0.00100377
Mgst3	4.01777e-07	-0.28179	0.812	0.931	0.0129714
Zmynd10	5.81348e-07	-0.280586	0.508	0.766	0.0187688
Timm8b	2.75718e-07	-0.280415	0.939	0.949	0.00890155
Pin4	9.91192e-07	-0.278938	0.564	0.76	0.0320006
Ndufb2	3.15358e-09	-0.278862	0.972	0.971	0.000101813
Uba52	7.57825e-09	-0.278025	0.983	0.983	0.000244664
Polr3e	1.34233e-06	-0.276798	0.74	0.857	0.0433373
Kcnk1	7.50003e-09	-0.276028	0.398	0.709	0.000242139
Rps14	8.21627e-10	-0.275922	0.994	1	2.65262e-05
Cxcl1	4.09956e-13	-0.274832	0.077	0.406	1.32354e-08
Slc38a3	8.9303e-13	-0.273477	0.033	0.32	2.88315e-08
Bag3	6.10419e-08	-0.273391	0.508	0.754	0.00197074
2410006H16Rik	1.0723e-06	-0.273215	0.641	0.811	0.0346192
Rpl37a	1.65899e-10	-0.272548	1	1	5.35606e-06
Eif4ebp1	3.31885e-07	-0.272236	0.309	0.566	0.0107149
Fdx2	1.04385e-07	-0.271218	0.497	0.697	0.00337008
Eif4a1	1.70405e-07	-0.270786	0.978	0.989	0.00550153
Rps28	5.03752e-08	-0.268603	0.989	1	0.00162636
Gpx1	2.36211e-09	-0.26787	1	1	7.62608e-05
Aoc1	1.31022e-07	-0.26647	0.254	0.526	0.00423004
Stard10	7.17244e-07	-0.265996	0.961	0.971	0.0231562
Reep6	1.08283e-07	-0.26195	0.365	0.623	0.0034959
Iscu	1.51492e-06	-0.261692	0.961	0.994	0.0489091
Sema3c	8.80383e-08	-0.260295	0.359	0.629	0.00284232
Acnat2	3.75413e-09	-0.259395	0.182	0.463	0.000121202
Plp2	3.43386e-09	-0.259098	0.188	0.469	0.000110862
Col16a1	1.72028e-08	-0.257674	0.227	0.514	0.000555394
Mrpl30	1.4749e-06	-0.256951	0.851	0.954	0.047617
Abcf1	1.30503e-06	-0.255363	0.729	0.88	0.0421328
Tma7	1.17876e-06	-0.25429	0.906	0.977	0.0380562
Atf3	8.507e-12	-0.252059	0.061	0.354	2.74648e-07
Mep1b	1.65757e-08	-0.251758	0.099	0.337	0.000535148
Rpl7	2.56262e-08	-0.250736	1	1	0.00082734
Gja5	1.8701e-07	0.252033	0.37	0.137	0.00603761
Mcc	3.67882e-07	0.255788	0.53	0.32	0.0118771
Lmx1b	3.6413e-08	0.256368	0.398	0.149	0.00117559
Tmbim6	2.30317e-09	0.256796	1	1	7.43579e-05
Acox1	1.02649e-06	0.259715	0.994	1	0.0331401
Lrtm2	2.41667e-08	0.260253	0.392	0.149	0.000780221
Tnrc6b	1.3032e-07	0.261103	0.597	0.354	0.00420738
Sod2	4.87281e-07	0.261987	0.967	0.989	0.0157319
Rassf3	1.0144e-06	0.263581	0.608	0.406	0.0327499
Dusp7	1.26386e-06	0.265499	0.508	0.297	0.0408038
Tspan13	9.58485e-07	0.266166	0.608	0.383	0.0309447
Erbb3	7.94833e-07	0.266851	0.552	0.331	0.0256612
Sntb1	1.15106e-09	0.268181	0.337	0.086	3.71619e-05
Plscr4	8.72371e-07	0.268749	0.514	0.274	0.0281645
Cltc	8.12144e-07	0.270512	0.967	0.966	0.0262201
Creb3l2	1.06352e-06	0.272459	0.801	0.686	0.0343358
Foxn3	6.39387e-08	0.272843	0.685	0.423	0.00206426
Sdhc	2.31558e-07	0.275208	0.967	0.949	0.00747584
Prex2	2.14874e-07	0.277776	0.492	0.251	0.00693721
Smpdl3a	3.48978e-08	0.278497	0.978	0.983	0.00112668
Zranb2	3.52588e-07	0.279188	0.691	0.503	0.0113833
Iffo1	8.09154e-07	0.279559	0.58	0.354	0.0261236
Plce1	4.0776e-09	0.279669	0.486	0.211	0.000131645
Rsad2	1.07913e-06	0.280759	0.569	0.337	0.0348397
Lrrk2	1.25218e-06	0.281445	0.657	0.469	0.0404266
Hoxc6	9.44761e-07	0.28273	0.492	0.269	0.0305016
Parp4	3.62121e-07	0.283337	0.613	0.366	0.0116911
Slc22a23	5.1193e-07	0.284017	0.702	0.531	0.0165277
Iigp1	7.49073e-07	0.284797	0.442	0.223	0.0241838
Spag7	1.96958e-08	0.284849	0.707	0.474	0.00063588
Gpbp1l1	1.12157e-06	0.285786	0.735	0.549	0.0362097
Fcho2	5.01527e-07	0.286514	0.735	0.571	0.0161918
Xrn2	7.67862e-07	0.288167	0.63	0.406	0.0247904
Gldc	1.26078e-06	0.288417	0.685	0.463	0.0407043
Slc4a1	5.93018e-08	0.288934	0.343	0.114	0.00191456
Slc25a4	3.92314e-08	0.289314	1	0.994	0.00126659
Tmem30a	4.15817e-07	0.292577	0.912	0.903	0.0134247
Akr1a1	4.29227e-12	0.29297	1	1	1.38576e-07
Irgm2	6.01108e-08	0.294712	0.569	0.326	0.00194068
Eif4a2	1.26297e-07	0.295084	0.983	0.983	0.00407751
Vdac1	1.34108e-08	0.295665	0.989	0.977	0.000432969
Cyp4a12a	1.53855e-06	0.296769	0.696	0.491	0.049672
Slc5a12	2.92597e-07	0.296947	0.459	0.229	0.00944648
Cdc42se2	3.53937e-07	0.298652	0.757	0.571	0.0114269
Setd7	3.81008e-08	0.298911	0.713	0.469	0.00123008
Mocs2	9.18134e-07	0.299029	0.89	0.789	0.0296419
Shank3	1.69027e-07	0.300852	0.486	0.246	0.00545703
Arpc2	6.64353e-08	0.301233	0.939	0.914	0.00214486
Sectm1b	1.70733e-09	0.302603	0.547	0.263	5.5121e-05
Prkca	2.29222e-07	0.303043	0.503	0.286	0.00740045
Srsf2	4.24792e-07	0.303483	0.945	0.937	0.0137144
R3hdml	8.86618e-08	0.303852	0.392	0.166	0.00286245
Ywhaz	5.45438e-09	0.303915	1	0.983	0.000176095
Slc27a2	1.50346e-06	0.305185	1	0.994	0.0485391
Exoc6	5.86251e-07	0.305566	0.657	0.463	0.0189271
Cdc14a	8.04196e-07	0.305957	0.63	0.429	0.0259635
Zc3h7b	5.58594e-07	0.306674	0.669	0.48	0.0180342
Vdac2	3.35826e-09	0.306722	0.983	0.977	0.000108421
Rtn4rl1	5.38675e-07	0.306989	0.558	0.331	0.0173911
Sirpa	7.72173e-07	0.307399	0.884	0.834	0.0249296
Upb1	2.33084e-07	0.308464	0.873	0.68	0.0075251
Dnajc12	6.5144e-07	0.308551	0.878	0.754	0.0210317
Lamp1	7.11039e-16	0.30923	1	1	2.29559e-11
Cyb5b	1.05013e-06	0.311202	0.956	0.966	0.0339036
Ctnna1	1.50589e-07	0.312742	0.967	0.954	0.00486178
Robo2	9.85517e-07	0.312814	0.635	0.429	0.0318174
Idh2	1.36693e-09	0.314026	0.983	0.983	4.41315e-05
Top2b	2.91505e-07	0.314414	0.713	0.52	0.00941125
Sqor	2.85503e-07	0.314752	0.807	0.691	0.00921747
Glyat	1.27803e-08	0.314842	0.989	0.994	0.000412613
Arhgap1	5.93074e-08	0.314971	0.856	0.68	0.00191474
Fnbp1	6.44535e-07	0.316487	0.685	0.469	0.0208088
Rab12	1.29137e-06	0.316595	0.702	0.52	0.0416919
Dach1	5.14011e-08	0.317473	0.641	0.411	0.00165948
Sec62	7.82102e-08	0.318597	0.945	0.937	0.00252502
Art3	4.91037e-10	0.318793	0.436	0.166	1.58531e-05
Rab1a	5.38044e-09	0.318811	0.967	0.949	0.000173707
Card10	4.49309e-07	0.31889	0.873	0.8	0.014506
Wdfy3	4.32046e-07	0.319886	0.851	0.709	0.0139486
Inf2	1.39076e-06	0.319928	0.702	0.497	0.0449008
Samhd1	2.56633e-07	0.319978	0.652	0.451	0.00828539
Actb	1.0091e-13	0.32017	1	1	3.25788e-09
Rbbp4	7.00367e-07	0.320616	0.89	0.823	0.0226114
Mllt6	6.90689e-07	0.32265	0.796	0.623	0.0222989
Slc4a4	1.9353e-07	0.326452	0.961	0.966	0.00624812
Aldh6a1	1.11246e-07	0.326501	0.983	0.977	0.00359156
Rcan2	8.44142e-07	0.326635	0.591	0.406	0.0272531
Eps15	7.54757e-08	0.326862	0.74	0.537	0.00243673
Coro2b	7.98456e-08	0.326928	0.47	0.246	0.00257782
Slc34a1	1.95517e-11	0.328503	1	1	6.31228e-07
Cyp26b1	1.15151e-12	0.328891	0.37	0.063	3.71766e-08
Dhcr24	6.0575e-08	0.329166	0.967	0.971	0.00195566
Rcn2	1.63652e-07	0.33043	0.768	0.6	0.00528351
Calb1	2.26478e-08	0.33086	0.972	0.834	0.000731184
Ak1	9.63644e-07	0.331116	0.635	0.411	0.0311113
Sephs2	6.82594e-08	0.332076	0.939	0.926	0.00220376
Ywhae	1.1719e-09	0.332782	0.978	0.994	3.78347e-05
Sparc	3.68025e-07	0.333788	1	1	0.0118817
Meis2	1.46352e-08	0.334576	0.552	0.303	0.000472497
Dpep1	3.50214e-07	0.336195	0.928	0.897	0.0113067
Lactb2	1.20708e-06	0.337081	0.956	0.931	0.0389707
Phyh	1.39049e-08	0.337489	0.994	0.983	0.000448921
Gas2	3.64879e-07	0.338903	0.956	0.92	0.0117801
Hnrnpa1	7.62996e-07	0.339666	0.928	0.886	0.0246333
Kif1c	2.24873e-07	0.339839	0.829	0.731	0.00726004
Ntrk3	1.57181e-08	0.339949	0.525	0.274	0.00050746
Nfic	9.79561e-09	0.340091	0.906	0.771	0.000316251
Nfat5	5.64588e-07	0.341116	0.74	0.589	0.0182277
Clec14a	4.00911e-07	0.341561	0.541	0.343	0.0129434
Adgrl2	8.36588e-08	0.341758	0.58	0.371	0.00270092
Ncoa7	7.45125e-07	0.342191	0.757	0.623	0.0240563
Cavin2	2.24649e-07	0.342468	0.619	0.406	0.00725278
Cdc42bpb	8.12009e-07	0.342576	0.757	0.617	0.0262157
Cd38	3.09601e-08	0.342962	0.569	0.32	0.000999546
Txnip	6.13234e-09	0.343625	0.994	0.989	0.000197983
Dazap2	1.11973e-09	0.34368	0.983	0.954	3.61506e-05
Cnn3	3.87393e-08	0.344774	0.939	0.909	0.0012507
Atxn2l	1.54542e-07	0.345136	0.729	0.6	0.0049894
Optn	3.28357e-09	0.345822	0.58	0.314	0.00010601
Arhgap23	4.08279e-09	0.345856	0.558	0.303	0.000131813
Igf2r	2.77803e-07	0.346075	0.751	0.606	0.00896888
Macf1	1.66258e-07	0.346193	0.867	0.783	0.00536763
Rpl10-ps3	5.65205e-08	0.347149	0.785	0.606	0.00182476
Hnrnpd	2.38825e-08	0.347516	0.729	0.549	0.000771047
Gsta4	2.71193e-08	0.348268	0.768	0.606	0.000875545
Apbb2	9.48244e-08	0.348623	0.713	0.526	0.00306141
Pnisr	6.45356e-08	0.348729	0.707	0.503	0.00208353
Gnas	5.38811e-13	0.348923	0.994	1	1.73955e-08
Fkbp9	3.10104e-07	0.349574	0.851	0.737	0.0100117
Plscr1	9.41284e-08	0.350206	0.796	0.646	0.00303893
Pdlim2	1.06218e-08	0.354564	0.669	0.457	0.000342925
Ppp1r16b	1.50139e-07	0.354758	0.773	0.623	0.00484724
BC024386	1.20914e-06	0.354835	0.674	0.514	0.0390371
Shisa3	1.45196e-07	0.355204	0.635	0.417	0.00468764
Wasl	8.81639e-09	0.356565	0.873	0.846	0.000284637
Loxl2	7.63288e-08	0.358186	0.646	0.394	0.00246427
Chd3	7.14256e-09	0.358251	0.934	0.897	0.000230598
Errfi1	6.87039e-09	0.358746	0.972	0.994	0.000221811
Schip1	1.13774e-10	0.358759	0.602	0.303	3.67318e-06
Gucy1a1	4.11171e-07	0.358784	0.702	0.514	0.0132747
Hadh	2.50319e-10	0.359579	0.967	0.96	8.08154e-06
Plscr2	1.13382e-09	0.360025	0.972	0.954	3.66055e-05
Slc7a8	9.33301e-08	0.36084	0.768	0.646	0.00301316
Ehd4	1.4969e-06	0.361204	0.702	0.56	0.0483274
Fbxl5	2.50092e-09	0.361235	0.685	0.44	8.07422e-05
Arhgef18	1.76822e-07	0.361335	0.845	0.84	0.00570869
Kirrel	3.19212e-08	0.362338	0.63	0.411	0.00103058
Pls3	1.30457e-06	0.363103	0.796	0.731	0.0421182
Srsf1	3.2783e-08	0.363256	0.878	0.771	0.0010584
Osbpl5	2.42429e-08	0.36363	0.674	0.463	0.000782683
Fnip2	2.41472e-09	0.364096	0.602	0.337	7.79592e-05
F11r	1.82573e-08	0.364289	0.895	0.823	0.000589436
Hnf1b	6.6967e-09	0.364405	0.89	0.857	0.000216203
Clic4	3.83671e-08	0.365173	0.95	0.914	0.00123868
Sema5a	1.11158e-07	0.366214	0.713	0.566	0.00358874
Tmem59	7.41093e-11	0.366287	0.978	0.977	2.39262e-06
Gstt2	3.90734e-09	0.367093	0.934	0.937	0.000126148
Dld	2.45326e-09	0.367161	0.95	0.909	7.92034e-05
2023-09-11	3.00329e-08	0.368303	0.884	0.846	0.000969611
Stat1	5.84645e-08	0.368836	0.762	0.617	0.00188753
Lnpep	1.39065e-07	0.372996	0.812	0.674	0.0044897
Lzts3	2.14931e-09	0.373324	0.641	0.423	6.93903e-05
mt-Nd3	3.52376e-07	0.376729	1	1	0.0113765
Lrrfip1	9.41036e-09	0.376736	0.829	0.64	0.000303813
Agpat1	4.80268e-12	0.376978	0.74	0.451	1.55054e-07
Smad6	9.17671e-09	0.377442	0.591	0.343	0.00029627
Fbp1	5.60969e-11	0.377746	0.978	1	1.81109e-06
Lrrc19	8.84048e-09	0.379192	0.823	0.703	0.000285415
Aplp1	1.3564e-06	0.379656	0.768	0.623	0.0437912
Ece1	7.67e-08	0.380346	0.84	0.737	0.00247626
Lpl	1.94419e-08	0.380756	0.994	0.96	0.000627682
Myl12a	1.61415e-09	0.381254	1	0.989	5.21128e-05
Nedd4	2.00152e-09	0.387388	0.967	0.954	6.4619e-05
Aldob	8.5943e-16	0.387412	1	1	2.77467e-11
Arhgef12	4.08355e-09	0.388515	0.934	0.829	0.000131837
Prpf8	2.55613e-08	0.38852	0.878	0.829	0.000825246
Dusp1	1.20417e-07	0.390806	0.884	0.806	0.00388766
Atp2a3	2.24088e-09	0.391391	0.586	0.314	7.23468e-05
D630023F18Rik	6.01063e-11	0.392163	0.597	0.314	1.94053e-06
Vamp2	2.62194e-09	0.392744	0.862	0.731	8.46495e-05
Ddx5	6.54138e-15	0.392865	1	1	2.11188e-10
Slc16a7	1.72852e-08	0.394083	0.746	0.486	0.000558054
Hba-a2	4.16782e-08	0.395787	0.923	0.811	0.00134558
Oxct1	3.60204e-13	0.396146	1	0.989	1.16292e-08
Tln2	4.43613e-08	0.397838	0.812	0.697	0.00143221
Pros1	6.46605e-07	0.398149	0.818	0.646	0.0208756
Htra1	7.48385e-09	0.398298	0.972	0.971	0.000241616
Asl	7.44986e-09	0.398816	0.956	0.949	0.000240519
Slc2a2	4.08877e-08	0.400062	0.862	0.794	0.00132006
Aplp2	4.40302e-11	0.401704	0.989	0.989	1.42152e-06
Anxa1	7.56857e-07	0.40215	0.867	0.8	0.0244351
Tspan15	6.80154e-07	0.40306	0.746	0.589	0.0219588
Car12	1.83578e-09	0.403243	0.917	0.846	5.92681e-05
Hsd17b11	4.34836e-09	0.403568	0.928	0.954	0.000140387
Sptan1	1.46978e-10	0.404554	0.945	0.92	4.74518e-06
Tbc1d13	1.24081e-08	0.404627	0.807	0.674	0.000400595
Cdkn1b	9.69099e-12	0.405194	0.674	0.411	3.12874e-07
Tob1	1.24098e-09	0.406027	0.873	0.777	4.0065e-05
Oaz2	3.99849e-08	0.406346	0.934	0.851	0.00129091
Hs3st3b1	1.67724e-12	0.406455	0.552	0.206	5.41497e-08
Sema3e	5.15883e-08	0.406941	0.508	0.28	0.00166553
Nptn	1.88378e-11	0.407886	0.945	0.909	6.08178e-07
Cdh5	8.41476e-07	0.409268	0.718	0.617	0.027167
Sema3f	5.6887e-08	0.40928	0.74	0.634	0.0018366
Tbx2	1.17806e-07	0.410249	0.818	0.697	0.00380336
Bmpr2	4.40215e-07	0.411178	0.818	0.731	0.0142123
Lipa	3.16162e-11	0.411557	0.945	0.943	1.02073e-06
Ndfip1	2.52167e-15	0.412679	0.989	0.983	8.1412e-11
H2-D1	2.39827e-11	0.413785	1	0.989	7.74282e-07
Rsrp1	6.06402e-14	0.415124	0.978	0.983	1.95777e-09
Cyyr1	7.26288e-09	0.416256	0.575	0.366	0.000234482
Efnb2	6.81345e-08	0.416287	0.641	0.423	0.00219972
Qk	2.48061e-08	0.416932	0.895	0.823	0.000800866
Lbh	2.56994e-10	0.417047	0.873	0.76	8.29707e-06
Fut9	2.10089e-09	0.417177	0.917	0.891	6.78271e-05
Crb2	8.20041e-09	0.418659	0.58	0.337	0.00026475
Kmo	7.21742e-10	0.419959	0.713	0.463	2.33014e-05
Mettl7a1	1.30039e-10	0.421337	0.961	0.926	4.19832e-06
Eml2	5.21543e-08	0.421415	0.691	0.486	0.0016838
Odc1	1.11666e-13	0.422207	0.989	1	3.60514e-09
Tmem54	1.37192e-10	0.422354	0.646	0.337	4.42926e-06
Vim	7.7267e-07	0.422369	0.989	0.966	0.0249457
Tmsb4x	2.43405e-12	0.422386	1	1	7.85834e-08
Vdr	2.81739e-09	0.423643	0.895	0.76	9.09593e-05
Alpl	5.20735e-09	0.424444	0.978	0.909	0.000168119
Cap1	3.05436e-13	0.427412	0.768	0.491	9.86099e-09
Hspa12a	1.58616e-12	0.427877	0.713	0.377	5.12093e-08
Cpm	9.76279e-07	0.428603	0.58	0.389	0.0315192
Gpsm3	7.01686e-09	0.428893	0.735	0.549	0.000226539
Leng8	3.22899e-10	0.429211	0.779	0.583	1.04248e-05
Acsm2	1.50695e-14	0.429457	1	0.994	4.8652e-10
Dusp3	1.47679e-11	0.429513	0.912	0.8	4.76782e-07
Gimap6	1.27111e-09	0.429998	0.762	0.554	4.10379e-05
Cirbp	2.06854e-12	0.430761	0.796	0.549	6.67829e-08
Ankrd13c	2.45274e-12	0.431678	0.917	0.891	7.91867e-08
Ripor1	2.10334e-07	0.433173	0.928	0.949	0.00679063
Npr1	3.08533e-11	0.43327	0.762	0.52	9.961e-07
Tmem150c	9.66609e-09	0.434479	0.635	0.4	0.00031207
Tmem140	2.82638e-09	0.435891	0.735	0.526	9.12496e-05
Ggact	1.07501e-11	0.436401	0.79	0.566	3.47068e-07
St3gal6	1.71832e-09	0.436413	0.79	0.6	5.54759e-05
Aqp6	2.81781e-10	0.437181	0.586	0.286	9.09731e-06
Msi2	5.64001e-10	0.438137	0.84	0.709	1.82088e-05
Pdk2	5.06249e-11	0.438791	0.95	0.92	1.63443e-06
Slco1a1	5.04019e-08	0.439292	0.735	0.543	0.00162723
H2-Q6	5.12416e-07	0.440534	0.718	0.549	0.0165433
Slc5a2	1.1432e-07	0.441364	0.967	0.949	0.00369082
Lypla1	7.86717e-11	0.441391	0.928	0.84	2.53991e-06
Rad21	5.40698e-10	0.441749	0.912	0.909	1.74564e-05
Pcp4l1	5.25219e-10	0.442189	0.591	0.28	1.69567e-05
Hnrnpa0	3.8489e-14	0.442285	0.956	0.891	1.24262e-09
Mcam	6.8521e-10	0.443445	0.646	0.366	2.2122e-05
Chmp4b	1.03077e-08	0.444176	0.834	0.743	0.000332783
Aopep	3.04561e-09	0.445316	0.928	0.926	9.83277e-05
Tspan2	4.56397e-08	0.447349	0.657	0.491	0.00147348
Pam	1.00192e-11	0.448473	0.878	0.737	3.23471e-07
Gprc5c	1.27683e-10	0.45083	0.851	0.686	4.12224e-06
Rab3b	1.93812e-08	0.451784	0.801	0.663	0.000625724
Calm2	2.68281e-14	0.452143	0.994	0.989	8.66146e-10
Lrpprc	3.4492e-11	0.452625	0.713	0.469	1.11357e-06
Srgap1	6.45397e-12	0.452735	0.619	0.309	2.08367e-07
Midn	1.41168e-12	0.453676	0.856	0.68	4.55762e-08
Srrm2	2.61269e-10	0.453782	0.928	0.857	8.43507e-06
Itgb1	2.83781e-11	0.453783	0.989	0.977	9.16186e-07
Rab11fip3	1.80735e-11	0.456663	0.945	0.914	5.83504e-07
Cyp2e1	1.10943e-09	0.460202	0.989	0.971	3.5818e-05
Lmo7	3.31349e-10	0.463222	0.757	0.571	1.06976e-05
Mmrn2	1.57144e-10	0.463339	0.68	0.44	5.0734e-06
Tjp1	1.00121e-09	0.46552	0.807	0.709	3.23242e-05
Tm4sf1	1.04836e-08	0.465807	0.967	0.943	0.000338463
Sord	2.00831e-16	0.466656	1	1	6.48384e-12
Slc12a2	2.11647e-10	0.467086	0.762	0.526	6.83303e-06
Slc7a7	9.01479e-09	0.468057	0.934	0.92	0.000291042
Gpc3	9.10874e-11	0.468423	0.751	0.56	2.94076e-06
Arhgef17	3.69321e-07	0.468462	0.779	0.663	0.0119235
Lamb2	5.84892e-09	0.472144	0.945	0.857	0.000188832
B2m	4.18823e-16	0.472199	1	1	1.35217e-11
Sptbn1	7.28345e-13	0.472333	0.978	0.966	2.35146e-08
Slc22a5	4.91289e-15	0.474172	0.912	0.777	1.58613e-10
Acat1	2.76205e-15	0.474605	1	0.983	8.91726e-11
Acpp	8.40133e-10	0.474663	0.663	0.4	2.71237e-05
Neu1	4.54009e-16	0.476902	0.994	0.983	1.46577e-11
Mfge8	3.06383e-07	0.47698	0.923	0.949	0.00989157
Adamts5	2.84855e-07	0.478014	0.746	0.611	0.00919654
Fgfbp1	5.73836e-08	0.478076	0.724	0.56	0.00185263
Dab2	3.47582e-15	0.478368	0.989	0.943	1.12217e-10
Xylb	3.97967e-11	0.481025	0.928	0.914	1.28484e-06
Tcim	1.25183e-08	0.481133	0.757	0.691	0.000404153
Hopx	6.84274e-07	0.481481	0.564	0.389	0.0220918
Itm2b	2.23086e-29	0.483641	1	1	7.20234e-25
Iqgap2	1.14412e-11	0.484211	0.785	0.566	3.69379e-07
Mgat5	7.58676e-10	0.484873	0.834	0.709	2.44938e-05
Pcx	4.78891e-13	0.485872	0.983	0.966	1.5461e-08
Ddn	5.92631e-10	0.48923	0.713	0.429	1.91331e-05
Pbx1	3.1298e-11	0.490737	0.801	0.629	1.01046e-06
Arvcf	1.05506e-09	0.495484	0.818	0.663	3.40626e-05
Ptn	3.39832e-07	0.496771	0.641	0.526	0.0109715
Thsd7a	1.06147e-12	0.498697	0.674	0.377	3.42695e-08
Gimap4	1.91191e-09	0.49929	0.663	0.434	6.1726e-05
Mafb	2.40442e-10	0.500688	0.785	0.617	7.76267e-06
Cald1	1.17448e-08	0.500716	0.928	0.909	0.000379179
Dpysl2	2.21415e-11	0.501686	0.884	0.771	7.14838e-07
Pdgfrb	1.8537e-07	0.505531	0.856	0.794	0.00598469
Cd34	8.34306e-10	0.507146	0.812	0.669	2.69356e-05
Slc13a1	6.31246e-13	0.50988	0.978	0.971	2.03798e-08
Lars2	1.10532e-12	0.510722	0.746	0.531	3.56852e-08
Adm	7.57452e-11	0.511338	0.702	0.446	2.44543e-06
Hnrnpl	9.98994e-15	0.511384	0.917	0.8	3.22525e-10
Kl	3.50295e-14	0.517115	0.978	0.92	1.13093e-09
Ets1	7.4183e-12	0.520324	0.718	0.48	2.395e-07
St3gal1	9.00849e-14	0.523528	0.713	0.394	2.90839e-09
Plod2	5.73536e-10	0.526628	0.796	0.703	1.85166e-05
Selenop	4.8229e-23	0.527797	1	1	1.55707e-18
Tef	8.65895e-18	0.527866	0.978	0.874	2.79554e-13
Tns3	2.18171e-09	0.528806	0.934	0.903	7.04364e-05
App	1.311e-30	0.528842	1	0.989	4.23255e-26
Slc9a3r2	5.17338e-12	0.533733	0.939	0.914	1.67023e-07
Itga8	1.44765e-07	0.535412	0.652	0.491	0.00467375
Arhgap24	3.16463e-15	0.543144	0.934	0.891	1.0217e-10
Ildr2	9.30093e-13	0.543526	0.818	0.697	3.00281e-08
Galnt10	1.12201e-14	0.544054	0.829	0.611	3.62241e-10
Heg1	1.83661e-11	0.544132	0.779	0.571	5.92948e-07
Tmem174	1.92433e-14	0.545953	0.956	0.937	6.21269e-10
Adgrf5	2.08731e-11	0.546333	0.823	0.651	6.73889e-07
Myom2	1.20823e-09	0.548325	0.718	0.486	3.90077e-05
Itga3	4.09715e-11	0.550992	0.917	0.817	1.32277e-06
Cldn5	1.66003e-11	0.555917	0.818	0.663	5.35942e-07
Slc43a2	2.26827e-14	0.55947	0.884	0.726	7.3231e-10
Bcam	1.54695e-13	0.559665	0.978	0.994	4.99434e-09
Dbp	2.46601e-17	0.564164	0.983	0.96	7.9615e-13
Agtr1a	7.08057e-13	0.569947	0.823	0.629	2.28596e-08
Mylk	1.56315e-14	0.577373	0.945	0.909	5.04662e-10
Pdpn	6.47553e-14	0.577644	0.801	0.617	2.09063e-09
Slc51a	1.16964e-18	0.582242	0.967	0.931	3.77617e-14
Myo1d	1.28362e-14	0.585916	0.818	0.583	4.14415e-10
Plpp3	9.82424e-12	0.589897	0.884	0.789	3.17176e-07
Plpp1	3.32947e-08	0.590441	0.928	0.926	0.00107492
Dock8	9.19423e-12	0.591394	0.934	0.834	2.96836e-07
Rapgef3	1.54492e-16	0.593562	0.84	0.623	4.98776e-12
Npnt	3.84519e-14	0.593933	0.972	0.949	1.24142e-09
Egfl7	2.51115e-10	0.594216	0.928	0.88	8.10725e-06
Tns2	1.16252e-16	0.597863	0.928	0.857	3.75321e-12
Cd59a	5.75645e-13	0.602075	0.895	0.766	1.85847e-08
Myh9	6.56609e-21	0.602565	1	0.989	2.11986e-16
Dkk2	1.36229e-12	0.607999	0.773	0.543	4.39815e-08
Slco2a1	3.9035e-14	0.622041	0.818	0.617	1.26025e-09
Nsf	6.19753e-15	0.622785	0.829	0.651	2.00087e-10
Plau	1.95241e-18	0.626041	0.785	0.463	6.30336e-14
Timp3	2.6013e-35	0.62891	1	1	8.3983e-31
Ptprb	4.60426e-16	0.632035	0.851	0.583	1.48649e-11
Pecam1	1.54268e-13	0.635316	0.884	0.743	4.98056e-09
Dpp4	3.07848e-13	0.635461	0.878	0.754	9.93887e-09
Nes	4.96474e-13	0.636269	0.862	0.726	1.60287e-08
Emcn	6.41762e-11	0.640386	0.961	0.931	2.07193e-06
Cadm4	2.55425e-17	0.646239	0.834	0.583	8.24638e-13
Tnfaip8	5.23142e-19	0.646843	0.939	0.903	1.68896e-14
Serinc3	3.55674e-29	0.647187	1	1	1.14829e-24
Tmod3	1.662e-14	0.653859	0.906	0.811	5.36576e-10
Gabarapl1	9.14651e-26	0.657248	0.994	0.994	2.95295e-21
Pcsk6	2.88416e-14	0.660435	0.818	0.6	9.3115e-10
Laptm4a	1.03924e-28	0.663848	0.994	0.994	3.35518e-24
Eng	7.50081e-13	0.66514	0.978	0.949	2.42164e-08
Slc6a6	6.54092e-22	0.670949	0.983	0.954	2.11174e-17
Cxcl12	7.68062e-18	0.677157	0.95	0.926	2.47969e-13
Tcf21	3.40174e-17	0.682027	0.84	0.623	1.09825e-12
Wt1	2.87194e-17	0.686065	0.84	0.657	9.27204e-13
Cd300lg	1.18209e-15	0.714549	0.801	0.64	3.81637e-11
Exoc3l2	2.36417e-18	0.71876	0.862	0.577	7.63273e-14
Neat1	2.88968e-31	0.719576	1	1	9.32935e-27
Sfrp2	3.28759e-10	0.721041	0.696	0.474	1.0614e-05
Ces1g	8.55576e-17	0.722157	0.807	0.514	2.76223e-12
Ccnd1	2.9611e-24	0.728931	0.967	0.931	9.55991e-20
Fus	2.75619e-24	0.747491	0.961	0.891	8.89834e-20
Ptpro	1.91155e-16	0.748258	0.901	0.811	6.17145e-12
Kdr	9.12889e-11	0.750207	0.878	0.783	2.94726e-06
Actn4	1.78938e-27	0.752619	0.989	0.954	5.777e-23
Col4a4	1.13724e-21	0.755981	0.95	0.92	3.67159e-17
Npr3	2.81824e-21	0.756787	0.851	0.509	9.09868e-17
Crim1	4.05082e-18	0.758468	0.917	0.851	1.30781e-13
Acss1	4.70678e-23	0.775716	0.972	0.857	1.51958e-18
Cyp4b1	2.3218e-27	0.782335	1	1	7.49594e-23
Pah	1.54343e-24	0.796572	0.978	0.966	4.98295e-20
Nox4	2.06429e-24	0.816609	0.928	0.829	6.66456e-20
Egf	4.51573e-16	0.816775	0.956	0.857	1.4579e-11
Synpo	5.61032e-22	0.824729	0.945	0.8	1.81129e-17
Dag1	2.41475e-25	0.82587	0.989	0.954	7.79603e-21
Cxcl13	3.69179e-20	0.828045	0.624	0.183	1.1919e-15
Epas1	3.97522e-21	0.83818	0.967	0.96	1.2834e-16
Clic3	3.42855e-19	0.850798	0.845	0.617	1.10691e-14
Ehd3	8.43027e-14	0.853694	0.878	0.714	2.72171e-09
Srsf5	1.8655e-31	0.872924	0.978	0.874	6.02278e-27
Ftl1-ps1	1.97255e-34	0.873859	0.972	0.869	6.36839e-30
Maf	4.50893e-29	0.882164	0.945	0.84	1.45571e-24
Isoc2a	1.20231e-31	0.888592	0.928	0.68	3.88167e-27
Nphs1	1.3995e-21	0.88986	0.895	0.697	4.51828e-17
Angptl2	2.19011e-22	0.926601	0.945	0.869	7.07077e-18
Clec2h	1.80439e-27	0.932722	0.773	0.349	5.82548e-23
Vegfa	1.82147e-24	0.942453	0.956	0.909	5.88061e-20
Malat1	4.45694e-31	0.946678	0.95	0.657	1.43892e-26
Col4a3	5.64337e-27	0.959091	0.967	0.891	1.82196e-22
H2-Q7	2.59802e-21	0.962509	0.978	0.931	8.38771e-17
Clic5	2.40927e-27	0.965486	0.939	0.783	7.77831e-23
Enpep	1.06689e-27	0.97285	0.978	0.857	3.44446e-23
Plat	4.85289e-19	1.00443	0.956	0.897	1.56675e-14
Gatm	4.90589e-32	1.01498	0.989	0.989	1.58387e-27
G6pc	3.72467e-33	1.03339	0.912	0.651	1.20251e-28
Ass1	1.80189e-39	1.05686	1	1	5.8174e-35
Cdkn1c	2.1999e-22	1.15068	0.917	0.806	7.10237e-18
Nphs2	5.53692e-25	1.20599	0.983	0.966	1.7876e-20
Slc6a19	5.25472e-36	1.22794	0.967	0.829	1.69649e-31
Igfbp5	1.25512e-27	1.33753	0.994	0.983	4.05217e-23
Sema3g	1.22496e-31	1.41767	0.95	0.88	3.95478e-27
Gm42418	2.18212e-41	1.42446	0.983	0.966	7.04498e-37
Podxl	1.3398e-35	1.48535	1	0.989	4.32554e-31
Cyp24a1	7.30791e-54	1.62013	0.906	0.109	2.35936e-49
Adh5	1.55363e-06	0.306719	0.95	0.92	0.0501588
Smdt1	1.56226e-06	-0.2544	0.956	0.989	0.0504375
Cd9	1.58858e-06	-0.328399	0.829	0.949	0.0512874
Ccni	1.59866e-06	0.298102	0.895	0.829	0.0516126
Birc6	1.60953e-06	0.278759	0.751	0.594	0.0519638
Ywhah	1.63997e-06	-0.272798	0.845	0.949	0.0529463
Tpp1	1.73719e-06	0.302339	0.939	0.891	0.0560851
Gyg	1.81526e-06	0.301324	0.597	0.389	0.0586058
Rgl1	1.8286e-06	0.329776	0.906	0.846	0.0590365
Iqsec1	1.9135e-06	0.335646	0.807	0.646	0.0617774
Csnk1a1	1.93063e-06	0.325114	0.928	0.909	0.0623303
Mir22hg	1.93612e-06	0.299036	0.558	0.371	0.0625078
Uaca	1.97833e-06	0.31219	0.691	0.531	0.0638705
Ggt1	1.99312e-06	-0.260946	1	0.977	0.0643479
Ndufs7	2.02812e-06	-0.258885	0.95	0.983	0.0654777
Cct7	2.08538e-06	-0.282041	0.89	0.954	0.0673265
Wnk1	2.2202e-06	0.368399	0.945	0.914	0.0716792
Epb41l3	2.25126e-06	0.285939	0.547	0.349	0.0726818
Hmgb1	2.37415e-06	0.299046	0.912	0.88	0.0766495
Rasgrp3	2.40082e-06	0.253142	0.425	0.223	0.0775106
Slc25a51	2.41781e-06	0.297585	0.884	0.84	0.0780589
Snrpd2	2.4301e-06	-0.270414	0.818	0.909	0.0784556
Arhgap28	2.46021e-06	0.318557	0.624	0.44	0.079428
Itgav	2.49051e-06	0.292879	0.967	0.96	0.080406
Snhg11	2.4968e-06	0.350572	0.591	0.394	0.0806091
Khsrp	2.50134e-06	0.307347	0.669	0.486	0.0807558
C1qtnf3	2.54097e-06	0.258793	0.608	0.383	0.0820352
Serpini1	2.59365e-06	0.322119	0.503	0.297	0.083736
Nat8f1	2.74227e-06	0.27786	0.972	0.989	0.0885343
Plekhb2	2.7634e-06	0.296841	0.945	0.903	0.0892164
Sgk2	2.79571e-06	0.326677	0.845	0.777	0.0902595
Add3	2.79958e-06	0.300765	0.818	0.714	0.0903845
Arrb1	2.86376e-06	0.285941	0.724	0.549	0.0924565
Gfer	2.92963e-06	-0.252473	0.42	0.657	0.0945831
Adgrl4	3.01287e-06	0.324711	0.79	0.691	0.0972706
Mrps6	3.15411e-06	-0.278084	0.873	0.949	0.10183
Mettl7b	3.21225e-06	-0.279182	0.873	0.954	0.103708
Abat	3.22067e-06	0.279506	0.912	0.897	0.103979
Ctdsp2	3.33683e-06	0.257627	0.956	0.897	0.107729
Hbb-bs	3.41845e-06	0.564846	0.983	0.966	0.110365
Zfp503	3.48056e-06	0.278378	0.845	0.766	0.11237
Tpm4	3.53194e-06	0.309772	0.945	0.88	0.114029
Magi2	3.58664e-06	0.277794	0.448	0.251	0.115795
Capg	3.69708e-06	-0.28006	0.558	0.743	0.11936
Ginm1	3.97249e-06	0.320253	0.829	0.743	0.128252
Fermt2	4.02737e-06	0.300886	0.818	0.657	0.130024
Cdk2ap2	4.10871e-06	-0.26761	0.751	0.846	0.13265
Rhoa	4.35974e-06	0.275718	0.983	0.966	0.140754
Myo1c	4.4669e-06	0.363454	0.912	0.909	0.144214
Aif1l	4.49102e-06	0.26754	0.956	0.92	0.144992
Sypl	4.63883e-06	0.290655	0.967	0.914	0.149765
Cds2	4.6907e-06	0.287788	0.862	0.726	0.151439
Slc7a9	4.74203e-06	0.295064	0.884	0.863	0.153096
Zfand5	4.84381e-06	0.314214	0.84	0.749	0.156382
Flt1	4.95332e-06	0.335909	0.724	0.589	0.159918
Mrpl42	4.96875e-06	-0.261297	0.862	0.931	0.160416
Caprin1	5.02715e-06	0.295772	0.917	0.903	0.162302
Tbc1d1	5.13614e-06	0.270417	0.823	0.754	0.16582
Amacr	5.23567e-06	0.323411	0.906	0.926	0.169034
Marveld1	5.37205e-06	0.337361	0.812	0.72	0.173437
Tbx3	5.39837e-06	0.285745	0.464	0.251	0.174286
Slc26a1	5.43875e-06	0.303871	0.818	0.72	0.17559
Itpr2	5.47711e-06	0.270289	0.586	0.383	0.176828
Gm4450	5.81311e-06	-0.258961	0.376	0.589	0.187676
Slc13a3	5.86727e-06	-0.324912	0.967	0.989	0.189425
Ninj1	5.92643e-06	-0.259651	0.884	0.909	0.191335
Ndufa8	6.06574e-06	-0.257557	0.939	0.971	0.195833
Eif2s3x	6.06745e-06	0.318041	0.796	0.657	0.195888
Aph1a	6.40153e-06	0.27343	0.84	0.783	0.206673
Aspa	6.43597e-06	0.276966	0.779	0.674	0.207785
Eif3b	6.6262e-06	-0.289568	0.79	0.897	0.213927
Tmem106a	6.66209e-06	0.294513	0.917	0.891	0.215086
Cs	6.68304e-06	0.303107	0.939	0.92	0.215762
Slc25a16	6.85923e-06	0.278813	0.713	0.577	0.22145
Ankrd46	6.93898e-06	0.254719	0.702	0.52	0.224025
Olfml3	6.95515e-06	-0.305962	0.58	0.743	0.224547
Sh3bgrl2	7.07379e-06	0.291341	0.635	0.446	0.228377
Abcc2	7.3211e-06	0.295589	0.856	0.811	0.236362
Ppp6r3	7.32645e-06	0.299179	0.845	0.703	0.236534
Inmt	7.33546e-06	0.324717	0.983	0.983	0.236825
Trf	7.45399e-06	-0.304399	0.63	0.857	0.240652
Slc25a42	7.51156e-06	0.257014	0.74	0.566	0.242511
H1f0	7.65216e-06	0.296315	0.945	0.914	0.24705
Galc	7.8683e-06	0.2887	0.873	0.777	0.254028
Cp	7.96792e-06	-0.28263	0.707	0.857	0.257244
Rps27	8.31412e-06	-0.272779	0.983	0.983	0.268421
Pmpcb	8.32932e-06	0.280767	0.928	0.857	0.268912
Fxyd4	8.57401e-06	-0.280307	0.348	0.571	0.276812
Hbb-bt	8.74437e-06	0.424746	0.718	0.56	0.282312
Ephx2	9.61808e-06	-0.286427	0.945	0.989	0.31052
Speg	9.70471e-06	0.261045	0.586	0.406	0.313317
Ephb4	9.89623e-06	0.253813	0.641	0.474	0.3195
Parp12	9.94842e-06	0.259389	0.591	0.406	0.321185
Nr1d2	1.05097e-05	0.277463	0.89	0.806	0.339307
Nebl	1.05381e-05	0.281255	0.492	0.303	0.340222
Klf6	1.05421e-05	-0.304131	0.624	0.766	0.340351
Nid1	1.08902e-05	0.312262	0.762	0.709	0.35159
Cd2ap	1.10477e-05	0.29316	0.834	0.766	0.356675
Grsf1	1.11914e-05	0.263525	0.807	0.703	0.361315
Zeb2	1.12182e-05	0.278011	0.657	0.48	0.362179
Adcy6	1.13579e-05	0.373037	0.762	0.64	0.366688
Atp1b2	1.13979e-05	0.310889	0.503	0.309	0.36798
Etfa	1.14635e-05	0.266819	0.956	0.96	0.370099
Bpnt1	1.16062e-05	0.286113	0.912	0.909	0.374707
Ids	1.19132e-05	0.256087	0.718	0.577	0.384618
Tbcel	1.21253e-05	0.286287	0.448	0.269	0.391466
Ccn2	1.23151e-05	0.374142	1	0.989	0.397592
Plekhg1	1.23415e-05	0.263856	0.525	0.331	0.398444
Adam9	1.25651e-05	0.323681	0.746	0.663	0.405663
Rnf14	1.26668e-05	0.299888	0.845	0.697	0.408946
4931406C07Rik	1.26947e-05	0.257828	0.989	0.949	0.409849
Mia2	1.27717e-05	0.282609	0.912	0.834	0.412336
Arcn1	1.29926e-05	0.277232	0.829	0.743	0.419467
Slc44a2	1.30265e-05	0.393941	0.768	0.646	0.42056
Ren1	1.30728e-05	1.27767	0.691	0.463	0.422056
Mmp23	1.32558e-05	0.300558	0.818	0.714	0.427965
Tacstd2	1.34291e-05	-0.319239	0.552	0.714	0.433557
Golim4	1.3666e-05	0.317005	0.674	0.537	0.441208
Aldh4a1	1.40769e-05	0.288093	0.983	0.949	0.454474
Efnb1	1.52763e-05	0.340256	0.713	0.577	0.493197
Srp9	1.57066e-05	-0.260106	0.873	0.926	0.507088
Dedd2	1.57508e-05	-0.258299	0.392	0.589	0.508515
Sp3	1.6202e-05	0.261897	0.586	0.423	0.523083
Mapt	1.63479e-05	0.259653	0.757	0.646	0.527792
Alcam	1.67829e-05	0.323587	0.762	0.646	0.541836
Gata3	1.73801e-05	0.281825	0.514	0.343	0.561116
Snhg18	1.74015e-05	-0.263074	0.862	0.937	0.561806
Smim14	1.76488e-05	0.272082	0.912	0.771	0.569793
Gnai2	1.83204e-05	0.279285	0.967	0.971	0.591475
Slc34a3	1.84457e-05	0.273793	0.547	0.366	0.59552
Rps27rt	1.84516e-05	0.326485	0.812	0.789	0.595711
Epn3	1.91368e-05	0.291045	0.657	0.526	0.617832
Actr3	1.94244e-05	0.276399	0.912	0.84	0.627116
Trib2	1.94923e-05	0.259399	0.751	0.571	0.629309
Aldh7a1	2.01483e-05	0.293883	0.945	0.931	0.650489
Tspan9	2.10365e-05	0.29434	0.807	0.68	0.679164
Chchd4	2.13101e-05	-0.26623	0.569	0.754	0.687995
Chmp6	2.13197e-05	0.30869	0.796	0.714	0.688307
Lsm4	2.1409e-05	-0.275805	0.801	0.903	0.691188
Timm10b	2.185e-05	-0.257192	0.779	0.886	0.705428
Gpr146	2.21592e-05	0.280672	0.646	0.491	0.715409
H2-T22	2.21741e-05	0.290378	0.663	0.531	0.71589
Mtss1	2.21936e-05	0.281474	0.873	0.766	0.71652
Slc25a36	2.22358e-05	0.28289	0.751	0.709	0.717883
Hnrnpk	2.23958e-05	0.270803	1	0.994	0.723048
Erf	2.252e-05	0.254115	0.613	0.434	0.727058
Arhgef16	2.2522e-05	0.251996	0.807	0.657	0.727124
Trap1	2.25908e-05	0.250751	0.912	0.926	0.729342
Unc119b	2.36483e-05	0.265184	0.834	0.771	0.763487
Rrbp1	2.42528e-05	-0.276131	0.895	0.943	0.783003
Rmnd5a	2.4774e-05	0.322752	0.785	0.731	0.799829
Pakap.1	2.5289e-05	0.294034	0.807	0.703	0.816455
Usf2	2.55225e-05	0.281061	0.773	0.657	0.823995
Wdr13	2.64044e-05	0.254794	0.536	0.349	0.852465
Ugt2b38	2.64575e-05	-0.308184	0.967	0.983	0.85418
Cpt1a	2.65033e-05	0.257905	0.956	0.96	0.855659
Rbms1	2.65958e-05	0.325523	0.691	0.571	0.858644
Srgn	2.72437e-05	0.373581	0.834	0.789	0.879564
Mtmr2	2.73171e-05	0.262668	0.53	0.36	0.881934
Eef1d	2.76534e-05	-0.267149	0.928	0.966	0.892791
Irgm1	2.80414e-05	0.254898	0.68	0.497	0.905317
Eif3m	2.80865e-05	0.271525	0.917	0.931	0.906774
Plekhg5	2.87183e-05	0.25953	0.436	0.251	0.927172
Arhgap29	2.93018e-05	0.264607	0.746	0.589	0.946008
Prodh	2.96023e-05	0.298723	0.95	0.903	0.95571
Trim47	2.96841e-05	-0.257657	0.707	0.817	0.958352
Nckap1	2.99146e-05	0.261223	0.928	0.891	0.965792
U2af2	2.99814e-05	0.278428	0.773	0.674	0.96795
Ntn4	3.01389e-05	0.293908	0.652	0.491	0.973036
Ces1d	3.05989e-05	-0.291512	0.873	0.949	0.987885
Chd4	3.14227e-05	0.318689	0.912	0.857	1
Glrx	3.24867e-05	0.279213	0.635	0.497	1
Sytl2	3.51224e-05	-0.251191	0.298	0.491	1
Arl5a	3.6395e-05	0.256839	0.768	0.657	1
1810058I24Rik	3.66869e-05	-0.285322	0.867	0.914	1
Apob	3.73645e-05	0.291294	0.525	0.36	1
Fubp3	3.77138e-05	0.267173	0.536	0.366	1
Rtl8a	3.79169e-05	0.256984	0.713	0.543	1
Cct5	3.82014e-05	-0.25925	0.878	0.937	1
Csde1	3.84367e-05	0.255323	0.945	0.96	1
Mtus1	3.86095e-05	0.269665	0.845	0.76	1
Ogt	3.92494e-05	0.270222	0.89	0.829	1
Matr3	4.00109e-05	0.257429	0.812	0.691	1
Icam2	4.03693e-05	0.31041	0.68	0.549	1
Lmcd1	4.08287e-05	0.315211	0.613	0.463	1
Adgre5	4.14353e-05	0.289811	0.762	0.64	1
Elk3	4.21181e-05	0.277694	0.652	0.497	1
Kmt2e	4.31467e-05	0.259669	0.751	0.646	1
Mprip	4.31696e-05	0.269101	0.956	0.96	1
Wls	4.44807e-05	0.25385	0.956	0.926	1
Vamp4	4.55993e-05	0.254913	0.53	0.371	1
Gdf10	4.56703e-05	0.317947	0.724	0.589	1
Foxc1	4.58676e-05	0.262195	0.635	0.48	1
C1qtnf1	4.92527e-05	0.251064	0.525	0.349	1
Gm47283	4.95431e-05	0.261286	0.967	0.983	1
Prnp	4.96515e-05	0.25964	0.917	0.88	1
Slc11a2	4.99266e-05	0.250139	0.74	0.629	1
Ppp1r9b	5.05605e-05	0.258253	0.746	0.617	1
Emc2	5.2702e-05	0.256092	0.702	0.589	1
Mydgf	5.28163e-05	-0.289477	0.707	0.851	1
Cib1	5.32405e-05	-0.270811	0.901	0.96	1
Fndc3b	5.39539e-05	0.28702	0.608	0.491	1
Tfrc	5.56635e-05	0.2548	0.547	0.36	1
Mrps34	5.66786e-05	-0.266246	0.779	0.857	1
Sdc4	5.71543e-05	0.271442	0.994	0.989	1
Rcsd1	5.99611e-05	0.252743	0.619	0.44	1
Tmbim1	6.21012e-05	0.274597	0.834	0.749	1
Mzt1	6.34802e-05	0.250279	0.646	0.486	1
Serpine1	6.46889e-05	-0.280838	0.448	0.629	1
Hsd11b1	6.74504e-05	0.278186	0.79	0.737	1
Ptrhd1	6.77813e-05	0.257494	0.674	0.543	1
Ube2q1	6.95659e-05	0.254168	0.796	0.726	1
Tgfbr3	7.04029e-05	0.287084	0.691	0.594	1
Rpl9-ps6	7.31353e-05	0.265335	0.851	0.749	1
Defb1	7.37856e-05	0.322154	0.983	0.914	1
Plxnd1	7.81972e-05	0.27148	0.762	0.697	1
Elovl5	8.25483e-05	0.255981	0.713	0.577	1
Hspg2	8.5023e-05	0.306161	0.884	0.834	1
Metrnl	8.574e-05	0.27609	0.757	0.657	1
Cryzl2	8.69176e-05	-0.264866	0.884	0.949	1
Chpf2	8.73794e-05	0.292288	0.613	0.48	1
Cobll1	8.86686e-05	0.256871	0.674	0.549	1
Mrps33	8.96874e-05	-0.282845	0.691	0.851	1
Iqgap1	9.03275e-05	0.300688	0.89	0.806	1
Spop	9.31342e-05	0.289445	0.785	0.691	1
Megf8	9.63857e-05	0.26166	0.641	0.52	1
Gnpda1	0.000103957	0.263432	0.768	0.72	1
Uap1l1	0.000106224	-0.265462	0.856	0.96	1
Cdc42ep1	0.000109723	0.259392	0.74	0.571	1
Ednrb	0.000110433	0.291082	0.552	0.406	1
Sumo3	0.000115091	0.253454	0.818	0.737	1
Lifr	0.00011547	0.266754	0.746	0.657	1
Csrp1	0.000116873	0.320197	0.928	0.891	1
Tnfaip2	0.000121474	0.280329	0.729	0.571	1
Pdp2	0.000122031	0.278509	0.641	0.503	1
Calcrl	0.000125975	0.262915	0.564	0.406	1
Kremen1	0.000126028	0.310836	0.613	0.514	1
Trabd2b	0.000126229	0.276939	0.646	0.554	1
Rasip1	0.000128139	0.298807	0.597	0.486	1
Arglu1	0.000133944	0.287999	0.851	0.806	1
Klhl24	0.000135517	0.272068	0.746	0.686	1
Nde1	0.000137723	0.266782	0.624	0.463	1
Inpp5b	0.000139308	0.267786	0.696	0.6	1
Igkc	0.000151845	-0.786974	0.459	0.64	1
Lasp1	0.000156167	0.268994	0.856	0.84	1
Lrrc58	0.000157407	0.251483	0.878	0.851	1
Cyp4a31	0.000158146	-0.25113	0.718	0.834	1
Cct4	0.000164109	-0.251166	0.878	0.903	1
Csad	0.00017108	-0.258663	0.796	0.874	1
Phactr2	0.000175747	0.286393	0.641	0.526	1
Fnbp1l	0.000180292	0.255257	0.762	0.714	1
Wnk4	0.000180509	0.303435	0.851	0.76	1
Timp2	0.000185928	0.279421	0.972	0.971	1
Tmem52b	0.000185968	0.348791	0.906	0.794	1
Cox20	0.000187915	-0.253028	0.834	0.897	1
Col15a1	0.000188171	-0.274055	0.735	0.829	1
Tmem64	0.000200893	0.271015	0.851	0.766	1
Pi16	0.000202087	0.301928	0.641	0.537	1
Yme1l1	0.000213056	0.262715	0.773	0.709	1
Id1	0.000221058	0.278421	0.713	0.634	1
Itga4	0.000227448	0.259941	0.42	0.251	1
Ehd2	0.000230865	0.311757	0.757	0.657	1
Akr1b7	0.000232618	0.253362	0.254	0.109	1
Ccser2	0.000247298	0.251844	0.801	0.72	1
Tek	0.000258695	0.285062	0.602	0.463	1
Rhob	0.000277211	-0.256663	0.845	0.954	1
Fbln5	0.000283365	0.292657	0.906	0.846	1
Ighm	0.00028779	-0.608679	0.475	0.617	1
Furin	0.000296137	0.254865	0.923	0.926	1
Ly6c1	0.000315384	0.30456	0.928	0.949	1
Mpv17l	0.000329833	-0.295317	0.74	0.817	1
Trim8	0.000332299	0.269925	0.762	0.663	1
Pak1	0.000347747	0.279412	0.751	0.634	1
Ptprg	0.000352631	0.268408	0.691	0.594	1
Lims2	0.000394608	0.286719	0.779	0.674	1
Trim35	0.000401349	0.251657	0.663	0.526	1
Slc3a1	0.00040766	-0.263746	0.884	0.92	1
Rhpn1	0.00041987	0.348833	0.834	0.726	1
Kap	0.000426539	-0.305616	1	1	1
Nr1d1	0.000435923	0.265497	0.84	0.783	1
mt-Co3	0.000462714	-0.313888	1	1	1
Ddah1	0.00046567	0.253027	0.906	0.909	1
Hprt	0.00047754	0.269922	0.796	0.714	1
Ddx1	0.000502936	0.278732	0.696	0.611	1
Nupr1	0.000509482	-0.285266	0.961	1	1
Igfbp3	0.000603343	0.371365	0.901	0.863	1
Cubn	0.000659917	0.252845	0.867	0.863	1
Zyx	0.000682458	-0.260221	0.834	0.874	1
Agps	0.000735077	0.262773	0.829	0.749	1
Acsl4	0.000758318	0.25767	0.812	0.726	1
Prrc2b	0.000822161	0.255618	0.829	0.743	1
Anxa3	0.000831899	0.301391	0.884	0.88	1
Tmem213	0.000944893	-0.262367	0.834	0.891	1
Cpd	0.00101832	0.280307	0.807	0.783	1
Utrn	0.00119528	0.250197	0.586	0.48	1
Ndrg2	0.00145477	0.285753	0.713	0.594	1
P3h2	0.00149737	0.25083	0.873	0.857	1
Axl	0.0015292	0.268397	0.895	0.874	1
Fstl1	0.00158365	0.266506	0.757	0.657	1
Cavin1	0.00193937	0.252117	0.845	0.789	1
Sgk1	0.00261224	0.327525	0.917	0.949	1
Dlc1	0.00294258	0.329705	0.646	0.623	1
Lrrc32	0.00335874	0.267229	0.503	0.406	1
Vasp	0.00467741	0.262074	0.751	0.691	1
Pcmtd2	0.00641723	0.273576	0.663	0.589	1
Ctla2a	0.00938583	0.261285	0.652	0.594	1
Rgs5	0.00961102	0.664788	0.74	0.731	1
Serpine2	0.0452384	0.276745	0.856	0.897	1

## Sheet: Int_C7_InjEarly_v_WtMale
Gene	p_val	avg_log2FC	pct.1	pct.2	p_val_adj
Nudt19	3.5251e-64	-1.46324	0.983	1	1.13808e-59
Dnase1	6.94028e-60	-1.36865	0.967	1	2.24067e-55
Kap	2.72587e-59	-1.26044	1	1	8.80047e-55
Klk1	1.42857e-22	-1.15809	0.994	1	4.61214e-18
Napsa	1.26819e-38	-1.15452	0.917	0.996	4.09435e-34
Nat8	1.05888e-52	-1.12645	0.901	0.984	3.41858e-48
Serpinf2	3.50372e-43	-1.08538	0.768	0.964	1.13117e-38
Defb29	1.02624e-41	-1.08225	0.541	0.925	3.3132e-37
Slc7a13	9.22389e-35	-1.07354	0.84	0.984	2.97793e-30
S100g	2.52689e-19	-1.06734	1	0.996	8.15807e-15
Fxyd2	1.85587e-67	-1.05105	1	1	5.99169e-63
mt-Co1	3.75599e-47	-1.02472	1	1	1.21262e-42
mt-Co3	1.8676e-53	-1.00995	1	1	6.02954e-49
Azgp1	8.64233e-37	-0.992383	0.536	0.897	2.79017e-32
Cndp2	6.46877e-46	-0.981209	0.983	1	2.08844e-41
Ndufa4	9.80756e-68	-0.962312	1	1	3.16637e-63
Gapdh	4.15516e-54	-0.937534	1	1	1.34149e-49
Atp5e	2.56962e-62	-0.911667	0.989	1	8.29601e-58
Acsm1	1.98513e-36	-0.909085	0.735	0.94	6.409e-32
Wfdc15b	1.27321e-28	-0.908183	0.746	0.96	4.11055e-24
Rpl41	1.30676e-50	-0.908098	0.994	1	4.21888e-46
Mrps21	1.69722e-42	-0.893537	0.917	0.992	5.47947e-38
Cycs	8.59748e-43	-0.89018	0.978	0.996	2.7757e-38
Hspa1a	5.34036e-38	-0.885785	0.276	0.806	1.72413e-33
Ttr	2.47202e-16	-0.86406	0.834	0.921	7.98092e-12
Hspa1b	4.67705e-36	-0.853133	0.238	0.786	1.50999e-31
Rps2	2.42118e-45	-0.838922	0.978	0.992	7.81677e-41
Acy3	1.2103e-46	-0.83493	1	1	3.90744e-42
Slco1a1	6.8019e-25	-0.832508	0.735	0.913	2.19599e-20
Ndufa13	8.93647e-47	-0.831089	0.972	1	2.88514e-42
Hsph1	3.25373e-31	-0.821019	0.707	0.885	1.05047e-26
Ces1f	2.35728e-40	-0.818918	0.972	1	7.61047e-36
Aacs	1.28839e-31	-0.811288	0.525	0.897	4.15956e-27
Rpl21	3.22624e-49	-0.805985	1	1	1.04159e-44
Ggt1	9.54633e-46	-0.797411	1	1	3.08203e-41
Rpl9	2.59597e-37	-0.782991	0.95	0.988	8.38108e-33
Mep1a	3.55605e-28	-0.777297	0.978	0.992	1.14807e-23
Uqcrq	2.01223e-55	-0.776089	1	1	6.49648e-51
Ndufv3	7.48607e-44	-0.775843	0.967	1	2.41688e-39
Odc1	1.18626e-36	-0.765656	0.989	0.996	3.82984e-32
Ugt2b38	1.14408e-33	-0.764619	0.967	0.988	3.69367e-29
Atp5j2	4.50674e-48	-0.757899	0.994	1	1.455e-43
Cyp2a4	3.04086e-19	-0.757595	0.785	0.917	9.81742e-15
Uqcr11	6.48475e-52	-0.757405	0.994	1	2.0936e-47
Ndufc1	3.17804e-43	-0.755586	0.989	0.996	1.02603e-38
AI314278	1.03065e-30	-0.747833	0.884	0.96	3.32746e-26
Tmem213	1.89264e-23	-0.745728	0.834	0.944	6.1104e-19
Inmt	1.97485e-37	-0.73576	0.983	1	6.37581e-33
Igfbp3	9.31603e-27	-0.734205	0.901	0.984	3.00768e-22
Ndufb11	3.20332e-37	-0.732007	0.945	0.996	1.03419e-32
Ndufb9	5.68927e-37	-0.731517	0.978	0.996	1.83678e-32
Ttc36	3.8168e-41	-0.731405	0.994	1	1.23225e-36
Hspa8	4.15794e-62	-0.730604	1	1	1.34239e-57
Cyb5a	1.02314e-38	-0.725918	0.994	1	3.30321e-34
Ace	2.11534e-21	-0.721915	0.547	0.798	6.82936e-17
Hspe1	1.23463e-33	-0.721593	0.961	1	3.986e-29
Fau	3.19545e-51	-0.708535	1	1	1.03165e-46
Cyp2d9	6.18434e-21	-0.708179	0.63	0.865	1.99661e-16
Ephx2	5.15117e-27	-0.706294	0.945	0.988	1.66305e-22
H2afj	9.2099e-31	-0.702348	0.95	0.988	2.97342e-26
Cyp2d12	5.85634e-21	-0.699966	0.663	0.881	1.89072e-16
Cyp4b1	1.0771e-42	-0.699651	1	1	3.47742e-38
Arpp19	1.24481e-28	-0.696259	0.917	0.988	4.01887e-24
Uqcr10	6.83909e-46	-0.685999	0.994	1	2.208e-41
Aldh1l1	5.21943e-30	-0.679947	0.956	0.988	1.68509e-25
Rpl35a	2.693e-37	-0.676612	0.983	1	8.69436e-33
Pck1	3.44988e-29	-0.673926	0.956	0.996	1.1138e-24
mt-Atp6	3.62869e-35	-0.664251	1	1	1.17152e-30
Adh1	1.52569e-26	-0.664138	0.95	0.992	4.92569e-22
Nat8f6	1.28657e-21	-0.660978	0.674	0.861	4.1537e-17
Cd36	1.33949e-20	-0.658809	0.823	0.948	4.32456e-16
Egf	1.69963e-11	-0.654409	0.956	0.992	5.48724e-07
Slc13a3	8.12663e-28	-0.649148	0.967	0.996	2.62368e-23
Ppp1r1a	3.62431e-18	-0.645577	0.851	0.956	1.17011e-13
Cryzl2	1.1618e-21	-0.644464	0.884	0.948	3.75089e-17
Apom	3.56649e-21	-0.64343	0.818	0.925	1.15144e-16
Atpif1	2.4651e-36	-0.641968	0.989	0.996	7.95857e-32
Zmynd10	9.09337e-20	-0.641888	0.508	0.79	2.93579e-15
Slc22a6	1.89534e-27	-0.640377	0.983	1	6.11912e-23
Cops9	2.84159e-30	-0.637463	0.961	0.992	9.17409e-26
Cyp2j13	8.89001e-22	-0.636844	0.901	0.964	2.87014e-17
Rpl29	2.62258e-30	-0.627868	0.983	0.996	8.46701e-26
Cox7c	3.08185e-44	-0.62275	0.994	1	9.94975e-40
Ftl1	2.85798e-36	-0.621674	1	1	9.22698e-32
Slc27a2	2.13541e-27	-0.620747	1	1	6.89418e-23
Fth1	1.31966e-54	-0.617852	1	1	4.26052e-50
Rps20	1.96767e-39	-0.611126	0.994	1	6.35262e-35
D8Ertd738e	4.92622e-23	-0.611011	0.906	0.968	1.59043e-18
Hint2	2.42226e-27	-0.609376	0.95	0.984	7.82028e-23
Cox7a2	7.01717e-41	-0.608488	0.994	1	2.26549e-36
mt-Nd4	1.74237e-30	-0.604928	1	1	5.62524e-26
Agps	7.43525e-20	-0.604784	0.829	0.937	2.40047e-15
Rpl28	1.00234e-36	-0.602619	0.994	1	3.23607e-32
Ndufa2	2.30068e-36	-0.602417	0.989	1	7.42773e-32
Cbs	1.57385e-18	-0.601593	0.691	0.877	5.08118e-14
Ces2c	6.85236e-19	-0.598138	0.807	0.952	2.21228e-14
Cox4i1	1.39954e-51	-0.591204	1	1	4.5184e-47
Slc5a8	1.06871e-16	-0.585256	0.657	0.853	3.45033e-12
Eci3	4.82866e-16	-0.583911	0.818	0.897	1.55893e-11
mt-Nd5	9.35943e-19	-0.58107	0.928	0.968	3.02169e-14
Spink1	6.43857e-32	-0.580188	0.994	1	2.07869e-27
Lamtor4	2.52901e-23	-0.578268	0.89	0.968	8.1649e-19
Dnaja1	4.46782e-27	-0.575051	0.989	0.984	1.44244e-22
Cdh16	3.5976e-32	-0.574936	1	1	1.16149e-27
Ccdc107	7.33317e-21	-0.570851	0.939	0.992	2.36752e-16
Calml4	1.58268e-22	-0.569475	0.95	0.984	5.10969e-18
Cyp4a12a	2.12955e-17	-0.568346	0.696	0.845	6.87526e-13
Timm13	1.27989e-21	-0.5655	0.978	0.972	4.13212e-17
Acsm3	6.18496e-16	-0.560199	0.873	0.956	1.99681e-11
Rps27a	1.19673e-40	-0.557109	0.994	1	3.86363e-36
Slc17a3	1.71507e-21	-0.55634	0.95	0.992	5.53711e-17
Hsp90aa1	2.30277e-22	-0.555859	0.945	0.98	7.43448e-18
Atp6v1g3	2.41891e-09	-0.554741	0.718	0.817	7.80944e-05
Rplp2	3.29942e-25	-0.549862	0.972	0.988	1.06522e-20
Anapc13	1.82675e-20	-0.544281	0.928	0.948	5.89766e-16
Prdx5	7.01451e-39	-0.542808	1	1	2.26464e-34
Park7	1.88236e-26	-0.541766	0.994	1	6.07719e-22
Clcnkb	3.12536e-13	-0.535844	0.934	0.956	1.00902e-08
Mettl7b	1.08442e-15	-0.535443	0.873	0.937	3.50104e-11
Slc22a7	4.41965e-18	-0.535099	0.072	0.444	1.42688e-13
Khk	9.12614e-22	-0.534735	0.967	1	2.94637e-17
Acads	4.58521e-21	-0.534084	0.961	0.976	1.48034e-16
mt-Nd1	3.22083e-25	-0.532166	1	1	1.03984e-20
Cox6c	8.44654e-40	-0.530273	1	1	2.72696e-35
Elob	8.89424e-28	-0.527991	0.983	0.996	2.87151e-23
Slc3a1	9.79669e-16	-0.527055	0.884	0.952	3.16286e-11
Atp5d	1.65061e-34	-0.524514	0.994	1	5.32898e-30
Rpl37	2.68585e-35	-0.524277	1	1	8.67128e-31
Acss2	3.11348e-17	-0.51843	0.807	0.909	1.00519e-12
Gchfr	2.44694e-16	-0.518296	0.53	0.742	7.89994e-12
Serf2	4.68257e-32	-0.514032	0.989	1	1.51177e-27
Mien1	2.62536e-16	-0.511504	0.84	0.933	8.47598e-12
Ces1d	4.24825e-17	-0.508811	0.873	0.972	1.37155e-12
mt-Cytb	1.9335e-23	-0.507769	1	1	6.2423e-19
Guca2b	9.32644e-19	-0.506603	0.95	0.984	3.01104e-14
Fkbp2	1.30539e-14	-0.506315	0.796	0.885	4.21446e-10
Ndufa1	1.10132e-21	-0.505122	0.978	0.976	3.55561e-17
Selenbp1	6.13339e-19	-0.503974	0.945	0.992	1.98017e-14
Fah	3.0576e-19	-0.503206	0.956	0.996	9.87146e-15
Ndufa5	1.53591e-20	-0.50237	0.983	0.988	4.9587e-16
Akr7a5	1.08306e-19	-0.500915	0.967	0.996	3.49665e-15
Rhcg	1.75411e-09	-0.500201	0.602	0.762	5.66315e-05
Nenf	1.69871e-16	-0.500151	0.901	0.976	5.48428e-12
Atp5mpl	3.68179e-26	-0.498375	0.994	0.992	1.18867e-21
Hsd11b1	6.20242e-14	-0.496529	0.79	0.905	2.00245e-09
Cox6b1	5.76409e-28	-0.494818	0.994	0.996	1.86094e-23
Sec23b	4.72274e-15	-0.493635	0.652	0.837	1.52474e-10
Ivd	3.89118e-18	-0.492656	0.945	0.968	1.25627e-13
Pank1	7.05711e-15	-0.491343	0.89	0.944	2.27839e-10
Haao	2.92345e-14	-0.480761	0.702	0.849	9.43836e-10
Ndufa3	9.64161e-21	-0.480732	0.994	0.996	3.11279e-16
Aspdh	4.212e-14	-0.479574	0.652	0.821	1.35984e-09
Pgam2	5.09179e-10	-0.478579	0.591	0.766	1.64388e-05
Micos10	1.57252e-22	-0.477361	0.978	0.996	5.07688e-18
Etfb	1.2255e-23	-0.476878	0.983	1	3.95652e-19
Mfsd4b5	3.54483e-14	-0.476676	0.862	0.964	1.14445e-09
Slc17a1	1.08921e-15	-0.476266	0.978	0.976	3.51653e-11
Coasy	2.55994e-14	-0.47369	0.89	0.952	8.26477e-10
Cgref1	4.48161e-15	-0.473293	0.862	0.948	1.44689e-10
Eno1	1.73624e-11	-0.470195	0.519	0.734	5.60546e-07
Micos13	1.87973e-17	-0.469095	0.978	0.992	6.06871e-13
Rpl30	1.7377e-22	-0.467157	0.989	1	5.61016e-18
Aadat	1.43713e-11	-0.467002	0.707	0.849	4.63978e-07
Atp1a1	9.81626e-28	-0.464861	1	1	3.16918e-23
Ly6a	6.59522e-22	-0.464141	1	1	2.12927e-17
Slc6a18	1.19629e-11	-0.462316	0.801	0.929	3.86223e-07
Mrpl12	2.68429e-17	-0.462049	0.95	0.972	8.66624e-13
Atp5l	1.99412e-30	-0.461972	1	1	6.43801e-26
Stard10	1.57151e-14	-0.459658	0.961	0.988	5.07363e-10
Aqp1	2.09595e-16	-0.459171	0.961	0.988	6.76679e-12
mt-Nd2	4.88943e-18	-0.458061	1	1	1.57855e-13
Nr1h4	4.77417e-11	-0.457461	0.652	0.806	1.54134e-06
mt-Co2	2.50435e-20	-0.455917	1	1	8.08531e-16
Nop10	5.86154e-15	-0.455563	0.873	0.964	1.8924e-10
Rps24	5.69037e-25	-0.454674	0.994	1	1.83714e-20
Nat8f1	1.21607e-18	-0.454418	0.972	0.992	3.9261e-14
Cox5b	2.46769e-27	-0.454343	0.989	0.996	7.96695e-23
Cda	6.35185e-17	-0.450767	0.994	0.992	2.0507e-12
Cisd1	8.61656e-19	-0.450435	0.983	0.996	2.78186e-14
Iscu	1.23602e-16	-0.450108	0.961	0.976	3.99048e-12
Gpx4	5.23959e-29	-0.449796	0.994	1	1.6916e-24
Hint1	4.91323e-24	-0.44868	0.994	1	1.58624e-19
Ndufb4	1.34208e-19	-0.447177	0.978	0.996	4.33291e-15
Tmem120a	7.89453e-13	-0.444803	0.796	0.853	2.54875e-08
Rpl22	4.47287e-18	-0.442081	0.956	1	1.44407e-13
Rpl36a	3.73901e-14	-0.442051	0.89	0.964	1.20714e-09
Cenpx	2.28262e-13	-0.441457	0.713	0.873	7.36943e-09
Cyp2e1	2.00894e-15	-0.441399	0.989	1	6.48585e-11
4833439L19Rik	1.18642e-15	-0.440102	0.967	0.984	3.83036e-11
Ndufs6	1.89548e-16	-0.438566	0.967	0.988	6.11956e-12
Dnajb1	6.10981e-11	-0.435039	0.608	0.786	1.97255e-06
Bola3	2.66296e-12	-0.43224	0.884	0.905	8.59736e-08
Por	5.89649e-14	-0.429811	0.939	0.988	1.90368e-09
Gng5	9.97011e-16	-0.428104	0.978	0.992	3.21885e-11
Ndufb8	5.81789e-18	-0.427988	0.983	0.996	1.8783e-13
Tpi1	9.38672e-20	-0.427924	0.978	0.996	3.0305e-15
Uqcrh	6.50862e-20	-0.427342	1	1	2.10131e-15
2310039H08Rik	1.00938e-10	-0.426081	0.641	0.798	3.25878e-06
Sardh	9.44677e-14	-0.425882	0.967	0.976	3.04989e-09
Ndufa6	1.16593e-21	-0.425322	0.989	1	3.76419e-17
Gm10076	1.15488e-13	-0.425144	0.337	0.611	3.72854e-09
Tmem205	1.45528e-12	-0.419249	0.912	0.952	4.69837e-08
mt-Nd4l	5.57932e-10	-0.418934	0.403	0.611	1.80128e-05
Hykk	1.28782e-11	-0.418907	0.834	0.948	4.15773e-07
Acot12	5.62509e-12	-0.416106	0.652	0.806	1.81606e-07
Nat8f5	1.65842e-11	-0.415016	0.348	0.603	5.3542e-07
Prss8	1.15504e-13	-0.411402	0.928	0.972	3.72904e-09
Smdt1	7.09442e-15	-0.410568	0.956	0.992	2.29043e-10
Car4	1.23348e-10	-0.410044	0.74	0.877	3.98228e-06
Cox20	2.33364e-11	-0.409793	0.834	0.921	7.53416e-07
Ndufs7	3.32157e-13	-0.409109	0.95	0.98	1.07237e-08
Ndufb10	2.68768e-15	-0.407641	0.978	0.984	8.67717e-11
Keg1	1.2462e-18	-0.404841	1	1	4.02336e-14
Proc	1.60693e-08	-0.403746	0.768	0.849	0.000518796
Mrpl34	3.40443e-12	-0.403118	0.796	0.921	1.09912e-07
Pfdn5	4.79448e-15	-0.402769	0.978	0.992	1.5479e-10
Rpl36al	6.54297e-17	-0.401292	0.983	0.992	2.1124e-12
Nme2	6.47494e-23	-0.400905	1	1	2.09043e-18
Slc22a18	9.36706e-12	-0.400371	0.934	0.984	3.02415e-07
Bckdha	8.50696e-16	-0.400148	0.983	1	2.74647e-11
Gss	6.47843e-11	-0.400144	0.89	0.937	2.09156e-06
2300009A05Rik	1.28914e-10	-0.39886	0.746	0.865	4.162e-06
Ubc	4.59217e-24	-0.397492	1	1	1.48258e-19
Hspb1	8.49146e-09	-0.396084	0.591	0.754	0.000274147
Ugt8a	4.93903e-10	-0.396035	0.453	0.663	1.59457e-05
Pop5	6.30688e-11	-0.395207	0.768	0.857	2.03618e-06
Dnajc19	1.09007e-10	-0.394031	0.895	0.917	3.5193e-06
Mcrip2	2.5127e-12	-0.392273	0.901	0.952	8.11227e-08
Pxmp2	4.14381e-10	-0.391795	0.558	0.746	1.33783e-05
Dpm3	3.67628e-11	-0.386741	0.812	0.909	1.18689e-06
Msrb1	3.19203e-11	-0.386441	0.95	0.952	1.03055e-06
D630029K05Rik	3.75697e-09	-0.383823	0.619	0.774	0.000121294
Osgin1	1.03701e-08	-0.382454	0.768	0.857	0.000334798
Miox	4.85614e-18	-0.381307	1	1	1.56781e-13
Pam16	1.18765e-10	-0.381273	0.37	0.635	3.83431e-06
Bhmt2	2.92041e-09	-0.38092	0.337	0.575	9.42856e-05
Susd2	1.01677e-10	-0.379656	0.768	0.857	3.28263e-06
Fmo5	4.55881e-09	-0.379521	0.619	0.762	0.000147181
Ndufb2	1.27944e-13	-0.379088	0.972	0.98	4.13067e-09
Mcee	2.52128e-09	-0.377231	0.779	0.885	8.13995e-05
Mrpl54	7.85066e-09	-0.376671	0.807	0.885	0.000253458
Higd1a	1.86615e-09	-0.37627	0.895	0.929	6.02486e-05
Slc37a4	3.46126e-11	-0.376138	0.917	0.968	1.11747e-06
Cox8a	4.30009e-25	-0.373394	1	1	1.38828e-20
Smim22	2.81808e-09	-0.372898	0.68	0.798	9.09816e-05
Hpd	6.02511e-14	-0.372245	0.055	0.357	1.94521e-09
Slc22a1	5.227e-11	-0.371455	0.972	0.972	1.68754e-06
Pepd	4.78677e-11	-0.370772	0.917	0.956	1.54541e-06
Hsp90ab1	4.21539e-21	-0.370436	1	1	1.36094e-16
Nhp2	1.23105e-08	-0.370344	0.691	0.833	0.000397445
Dmgdh	2.45666e-12	-0.370325	0.265	0.567	7.93132e-08
Sugct	1.86763e-09	-0.370134	0.674	0.782	6.02964e-05
Clpp	1.86014e-09	-0.368948	0.751	0.881	6.00546e-05
Rps8	4.58784e-20	-0.368421	1	1	1.48118e-15
Slc25a25	7.33414e-11	-0.36783	0.293	0.579	2.36783e-06
Mep1b	3.49905e-11	-0.367356	0.099	0.361	1.12967e-06
Atp11a	2.27957e-11	-0.366175	0.972	0.992	7.35959e-07
Map1lc3a	1.33268e-09	-0.365124	0.895	0.944	4.30256e-05
Lrpap1	3.60392e-13	-0.363866	0.972	0.996	1.16352e-08
Tcn2	1.45679e-18	-0.361555	1	1	4.70326e-14
Tmem256	8.00654e-11	-0.359435	0.961	0.98	2.58491e-06
Cox5a	2.97421e-16	-0.358956	0.994	0.996	9.60223e-12
Ddrgk1	8.64073e-09	-0.358703	0.895	0.921	0.000278966
Gm4450	1.66894e-09	-0.356606	0.376	0.611	5.38818e-05
Fis1	9.58719e-11	-0.355706	0.95	0.972	3.09522e-06
Mpv17l	4.53331e-07	-0.354774	0.74	0.81	0.0146358
Edf1	1.95356e-10	-0.354404	0.978	0.988	6.30706e-06
Hao2	5.85883e-08	-0.354285	0.807	0.901	0.00189152
Chchd2	2.85784e-24	-0.35366	0.994	1	9.22655e-20
S100a1	2.97947e-11	-0.352657	0.972	0.988	9.61922e-07
Ugt3a2	1.12564e-09	-0.352612	0.972	0.996	3.63414e-05
Sec61g	4.72211e-11	-0.351775	0.978	0.992	1.52453e-06
Rpl18	2.39018e-13	-0.351227	0.994	0.988	7.71669e-09
Fkbp5	2.50409e-09	-0.350713	0.442	0.643	8.08446e-05
Med28	2.14829e-08	-0.350637	0.862	0.901	0.000693574
Akr1c14	5.04479e-10	-0.349262	0.32	0.595	1.62871e-05
Pdzk1	3.30551e-14	-0.349114	0.994	0.996	1.06718e-09
Atp6v1f	3.55053e-11	-0.34885	0.956	0.96	1.14629e-06
Slc6a20b	2.36422e-08	-0.347246	0.818	0.905	0.00076329
Mtor	5.15561e-08	-0.345689	0.785	0.885	0.00166449
Cyp2j5	1.23779e-12	-0.345441	1	1	3.99621e-08
Morn2	1.43035e-09	-0.345336	0.436	0.651	4.61788e-05
Dgcr6	1.48325e-07	-0.345203	0.746	0.817	0.00478867
Fkbp4	6.59585e-08	-0.343515	0.84	0.921	0.00212947
Pnkd	2.61382e-07	-0.342291	0.878	0.937	0.00843871
Ndufa7	6.19604e-13	-0.340533	0.989	0.976	2.00039e-08
Ldhb	5.22458e-20	-0.339514	1	1	1.68675e-15
Ldc1	3.91558e-08	-0.339421	0.238	0.456	0.00126415
Ppia	2.84614e-17	-0.339298	0.994	1	9.18876e-13
Uqcrc1	2.72345e-11	-0.337172	0.989	1	8.79265e-07
Gadd45g	1.89854e-08	-0.336287	0.503	0.718	0.000612945
Mpc2	3.25806e-13	-0.335245	0.989	0.996	1.05186e-08
Ndufa8	6.7764e-10	-0.335158	0.939	0.98	2.18776e-05
Ndufv1	5.05377e-11	-0.334433	0.972	0.984	1.63161e-06
Vamp8	2.61101e-09	-0.333458	0.95	0.976	8.42963e-05
Ndufa10	2.99513e-09	-0.331483	0.945	0.968	9.66977e-05
Acsm2	4.6775e-15	-0.331452	1	1	1.51013e-10
Mrps34	1.00619e-07	-0.330786	0.779	0.841	0.00324849
Ces1e	2.4492e-08	-0.330457	0.635	0.762	0.000790724
Ndufs5	1.25259e-08	-0.329164	0.945	0.972	0.000404398
Mettl26	2.37175e-09	-0.328198	0.934	0.972	7.65718e-05
Atp5g2	3.7878e-11	-0.327509	0.983	0.984	1.22289e-06
Atox1	8.71618e-12	-0.327401	0.983	0.992	2.81402e-07
Timm8b	4.7176e-09	-0.327038	0.939	0.937	0.000152308
Cyp2j11	7.28822e-08	-0.327	0.492	0.69	0.002353
Herpud1	3.17471e-08	-0.325654	0.961	0.98	0.00102496
B4galt5	1.05238e-06	-0.32488	0.785	0.857	0.0339762
Scp2	1.03097e-11	-0.324203	1	1	3.3285e-07
Pzp	1.84695e-07	-0.324174	0.409	0.619	0.00596289
Ndufb5	5.75058e-09	-0.323213	0.961	0.988	0.000185658
Trim7	9.9776e-08	-0.322946	0.724	0.813	0.00322127
Hibadh	8.3775e-08	-0.322571	0.917	0.956	0.00270468
Atp5o	1.02157e-12	-0.321657	0.989	0.984	3.29814e-08
0610012G03Rik	1.59584e-08	-0.321309	0.873	0.901	0.000515216
Gm10804	2.69474e-07	-0.321022	0.519	0.663	0.00869997
Smlr1	2.42934e-08	-0.320932	0.326	0.536	0.000784313
Rps10	4.29564e-13	-0.319972	1	1	1.38685e-08
Nedd8	2.24243e-09	-0.319633	0.956	0.988	7.2397e-05
Akr1c21	5.85707e-12	-0.318055	0.994	1	1.89096e-07
Csrp2	8.33405e-08	-0.317511	0.956	0.944	0.00269065
Ppdpf	2.08912e-07	-0.317437	0.773	0.853	0.00674472
Abca3	1.89662e-07	-0.317405	0.945	0.988	0.00612323
Tmem252	3.72173e-07	-0.316322	0.928	0.917	0.0120156
Rps7	4.40689e-14	-0.315278	1	1	1.42277e-09
Cox6a1	7.41897e-16	-0.315075	1	1	2.39521e-11
Fitm1	6.5846e-07	-0.314685	0.425	0.591	0.0212584
Xbp1	1.13962e-06	-0.312563	0.801	0.873	0.0367928
Hsd17b11	4.14083e-09	-0.312108	0.928	0.988	0.000133687
Pdzk1ip1	4.12257e-10	-0.311518	0.994	1	1.33097e-05
Slc22a22	4.06648e-08	-0.311473	0.508	0.679	0.00131286
Bsg	7.64538e-11	-0.311368	0.989	0.996	2.46831e-06
Grhpr	1.61401e-07	-0.309395	0.923	0.968	0.00521084
Mrps24	8.22872e-07	-0.309107	0.906	0.893	0.0265664
Selenom	1.03367e-06	-0.308963	0.823	0.889	0.0333722
Manf	1.94774e-07	-0.308905	0.785	0.873	0.00628828
Acy1	1.16389e-06	-0.308475	0.481	0.631	0.0375762
Ascc1	5.33442e-08	-0.307611	0.829	0.933	0.00172222
Spr	2.80752e-07	-0.3028	0.917	0.944	0.00906408
Scnn1b	1.92717e-07	-0.301085	0.403	0.619	0.00622188
Ddt	7.03526e-10	-0.299841	0.956	0.984	2.27133e-05
Atp5j	2.2417e-12	-0.29824	0.989	1	7.23733e-08
Bphl	4.21281e-07	-0.298056	0.928	0.944	0.0136011
Gpx1	8.54277e-17	-0.29802	1	1	2.75803e-12
Creld2	1.04314e-06	-0.298015	0.486	0.635	0.0336777
Cystm1	1.74374e-07	-0.297988	0.956	0.98	0.00562968
Atp5md	4.2144e-12	-0.295975	1	0.996	1.36062e-07
Rps27l	8.67911e-08	-0.295455	0.961	0.992	0.00280205
Grina	3.50591e-09	-0.293164	0.972	1	0.000113188
Ost4	1.30225e-07	-0.291556	0.95	0.976	0.00420433
Pink1	7.42773e-08	-0.291117	0.945	0.984	0.00239804
Ndufb7	3.84713e-09	-0.290473	0.961	0.952	0.000124205
Ggct	1.28752e-06	-0.289912	0.464	0.603	0.0415677
Vwa1	2.76135e-07	-0.289789	0.409	0.603	0.00891503
Mogat1	1.24602e-06	-0.289719	0.597	0.746	0.0402277
Slc22a30	1.18278e-06	-0.289219	0.829	0.877	0.0381862
Rps12	5.96656e-10	-0.286845	0.994	0.992	1.9263e-05
Dhrs4	1.36199e-07	-0.286303	0.939	0.948	0.00439718
Apeh	1.33585e-06	-0.285533	0.884	0.944	0.0431281
Rpl13	6.77675e-15	-0.284387	1	1	2.18787e-10
Slc34a1	1.23593e-14	-0.284076	1	1	3.99019e-10
Car3	1.09334e-07	-0.283158	0.199	0.429	0.00352984
Bdh2	8.3506e-07	-0.282487	0.956	0.972	0.0269599
Acad12	1.27371e-07	-0.280463	0.403	0.607	0.00411217
Slc25a39	5.05864e-09	-0.280246	0.989	0.992	0.000163318
Susd3	2.23472e-07	-0.275891	0.58	0.734	0.00721481
Chchd10	7.90722e-11	-0.275371	1	1	2.55284e-06
Nme1	4.50861e-08	-0.275053	0.945	0.98	0.0014556
Gnmt	3.19578e-08	-0.274846	0.249	0.492	0.00103176
Arl6ip1	1.90138e-09	-0.273444	0.983	0.988	6.13862e-05
Lrp2	1.49232e-07	-0.270683	0.989	1	0.00481796
Pth1r	7.24897e-10	-0.270178	0.989	1	2.34033e-05
Pcbd1	1.20307e-08	-0.269437	0.961	0.984	0.00038841
Atp5h	7.90427e-09	-0.269151	0.989	0.992	0.000255189
Folr1	2.5151e-09	-0.268112	0.972	0.992	8.12e-05
Sec61b	6.22409e-07	-0.267708	0.873	0.933	0.0200945
Atp5g1	2.91484e-09	-0.267123	1	0.992	9.41055e-05
Echs1	1.34401e-06	-0.266285	0.956	0.98	0.0433912
Cox17	2.59801e-08	-0.26533	0.961	0.976	0.000838769
Cltrn	2.47444e-08	-0.265146	0.994	1	0.000798875
Atp5k	9.97567e-11	-0.261818	1	0.996	3.22065e-06
Ndufa11	5.85058e-08	-0.261696	0.961	0.976	0.00188886
Atp6v0b	5.13773e-07	-0.25577	0.994	0.996	0.0165871
Ech1	8.43847e-07	-0.253805	0.989	0.992	0.0272436
Ahsa1	4.93203e-07	-0.252023	0.315	0.54	0.0159231
Ndufb6	2.73815e-07	-0.251894	0.972	0.984	0.00884012
Aoc1	2.99601e-13	0.250086	0.254	0.024	9.67262e-09
Ankrd46	1.41764e-06	0.250357	0.702	0.48	0.0457686
Lbp	1.90023e-08	0.250365	0.414	0.171	0.00061349
Slc22a23	5.55251e-07	0.250387	0.702	0.48	0.0179263
Ywhaq	9.3233e-07	0.250457	0.972	0.933	0.0301003
Dkk3	2.55e-07	0.250567	0.608	0.333	0.00823267
St6gal1	3.13351e-08	0.250777	0.497	0.25	0.00101165
Tbl1xr1	1.43001e-06	0.251298	0.53	0.298	0.0461678
Zcchc24	1.12847e-06	0.251673	0.392	0.179	0.0364325
Exoc4	2.39032e-10	0.251762	0.525	0.234	7.71714e-06
Itpripl2	6.10923e-09	0.251987	0.597	0.31	0.000197236
Ggh	1.12728e-07	0.252278	0.641	0.385	0.00363941
Cyb5r3	1.4739e-06	0.252384	0.972	0.929	0.0475848
Gltp	1.87071e-07	0.252457	0.608	0.341	0.00603958
Ldlr	1.76108e-10	0.252566	0.37	0.111	5.68564e-06
Amfr	4.32233e-07	0.253438	0.901	0.762	0.0139546
Tnrc6a	7.68506e-08	0.253541	0.641	0.381	0.00248112
Xdh	2.28887e-08	0.253694	0.453	0.21	0.000738963
Luc7l3	1.45203e-06	0.254009	0.729	0.488	0.0468789
Cyp2d22	1.90779e-07	0.254021	0.547	0.29	0.0061593
Efr3a	7.18046e-08	0.254483	0.635	0.357	0.00231821
Sox18	1.50838e-06	0.254693	0.519	0.298	0.0486979
Mxra7	3.75253e-08	0.25486	0.525	0.258	0.00121151
Sp100	1.72334e-08	0.254981	0.448	0.19	0.000556381
Emd	2.2992e-07	0.255011	0.519	0.294	0.00742297
Spred2	2.34545e-07	0.255012	0.58	0.337	0.00757228
Paxbp1	3.96635e-08	0.25511	0.514	0.254	0.00128054
Plscr4	5.18884e-08	0.255391	0.514	0.262	0.00167522
Sae1	1.23806e-08	0.255554	0.674	0.381	0.000399709
Pip4k2a	7.63113e-09	0.255558	0.547	0.274	0.000246371
Havcr1	6.63391e-14	0.255726	0.238	0.012	2.14176e-09
Klhl5	8.04332e-09	0.255786	0.564	0.278	0.000259679
Scin	3.48336e-09	0.255849	0.442	0.183	0.00011246
St5	2.1015e-07	0.255916	0.552	0.31	0.00678468
Tmem167b	3.54851e-09	0.255975	0.558	0.278	0.000114564
Fchsd2	9.98632e-08	0.256012	0.398	0.183	0.00322408
Abce1	2.05068e-08	0.25622	0.646	0.373	0.000662063
Slfn5	6.06981e-07	0.256431	0.652	0.409	0.0195964
Tmem98	4.34736e-09	0.256547	0.475	0.202	0.000140354
2023-03-07	1.15385e-10	0.256921	0.536	0.234	3.72522e-06
Phldb1	3.18493e-07	0.256965	0.591	0.345	0.0102826
Fcf1	2.73194e-08	0.257177	0.569	0.313	0.000882008
Cpeb4	6.24186e-07	0.257474	0.74	0.524	0.0201518
Sdc1	1.122e-06	0.257572	0.497	0.278	0.0362238
Foxc2	1.01344e-06	0.257697	0.541	0.317	0.0327189
Crebrf	3.66764e-07	0.258187	0.624	0.373	0.011841
Tmx3	3.1687e-07	0.258223	0.58	0.341	0.0102301
Calcoco1	1.80098e-07	0.258309	0.575	0.333	0.00581445
Arhgap45	4.94436e-08	0.258451	0.514	0.242	0.00159629
Lrrk1	3.75255e-08	0.258861	0.564	0.29	0.00121151
Slc41a2	8.50045e-09	0.259118	0.519	0.254	0.000274437
Mrc2	1.50224e-06	0.25921	0.718	0.488	0.0484997
Prom1	6.00558e-07	0.259617	0.63	0.381	0.019389
Brd4	3.78814e-07	0.259838	0.663	0.448	0.01223
Bmp1	1.01941e-06	0.260302	0.503	0.27	0.0329118
Lims1	1.31579e-06	0.260313	0.641	0.421	0.0424802
Hnrnpul1	1.82254e-08	0.260428	0.718	0.48	0.000588409
Coro2b	5.66522e-07	0.260596	0.47	0.254	0.0182902
Sfxn3	7.2346e-08	0.260603	0.514	0.262	0.00233569
Arnt2	2.26699e-08	0.260674	0.58	0.321	0.000731896
Rai14	1.07589e-06	0.260695	0.652	0.421	0.0347352
Abhd2	1.10445e-06	0.260767	0.718	0.508	0.0356571
Epb41l2	3.23996e-08	0.261602	0.575	0.302	0.00104602
Aldh1a1	8.60601e-12	0.262302	0.42	0.127	2.77845e-07
Taok2	4.0795e-07	0.262579	0.586	0.349	0.0131707
Tmed10	8.3094e-07	0.262799	0.906	0.869	0.0268269
Snapin	7.21913e-08	0.262897	0.575	0.313	0.0023307
Slain2	1.05926e-07	0.26291	0.707	0.452	0.00341983
Rbfox2	1.62167e-10	0.263118	0.53	0.218	5.23558e-06
Pip5k1c	1.63134e-07	0.26327	0.685	0.417	0.00526678
Akap8	2.97887e-07	0.263347	0.762	0.5	0.00961728
Mdm4	1.26651e-07	0.263792	0.591	0.337	0.00408894
Rps25	4.41588e-09	0.263905	1	0.984	0.000142567
Pltp	3.31197e-11	0.264151	0.591	0.254	1.06927e-06
Zfas1	9.73336e-07	0.264194	0.685	0.472	0.0314241
Chtop	1.39287e-06	0.264198	0.779	0.599	0.0449687
Naaa	7.01282e-09	0.264303	0.387	0.147	0.000226409
4833420G17Rik	1.22902e-08	0.264458	0.569	0.302	0.000396791
Kif5b	4.44877e-07	0.266195	0.823	0.643	0.0143628
Gyg	7.25064e-08	0.266269	0.597	0.317	0.00234087
Ddah2	2.26555e-07	0.266272	0.586	0.337	0.00731433
Tprgl	1.27282e-06	0.266436	0.917	0.829	0.0410929
Rapgef2	1.26895e-08	0.266549	0.475	0.214	0.000409681
Ptprc	1.02595e-13	0.266805	0.387	0.091	3.31227e-09
Mmd	1.03114e-07	0.266855	0.547	0.294	0.00332903
Chrnb1	1.30866e-14	0.266962	0.448	0.115	4.225e-10
Nrbp2	1.25092e-08	0.266993	0.624	0.333	0.00040386
Eogt	1.79631e-08	0.267059	0.481	0.238	0.000579938
Fbxl5	2.48693e-07	0.267302	0.685	0.44	0.00802905
Clec14a	3.5396e-07	0.267379	0.541	0.31	0.0114276
Prxl2c	1.53908e-07	0.267756	0.652	0.393	0.00496893
Ttc3	8.24769e-07	0.267933	0.63	0.397	0.0266277
Dcaf6	1.47271e-08	0.268276	0.442	0.202	0.000475465
Gata3	1.06381e-07	0.268692	0.514	0.274	0.00343452
Arhgef7	7.5346e-09	0.268857	0.641	0.361	0.000243255
Arf6	7.41316e-07	0.269034	0.685	0.437	0.0239334
Cd82	1.12964e-06	0.269152	0.84	0.623	0.0364705
Gldc	7.35099e-07	0.269269	0.685	0.437	0.0237327
Tspan13	1.54482e-09	0.269398	0.608	0.31	4.98746e-05
Rassf3	3.72729e-10	0.269403	0.608	0.29	1.20335e-05
Kmt2d	1.2438e-06	0.269662	0.569	0.333	0.0401562
Fubp3	7.34963e-09	0.269761	0.536	0.25	0.000237283
Colgalt1	3.08483e-07	0.269776	0.657	0.437	0.00995937
Rpl23a	8.07003e-09	0.270131	0.983	0.988	0.000260541
Psap	1.60701e-15	0.270486	1	1	5.18824e-11
Shank3	2.05836e-08	0.270519	0.486	0.234	0.000664543
2023-09-08	1.05769e-08	0.27065	0.525	0.25	0.000341474
Amotl1	1.428e-07	0.27078	0.564	0.325	0.00461031
Meis2	1.53982e-07	0.271107	0.552	0.31	0.00497131
Erap1	1.40304e-07	0.271222	0.58	0.349	0.00452971
Sgms1	1.99696e-08	0.271231	0.702	0.425	0.000644717
Lin7c	1.41276e-06	0.27136	0.729	0.556	0.0456109
Dnase1l1	3.20329e-09	0.271543	0.475	0.21	0.000103418
Actg1	2.71582e-12	0.271567	1	1	8.76804e-08
Mospd2	5.09712e-10	0.27168	0.414	0.151	1.64561e-05
Rhoq	4.23171e-08	0.271902	0.652	0.401	0.00136621
Dvl3	2.43627e-08	0.272052	0.586	0.313	0.000786548
Lgals8	2.09185e-07	0.272155	0.691	0.444	0.00675355
Mef2a	1.42121e-07	0.272538	0.619	0.361	0.00458837
Mcc	3.84328e-10	0.272707	0.53	0.234	1.2408e-05
Myh10	1.59851e-08	0.27272	0.575	0.31	0.000516078
Anxa4	4.14627e-07	0.27326	0.834	0.663	0.0133862
Prnp	1.31029e-06	0.273367	0.917	0.81	0.0423026
Zc3h7b	1.10469e-06	0.273481	0.669	0.468	0.0356648
Nectin1	3.27819e-09	0.273593	0.431	0.183	0.000105837
Mib1	7.11874e-07	0.273678	0.702	0.476	0.0229829
Tdrd5	2.57633e-08	0.273722	0.486	0.238	0.000831768
Glt8d1	2.07989e-07	0.273736	0.552	0.317	0.00671492
Adam10	1.43473e-07	0.273843	0.757	0.532	0.00463202
Fblim1	2.17806e-12	0.274032	0.42	0.119	7.03188e-08
Rsu1	6.37133e-10	0.274161	0.608	0.306	2.05698e-05
Tm9sf2	1.10067e-06	0.27428	0.901	0.77	0.035535
Mtmr2	3.04563e-08	0.274293	0.53	0.282	0.000983281
Sbds	1.44141e-06	0.274506	0.751	0.548	0.0465358
Tet2	3.79739e-09	0.274648	0.475	0.206	0.000122599
Serpinb9	6.0531e-08	0.274915	0.547	0.298	0.00195424
Prex2	6.24797e-10	0.274992	0.492	0.21	2.01716e-05
Neu1	8.67598e-07	0.275135	0.994	0.968	0.0280104
Tfe3	2.52367e-07	0.275275	0.442	0.206	0.00814766
Hmgcs2	1.48033e-10	0.275485	0.514	0.21	4.77925e-06
Rbbp6	3.72725e-07	0.27556	0.74	0.508	0.0120334
Wtap	7.78343e-07	0.275998	0.663	0.448	0.0251288
Snx2	1.90587e-07	0.276037	0.724	0.48	0.00615311
Pacsin2	1.23486e-06	0.276675	0.873	0.742	0.0398673
Usp9x	9.15373e-07	0.276743	0.867	0.71	0.0295528
Tmtc1	3.68331e-13	0.277057	0.481	0.155	1.18916e-08
Serbp1	1.25405e-06	0.277417	0.939	0.869	0.0404872
Brox	7.84022e-07	0.277569	0.63	0.385	0.0253121
Col5a1	1.06426e-07	0.27766	0.37	0.163	0.00343596
Cnn2	7.14339e-07	0.277729	0.801	0.575	0.0230624
Lyn	4.16719e-10	0.277852	0.503	0.226	1.34538e-05
Colgalt2	5.33604e-13	0.277992	0.503	0.175	1.72274e-08
Cyld	5.44752e-07	0.278447	0.558	0.329	0.0175873
Aff4	6.61618e-08	0.278559	0.801	0.583	0.00213603
Ppfibp1	4.8175e-08	0.278701	0.713	0.444	0.00155533
Suox	5.35778e-08	0.278788	0.641	0.377	0.00172976
Svep1	5.74154e-09	0.279086	0.602	0.337	0.000185366
Cpxm1	1.86569e-12	0.279383	0.42	0.123	6.02338e-08
Fbln1	3.40457e-15	0.279726	0.376	0.067	1.09917e-10
Jpt1	5.67892e-07	0.279854	0.635	0.421	0.0183344
Arpc4	6.82552e-07	0.280507	0.917	0.778	0.0220362
Agfg2	2.37132e-09	0.280699	0.464	0.206	7.6558e-05
Tef	1.26621e-07	0.280721	0.978	0.893	0.00408795
Csnk1d	7.63867e-07	0.28082	0.812	0.599	0.0246615
Fndc3a	1.57585e-08	0.281284	0.68	0.405	0.000508762
Thbs2	2.61781e-12	0.281311	0.37	0.095	8.45161e-08
Parp14	3.70998e-08	0.281394	0.481	0.238	0.00119777
Luc7l2	2.09981e-07	0.281744	0.746	0.5	0.00677923
Sh3bgrl2	3.71241e-07	0.282085	0.635	0.389	0.0119855
Ash1l	3.39545e-07	0.282364	0.58	0.333	0.0109622
Arpc3	1.87863e-07	0.282408	0.945	0.798	0.00606516
Slc25a30	9.24521e-07	0.282531	0.707	0.492	0.0298482
Map2k1	9.20757e-08	0.282605	0.635	0.401	0.00297266
Col6a3	1.85378e-10	0.282612	0.575	0.266	5.98491e-06
Cd55	7.93855e-10	0.282632	0.569	0.286	2.56296e-05
Rcan2	8.98936e-08	0.282895	0.591	0.341	0.00290222
Ccr2	8.69569e-15	0.282917	0.365	0.071	2.8074e-10
Chmp1b	4.70349e-10	0.283056	0.718	0.425	1.51852e-05
Snhg1	8.70841e-08	0.283463	0.536	0.278	0.00281151
Sec14l1	8.12234e-07	0.283571	0.68	0.46	0.026223
Dock5	3.08027e-09	0.283624	0.514	0.242	9.94466e-05
D630023F18Rik	2.49297e-08	0.283912	0.597	0.333	0.000804855
Traf3	4.24184e-13	0.283928	0.37	0.091	1.36948e-08
Man2b2	2.4905e-10	0.284027	0.486	0.202	8.04059e-06
Nid2	2.87113e-11	0.284057	0.514	0.214	9.26943e-07
Luzp1	1.90245e-07	0.284244	0.597	0.341	0.00614205
Rheb	5.78149e-07	0.284633	0.867	0.706	0.0186655
Xiap	9.59338e-08	0.284731	0.619	0.361	0.00309722
Gnas	2.57361e-10	0.284755	0.994	1	8.3089e-06
C2	7.35763e-08	0.284807	0.707	0.452	0.00237541
Nfkb1	2.61235e-09	0.284919	0.53	0.25	8.43398e-05
Ube2n	4.91831e-07	0.284949	0.735	0.536	0.0158788
Arf4	4.56588e-07	0.285036	0.884	0.746	0.0147409
Ak1	4.50354e-07	0.28505	0.635	0.377	0.0145397
Galc	3.82209e-07	0.285322	0.873	0.698	0.0123396
Herc2	1.86073e-09	0.285346	0.602	0.325	6.00738e-05
Unc5b	3.84865e-10	0.285547	0.475	0.194	1.24254e-05
Bmp6	1.52763e-06	0.285814	0.646	0.429	0.0493196
Sult1c2	1.46848e-06	0.285844	0.762	0.603	0.0474099
Stab1	3.97122e-07	0.285862	0.575	0.357	0.0128211
Bnip2	5.05053e-07	0.285867	0.724	0.476	0.0163056
Cybb	2.15122e-11	0.285881	0.409	0.139	6.94521e-07
Hs3st3b1	2.73751e-08	0.28598	0.552	0.278	0.000883805
Nr1d2	2.07166e-07	0.285994	0.89	0.77	0.00668835
Zfp36	3.29201e-08	0.28611	0.657	0.417	0.00106283
Slc20a1	1.99138e-10	0.28632	0.492	0.214	6.42917e-06
Lfng	6.39484e-11	0.286381	0.453	0.159	2.06458e-06
Sema7a	2.57874e-11	0.286431	0.42	0.131	8.32546e-07
Calu	4.09381e-07	0.286532	0.873	0.722	0.0132169
Slc39a10	1.22011e-08	0.287007	0.525	0.27	0.000393912
Emc1	1.82208e-07	0.287092	0.779	0.536	0.0058826
Scyl2	7.04249e-09	0.287161	0.552	0.278	0.000227367
Tap1	1.80886e-07	0.287216	0.569	0.317	0.0058399
Shc1	1.23922e-08	0.287494	0.68	0.409	0.000400083
Efemp1	3.41072e-10	0.28751	0.674	0.361	1.10115e-05
Hoxc6	4.54294e-09	0.287642	0.492	0.23	0.000146669
Ids	5.14727e-08	0.28772	0.718	0.488	0.0016618
Lta4h	2.24648e-07	0.287734	0.597	0.373	0.00725277
Dnajc10	4.85006e-07	0.287734	0.674	0.444	0.0156584
Zbtb7a	1.74329e-07	0.287923	0.624	0.385	0.0056282
Col8a1	4.83532e-14	0.287958	0.287	0.036	1.56108e-09
Plce1	1.80535e-14	0.287973	0.486	0.143	5.82859e-10
Uchl1	1.1981e-07	0.288045	0.508	0.266	0.00386807
Ankrd1	1.68672e-12	0.288047	0.32	0.06	5.44559e-08
Ccni	9.3227e-07	0.288148	0.895	0.75	0.0300983
Rab5c	4.51251e-08	0.288713	0.972	0.909	0.00145686
Nfic	5.73901e-08	0.28875	0.906	0.75	0.00185284
Stc2	1.72509e-11	0.289055	0.453	0.155	5.56944e-07
Sox4	1.57079e-10	0.289182	0.514	0.214	5.07128e-06
Nucb1	5.54602e-07	0.28938	0.934	0.861	0.0179053
Naga	1.28394e-08	0.289427	0.757	0.46	0.00041452
Plxnb1	1.87599e-07	0.289469	0.74	0.492	0.00605664
Unc93b1	2.48785e-10	0.289664	0.619	0.321	8.03203e-06
Tmem30a	1.6101e-07	0.28972	0.912	0.829	0.00519822
Sugt1	4.10106e-08	0.289766	0.707	0.452	0.00132403
Rpl39	1.37657e-08	0.290478	1	0.984	0.000444425
Magi2	3.16404e-09	0.290773	0.448	0.198	0.000102151
Rpl31	1.07762e-10	0.290848	0.994	0.992	3.47908e-06
Arnt	6.55044e-11	0.29104	0.558	0.246	2.11481e-06
Rcsd1	3.88973e-08	0.291047	0.619	0.349	0.0012558
Rab7	6.74742e-08	0.291425	0.978	0.94	0.0021784
AC149090.1	1.56086e-07	0.291491	0.895	0.73	0.00503924
Smarca5	5.90264e-08	0.291546	0.635	0.377	0.00190567
Ddx6	4.436e-07	0.291708	0.923	0.817	0.0143216
Aph1a	6.48118e-08	0.291901	0.84	0.687	0.00209245
Txndc5	1.25459e-08	0.291945	0.779	0.536	0.000405043
Chd2	1.40196e-09	0.291982	0.536	0.25	4.52624e-05
Ptms	3.11548e-10	0.291988	0.989	0.988	1.00583e-05
Smad6	1.56561e-07	0.292269	0.591	0.333	0.00505456
Atrx	2.69739e-07	0.292277	0.624	0.373	0.00870852
Hspa12a	6.79591e-09	0.292302	0.713	0.437	0.000219406
Cntf	5.55486e-14	0.292374	0.343	0.06	1.79339e-09
Jun	1.26907e-07	0.292472	0.823	0.619	0.00409718
Ptpn12	1.0826e-12	0.292772	0.564	0.222	3.49516e-08
Lmo2	1.4076e-10	0.292783	0.536	0.23	4.54444e-06
Mrc1	7.28198e-15	0.29306	0.475	0.131	2.35099e-10
Gpx8	2.84932e-07	0.293754	0.669	0.44	0.00919902
Mapre1	9.13353e-08	0.293888	0.818	0.603	0.00294876
2900097C17Rik	3.48258e-08	0.29399	0.906	0.774	0.00112435
Rock2	4.69351e-07	0.294385	0.597	0.381	0.015153
Prkaca	1.42991e-06	0.294387	0.74	0.556	0.0461647
Mdfic	4.41177e-13	0.29446	0.486	0.171	1.42434e-08
Prrc2c	3.27122e-07	0.294502	0.608	0.369	0.0105611
Lmtk2	1.05039e-09	0.294575	0.669	0.397	3.39118e-05
H2-T22	7.86661e-07	0.294805	0.663	0.468	0.0253974
Dtx3	5.92753e-10	0.294805	0.652	0.325	1.9137e-05
Hmgb3	1.75052e-09	0.294971	0.591	0.302	5.65155e-05
Tab2	7.70256e-09	0.295327	0.718	0.452	0.000248677
Fam114a1	2.61992e-11	0.295329	0.459	0.159	8.4584e-07
Decr2	3.26196e-10	0.29547	0.602	0.302	1.05312e-05
Ubp1	1.30959e-07	0.295507	0.652	0.417	0.00422801
Matr3	6.13692e-08	0.295693	0.812	0.575	0.0019813
Cdc42bpa	3.82043e-08	0.29579	0.691	0.448	0.00123343
Ptprs	4.33865e-10	0.295876	0.613	0.321	1.40073e-05
Sec62	7.5398e-08	0.295918	0.945	0.893	0.00243422
Mtus1	6.09301e-08	0.296022	0.845	0.694	0.00196713
Rab14	2.48212e-09	0.296336	0.928	0.829	8.01354e-05
Plbd1	8.35835e-13	0.296552	0.47	0.159	2.69849e-08
Thbd	2.92609e-07	0.296637	0.724	0.5	0.00944687
Zfp91	2.28712e-07	0.296755	0.691	0.472	0.00738397
Psma3	1.55881e-07	0.296849	0.923	0.829	0.0050326
Ptpn11	4.94624e-08	0.297096	0.718	0.516	0.00159689
Tmed2	2.75546e-08	0.297131	0.95	0.885	0.000889601
Mfap4	3.47514e-15	0.297183	0.331	0.044	1.12195e-10
Anxa7	6.37969e-09	0.297224	0.939	0.845	0.000205968
Tcf4	2.72668e-12	0.297432	0.552	0.206	8.80309e-08
Myo1e	8.12652e-08	0.297575	0.718	0.444	0.00262365
Epb41l3	1.61385e-09	0.297683	0.547	0.262	5.2103e-05
Sumo3	1.19572e-06	0.297818	0.818	0.643	0.0386038
Sdc3	1.48102e-06	0.297891	0.641	0.433	0.0478148
Ednrb	1.23271e-06	0.297922	0.552	0.337	0.0397979
Ccdc50	1.34953e-07	0.298085	0.713	0.492	0.00435695
Stat1	9.01841e-07	0.298321	0.762	0.532	0.0291159
Ankfy1	2.53151e-08	0.298359	0.613	0.337	0.000817298
Mvp	1.14611e-06	0.298411	0.735	0.563	0.0370022
Stag2	1.01584e-08	0.298532	0.646	0.377	0.000327963
Mxd4	4.36622e-07	0.299045	0.945	0.817	0.0140963
Sort1	2.1135e-08	0.299057	0.619	0.341	0.000682342
Lgr4	8.23864e-07	0.299937	0.834	0.742	0.0265985
Rbpj	3.02968e-09	0.300126	0.58	0.298	9.78133e-05
Mzt1	1.00925e-07	0.300246	0.646	0.393	0.00325835
Foxn3	2.23705e-11	0.300458	0.685	0.357	7.22232e-07
Ltbp2	2.69467e-21	0.300519	0.331	0.008	8.69973e-17
Tnfrsf1a	1.43204e-07	0.300877	0.878	0.69	0.00462334
Fnbp1l	4.15877e-07	0.301214	0.762	0.587	0.0134266
Ifngr2	2.24536e-12	0.301692	0.63	0.298	7.24914e-08
Fam174b	1.30508e-13	0.301729	0.475	0.139	4.21345e-09
Scn1b	1.01882e-08	0.3018	0.547	0.27	0.000328927
Aldh1a2	7.3398e-11	0.301826	0.398	0.139	2.36965e-06
Trf	4.02783e-09	0.301995	0.63	0.341	0.000130039
Pbx2	7.66539e-07	0.302245	0.652	0.433	0.0247477
Plscr1	3.6704e-08	0.302406	0.796	0.583	0.00118499
Mef2d	6.5905e-08	0.302682	0.657	0.413	0.00212774
Elk3	2.63727e-08	0.302774	0.652	0.393	0.000851444
Lrtm2	3.70736e-18	0.303183	0.392	0.056	1.19692e-13
Pik3r1	4.86706e-10	0.303207	0.624	0.333	1.57133e-05
Sbf2	1.36644e-08	0.303414	0.564	0.313	0.000441155
Ddx3x	7.89583e-08	0.30345	0.945	0.833	0.00254917
Ndst1	6.61144e-07	0.303507	0.729	0.508	0.021345
Tram1	1.44107e-06	0.303586	0.867	0.726	0.0465251
Smim14	1.11378e-07	0.303849	0.912	0.694	0.00359583
Iigp1	1.05597e-09	0.304271	0.442	0.187	3.4092e-05
Jak1	1.27375e-06	0.304496	0.845	0.706	0.041123
Parp12	3.83972e-09	0.30453	0.591	0.31	0.000123965
Lpp	7.83482e-09	0.304604	0.624	0.385	0.000252947
Nckap1	1.22851e-07	0.304655	0.928	0.829	0.00396625
Ddx50	3.91034e-09	0.304901	0.652	0.377	0.000126245
Sun2	3.60173e-08	0.304942	0.635	0.393	0.00116282
Vasn	8.43857e-07	0.305926	0.729	0.528	0.0272439
Slc4a4	1.21583e-07	0.306171	0.961	0.952	0.00392531
Dusp7	1.17708e-11	0.306241	0.508	0.198	3.8002e-07
Clic1	1.21929e-07	0.306251	0.961	0.881	0.00393648
Vamp2	2.08916e-07	0.30674	0.862	0.746	0.00674484
Abcc4	7.14938e-11	0.307344	0.586	0.274	2.30818e-06
Dach1	1.01079e-09	0.307701	0.641	0.329	3.26335e-05
Ptpn14	1.39226e-07	0.307767	0.564	0.317	0.0044949
Rps6ka3	1.94889e-10	0.307971	0.68	0.385	6.292e-06
Pafah1b1	7.56782e-08	0.308009	0.878	0.718	0.00244327
Tmem165	4.91148e-07	0.308088	0.663	0.433	0.0158567
Fads1	1.09416e-08	0.308125	0.696	0.421	0.00035325
Emc2	1.76936e-08	0.308206	0.702	0.484	0.000571237
Trim8	5.5871e-08	0.308315	0.762	0.52	0.0018038
Kras	3.78755e-11	0.308495	0.613	0.29	1.22281e-06
Ppp2ca	5.9288e-08	0.308935	0.923	0.861	0.00191411
Pcbp1	4.11891e-09	0.308942	0.978	0.94	0.000132979
Art3	4.31267e-13	0.310075	0.436	0.131	1.39235e-08
Srrm1	4.43012e-09	0.310105	0.729	0.456	0.000143026
Khdc4	1.51478e-11	0.310149	0.558	0.258	4.89047e-07
Pkd2	8.82647e-08	0.310232	0.862	0.73	0.00284962
Sema3b	1.45725e-08	0.310294	0.785	0.52	0.000470475
Phactr4	5.74128e-07	0.310356	0.691	0.48	0.0185357
Mapkapk2	4.30975e-08	0.310509	0.862	0.663	0.0013914
Slc7a8	2.83607e-08	0.310737	0.768	0.552	0.000915626
Yme1l1	2.61027e-07	0.310762	0.773	0.54	0.00842726
Bmpr1a	4.06219e-09	0.310959	0.696	0.421	0.000131148
Car12	1.58018e-07	0.311055	0.917	0.821	0.0051016
Arl2bp	7.90098e-07	0.311259	0.696	0.496	0.0255083
Clip1	1.9156e-09	0.311413	0.608	0.321	6.18452e-05
Fam120a	1.49783e-08	0.31251	0.873	0.694	0.000483574
Ppp1r16b	5.5589e-07	0.312632	0.773	0.579	0.0179469
U2af2	9.93711e-08	0.312684	0.773	0.575	0.0032082
Apbb2	5.05506e-07	0.312774	0.713	0.524	0.0163203
Plscr3	6.36747e-12	0.312877	0.564	0.238	2.05574e-07
Slc25a36	2.40281e-08	0.313171	0.751	0.567	0.000775747
Nt5e	1.9625e-09	0.313245	0.68	0.397	6.33594e-05
Cldn1	5.17928e-11	0.313376	0.436	0.167	1.67213e-06
Ormdl3	5.35579e-10	0.313789	0.641	0.337	1.72912e-05
Bmp7	8.2462e-09	0.313825	0.735	0.476	0.000266229
Ube2q1	6.42509e-08	0.313852	0.796	0.623	0.00207434
Tnfaip1	1.78983e-09	0.313997	0.718	0.448	5.77846e-05
Rab10	2.47166e-07	0.314013	0.823	0.663	0.00797975
Flnb	1.67384e-07	0.314295	0.818	0.631	0.005404
Calm1	2.0842e-08	0.315106	0.961	0.925	0.000672883
Nipsnap2	8.26351e-08	0.315404	0.74	0.508	0.00266787
Mdk	4.70821e-07	0.315441	0.851	0.647	0.0152005
Pdgfra	5.59932e-11	0.315514	0.635	0.341	1.80774e-06
Rbm39	6.31711e-07	0.315591	0.961	0.873	0.0203948
Tap2	1.06163e-07	0.315636	0.613	0.385	0.00342747
Btg2	5.1957e-11	0.315958	0.547	0.242	1.67743e-06
Cdh11	8.16799e-14	0.315999	0.436	0.115	2.63703e-09
Prrc2b	3.32613e-07	0.316047	0.829	0.631	0.0107384
Xrn2	1.5849e-10	0.316052	0.63	0.313	5.11686e-06
Rnf44	2.34491e-07	0.316546	0.823	0.647	0.00757053
Osmr	1.64195e-12	0.316928	0.436	0.143	5.30103e-08
Hspa4	2.53976e-08	0.316991	0.851	0.687	0.000819963
C77080	1.35938e-06	0.317239	0.635	0.409	0.0438877
Tsn	1.77078e-07	0.317337	0.751	0.508	0.00571696
Col12a1	3.34355e-09	0.317357	0.481	0.214	0.000107946
Rps6	5.62542e-11	0.317675	0.994	0.976	1.81617e-06
Iffo1	3.95429e-10	0.317775	0.58	0.29	1.27664e-05
Ppp2r5c	1.74209e-07	0.317795	0.79	0.639	0.00562435
Mmrn2	2.01909e-07	0.318224	0.68	0.444	0.00651862
Afap1	1.92796e-08	0.318336	0.552	0.302	0.000622443
H2-DMa	7.27027e-13	0.31844	0.497	0.175	2.34721e-08
Purb	2.03862e-07	0.318668	0.773	0.556	0.0065817
Tubb2a	7.49837e-08	0.318784	0.74	0.5	0.00242085
Ppp1cb	3.42776e-10	0.318794	0.923	0.79	1.10665e-05
Ntn4	4.00065e-07	0.318902	0.652	0.429	0.0129161
Plk2	4.12536e-11	0.318981	0.442	0.159	1.33187e-06
Tmem245	1.356e-09	0.319361	0.663	0.385	4.37783e-05
Lsm14a	2.63217e-09	0.31963	0.785	0.48	8.49796e-05
Ccdc80	8.8148e-11	0.319908	0.514	0.21	2.84586e-06
Ext2	8.27517e-08	0.319941	0.718	0.528	0.00267164
Txn1	7.16147e-11	0.319987	0.983	0.96	2.31208e-06
Uaca	2.76339e-08	0.320179	0.691	0.456	0.00089216
Plec	3.57575e-07	0.320249	0.713	0.508	0.0115443
Zc3h14	4.69464e-09	0.320715	0.657	0.401	0.000151567
Ssbp4	3.30694e-07	0.321332	0.718	0.476	0.0106764
Spcs3	4.85651e-08	0.321374	0.696	0.444	0.00156793
Capg	7.94923e-15	0.321596	0.558	0.202	2.56641e-10
Taok1	4.92218e-10	0.32173	0.74	0.468	1.58913e-05
Chpf2	1.99975e-08	0.321783	0.613	0.357	0.000645618
Phactr2	7.9231e-07	0.323018	0.641	0.405	0.0255797
Arpc5	5.04707e-09	0.323037	0.912	0.825	0.000162945
B230219D22Rik	1.32284e-06	0.323365	0.724	0.599	0.0427079
Anp32b	3.59314e-09	0.32376	0.768	0.516	0.000116004
Cpne3	1.53188e-09	0.32487	0.68	0.429	4.94567e-05
H3f3a	2.09712e-13	0.325249	0.994	0.984	6.77057e-09
Cr1l	4.13192e-09	0.325305	0.696	0.456	0.000133399
Trio	1.7623e-10	0.325305	0.558	0.258	5.68957e-06
Kpnb1	9.14925e-09	0.325398	0.729	0.52	0.000295384
Man2a1	3.98562e-07	0.325795	0.801	0.579	0.0128676
Arf3	1.53727e-06	0.325861	0.901	0.698	0.0496307
Top2b	2.07634e-09	0.325873	0.713	0.421	6.70346e-05
Ctsc	8.78189e-11	0.325906	0.641	0.31	2.83523e-06
Tnrc6b	9.38181e-13	0.326172	0.597	0.254	3.02892e-08
Ppp1cc	8.85319e-09	0.326176	0.928	0.825	0.000285825
Ptprg	2.70427e-07	0.326221	0.691	0.452	0.00873073
Capzb	2.40022e-07	0.326306	0.95	0.79	0.00774911
Ighm	5.07579e-15	0.326478	0.475	0.131	1.63872e-10
Chmp2b	3.32463e-09	0.326679	0.768	0.48	0.000107336
Kremen1	6.87604e-07	0.326695	0.613	0.397	0.0221993
Wls	1.45978e-08	0.326701	0.956	0.889	0.00047129
Vwa5a	2.15283e-10	0.326936	0.613	0.321	6.95041e-06
Cyp26b1	6.8106e-18	0.326966	0.37	0.048	2.1988e-13
Flt1	8.84559e-07	0.327355	0.724	0.544	0.028558
Top1mt	1.26124e-07	0.327878	0.53	0.325	0.0040719
Eps15	2.32211e-09	0.327898	0.74	0.452	7.49692e-05
Snx5	1.99218e-09	0.328057	0.878	0.698	6.43174e-05
Usf2	5.86476e-07	0.328072	0.773	0.579	0.0189344
Rragc	1.36814e-08	0.328492	0.818	0.591	0.000441703
Psmb8	1.69217e-09	0.329069	0.657	0.369	5.46317e-05
Kctd12b	1.16816e-12	0.329488	0.448	0.147	3.77141e-08
Ss18	1.43302e-09	0.329621	0.663	0.373	4.62652e-05
Ube2h	6.31343e-09	0.330014	0.757	0.524	0.000203829
Lgals9	4.3506e-11	0.330564	0.652	0.337	1.40459e-06
Hnrnpf	3.39048e-08	0.331104	0.934	0.865	0.00109462
Mllt6	1.26951e-08	0.331216	0.796	0.536	0.000409863
Capza2	2.86526e-08	0.331474	0.89	0.75	0.000925048
Ezr	1.45212e-10	0.331535	0.978	0.944	4.68817e-06
Hlx	4.47655e-09	0.331943	0.414	0.175	0.000144525
Tead1	2.77593e-10	0.331957	0.685	0.425	8.96208e-06
Lmcd1	7.96363e-08	0.332521	0.613	0.377	0.00257106
Ltbp3	6.78841e-08	0.332583	0.845	0.623	0.00219164
Cyfip1	7.45375e-10	0.332679	0.696	0.409	2.40644e-05
Capn2	7.87291e-08	0.332906	0.84	0.647	0.00254177
Pum1	2.5212e-09	0.333053	0.735	0.437	8.13971e-05
Irgm2	6.8429e-13	0.33312	0.569	0.242	2.20923e-08
Maged2	9.35897e-12	0.333683	0.597	0.258	3.02154e-07
Birc6	2.58097e-09	0.334137	0.751	0.504	8.33265e-05
Cetn3	6.57194e-08	0.334152	0.635	0.401	0.00212175
Sorbs3	2.74121e-11	0.334796	0.635	0.306	8.84999e-07
Mbnl2	1.44457e-07	0.335147	0.757	0.567	0.00466378
Gpbp1l1	1.27059e-11	0.33521	0.735	0.405	4.1021e-07
Fam168b	2.37536e-08	0.335529	0.84	0.631	0.000766884
Cds2	6.99553e-09	0.336199	0.862	0.651	0.000225851
Plxnd1	2.15088e-08	0.336276	0.762	0.536	0.000694412
Huwe1	2.29149e-09	0.336294	0.901	0.714	7.39806e-05
Cd47	1.0931e-09	0.336307	0.906	0.762	3.52908e-05
Wdr26	1.48269e-09	0.336492	0.823	0.563	4.78685e-05
Lpin2	1.12451e-07	0.336592	0.729	0.484	0.00363049
Gdi1	9.50767e-08	0.336889	0.762	0.54	0.00306955
Timp1	5.3118e-17	0.337332	0.331	0.032	1.71491e-12
Dhx15	1.93767e-09	0.337392	0.84	0.623	6.25578e-05
Fkbp1a	6.93087e-10	0.337922	0.95	0.877	2.23763e-05
Crk	1.61786e-07	0.33851	0.862	0.667	0.00522325
Ctsd	1.11404e-14	0.338768	1	0.996	3.59668e-10
Arcn1	2.77149e-09	0.33878	0.829	0.611	8.94776e-05
Cnbp	8.60055e-09	0.338982	0.978	0.917	0.000277669
Paip1	1.03018e-10	0.339609	0.691	0.409	3.32592e-06
H2afy	6.05106e-09	0.339714	0.773	0.556	0.000195358
Ddr1	4.022e-09	0.339897	0.923	0.762	0.00012985
Cdh5	6.93807e-07	0.34024	0.718	0.508	0.0223996
Cdc42ep1	4.43862e-09	0.340269	0.74	0.488	0.000143301
Mia2	1.75494e-08	0.340274	0.912	0.714	0.000566583
Golm1	1.51113e-14	0.340378	0.547	0.19	4.8787e-10
Kdm2a	4.22321e-10	0.340519	0.552	0.27	1.36346e-05
Eif4ebp2	1.09487e-07	0.340609	0.89	0.79	0.00353478
Parp4	7.71199e-13	0.340701	0.613	0.258	2.48982e-08
Morf4l1	1.24027e-10	0.341502	0.989	0.917	4.0042e-06
Grn	1.53905e-09	0.341742	0.978	0.933	4.96881e-05
Kctd12	3.14117e-08	0.342618	0.729	0.476	0.00101413
Vmp1	1.40811e-08	0.343042	0.867	0.73	0.000454609
Sema4a	6.8858e-09	0.343862	0.762	0.516	0.000222308
Ppp1r2	5.32879e-08	0.344425	0.895	0.714	0.0017204
Slc48a1	2.03463e-08	0.344547	0.939	0.889	0.000656881
Dpysl3	4.73222e-16	0.344898	0.37	0.063	1.5278e-11
Fbn1	3.54872e-11	0.344993	0.597	0.286	1.1457e-06
Itga4	6.85536e-13	0.345107	0.42	0.115	2.21325e-08
Ipo7	1.03213e-08	0.345167	0.74	0.524	0.000333223
Elk4	6.76555e-11	0.345389	0.735	0.44	2.18426e-06
Cast	9.48688e-08	0.345678	0.569	0.325	0.00306284
Arl4c	1.89072e-14	0.345684	0.552	0.198	6.10417e-10
Rab31	1.10526e-12	0.345911	0.564	0.238	3.56835e-08
Pdcd6ip	6.01445e-10	0.346098	0.873	0.675	1.94176e-05
Sorbs2	5.86047e-11	0.346464	0.619	0.302	1.89205e-06
Trpm7	1.44595e-09	0.346634	0.762	0.532	4.66824e-05
Hexa	1.62005e-08	0.347122	0.829	0.647	0.000523033
Lmna	6.66562e-10	0.347198	0.928	0.714	2.152e-05
Etf1	7.22534e-10	0.348136	0.856	0.627	2.3327e-05
Spop	2.35547e-08	0.348137	0.785	0.532	0.000760462
Spag9	2.8182e-10	0.348421	0.807	0.607	9.09855e-06
Sppl2a	1.09443e-09	0.348621	0.807	0.54	3.53337e-05
Pak1	1.01565e-06	0.349145	0.751	0.575	0.0327901
C1qtnf1	1.83234e-13	0.349383	0.525	0.187	5.9157e-09
Lrrc32	5.51349e-08	0.349652	0.503	0.27	0.00178003
Arf1	3.71975e-10	0.349674	0.972	0.929	1.20092e-05
Utrn	1.08409e-09	0.349794	0.586	0.31	3.49999e-05
Snrnp70	8.35205e-09	0.349803	0.878	0.742	0.000269646
Mtpn	3.08076e-08	0.350503	0.862	0.71	0.000994624
Erf	4.33968e-13	0.350505	0.613	0.286	1.40107e-08
Tmpo	1.3916e-08	0.350732	0.707	0.46	0.000449278
S100a4	2.10174e-10	0.351083	0.525	0.23	6.78548e-06
Vat1	8.38349e-09	0.351088	0.635	0.389	0.000270661
Tmem59	5.03413e-12	0.351251	0.978	0.96	1.62527e-07
Tnks2	9.242e-08	0.351551	0.785	0.603	0.00298378
Cyth4	7.54607e-12	0.351624	0.392	0.111	2.43625e-07
Sh3d19	1.19769e-12	0.351723	0.707	0.357	3.86674e-08
Arhgap23	4.12607e-13	0.35218	0.558	0.23	1.3321e-08
Creb3l2	2.20364e-11	0.352395	0.801	0.516	7.11444e-07
Ubr4	7.08306e-10	0.352416	0.851	0.631	2.28676e-05
Dnajc5	5.65863e-10	0.352717	0.845	0.583	1.82689e-05
Slc44a2	6.59286e-07	0.352935	0.768	0.532	0.0212851
Ifngr1	3.04368e-08	0.353018	0.785	0.571	0.000982652
Tgfbi	1.887e-10	0.353534	0.657	0.337	6.09217e-06
Khsrp	2.01908e-10	0.353734	0.669	0.405	6.5186e-06
Pdap1	1.13864e-09	0.353918	0.751	0.5	3.67611e-05
Cfl2	1.62448e-11	0.353934	0.818	0.556	5.24463e-07
Oxr1	8.078e-10	0.353984	0.613	0.341	2.60798e-05
Rbp1	1.42994e-10	0.354052	0.635	0.337	4.61656e-06
Hnrnpul2	1.28697e-07	0.354269	0.901	0.754	0.00415499
Klf3	1.12311e-10	0.354472	0.702	0.429	3.62595e-06
Shisa3	2.72934e-09	0.354734	0.635	0.365	8.81166e-05
Foxc1	4.323e-11	0.354895	0.635	0.333	1.39568e-06
Bclaf1	2.90902e-11	0.355232	0.746	0.437	9.39177e-07
Sdc4	7.7416e-09	0.35538	0.994	0.992	0.000249938
Arhgap1	7.56431e-11	0.355773	0.856	0.583	2.44214e-06
Eif2s3x	7.59435e-09	0.355802	0.796	0.56	0.000245184
Hist1h1c	5.03439e-10	0.355905	0.84	0.631	1.62535e-05
Picalm	1.46566e-09	0.355963	0.961	0.869	4.73187e-05
Brd2	1.05866e-09	0.356166	0.851	0.623	3.41787e-05
Cdc42	1.90475e-11	0.356261	0.967	0.929	6.14949e-07
Vasp	1.84309e-07	0.356519	0.751	0.54	0.00595043
Spag7	1.64373e-14	0.356564	0.707	0.353	5.3068e-10
Cpn1	7.62044e-07	0.356627	0.779	0.651	0.0246026
Gna12	4.07407e-09	0.357496	0.901	0.73	0.000131531
Man2a2	4.02215e-10	0.357514	0.674	0.397	1.29855e-05
Lima1	5.04973e-08	0.357956	0.746	0.532	0.0016303
Srsf9	1.48651e-10	0.359519	0.74	0.468	4.79918e-06
Add3	2.18029e-10	0.35984	0.818	0.56	7.03907e-06
Kmt2e	1.41763e-11	0.360995	0.751	0.456	4.57683e-07
Lgals3	3.04099e-07	0.362003	0.785	0.579	0.00981783
Dock4	1.81438e-17	0.362093	0.508	0.143	5.85774e-13
Sri	5.57631e-10	0.362132	0.895	0.738	1.80031e-05
Irf8	1.01402e-15	0.362302	0.492	0.143	3.27375e-11
Zfp503	2.43412e-10	0.362933	0.845	0.619	7.85857e-06
Eln	1.00411e-12	0.362951	0.442	0.147	3.24178e-08
Alpl	2.78141e-08	0.36303	0.978	0.893	0.000897977
Hmgb2	9.71215e-10	0.363495	0.602	0.325	3.13557e-05
Kif1c	8.87597e-10	0.363538	0.829	0.647	2.86561e-05
Cs	1.73705e-09	0.36363	0.939	0.817	5.60806e-05
Akap12	1.81993e-15	0.364151	0.558	0.19	5.87565e-11
Irf2bpl	4.04197e-11	0.364209	0.657	0.373	1.30495e-06
Ywhah	7.30359e-08	0.364246	0.845	0.71	0.00235796
Zeb2	4.54445e-12	0.364455	0.657	0.341	1.46718e-07
Gdf10	3.73694e-09	0.364711	0.724	0.452	0.000120647
Glul	3.62457e-10	0.365	0.961	0.956	1.17019e-05
Csf2ra	2.48155e-13	0.365111	0.381	0.095	8.01168e-09
Nap1l1	1.0958e-08	0.365464	0.862	0.79	0.00035378
Ncl	1.20565e-11	0.365639	0.956	0.889	3.89245e-07
Sulf1	1.37926e-13	0.365922	0.547	0.214	4.45294e-09
H2-DMb1	2.22326e-13	0.36597	0.669	0.313	7.17778e-09
Map7d1	1.04546e-09	0.366124	0.807	0.56	3.37527e-05
Ywhag	1.95592e-09	0.366382	0.856	0.706	6.31468e-05
Fam3c	8.31358e-14	0.366643	0.602	0.25	2.68404e-09
Itga6	1.0285e-11	0.366713	0.691	0.397	3.32052e-07
Lzts3	1.46968e-12	0.36741	0.641	0.313	4.74486e-08
Steap2	3.66645e-09	0.367769	0.762	0.508	0.000118371
C1ra	6.6358e-15	0.368024	0.619	0.238	2.14237e-10
Zmiz1	5.15736e-08	0.368353	0.779	0.567	0.00166506
Efnb1	9.62067e-09	0.368553	0.713	0.476	0.000310603
Mir22hg	1.95759e-11	0.368795	0.558	0.274	6.32009e-07
Fcho2	1.70403e-13	0.368892	0.735	0.381	5.50145e-09
Ogt	2.82383e-10	0.369511	0.89	0.679	9.11675e-06
Pdk2	4.90845e-09	0.369865	0.95	0.841	0.000158469
Myo1c	5.21302e-07	0.370727	0.912	0.853	0.0168302
Mcl1	2.15047e-10	0.370751	0.95	0.829	6.9428e-06
Arhgef2	1.00371e-11	0.371592	0.624	0.317	3.24047e-07
Ralb	1.16938e-12	0.371652	0.773	0.488	3.77536e-08
Akt1	7.10988e-09	0.372114	0.796	0.563	0.000229542
Lrp1	2.77787e-09	0.373056	0.862	0.667	8.96834e-05
Nedd9	1.68071e-11	0.373297	0.635	0.349	5.42619e-07
Asah1	1.20479e-09	0.373704	0.79	0.556	3.88966e-05
Wdfy3	3.74521e-10	0.373963	0.851	0.607	1.20914e-05
Pcna	1.04021e-09	0.374545	0.707	0.429	3.35831e-05
Anp32a	1.30075e-12	0.375581	0.669	0.321	4.19948e-08
Srgap2	1.86941e-15	0.37649	0.646	0.282	6.0354e-11
Bicc1	3.11942e-11	0.376538	0.829	0.591	1.0071e-06
Tgfbr3	1.52559e-10	0.376563	0.691	0.425	4.92538e-06
Ets2	1.58763e-09	0.376616	0.801	0.583	5.12568e-05
Ehd4	2.27601e-09	0.376751	0.702	0.44	7.34811e-05
Ndrg1	8.9183e-13	0.376756	1	0.988	2.87927e-08
Cyyr1	9.49086e-10	0.376832	0.575	0.321	3.06412e-05
Fgg	1.08329e-14	0.376915	0.354	0.063	3.49741e-10
Actr3	1.62813e-10	0.377289	0.912	0.718	5.25642e-06
Lcp1	1.78907e-14	0.37811	0.541	0.202	5.77601e-10
Rasl11a	1.28878e-08	0.380224	0.74	0.532	0.000416083
Dcdc2a	1.69702e-16	0.380571	0.464	0.119	5.47883e-12
Cdv3	3.66733e-11	0.38065	0.796	0.548	1.184e-06
Ctdsp2	5.60082e-13	0.381026	0.956	0.837	1.80822e-08
Tmem184b	2.54593e-11	0.381124	0.657	0.365	8.21953e-07
Hnrnpd	1.61476e-11	0.381301	0.729	0.421	5.21324e-07
Tcim	7.54753e-07	0.381378	0.757	0.623	0.0243672
Loxl1	6.67198e-07	0.381905	0.751	0.512	0.0215405
Hnrnpdl	1.32696e-10	0.382369	0.785	0.552	4.28409e-06
Net1	1.31426e-09	0.382788	0.746	0.5	4.24309e-05
Fgfr1	1.80924e-11	0.383219	0.762	0.504	5.84114e-07
Ifitm3	6.56826e-08	0.383574	0.961	0.885	0.00212056
Lama5	8.5574e-08	0.383685	0.84	0.702	0.00276276
Gadd45b	4.20843e-15	0.384102	0.53	0.175	1.35869e-10
P2rx4	1.02882e-10	0.384423	0.818	0.528	3.32153e-06
Ginm1	1.00026e-10	0.385228	0.829	0.615	3.22933e-06
Rap1b	3.90633e-12	0.385256	0.945	0.877	1.26116e-07
Pcolce	4.27295e-08	0.385386	0.956	0.893	0.00137952
Cdc14a	5.74824e-13	0.385699	0.63	0.294	1.85582e-08
Cirbp	1.88623e-13	0.386027	0.796	0.433	6.08969e-09
Ptbp3	1.42394e-10	0.386892	0.807	0.552	4.59719e-06
Arhgef18	1.46375e-09	0.387057	0.845	0.687	4.72573e-05
Ces1g	1.48393e-06	0.387251	0.807	0.623	0.0479088
Slc31a2	4.86668e-12	0.38781	0.702	0.405	1.57121e-07
Lmo7	2.55412e-09	0.388217	0.757	0.524	8.24597e-05
Arhgdia	2.16293e-13	0.388943	1	0.94	6.98303e-09
Trim35	5.82771e-13	0.389029	0.663	0.333	1.88148e-08
Arglu1	1.74232e-09	0.389727	0.851	0.663	5.62508e-05
Lipa	1.00383e-11	0.390045	0.945	0.909	3.24087e-07
Snhg11	6.97784e-10	0.390624	0.591	0.306	2.2528e-05
Atxn2l	1.08064e-11	0.390973	0.729	0.448	3.48883e-07
Robo2	1.07341e-13	0.391293	0.635	0.286	3.46551e-09
Ttyh3	6.08424e-15	0.392023	0.552	0.214	1.9643e-10
Nde1	6.44416e-13	0.392404	0.624	0.274	2.0805e-08
Oaz2	2.8027e-09	0.392518	0.934	0.798	9.04851e-05
Plin3	2.34314e-11	0.392694	0.724	0.433	7.56483e-07
Pamr1	4.00899e-11	0.392752	0.497	0.194	1.2943e-06
Irgm1	3.85996e-13	0.393341	0.68	0.349	1.24619e-08
Rpl12	3.32313e-13	0.394784	1	0.956	1.07287e-08
Cbx6	8.20372e-11	0.396299	0.779	0.496	2.64857e-06
Cd151	8.96387e-10	0.396512	0.939	0.849	2.89399e-05
Fcer1g	2.83881e-13	0.396542	0.619	0.302	9.16511e-09
Zfand5	1.68037e-09	0.396787	0.84	0.647	5.42507e-05
Lamc1	1.08211e-12	0.396842	0.691	0.361	3.49358e-08
Kctd17	5.67104e-11	0.396926	0.818	0.52	1.8309e-06
Elmo2	1.66605e-09	0.397145	0.691	0.448	5.37884e-05
Srsf1	4.71931e-11	0.397186	0.878	0.698	1.52363e-06
Marcksl1	8.26964e-11	0.397325	0.575	0.302	2.66985e-06
Hprt	4.09366e-10	0.397331	0.796	0.56	1.32164e-05
Cstb	4.48303e-10	0.39746	0.928	0.853	1.44735e-05
Cd38	9.83142e-13	0.397489	0.569	0.262	3.17407e-08
Setd7	6.33846e-18	0.397607	0.713	0.294	2.04637e-13
Ddn	4.74199e-08	0.39841	0.713	0.46	0.00153095
Piezo1	1.99709e-12	0.398795	0.779	0.433	6.4476e-08
Dync1i2	3.18353e-11	0.398855	0.757	0.5	1.0278e-06
R3hdml	1.80412e-24	0.400514	0.392	0.016	5.82461e-20
Selenof	1.74587e-14	0.40104	0.978	0.925	5.63654e-10
Elovl5	3.00598e-12	0.401166	0.713	0.421	9.7048e-08
Il10rb	3.79027e-11	0.401788	0.729	0.472	1.22369e-06
Schip1	8.46884e-18	0.402279	0.602	0.198	2.73416e-13
Nr2f2	3.03094e-09	0.402287	0.906	0.778	9.78537e-05
Card10	4.78797e-12	0.402816	0.873	0.623	1.5458e-07
H1f0	1.90739e-10	0.404663	0.945	0.853	6.15802e-06
Pnisr	6.69871e-13	0.405221	0.707	0.373	2.16268e-08
Ptp4a2	3.60377e-11	0.405667	0.851	0.671	1.16348e-06
Fkbp9	2.58092e-11	0.406236	0.851	0.631	8.3325e-07
Cpd	5.34476e-09	0.406263	0.807	0.659	0.000172555
Mertk	5.38373e-14	0.406594	0.613	0.266	1.73814e-09
Adam9	1.26977e-10	0.406613	0.746	0.5	4.09945e-06
Tmem123	3.52582e-12	0.409381	0.751	0.472	1.13831e-07
Fermt2	5.01941e-12	0.410022	0.818	0.563	1.62052e-07
Ctnnb1	1.89602e-14	0.41089	0.983	0.96	6.1213e-10
R3hdm4	2.74995e-13	0.411163	0.834	0.512	8.8782e-09
Agpat1	1.11967e-17	0.411818	0.74	0.333	3.61485e-13
Rnf213	1.47658e-14	0.411883	0.657	0.31	4.76713e-10
Rbbp4	5.30484e-12	0.41192	0.89	0.687	1.71267e-07
Mid1ip1	1.18182e-13	0.411988	0.702	0.369	3.8155e-09
Aqp6	1.06901e-11	0.412387	0.586	0.27	3.45131e-07
Osbpl5	8.6739e-13	0.412616	0.674	0.361	2.80037e-08
Eml1	2.47427e-11	0.412779	0.514	0.23	7.98819e-07
Mme	2.16665e-13	0.41291	0.785	0.46	6.99504e-09
Pnrc2	3.85465e-12	0.414236	0.773	0.508	1.24447e-07
Nebl	8.19896e-17	0.414535	0.492	0.139	2.64703e-12
Thbs1	1.0106e-11	0.414585	0.724	0.425	3.26271e-07
Tm4sf1	5.21331e-09	0.414677	0.967	0.933	0.000168312
Efhd2	9.89183e-11	0.414755	0.619	0.333	3.19358e-06
Cnn3	5.54024e-12	0.415108	0.939	0.837	1.78867e-07
Ywhab	2.18621e-12	0.415719	0.967	0.905	7.05819e-08
Slc7a9	1.01945e-10	0.415935	0.884	0.687	3.29129e-06
Gprc5c	5.32817e-11	0.416041	0.851	0.635	1.7202e-06
Adamts1	8.53405e-08	0.416177	0.729	0.563	0.00275522
Tpm3	8.46003e-13	0.416549	0.878	0.611	2.73132e-08
Rpl10-ps3	1.28963e-12	0.41666	0.785	0.472	4.16356e-08
Caprin1	1.78803e-11	0.416816	0.917	0.766	5.77264e-07
Ntrk3	3.0158e-19	0.417589	0.525	0.127	9.7365e-15
Rsrp1	5.79446e-16	0.417747	0.978	0.956	1.87074e-11
Lamb1	6.38033e-11	0.418412	0.912	0.698	2.05989e-06
Leprot	2.1653e-12	0.41864	0.79	0.544	6.99066e-08
Csde1	1.62617e-12	0.418875	0.945	0.869	5.25008e-08
Cd81	3.40046e-19	0.418945	1	0.996	1.09784e-14
Cd164	5.91881e-13	0.419574	0.95	0.905	1.91089e-08
Pxdn	8.20722e-14	0.419628	0.696	0.381	2.6497e-09
Gpsm3	1.24149e-10	0.419657	0.735	0.496	4.00814e-06
Inf2	1.11853e-13	0.42002	0.702	0.353	3.61118e-09
Nfat5	2.26871e-12	0.420265	0.74	0.405	7.32452e-08
Rpl9-ps6	3.99105e-12	0.42093	0.851	0.591	1.28851e-07
Slc39a1	6.36604e-12	0.420945	0.862	0.639	2.05528e-07
Sema3f	1.70566e-11	0.42199	0.74	0.484	5.50671e-07
Igf2r	1.67048e-12	0.4223	0.751	0.456	5.39315e-08
Cdc42bpb	8.10508e-13	0.422749	0.757	0.44	2.61672e-08
Emp1	4.68017e-14	0.423462	0.569	0.238	1.51099e-09
Rbms1	6.79829e-11	0.424829	0.691	0.433	2.19483e-06
Slc25a4	2.9422e-15	0.426206	1	0.964	9.4989e-11
Crb2	2.49453e-12	0.426428	0.58	0.266	8.05358e-08
Golim4	6.03098e-13	0.427471	0.674	0.349	1.9471e-08
Sptlc2	1.16666e-11	0.428114	0.812	0.591	3.76657e-07
Csf1r	1.66484e-14	0.428235	0.669	0.321	5.37495e-10
Cdkn1b	2.59281e-16	0.428454	0.674	0.298	8.37089e-12
Parva	8.45984e-13	0.428741	0.917	0.79	2.73126e-08
Ctnna1	7.55853e-14	0.429174	0.967	0.889	2.44027e-09
Rcn2	1.24671e-14	0.430322	0.768	0.405	4.025e-10
Rab12	1.57991e-14	0.430445	0.702	0.341	5.10074e-10
Npl	1.46028e-12	0.430593	0.691	0.369	4.71451e-08
Amotl2	3.12038e-10	0.430724	0.829	0.583	1.00741e-05
Agtr1a	1.43143e-09	0.43106	0.823	0.599	4.62137e-05
Son	4.19815e-12	0.431219	0.878	0.718	1.35537e-07
Myadm	3.44061e-13	0.43271	0.718	0.397	1.1108e-08
Tmem106a	1.97745e-11	0.432802	0.917	0.75	6.3842e-07
Fnbp1	9.11574e-15	0.433566	0.685	0.313	2.94302e-10
Irf1	5.00271e-13	0.433593	0.63	0.313	1.61512e-08
Thsd7a	1.01816e-11	0.433651	0.674	0.393	3.28713e-07
Ppp1r9b	1.18847e-15	0.433715	0.746	0.393	3.83697e-11
Plxdc2	2.21602e-09	0.434119	0.856	0.71	7.15441e-05
Colec12	8.19277e-15	0.435241	0.68	0.333	2.64504e-10
Igkc	1.39304e-13	0.435813	0.459	0.147	4.49744e-09
Fndc3b	3.89802e-15	0.436509	0.608	0.258	1.25848e-10
Leng8	8.86339e-13	0.437052	0.779	0.484	2.86154e-08
Arhgap29	9.34701e-15	0.438408	0.746	0.381	3.01768e-10
Pmepa1	3.70743e-10	0.438429	0.851	0.655	1.19694e-05
Ehd2	8.19658e-11	0.438454	0.757	0.496	2.64626e-06
Lhfp	2.55769e-11	0.438873	0.696	0.433	8.25751e-07
Sema3e	2.03888e-13	0.439543	0.508	0.19	6.58252e-09
Prpf8	1.32252e-11	0.439927	0.878	0.687	4.26976e-07
Tspan15	4.22016e-10	0.440141	0.746	0.48	1.36248e-05
Arvcf	1.11428e-09	0.440231	0.818	0.615	3.59745e-05
Cd2ap	3.8458e-13	0.440269	0.834	0.611	1.24162e-08
Ucp2	2.38182e-09	0.44075	0.862	0.651	7.6897e-05
Cryab	1.70245e-10	0.441626	0.895	0.794	5.49636e-06
Ddx17	6.69531e-12	0.442292	0.95	0.845	2.16158e-07
Eif3m	4.67235e-12	0.442594	0.917	0.798	1.50847e-07
Stat3	1.09417e-13	0.442774	0.796	0.52	3.53253e-09
Cfl1	4.95373e-17	0.443645	0.978	0.968	1.59931e-12
Efnb2	5.5066e-13	0.44381	0.641	0.31	1.7778e-08
Fga	7.42927e-24	0.44381	0.414	0.028	2.39854e-19
Plekhg1	1.85545e-18	0.446001	0.525	0.143	5.99033e-14
Gucy1a1	8.9367e-13	0.446309	0.702	0.401	2.88521e-08
Coro1a	2.12636e-15	0.446866	0.669	0.294	6.86495e-11
Tnfaip2	2.18451e-11	0.447316	0.729	0.48	7.05269e-07
Dazap2	3.08419e-16	0.447392	0.983	0.94	9.95731e-12
Eif4a2	7.05465e-16	0.448082	0.983	0.889	2.27759e-11
Ifitm2	1.74478e-10	0.448381	0.956	0.881	5.63303e-06
Tmem150c	8.08524e-13	0.449519	0.635	0.325	2.61032e-08
Adgrf5	1.51647e-09	0.450464	0.823	0.591	4.89592e-05
Il6st	4.52871e-15	0.450526	0.923	0.774	1.4621e-10
Csrp1	1.34326e-09	0.450674	0.928	0.782	4.33673e-05
St3gal6	3.40982e-12	0.451258	0.79	0.516	1.10086e-07
Ywhaz	2.87509e-20	0.451565	1	0.98	9.28224e-16
Ctsb	7.91843e-23	0.452567	1	0.98	2.55646e-18
Emp3	2.02972e-12	0.4543	0.718	0.421	6.55294e-08
Ass1	1.00004e-16	0.454384	1	1	3.22864e-12
Acss1	1.70939e-11	0.455201	0.972	0.877	5.51878e-07
Tmbim1	3.29613e-13	0.455365	0.834	0.567	1.06415e-08
Cxcl16	1.7199e-13	0.455591	0.856	0.579	5.55269e-09
Mmp23	8.47837e-14	0.456451	0.818	0.56	2.73724e-09
Pdcd4	5.0125e-14	0.457311	0.707	0.405	1.61829e-09
Mafb	2.29278e-11	0.458061	0.785	0.52	7.40223e-07
Ifi27l2a	1.91048e-13	0.459265	0.685	0.377	6.16798e-09
Slc12a2	1.18398e-12	0.459373	0.762	0.484	3.82249e-08
Mbnl1	1.76406e-15	0.459462	0.873	0.591	5.69526e-11
Hmgb1	1.74403e-13	0.459758	0.912	0.758	5.63061e-09
Samhd1	7.14047e-19	0.461405	0.652	0.242	2.3053e-14
Spon1	2.01445e-18	0.463541	0.624	0.246	6.50364e-14
Serpinb6a	2.09603e-12	0.464268	0.823	0.56	6.76704e-08
Rps28	2.60688e-22	0.46431	0.989	0.976	8.41632e-18
Ptprd	3.60529e-14	0.465608	0.812	0.488	1.16397e-09
Ets1	9.06038e-12	0.466277	0.718	0.437	2.92514e-07
Nfkbia	9.84021e-15	0.466529	0.79	0.464	3.17691e-10
2023-09-07	3.27086e-14	0.466547	0.84	0.599	1.056e-09
Pea15a	2.77362e-12	0.467751	0.873	0.631	8.95464e-08
Idh1	7.5206e-15	0.467869	0.989	0.964	2.42803e-10
Hyou1	2.97368e-17	0.467968	0.657	0.282	9.60054e-13
Slc43a2	3.79079e-12	0.46801	0.884	0.675	1.22386e-07
Mcam	8.06484e-14	0.468467	0.646	0.302	2.60373e-09
Scarb2	8.7372e-16	0.468685	0.845	0.571	2.8208e-11
G6pc	1.12611e-11	0.468833	0.912	0.79	3.63566e-07
Vcl	1.93177e-12	0.470219	0.829	0.607	6.23671e-08
Mprip	1.2009e-13	0.471245	0.956	0.865	3.8771e-09
Rbpms	6.77348e-15	0.47183	0.923	0.754	2.18682e-10
Dab2	3.95521e-16	0.473048	0.989	0.944	1.27694e-11
Rhpn1	1.33236e-07	0.474649	0.834	0.683	0.00430154
Eng	9.89167e-09	0.475522	0.978	0.94	0.000319353
Ptma	3.00334e-22	0.475613	1	1	9.69627e-18
Serpine1	1.87641e-14	0.476322	0.448	0.127	6.05799e-10
F11r	1.61597e-14	0.477125	0.895	0.706	5.21715e-10
C1qc	4.68491e-13	0.478168	0.652	0.329	1.51252e-08
Twsg1	3.87445e-16	0.479558	0.779	0.433	1.25087e-11
Rnase4	8.16504e-20	0.479879	0.646	0.226	2.63608e-15
Palld	2.28293e-13	0.48	0.845	0.603	7.37043e-09
Slc7a7	8.90519e-11	0.480381	0.934	0.817	2.87504e-06
Arhgef17	2.28815e-09	0.48045	0.779	0.556	7.38729e-05
Tpp1	3.00125e-15	0.480944	0.939	0.762	9.68954e-11
Plpp3	1.18317e-09	0.482502	0.884	0.77	3.81988e-05
Rps23	7.31452e-25	0.482984	0.994	0.992	2.36149e-20
Lnpep	1.30664e-14	0.483259	0.812	0.5	4.21849e-10
Hnrnpu	6.02886e-16	0.484796	0.978	0.881	1.94642e-11
Cdc42se2	1.26231e-18	0.484925	0.757	0.361	4.07537e-14
Aopep	1.11498e-11	0.484966	0.928	0.841	3.59971e-07
Col15a1	1.31756e-14	0.486874	0.735	0.401	4.25373e-10
Chd4	7.18727e-14	0.487149	0.912	0.71	2.32041e-09
Pls3	8.74708e-13	0.487743	0.796	0.563	2.824e-08
Lasp1	4.01819e-13	0.489456	0.856	0.671	1.29727e-08
Fxyd5	7.6392e-13	0.490066	0.74	0.44	2.46631e-08
St3gal1	6.60844e-15	0.491132	0.713	0.373	2.13354e-10
Itm2b	3.66483e-32	0.49133	1	1	1.18319e-27
Prkar1a	1.23005e-16	0.491942	0.956	0.877	3.97122e-12
Flna	4.79741e-13	0.491974	0.945	0.806	1.54884e-08
Dusp1	1.09145e-12	0.492691	0.884	0.631	3.52376e-08
Emilin1	5.41688e-13	0.493583	0.84	0.563	1.74884e-08
Rhob	4.71603e-13	0.493841	0.845	0.619	1.52257e-08
C4b	7.13251e-25	0.493896	0.564	0.111	2.30273e-20
Aebp1	2.74607e-12	0.495142	0.956	0.837	8.86567e-08
Rhoa	2.62602e-18	0.495148	0.983	0.956	8.47812e-14
Icam1	2.22369e-15	0.496558	0.646	0.27	7.17918e-11
Srsf2	1.09071e-16	0.496884	0.945	0.849	3.52137e-12
Exoc3l2	6.81136e-11	0.497585	0.862	0.671	2.19905e-06
Egfl7	1.46853e-09	0.497762	0.928	0.869	4.74114e-05
Pabpc1	3.4615e-14	0.49973	0.928	0.817	1.11755e-09
Rps27rt	4.32193e-14	0.500344	0.812	0.583	1.39534e-09
Sema5a	6.10372e-16	0.502816	0.713	0.393	1.97058e-11
Dap	3.33604e-18	0.503986	0.796	0.472	1.07704e-13
Ctsl	1.17153e-25	0.504351	0.994	0.992	3.7823e-21
Gnb1	2.55559e-17	0.504906	0.967	0.889	8.25074e-13
Tnfaip8	3.34405e-14	0.505155	0.939	0.905	1.07963e-09
Btg1	3.07864e-16	0.505386	0.818	0.508	9.93938e-12
Lrpprc	1.01734e-16	0.506714	0.713	0.385	3.2845e-12
Nptn	1.0269e-17	0.507101	0.945	0.786	3.31535e-13
Srgap1	2.7774e-20	0.509085	0.619	0.194	8.96684e-16
Plpp1	1.5251e-07	0.509277	0.928	0.889	0.00492378
Chmp4b	7.73445e-13	0.509618	0.834	0.619	2.49707e-08
Laptm5	2.2903e-21	0.510891	0.68	0.234	7.39424e-17
Arpc1b	9.04422e-14	0.511892	0.873	0.631	2.91993e-09
Ifi27	8.60466e-15	0.511992	0.901	0.687	2.77802e-10
Lars2	2.17194e-15	0.512097	0.746	0.464	7.0121e-11
Tapbp	3.77686e-16	0.512309	0.945	0.813	1.21936e-11
Rab1a	1.12497e-20	0.513634	0.967	0.948	3.63197e-16
Arhgap28	2.19715e-20	0.513762	0.624	0.206	7.09349e-16
Serpinb6b	1.5825e-22	0.514265	0.63	0.175	5.10912e-18
Serping1	2.29539e-10	0.514712	0.829	0.698	7.41068e-06
Lgals1	4.87495e-14	0.515329	0.928	0.778	1.57388e-09
Mxra8	1.75984e-17	0.516589	0.779	0.405	5.68163e-13
Cp	4.54521e-17	0.518405	0.707	0.329	1.46742e-12
Rab3b	7.70234e-14	0.519374	0.801	0.556	2.4867e-09
Clec2h	5.14343e-12	0.520033	0.773	0.556	1.66056e-07
Tubb5	5.34151e-16	0.520374	0.923	0.718	1.72451e-11
Comt	3.06715e-18	0.524191	0.967	0.802	9.9023e-14
Bmpr2	1.72003e-13	0.524646	0.818	0.563	5.55311e-09
Myom2	9.8461e-10	0.524885	0.718	0.52	3.17881e-05
Tyrobp	1.46419e-16	0.526301	0.718	0.377	4.72714e-12
Sgk1	3.30295e-10	0.526313	0.917	0.813	1.06636e-05
Zfp36l2	1.10306e-16	0.527544	0.912	0.679	3.56124e-12
Tjp1	4.0136e-13	0.528988	0.807	0.548	1.29579e-08
Iqgap2	3.55001e-17	0.529517	0.785	0.468	1.14612e-12
Sptbn1	2.39871e-18	0.529898	0.978	0.948	7.74425e-14
Macf1	1.37464e-15	0.530112	0.867	0.619	4.43803e-11
Tnc	2.00417e-20	0.531659	0.575	0.155	6.47047e-16
Ptprb	1.5692e-14	0.533878	0.851	0.575	5.06617e-10
Aplp1	4.2458e-16	0.534064	0.768	0.409	1.37076e-11
Marveld1	2.04687e-16	0.534658	0.812	0.48	6.60831e-12
Mpeg1	8.55699e-22	0.53488	0.663	0.222	2.76262e-17
Cd24a	8.75283e-14	0.535037	0.967	0.849	2.82585e-09
Rad21	2.00925e-15	0.537141	0.912	0.81	6.48686e-11
Shroom3	6.15454e-20	0.537359	0.685	0.274	1.98699e-15
Cygb	1.72647e-22	0.538757	0.613	0.163	5.57391e-18
Pecam1	1.49854e-12	0.538953	0.884	0.667	4.83803e-08
Cotl1	2.31265e-20	0.539218	0.923	0.671	7.46638e-16
Arpc2	4.076e-19	0.539602	0.939	0.813	1.31594e-14
Gm47283	5.48622e-16	0.540781	0.967	0.917	1.77123e-11
Aplp2	2.84749e-19	0.543021	0.989	0.96	9.19313e-15
Crip1	1.83482e-13	0.543377	0.934	0.683	5.92371e-09
Rapgef3	2.05834e-17	0.543686	0.84	0.524	6.64537e-13
Slc6a19	3.11835e-14	0.543798	0.967	0.964	1.00676e-09
Tagln	1.41368e-09	0.544622	0.724	0.504	4.56406e-05
Pam	8.50708e-19	0.544654	0.878	0.627	2.74651e-14
Tgm2	1.84546e-16	0.546857	0.939	0.849	5.95808e-12
Hnrnpa3	2.5008e-20	0.547551	0.961	0.825	8.07383e-16
Tuba1b	2.81205e-19	0.548136	0.956	0.869	9.07872e-15
Myo1d	7.92239e-15	0.548242	0.818	0.552	2.55774e-10
Kirrel	2.89363e-26	0.548345	0.63	0.155	9.3421e-22
Pakap.1	1.81469e-18	0.550082	0.807	0.504	5.85873e-14
C1s1	5.64454e-19	0.552093	0.79	0.409	1.82234e-14
Rarres2	8.57501e-17	0.55304	0.845	0.54	2.76844e-12
Ptn	9.78788e-12	0.553465	0.641	0.393	3.16002e-07
Myof	2.07825e-21	0.554135	0.674	0.226	6.70962e-17
Tuba1a	3.68058e-16	0.554748	0.873	0.647	1.18828e-11
Hnrnpk	7.69905e-22	0.554961	1	0.968	2.48564e-17
Dusp3	6.48205e-20	0.555317	0.912	0.651	2.09273e-15
Heg1	6.17961e-15	0.556741	0.779	0.508	1.99509e-10
Pbx1	5.84485e-17	0.558573	0.801	0.496	1.88701e-12
Rbm3	2.10577e-18	0.559625	0.912	0.738	6.79847e-14
Vdac2	1.95886e-23	0.559773	0.983	0.925	6.32418e-19
Sdcbp	9.32589e-19	0.560698	0.878	0.69	3.01086e-14
Cltc	1.09219e-21	0.560798	0.967	0.925	3.52614e-17
Ddx5	3.23135e-29	0.563459	1	0.992	1.04324e-24
Tns2	4.61323e-17	0.56447	0.928	0.762	1.48938e-12
Actr2	2.1188e-18	0.565988	0.878	0.698	6.84056e-14
Sirpa	6.53189e-18	0.566859	0.884	0.603	2.10882e-13
Sh3bgrl	7.53209e-18	0.567839	0.834	0.544	2.43174e-13
Igha	3.81877e-20	0.568022	0.42	0.056	1.23289e-15
Plau	2.68877e-19	0.568815	0.785	0.46	8.68069e-15
Clic4	5.77516e-19	0.570379	0.95	0.798	1.86451e-14
Wasl	7.97554e-19	0.570474	0.873	0.643	2.5749e-14
Lamb2	7.07457e-15	0.570546	0.945	0.81	2.28403e-10
Msi2	1.81531e-19	0.571276	0.84	0.492	5.86072e-15
Lamp1	1.37081e-40	0.572313	1	0.996	4.42567e-36
Ehd3	2.03169e-07	0.573524	0.878	0.794	0.0065593
Ywhae	2.80153e-22	0.574492	0.978	0.937	9.04473e-18
Cap1	1.02335e-28	0.575995	0.768	0.254	3.30388e-24
Eml2	1.79846e-19	0.576256	0.691	0.27	5.80634e-15
Wt1	8.16747e-16	0.576281	0.84	0.579	2.63687e-11
Htra1	1.29058e-18	0.579393	0.972	0.925	4.16664e-14
Arhgap24	1.73502e-18	0.580505	0.934	0.806	5.60152e-14
Kdr	6.88723e-08	0.58182	0.878	0.762	0.00222354
Cavin1	2.89456e-17	0.582412	0.845	0.54	9.34508e-13
Tnfrsf12a	1.58828e-20	0.582599	0.768	0.345	5.12777e-16
Ildr2	5.08093e-17	0.582618	0.818	0.548	1.64038e-12
Qk	5.47557e-17	0.584703	0.895	0.683	1.76779e-12
Cpe	9.97789e-17	0.585359	0.901	0.726	3.22136e-12
Marcks	3.36328e-21	0.585708	0.901	0.516	1.08584e-16
Tmem54	3.84869e-25	0.585964	0.646	0.171	1.24255e-20
Hspg2	7.24266e-16	0.588122	0.884	0.647	2.33829e-11
Lsp1	5.8921e-19	0.588874	0.63	0.238	1.90226e-14
Spns2	7.70334e-19	0.589505	0.79	0.437	2.48702e-14
Cd34	2.61598e-15	0.590439	0.812	0.54	8.4457e-11
Tgfbr2	3.25537e-19	0.59044	0.851	0.567	1.051e-14
Arhgef12	2.95389e-20	0.591933	0.934	0.69	9.53664e-16
Srrm2	1.06978e-17	0.594471	0.928	0.718	3.4538e-13
C1qb	7.74349e-13	0.594707	0.751	0.48	2.49999e-08
Hnrnpl	3.86077e-21	0.595122	0.917	0.651	1.24645e-16
Litaf	4.72408e-21	0.596342	0.801	0.405	1.52517e-16
Csnk1a1	7.04805e-19	0.599726	0.928	0.726	2.27546e-14
Slco2a1	6.65921e-17	0.601189	0.818	0.54	2.14993e-12
Cd59a	2.07136e-15	0.602437	0.895	0.738	6.68738e-11
Epas1	6.64411e-15	0.602675	0.967	0.964	2.14505e-10
Acsl4	5.30254e-20	0.603052	0.812	0.46	1.71192e-15
Clic3	5.31082e-13	0.603208	0.845	0.71	1.7146e-08
2023-09-11	1.73498e-21	0.608346	0.884	0.611	5.60137e-17
Itga3	4.15938e-16	0.609767	0.917	0.71	1.34285e-11
Plac8	2.42133e-26	0.610987	0.724	0.254	7.81728e-22
Vcam1	1.53832e-19	0.611315	0.652	0.234	4.96645e-15
Alcam	1.20638e-21	0.613467	0.762	0.349	3.89481e-17
Lrrfip1	1.5712e-23	0.613825	0.829	0.401	5.07261e-19
App	1.34247e-40	0.614642	1	1	4.33416e-36
Pdgfrb	1.18632e-13	0.614945	0.856	0.667	3.83005e-09
C1qa	1.06307e-17	0.616331	0.746	0.405	3.43211e-13
Iqgap1	9.03217e-21	0.619408	0.89	0.591	2.91604e-16
Dkk2	1.96039e-16	0.621075	0.773	0.433	6.32912e-12
Cfh	8.08487e-16	0.62125	0.956	0.897	2.6102e-11
Agrn	2.36993e-22	0.62185	0.939	0.643	7.65132e-18
Rtn4	5.63714e-26	0.62368	0.961	0.806	1.81995e-21
Galnt10	8.39054e-23	0.630124	0.829	0.48	2.70889e-18
Ssr3	8.2167e-22	0.632142	0.945	0.714	2.65276e-17
Midn	9.78246e-25	0.635129	0.856	0.488	3.15827e-20
Sptan1	2.58611e-23	0.638086	0.945	0.766	8.34925e-19
Anxa5	2.89562e-21	0.639602	0.95	0.794	9.34852e-17
Rps29	3.43565e-41	0.639962	1	0.992	1.1092e-36
Gas6	3.91195e-25	0.641678	0.989	0.913	1.26297e-20
Loxl2	4.06787e-28	0.641885	0.646	0.155	1.31331e-23
Hnf1b	1.73913e-22	0.642214	0.89	0.655	5.61478e-18
Nid1	1.86756e-23	0.644127	0.762	0.377	6.02942e-19
Nox4	3.78187e-19	0.647988	0.928	0.829	1.22098e-14
Mmp2	2.10205e-24	0.649561	0.646	0.171	6.78645e-20
Fat1	8.57097e-23	0.651026	0.801	0.381	2.76714e-18
Junb	1.17287e-34	0.655409	0.751	0.19	3.78662e-30
Gsn	1.4105e-20	0.656178	0.961	0.833	4.55381e-16
Cx3cl1	1.06789e-23	0.656988	0.956	0.702	3.44767e-19
Timp3	8.97587e-43	0.657394	1	1	2.89786e-38
H3f3b	4.92737e-29	0.659924	1	0.988	1.5908e-24
Cadm4	1.41021e-21	0.660845	0.834	0.476	4.55285e-17
Tspan2	2.84264e-22	0.661126	0.657	0.254	9.17745e-18
Anxa2	2.46253e-18	0.665806	0.934	0.754	7.95029e-14
Ahnak	6.82628e-22	0.668511	0.917	0.698	2.20386e-17
Cd52	1.5163e-26	0.676232	0.801	0.333	4.89538e-22
Acpp	4.00943e-25	0.686449	0.663	0.206	1.29445e-20
Zfp36l1	1.45412e-21	0.688974	0.917	0.766	4.69463e-17
Gadd45a	9.51612e-23	0.690217	0.801	0.44	3.07228e-18
Slc51a	1.88933e-25	0.690557	0.967	0.813	6.0997e-21
Hnrnpa0	7.07789e-31	0.693795	0.956	0.75	2.2851e-26
Mylk	3.96119e-22	0.697124	0.945	0.813	1.27887e-17
Actn1	4.16374e-27	0.698779	0.807	0.321	1.34426e-22
Lbh	1.60672e-25	0.69988	0.873	0.512	5.18731e-21
Tcf21	1.47585e-21	0.703563	0.84	0.524	4.76477e-17
Serinc3	4.80394e-37	0.705399	1	0.992	1.55095e-32
Tns3	1.07319e-17	0.705852	0.934	0.77	3.46479e-13
Igfbp7	3.58345e-46	0.708121	1	1	1.15692e-41
Mgat5	1.4635e-21	0.70983	0.834	0.512	4.72491e-17
Synpo	8.63405e-21	0.71403	0.945	0.758	2.7875e-16
Egr1	2.78841e-30	0.714488	0.746	0.21	9.00239e-26
Itgb5	6.00404e-24	0.714907	0.972	0.909	1.93841e-19
Gnai2	6.34039e-26	0.715827	0.967	0.869	2.047e-21
Cyp1b1	2.38468e-25	0.715839	0.773	0.337	7.69895e-21
Msn	5.21588e-25	0.716095	0.917	0.683	1.68395e-20
Hnrnpa1	1.22908e-26	0.71778	0.928	0.627	3.96809e-22
Selenop	9.70795e-45	0.720563	1	1	3.13421e-40
Dpysl2	1.29743e-23	0.721442	0.884	0.556	4.18875e-19
H2-K1	4.7366e-31	0.723429	1	0.996	1.52921e-26
Gpc3	1.00924e-30	0.725857	0.751	0.25	3.25833e-26
Fstl1	4.55969e-29	0.726386	0.757	0.246	1.4721e-24
Ccn2	2.86547e-18	0.732876	1	0.988	9.25116e-14
Neat1	6.41097e-37	0.738989	1	0.984	2.06978e-32
Angptl2	5.64881e-19	0.742218	0.945	0.889	1.82372e-14
Col18a1	3.51306e-28	0.748237	0.983	0.944	1.13419e-23
Col4a2	1.73578e-27	0.753532	0.967	0.849	5.60398e-23
Itgav	1.98484e-29	0.75458	0.967	0.837	6.40805e-25
Ctss	1.67207e-29	0.762793	0.762	0.278	5.39827e-25
Calm2	2.15655e-33	0.765308	0.994	0.933	6.96243e-29
Prss23	1.4846e-27	0.76811	0.823	0.401	4.79303e-23
Igfbp5	1.33351e-13	0.773136	0.994	0.988	4.30523e-09
Serpine2	9.54577e-17	0.775482	0.856	0.623	3.08185e-12
F2r	1.74422e-25	0.778621	0.923	0.671	5.63121e-21
Ripor1	1.58979e-21	0.781876	0.928	0.782	5.13263e-17
Maf	7.45943e-29	0.78283	0.945	0.821	2.40828e-24
Isoc2a	3.85206e-30	0.783699	0.928	0.623	1.24364e-25
Pros1	7.54559e-31	0.784087	0.818	0.306	2.43609e-26
Adm	5.82018e-36	0.788873	0.702	0.135	1.87905e-31
Dpp4	3.07692e-22	0.794984	0.878	0.663	9.93383e-18
Lgals3bp	1.44477e-27	0.796476	0.928	0.655	4.66444e-23
Bcam	2.3399e-25	0.797069	0.978	0.968	7.55436e-21
Fgfbp1	1.65121e-27	0.799805	0.724	0.266	5.33094e-23
Tagln2	1.18786e-30	0.800919	0.983	0.901	3.83501e-26
Nsf	1.56921e-27	0.803131	0.829	0.433	5.0662e-23
Nphs1	3.08689e-22	0.807425	0.895	0.687	9.96602e-18
Axl	1.24707e-28	0.810461	0.895	0.516	4.02617e-24
H2-D1	5.77523e-35	0.812343	1	0.992	1.86453e-30
Npr3	1.10058e-29	0.834804	0.851	0.456	3.55322e-25
H2-Eb1	6.23051e-21	0.836574	0.945	0.845	2.01152e-16
Cxcl12	2.69292e-28	0.837603	0.95	0.81	8.69409e-24
Tpm4	1.36037e-32	0.83915	0.945	0.583	4.39195e-28
H2-Q7	2.43439e-20	0.85623	0.978	0.889	7.85942e-16
Pdpn	3.145e-33	0.856464	0.801	0.317	1.01536e-28
Tsc22d1	3.1105e-31	0.857323	1	0.948	1.00423e-26
Col3a1	3.65438e-30	0.858619	0.807	0.325	1.17982e-25
Plat	2.27653e-17	0.860395	0.956	0.937	7.34978e-13
Ccnd1	8.76658e-34	0.871114	0.967	0.865	2.83029e-29
S100a6	6.54352e-27	0.875414	0.956	0.774	2.11258e-22
Nedd4	1.92785e-34	0.880544	0.967	0.845	6.22407e-30
Enpep	1.21942e-28	0.887102	0.978	0.889	3.9369e-24
Ptpro	6.31568e-25	0.89081	0.901	0.643	2.03902e-20
Fn1	4.99767e-27	0.892387	0.785	0.357	1.6135e-22
Gsta2	9.20965e-32	0.894527	0.956	0.742	2.97334e-27
Igfbp2	6.33127e-22	0.897812	0.464	0.075	2.04405e-17
Col4a4	4.80251e-31	0.904213	0.95	0.81	1.55049e-26
Fus	7.40094e-35	0.904809	0.961	0.762	2.38939e-30
Myl12a	8.91575e-38	0.914402	1	0.948	2.87845e-33
Timp2	2.73159e-31	0.922613	0.972	0.813	8.81893e-27
Laptm4a	2.14572e-47	0.92763	0.994	0.972	6.92747e-43
Nes	2.54602e-30	0.93302	0.862	0.437	8.21982e-26
Slc13a1	1.07059e-35	0.934498	0.978	0.901	3.45639e-31
S100a11	6.01283e-36	0.934676	0.983	0.853	1.94124e-31
H2-Aa	2.02572e-30	0.936311	0.972	0.813	6.54005e-26
Tpm1	1.40161e-35	0.942933	0.961	0.75	4.5251e-31
Pcsk6	2.0037e-33	0.943325	0.818	0.29	6.46894e-29
Col4a1	2.18208e-34	0.946599	0.983	0.905	7.04483e-30
Srsf5	7.55897e-43	0.951174	0.978	0.825	2.44041e-38
Cxcl13	8.48737e-42	0.953214	0.624	0.028	2.74015e-37
Cald1	1.25518e-29	0.958826	0.928	0.714	4.05235e-25
Malat1	1.13254e-35	0.962757	0.95	0.591	3.65641e-31
Actn4	8.57299e-42	0.968502	0.989	0.861	2.76779e-37
Cd74	9.87e-31	0.968558	1	0.988	3.18653e-26
Anxa3	6.48705e-33	0.970902	0.884	0.492	2.09434e-28
Anxa1	6.6786e-36	0.973467	0.867	0.353	2.15619e-31
Gatm	1.26396e-35	0.986106	0.989	0.944	4.0807e-31
Mt2	5.67674e-34	0.991147	0.972	0.778	1.83274e-29
Plod2	2.01481e-36	0.994344	0.796	0.278	6.50483e-32
Clic5	9.41861e-33	0.999956	0.939	0.679	3.0408e-28
H2-Ab1	5.04584e-37	1.03618	0.989	0.921	1.62905e-32
Tmod3	5.57035e-36	1.05137	0.906	0.508	1.79839e-31
Itgb1	1.04437e-42	1.0519	0.989	0.897	3.37176e-38
Vegfa	1.50512e-33	1.05529	0.956	0.873	4.85928e-29
Actb	7.45734e-62	1.06212	1	1	2.4076e-57
Tmsb4x	2.74372e-48	1.07199	1	1	8.85809e-44
Crim1	1.85218e-35	1.09948	0.917	0.603	5.97977e-31
Col1a1	2.36071e-47	1.10119	0.895	0.25	7.62156e-43
Ftl1-ps1	9.14097e-50	1.10674	0.972	0.738	2.95116e-45
Dag1	1.01481e-41	1.10969	0.989	0.837	3.27632e-37
Npnt	3.34222e-40	1.13745	0.972	0.794	1.07903e-35
Apoe	6.52202e-47	1.15068	1	0.976	2.10563e-42
C3	2.40284e-30	1.15068	0.84	0.377	7.75758e-26
Myh9	4.85067e-50	1.19025	1	0.782	1.56604e-45
Slc6a6	1.82823e-50	1.20081	0.983	0.778	5.90244e-46
Cyp24a1	1.42155e-42	1.21235	0.906	0.448	4.58949e-38
Col1a2	1.01422e-40	1.21473	0.95	0.675	3.2744e-36
Cdkn1c	6.42072e-29	1.21854	0.917	0.782	2.07293e-24
B2m	5.73561e-58	1.26825	1	0.972	1.85174e-53
Bgn	2.62205e-48	1.27574	1	0.937	8.4653e-44
Dock8	3.84135e-43	1.31188	0.934	0.54	1.24018e-38
Col4a3	3.48374e-47	1.35953	0.967	0.718	1.12473e-42
Podxl	7.87462e-41	1.44195	1	0.996	2.54232e-36
Vim	1.57027e-49	1.4678	0.989	0.738	5.06961e-45
Sema3g	5.6277e-39	1.48165	0.95	0.853	1.8169e-34
Gm42418	6.36042e-51	1.5047	0.983	0.921	2.05346e-46
Nupr1	1.23635e-35	1.57785	0.961	0.762	3.99157e-31
Mgp	1.64569e-53	1.6022	1	0.984	5.31311e-49
Sparc	2.13855e-58	1.63393	1	0.972	6.90429e-54
Lyz2	7.9036e-57	1.83987	0.956	0.345	2.55168e-52
Nphs2	9.08113e-48	1.87701	0.983	0.933	2.93184e-43
Spp1	1.46566e-58	1.87875	1	0.976	4.73188e-54
Atxn7l3b	1.55834e-06	0.279778	0.768	0.552	0.050311
Scfd1	1.61161e-06	0.258228	0.448	0.23	0.0520308
Tob1	1.61897e-06	0.299049	0.873	0.754	0.0522684
Rnf14	1.62337e-06	0.281163	0.845	0.643	0.0524105
Sf3b1	1.63713e-06	0.316256	0.917	0.786	0.0528547
Anp32e	1.66882e-06	0.256011	0.713	0.512	0.053878
Map4k4	1.68252e-06	0.257693	0.547	0.333	0.0543203
Gatd3a	1.70011e-06	-0.281259	0.906	0.94	0.054888
Adgrl2	1.70419e-06	0.254835	0.58	0.377	0.0550197
Abhd17c	1.72044e-06	0.301275	0.878	0.758	0.0555444
Mtdh	1.73457e-06	0.277838	0.751	0.512	0.0560004
Dusp6	1.7527e-06	0.289887	0.746	0.544	0.0565859
Atp2a2	1.78788e-06	0.299811	0.961	0.921	0.0577218
Slc25a10	1.81011e-06	-0.268026	0.967	0.98	0.0584392
Tbc1d13	1.88139e-06	0.305331	0.807	0.651	0.0607408
Snx9	1.8896e-06	0.275474	0.751	0.548	0.0610056
Cd300lg	1.90126e-06	0.351008	0.801	0.718	0.0613823
Gadd45gip1	1.91737e-06	-0.298755	0.663	0.798	0.0619023
Sh3glb1	1.91868e-06	0.300678	0.862	0.714	0.0619445
Mtch1	1.94361e-06	0.28146	0.967	0.964	0.0627493
Pon2	1.97318e-06	0.269312	0.641	0.444	0.063704
Seh1l	2.036e-06	0.270016	0.591	0.365	0.0657322
Naa38	2.05296e-06	-0.308079	0.884	0.889	0.06628
Lrrc8d	2.06586e-06	0.269276	0.663	0.456	0.0666963
Ecm1	2.16494e-06	-0.29273	0.895	0.937	0.069895
Vapb	2.18472e-06	0.294189	0.851	0.742	0.0705338
Thrap3	2.20518e-06	0.25083	0.718	0.5	0.0711942
Dync1li2	2.21827e-06	0.261447	0.635	0.437	0.0716169
Ssr1	2.41213e-06	0.284501	0.851	0.698	0.0778757
Tmem248	2.45655e-06	0.279989	0.74	0.54	0.0793098
Sigirr	2.46593e-06	-0.278958	0.669	0.766	0.0796126
Gcgr	2.47152e-06	-0.291096	0.387	0.563	0.0797929
Tnpo1	2.54352e-06	0.273952	0.773	0.599	0.0821175
Stx7	2.55521e-06	0.268997	0.906	0.817	0.0824948
Mrps33	2.55848e-06	-0.297451	0.691	0.802	0.0826006
Slc9a8	2.61527e-06	-0.331372	0.575	0.671	0.0844341
Esyt1	2.61629e-06	0.277084	0.53	0.31	0.0844668
Wdr1	2.61956e-06	0.305648	0.89	0.75	0.0845724
Ireb2	2.6311e-06	0.270243	0.685	0.452	0.0849449
Rab6a	2.68834e-06	0.258277	0.84	0.627	0.0867932
Tnfsf12	2.811e-06	0.26559	0.691	0.468	0.0907532
Kazn	2.81298e-06	0.278973	0.646	0.452	0.0908172
Slc18a1	2.85361e-06	-0.313093	0.702	0.802	0.0921289
Lman1	2.94186e-06	0.299682	0.74	0.524	0.0949781
Ifrd2	2.95978e-06	-0.287457	0.514	0.627	0.0955565
Adamts5	3.04201e-06	0.330386	0.746	0.587	0.0982113
Slc26a4	3.04997e-06	-0.404846	0.436	0.599	0.0984683
Srsf11	3.08229e-06	0.260414	0.773	0.583	0.0995118
Optn	3.1078e-06	0.250621	0.58	0.333	0.100335
Ube2b	3.123e-06	0.30068	0.873	0.75	0.100826
Cflar	3.15067e-06	0.283572	0.829	0.643	0.10172
Pa2g4	3.19143e-06	0.271507	0.641	0.437	0.103035
Ybx3	3.266e-06	0.291189	0.713	0.508	0.105443
Rab5b	3.41605e-06	0.278399	0.812	0.619	0.110287
Acmsd	3.42965e-06	0.26117	0.718	0.508	0.110726
Gas5	3.49665e-06	0.31488	0.961	0.845	0.112889
Scpep1	3.56001e-06	0.289188	0.823	0.575	0.114935
Syncrip	3.58916e-06	0.286408	0.68	0.472	0.115876
Nabp1	3.59358e-06	0.254881	0.586	0.401	0.116019
Ncoa7	3.64466e-06	0.286449	0.757	0.571	0.117668
Sh3gl1	3.72904e-06	0.254567	0.503	0.298	0.120392
Vezf1	3.74365e-06	0.290931	0.652	0.452	0.120864
Sparcl1	3.80423e-06	0.310894	0.641	0.437	0.122819
Ptprf	3.83486e-06	0.29854	0.912	0.79	0.123808
Dynll1	3.92605e-06	-0.266651	0.934	0.972	0.126753
Rpl35	3.98483e-06	-0.293993	0.851	0.865	0.12865
Emcn	4.01903e-06	0.418463	0.961	0.933	0.129755
Extl3	4.03719e-06	0.2692	0.646	0.425	0.130341
Yipf4	4.14494e-06	0.277739	0.773	0.575	0.133819
Trappc6b	4.32152e-06	0.29556	0.801	0.587	0.13952
Vps8	4.36529e-06	-0.290992	0.558	0.687	0.140933
Prelp	4.51916e-06	0.272053	0.68	0.468	0.145901
Mbd2	4.52269e-06	0.266725	0.84	0.647	0.146015
Ptbp1	4.59977e-06	0.280307	0.939	0.821	0.148503
Copa	4.67278e-06	0.276523	0.912	0.817	0.150861
Itga1	4.6756e-06	0.262023	0.768	0.591	0.150952
Slc22a2	4.71476e-06	-0.329157	0.74	0.794	0.152216
Polr2i	4.7503e-06	-0.252869	0.796	0.798	0.153364
Slmap	4.92924e-06	0.254367	0.762	0.579	0.159141
Gpr146	4.97265e-06	0.277515	0.646	0.468	0.160542
Btbd7	4.98065e-06	0.258055	0.575	0.361	0.1608
Car15	5.05111e-06	-0.279502	0.829	0.909	0.163075
Ppp6r3	5.08493e-06	0.281869	0.845	0.627	0.164167
Kif1b	5.1814e-06	0.261152	0.702	0.496	0.167281
Mdm2	5.2118e-06	0.26098	0.624	0.397	0.168263
Hdgf	5.23471e-06	0.258708	0.895	0.706	0.169003
Pi4ka	5.43543e-06	-0.275675	0.79	0.869	0.175483
Rasip1	5.47857e-06	0.287336	0.597	0.421	0.176876
Ubald2	5.4849e-06	0.252797	0.884	0.778	0.17708
Ankrd13a	5.49117e-06	0.266721	0.691	0.484	0.177282
Dcxr	5.50123e-06	-0.260719	0.906	0.964	0.177607
Smg1	5.59449e-06	0.28408	0.541	0.349	0.180618
Tln1	5.72659e-06	0.285982	0.945	0.837	0.184883
Eif5	5.87468e-06	0.278497	0.934	0.837	0.189664
Ipo8	5.93149e-06	0.270971	0.702	0.504	0.191498
Chchd7	6.07232e-06	-0.296041	0.779	0.79	0.196045
Khdrbs1	6.39401e-06	0.273391	0.735	0.548	0.206431
Tm9sf3	6.42341e-06	0.272878	0.928	0.929	0.20738
Hnrnph2	6.43921e-06	0.263549	0.729	0.556	0.20789
Sel1l	6.79169e-06	0.255145	0.801	0.615	0.21927
Ggact	6.84535e-06	0.255124	0.79	0.611	0.221002
Prrc2a	7.01168e-06	0.259415	0.845	0.667	0.226372
Sec63	7.09121e-06	0.285724	0.773	0.591	0.22894
Arhgef10l	7.31029e-06	0.269693	0.68	0.484	0.236013
Cebpzos	7.60379e-06	-0.251215	0.608	0.694	0.245488
Vps35	7.71285e-06	0.265314	0.89	0.754	0.249009
Hexb	7.75587e-06	-0.259195	0.867	0.921	0.250398
Cyb5b	7.82915e-06	0.26495	0.956	0.94	0.252764
G3bp2	8.43647e-06	0.250599	0.751	0.591	0.272371
Map4k3	8.60649e-06	0.26852	0.652	0.448	0.277861
Tkt	8.70506e-06	0.253088	0.917	0.825	0.281043
Adgrl4	9.46957e-06	0.272443	0.79	0.643	0.305725
Coa3	9.90525e-06	-0.297995	0.834	0.893	0.319791
Tcf12	1.01161e-05	0.253441	0.475	0.282	0.326597
Bzw1	1.01333e-05	0.27076	0.878	0.718	0.327153
Hnrnph1	1.0249e-05	0.286422	0.845	0.734	0.330889
Sfrp2	1.02889e-05	0.447695	0.696	0.536	0.332176
Foxo1	1.06756e-05	0.257331	0.619	0.409	0.344662
Clmn	1.07175e-05	0.252154	0.729	0.567	0.346015
Msl1	1.08688e-05	0.257327	0.751	0.548	0.3509
Pm20d1	1.09885e-05	-0.277727	0.315	0.464	0.354763
Aqp2	1.10164e-05	-0.320149	0.735	0.813	0.355663
Dnajc8	1.10639e-05	0.258213	0.691	0.464	0.357198
Dnm1l	1.10892e-05	0.263008	0.652	0.433	0.358015
Adcy6	1.12893e-05	0.341014	0.762	0.619	0.364475
Acox3	1.12968e-05	-0.269435	0.785	0.849	0.364717
Skap2	1.13366e-05	0.284352	0.63	0.46	0.366002
Slc3a2	1.16155e-05	0.263203	0.928	0.849	0.375007
Degs2	1.18298e-05	-0.266434	0.597	0.73	0.381924
Cenpb	1.18559e-05	0.250092	0.928	0.845	0.382767
Gcdh	1.19056e-05	-0.2713	0.945	0.968	0.384371
Sat1	1.20412e-05	0.260081	0.95	0.913	0.388749
Pcp4l1	1.24492e-05	0.274075	0.591	0.385	0.401923
Hmgcs1	1.26466e-05	-0.263247	0.934	0.968	0.408296
Usp14	1.27485e-05	0.256533	0.608	0.409	0.411585
Gabarapl2	1.27686e-05	-0.268477	0.884	0.881	0.412235
Wsb1	1.32997e-05	0.251866	0.641	0.46	0.429382
Rtl8a	1.35707e-05	0.262759	0.713	0.492	0.43813
Ehhadh	1.36469e-05	-0.304455	0.884	0.921	0.440591
Atn1	1.38459e-05	0.253581	0.707	0.5	0.447014
Cth	1.39407e-05	-0.295087	0.575	0.714	0.450075
Slc6a8	1.51944e-05	0.256485	0.928	0.849	0.490552
Clec2d	1.54106e-05	0.257768	0.657	0.484	0.497531
Rab21	1.54799e-05	0.252146	0.856	0.714	0.49977
Dlc1	1.57432e-05	0.375905	0.646	0.544	0.50827
Nono	1.57536e-05	0.281053	0.856	0.702	0.508605
Snx27	1.59144e-05	0.267193	0.613	0.437	0.513797
Srgn	1.59858e-05	0.313094	0.834	0.702	0.516103
Pbxip1	1.62248e-05	0.257831	0.796	0.631	0.523816
Ak4	1.6351e-05	-0.260535	0.79	0.865	0.527892
Ninj1	1.69743e-05	-0.252781	0.884	0.905	0.548016
Dnajc12	1.70083e-05	-0.280787	0.878	0.901	0.549112
Fgf1	1.7577e-05	0.275605	0.856	0.77	0.567472
Gpihbp1	1.78362e-05	0.298324	0.707	0.516	0.575841
Agap1	1.79201e-05	0.255197	0.635	0.44	0.57855
Gstk1	1.81799e-05	-0.270777	0.602	0.706	0.586938
Hnrnpm	1.89649e-05	0.250657	0.923	0.806	0.612282
Car14	1.92167e-05	0.270705	0.812	0.631	0.620412
Insrr	2.00992e-05	-0.255972	0.166	0.321	0.648901
Pitpna	2.04534e-05	0.271302	0.845	0.679	0.660339
Tomm5	2.09506e-05	-0.284315	0.785	0.833	0.676391
Inppl1	2.10211e-05	0.25055	0.713	0.54	0.678667
Kmt5a	2.14892e-05	0.266142	0.674	0.48	0.693778
Lsm7	2.20171e-05	-0.260515	0.558	0.675	0.710821
Nudt8	2.25213e-05	-0.25006	0.552	0.687	0.727099
Scd2	2.26938e-05	0.262268	0.856	0.77	0.732669
Eid1	2.28012e-05	0.276976	0.602	0.409	0.736138
Rras	2.29785e-05	0.279444	0.74	0.579	0.74186
Atp13a3	2.31943e-05	0.261063	0.735	0.571	0.748828
Macrod1	2.36172e-05	-0.259405	0.392	0.536	0.762481
Gnpda1	2.40949e-05	0.260195	0.768	0.623	0.777904
Npr1	2.49581e-05	0.25122	0.762	0.603	0.805771
Tmigd1	2.53827e-05	-0.320917	0.845	0.881	0.819481
Maea	2.54082e-05	0.250148	0.724	0.524	0.820302
Itprid2	2.54955e-05	0.262384	0.757	0.611	0.823121
Cdk11b	2.66833e-05	-0.295627	0.646	0.75	0.861471
Gimap4	2.70998e-05	0.346016	0.663	0.52	0.874916
Zswim8	2.76577e-05	0.27149	0.674	0.472	0.892929
Hes1	2.83365e-05	0.258805	0.575	0.401	0.914845
Ube2l3	2.83554e-05	0.263756	0.878	0.762	0.915455
Pcnp	2.89086e-05	0.259922	0.757	0.627	0.933314
Nr1d1	3.03892e-05	0.266703	0.84	0.671	0.981116
Pvalb	3.04024e-05	-0.316334	0.387	0.536	0.981543
Rpl10	3.14707e-05	-0.261347	0.878	0.913	1
Xylb	3.25623e-05	0.285929	0.928	0.877	1
Dnajc13	3.54674e-05	0.275127	0.807	0.675	1
Lifr	3.62345e-05	0.265305	0.746	0.575	1
Ank3	3.63531e-05	0.260332	0.757	0.611	1
Ncstn	3.66521e-05	0.252657	0.785	0.619	1
Supt4a	3.91963e-05	-0.268344	0.641	0.73	1
Slc2a2	3.94439e-05	0.266712	0.862	0.758	1
Ghr	4.12184e-05	-0.30692	0.856	0.921	1
Retsat	4.52589e-05	-0.263527	0.834	0.889	1
Fmc1	4.77698e-05	-0.270344	0.862	0.877	1
Tmem140	5.07121e-05	0.275091	0.735	0.544	1
Lims2	5.22064e-05	0.256364	0.779	0.599	1
Scarf2	5.54784e-05	0.301854	0.674	0.516	1
Bdh1	5.64896e-05	-0.251892	0.608	0.75	1
Mrps7	6.15868e-05	-0.256456	0.779	0.849	1
Klf2	6.83947e-05	-0.323661	0.762	0.853	1
Plin2	7.09971e-05	0.259726	0.84	0.687	1
Ece1	7.23303e-05	0.28275	0.84	0.722	1
Cideb	7.4108e-05	-0.265143	0.785	0.821	1
Epb41	7.72281e-05	0.267109	0.796	0.643	1
2310009A05Rik	8.40086e-05	-0.258582	0.47	0.595	1
Mt1	8.97787e-05	0.346526	0.994	0.988	1
Anapc5	9.48249e-05	0.259126	0.89	0.794	1
Copb1	0.000100798	0.250584	0.669	0.5	1
Ubap2l	0.000102285	0.277417	0.713	0.508	1
Tmed7	0.000104623	0.272211	0.812	0.702	1
Galns	0.000106426	-0.256962	0.597	0.694	1
Vamp3	0.000135423	0.26446	0.735	0.587	1
Cldn5	0.000145451	0.303043	0.818	0.726	1
Cdh1	0.000163837	0.259619	0.735	0.548	1
Spink8	0.000196483	-0.311973	0.376	0.516	1
Car2	0.00020231	0.251281	0.967	0.929	1
Klf15	0.000213575	-0.254347	0.657	0.73	1
Pde2a	0.000213987	0.261615	0.575	0.413	1
Camk1	0.000224114	0.262613	0.773	0.647	1
Iars2	0.00025098	0.25225	0.729	0.54	1
Sumf1	0.000261904	0.250384	0.718	0.56	1
Ndufaf8	0.000283151	-0.273603	0.68	0.782	1
Rgs5	0.00029714	0.611685	0.74	0.591	1
Slc29a1	0.000389118	0.268626	0.757	0.575	1
Iqsec1	0.000413554	0.253394	0.807	0.655	1
Defb1	0.000555894	-0.25413	0.983	0.972	1
Hsd11b2	0.000566472	-0.323742	0.796	0.802	1
Slc12a3	0.00348172	-0.283459	0.989	0.968	1
Crot	0.00545277	-0.259717	0.845	0.813	1
Hba-a1	0.00732311	-0.306695	0.84	0.889	1
Itga8	0.0287757	0.262953	0.652	0.599	1

## Sheet: Only in TreatedvsWT & 5mASvsWT
Excusive / Only in Treated vs WT															Excusive / Only in 5mAS vs WT
Upregulated							Downregulated								Upregulated							Downregulated
189	p_val	avg_log2FC	pct.1	pct.2	p_val_adj		99	p_val	avg_log2FC	pct.1	pct.2	p_val_adj			95	p_val	avg_log2FC	pct.1	pct.2	p_val_adj		33	p_val	avg_log2FC	pct.1	pct.2	p_val_adj
Gm42418	6.36042e-51	1.5047	0.983	0.921	2.05346e-46		Napsa	1.26819e-38	-1.15452	0.917	0.996	4.09435e-34			Hspa1b	4.11238e-55	1.25295	0.994	0.786	1.32768e-50		Ren1	8.94824e-10	-1.08427	0.463	0.722	2.88894e-05
Sema3g	5.6277e-39	1.48165	0.95	0.853	1.8169e-34		Defb29	1.02624e-41	-1.08225	0.541	0.925	3.3132e-37			Igkc	2.54317e-27	1.22279	0.64	0.147	8.21062e-23		Cyp2e1	3.7449e-37	-0.9016	0.971	1	1.20904e-32
Podxl	7.87462e-41	1.44195	1	0.996	2.54232e-36		Fxyd2	1.85587e-67	-1.05105	1	1	5.99169e-63			Cyp4a14	3.66384e-52	1.1075	0.783	0.075	1.18287e-47		Hsd11b1	4.18551e-27	-0.774715	0.737	0.905	1.35129e-22
Col4a3	3.48374e-47	1.35953	0.967	0.718	1.12473e-42		mt-Co1	3.75599e-47	-1.02472	1	1	1.21262e-42			Hspa5	1.75196e-58	1.07453	1	0.988	5.6562e-54		Acsm2	1.84488e-43	-0.760908	0.994	1	5.95621e-39
Cdkn1c	6.42072e-29	1.21854	0.917	0.782	2.07293e-24		Ndufa4	9.80756e-68	-0.962312	1	1	3.16637e-63			C1qc	9.63983e-42	1.01638	0.886	0.329	3.11222e-37		Nat8f1	1.18333e-36	-0.732277	0.989	0.992	3.82037e-32
Cyp24a1	1.42155e-42	1.21235	0.906	0.448	4.58949e-38		Gapdh	4.15516e-54	-0.937534	1	1	1.34149e-49			Lcn2	2.27616e-53	0.995049	0.709	0.008	7.34857e-49		Hsd17b11	1.13822e-31	-0.715676	0.954	0.988	3.67476e-27
Dag1	1.01481e-41	1.10969	0.989	0.837	3.27632e-37		Atp5e	2.56962e-62	-0.911667	0.989	1	8.29601e-58			Tmsb10	5.46385e-38	0.994661	0.994	0.925	1.764e-33		Slc6a19	2.75197e-21	-0.684146	0.829	0.964	8.88473e-17
Ftl1-ps1	9.14097e-50	1.10674	0.972	0.738	2.95116e-45		Rpl41	1.30676e-50	-0.908098	0.994	1	4.21888e-46			Hspb1	1.3189e-35	0.993861	0.983	0.754	4.25806e-31		Kl	6.91075e-26	-0.660065	0.92	0.984	2.23114e-21
Crim1	1.85218e-35	1.09948	0.917	0.603	5.97977e-31		Mrps21	1.69722e-42	-0.893537	0.917	0.992	5.47947e-38			Scd1	3.27237e-25	0.968909	0.794	0.321	1.05648e-20		Slc26a4	2.74483e-14	-0.615431	0.286	0.599	8.8617e-10
Vegfa	1.50512e-33	1.05529	0.956	0.873	4.85928e-29		Cycs	8.59748e-43	-0.89018	0.978	0.996	2.7757e-38			Hspa1a	4.95826e-40	0.958007	0.989	0.806	1.60077e-35		Slc34a1	2.2201e-42	-0.612579	1	1	7.1676e-38
Tmod3	5.57035e-36	1.05137	0.906	0.508	1.79839e-31		Hspa1a	5.34036e-38	-0.885785	0.276	0.806	1.72413e-33			Ighm	9.83597e-27	0.935158	0.617	0.131	3.17554e-22		Pah	4.00213e-24	-0.603015	0.966	0.996	1.29209e-19
Clic5	9.41861e-33	0.999956	0.939	0.679	3.0408e-28		Ttr	2.47202e-16	-0.86406	0.834	0.921	7.98092e-12			Lgals3	1.02828e-32	0.927541	0.949	0.579	3.31982e-28		Ass1	1.17806e-30	-0.602472	1	1	3.80336e-26
Plod2	2.01481e-36	0.994344	0.796	0.278	6.50483e-32		Hspa1b	4.67705e-36	-0.853133	0.238	0.786	1.50999e-31			Cstb	7.20346e-36	0.88739	0.989	0.853	2.32564e-31		Lpl	2.12727e-23	-0.594848	0.96	0.996	6.86789e-19
Gatm	1.26396e-35	0.986106	0.989	0.944	4.0807e-31		Rps2	2.42118e-45	-0.838922	0.978	0.992	7.81677e-41			Manf	1.09558e-42	0.88722	0.994	0.873	3.53707e-38		Dnajc12	7.35381e-18	-0.589339	0.754	0.901	2.37418e-13
Actn4	8.57299e-42	0.968502	0.989	0.861	2.76779e-37		Ndufa13	8.93647e-47	-0.831089	0.972	1	2.88514e-42			Cryab	3.65439e-31	0.871942	0.983	0.794	1.17982e-26		Pcx	6.47724e-23	-0.584344	0.966	0.992	2.09118e-18
Malat1	1.13254e-35	0.962757	0.95	0.591	3.65641e-31		Hsph1	3.25373e-31	-0.821019	0.707	0.885	1.05047e-26			Timp1	6.26882e-50	0.808712	0.726	0.032	2.02389e-45		Aspdh	3.89185e-18	-0.577599	0.64	0.821	1.25648e-13
Cald1	1.25518e-29	0.958826	0.928	0.714	4.05235e-25		Aacs	1.28839e-31	-0.811288	0.525	0.897	4.15956e-27			Ccl2	2.49197e-37	0.800785	0.56	0.02	8.04534e-33		Defb1	8.12059e-13	-0.576284	0.914	0.972	2.62173e-08
Cxcl13	8.48737e-42	0.953214	0.624	0.028	2.74015e-37		Rpl21	3.22624e-49	-0.805985	1	1	1.04159e-44			Cxcl16	4.27388e-29	0.797028	0.926	0.579	1.37982e-24		G6pc	4.23034e-16	-0.564558	0.651	0.79	1.36577e-11
Srsf5	7.55897e-43	0.951174	0.978	0.825	2.44041e-38		Rpl9	2.59597e-37	-0.782991	0.95	0.988	8.38108e-33			Fcer1g	1.37247e-33	0.792203	0.829	0.302	4.43102e-29		Igfbp5	2.2954e-16	-0.564394	0.983	0.988	7.41069e-12
Pcsk6	2.0037e-33	0.943325	0.818	0.29	6.46894e-29		Mep1a	3.55605e-28	-0.777297	0.978	0.992	1.14807e-23			Serpinh1	2.22362e-33	0.790323	0.994	0.897	7.17896e-29		Hbb-bs	1.72262e-09	-0.554108	0.966	0.992	5.56149e-05
Slc13a1	1.07059e-35	0.934498	0.978	0.901	3.45639e-31		Uqcrq	2.01223e-55	-0.776089	1	1	6.49648e-51			Mdk	9.44347e-28	0.788775	0.954	0.647	3.04882e-23		Tmem174	7.70549e-20	-0.551816	0.937	0.972	2.48772e-15
Nes	2.54602e-30	0.93302	0.862	0.437	8.21982e-26		Ndufv3	7.48607e-44	-0.775843	0.967	1	2.41688e-39			Ttr	3.24648e-16	0.77894	0.966	0.921	1.04813e-11		Amacr	2.19428e-16	-0.549705	0.926	0.944	7.08424e-12
Laptm4a	2.14572e-47	0.92763	0.994	0.972	6.92747e-43		Ugt2b38	1.14408e-33	-0.764619	0.967	0.988	3.69367e-29			Ltbp2	7.41056e-48	0.767049	0.651	0.008	2.3925e-43		Slc18a1	2.99567e-15	-0.540007	0.64	0.802	9.67152e-11
Fus	7.40094e-35	0.904809	0.961	0.762	2.38939e-30		Atp5j2	4.50674e-48	-0.757899	0.994	1	1.455e-43			Col15a1	8.3786e-27	0.760929	0.829	0.401	2.70503e-22		Pgam2	5.14505e-11	-0.52732	0.531	0.766	1.66108e-06
Col4a4	4.80251e-31	0.904213	0.95	0.81	1.55049e-26		Cyp2a4	3.04086e-19	-0.757595	0.785	0.917	9.81742e-15			Serpine1	3.21866e-29	0.75716	0.629	0.127	1.03914e-24		Ivd	4.58667e-20	-0.52707	0.96	0.968	1.48081e-15
Ptpro	6.31568e-25	0.89081	0.901	0.643	2.03902e-20		Uqcr11	6.48475e-52	-0.757405	0.994	1	2.0936e-47			Rhob	2.88271e-26	0.750505	0.954	0.619	9.30683e-22		Slc12a3	4.81661e-09	-0.526151	0.863	0.968	0.000155504
Enpep	1.21942e-28	0.887102	0.978	0.889	3.9369e-24		Ndufc1	3.17804e-43	-0.755586	0.989	0.996	1.02603e-38			Clu	8.19887e-17	0.742233	1	0.984	2.64701e-12		Aadat	5.83291e-14	-0.520543	0.634	0.849	1.88316e-09
Nedd4	1.92785e-34	0.880544	0.967	0.845	6.22407e-30		AI314278	1.03065e-30	-0.747833	0.884	0.96	3.32746e-26			Rps28	6.88614e-39	0.732913	1	0.976	2.22319e-34		Slc22a30	4.5759e-15	-0.51626	0.771	0.877	1.47733e-10
Ccnd1	8.76658e-34	0.871114	0.967	0.865	2.83029e-29		Tmem213	1.89264e-23	-0.745728	0.834	0.944	6.1104e-19			Dynll1	3.19713e-32	0.732668	0.994	0.972	1.03219e-27		Degs2	2.36078e-15	-0.514567	0.474	0.73	7.62176e-11
Plat	2.27653e-17	0.860395	0.956	0.937	7.34978e-13		Ndufb11	3.20332e-37	-0.732007	0.945	0.996	1.03419e-32			Ccn1	7.39522e-23	0.717181	0.943	0.659	2.38755e-18		Acat1	1.74189e-19	-0.511854	0.983	0.996	5.6237e-15
Pdpn	3.145e-33	0.856464	0.801	0.317	1.01536e-28		Ndufb9	5.68927e-37	-0.731517	0.978	0.996	1.83678e-32			Havcr1	8.16302e-44	0.710586	0.617	0.012	2.63543e-39		Bphl	9.051e-16	-0.510447	0.909	0.944	2.92211e-11
H2-Q7	2.43439e-20	0.85623	0.978	0.889	7.85942e-16		Hspa8	4.15794e-62	-0.730604	1	1	1.34239e-57			Psap	1.04626e-55	0.70825	1	1	3.37785e-51		Tcn2	8.17137e-30	-0.508369	0.989	1	2.63813e-25
Cxcl12	2.69292e-28	0.837603	0.95	0.81	8.69409e-24		Ace	2.11534e-21	-0.721915	0.547	0.798	6.82936e-17			Wfdc2	3.04406e-19	0.69279	0.994	0.956	9.82774e-15		Ugt3a2	1.27471e-18	-0.506581	0.994	0.996	4.11539e-14
Npr3	1.10058e-29	0.834804	0.851	0.456	3.55322e-25		Hspe1	1.23463e-33	-0.721593	0.961	1	3.986e-29			Cpn1	5.59425e-27	0.691966	0.937	0.651	1.8061e-22
H2-D1	5.77523e-35	0.812343	1	0.992	1.86453e-30		Fau	3.19545e-51	-0.708535	1	1	1.03165e-46			Cst3	1.13175e-34	0.682298	1	0.996	3.65385e-30
Nphs1	3.08689e-22	0.807425	0.895	0.687	9.96602e-18		Ephx2	5.15117e-27	-0.706294	0.945	0.988	1.66305e-22			Mt1	1.56159e-23	0.676941	1	0.988	5.0416e-19
Nsf	1.56921e-27	0.803131	0.829	0.433	5.0662e-23		H2afj	9.2099e-31	-0.702348	0.95	0.988	2.97342e-26			Loxl1	1.21286e-23	0.672226	0.897	0.512	3.91571e-19
Fgfbp1	1.65121e-27	0.799805	0.724	0.266	5.33094e-23		Arpp19	1.24481e-28	-0.696259	0.917	0.988	4.01887e-24			Tmem176b	4.57923e-41	0.666737	1	0.996	1.47841e-36
Bcam	2.3399e-25	0.797069	0.978	0.968	7.55436e-21		Uqcr10	6.83909e-46	-0.685999	0.994	1	2.208e-41			Pmepa1	6.17098e-22	0.660893	0.949	0.655	1.9923e-17
Dpp4	3.07692e-22	0.794984	0.878	0.663	9.93383e-18		Rpl35a	2.693e-37	-0.676612	0.983	1	8.69436e-33			Smoc2	9.60828e-41	0.65749	0.634	0.044	3.10203e-36
Adm	5.82018e-36	0.788873	0.702	0.135	1.87905e-31		Pck1	3.44988e-29	-0.673926	0.956	0.996	1.1138e-24			Fbln1	1.65288e-40	0.655953	0.686	0.067	5.33632e-36
Pros1	7.54559e-31	0.784087	0.818	0.306	2.43609e-26		Adh1	1.52569e-26	-0.664138	0.95	0.992	4.92569e-22			Ifi27l2a	2.59812e-26	0.647108	0.846	0.377	8.38805e-22
Isoc2a	3.85206e-30	0.783699	0.928	0.623	1.24364e-25		Slc13a3	8.12663e-28	-0.649148	0.967	0.996	2.62368e-23			Hmgcs2	7.75581e-28	0.639544	0.714	0.21	2.50396e-23
Maf	7.45943e-29	0.78283	0.945	0.821	2.40828e-24		Cryzl2	1.1618e-21	-0.644464	0.884	0.948	3.75089e-17			Ywhah	1.0666e-25	0.637044	0.949	0.71	3.44351e-21
Ripor1	1.58979e-21	0.781876	0.928	0.782	5.13263e-17		Atpif1	2.4651e-36	-0.641968	0.989	0.996	7.95857e-32			S100a10	5.78767e-23	0.627602	0.983	0.857	1.86855e-18
Serpine2	9.54577e-17	0.775482	0.856	0.623	3.08185e-12		Zmynd10	9.09337e-20	-0.641888	0.508	0.79	2.93579e-15			Cyp4a10	1.46355e-14	0.627409	0.863	0.647	4.72506e-10
Igfbp5	1.33351e-13	0.773136	0.994	0.988	4.30523e-09		Slc22a6	1.89534e-27	-0.640377	0.983	1	6.11912e-23			Krt8	8.33085e-19	0.618651	0.943	0.806	2.68962e-14
Calm2	2.15655e-33	0.765308	0.994	0.933	6.96243e-29		Cops9	2.84159e-30	-0.637463	0.961	0.992	9.17409e-26			Col6a2	3.35973e-34	0.611139	0.709	0.131	1.08469e-29
Itgav	1.98484e-29	0.75458	0.967	0.837	6.40805e-25		Rpl29	2.62258e-30	-0.627868	0.983	0.996	8.46701e-26			Flna	5.04185e-19	0.61081	0.977	0.806	1.62776e-14
Angptl2	5.64881e-19	0.742218	0.945	0.889	1.82372e-14		Cox7c	3.08185e-44	-0.62275	0.994	1	9.94975e-40			Crlf1	3.7374e-36	0.609747	0.56	0.028	1.20662e-31
Neat1	6.41097e-37	0.738989	1	0.984	2.06978e-32		Ftl1	2.85798e-36	-0.621674	1	1	9.22698e-32			Cpxm1	2.53675e-30	0.609685	0.646	0.123	8.18991e-26
Ccn2	2.86547e-18	0.732876	1	0.988	9.25116e-14		Fth1	1.31966e-54	-0.617852	1	1	4.26052e-50			Rpl38	1.25335e-41	0.607164	1	1	4.04644e-37
Fstl1	4.55969e-29	0.726386	0.757	0.246	1.4721e-24		Rps20	1.96767e-39	-0.611126	0.994	1	6.35262e-35			Trf	1.72773e-24	0.606395	0.857	0.341	5.57796e-20
Gpc3	1.00924e-30	0.725857	0.751	0.25	3.25833e-26		D8Ertd738e	4.92622e-23	-0.611011	0.906	0.968	1.59043e-18			Emp1	8.04919e-29	0.604705	0.76	0.238	2.59868e-24
Dpysl2	1.29743e-23	0.721442	0.884	0.556	4.18875e-19		Hint2	2.42226e-27	-0.609376	0.95	0.984	7.82028e-23			Capg	2.85285e-31	0.601657	0.743	0.202	9.21042e-27
Selenop	9.70795e-45	0.720563	1	1	3.13421e-40		Cox7a2	7.01717e-41	-0.608488	0.994	1	2.26549e-36			Rpl12	9.85208e-29	0.599822	0.994	0.956	3.18074e-24
Hnrnpa1	1.22908e-26	0.71778	0.928	0.627	3.96809e-22		Rpl28	1.00234e-36	-0.602619	0.994	1	3.23607e-32			Gdf15	3.03496e-31	0.590747	0.651	0.111	9.79836e-27
Gnai2	6.34039e-26	0.715827	0.967	0.869	2.047e-21		Ndufa2	2.30068e-36	-0.602417	0.989	1	7.42773e-32			Rbp1	3.76056e-21	0.589534	0.789	0.337	1.2141e-16
Synpo	8.63405e-21	0.71403	0.945	0.758	2.7875e-16		Cox4i1	1.39954e-51	-0.591204	1	1	4.5184e-47			Rpl39	7.02092e-29	0.585015	1	0.984	2.2667e-24
Mgat5	1.4635e-21	0.70983	0.834	0.512	4.72491e-17		Slc5a8	1.06871e-16	-0.585256	0.657	0.853	3.45033e-12			Hsp90b1	1.31151e-27	0.584801	1	0.976	4.2342e-23
Tns3	1.07319e-17	0.705852	0.934	0.77	3.46479e-13		Eci3	4.82866e-16	-0.583911	0.818	0.897	1.55893e-11			Agt	9.90724e-24	0.581338	0.771	0.294	3.19855e-19
Serinc3	4.80394e-37	0.705399	1	0.992	1.55095e-32		mt-Nd5	9.35943e-19	-0.58107	0.928	0.968	3.02169e-14			1700016C15Rik	8.26113e-22	0.57929	0.8	0.373	2.66711e-17
Tcf21	1.47585e-21	0.703563	0.84	0.524	4.76477e-17		Spink1	6.43857e-32	-0.580188	0.994	1	2.07869e-27			C4b	4.70179e-34	0.577168	0.68	0.111	1.51797e-29
Lbh	1.60672e-25	0.69988	0.873	0.512	5.18731e-21		Lamtor4	2.52901e-23	-0.578268	0.89	0.968	8.1649e-19			Serpina1f	2.27173e-26	0.576243	0.491	0.044	7.33428e-22
Actn1	4.16374e-27	0.698779	0.807	0.321	1.34426e-22		Dnaja1	4.46782e-27	-0.575051	0.989	0.984	1.44244e-22			Adamts1	1.72416e-21	0.572816	0.903	0.563	5.56645e-17
Mylk	3.96119e-22	0.697124	0.945	0.813	1.27887e-17		Cdh16	3.5976e-32	-0.574936	1	1	1.16149e-27			Icam1	5.38672e-26	0.56617	0.789	0.27	1.7391e-21
Hnrnpa0	7.07789e-31	0.693795	0.956	0.75	2.2851e-26		Ccdc107	7.33317e-21	-0.570851	0.939	0.992	2.36752e-16			Ctsb	6.2145e-30	0.562168	1	0.98	2.00635e-25
Slc51a	1.88933e-25	0.690557	0.967	0.813	6.0997e-21		Calml4	1.58268e-22	-0.569475	0.95	0.984	5.10969e-18			Adgrg1	2.58215e-17	0.560085	0.994	0.877	8.33648e-13
Acpp	4.00943e-25	0.686449	0.663	0.206	1.29445e-20		Timm13	1.27989e-21	-0.5655	0.978	0.972	4.13212e-17			Hexa	3.03081e-17	0.554828	0.914	0.647	9.78498e-13
Ahnak	6.82628e-22	0.668511	0.917	0.698	2.20386e-17		Rps27a	1.19673e-40	-0.557109	0.994	1	3.86363e-36			Pfn1	3.55203e-21	0.553669	0.994	0.909	1.14677e-16
Tspan2	2.84264e-22	0.661126	0.657	0.254	9.17745e-18		Slc17a3	1.71507e-21	-0.55634	0.95	0.992	5.53711e-17			Wfdc17	3.97419e-27	0.550594	0.634	0.143	1.28307e-22
Cadm4	1.41021e-21	0.660845	0.834	0.476	4.55285e-17		Hsp90aa1	2.30277e-22	-0.555859	0.945	0.98	7.43448e-18			Rcan1	4.03585e-19	0.543237	0.954	0.675	1.30297e-14
H3f3b	4.92737e-29	0.659924	1	0.988	1.5908e-24		Rplp2	3.29942e-25	-0.549862	0.972	0.988	1.06522e-20			Hsp90aa1	1.8769e-27	0.538795	1	0.98	6.05958e-23
Timp3	8.97587e-43	0.657394	1	1	2.89786e-38		Anapc13	1.82675e-20	-0.544281	0.928	0.948	5.89766e-16			Col6a1	1.68978e-24	0.538391	0.663	0.187	5.45544e-20
Gsn	1.4105e-20	0.656178	0.961	0.833	4.55381e-16		Prdx5	7.01451e-39	-0.542808	1	1	2.26464e-34			Dcn	6.41731e-19	0.536988	0.76	0.369	2.07183e-14
Fat1	8.57097e-23	0.651026	0.801	0.381	2.76714e-18		Park7	1.88236e-26	-0.541766	0.994	1	6.07719e-22			Klf6	2.33428e-19	0.532839	0.766	0.373	7.53622e-15
Nox4	3.78187e-19	0.647988	0.928	0.829	1.22098e-14		Clcnkb	3.12536e-13	-0.535844	0.934	0.956	1.00902e-08			Pdia3	1.92312e-23	0.52964	1	0.956	6.20881e-19
Nid1	1.86756e-23	0.644127	0.762	0.377	6.02942e-19		Mettl7b	1.08442e-15	-0.535443	0.873	0.937	3.50104e-11			Cxcl14	3.48549e-16	0.524992	0.817	0.488	1.12529e-11
Hnf1b	1.73913e-22	0.642214	0.89	0.655	5.61478e-18		Slc22a7	4.41965e-18	-0.535099	0.072	0.444	1.42688e-13			2200002D01Rik	3.72423e-17	0.524942	0.783	0.417	1.20237e-12
Loxl2	4.06787e-28	0.641885	0.646	0.155	1.31331e-23		Khk	9.12614e-22	-0.534735	0.967	1	2.94637e-17			Csf1r	9.49845e-24	0.524352	0.777	0.321	3.06658e-19
Sptan1	2.58611e-23	0.638086	0.945	0.766	8.34925e-19		Acads	4.58521e-21	-0.534084	0.961	0.976	1.48034e-16			Fxyd5	2.75092e-22	0.522594	0.863	0.44	8.88136e-18
Midn	9.78246e-25	0.635129	0.856	0.488	3.15827e-20		mt-Nd1	3.22083e-25	-0.532166	1	1	1.03984e-20			Cebpd	1.55168e-22	0.521869	0.68	0.21	5.0096e-18
Ssr3	8.2167e-22	0.632142	0.945	0.714	2.65276e-17		Cox6c	8.44654e-40	-0.530273	1	1	2.72696e-35			Rplp1	1.49531e-35	0.521127	1	1	4.82762e-31
Galnt10	8.39054e-23	0.630124	0.829	0.48	2.70889e-18		Elob	8.89424e-28	-0.527991	0.983	0.996	2.87151e-23			Mid1ip1	9.27073e-22	0.516583	0.823	0.369	2.99305e-17
Agrn	2.36993e-22	0.62185	0.939	0.643	7.65132e-18		Slc3a1	9.79669e-16	-0.527055	0.884	0.952	3.16286e-11			Aoc1	1.54187e-33	0.516556	0.526	0.024	4.97792e-29
Dkk2	1.96039e-16	0.621075	0.773	0.433	6.32912e-12		Atp5d	1.65061e-34	-0.524514	0.994	1	5.32898e-30			Tacstd2	1.72332e-14	0.516361	0.714	0.369	5.56372e-10
Iqgap1	9.03217e-21	0.619408	0.89	0.591	2.91604e-16		Rpl37	2.68585e-35	-0.524277	1	1	8.67128e-31			Rpl35	7.17778e-18	0.513423	0.977	0.865	2.31735e-13
Pdgfrb	1.18632e-13	0.614945	0.856	0.667	3.83005e-09		Acss2	3.11348e-17	-0.51843	0.807	0.909	1.00519e-12			Rps19	8.32165e-30	0.511289	1	1	2.68665e-25
App	1.34247e-40	0.614642	1	1	4.33416e-36		Gchfr	2.44694e-16	-0.518296	0.53	0.742	7.89994e-12			Ivns1abp	5.81262e-22	0.510773	1	0.996	1.8766e-17
Lrrfip1	1.5712e-23	0.613825	0.829	0.401	5.07261e-19		Serf2	4.68257e-32	-0.514032	0.989	1	1.51177e-27			Ctsz	5.45993e-18	0.510423	1	0.921	1.76274e-13
Alcam	1.20638e-21	0.613467	0.762	0.349	3.89481e-17		Mien1	2.62536e-16	-0.511504	0.84	0.933	8.47598e-12			H2-DMa	1.17947e-26	0.506818	0.686	0.175	3.80792e-22
Plac8	2.42133e-26	0.610987	0.724	0.254	7.81728e-22		Ces1d	4.24825e-17	-0.508811	0.873	0.972	1.37155e-12			Glul	6.12204e-20	0.505047	0.989	0.956	1.9765e-15
Itga3	4.15938e-16	0.609767	0.917	0.71	1.34285e-11		Guca2b	9.32644e-19	-0.506603	0.95	0.984	3.01104e-14			Eif4a1	3.8793e-19	0.502843	0.989	0.968	1.25243e-14
2023-09-11	1.73498e-21	0.608346	0.884	0.611	5.60137e-17		Fkbp2	1.30539e-14	-0.506315	0.796	0.885	4.21446e-10			Cd63	1.28874e-32	0.502155	1	0.992	4.1607e-28
Clic3	5.31082e-13	0.603208	0.845	0.71	1.7146e-08		Ndufa1	1.10132e-21	-0.505122	0.978	0.976	3.55561e-17			Fgg	2.50751e-25	0.501694	0.509	0.063	8.09551e-21
Acsl4	5.30254e-20	0.603052	0.812	0.46	1.71192e-15		Fah	3.0576e-19	-0.503206	0.956	0.996	9.87146e-15
Epas1	6.64411e-15	0.602675	0.967	0.964	2.14505e-10		Ndufa5	1.53591e-20	-0.50237	0.983	0.988	4.9587e-16
Cd59a	2.07136e-15	0.602437	0.895	0.738	6.68738e-11		Akr7a5	1.08306e-19	-0.500915	0.967	0.996	3.49665e-15
Slco2a1	6.65921e-17	0.601189	0.818	0.54	2.14993e-12		Nenf	1.69871e-16	-0.500151	0.901	0.976	5.48428e-12
Csnk1a1	7.04805e-19	0.599726	0.928	0.726	2.27546e-14
Hnrnpl	3.86077e-21	0.595122	0.917	0.651	1.24645e-16
Srrm2	1.06978e-17	0.594471	0.928	0.718	3.4538e-13
Arhgef12	2.95389e-20	0.591933	0.934	0.69	9.53664e-16
Tgfbr2	3.25537e-19	0.59044	0.851	0.567	1.051e-14
Cd34	2.61598e-15	0.590439	0.812	0.54	8.4457e-11
Lsp1	5.8921e-19	0.588874	0.63	0.238	1.90226e-14
Hspg2	7.24266e-16	0.588122	0.884	0.647	2.33829e-11
Tmem54	3.84869e-25	0.585964	0.646	0.171	1.24255e-20
Qk	5.47557e-17	0.584703	0.895	0.683	1.76779e-12
Ildr2	5.08093e-17	0.582618	0.818	0.548	1.64038e-12
Cavin1	2.89456e-17	0.582412	0.845	0.54	9.34508e-13
Kdr	6.88723e-08	0.58182	0.878	0.762	0.00222354
Arhgap24	1.73502e-18	0.580505	0.934	0.806	5.60152e-14
Htra1	1.29058e-18	0.579393	0.972	0.925	4.16664e-14
Wt1	8.16747e-16	0.576281	0.84	0.579	2.63687e-11
Eml2	1.79846e-19	0.576256	0.691	0.27	5.80634e-15
Cap1	1.02335e-28	0.575995	0.768	0.254	3.30388e-24
Ywhae	2.80153e-22	0.574492	0.978	0.937	9.04473e-18
Ehd3	2.03169e-07	0.573524	0.878	0.794	0.0065593
Lamp1	1.37081e-40	0.572313	1	0.996	4.42567e-36
Msi2	1.81531e-19	0.571276	0.84	0.492	5.86072e-15
Lamb2	7.07457e-15	0.570546	0.945	0.81	2.28403e-10
Wasl	7.97554e-19	0.570474	0.873	0.643	2.5749e-14
Clic4	5.77516e-19	0.570379	0.95	0.798	1.86451e-14
Plau	2.68877e-19	0.568815	0.785	0.46	8.68069e-15
Sh3bgrl	7.53209e-18	0.567839	0.834	0.544	2.43174e-13
Sirpa	6.53189e-18	0.566859	0.884	0.603	2.10882e-13
Actr2	2.1188e-18	0.565988	0.878	0.698	6.84056e-14
Tns2	4.61323e-17	0.56447	0.928	0.762	1.48938e-12
Ddx5	3.23135e-29	0.563459	1	0.992	1.04324e-24
Cltc	1.09219e-21	0.560798	0.967	0.925	3.52614e-17
Sdcbp	9.32589e-19	0.560698	0.878	0.69	3.01086e-14
Vdac2	1.95886e-23	0.559773	0.983	0.925	6.32418e-19
Rbm3	2.10577e-18	0.559625	0.912	0.738	6.79847e-14
Pbx1	5.84485e-17	0.558573	0.801	0.496	1.88701e-12
Heg1	6.17961e-15	0.556741	0.779	0.508	1.99509e-10
Dusp3	6.48205e-20	0.555317	0.912	0.651	2.09273e-15
Hnrnpk	7.69905e-22	0.554961	1	0.968	2.48564e-17
Myof	2.07825e-21	0.554135	0.674	0.226	6.70962e-17
Ptn	9.78788e-12	0.553465	0.641	0.393	3.16002e-07
Rarres2	8.57501e-17	0.55304	0.845	0.54	2.76844e-12
C1s1	5.64454e-19	0.552093	0.79	0.409	1.82234e-14
Pakap.1	1.81469e-18	0.550082	0.807	0.504	5.85873e-14
Kirrel	2.89363e-26	0.548345	0.63	0.155	9.3421e-22
Myo1d	7.92239e-15	0.548242	0.818	0.552	2.55774e-10
Hnrnpa3	2.5008e-20	0.547551	0.961	0.825	8.07383e-16
Pam	8.50708e-19	0.544654	0.878	0.627	2.74651e-14
Slc6a19	3.11835e-14	0.543798	0.967	0.964	1.00676e-09
Rapgef3	2.05834e-17	0.543686	0.84	0.524	6.64537e-13
Aplp2	2.84749e-19	0.543021	0.989	0.96	9.19313e-15
Gm47283	5.48622e-16	0.540781	0.967	0.917	1.77123e-11
Arpc2	4.076e-19	0.539602	0.939	0.813	1.31594e-14
Cotl1	2.31265e-20	0.539218	0.923	0.671	7.46638e-16
Pecam1	1.49854e-12	0.538953	0.884	0.667	4.83803e-08
Shroom3	6.15454e-20	0.537359	0.685	0.274	1.98699e-15
Rad21	2.00925e-15	0.537141	0.912	0.81	6.48686e-11
Cd24a	8.75283e-14	0.535037	0.967	0.849	2.82585e-09
Marveld1	2.04687e-16	0.534658	0.812	0.48	6.60831e-12
Aplp1	4.2458e-16	0.534064	0.768	0.409	1.37076e-11
Ptprb	1.5692e-14	0.533878	0.851	0.575	5.06617e-10
Macf1	1.37464e-15	0.530112	0.867	0.619	4.43803e-11
Sptbn1	2.39871e-18	0.529898	0.978	0.948	7.74425e-14
Iqgap2	3.55001e-17	0.529517	0.785	0.468	1.14612e-12
Tjp1	4.0136e-13	0.528988	0.807	0.548	1.29579e-08
Zfp36l2	1.10306e-16	0.527544	0.912	0.679	3.56124e-12
Sgk1	3.30295e-10	0.526313	0.917	0.813	1.06636e-05
Myom2	9.8461e-10	0.524885	0.718	0.52	3.17881e-05
Bmpr2	1.72003e-13	0.524646	0.818	0.563	5.55311e-09
Comt	3.06715e-18	0.524191	0.967	0.802	9.9023e-14
Clec2h	5.14343e-12	0.520033	0.773	0.556	1.66056e-07
Rab3b	7.70234e-14	0.519374	0.801	0.556	2.4867e-09
Serpinb6b	1.5825e-22	0.514265	0.63	0.175	5.10912e-18
Arhgap28	2.19715e-20	0.513762	0.624	0.206	7.09349e-16
Rab1a	1.12497e-20	0.513634	0.967	0.948	3.63197e-16
Tapbp	3.77686e-16	0.512309	0.945	0.813	1.21936e-11
Lars2	2.17194e-15	0.512097	0.746	0.464	7.0121e-11
Ifi27	8.60466e-15	0.511992	0.901	0.687	2.77802e-10
Chmp4b	7.73445e-13	0.509618	0.834	0.619	2.49707e-08
Plpp1	1.5251e-07	0.509277	0.928	0.889	0.00492378
Srgap1	2.7774e-20	0.509085	0.619	0.194	8.96684e-16
Nptn	1.0269e-17	0.507101	0.945	0.786	3.31535e-13
Lrpprc	1.01734e-16	0.506714	0.713	0.385	3.2845e-12
Btg1	3.07864e-16	0.505386	0.818	0.508	9.93938e-12
Tnfaip8	3.34405e-14	0.505155	0.939	0.905	1.07963e-09
Gnb1	2.55559e-17	0.504906	0.967	0.889	8.25074e-13
Ctsl	1.17153e-25	0.504351	0.994	0.992	3.7823e-21
Dap	3.33604e-18	0.503986	0.796	0.472	1.07704e-13
Sema5a	6.10372e-16	0.502816	0.713	0.393	1.97058e-11
Rps27rt	4.32193e-14	0.500344	0.812	0.583	1.39534e-09

## Sheet: Excusive in 5mAS vs WT
																			189	p_val	avg_log2FC	pct.1	pct.2	p_val_adj		99	p_val	avg_log2FC	pct.1	pct.2	p_val_adj
Upregulated	Downregulated		Upregulated	Downregulated		Upregulated	Downregulated												Gm42418	6.36042e-51	1.5047	0.983	0.921	2.05346e-46		Napsa	1.26819e-38	-1.15452	0.917	0.996	4.09435e-34		Upregulated						Downregulated
279	143		90	44		185	77												Sema3g	5.6277e-39	1.48165	0.95	0.853	1.8169e-34		Defb29	1.02624e-41	-1.08225	0.541	0.925	3.3132e-37		95	p_val	avg_log2FC	pct.1	pct.2	p_val_adj	33
Rps27rt	Nudt19		Anxa5	Dnase1		Fgg	Dnase1												Podxl	7.87462e-41	1.44195	1	0.996	2.54232e-36		Fxyd2	1.85587e-67	-1.05105	1	1	5.99169e-63		Fgg	2.50751e-25	0.501694	0.509	0.063	8.09551e-21	Ren1
Sema5a	Dnase1		Gas6	Cyp4b1		Cd63	Cyp4b1												Col4a3	3.48374e-47	1.35953	0.967	0.718	1.12473e-42		mt-Co1	3.75599e-47	-1.02472	1	1	1.21262e-42		Cd63	1.28874e-32	0.502155	1	0.992	4.1607e-28	Cyp2e1
Dap	Kap		Igfbp7	Egf		Eif4a1	Egf												Cdkn1c	6.42072e-29	1.21854	0.917	0.782	2.07293e-24		Ndufa4	9.80756e-68	-0.962312	1	1	3.16637e-63		Eif4a1	3.8793e-19	0.502843	0.989	0.968	1.25243e-14	Hsd11b1
Ctsl	Klk1		Tpm4	Klk1		Glul	Klk1												Cyp24a1	1.42155e-42	1.21235	0.906	0.448	4.58949e-38		Gapdh	4.15516e-54	-0.937534	1	1	1.34149e-49		Glul	6.12204e-20	0.505047	0.989	0.956	1.9765e-15	Acsm2
Gnb1	Napsa		Slc6a6	Slco1a1		H2-DMa	Slco1a1												Dag1	1.01481e-41	1.10969	0.989	0.837	3.27632e-37		Atp5e	2.56962e-62	-0.911667	0.989	1	8.29601e-58		H2-DMa	1.17947e-26	0.506818	0.686	0.175	3.80792e-22	Nat8f1
Tnfaip8	Nat8		Prss23	Odc1		Ctsz	Odc1												Ftl1-ps1	9.14097e-50	1.10674	0.972	0.738	2.95116e-45		Rpl41	1.30676e-50	-0.908098	0.994	1	4.21888e-46		Ctsz	5.45993e-18	0.510423	1	0.921	1.76274e-13	Hsd17b11
Btg1	Serpinf2		Myl12a	Igfbp3		Anxa5	Igfbp3												Crim1	1.85218e-35	1.09948	0.917	0.603	5.97977e-31		Mrps21	1.69722e-42	-0.893537	0.917	0.992	5.47947e-38		Ivns1abp	5.81262e-22	0.510773	1	0.996	1.8766e-17	Slc6a19
Lrpprc	Defb29		Cygb	S100g		Ivns1abp	S100g												Vegfa	1.50512e-33	1.05529	0.956	0.873	4.85928e-29		Cycs	8.59748e-43	-0.89018	0.978	0.996	2.7757e-38		Rps19	8.32165e-30	0.511289	1	1	2.68665e-25	Kl
Nptn	Slc7a13		Mxra8	Azgp1		Rps19	Ren1												Tmod3	5.57035e-36	1.05137	0.906	0.508	1.79839e-31		Hspa1a	5.34036e-38	-0.885785	0.276	0.806	1.72413e-33		Rpl35	7.17778e-18	0.513423	0.977	0.865	2.31735e-13	Slc26a4
Srgap1	S100g		Crip1	Inmt		Rpl35	Azgp1												Clic5	9.41861e-33	0.999956	0.939	0.679	3.0408e-28		Ttr	2.47202e-16	-0.86406	0.834	0.921	7.98092e-12		Tacstd2	1.72332e-14	0.516361	0.714	0.369	5.56372e-10	Slc34a1
Plpp1	Fxyd2		Axl	Nudt19		Gas6	Inmt												Plod2	2.01481e-36	0.994344	0.796	0.278	6.50483e-32		Hspa1b	4.67705e-36	-0.853133	0.238	0.786	1.50999e-31		Aoc1	1.54187e-33	0.516556	0.526	0.024	4.97792e-29	Pah
Chmp4b	mt-Co1		Npnt	Slc7a13		Tacstd2	Nudt19												Gatm	1.26396e-35	0.986106	0.989	0.944	4.0807e-31		Rps2	2.42118e-45	-0.838922	0.978	0.992	7.81677e-41		Mid1ip1	9.27073e-22	0.516583	0.823	0.369	2.99305e-17	Ass1
Laptm5	mt-Co3		Gadd45a	Kap		Aoc1	Slc7a13												Actn4	8.57299e-42	0.968502	0.989	0.861	2.76779e-37		Ndufa13	8.93647e-47	-0.831089	0.972	1	2.88514e-42		Rplp1	1.49531e-35	0.521127	1	1	4.82762e-31	Lpl
Arpc1b	Azgp1		Tgm2	Acy3		Mid1ip1	Kap												Malat1	1.13254e-35	0.962757	0.95	0.591	3.65641e-31		Hsph1	3.25373e-31	-0.821019	0.707	0.885	1.05047e-26		Cebpd	1.55168e-22	0.521869	0.68	0.21	5.0096e-18	Dnajc12
Ifi27	Cndp2		Tnc	Slc27a2		Rplp1	Acy3												Cald1	1.25518e-29	0.958826	0.928	0.714	4.05235e-25		Aacs	1.28839e-31	-0.811288	0.525	0.897	4.15956e-27		Fxyd5	2.75092e-22	0.522594	0.863	0.44	8.88136e-18	Pcx
Lars2	Ndufa4		Marcks	Apom		Cebpd	Slc27a2												Cxcl13	8.48737e-42	0.953214	0.624	0.028	2.74015e-37		Rpl21	3.22624e-49	-0.805985	1	1	1.04159e-44		Csf1r	9.49845e-24	0.524352	0.777	0.321	3.06658e-19	Aspdh
Tapbp	Gapdh		Zfp36l1	Cyp2d12		Fxyd5	Cyp2e1												Srsf5	7.55897e-43	0.951174	0.978	0.825	2.44041e-38		Rpl9	2.59597e-37	-0.782991	0.95	0.988	8.38108e-33		2200002D01Rik	3.72423e-17	0.524942	0.783	0.417	1.20237e-12	Defb1
Rab1a	Atp5e		Cyp1b1	Agps		Csf1r	Apom												Pcsk6	2.0037e-33	0.943325	0.818	0.29	6.46894e-29		Mep1a	3.55605e-28	-0.777297	0.978	0.992	1.14807e-23		Cxcl14	3.48549e-16	0.524992	0.817	0.488	1.12529e-11	G6pc
Arhgap28	Acsm1		Anxa1	Cyp4a12a		2200002D01Rik	Cyp2d12												Slc13a1	1.07059e-35	0.934498	0.978	0.901	3.45639e-31		Uqcrq	2.01223e-55	-0.776089	1	1	6.49648e-51		Pdia3	1.92312e-23	0.52964	1	0.956	6.20881e-19	Igfbp5
Serpinb6b	Wfdc15b		Junb	Cndp2		Cxcl14	Agps												Nes	2.54602e-30	0.93302	0.862	0.437	8.21982e-26		Ndufv3	7.48607e-44	-0.775843	0.967	1	2.41688e-39		Klf6	2.33428e-19	0.532839	0.766	0.373	7.53622e-15	Hbb-bs
Serping1	Rpl41		Rtn4	Wfdc15b		Igfbp7	Cyp4a12a												Laptm4a	2.14572e-47	0.92763	0.994	0.972	6.92747e-43		Ugt2b38	1.14408e-33	-0.764619	0.967	0.988	3.69367e-29		Dcn	6.41731e-19	0.536988	0.76	0.369	2.07183e-14	Tmem174
Lgals1	Mrps21		Myh9	mt-Atp6		Tpm4	Cndp2												Fus	7.40094e-35	0.904809	0.961	0.762	2.38939e-30		Atp5j2	4.50674e-48	-0.757899	0.994	1	1.455e-43		Col6a1	1.68978e-24	0.538391	0.663	0.187	5.45544e-20	Amacr
Mxra8	Cycs		Itgb5	Cyb5a		Pdia3	Wfdc15b												Col4a4	4.80251e-31	0.904213	0.95	0.81	1.55049e-26		Cyp2a4	3.04086e-19	-0.757595	0.785	0.917	9.81742e-15		Hsp90aa1	1.8769e-27	0.538795	1	0.98	6.05958e-23	Slc18a1
Cp	Hspa1a		Lgals3bp	Aldh1l1		Slc6a6	mt-Atp6												Ptpro	6.31568e-25	0.89081	0.901	0.643	2.03902e-20		Uqcr11	6.48475e-52	-0.757405	0.994	1	2.0936e-47		Rcan1	4.03585e-19	0.543237	0.954	0.675	1.30297e-14	Pgam2
Rab3b	Ttr		H2-K1	Cyp2d9		Prss23	Hsd11b1												Enpep	1.21942e-28	0.887102	0.978	0.889	3.9369e-24		Ndufc1	3.17804e-43	-0.755586	0.989	0.996	1.02603e-38		Wfdc17	3.97419e-27	0.550594	0.634	0.143	1.28307e-22	Ivd
Clec2h	Hspa1b		Spns2	Nat8		Klf6	Cyb5a												Nedd4	1.92785e-34	0.880544	0.967	0.845	6.22407e-30		AI314278	1.03065e-30	-0.747833	0.884	0.96	3.32746e-26		Pfn1	3.55203e-21	0.553669	0.994	0.909	1.14677e-16	Slc12a3
Tubb5	Rps2		Itgb1	Ces1f		Myl12a	Aldh1l1												Ccnd1	8.76658e-34	0.871114	0.967	0.865	2.83029e-29		Tmem213	1.89264e-23	-0.745728	0.834	0.944	6.1104e-19		Hexa	3.03081e-17	0.554828	0.914	0.647	9.78498e-13	Aadat
Comt	Acy3		Tagln2	Serpinf2		Cygb	Acsm2												Plat	2.27653e-17	0.860395	0.956	0.937	7.34978e-13		Ndufb11	3.20332e-37	-0.732007	0.945	0.996	1.03419e-32		Adgrg1	2.58215e-17	0.560085	0.994	0.877	8.33648e-13	Slc22a30
Bmpr2	Slco1a1		Tuba1b	mt-Co3		Mxra8	Cyp2d9												Pdpn	3.145e-33	0.856464	0.801	0.317	1.01536e-28		Ndufb9	5.68927e-37	-0.731517	0.978	0.996	1.83678e-32		Ctsb	6.2145e-30	0.562168	1	0.98	2.00635e-25	Degs2
Myom2	Ndufa13		Tuba1a	mt-Nd4		Dcn	Nat8												H2-Q7	2.43439e-20	0.85623	0.978	0.889	7.85942e-16		Hspa8	4.15794e-62	-0.730604	1	1	1.34239e-57		Icam1	5.38672e-26	0.56617	0.789	0.27	1.7391e-21	Acat1
Tyrobp	Hsph1		Msn	Cyp2j13		Crip1	Ces1f												Cxcl12	2.69292e-28	0.837603	0.95	0.81	8.69409e-24		Ace	2.11534e-21	-0.721915	0.547	0.798	6.82936e-17		Adamts1	1.72416e-21	0.572816	0.903	0.563	5.56645e-17	Bphl
Sgk1	Ces1f		Egr1	Atp6v1g3		Col6a1	Nat8f1												Npr3	1.10058e-29	0.834804	0.851	0.456	3.55322e-25		Hspe1	1.23463e-33	-0.721593	0.961	1	3.986e-29		Serpina1f	2.27173e-26	0.576243	0.491	0.044	7.33428e-22	Tcn2
Zfp36l2	Aacs		Litaf	mt-Cytb		Hsp90aa1	Hsd17b11												H2-D1	5.77523e-35	0.812343	1	0.992	1.86453e-30		Fau	3.19545e-51	-0.708535	1	1	1.03165e-46		C4b	4.70179e-34	0.577168	0.68	0.111	1.51797e-29	Ugt3a2
Tjp1	Rpl21		Laptm5	Ttc36		Axl	Serpinf2												Nphs1	3.08689e-22	0.807425	0.895	0.687	9.96602e-18		Ephx2	5.15117e-27	-0.706294	0.945	0.988	1.66305e-22		1700016C15Rik	8.26113e-22	0.57929	0.8	0.373	2.66711e-17
Iqgap2	Ggt1		Timp2	Selenbp1		Rcan1	mt-Co3												Nsf	1.56921e-27	0.803131	0.829	0.433	5.0662e-23		H2afj	9.2099e-31	-0.702348	0.95	0.988	2.97342e-26		Agt	9.90724e-24	0.581338	0.771	0.294	3.19855e-19
Sptbn1	Rpl9		F2r	Cbs		Npnt	mt-Nd4												Fgfbp1	1.65121e-27	0.799805	0.724	0.266	5.33094e-23		Arpp19	1.24481e-28	-0.696259	0.917	0.988	4.01887e-24		Hsp90b1	1.31151e-27	0.584801	1	0.976	4.2342e-23
Macf1	Mep1a		Tmsb4x	Ces2c		Gadd45a	Cyp2j13												Bcam	2.3399e-25	0.797069	0.978	0.968	7.55436e-21		Uqcr10	6.83909e-46	-0.685999	0.994	1	2.208e-41		Rpl39	7.02092e-29	0.585015	1	0.984	2.2667e-24
Tnc	Uqcrq		Arpc1b	Cd36		Tgm2	Slc6a19												Dpp4	3.07692e-22	0.794984	0.878	0.663	9.93383e-18		Rpl35a	2.693e-37	-0.676612	0.983	1	8.69436e-33		Rbp1	3.76056e-21	0.589534	0.789	0.337	1.2141e-16
Ptprb	Ndufv3		Anxa2	Ggt1		Wfdc17	Atp6v1g3												Adm	5.82018e-36	0.788873	0.702	0.135	1.87905e-31		Pck1	3.44988e-29	-0.673926	0.956	0.996	1.1138e-24		Gdf15	3.03496e-31	0.590747	0.651	0.111	9.79836e-27
Aplp1	Odc1		Cpe	Ppp1r1a		Tnc	mt-Cytb												Pros1	7.54559e-31	0.784087	0.818	0.306	2.43609e-26		Adh1	1.52569e-26	-0.664138	0.95	0.992	4.92569e-22		Rpl12	9.85208e-29	0.599822	0.994	0.956	3.18074e-24
Marveld1	Ugt2b38		Col18a1	Nat8f6		Pfn1	Ttc36												Isoc2a	3.85206e-30	0.783699	0.928	0.623	1.24364e-25		Slc13a3	8.12663e-28	-0.649148	0.967	0.996	2.62368e-23		Capg	2.85285e-31	0.601657	0.743	0.202	9.21042e-27
Mpeg1	Atp5j2		Anxa3	Acsm1		Hexa	Kl												Maf	7.45943e-29	0.78283	0.945	0.821	2.40828e-24		Cryzl2	1.1618e-21	-0.644464	0.884	0.948	3.75089e-17		Emp1	8.04919e-29	0.604705	0.76	0.238	2.59868e-24
Cd24a	Cyp2a4		Nphs2	Rhcg		Marcks	Slc26a4												Ripor1	1.58979e-21	0.781876	0.928	0.782	5.13263e-17		Atpif1	2.4651e-36	-0.641968	0.989	0.996	7.95857e-32		Trf	1.72773e-24	0.606395	0.857	0.341	5.57796e-20
Rad21	Uqcr11		Igha	Acsm3		Adgrg1	Slc34a1												Serpine2	9.54577e-17	0.775482	0.856	0.623	3.08185e-12		Zmynd10	9.09337e-20	-0.641888	0.508	0.79	2.93579e-15		Rpl38	1.25335e-41	0.607164	1	1	4.04644e-37
Shroom3	Ndufc1		Rps29			Zfp36l1	Selenbp1												Igfbp5	1.33351e-13	0.773136	0.994	0.988	4.30523e-09		Slc22a6	1.89534e-27	-0.640377	0.983	1	6.11912e-23		Cpxm1	2.53675e-30	0.609685	0.646	0.123	8.18991e-26
Cygb	AI314278		Tubb5			Ctsb	Pah												Calm2	2.15655e-33	0.765308	0.994	0.933	6.96243e-29		Cops9	2.84159e-30	-0.637463	0.961	0.992	9.17409e-26		Crlf1	3.7374e-36	0.609747	0.56	0.028	1.20662e-31
Pecam1	Tmem213		Dock8			Icam1	Ass1												Itgav	1.98484e-29	0.75458	0.967	0.837	6.40805e-25		Rpl29	2.62258e-30	-0.627868	0.983	0.996	8.46701e-26		Flna	5.04185e-19	0.61081	0.977	0.806	1.62776e-14
Cotl1	Inmt		Tagln			Cyp1b1	Lpl												Angptl2	5.64881e-19	0.742218	0.945	0.889	1.82372e-14		Cox7c	3.08185e-44	-0.62275	0.994	1	9.94975e-40		Col6a2	3.35973e-34	0.611139	0.709	0.131	1.08469e-29
Arpc2	Igfbp3		Igfbp2			Anxa1	Cbs												Neat1	6.41097e-37	0.738989	1	0.984	2.06978e-32		Ftl1	2.85798e-36	-0.621674	1	1	9.22698e-32		Krt8	8.33085e-19	0.618651	0.943	0.806	2.68962e-14
Gm47283	Ndufb11		Actb			Adamts1	Dnajc12												Ccn2	2.86547e-18	0.732876	1	0.988	9.25116e-14		Fth1	1.31966e-54	-0.617852	1	1	4.26052e-50		Cyp4a10	1.46355e-14	0.627409	0.863	0.647	4.72506e-10
Aplp2	Ndufb9		Mpeg1			Junb	Pcx												Fstl1	4.55969e-29	0.726386	0.757	0.246	1.4721e-24		Rps20	1.96767e-39	-0.611126	0.994	1	6.35262e-35		S100a10	5.78767e-23	0.627602	0.983	0.857	1.86855e-18
Crip1	Ttc36		Tpm1			Serpina1f	Aspdh												Gpc3	1.00924e-30	0.725857	0.751	0.25	3.25833e-26		D8Ertd738e	4.92622e-23	-0.611011	0.906	0.968	1.59043e-18		Ywhah	1.0666e-25	0.637044	0.949	0.71	3.44351e-21
Rapgef3	Hspa8		Mmp2			C4b	Defb1												Dpysl2	1.29743e-23	0.721442	0.884	0.556	4.18875e-19		Hint2	2.42226e-27	-0.609376	0.95	0.984	7.82028e-23		Hmgcs2	7.75581e-28	0.639544	0.714	0.21	2.50396e-23
Slc6a19	Cyb5a		Tnfrsf12a			1700016C15Rik	Ces2c												Selenop	9.70795e-45	0.720563	1	1	3.13421e-40		Cox7a2	7.01717e-41	-0.608488	0.994	1	2.26549e-36		Ifi27l2a	2.59812e-26	0.647108	0.846	0.377	8.38805e-22
Tagln	Ace		B2m			Agt	Cd36												Hnrnpa1	1.22908e-26	0.71778	0.928	0.627	3.96809e-22		Rpl28	1.00234e-36	-0.602619	0.994	1	3.23607e-32		Fbln1	1.65288e-40	0.655953	0.686	0.067	5.33632e-36
Pam	Hspe1		S100a11			Rtn4	G6pc												Gnai2	6.34039e-26	0.715827	0.967	0.869	2.047e-21		Ndufa2	2.30068e-36	-0.602417	0.989	1	7.42773e-32		Smoc2	9.60828e-41	0.65749	0.634	0.044	3.10203e-36
Tgm2	Fau		Cp			Hsp90b1	Igfbp5												Synpo	8.63405e-21	0.71403	0.945	0.758	2.7875e-16		Cox4i1	1.39954e-51	-0.591204	1	1	4.5184e-47		Pmepa1	6.17098e-22	0.660893	0.949	0.655	1.9923e-17
Hnrnpa3	Cyp2d9		Cd52			Rpl39	Hbb-bs												Mgat5	1.4635e-21	0.70983	0.834	0.512	4.72491e-17		Slc5a8	1.06871e-16	-0.585256	0.657	0.853	3.45033e-12		Tmem176b	4.57923e-41	0.666737	1	0.996	1.47841e-36
Tuba1b	Ephx2		Col4a2			Myh9	Tmem174												Tns3	1.07319e-17	0.705852	0.934	0.77	3.46479e-13		Eci3	4.82866e-16	-0.583911	0.818	0.897	1.55893e-11		Loxl1	1.21286e-23	0.672226	0.897	0.512	3.91571e-19
Myo1d	H2afj		Cx3cl1			Rbp1	Amacr												Serinc3	4.80394e-37	0.705399	1	0.992	1.55095e-32		mt-Nd5	9.35943e-19	-0.58107	0.928	0.968	3.02169e-14		Mt1	1.56159e-23	0.676941	1	0.988	5.0416e-19
Kirrel	Cyp2d12		Ctss			Gdf15	Slc18a1												Tcf21	1.47585e-21	0.703563	0.84	0.524	4.76477e-17		Spink1	6.43857e-32	-0.580188	0.994	1	2.07869e-27		Cst3	1.13175e-34	0.682298	1	0.996	3.65385e-30
Pakap.1	Cyp4b1		Lgals1			Itgb5	Ggt1												Lbh	1.60672e-25	0.69988	0.873	0.512	5.18731e-21		Lamtor4	2.52901e-23	-0.578268	0.89	0.968	8.1649e-19		Cpn1	5.59425e-27	0.691966	0.937	0.651	1.8061e-22
C1s1	Arpp19		Serping1			Lgals3bp	Ppp1r1a												Actn1	4.16374e-27	0.698779	0.807	0.321	1.34426e-22		Dnaja1	4.46782e-27	-0.575051	0.989	0.984	1.44244e-22		Wfdc2	3.04406e-19	0.69279	0.994	0.956	9.82774e-15
Rarres2	Uqcr10		Mt2			H2-K1	Nat8f6												Mylk	3.96119e-22	0.697124	0.945	0.813	1.27887e-17		Cdh16	3.5976e-32	-0.574936	1	1	1.16149e-27		Psap	1.04626e-55	0.70825	1	1	3.37785e-51
Ptn	Aldh1l1		Cfh			Spns2	Pgam2												Hnrnpa0	7.07789e-31	0.693795	0.956	0.75	2.2851e-26		Ccdc107	7.33317e-21	-0.570851	0.939	0.992	2.36752e-16		Havcr1	8.16302e-44	0.710586	0.617	0.012	2.63543e-39
Myof	Rpl35a		Vim			Itgb1	Ivd												Slc51a	1.88933e-25	0.690557	0.967	0.813	6.0997e-21		Calml4	1.58268e-22	-0.569475	0.95	0.984	5.10969e-18		Ccn1	7.39522e-23	0.717181	0.943	0.659	2.38755e-18
Tuba1a	Pck1		Col4a1			Tagln2	Slc12a3												Acpp	4.00943e-25	0.686449	0.663	0.206	1.29445e-20		Timm13	1.27989e-21	-0.5655	0.978	0.972	4.13212e-17		Dynll1	3.19713e-32	0.732668	0.994	0.972	1.03219e-27
Hnrnpk	mt-Atp6		Vcam1			Rpl12	Acsm1												Ahnak	6.82628e-22	0.668511	0.917	0.698	2.20386e-17		Rps27a	1.19673e-40	-0.557109	0.994	1	3.86363e-36		Rps28	6.88614e-39	0.732913	1	0.976	2.22319e-34
Dusp3	Adh1		Tsc22d1			Tuba1b	Rhcg												Tspan2	2.84264e-22	0.661126	0.657	0.254	9.17745e-18		Slc17a3	1.71507e-21	-0.55634	0.95	0.992	5.53711e-17		Clu	8.19887e-17	0.742233	1	0.984	2.64701e-12
Heg1	Nat8f6		Gsta2			Capg	Aadat												Cadm4	1.41021e-21	0.660845	0.834	0.476	4.55285e-17		Hsp90aa1	2.30277e-22	-0.555859	0.945	0.98	7.43448e-18		Rhob	2.88271e-26	0.750505	0.954	0.619	9.30683e-22
Pbx1	Cd36		Tyrobp			Emp1	Acsm3												H3f3b	4.92737e-29	0.659924	1	0.988	1.5908e-24		Rplp2	3.29942e-25	-0.549862	0.972	0.988	1.06522e-20		Serpine1	3.21866e-29	0.75716	0.629	0.127	1.03914e-24
Rbm3	Egf		C1qa			Trf	Slc22a30												Timp3	8.97587e-43	0.657394	1	1	2.89786e-38		Anapc13	1.82675e-20	-0.544281	0.928	0.948	5.89766e-16		Col15a1	8.3786e-27	0.760929	0.829	0.401	2.70503e-22
Vdac2	Slc13a3		C1qb			Rpl38	Degs2												Gsn	1.4105e-20	0.656178	0.961	0.833	4.55381e-16		Prdx5	7.01451e-39	-0.542808	1	1	2.26464e-34		Ltbp2	7.41056e-48	0.767049	0.651	0.008	2.3925e-43
Sdcbp	Ppp1r1a		Sparc			Cpxm1	Acat1												Fat1	8.57097e-23	0.651026	0.801	0.381	2.76714e-18		Park7	1.88236e-26	-0.541766	0.994	1	6.07719e-22		Ttr	3.24648e-16	0.77894	0.966	0.921	1.04813e-11
Cltc	Cryzl2		Fn1			Crlf1	Bphl												Nox4	3.78187e-19	0.647988	0.928	0.829	1.22098e-14		Clcnkb	3.12536e-13	-0.535844	0.934	0.956	1.00902e-08		Mdk	9.44347e-28	0.788775	0.954	0.647	3.04882e-23
Ddx5	Apom		Bgn			Tuba1a	Tcn2												Nid1	1.86756e-23	0.644127	0.762	0.377	6.02942e-19		Mettl7b	1.08442e-15	-0.535443	0.873	0.937	3.50104e-11		Serpinh1	2.22362e-33	0.790323	0.994	0.897	7.17896e-29
Tns2	Atpif1		Col1a1			Flna	Ugt3a2												Hnf1b	1.73913e-22	0.642214	0.89	0.655	5.61478e-18		Slc22a7	4.41965e-18	-0.535099	0.072	0.444	1.42688e-13		Fcer1g	1.37247e-33	0.792203	0.829	0.302	4.43102e-29
Actr2	Zmynd10		S100a6			Col6a2													Loxl2	4.06787e-28	0.641885	0.646	0.155	1.31331e-23		Khk	9.12614e-22	-0.534735	0.967	1	2.94637e-17		Cxcl16	4.27388e-29	0.797028	0.926	0.579	1.37982e-24
Sirpa	Slc22a6		Col1a2			Msn													Sptan1	2.58611e-23	0.638086	0.945	0.766	8.34925e-19		Acads	4.58521e-21	-0.534084	0.961	0.976	1.48034e-16		Ccl2	2.49197e-37	0.800785	0.56	0.02	8.04534e-33
Sh3bgrl	Cops9		H2-Eb1			Krt8													Midn	9.78246e-25	0.635129	0.856	0.488	3.15827e-20		mt-Nd1	3.22083e-25	-0.532166	1	1	1.03984e-20		Timp1	6.26882e-50	0.808712	0.726	0.032	2.02389e-45
Igha	Cyp2j13		H2-Ab1			Cyp4a10													Ssr3	8.2167e-22	0.632142	0.945	0.714	2.65276e-17		Cox6c	8.44654e-40	-0.530273	1	1	2.72696e-35		Cryab	3.65439e-31	0.871942	0.983	0.794	1.17982e-26
Plau	Rpl29		H2-Aa			S100a10													Galnt10	8.39054e-23	0.630124	0.829	0.48	2.70889e-18		Elob	8.89424e-28	-0.527991	0.983	0.996	2.87151e-23		Manf	1.09558e-42	0.88722	0.994	0.873	3.53707e-38
Clic4	Cox7c		Col3a1			Egr1													Agrn	2.36993e-22	0.62185	0.939	0.643	7.65132e-18		Slc3a1	9.79669e-16	-0.527055	0.884	0.952	3.16286e-11		Cstb	7.20346e-36	0.88739	0.989	0.853	2.32564e-31
Wasl	Ftl1		Nupr1			Ywhah													Dkk2	1.96039e-16	0.621075	0.773	0.433	6.32912e-12		Atp5d	1.65061e-34	-0.524514	0.994	1	5.32898e-30		Lgals3	1.02828e-32	0.927541	0.949	0.579	3.31982e-28
Lamb2	Slc27a2		Cd74			Hmgcs2													Iqgap1	9.03217e-21	0.619408	0.89	0.591	2.91604e-16		Rpl37	2.68585e-35	-0.524277	1	1	8.67128e-31		Ighm	9.83597e-27	0.935158	0.617	0.131	3.17554e-22
Msi2	Fth1		C3			Litaf													Pdgfrb	1.18632e-13	0.614945	0.856	0.667	3.83005e-09		Acss2	3.11348e-17	-0.51843	0.807	0.909	1.00519e-12		Hspa1a	4.95826e-40	0.958007	0.989	0.806	1.60077e-35
Lamp1	Rps20		Apoe			Laptm5													App	1.34247e-40	0.614642	1	1	4.33416e-36		Gchfr	2.44694e-16	-0.518296	0.53	0.742	7.89994e-12		Scd1	3.27237e-25	0.968909	0.794	0.321	1.05648e-20
Ehd3	D8Ertd738e		Lyz2			Timp2													Lrrfip1	1.5712e-23	0.613825	0.829	0.401	5.07261e-19		Serf2	4.68257e-32	-0.514032	0.989	1	1.51177e-27		Hspb1	1.3189e-35	0.993861	0.983	0.754	4.25806e-31
Ywhae	Hint2		Mgp			F2r													Alcam	1.20638e-21	0.613467	0.762	0.349	3.89481e-17		Mien1	2.62536e-16	-0.511504	0.84	0.933	8.47598e-12		Tmsb10	5.46385e-38	0.994661	0.994	0.925	1.764e-33
Cap1	Cox7a2		Spp1			Ifi27l2a													Plac8	2.42133e-26	0.610987	0.724	0.254	7.81728e-22		Ces1d	4.24825e-17	-0.508811	0.873	0.972	1.37155e-12		Lcn2	2.27616e-53	0.995049	0.709	0.008	7.34857e-49
Eml2	mt-Nd4					Tmsb4x													Itga3	4.15938e-16	0.609767	0.917	0.71	1.34285e-11		Guca2b	9.32644e-19	-0.506603	0.95	0.984	3.01104e-14		C1qc	9.63983e-42	1.01638	0.886	0.329	3.11222e-37
Wt1	Agps					Arpc1b													2023-09-11	1.73498e-21	0.608346	0.884	0.611	5.60137e-17		Fkbp2	1.30539e-14	-0.506315	0.796	0.885	4.21446e-10		Hspa5	1.75196e-58	1.07453	1	0.988	5.6562e-54
Htra1	Rpl28					Anxa2													Clic3	5.31082e-13	0.603208	0.845	0.71	1.7146e-08		Ndufa1	1.10132e-21	-0.505122	0.978	0.976	3.55561e-17		Cyp4a14	3.66384e-52	1.1075	0.783	0.075	1.18287e-47
Arhgap24	Ndufa2					Fbln1													Acsl4	5.30254e-20	0.603052	0.812	0.46	1.71192e-15		Fah	3.0576e-19	-0.503206	0.956	0.996	9.87146e-15		Igkc	2.54317e-27	1.22279	0.64	0.147	8.21062e-23
Kdr	Cbs					Smoc2													Epas1	6.64411e-15	0.602675	0.967	0.964	2.14505e-10		Ndufa5	1.53591e-20	-0.50237	0.983	0.988	4.9587e-16		Hspa1b	4.11238e-55	1.25295	0.994	0.786	1.32768e-50
Cavin1	Ces2c					Pmepa1													Cd59a	2.07136e-15	0.602437	0.895	0.738	6.68738e-11		Akr7a5	1.08306e-19	-0.500915	0.967	0.996	3.49665e-15
Tnfrsf12a	Cox4i1					Cpe													Slco2a1	6.65921e-17	0.601189	0.818	0.54	2.14993e-12		Nenf	1.69871e-16	-0.500151	0.901	0.976	5.48428e-12
Ildr2	Slc5a8					Tmem176b													Csnk1a1	7.04805e-19	0.599726	0.928	0.726	2.27546e-14
Qk	Eci3					Col18a1													Hnrnpl	3.86077e-21	0.595122	0.917	0.651	1.24645e-16
Cpe	mt-Nd5					Anxa3													Srrm2	1.06978e-17	0.594471	0.928	0.718	3.4538e-13
Marcks	Spink1					Nphs2													Arhgef12	2.95389e-20	0.591933	0.934	0.69	9.53664e-16
Tmem54	Lamtor4					Loxl1													Tgfbr2	3.25537e-19	0.59044	0.851	0.567	1.051e-14
Hspg2	Dnaja1					Mt1													Cd34	2.61598e-15	0.590439	0.812	0.54	8.4457e-11
Lsp1	Cdh16					Igha													Lsp1	5.8921e-19	0.588874	0.63	0.238	1.90226e-14
Spns2	Ccdc107					Cst3													Hspg2	7.24266e-16	0.588122	0.884	0.647	2.33829e-11
Cd34	Calml4					Cpn1													Tmem54	3.84869e-25	0.585964	0.646	0.171	1.24255e-20
Tgfbr2	Cyp4a12a					Wfdc2													Qk	5.47557e-17	0.584703	0.895	0.683	1.76779e-12
Arhgef12	Timm13					Rps29													Ildr2	5.08093e-17	0.582618	0.818	0.548	1.64038e-12
Srrm2	Acsm3					Tubb5													Cavin1	2.89456e-17	0.582412	0.845	0.54	9.34508e-13
C1qb	Rps27a					Psap													Kdr	6.88723e-08	0.58182	0.878	0.762	0.00222354
Hnrnpl	Slc17a3					Havcr1													Arhgap24	1.73502e-18	0.580505	0.934	0.806	5.60152e-14
Litaf	Hsp90aa1					Ccn1													Htra1	1.29058e-18	0.579393	0.972	0.925	4.16664e-14
Csnk1a1	Atp6v1g3					Dock8													Wt1	8.16747e-16	0.576281	0.84	0.579	2.63687e-11
Slco2a1	Rplp2					Tagln													Eml2	1.79846e-19	0.576256	0.691	0.27	5.80634e-15
Cd59a	Anapc13					Dynll1													Cap1	1.02335e-28	0.575995	0.768	0.254	3.30388e-24
Epas1	Prdx5					Rps28													Ywhae	2.80153e-22	0.574492	0.978	0.937	9.04473e-18
Acsl4	Park7					Igfbp2													Ehd3	2.03169e-07	0.573524	0.878	0.794	0.0065593
Clic3	Clcnkb					Actb													Lamp1	1.37081e-40	0.572313	1	0.996	4.42567e-36
2023-09-11	Mettl7b					Clu													Msi2	1.81531e-19	0.571276	0.84	0.492	5.86072e-15
Itga3	Slc22a7					Rhob													Lamb2	7.07457e-15	0.570546	0.945	0.81	2.28403e-10
Plac8	Khk					Mpeg1													Wasl	7.97554e-19	0.570474	0.873	0.643	2.5749e-14
Vcam1	Acads					Serpine1													Clic4	5.77516e-19	0.570379	0.95	0.798	1.86451e-14
Alcam	mt-Nd1					Col15a1													Plau	2.68877e-19	0.568815	0.785	0.46	8.68069e-15
Lrrfip1	Cox6c					Tpm1													Sh3bgrl	7.53209e-18	0.567839	0.834	0.544	2.43174e-13
App	Elob					Ltbp2													Sirpa	6.53189e-18	0.566859	0.884	0.603	2.10882e-13
Pdgfrb	Slc3a1					Mmp2													Actr2	2.1188e-18	0.565988	0.878	0.698	6.84056e-14
C1qa	Atp5d					Ttr													Tns2	4.61323e-17	0.56447	0.928	0.762	1.48938e-12
Iqgap1	Rpl37					Mdk													Ddx5	3.23135e-29	0.563459	1	0.992	1.04324e-24
Dkk2	Acss2					Serpinh1													Cltc	1.09219e-21	0.560798	0.967	0.925	3.52614e-17
Cfh	Gchfr					Tnfrsf12a													Sdcbp	9.32589e-19	0.560698	0.878	0.69	3.01086e-14
Agrn	Serf2					Fcer1g													Vdac2	1.95886e-23	0.559773	0.983	0.925	6.32418e-19
Rtn4	Mien1					B2m													Rbm3	2.10577e-18	0.559625	0.912	0.738	6.79847e-14
Galnt10	Ces1d					Cxcl16													Pbx1	5.84485e-17	0.558573	0.801	0.496	1.88701e-12
Ssr3	mt-Cytb					S100a11													Heg1	6.17961e-15	0.556741	0.779	0.508	1.99509e-10
Midn	Guca2b					Ccl2													Dusp3	6.48205e-20	0.555317	0.912	0.651	2.09273e-15
Sptan1	Fkbp2					Cp													Hnrnpk	7.69905e-22	0.554961	1	0.968	2.48564e-17
Anxa5	Ndufa1					Timp1													Myof	2.07825e-21	0.554135	0.674	0.226	6.70962e-17
Rps29	Selenbp1					Cd52													Ptn	9.78788e-12	0.553465	0.641	0.393	3.16002e-07
Gas6	Fah					Col4a2													Rarres2	8.57501e-17	0.55304	0.845	0.54	2.76844e-12
Loxl2	Ndufa5					Cx3cl1													C1s1	5.64454e-19	0.552093	0.79	0.409	1.82234e-14
Hnf1b	Akr7a5					Cryab													Pakap.1	1.81469e-18	0.550082	0.807	0.504	5.85873e-14
Nid1	Rhcg					Manf													Kirrel	2.89363e-26	0.548345	0.63	0.155	9.3421e-22
Nox4	Nenf					Cstb													Myo1d	7.92239e-15	0.548242	0.818	0.552	2.55774e-10
Mmp2						Ctss													Hnrnpa3	2.5008e-20	0.547551	0.961	0.825	8.07383e-16
Fat1						Lgals3													Pam	8.50708e-19	0.544654	0.878	0.627	2.74651e-14
Junb						Ighm													Slc6a19	3.11835e-14	0.543798	0.967	0.964	1.00676e-09
Gsn						Hspa1a													Rapgef3	2.05834e-17	0.543686	0.84	0.524	6.64537e-13
Cx3cl1						Scd1													Aplp2	2.84749e-19	0.543021	0.989	0.96	9.19313e-15
Timp3						Lgals1													Gm47283	5.48622e-16	0.540781	0.967	0.917	1.77123e-11
H3f3b						Serping1													Arpc2	4.076e-19	0.539602	0.939	0.813	1.31594e-14
Cadm4						Hspb1													Cotl1	2.31265e-20	0.539218	0.923	0.671	7.46638e-16
Tspan2						Tmsb10													Pecam1	1.49854e-12	0.538953	0.884	0.667	4.83803e-08
Anxa2						Lcn2													Shroom3	6.15454e-20	0.537359	0.685	0.274	1.98699e-15
Ahnak						Mt2													Rad21	2.00925e-15	0.537141	0.912	0.81	6.48686e-11
Cd52						Cfh													Cd24a	8.75283e-14	0.535037	0.967	0.849	2.82585e-09
Acpp						C1qc													Marveld1	2.04687e-16	0.534658	0.812	0.48	6.60831e-12
Zfp36l1						Vim													Aplp1	4.2458e-16	0.534064	0.768	0.409	1.37076e-11
Gadd45a						Col4a1													Ptprb	1.5692e-14	0.533878	0.851	0.575	5.06617e-10
Slc51a						Vcam1													Macf1	1.37464e-15	0.530112	0.867	0.619	4.43803e-11
Hnrnpa0						Tsc22d1													Sptbn1	2.39871e-18	0.529898	0.978	0.948	7.74425e-14
Mylk						Gsta2													Iqgap2	3.55001e-17	0.529517	0.785	0.468	1.14612e-12
Actn1						Hspa5													Tjp1	4.0136e-13	0.528988	0.807	0.548	1.29579e-08
Lbh						Cyp4a14													Zfp36l2	1.10306e-16	0.527544	0.912	0.679	3.56124e-12
Tcf21						Tyrobp													Sgk1	3.30295e-10	0.526313	0.917	0.813	1.06636e-05
Serinc3						C1qa													Myom2	9.8461e-10	0.524885	0.718	0.52	3.17881e-05
Tns3						Igkc													Bmpr2	1.72003e-13	0.524646	0.818	0.563	5.55311e-09
Igfbp7						Hspa1b													Comt	3.06715e-18	0.524191	0.967	0.802	9.9023e-14
Mgat5						C1qb													Clec2h	5.14343e-12	0.520033	0.773	0.556	1.66056e-07
Synpo						Sparc													Rab3b	7.70234e-14	0.519374	0.801	0.556	2.4867e-09
Egr1						Fn1													Serpinb6b	1.5825e-22	0.514265	0.63	0.175	5.10912e-18
Itgb5						Bgn													Arhgap28	2.19715e-20	0.513762	0.624	0.206	7.09349e-16
Gnai2						Col1a1													Rab1a	1.12497e-20	0.513634	0.967	0.948	3.63197e-16
Cyp1b1						S100a6													Tapbp	3.77686e-16	0.512309	0.945	0.813	1.21936e-11
Msn						Col1a2													Lars2	2.17194e-15	0.512097	0.746	0.464	7.0121e-11
Hnrnpa1						H2-Eb1													Ifi27	8.60466e-15	0.511992	0.901	0.687	2.77802e-10
Selenop						H2-Ab1													Chmp4b	7.73445e-13	0.509618	0.834	0.619	2.49707e-08
Dpysl2						H2-Aa													Plpp1	1.5251e-07	0.509277	0.928	0.889	0.00492378
H2-K1						Col3a1													Srgap1	2.7774e-20	0.509085	0.619	0.194	8.96684e-16
Gpc3						Nupr1													Nptn	1.0269e-17	0.507101	0.945	0.786	3.31535e-13
Fstl1						Cd74													Lrpprc	1.01734e-16	0.506714	0.713	0.385	3.2845e-12
Ccn2						C3													Btg1	3.07864e-16	0.505386	0.818	0.508	9.93938e-12
Neat1						Apoe													Tnfaip8	3.34405e-14	0.505155	0.939	0.905	1.07963e-09
Angptl2						Lyz2													Gnb1	2.55559e-17	0.504906	0.967	0.889	8.25074e-13
Col18a1						Mgp													Ctsl	1.17153e-25	0.504351	0.994	0.992	3.7823e-21
Col4a2						Spp1													Dap	3.33604e-18	0.503986	0.796	0.472	1.07704e-13
Itgav																			Sema5a	6.10372e-16	0.502816	0.713	0.393	1.97058e-11
Ctss																			Rps27rt	4.32193e-14	0.500344	0.812	0.583	1.39534e-09
Calm2
Prss23
Igfbp5
Serpine2
F2r
Ripor1
Maf
Isoc2a
Pros1
Adm
Dpp4
Lgals3bp
Bcam
Fgfbp1
Tagln2
Nsf
Nphs1
Axl
H2-D1
Npr3
H2-Eb1
Cxcl12
Tpm4
H2-Q7
Pdpn
Tsc22d1
Col3a1
Plat
Ccnd1
S100a6
Nedd4
Enpep
Ptpro
Fn1
Gsta2
Igfbp2
Col4a4
Fus
Myl12a
Timp2
Laptm4a
Nes
Slc13a1
S100a11
H2-Aa
Tpm1
Pcsk6
Col4a1
Srsf5
Cxcl13
Cald1
Malat1
Actn4
Cd74
Anxa3
Anxa1
Gatm
Mt2
Plod2
Clic5
H2-Ab1
Tmod3
Itgb1
Vegfa
Actb
Tmsb4x
Crim1
Col1a1
Ftl1-ps1
Dag1
Npnt
Apoe
C3
Myh9
Slc6a6
Cyp24a1
Col1a2
Cdkn1c
B2m
Bgn
Dock8
Col4a3
Podxl
Vim
Sema3g
Gm42418
Nupr1
Mgp
Sparc
Lyz2
Nphs2
Spp1

## Sheet: Int_C7_AS5mth_v_WtMale
Gene	p_val	avg_log2FC	pct.1	pct.2	p_val_adj
Dnase1	9.41496e-64	-1.60062	0.977	1	3.03962e-59
Cyp4b1	7.05898e-67	-1.48199	1	1	2.27899e-62
Egf	6.80769e-38	-1.47118	0.857	0.992	2.19786e-33
Klk1	1.42854e-22	-1.30408	1	1	4.61204e-18
Slco1a1	1.84086e-42	-1.2718	0.543	0.913	5.94321e-38
Odc1	3.59575e-57	-1.18786	1	0.996	1.16089e-52
Igfbp3	2.11556e-42	-1.10557	0.863	0.984	6.83008e-38
S100g	4.74937e-22	-1.08898	0.994	0.996	1.53333e-17
Ren1	8.94824e-10	-1.08427	0.463	0.722	2.88894e-05
Azgp1	2.76599e-40	-1.08255	0.509	0.897	8.93e-36
Inmt	1.93712e-55	-1.06048	0.983	1	6.25399e-51
Nudt19	7.4228e-47	-0.994134	1	1	2.39645e-42
Slc7a13	1.67332e-30	-0.976352	0.851	0.984	5.40232e-26
Kap	2.76254e-42	-0.954825	1	1	8.91885e-38
Acy3	4.52105e-47	-0.939734	1	1	1.45962e-42
Slc27a2	3.20953e-41	-0.925932	0.994	1	1.0362e-36
Cyp2e1	3.7449e-37	-0.9016	0.971	1	1.20904e-32
Apom	5.53118e-33	-0.888103	0.766	0.925	1.78574e-28
Cyp2d12	4.53498e-28	-0.876571	0.56	0.881	1.46412e-23
Agps	2.67098e-33	-0.867558	0.749	0.937	8.62325e-29
Cyp4a12a	1.22614e-30	-0.865115	0.491	0.845	3.95858e-26
Cndp2	7.95015e-38	-0.824173	1	1	2.56671e-33
Wfdc15b	1.14723e-21	-0.804428	0.851	0.96	3.70382e-17
mt-Atp6	1.28722e-35	-0.775577	1	1	4.15579e-31
Hsd11b1	4.18551e-27	-0.774715	0.737	0.905	1.35129e-22
Cyb5a	2.41843e-38	-0.769476	1	1	7.80791e-34
Aldh1l1	2.68884e-35	-0.766566	0.954	0.988	8.68093e-31
Acsm2	1.84488e-43	-0.760908	0.994	1	5.95621e-39
Cyp2d9	4.5394e-23	-0.741802	0.589	0.865	1.46554e-18
Nat8	6.73029e-34	-0.74107	0.971	0.984	2.17287e-29
Ces1f	1.12739e-32	-0.737458	0.983	1	3.63977e-28
Nat8f1	1.18333e-36	-0.732277	0.989	0.992	3.82037e-32
Hsd17b11	1.13822e-31	-0.715676	0.954	0.988	3.67476e-27
Serpinf2	1.04699e-25	-0.710383	0.909	0.964	3.38021e-21
mt-Co3	3.31481e-29	-0.696062	1	1	1.07019e-24
mt-Nd4	2.94807e-29	-0.694788	1	1	9.51786e-25
Cyp2j13	1.88027e-23	-0.69133	0.903	0.964	6.07047e-19
Slc6a19	2.75197e-21	-0.684146	0.829	0.964	8.88473e-17
Atp6v1g3	3.49878e-10	-0.671838	0.743	0.817	1.12958e-05
mt-Cytb	1.51876e-30	-0.661704	1	1	4.90331e-26
Ttc36	3.09455e-35	-0.66129	1	1	9.99076e-31
Kl	6.91075e-26	-0.660065	0.92	0.984	2.23114e-21
Slc26a4	2.74483e-14	-0.615431	0.286	0.599	8.8617e-10
Slc34a1	2.2201e-42	-0.612579	1	1	7.1676e-38
Selenbp1	1.52309e-26	-0.609242	0.983	0.992	4.9173e-22
Pah	4.00213e-24	-0.603015	0.966	0.996	1.29209e-19
Ass1	1.17806e-30	-0.602472	1	1	3.80336e-26
Lpl	2.12727e-23	-0.594848	0.96	0.996	6.86789e-19
Cbs	3.08508e-17	-0.590667	0.663	0.877	9.96017e-13
Dnajc12	7.35381e-18	-0.589339	0.754	0.901	2.37418e-13
Pcx	6.47724e-23	-0.584344	0.966	0.992	2.09118e-18
Aspdh	3.89185e-18	-0.577599	0.64	0.821	1.25648e-13
Defb1	8.12059e-13	-0.576284	0.914	0.972	2.62173e-08
Ces2c	3.78556e-17	-0.571587	0.863	0.952	1.22217e-12
Cd36	1.9817e-15	-0.568085	0.846	0.948	6.39791e-11
G6pc	4.23034e-16	-0.564558	0.651	0.79	1.36577e-11
Igfbp5	2.2954e-16	-0.564394	0.983	0.988	7.41069e-12
Hbb-bs	1.72262e-09	-0.554108	0.966	0.992	5.56149e-05
Tmem174	7.70549e-20	-0.551816	0.937	0.972	2.48772e-15
Amacr	2.19428e-16	-0.549705	0.926	0.944	7.08424e-12
Slc18a1	2.99567e-15	-0.540007	0.64	0.802	9.67152e-11
Ggt1	4.74054e-25	-0.536465	0.977	1	1.53048e-20
Ppp1r1a	8.83945e-12	-0.536335	0.886	0.956	2.85382e-07
Nat8f6	1.27253e-15	-0.535323	0.72	0.861	4.10836e-11
Pgam2	5.14505e-11	-0.52732	0.531	0.766	1.66108e-06
Ivd	4.58667e-20	-0.52707	0.96	0.968	1.48081e-15
Slc12a3	4.81661e-09	-0.526151	0.863	0.968	0.000155504
Acsm1	6.07713e-16	-0.524893	0.886	0.94	1.962e-11
Rhcg	3.2851e-09	-0.521254	0.634	0.762	0.000106059
Aadat	5.83291e-14	-0.520543	0.634	0.849	1.88316e-09
Acsm3	2.4164e-14	-0.518934	0.88	0.956	7.80136e-10
Slc22a30	4.5759e-15	-0.51626	0.771	0.877	1.47733e-10
Degs2	2.36078e-15	-0.514567	0.474	0.73	7.62176e-11
Acat1	1.74189e-19	-0.511854	0.983	0.996	5.6237e-15
Bphl	9.051e-16	-0.510447	0.909	0.944	2.92211e-11
Tcn2	8.17137e-30	-0.508369	0.989	1	2.63813e-25
Ugt3a2	1.27471e-18	-0.506581	0.994	0.996	4.11539e-14
Gabarapl1	2.05835e-21	-0.498073	0.994	0.992	6.64538e-17
Clcnkb	4.2231e-11	-0.491531	0.914	0.956	1.36343e-06
Aldob	1.35133e-34	-0.489134	1	1	4.36278e-30
Pink1	2.57501e-16	-0.483601	0.943	0.984	8.31342e-12
Tmem213	1.48726e-11	-0.483361	0.891	0.944	4.80163e-07
Phyh	3.24292e-20	-0.482812	0.983	0.992	1.04698e-15
Slc22a18	3.94633e-17	-0.482746	0.971	0.984	1.27407e-12
Gm10804	4.08952e-13	-0.479413	0.44	0.663	1.3203e-08
mt-Nd2	4.54756e-16	-0.477435	1	1	1.46818e-11
Pvalb	9.79339e-13	-0.474533	0.206	0.536	3.1618e-08
Sardh	7.84672e-15	-0.474193	0.937	0.976	2.53331e-10
Bckdha	6.16093e-21	-0.473161	0.989	1	1.98906e-16
Aacs	7.62762e-13	-0.470859	0.714	0.897	2.46258e-08
Khk	7.93118e-20	-0.470599	0.989	1	2.56058e-15
Eci3	2.52031e-10	-0.466453	0.823	0.897	8.13684e-06
Ddt	3.57022e-19	-0.463739	0.966	0.984	1.15265e-14
Upb1	8.49215e-12	-0.458108	0.68	0.837	2.74169e-07
Hibadh	5.84402e-16	-0.457365	0.971	0.956	1.88674e-11
mt-Nd5	2.97879e-12	-0.457274	0.937	0.968	9.61702e-08
Ugt2b38	3.90855e-16	-0.456436	0.983	0.988	1.26188e-11
Hykk	5.36727e-14	-0.455248	0.863	0.948	1.73282e-09
Prdx5	8.66612e-33	-0.453824	1	1	2.79786e-28
Cycs	1.93273e-17	-0.452605	0.994	0.996	6.23981e-13
Slc17a3	9.0647e-16	-0.452222	0.977	0.992	2.92654e-11
Mtor	9.5096e-13	-0.450965	0.823	0.885	3.07018e-08
Idh2	1.78681e-19	-0.450564	0.983	0.992	5.76873e-15
Fxyd2	1.47106e-47	-0.450302	1	1	4.74931e-43
Acox1	1.94295e-19	-0.44826	1	1	6.27281e-15
mt-Co1	8.0118e-15	-0.447776	1	1	2.58661e-10
Galnt11	4.43706e-11	-0.440479	0.92	0.96	1.4325e-06
Miox	8.16794e-20	-0.439637	1	1	2.63702e-15
Atp1a1	7.4147e-21	-0.438677	1	1	2.39384e-16
Slc6a20b	1.96428e-12	-0.438135	0.84	0.905	6.34169e-08
Acox3	3.40107e-12	-0.437446	0.731	0.849	1.09804e-07
Prodh	1.043e-11	-0.434092	0.903	0.94	3.36732e-07
Rhbg	1.69008e-07	-0.433855	0.429	0.615	0.00545642
mt-Co2	1.80599e-14	-0.42517	1	1	5.83064e-10
Calb1	1.44683e-06	-0.423357	0.834	0.921	0.0467107
BC024386	6.3797e-09	-0.422478	0.514	0.659	0.000205969
Ephx2	1.16036e-11	-0.419867	0.989	0.988	3.74624e-07
Cyp2j5	2.80989e-16	-0.418418	0.994	1	9.07173e-12
Slc22a6	5.56069e-13	-0.418204	0.994	1	1.79527e-08
Keg1	2.38598e-18	-0.417672	0.994	1	7.70314e-14
Coasy	1.43424e-12	-0.417091	0.931	0.952	4.63044e-08
Fmo5	2.43984e-10	-0.415228	0.606	0.762	7.87703e-06
mt-Nd1	4.72317e-14	-0.415117	1	1	1.52488e-09
Clec2h	6.73559e-10	-0.412689	0.349	0.556	2.17458e-05
Hint2	3.40599e-15	-0.412464	0.983	0.984	1.09963e-10
Aldh6a1	8.80907e-14	-0.410393	0.977	0.992	2.84401e-09
Tstd1	2.05193e-11	-0.409831	0.377	0.603	6.62466e-07
Fah	1.89791e-14	-0.409317	0.983	0.996	6.12739e-10
Cyp24a1	8.05944e-15	-0.407782	0.109	0.448	2.60199e-10
Ccdc107	6.05325e-12	-0.407019	0.954	0.992	1.95429e-07
Smpdl3a	1.34209e-15	-0.398637	0.983	0.984	4.33293e-11
Susd2	7.40646e-11	-0.397909	0.783	0.857	2.39117e-06
Sucnr1	2.31255e-12	-0.392273	0.28	0.563	7.46608e-08
Pxmp2	8.79036e-10	-0.391234	0.611	0.746	2.83797e-05
Sephs2	4.84105e-11	-0.391033	0.926	0.968	1.56293e-06
Acads	1.13046e-12	-0.39024	0.977	0.976	3.64968e-08
Scp2	9.89722e-16	-0.39021	1	1	3.19532e-11
Glyat	9.43048e-18	-0.387382	0.994	1	3.04463e-13
Nr1h4	2.07984e-08	-0.386779	0.737	0.806	0.000671475
Rgl1	2.77545e-09	-0.385846	0.846	0.913	8.96055e-05
Lrp2	1.18432e-12	-0.385578	0.989	1	3.82358e-08
H2-Q6	4.059e-08	-0.385445	0.549	0.698	0.00131045
Pepd	8.01183e-12	-0.384647	0.96	0.956	2.58662e-07
Slc5a8	2.48173e-08	-0.383845	0.766	0.853	0.000801228
Dpep1	5.69674e-09	-0.38371	0.897	0.905	0.000183919
Slc37a4	1.87533e-11	-0.382384	0.914	0.968	6.05452e-07
Abat	2.53252e-09	-0.38147	0.897	0.925	8.17625e-05
Tmem229a	3.11147e-09	-0.380707	0.88	0.933	0.000100454
Ubc	4.45051e-24	-0.38059	1	1	1.43685e-19
Cryzl2	2.38163e-09	-0.379599	0.949	0.948	7.6891e-05
Paqr7	1.04399e-08	-0.378898	0.697	0.802	0.000337054
Slc5a2	1.00692e-06	-0.377097	0.949	0.972	0.0325085
Hba-a1	1.23874e-06	-0.376731	0.806	0.889	0.0399926
Mcrip2	3.83606e-11	-0.375257	0.903	0.952	1.23847e-06
Pdzk1	5.55597e-15	-0.36861	0.994	0.996	1.79374e-10
Gchfr	1.0278e-08	-0.3682	0.64	0.742	0.000331825
Ldc1	9.29836e-10	-0.366649	0.2	0.456	3.00198e-05
Sdhb	6.99675e-14	-0.366489	0.983	0.988	2.2589e-09
Klf15	2.53606e-07	-0.364184	0.623	0.73	0.00818766
D630029K05Rik	3.17883e-08	-0.362795	0.651	0.774	0.00102629
Cisd1	1.4785e-12	-0.362721	0.983	0.996	4.77334e-08
Mthfd1	2.11285e-07	-0.362261	0.811	0.881	0.00682133
Tln2	4.10368e-08	-0.361617	0.697	0.77	0.00132487
Cyp2j11	1.4283e-08	-0.361451	0.537	0.69	0.000461126
Zmynd10	1.78666e-07	-0.361302	0.766	0.79	0.00576823
Acss2	2.7697e-10	-0.36067	0.834	0.909	8.94197e-06
Mettl26	1.70878e-11	-0.360119	0.96	0.972	5.5168e-07
Mdh1	4.36703e-18	-0.357292	1	1	1.4099e-13
Tmem52b	9.92029e-07	-0.353741	0.794	0.889	0.0320277
Pcca	2.56024e-07	-0.353281	0.766	0.821	0.00826574
Pzp	4.17863e-09	-0.352237	0.371	0.619	0.000134907
Msrb1	1.60829e-09	-0.349457	0.949	0.952	5.19237e-05
Kmo	4.90673e-07	-0.348748	0.463	0.595	0.0158414
Pcbd1	1.19105e-12	-0.346784	0.983	0.984	3.84531e-08
Acot12	8.8429e-09	-0.345794	0.68	0.806	0.000285493
AI314278	7.1351e-11	-0.344755	0.954	0.96	2.30357e-06
4833439L19Rik	5.54803e-11	-0.344056	0.983	0.984	1.79118e-06
Gcdh	6.80393e-08	-0.343133	0.943	0.968	0.00219665
Hadh	5.70853e-10	-0.343041	0.96	0.98	1.843e-05
Gas2	1.11786e-07	-0.342703	0.92	0.96	0.00360901
Ecm1	5.13335e-08	-0.340999	0.874	0.937	0.0016573
Gk	5.28539e-07	-0.337739	0.903	0.913	0.0170639
Aspa	3.27556e-07	-0.337029	0.674	0.746	0.0105751
Mpc1	1.36383e-10	-0.336786	0.977	0.992	4.40312e-06
Chpt1	1.09543e-12	-0.336545	0.994	1	3.5366e-08
Sord	1.05613e-14	-0.336251	1	0.996	3.4097e-10
Dcxr	2.17464e-08	-0.335805	0.914	0.964	0.000702084
Mccc1	3.81868e-09	-0.3341	0.703	0.817	0.000123286
Fbln5	5.54687e-08	-0.333939	0.846	0.952	0.00179081
Fdx1	3.94693e-08	-0.333682	0.754	0.813	0.00127427
Park7	9.61617e-13	-0.331061	0.994	1	3.10458e-08
Cubn	2.75738e-07	-0.329602	0.863	0.893	0.00890219
Ndufv1	1.86034e-10	-0.32768	0.977	0.984	6.0061e-06
Pmpcb	7.45035e-07	-0.327531	0.857	0.893	0.0240534
Slc17a1	1.39618e-07	-0.327062	0.971	0.976	0.00450758
Pbld1	5.66983e-07	-0.326499	0.771	0.837	0.018305
Vwa1	3.26334e-08	-0.326479	0.406	0.603	0.00105357
Dbp	1.96254e-07	-0.325151	0.96	0.964	0.00633607
Cgref1	3.1644e-08	-0.324314	0.909	0.948	0.00102163
Slc13a3	1.51534e-09	-0.324236	0.989	0.996	4.89226e-05
Akr1c14	1.68871e-08	-0.323901	0.394	0.595	0.000545199
Haao	1.40193e-07	-0.321494	0.857	0.849	0.00452614
Ogdh	1.91903e-10	-0.321281	0.966	0.984	6.1956e-06
Vdr	3.34404e-07	-0.321265	0.76	0.845	0.0107962
Fbp1	2.56816e-13	-0.321099	1	1	8.29132e-09
Vps8	1.42219e-06	-0.316075	0.6	0.687	0.0459155
Cystm1	2.19551e-08	-0.314543	0.971	0.98	0.00070882
Slc47a1	1.17275e-08	-0.313899	0.914	0.94	0.000378622
Slc22a22	3.75396e-07	-0.313712	0.549	0.679	0.0121197
Slc25a5	2.26197e-15	-0.312882	0.994	1	7.30276e-11
Aldh2	1.18632e-11	-0.312743	1	0.996	3.83003e-07
Me1	7.45408e-08	-0.31083	0.954	0.968	0.00240655
Defb29	5.49644e-07	-0.310786	0.92	0.925	0.0177453
Slc22a12	5.14258e-08	-0.310238	0.983	0.992	0.00166028
Kyat1	8.35238e-07	-0.308994	0.703	0.75	0.0269656
Gm44386	2.32007e-07	-0.30841	0.434	0.595	0.00749033
Nit1	1.00477e-06	-0.308014	0.829	0.889	0.032439
Id1	4.12352e-07	-0.307219	0.634	0.77	0.0133128
Slc22a5	1.04609e-06	-0.305645	0.777	0.798	0.0337729
Macrod2	7.12179e-07	-0.302919	0.657	0.746	0.0229927
Id2	2.40474e-09	-0.302812	0.977	0.98	7.7637e-05
Hpd	1.24107e-07	-0.302443	0.149	0.357	0.00400678
Mettl7a1	3.57061e-07	-0.30175	0.926	0.944	0.0115277
Pth1r	2.30755e-10	-0.301637	0.994	1	7.44991e-06
Aqp1	1.61912e-08	-0.299494	0.989	0.988	0.000522733
Cda	1.40188e-08	-0.298691	0.977	0.992	0.000452597
Trim7	1.41063e-06	-0.298179	0.783	0.813	0.0455422
Shmt2	5.10271e-07	-0.296084	0.851	0.889	0.0164741
Adh1	1.39347e-07	-0.295147	0.983	0.992	0.00449881
Ccs	5.64087e-07	-0.295039	0.891	0.889	0.0182115
Ndufa13	1.22253e-12	-0.294444	0.994	1	3.94693e-08
mt-Nd3	1.01782e-07	-0.293884	1	1	0.00328604
Ndrg2	3.07532e-07	-0.293255	0.594	0.766	0.00992866
Gnmt	2.89612e-08	-0.293137	0.263	0.492	0.000935012
Folr1	1.66777e-10	-0.289697	0.977	0.992	5.38438e-06
Akr7a5	2.01643e-09	-0.288207	0.989	0.996	6.51005e-05
Insrr	9.14497e-08	-0.284109	0.114	0.321	0.00295245
1810059H22Rik	1.37776e-06	-0.282798	0.377	0.56	0.0444808
Ndufa6	7.22006e-12	-0.281445	1	1	2.331e-07
Atp5b	7.18321e-23	-0.279858	1	1	2.3191e-18
Lrpap1	9.17518e-09	-0.279786	1	0.996	0.000296221
Smim4	7.47027e-07	-0.278663	0.84	0.853	0.0241178
Abhd14b	2.92931e-08	-0.276953	0.971	0.98	0.000945727
C1qtnf3	1.07847e-06	-0.275383	0.383	0.575	0.0348185
Hpn	1.60639e-07	-0.273752	0.954	0.968	0.00518623
Fmo1	1.02531e-06	-0.273391	0.96	0.96	0.033102
Oxct1	4.10103e-09	-0.273193	0.989	0.992	0.000132402
Aass	9.62878e-07	-0.27241	0.937	0.94	0.0310865
Ndufb4	1.05995e-10	-0.271627	0.994	0.996	3.42205e-06
4931406C07Rik	7.5436e-07	-0.26566	0.949	0.988	0.0243545
Dhcr24	4.83421e-07	-0.262946	0.971	0.937	0.0156073
Gcnt1	2.82769e-07	-0.260882	0.971	0.976	0.00912918
Fth1	4.46109e-20	-0.260831	1	1	1.44026e-15
Mpc2	2.44602e-08	-0.259455	0.989	0.996	0.000789696
Ndufa4	2.90387e-15	-0.256911	1	1	9.37515e-11
Sdha	8.16769e-08	-0.254981	0.989	0.988	0.00263694
Arl6ip1	6.16272e-08	-0.252624	0.994	0.988	0.00198963
Wsb1	1.79997e-07	0.250795	0.72	0.46	0.00581121
Mrpl52	1.43403e-07	0.251412	0.977	0.933	0.00462977
Hnrnpa0	6.4786e-07	0.25151	0.891	0.75	0.0209162
Hmox1	5.73757e-07	0.251565	0.537	0.306	0.0185237
Colgalt1	2.43049e-08	0.251709	0.72	0.437	0.000784683
Rras	9.07375e-07	0.251884	0.794	0.579	0.0292946
Efemp1	2.95336e-08	0.252625	0.634	0.361	0.000953491
Vdac2	2.14887e-07	0.253051	0.977	0.925	0.00693763
Ccl9	1.25409e-20	0.253234	0.354	0.02	4.04882e-16
Bmpr1a	2.49611e-08	0.253317	0.709	0.421	0.000805869
Sec14l1	2.25254e-08	0.253853	0.737	0.46	0.000727234
Pakap.1	7.49725e-07	0.256048	0.703	0.504	0.0242049
Aprt	1.34811e-07	0.25619	0.92	0.806	0.00435237
Cfi	1.57735e-15	0.2572	0.371	0.06	5.09249e-11
Kctd17	1.72254e-07	0.257385	0.794	0.52	0.00556121
Gpc3	3.43233e-10	0.257435	0.56	0.25	1.10813e-05
Vcl	5.54531e-07	0.257497	0.817	0.607	0.017903
Rpl18a	2.37015e-09	0.258185	1	1	7.65201e-05
Tmem123	5.2165e-07	0.258947	0.68	0.472	0.0168415
Ppib	2.93685e-09	0.260121	0.989	0.984	9.48163e-05
Anxa6	1.16237e-06	0.26042	0.8	0.544	0.0375271
Plec	1.50645e-06	0.261125	0.737	0.508	0.0486357
Cd68	3.30405e-16	0.261858	0.383	0.063	1.06671e-11
Atox1	2.40515e-09	0.262358	1	0.992	7.76501e-05
Bspry	1.69823e-10	0.262983	0.571	0.27	5.48275e-06
Lamp1	1.69214e-13	0.263083	1	0.996	5.46306e-09
Laptm4a	7.64305e-08	0.263783	0.994	0.972	0.00246756
Rps13	2.61385e-08	0.264008	0.994	0.988	0.00084388
Rpl18	1.31913e-09	0.264257	1	0.988	4.2588e-05
Hyou1	1.93412e-10	0.264369	0.606	0.282	6.2443e-06
Cetn3	1.51369e-07	0.264547	0.64	0.401	0.00488695
Socs3	7.3574e-15	0.265196	0.326	0.044	2.37534e-10
Rpl13	9.41154e-17	0.266757	1	1	3.03852e-12
Eef1g	6.50162e-07	0.26693	0.966	0.948	0.0209905
Ralb	7.08055e-08	0.267343	0.783	0.488	0.00228596
Myl6	5.21356e-13	0.267942	1	1	1.6832e-08
Nckap1l	1.66561e-16	0.268074	0.383	0.06	5.37742e-12
Mbnl1	1.20026e-06	0.268326	0.8	0.591	0.0387503
Mrpl33	5.64331e-07	0.268347	0.931	0.825	0.0182194
Vwa5a	5.74395e-10	0.268924	0.646	0.321	1.85443e-05
Rps3	6.80923e-12	0.269265	1	0.996	2.19836e-07
Cybb	1.15699e-12	0.269828	0.446	0.139	3.73535e-08
Mgl2	4.17929e-15	0.270445	0.377	0.067	1.34928e-10
Ndufa3	4.89299e-12	0.271019	0.994	0.996	1.5797e-07
Rpl15	3.94383e-08	0.271352	1	0.992	0.00127327
Lox	1.18645e-19	0.272671	0.377	0.036	3.83047e-15
C1ra	1.21685e-10	0.273082	0.566	0.238	3.9286e-06
Nsa2	8.6999e-08	0.273801	0.857	0.611	0.00280876
Csnk1a1	9.76364e-07	0.274612	0.909	0.726	0.0315219
Irf2bpl	7.16383e-08	0.275191	0.629	0.373	0.00231284
Itga6	2.0694e-09	0.275422	0.709	0.397	6.68105e-05
Gm43305	1.14966e-09	0.276349	0.543	0.242	3.71168e-05
Serpina1a	6.73044e-15	0.277269	0.314	0.036	2.17292e-10
Cldn3	1.42193e-15	0.277327	0.434	0.095	4.5907e-11
Psmb8	7.86244e-09	0.277406	0.669	0.369	0.000253839
Itpripl2	8.33883e-08	0.277492	0.577	0.31	0.00269219
Adm	4.04307e-13	0.277535	0.446	0.135	1.3053e-08
Hspb8	2.93995e-09	0.277655	0.514	0.238	9.49164e-05
Hnf1b	1.41963e-06	0.277809	0.857	0.655	0.0458329
Rpl32	6.78337e-13	0.278106	1	1	2.19001e-08
Psme1	4.77627e-07	0.27847	0.891	0.766	0.0154202
Pdpn	2.36911e-09	0.27882	0.617	0.317	7.64866e-05
Chmp2b	2.06142e-07	0.278935	0.72	0.48	0.0066553
Maged1	4.72321e-07	0.279196	0.937	0.869	0.0152489
Cdkn1a	3.13998e-11	0.279612	0.406	0.123	1.01374e-06
Plp2	3.04379e-13	0.279791	0.469	0.143	9.82689e-09
Itgb2	3.31126e-15	0.279921	0.389	0.075	1.06904e-10
Rgs10	3.54953e-16	0.279981	0.44	0.095	1.14596e-11
Palld	3.15132e-07	0.280365	0.817	0.603	0.010174
Slc7a2	6.49664e-16	0.281065	0.354	0.052	2.09744e-11
Cmtm3	6.17111e-11	0.281089	0.6	0.27	1.99234e-06
Skap2	1.39462e-08	0.28157	0.726	0.46	0.000450253
Rpl19	1.42017e-12	0.282047	1	1	4.58501e-08
Nbl1	1.28538e-08	0.282147	0.583	0.286	0.000414987
Serpinb6b	7.44936e-14	0.282354	0.537	0.175	2.40503e-09
Arrb2	7.56528e-11	0.282399	0.6	0.266	2.44245e-06
Lbh	1.375e-06	0.282834	0.76	0.512	0.0443919
Pcsk6	4.77872e-09	0.28289	0.6	0.29	0.000154281
Ifngr2	6.52047e-11	0.283564	0.623	0.298	2.10513e-06
Loxl2	8.13036e-09	0.283699	0.394	0.155	0.000262489
Ube2j1	1.11665e-07	0.283723	0.634	0.381	0.00360511
Hnrnpk	1.95113e-07	0.284158	0.994	0.968	0.00629923
Arhgdia	4.32975e-08	0.284175	0.977	0.94	0.00139786
Map3k1	3.64321e-10	0.284309	0.56	0.246	1.17621e-05
Ifi27	1.00886e-06	0.284438	0.863	0.687	0.0325711
Ccl6	2.57522e-11	0.285077	0.491	0.183	8.31409e-07
Picalm	1.09059e-07	0.285588	0.96	0.869	0.00352097
Adcy7	1.31526e-18	0.285605	0.343	0.028	4.24631e-14
H2-DMb2	1.34958e-20	0.287325	0.366	0.024	4.35712e-16
Tes	1.49842e-13	0.287788	0.543	0.194	4.83765e-09
Bcl6	2.38686e-09	0.288437	0.634	0.333	7.70598e-05
Rpl7a	4.66131e-10	0.288579	0.994	0.992	1.50491e-05
Jund	3.74337e-08	0.289006	0.931	0.849	0.00120855
Abca1	5.26425e-12	0.289035	0.52	0.194	1.69956e-07
Cd47	1.50094e-07	0.289525	0.914	0.762	0.00484578
Tuba1c	8.24762e-07	0.28965	0.897	0.742	0.0266275
Alcam	4.02457e-09	0.289879	0.646	0.349	0.000129933
Thbd	1.61336e-08	0.290007	0.771	0.5	0.000520873
Cltc	4.95741e-08	0.290286	0.966	0.925	0.0016005
F3	1.02067e-10	0.290714	0.554	0.242	3.29523e-06
Stip1	7.25234e-07	0.291782	0.914	0.69	0.0234142
Fkbp1a	6.93727e-08	0.291822	0.96	0.877	0.0022397
Spint2	3.51234e-09	0.291866	0.971	0.968	0.000113396
Rps10	1.67201e-13	0.291901	1	1	5.39809e-09
Coq10b	7.41727e-08	0.292143	0.754	0.492	0.00239467
Carhsp1	7.90051e-08	0.292491	0.703	0.437	0.00255068
Ptges3	3.56386e-07	0.292628	0.943	0.786	0.0115059
Tpm3	2.94493e-07	0.293216	0.88	0.611	0.00950771
Cnn2	1.04435e-06	0.293324	0.777	0.575	0.0337167
Ccl8	8.02412e-20	0.293979	0.303	0.004	2.59059e-15
Tapbp	6.17768e-08	0.294249	0.931	0.813	0.00199447
Net1	4.1145e-08	0.294354	0.749	0.5	0.00132837
Epb41l4aos	1.92604e-09	0.294576	0.589	0.286	6.21822e-05
Slc39a1	6.09838e-07	0.295101	0.834	0.639	0.0196886
Btg2	7.56739e-12	0.295414	0.571	0.242	2.44313e-07
Hnrnph1	1.04754e-07	0.296306	0.903	0.734	0.00338198
Nes	1.41131e-08	0.296751	0.726	0.437	0.000455641
Adamts2	3.38536e-17	0.296825	0.457	0.095	1.09297e-12
Mapkapk2	3.58256e-07	0.296833	0.88	0.663	0.0115663
Eif1a	5.31947e-08	0.296966	0.811	0.52	0.00171739
Sptlc2	3.85368e-07	0.297267	0.823	0.591	0.0124416
Plk3	2.0401e-12	0.297571	0.549	0.21	6.58647e-08
Shroom3	8.10153e-11	0.297928	0.594	0.274	2.61558e-06
Plxdc2	1.46463e-06	0.29798	0.863	0.71	0.0472856
Tax1bp3	9.09128e-07	0.298024	0.857	0.71	0.0293512
Rps17	7.48031e-16	0.298092	1	0.996	2.41502e-11
Vat1	1.04467e-09	0.298236	0.691	0.389	3.37272e-05
Bcl3	5.69635e-19	0.298465	0.434	0.067	1.83907e-14
Oplah	2.21448e-07	0.298478	0.931	0.806	0.00714945
Krt18	4.36596e-11	0.299204	0.48	0.175	1.40955e-06
Lgmn	5.15176e-09	0.29923	1	0.98	0.000166325
Erp29	7.24622e-07	0.299699	0.931	0.865	0.0233944
Ddit4	1.53191e-10	0.299938	0.674	0.341	4.94576e-06
Rpsa	3.4569e-17	0.300038	1	1	1.11606e-12
S100a13	1.44272e-07	0.300456	0.92	0.714	0.00465783
Muc1	3.19765e-12	0.300556	0.577	0.238	1.03236e-07
Ly6e	9.95403e-07	0.300624	1	0.992	0.0321366
Bola2	6.62532e-08	0.301271	0.949	0.817	0.00213899
Leprot	1.58705e-07	0.302079	0.76	0.544	0.0051238
Cct5	9.05201e-08	0.30269	0.937	0.861	0.00292244
Dnajb11	2.35065e-08	0.303137	0.891	0.73	0.000758907
Ier2	3.14881e-08	0.304056	0.64	0.385	0.00101659
Rcn1	8.70804e-12	0.305126	0.589	0.25	2.81139e-07
Aldh1a7	2.22439e-11	0.305506	0.44	0.155	7.18145e-07
Phlda3	1.38399e-09	0.305509	0.503	0.226	4.46822e-05
Sh3d19	3.76339e-10	0.305703	0.651	0.357	1.21501e-05
Cacybp	4.2889e-09	0.305799	0.817	0.563	0.000138467
Serpinb6a	5.30193e-07	0.306051	0.794	0.56	0.0171173
Serpina10	1.947e-23	0.306694	0.343	0	6.28589e-19
Hnrnpf	1.25031e-07	0.306975	0.96	0.865	0.00403662
Capn2	1.4235e-07	0.307313	0.857	0.647	0.00459577
Egr2	1.06946e-24	0.307332	0.36	0	3.45275e-20
Ier5	4.16527e-09	0.30744	0.714	0.417	0.000134476
Scarb2	9.60303e-09	0.308368	0.834	0.571	0.000310034
Aldh1a2	7.97371e-16	0.308832	0.486	0.139	2.57431e-11
Rela	2.50919e-09	0.309144	0.8	0.512	8.10091e-05
Tbrg1	2.58827e-07	0.309187	0.771	0.544	0.00835622
Rbbp7	1.58623e-07	0.309247	0.869	0.698	0.00512116
Txndc5	8.01369e-10	0.309279	0.794	0.536	2.58722e-05
Pltp	3.7584e-13	0.309342	0.629	0.254	1.2134e-08
Cck	3.4094e-22	0.309703	0.326	0	1.10073e-17
Calm2	1.43272e-09	0.313164	0.989	0.933	4.62553e-05
Sdcbp	2.29216e-09	0.313634	0.88	0.69	7.40022e-05
Osmr	9.34898e-17	0.313974	0.514	0.143	3.01832e-12
Ptprd	1.01424e-08	0.314267	0.777	0.488	0.000327449
Mcl1	7.93881e-08	0.315193	0.943	0.829	0.00256304
Rbm3	2.28253e-08	0.315535	0.92	0.738	0.000736915
Tcirg1	1.20427e-08	0.315787	0.606	0.345	0.000388799
Relb	8.60386e-16	0.316536	0.457	0.111	2.77776e-11
Tsc22d3	1.16426e-07	0.316563	0.931	0.738	0.00375882
Snhg18	1.87677e-07	0.31685	0.937	0.782	0.00605915
Rps6	5.88737e-12	0.317252	0.994	0.976	1.90074e-07
Mfap4	3.27899e-21	0.317712	0.423	0.044	1.05862e-16
Cxcl1	1.88409e-24	0.317842	0.406	0.02	6.08278e-20
Wdr1	9.60411e-08	0.318401	0.891	0.75	0.00310069
Iqgap1	1.9364e-08	0.31872	0.806	0.591	0.000625168
Cxcl10	5.36377e-12	0.318747	0.486	0.167	1.73169e-07
Col16a1	1.8246e-13	0.31883	0.514	0.179	5.89071e-09
Pdgfb	4.15271e-07	0.319038	0.714	0.488	0.013407
Snrpe	2.11102e-08	0.319097	0.897	0.698	0.000681543
Adgre1	8.77199e-19	0.319199	0.446	0.075	2.83204e-14
Bhlhe40	1.63927e-08	0.319373	0.857	0.683	0.000529237
Atp2a2	4.10794e-08	0.319475	0.954	0.921	0.00132625
Hnrnpa3	5.75655e-10	0.319676	0.949	0.825	1.8585e-05
Extl3	5.11808e-09	0.319729	0.709	0.425	0.000165237
Ajuba	3.67575e-12	0.320866	0.669	0.325	1.18671e-07
Twsg1	1.29018e-09	0.321042	0.737	0.433	4.16533e-05
Hmgn1	3.10061e-09	0.321482	0.971	0.917	0.000100103
Col8a1	4.07348e-22	0.321543	0.406	0.036	1.31512e-17
Fgfbp1	4.14631e-10	0.321729	0.56	0.266	1.33864e-05
Atf4	7.00396e-08	0.321729	0.92	0.837	0.00226123
Rps18	7.17915e-10	0.322093	0.983	0.948	2.31779e-05
Nfkb1	1.40579e-12	0.322454	0.606	0.25	4.53861e-08
Rpl36	4.55124e-11	0.322866	1	0.996	1.46937e-06
Bmp1	3.09158e-09	0.323029	0.543	0.27	9.98117e-05
Rrbp1	6.45092e-08	0.324136	0.943	0.857	0.00208268
Rps20	8.39462e-17	0.324294	1	1	2.7102e-12
Chpf	4.41237e-11	0.324462	0.623	0.294	1.42453e-06
Col5a1	7.27632e-15	0.324471	0.503	0.163	2.34916e-10
Actr2	3.37413e-09	0.325385	0.903	0.698	0.000108934
Ubxn4	2.13088e-09	0.326274	0.863	0.583	6.87954e-05
Pgd	3.53068e-07	0.326567	0.909	0.71	0.0113988
Sbno2	1.63995e-15	0.326705	0.611	0.214	5.29458e-11
Sema3c	4.03682e-13	0.327726	0.629	0.266	1.30329e-08
Npm1	4.8569e-10	0.328077	0.891	0.813	1.56805e-05
Hspa8	1.25036e-26	0.3281	1	1	4.03679e-22
Rps15	3.93137e-18	0.329137	0.994	0.996	1.26924e-13
Dlgap4	8.14186e-07	0.329766	0.76	0.532	0.026286
Cavin1	5.49029e-09	0.330295	0.789	0.54	0.000177254
Rps14	5.43421e-15	0.330806	1	0.992	1.75443e-10
Ms4a7	3.61326e-21	0.331569	0.4	0.036	1.16654e-16
Plin2	7.31374e-08	0.33182	0.903	0.687	0.00236124
Nid1	9.5347e-12	0.331865	0.709	0.377	3.07828e-07
2410006H16Rik	2.14068e-09	0.332059	0.811	0.583	6.91119e-05
Gm49980	1.88191e-08	0.332455	1	0.988	0.000607576
Ppic	5.75301e-09	0.332872	0.777	0.528	0.000185736
Morf4l2	9.17544e-10	0.334326	0.92	0.702	2.96229e-05
Ccdc50	4.78075e-09	0.334327	0.771	0.492	0.000154346
Il34	4.19351e-12	0.334517	0.669	0.321	1.35387e-07
Mrc2	5.74859e-08	0.334633	0.731	0.488	0.00185593
Nuak2	4.31886e-08	0.334638	0.817	0.615	0.00139434
Esyt1	7.06647e-12	0.33864	0.657	0.31	2.28141e-07
Aldh1a1	2.44433e-16	0.3397	0.491	0.127	7.89152e-12
Rpl22	9.7849e-13	0.340658	1	1	3.15905e-08
Itm2c	2.6551e-09	0.340691	0.909	0.714	8.57198e-05
Crim1	1.49408e-08	0.341017	0.851	0.603	0.000482364
Colec12	8.19429e-11	0.34227	0.646	0.333	2.64553e-06
Ahsa2	3.05035e-10	0.343527	0.714	0.433	9.84805e-06
Rbpms	6.09203e-08	0.344079	0.886	0.754	0.00196681
Rps3a1	6.23883e-17	0.344652	1	0.996	2.01421e-12
Sdf2l1	1.84842e-21	0.345127	0.56	0.127	5.96764e-17
Marcksl1	1.59945e-13	0.345258	0.663	0.302	5.16382e-09
Acsl4	8.58271e-10	0.345382	0.726	0.46	2.77093e-05
Rpl10a	4.20295e-15	0.345977	1	0.996	1.35692e-10
Polr3e	9.55859e-09	0.346489	0.857	0.627	0.000308599
Hnrnpab	6.97966e-09	0.347211	0.983	0.909	0.000225338
Tmem176a	2.06084e-15	0.347424	1	0.996	6.65343e-11
Rps5	1.25707e-11	0.347924	1	0.992	4.05845e-07
Ewsr1	2.65466e-07	0.348069	0.971	0.877	0.00857056
H2afz	3.84886e-11	0.348194	0.994	0.944	1.2426e-06
Ripor1	2.48565e-07	0.348703	0.949	0.782	0.00802493
Tspo	6.54027e-10	0.348992	0.983	0.917	2.11153e-05
Syvn1	6.57658e-11	0.351574	0.76	0.417	2.12325e-06
Cd44	2.06549e-23	0.353167	0.417	0.032	6.66843e-19
Akap12	2.99111e-13	0.353526	0.526	0.19	9.6568e-09
Rcn3	4.0499e-09	0.354465	0.789	0.536	0.000130751
Capns1	2.58227e-13	0.354717	0.994	0.96	8.33685e-09
Scin	1.15015e-16	0.355117	0.571	0.183	3.71325e-12
Mxra7	1.23408e-13	0.355412	0.64	0.258	3.98424e-09
Ifi30	5.19622e-10	0.356002	0.811	0.516	1.6776e-05
Hnrnpu	1.4496e-09	0.356563	0.96	0.881	4.68003e-05
Tgfbr1	4.66368e-11	0.356607	0.731	0.448	1.50567e-06
Pdlim7	1.25489e-15	0.35674	0.634	0.238	4.05141e-11
Sh3bgrl	3.03334e-11	0.356857	0.817	0.544	9.79315e-07
Kcnk1	9.52388e-13	0.358108	0.709	0.333	3.07478e-08
Dnaja1	1.57752e-15	0.358632	1	0.984	5.09302e-11
Pcna	1.93107e-11	0.358829	0.737	0.429	6.23447e-07
Dkk3	1.54739e-10	0.359104	0.634	0.333	4.99575e-06
Comt	1.19419e-11	0.359227	0.943	0.802	3.85545e-07
Ran	4.13585e-10	0.359568	0.96	0.865	1.33526e-05
Lsp1	4.07042e-17	0.359875	0.663	0.238	1.31414e-12
Calm1	5.26519e-10	0.359951	0.983	0.925	1.69987e-05
Lcp1	2.57337e-13	0.360311	0.543	0.202	8.30812e-09
Gstm5	1.01938e-10	0.36135	0.943	0.837	3.29106e-06
Npc2	1.75027e-08	0.361442	0.977	0.861	0.000565076
Mvp	3.09512e-09	0.361617	0.789	0.563	9.99261e-05
Rpl36a	1.15905e-12	0.36186	0.96	0.964	3.742e-08
Cfl1	2.7084e-13	0.362078	0.994	0.968	8.74407e-09
Sdc1	5.24001e-12	0.362133	0.611	0.278	1.69174e-07
Dbi	1.427e-20	0.362494	1	1	4.60708e-16
Slc20a1	1.52358e-16	0.363691	0.594	0.214	4.91887e-12
Kpnb1	5.2014e-12	0.365443	0.8	0.52	1.67927e-07
Efemp2	3.12676e-12	0.365604	0.72	0.369	1.00947e-07
Srsf7	1.56034e-10	0.365767	0.846	0.607	5.03756e-06
Cdk4	6.67693e-09	0.366147	0.886	0.702	0.000215565
Slc38a2	1.11697e-08	0.367162	0.806	0.575	0.000360615
Tmem119	1.54649e-12	0.367951	0.6	0.278	4.99283e-08
Zfp36l2	3.36061e-09	0.369356	0.886	0.679	0.000108497
Sox4	1.00142e-14	0.370116	0.577	0.214	3.23308e-10
Rps4x	4.48328e-19	0.370418	1	0.996	1.44743e-14
Hnrnpc	1.03969e-10	0.370584	0.891	0.734	3.35663e-06
Rps23	1.3512e-17	0.37075	1	0.992	4.36236e-13
Asah1	3.65363e-10	0.371338	0.817	0.556	1.17957e-05
Fosl2	8.13744e-15	0.372221	0.606	0.242	2.62717e-10
Sfn	4.15291e-18	0.372917	0.394	0.06	1.34077e-13
Tubb2b	1.67294e-15	0.372968	0.554	0.183	5.40108e-11
Eif6	1.50744e-12	0.375628	0.92	0.742	4.86678e-08
Plbd1	1.28672e-17	0.375703	0.543	0.159	4.15417e-13
Unc93b1	3.62154e-16	0.376106	0.697	0.321	1.16921e-11
Rplp2	1.02356e-16	0.376558	0.994	0.988	3.30456e-12
Uba52	6.11199e-14	0.376841	0.983	0.948	1.97326e-09
Rpl13a	1.1089e-21	0.377655	1	1	3.58007e-17
Eef1b2	1.91455e-12	0.377918	0.989	0.929	6.18113e-08
Rpl41	8.41161e-20	0.377992	1	1	2.71569e-15
Hnrnpa1	7.0461e-11	0.378114	0.886	0.627	2.27483e-06
Dpysl3	9.05127e-27	0.378233	0.52	0.063	2.9222e-22
Elf3	1.61994e-17	0.380508	0.589	0.171	5.22998e-13
Gm10076	2.18559e-10	0.380636	0.846	0.611	7.05618e-06
Ubd	2.99351e-25	0.381054	0.434	0.028	9.66455e-21
Ptprs	3.23568e-08	0.381517	0.583	0.321	0.00104464
Clic1	2.28614e-10	0.382704	0.954	0.881	7.3808e-06
Emp3	1.24193e-10	0.383109	0.72	0.421	4.00956e-06
Cdh11	8.41994e-23	0.383332	0.583	0.115	2.71838e-18
Pros1	2.13763e-13	0.385938	0.646	0.306	6.90133e-09
Rpl23	3.63022e-22	0.386621	1	0.996	1.17202e-17
Rps26	1.05956e-15	0.38781	1	0.992	3.42079e-11
Gc	5.17026e-18	0.388933	0.509	0.119	1.66922e-13
Lamb1	3.5412e-11	0.389881	0.909	0.698	1.14328e-06
Ptp4a2	9.43542e-10	0.390296	0.874	0.671	3.04623e-05
Piezo1	4.1881e-13	0.391151	0.794	0.433	1.35213e-08
Cd9	2.52781e-10	0.391337	0.949	0.782	8.16103e-06
Fblim1	1.469e-21	0.39217	0.56	0.119	4.74266e-17
Cldn1	4.29393e-17	0.392224	0.549	0.167	1.3863e-12
Snrpg	3.09496e-11	0.39383	0.943	0.802	9.99208e-07
Rack1	4.56817e-22	0.393892	1	1	1.47483e-17
Sat1	1.58513e-12	0.394138	0.96	0.913	5.11759e-08
C1s1	1.26128e-13	0.394465	0.743	0.409	4.07204e-09
Agrn	2.1554e-11	0.395185	0.869	0.643	6.95871e-07
Thbs2	7.93636e-24	0.396915	0.543	0.095	2.56225e-19
Rpl27a	1.04092e-20	0.397034	1	0.996	3.36062e-16
Bicc1	2.25099e-14	0.397285	0.88	0.591	7.26732e-10
Pamr1	2.32147e-16	0.397322	0.589	0.194	7.49485e-12
Tmod3	1.96883e-11	0.397515	0.811	0.508	6.35638e-07
H2-D1	3.79723e-12	0.398558	0.989	0.992	1.22593e-07
Idh1	1.6911e-13	0.398748	0.983	0.964	5.45971e-09
Cotl1	2.77442e-12	0.398792	0.874	0.671	8.95722e-08
Fcgr3	1.97141e-24	0.399677	0.497	0.067	6.3647e-20
Col4a3	1.50364e-09	0.400436	0.891	0.718	4.85451e-05
Mgst1	5.4268e-12	0.401245	0.914	0.738	1.75204e-07
Rpl34	2.76185e-22	0.402236	1	1	8.91664e-18
Rpl31	2.55003e-21	0.402267	1	0.992	8.23277e-17
Arpc5	2.76961e-13	0.402823	0.954	0.825	8.94169e-09
Ctsc	1.93771e-17	0.403072	0.76	0.31	6.2559e-13
Calu	1.49016e-12	0.40619	0.949	0.722	4.81097e-08
Sytl2	1.91608e-18	0.407901	0.491	0.115	6.18606e-14
Chd9	1.5834e-12	0.408023	0.817	0.504	5.11199e-08
Txnrd1	1.18343e-11	0.410076	0.92	0.79	3.8207e-07
Plac8	3.75346e-16	0.412481	0.623	0.254	1.2118e-11
Ctsd	1.54452e-19	0.413059	1	0.996	4.98649e-15
Rps15a	3.02195e-16	0.413364	1	0.992	9.75637e-12
Rps12	2.23989e-17	0.41524	1	0.992	7.2315e-13
Adamtsl2	2.37266e-12	0.415273	0.8	0.5	7.66013e-08
Rpl23a	3.3227e-19	0.419036	0.983	0.988	1.07273e-14
Tgfbr2	1.38979e-12	0.419322	0.834	0.567	4.48695e-08
Pld4	7.19057e-17	0.419963	0.571	0.198	2.32148e-12
Hsp90ab1	5.7195e-28	0.421202	0.994	1	1.84654e-23
Dap	1.22277e-16	0.423674	0.823	0.472	3.9477e-12
Pabpc1	8.66816e-12	0.424594	0.943	0.817	2.79851e-07
Slc13a1	8.29031e-13	0.424618	0.971	0.901	2.67653e-08
Ahnak	7.06823e-08	0.424682	0.926	0.698	0.00228198
Arl4c	5.18895e-19	0.425186	0.634	0.198	1.67525e-14
Ccl5	2.84043e-14	0.425571	0.509	0.163	9.17032e-10
Dcdc2a	3.38529e-24	0.426318	0.583	0.119	1.09294e-19
Grn	6.25221e-13	0.428962	0.983	0.933	2.01853e-08
Btg1	8.31479e-15	0.429624	0.84	0.508	2.68443e-10
Thbs1	4.43798e-14	0.429787	0.783	0.425	1.4328e-09
Acot1	2.70925e-15	0.430585	0.8	0.44	8.74681e-11
Gsn	8.69011e-09	0.430878	0.943	0.833	0.00028056
Myof	5.88006e-17	0.430952	0.634	0.226	1.89838e-12
Rplp0	8.21907e-23	0.433286	1	0.992	2.65353e-18
Fbn1	7.50333e-15	0.433468	0.669	0.286	2.42245e-10
Ctsl	2.28872e-22	0.433851	0.994	0.992	7.38912e-18
Ssr3	1.61102e-13	0.433989	0.914	0.714	5.20117e-09
Rarres2	7.98336e-12	0.434713	0.817	0.54	2.57743e-07
Hsph1	5.45784e-14	0.436444	0.96	0.885	1.76206e-09
Pdia4	1.84046e-18	0.436444	0.737	0.325	5.94193e-14
Gnai2	4.64209e-14	0.436541	0.971	0.869	1.4987e-09
Stmn1	2.7647e-14	0.439472	0.789	0.437	8.92582e-10
Sh3bgrl3	3.83357e-12	0.439869	0.954	0.877	1.23767e-07
Fgf1	2.04076e-12	0.439971	0.926	0.77	6.5886e-08
Tgfbi	5.43702e-15	0.440263	0.714	0.337	1.75534e-10
Rpl7	2.47822e-23	0.441617	1	1	8.00093e-19
Fat1	3.09949e-15	0.442017	0.777	0.381	1.00067e-10
Ptma	4.96437e-21	0.443365	1	1	1.60275e-16
Rpl3	1.00056e-18	0.443881	0.994	0.992	3.23031e-14
Lrp1	4.41841e-12	0.444618	0.92	0.667	1.42648e-07
Lmna	5.33003e-14	0.445045	0.937	0.714	1.7208e-09
Rps9	2.07414e-25	0.445106	1	0.996	6.69637e-21
Lbp	1.45033e-18	0.445484	0.571	0.171	4.68241e-14
Gas5	1.00021e-14	0.445507	0.966	0.845	3.22917e-10
Dnajb1	3.00836e-12	0.445868	0.966	0.786	9.71248e-08
Rps24	1.34027e-25	0.445956	1	1	4.32707e-21
Ikbkb	2.25113e-10	0.447051	0.943	0.79	7.26776e-06
Rps27	3.39562e-12	0.448034	0.983	0.944	1.09628e-07
Rpl37	4.32051e-34	0.44807	1	1	1.39488e-29
Coro1a	2.51751e-16	0.448262	0.697	0.294	8.1278e-12
Prom1	3.09266e-16	0.448756	0.789	0.381	9.98466e-12
Tubb2a	2.87383e-14	0.449467	0.846	0.5	9.27816e-10
Rps21	4.49259e-30	0.449591	1	1	1.45043e-25
Ddit3	6.58375e-14	0.449604	0.8	0.476	2.12556e-09
Ugt2b37	7.35e-12	0.450113	0.829	0.587	2.37295e-07
Sparcl1	7.60897e-13	0.450772	0.754	0.437	2.45656e-08
Ndrg1	1.40636e-23	0.451239	1	0.988	4.54043e-19
Efhd2	1.16072e-15	0.451311	0.691	0.333	3.74738e-11
Cd24a	1.22573e-12	0.45203	0.971	0.849	3.95727e-08
Jpt1	2.78893e-15	0.453439	0.754	0.421	9.00404e-11
Gls	4.14275e-14	0.457557	0.949	0.726	1.33749e-09
Cald1	3.15339e-12	0.458109	0.909	0.714	1.01807e-07
Ifngr1	1.77538e-12	0.459014	0.857	0.571	5.7318e-08
Fstl1	5.90045e-18	0.45988	0.657	0.246	1.90496e-13
Fga	1.27283e-27	0.459996	0.463	0.028	4.10933e-23
Rps11	1.01085e-21	0.461337	0.994	0.992	3.26354e-17
Itgav	3.28409e-14	0.461701	0.96	0.837	1.06027e-09
Herpud1	2.35518e-19	0.462936	0.989	0.98	7.60369e-15
Actg1	3.32701e-25	0.463731	1	1	1.07413e-20
Col6a3	5.33478e-20	0.46444	0.703	0.266	1.72233e-15
Actn1	6.61221e-19	0.465668	0.777	0.321	2.13475e-14
Eln	1.09062e-22	0.466691	0.594	0.147	3.52108e-18
H3f3b	1.4814e-20	0.467139	0.989	0.988	4.7827e-16
Plod2	4.83114e-18	0.467716	0.703	0.278	1.55973e-13
H2-DMb1	1.17128e-19	0.467841	0.754	0.313	3.78149e-15
Ppp1r14b	6.9216e-17	0.470388	0.983	0.782	2.23464e-12
Ankrd1	1.40864e-24	0.472025	0.491	0.06	4.5478e-20
Cebpb	2.61177e-17	0.474769	0.789	0.409	8.43211e-13
Rpl37a	1.25966e-24	0.475679	1	0.996	4.06681e-20
Pea15a	1.32514e-12	0.476282	0.88	0.631	4.27822e-08
Vmp1	5.89931e-16	0.477299	0.914	0.73	1.90459e-11
Aebp1	5.63258e-14	0.479198	0.983	0.837	1.81848e-09
Calr	2.25436e-27	0.485762	1	1	7.2782e-23
Serpina1d	1.60541e-14	0.486173	0.423	0.099	5.18306e-10
Spon1	7.60052e-20	0.486626	0.657	0.246	2.45383e-15
Pdia6	1.10828e-18	0.486673	1	0.917	3.57809e-14
Lhfp	4.65061e-17	0.487679	0.806	0.433	1.50145e-12
Emilin1	8.31757e-16	0.487838	0.874	0.563	2.68533e-11
Zyx	3.08336e-13	0.488571	0.874	0.647	9.95462e-09
Jun	7.94636e-16	0.491163	0.863	0.619	2.56548e-11
Stat3	1.37654e-18	0.491305	0.869	0.52	4.44416e-14
Nedd4	3.2834e-17	0.493156	0.954	0.845	1.06005e-12
Creld2	3.01578e-13	0.494723	0.886	0.635	9.73644e-09
Rps16	2.56945e-28	0.495258	1	0.996	8.29547e-24
Ptgds	2.64025e-27	0.496338	0.531	0.063	8.52405e-23
Uap1l1	1.54851e-14	0.497112	0.96	0.774	4.99935e-10
Serpine2	2.70382e-13	0.498738	0.897	0.623	8.7293e-09
Fgg	2.50751e-25	0.501694	0.509	0.063	8.09551e-21
Cd63	1.28874e-32	0.502155	1	0.992	4.1607e-28
Eif4a1	3.8793e-19	0.502843	0.989	0.968	1.25243e-14
Glul	6.12204e-20	0.505047	0.989	0.956	1.9765e-15
H2-DMa	1.17947e-26	0.506818	0.686	0.175	3.80792e-22
Ctsz	5.45993e-18	0.510423	1	0.921	1.76274e-13
Anxa5	4.768e-12	0.510708	0.931	0.794	1.53935e-07
Ivns1abp	5.81262e-22	0.510773	1	0.996	1.8766e-17
Rps19	8.32165e-30	0.511289	1	1	2.68665e-25
Rpl35	7.17778e-18	0.513423	0.977	0.865	2.31735e-13
Gas6	1.1186e-19	0.515471	0.983	0.913	3.61139e-15
Tacstd2	1.72332e-14	0.516361	0.714	0.369	5.56372e-10
Aoc1	1.54187e-33	0.516556	0.526	0.024	4.97792e-29
Mid1ip1	9.27073e-22	0.516583	0.823	0.369	2.99305e-17
Rplp1	1.49531e-35	0.521127	1	1	4.82762e-31
Cebpd	1.55168e-22	0.521869	0.68	0.21	5.0096e-18
Fxyd5	2.75092e-22	0.522594	0.863	0.44	8.88136e-18
Csf1r	9.49845e-24	0.524352	0.777	0.321	3.06658e-19
2200002D01Rik	3.72423e-17	0.524942	0.783	0.417	1.20237e-12
Cxcl14	3.48549e-16	0.524992	0.817	0.488	1.12529e-11
Igfbp7	3.43484e-35	0.526974	1	1	1.10894e-30
Tpm4	8.19214e-16	0.529377	0.88	0.583	2.64483e-11
Pdia3	1.92312e-23	0.52964	1	0.956	6.20881e-19
Slc6a6	7.1127e-19	0.52986	0.954	0.778	2.29634e-14
Prss23	3.4186e-19	0.530296	0.777	0.401	1.10369e-14
Klf6	2.33428e-19	0.532839	0.766	0.373	7.53622e-15
Myl12a	3.25326e-15	0.533147	0.989	0.948	1.05031e-10
Cygb	4.58852e-27	0.53321	0.674	0.163	1.4814e-22
Mxra8	6.87312e-22	0.534011	0.846	0.405	2.21899e-17
Dcn	6.41731e-19	0.536988	0.76	0.369	2.07183e-14
Crip1	2.7369e-14	0.538058	0.931	0.683	8.8361e-10
Col6a1	1.68978e-24	0.538391	0.663	0.187	5.45544e-20
Hsp90aa1	1.8769e-27	0.538795	1	0.98	6.05958e-23
Axl	5.45405e-20	0.542065	0.874	0.516	1.76084e-15
Rcan1	4.03585e-19	0.543237	0.954	0.675	1.30297e-14
Npnt	3.29453e-16	0.543515	0.949	0.794	1.06364e-11
Gadd45a	1.87255e-17	0.545345	0.777	0.44	6.04553e-13
Tgm2	8.35436e-21	0.549447	0.983	0.849	2.6972e-16
Wfdc17	3.97419e-27	0.550594	0.634	0.143	1.28307e-22
Tnc	4.17609e-23	0.552081	0.611	0.155	1.34825e-18
Pfn1	3.55203e-21	0.553669	0.994	0.909	1.14677e-16
Hexa	3.03081e-17	0.554828	0.914	0.647	9.78498e-13
Marcks	5.33494e-20	0.557464	0.903	0.516	1.72238e-15
Adgrg1	2.58215e-17	0.560085	0.994	0.877	8.33648e-13
Zfp36l1	5.02729e-19	0.56184	0.949	0.766	1.62306e-14
Ctsb	6.2145e-30	0.562168	1	0.98	2.00635e-25
Icam1	5.38672e-26	0.56617	0.789	0.27	1.7391e-21
Cyp1b1	2.20255e-25	0.5679	0.846	0.337	7.11093e-21
Anxa1	7.15578e-22	0.571317	0.8	0.353	2.31024e-17
Adamts1	1.72416e-21	0.572816	0.903	0.563	5.56645e-17
Junb	1.6349e-27	0.576133	0.68	0.19	5.27827e-23
Serpina1f	2.27173e-26	0.576243	0.491	0.044	7.33428e-22
C4b	4.70179e-34	0.577168	0.68	0.111	1.51797e-29
1700016C15Rik	8.26113e-22	0.57929	0.8	0.373	2.66711e-17
Agt	9.90724e-24	0.581338	0.771	0.294	3.19855e-19
Rtn4	4.67021e-21	0.581362	0.954	0.806	1.50778e-16
Hsp90b1	1.31151e-27	0.584801	1	0.976	4.2342e-23
Rpl39	7.02092e-29	0.585015	1	0.984	2.2667e-24
Myh9	3.91254e-20	0.587682	0.989	0.782	1.26316e-15
Rbp1	3.76056e-21	0.589534	0.789	0.337	1.2141e-16
Gdf15	3.03496e-31	0.590747	0.651	0.111	9.79836e-27
Itgb5	3.9967e-21	0.592923	0.994	0.909	1.29034e-16
Lgals3bp	5.95809e-22	0.595013	0.949	0.655	1.92357e-17
H2-K1	1.58694e-23	0.596199	0.994	0.996	5.12344e-19
Spns2	1.99857e-22	0.597383	0.846	0.437	6.45239e-18
Itgb1	3.2293e-21	0.598115	0.977	0.897	1.04258e-16
Tagln2	2.59037e-20	0.598572	0.966	0.901	8.363e-16
Rpl12	9.85208e-29	0.599822	0.994	0.956	3.18074e-24
Tuba1b	4.19516e-22	0.599996	0.977	0.869	1.35441e-17
Capg	2.85285e-31	0.601657	0.743	0.202	9.21042e-27
Emp1	8.04919e-29	0.604705	0.76	0.238	2.59868e-24
Trf	1.72773e-24	0.606395	0.857	0.341	5.57796e-20
Rpl38	1.25335e-41	0.607164	1	1	4.04644e-37
Cpxm1	2.53675e-30	0.609685	0.646	0.123	8.18991e-26
Crlf1	3.7374e-36	0.609747	0.56	0.028	1.20662e-31
Tuba1a	3.9764e-22	0.609955	0.943	0.647	1.28378e-17
Flna	5.04185e-19	0.61081	0.977	0.806	1.62776e-14
Col6a2	3.35973e-34	0.611139	0.709	0.131	1.08469e-29
Msn	1.71749e-20	0.611932	0.926	0.683	5.5449e-16
Krt8	8.33085e-19	0.618651	0.943	0.806	2.68962e-14
Cyp4a10	1.46355e-14	0.627409	0.863	0.647	4.72506e-10
S100a10	5.78767e-23	0.627602	0.983	0.857	1.86855e-18
Egr1	1.5751e-24	0.633509	0.68	0.21	5.08522e-20
[truncated: 218 more rows]

## Sheet: Venn Diagram 3 comparisons
avg_log2FC >= +/- 0.5, p_val_adj = 0.05.
[truncated: 282 more rows]

[truncated: 1 more sheets: Int_C7_AS2mth_v_WtMale]
