# Supplementary material for: Extracellular vesicle miR-93-5p cargo regulates glomerular endothelial cell damage in Alport syndrome
Source: JCI Insight. 2026 Mar 23;11(6):e197643. doi: 10.1172/jci.insight.197643 (PMC13043101; doi:10.1172/jci.insight.197643)
Supplement: Supplemental data set 13 [file jciinsight-11-197643-s151.xlsx]

## Sheet: Exclusive in 3 groups
Exclusive Treated vs WT														Exclusive 5mAS vs WT															Exclusive 2mAS vs WT
Upregulated							Downregulated							Upregulated							Downregulated								Upregulated							Downregulated
181	p_val	avg_log2FC	pct.1	pct.2	p_val_adj		80	p_val	avg_log2FC	pct.1	pct.2	p_val_adj		94	p_val	avg_log2FC	pct.1	pct.2	p_val_adj		29	p_val	avg_log2FC	pct.1	pct.2	p_val_adj			89	p_val	avg_log2FC	pct.1	pct.2	p_val_adj		50	p_val	avg_log2FC	pct.1	pct.2	p_val_adj
Gm42418	6.36042e-51	1.5047	0.983	0.921	2.05346e-46		Napsa	1.26819e-38	-1.15452	0.917	0.996	4.09435e-34		Hspa1b	4.11238e-55	1.25295	0.994	0.786	1.32768e-50		Ren1	8.94824e-10	-1.08427	0.463	0.722	2.88894e-05			Rpl10	9.07815e-31	0.950205	0.963	0.913	2.93088e-26		mt-Nd3	2.56133e-54	-2.01074	0.97	1	8.26927e-50
Sema3g	5.6277e-39	1.48165	0.95	0.853	1.8169e-34		Defb29	1.02624e-41	-1.08225	0.541	0.925	3.3132e-37		Igkc	2.54317e-27	1.22279	0.64	0.147	8.21062e-23		Hsd11b1	4.18551e-27	-0.774715	0.737	0.905	1.35129e-22			Ppia	2.84386e-54	0.92166	1	1	9.1814e-50		mt-Co2	1.62508e-46	-1.13614	1	1	5.24658e-42
Podxl	7.87462e-41	1.44195	1	0.996	2.54232e-36		Fxyd2	1.85587e-67	-1.05105	1	1	5.99169e-63		Cyp4a14	3.66384e-52	1.1075	0.783	0.075	1.18287e-47		Acsm2	1.84488e-43	-0.760908	0.994	1	5.95621e-39			Uqcrb	1.34996e-44	0.916871	1	0.988	4.35836e-40		Gm49980	5.09522e-43	-1.1329	0.91	0.988	1.64499e-38
Cdkn1c	6.42072e-29	1.21854	0.917	0.782	2.07293e-24		Ndufa4	9.80756e-68	-0.962312	1	1	3.16637e-63		Hspa5	1.75196e-58	1.07453	1	0.988	5.6562e-54		Nat8f1	1.18333e-36	-0.732277	0.989	0.992	3.82037e-32			Rpl9	1.43065e-43	0.892108	1	0.988	4.61887e-39		Atp1a1	5.5299e-45	-0.928502	1	1	1.78533e-40
Dag1	1.01481e-41	1.10969	0.989	0.837	3.27632e-37		Gapdh	4.15516e-54	-0.937534	1	1	1.34149e-49		C1qc	9.63983e-42	1.01638	0.886	0.329	3.11222e-37		Slc6a19	2.75197e-21	-0.684146	0.829	0.964	8.88473e-17			Pcbd1	8.21681e-39	0.856505	0.993	0.984	2.6528e-34		Sod1	7.8721e-40	-0.926001	0.963	1	2.54151e-35
Ftl1-ps1	9.14097e-50	1.10674	0.972	0.738	2.95116e-45		Atp5e	2.56962e-62	-0.911667	0.989	1	8.29601e-58		Lcn2	2.27616e-53	0.995049	0.709	0.008	7.34857e-49		Kl	6.91075e-26	-0.660065	0.92	0.984	2.23114e-21			Dbi	1.64952e-47	0.853873	1	1	5.32548e-43		Calr	9.37343e-39	-0.915579	0.955	1	3.02621e-34
Crim1	1.85218e-35	1.09948	0.917	0.603	5.97977e-31		Rpl41	1.30676e-50	-0.908098	0.994	1	4.21888e-46		Tmsb10	5.46385e-38	0.994661	0.994	0.925	1.764e-33		Slc26a4	2.74483e-14	-0.615431	0.286	0.599	8.8617e-10			Mpc1	3.58195e-43	0.821626	1	0.992	1.15643e-38		Hsp90ab1	4.9648e-42	-0.913576	0.993	1	1.60288e-37
Vegfa	1.50512e-33	1.05529	0.956	0.873	4.85928e-29		Mrps21	1.69722e-42	-0.893537	0.917	0.992	5.47947e-38		Hspb1	1.3189e-35	0.993861	0.983	0.754	4.25806e-31		Pah	4.00213e-24	-0.603015	0.966	0.996	1.29209e-19			Naca	1.22418e-36	0.809417	0.985	0.964	3.95225e-32		Ubc	1.93393e-48	-0.893632	1	1	6.24369e-44
Tmod3	5.57035e-36	1.05137	0.906	0.508	1.79839e-31		Cycs	8.59748e-43	-0.89018	0.978	0.996	2.7757e-38		Scd1	3.27237e-25	0.968909	0.794	0.321	1.05648e-20		Ass1	1.17806e-30	-0.602472	1	1	3.80336e-26			Ftl1	1.93064e-40	0.782973	1	1	6.23307e-36		Slc22a12	1.05992e-29	-0.846969	0.91	0.992	3.42196e-25
Clic5	9.41861e-33	0.999956	0.939	0.679	3.0408e-28		Ttr	2.47202e-16	-0.86406	0.834	0.921	7.98092e-12		Hspa1a	4.95826e-40	0.958007	0.989	0.806	1.60077e-35		Dnajc12	7.35381e-18	-0.589339	0.754	0.901	2.37418e-13			Atp5g2	6.81661e-38	0.778935	1	0.984	2.20074e-33		Hspa5	1.99477e-30	-0.801644	0.94	0.988	6.4401e-26
Plod2	2.01481e-36	0.994344	0.796	0.278	6.50483e-32		Rps2	2.42118e-45	-0.838922	0.978	0.992	7.81677e-41		Ighm	9.83597e-27	0.935158	0.617	0.131	3.17554e-22		Pcx	6.47724e-23	-0.584344	0.966	0.992	2.09118e-18			Gm10076	3.30124e-25	0.759865	0.896	0.611	1.0658e-20		Actb	1.81725e-33	-0.792575	1	1	5.867e-29
Actn4	8.57299e-42	0.968502	0.989	0.861	2.76779e-37		Ndufa13	8.93647e-47	-0.831089	0.972	1	2.88514e-42		Lgals3	1.02828e-32	0.927541	0.949	0.579	3.31982e-28		Aspdh	3.89185e-18	-0.577599	0.64	0.821	1.25648e-13			Tbca	6.01826e-30	0.748772	0.993	0.921	1.943e-25		mt-Nd2	2.27979e-29	-0.76191	1	1	7.36031e-25
Malat1	1.13254e-35	0.962757	0.95	0.591	3.65641e-31		Rpl21	3.22624e-49	-0.805985	1	1	1.04159e-44		Cstb	7.20346e-36	0.88739	0.989	0.853	2.32564e-31		Defb1	8.12059e-13	-0.576284	0.914	0.972	2.62173e-08			Rpl21	1.89109e-44	0.722303	1	1	6.10537e-40		Osgin1	1.39062e-22	-0.744146	0.575	0.857	4.48961e-18
Cald1	1.25518e-29	0.958826	0.928	0.714	4.05235e-25		Rpl9	2.59597e-37	-0.782991	0.95	0.988	8.38108e-33		Manf	1.09558e-42	0.88722	0.994	0.873	3.53707e-38		G6pc	4.23034e-16	-0.564558	0.651	0.79	1.36577e-11			Cox5a	3.43568e-40	0.712355	1	0.996	1.10921e-35		P4hb	4.06362e-27	-0.741393	0.955	0.996	1.31194e-22
Cxcl13	8.48737e-42	0.953214	0.624	0.028	2.74015e-37		Mep1a	3.55605e-28	-0.777297	0.978	0.992	1.14807e-23		Cryab	3.65439e-31	0.871942	0.983	0.794	1.17982e-26		Igfbp5	2.2954e-16	-0.564394	0.983	0.988	7.41069e-12			Fabp3	1.02375e-15	0.703775	0.985	0.913	3.30516e-11		Tmbim6	3.99917e-33	-0.740302	0.985	1	1.29113e-28
Srsf5	7.55897e-43	0.951174	0.978	0.825	2.44041e-38		Uqcrq	2.01223e-55	-0.776089	1	1	6.49648e-51		Timp1	6.26882e-50	0.808712	0.726	0.032	2.02389e-45		Hbb-bs	1.72262e-09	-0.554108	0.966	0.992	5.56149e-05			Ndufc2	3.55152e-28	0.7034	1	0.968	1.14661e-23		Mfge8	6.50333e-21	-0.733432	0.851	0.972	2.0996e-16
Pcsk6	2.0037e-33	0.943325	0.818	0.29	6.46894e-29		Ndufv3	7.48607e-44	-0.775843	0.967	1	2.41688e-39		Ccl2	2.49197e-37	0.800785	0.56	0.02	8.04534e-33		Tmem174	7.70549e-20	-0.551816	0.937	0.972	2.48772e-15			Rpl29	1.41719e-34	0.699532	1	0.996	4.57539e-30		Mlec	2.2922e-23	-0.708132	0.896	0.972	7.40037e-19
Slc13a1	1.07059e-35	0.934498	0.978	0.901	3.45639e-31		Ugt2b38	1.14408e-33	-0.764619	0.967	0.988	3.69367e-29		Cxcl16	4.27388e-29	0.797028	0.926	0.579	1.37982e-24		Amacr	2.19428e-16	-0.549705	0.926	0.944	7.08424e-12			Rpl15	1.56425e-31	0.696608	0.993	0.992	5.05019e-27		Aqp1	4.27558e-25	-0.705637	0.925	0.988	1.38037e-20
Nes	2.54602e-30	0.93302	0.862	0.437	8.21982e-26		Atp5j2	4.50674e-48	-0.757899	0.994	1	1.455e-43		Fcer1g	1.37247e-33	0.792203	0.829	0.302	4.43102e-29		Slc18a1	2.99567e-15	-0.540007	0.64	0.802	9.67152e-11			Rpl11	1.91442e-41	0.692099	1	1	6.18069e-37		Pth1r	6.58365e-34	-0.703658	1	1	2.12553e-29
Laptm4a	2.14572e-47	0.92763	0.994	0.972	6.92747e-43		Uqcr11	6.48475e-52	-0.757405	0.994	1	2.0936e-47		Serpinh1	2.22362e-33	0.790323	0.994	0.897	7.17896e-29		Pgam2	5.14505e-11	-0.52732	0.531	0.766	1.66108e-06			Rps7	1.51498e-41	0.689032	1	1	4.8911e-37		B4galt5	9.91778e-20	-0.689526	0.597	0.857	3.20195e-15
Fus	7.40094e-35	0.904809	0.961	0.762	2.38939e-30		Ndufc1	3.17804e-43	-0.755586	0.989	0.996	1.02603e-38		Mdk	9.44347e-28	0.788775	0.954	0.647	3.04882e-23		Ivd	4.58667e-20	-0.52707	0.96	0.968	1.48081e-15			Mpc2	8.66692e-34	0.67623	1	0.996	2.79812e-29		Fam151a	4.77697e-18	-0.684683	0.851	0.909	1.54225e-13
Col4a4	4.80251e-31	0.904213	0.95	0.81	1.55049e-26		AI314278	1.03065e-30	-0.747833	0.884	0.96	3.32746e-26		Ttr	3.24648e-16	0.77894	0.966	0.921	1.04813e-11		Slc12a3	4.81661e-09	-0.526151	0.863	0.968	0.000155504			Commd3	6.38926e-21	0.664994	0.963	0.79	2.06277e-16		Cfb	1.70643e-20	-0.678172	0.873	0.964	5.50919e-16
Ptpro	6.31568e-25	0.89081	0.901	0.643	2.03902e-20		Tmem213	1.89264e-23	-0.745728	0.834	0.944	6.1104e-19		Ltbp2	7.41056e-48	0.767049	0.651	0.008	2.3925e-43		Aadat	5.83291e-14	-0.520543	0.634	0.849	1.88316e-09			Rpl23	5.06404e-39	0.658993	1	0.996	1.63492e-34		Tns1	3.87547e-25	-0.676131	0.97	0.992	1.25119e-20
Enpep	1.21942e-28	0.887102	0.978	0.889	3.9369e-24		Ndufb11	3.20332e-37	-0.732007	0.945	0.996	1.03419e-32		Col15a1	8.3786e-27	0.760929	0.829	0.401	2.70503e-22		Slc22a30	4.5759e-15	-0.51626	0.771	0.877	1.47733e-10			Sumo2	9.23915e-18	0.649244	0.948	0.802	2.98286e-13		Myh9	2.86189e-14	-0.634506	0.53	0.782	9.2396e-10
Nedd4	1.92785e-34	0.880544	0.967	0.845	6.22407e-30		Ndufb9	5.68927e-37	-0.731517	0.978	0.996	1.83678e-32		Serpine1	3.21866e-29	0.75716	0.629	0.127	1.03914e-24		Degs2	2.36078e-15	-0.514567	0.474	0.73	7.62176e-11			Cox5b	2.17993e-41	0.64909	1	0.996	7.03789e-37		Gm47283	5.98184e-17	-0.628948	0.784	0.917	1.93124e-12
Ccnd1	8.76658e-34	0.871114	0.967	0.865	2.83029e-29		Hspe1	1.23463e-33	-0.721593	0.961	1	3.986e-29		Rhob	2.88271e-26	0.750505	0.954	0.619	9.30683e-22		Acat1	1.74189e-19	-0.511854	0.983	0.996	5.6237e-15			Rps24	6.35165e-39	0.645822	1	1	2.05063e-34		Dynll2	6.91127e-19	-0.618666	0.925	0.968	2.2313e-14
Plat	2.27653e-17	0.860395	0.956	0.937	7.34978e-13		Fau	3.19545e-51	-0.708535	1	1	1.03165e-46		Clu	8.19887e-17	0.742233	1	0.984	2.64701e-12		Bphl	9.051e-16	-0.510447	0.909	0.944	2.92211e-11			Rps3a1	1.17559e-37	0.634913	1	0.996	3.79538e-33		Sardh	1.07514e-19	-0.61025	0.955	0.976	3.47109e-15
Pdpn	3.145e-33	0.856464	0.801	0.317	1.01536e-28		Ephx2	5.15117e-27	-0.706294	0.945	0.988	1.66305e-22		Rps28	6.88614e-39	0.732913	1	0.976	2.22319e-34		Tcn2	8.17137e-30	-0.508369	0.989	1	2.63813e-25			Rps16	2.09795e-35	0.633799	1	0.996	6.77322e-31		Ecm1	1.04558e-17	-0.604914	0.769	0.937	3.37565e-13
H2-Q7	2.43439e-20	0.85623	0.978	0.889	7.85942e-16		H2afj	9.2099e-31	-0.702348	0.95	0.988	2.97342e-26		Dynll1	3.19713e-32	0.732668	0.994	0.972	1.03219e-27		Ugt3a2	1.27471e-18	-0.506581	0.994	0.996	4.11539e-14			Ndufa12	5.29334e-26	0.624469	0.985	0.984	1.70896e-21		Eef2	2.15553e-34	-0.603416	1	1	6.95912e-30
Cxcl12	2.69292e-28	0.837603	0.95	0.81	8.69409e-24		Arpp19	1.24481e-28	-0.696259	0.917	0.988	4.01887e-24		Ccn1	7.39522e-23	0.717181	0.943	0.659	2.38755e-18										Spp2	8.01137e-11	0.622581	0.97	0.933	2.58647e-06		Mfsd4b5	6.74733e-17	-0.59476	0.858	0.964	2.17837e-12
Npr3	1.10058e-29	0.834804	0.851	0.456	3.55322e-25		Uqcr10	6.83909e-46	-0.685999	0.994	1	2.208e-41		Havcr1	8.16302e-44	0.710586	0.617	0.012	2.63543e-39										Cox8a	5.62189e-42	0.615611	1	1	1.81503e-37		Tkfc	8.0287e-17	-0.555585	0.813	0.937	2.59207e-12
H2-D1	5.77523e-35	0.812343	1	0.992	1.86453e-30		Rpl35a	2.693e-37	-0.676612	0.983	1	8.69436e-33		Psap	1.04626e-55	0.70825	1	1	3.37785e-51										Mgst3	1.41989e-20	0.61552	0.978	0.853	4.5841e-16		Ly6e	4.56271e-20	-0.553557	0.993	0.992	1.47307e-15
Nphs1	3.08689e-22	0.807425	0.895	0.687	9.96602e-18		Pck1	3.44988e-29	-0.673926	0.956	0.996	1.1138e-24		Wfdc2	3.04406e-19	0.69279	0.994	0.956	9.82774e-15										Rps5	9.23289e-25	0.615266	1	0.992	2.98084e-20		Fkbp4	1.19796e-14	-0.552786	0.813	0.921	3.8676e-10
Nsf	1.56921e-27	0.803131	0.829	0.433	5.0662e-23		Cryzl2	1.1618e-21	-0.644464	0.884	0.948	3.75089e-17		Cpn1	5.59425e-27	0.691966	0.937	0.651	1.8061e-22										Bola3	9.82046e-22	0.611164	0.985	0.905	3.17053e-17		Clu	2.05522e-10	-0.550805	0.948	0.984	6.63527e-06
Fgfbp1	1.65121e-27	0.799805	0.724	0.266	5.33094e-23		Atpif1	2.4651e-36	-0.641968	0.989	0.996	7.95857e-32		Cst3	1.13175e-34	0.682298	1	0.996	3.65385e-30										Ypel3	3.1824e-19	0.608589	0.985	0.845	1.02744e-14		Pdia3	5.57072e-15	-0.550073	0.925	0.956	1.79851e-10
Bcam	2.3399e-25	0.797069	0.978	0.968	7.55436e-21		Zmynd10	9.09337e-20	-0.641888	0.508	0.79	2.93579e-15		Mt1	1.56159e-23	0.676941	1	0.988	5.0416e-19										Rps11	3.63437e-29	0.605909	0.993	0.992	1.17336e-24		Stard10	2.1169e-16	-0.547629	0.933	0.988	6.8344e-12
Dpp4	3.07692e-22	0.794984	0.878	0.663	9.93383e-18		Cops9	2.84159e-30	-0.637463	0.961	0.992	9.17409e-26		Loxl1	1.21286e-23	0.672226	0.897	0.512	3.91571e-19										Rpl13	5.12538e-41	0.600925	1	1	1.65473e-36		Dnajb1	4.12297e-15	-0.547108	0.485	0.786	1.3311e-10
Adm	5.82018e-36	0.788873	0.702	0.135	1.87905e-31		Rpl29	2.62258e-30	-0.627868	0.983	0.996	8.46701e-26		Tmem176b	4.57923e-41	0.666737	1	0.996	1.47841e-36										Rps14	8.74392e-23	0.600201	1	0.992	2.82297e-18		Isoc2a	4.23474e-15	-0.538505	0.254	0.623	1.36719e-10
Pros1	7.54559e-31	0.784087	0.818	0.306	2.43609e-26		Cox7c	3.08185e-44	-0.62275	0.994	1	9.94975e-40		Pmepa1	6.17098e-22	0.660893	0.949	0.655	1.9923e-17										Atpif1	9.49754e-31	0.599317	1	0.996	3.06628e-26		Canx	2.24351e-20	-0.53821	0.985	0.996	7.24319e-16
Isoc2a	3.85206e-30	0.783699	0.928	0.623	1.24364e-25		Ftl1	2.85798e-36	-0.621674	1	1	9.22698e-32		Smoc2	9.60828e-41	0.65749	0.634	0.044	3.10203e-36										Fth1	2.20841e-41	0.593617	1	1	7.12986e-37		Cct7	1.4842e-13	-0.531519	0.799	0.917	4.79175e-09
Maf	7.45943e-29	0.78283	0.945	0.821	2.40828e-24		Fth1	1.31966e-54	-0.617852	1	1	4.26052e-50		Fbln1	1.65288e-40	0.655953	0.686	0.067	5.33632e-36										Eny2	1.84271e-15	0.592434	0.933	0.81	5.94918e-11		Serpinh1	1.5947e-12	-0.529021	0.731	0.897	5.14849e-08
Ripor1	1.58979e-21	0.781876	0.928	0.782	5.13263e-17		Rps20	1.96767e-39	-0.611126	0.994	1	6.35262e-35		Ifi27l2a	2.59812e-26	0.647108	0.846	0.377	8.38805e-22										Prdx1	1.57631e-34	0.592279	1	1	5.08913e-30		Aldh2	2.56513e-21	-0.522893	0.993	0.996	8.28151e-17
Serpine2	9.54577e-17	0.775482	0.856	0.623	3.08185e-12		D8Ertd738e	4.92622e-23	-0.611011	0.906	0.968	1.59043e-18		Hmgcs2	7.75581e-28	0.639544	0.714	0.21	2.50396e-23										Rps8	8.2613e-38	0.58732	1	1	2.66716e-33		Eng	7.59156e-11	-0.519983	0.836	0.94	2.45094e-06
Igfbp5	1.33351e-13	0.773136	0.994	0.988	4.30523e-09		Hint2	2.42226e-27	-0.609376	0.95	0.984	7.82028e-23		Ywhah	1.0666e-25	0.637044	0.949	0.71	3.44351e-21										Pfdn1	1.47467e-14	0.587159	0.933	0.778	4.76096e-10		Glul	3.03015e-14	-0.516775	0.821	0.956	9.78285e-10
Calm2	2.15655e-33	0.765308	0.994	0.933	6.96243e-29		Cox7a2	7.01717e-41	-0.608488	0.994	1	2.26549e-36		S100a10	5.78767e-23	0.627602	0.983	0.857	1.86855e-18										Cetn3	1.22771e-18	0.583449	0.799	0.401	3.96367e-14		Gm2a	3.56657e-13	-0.515168	0.881	0.956	1.15147e-08
Itgav	1.98484e-29	0.75458	0.967	0.837	6.40805e-25		Rpl28	1.00234e-36	-0.602619	0.994	1	3.23607e-32		Cyp4a10	1.46355e-14	0.627409	0.863	0.647	4.72506e-10										Rps2	3.14263e-30	0.583173	1	0.992	1.0146e-25		Epn1	3.6096e-13	-0.512872	0.903	0.937	1.16536e-08
Angptl2	5.64881e-19	0.742218	0.945	0.889	1.82372e-14		Ndufa2	2.30068e-36	-0.602417	0.989	1	7.42773e-32		Krt8	8.33085e-19	0.618651	0.943	0.806	2.68962e-14										Rpl18	4.59832e-31	0.582878	1	0.988	1.48457e-26		Hspb1	1.62726e-11	-0.509893	0.455	0.754	5.2536e-07
Neat1	6.41097e-37	0.738989	1	0.984	2.06978e-32		Cox4i1	1.39954e-51	-0.591204	1	1	4.5184e-47		Col6a2	3.35973e-34	0.611139	0.709	0.131	1.08469e-29										Rps12	2.49244e-25	0.582262	0.993	0.992	8.04684e-21		Paqr7	1.13836e-12	-0.508254	0.642	0.802	3.67518e-08
Ccn2	2.86547e-18	0.732876	1	0.988	9.25116e-14		Slc5a8	1.06871e-16	-0.585256	0.657	0.853	3.45033e-12		Flna	5.04185e-19	0.61081	0.977	0.806	1.62776e-14										Rpl27a	1.31218e-26	0.578532	1	0.996	4.23637e-22		Slc6a18	8.74043e-11	-0.502602	0.821	0.929	2.82185e-06
Fstl1	4.55969e-29	0.726386	0.757	0.246	1.4721e-24		Eci3	4.82866e-16	-0.583911	0.818	0.897	1.55893e-11		Crlf1	3.7374e-36	0.609747	0.56	0.028	1.20662e-31										Rps4x	3.32078e-30	0.577249	1	0.996	1.07211e-25		Slc22a18	7.04897e-15	-0.499998	0.933	0.984	2.27576e-10
Gpc3	1.00924e-30	0.725857	0.751	0.25	3.25833e-26		Spink1	6.43857e-32	-0.580188	0.994	1	2.07869e-27		Cpxm1	2.53675e-30	0.609685	0.646	0.123	8.18991e-26										Rps13	1.55226e-27	0.576287	1	0.988	5.01148e-23
Dpysl2	1.29743e-23	0.721442	0.884	0.556	4.18875e-19		Lamtor4	2.52901e-23	-0.578268	0.89	0.968	8.1649e-19		Rpl38	1.25335e-41	0.607164	1	1	4.04644e-37										Btf3	2.23807e-21	0.575531	0.978	0.913	7.2256e-17
Selenop	9.70795e-45	0.720563	1	1	3.13421e-40		Ccdc107	7.33317e-21	-0.570851	0.939	0.992	2.36752e-16		Trf	1.72773e-24	0.606395	0.857	0.341	5.57796e-20										Hint1	6.77415e-32	0.574489	1	1	2.18704e-27
Hnrnpa1	1.22908e-26	0.71778	0.928	0.627	3.96809e-22		Calml4	1.58268e-22	-0.569475	0.95	0.984	5.10969e-18		Emp1	8.04919e-29	0.604705	0.76	0.238	2.59868e-24										Mrpl42	6.09706e-18	0.573897	0.948	0.853	1.96844e-13
Gnai2	6.34039e-26	0.715827	0.967	0.869	2.047e-21		Timm13	1.27989e-21	-0.5655	0.978	0.972	4.13212e-17		Capg	2.85285e-31	0.601657	0.743	0.202	9.21042e-27										Rpl17	4.21938e-18	0.573896	0.993	1	1.36223e-13
Synpo	8.63405e-21	0.71403	0.945	0.758	2.7875e-16		Rps27a	1.19673e-40	-0.557109	0.994	1	3.86363e-36		Rpl12	9.85208e-29	0.599822	0.994	0.956	3.18074e-24										Atp6v1g1	3.13932e-18	0.56898	0.985	0.972	1.01353e-13
Mgat5	1.4635e-21	0.70983	0.834	0.512	4.72491e-17		Rplp2	3.29942e-25	-0.549862	0.972	0.988	1.06522e-20		Gdf15	3.03496e-31	0.590747	0.651	0.111	9.79836e-27										Rnf7	2.61977e-17	0.567825	0.925	0.71	8.45791e-13
Tns3	1.07319e-17	0.705852	0.934	0.77	3.46479e-13		Anapc13	1.82675e-20	-0.544281	0.928	0.948	5.89766e-16		Rbp1	3.76056e-21	0.589534	0.789	0.337	1.2141e-16										Spcs1	3.80096e-17	0.567183	0.963	0.94	1.22714e-12
Serinc3	4.80394e-37	0.705399	1	0.992	1.55095e-32		Prdx5	7.01451e-39	-0.542808	1	1	2.26464e-34		Rpl39	7.02092e-29	0.585015	1	0.984	2.2667e-24										H3f3a	1.00649e-20	0.561625	0.993	0.984	3.24944e-16
Tcf21	1.47585e-21	0.703563	0.84	0.524	4.76477e-17		Park7	1.88236e-26	-0.541766	0.994	1	6.07719e-22		Hsp90b1	1.31151e-27	0.584801	1	0.976	4.2342e-23										Rida	4.13745e-24	0.560756	0.993	1	1.33578e-19
Lbh	1.60672e-25	0.69988	0.873	0.512	5.18731e-21		Mettl7b	1.08442e-15	-0.535443	0.873	0.937	3.50104e-11		Agt	9.90724e-24	0.581338	0.771	0.294	3.19855e-19										Pigp	2.81459e-15	0.559893	0.799	0.472	9.08689e-11
Actn1	4.16374e-27	0.698779	0.807	0.321	1.34426e-22		Slc22a7	4.41965e-18	-0.535099	0.072	0.444	1.42688e-13		1700016C15Rik	8.26113e-22	0.57929	0.8	0.373	2.66711e-17										Slc25a4	1.68348e-19	0.557656	0.993	0.964	5.43511e-15
Mylk	3.96119e-22	0.697124	0.945	0.813	1.27887e-17		Khk	9.12614e-22	-0.534735	0.967	1	2.94637e-17		C4b	4.70179e-34	0.577168	0.68	0.111	1.51797e-29										Dnajc19	6.07901e-19	0.557378	0.993	0.917	1.96261e-14
Hnrnpa0	7.07789e-31	0.693795	0.956	0.75	2.2851e-26		Acads	4.58521e-21	-0.534084	0.961	0.976	1.48034e-16		Serpina1f	2.27173e-26	0.576243	0.491	0.044	7.33428e-22										Rps15a	5.28985e-22	0.547408	1	0.992	1.70783e-17
Slc51a	1.88933e-25	0.690557	0.967	0.813	6.0997e-21		Cox6c	8.44654e-40	-0.530273	1	1	2.72696e-35		Adamts1	1.72416e-21	0.572816	0.903	0.563	5.56645e-17										Rpl6	6.90844e-27	0.545283	1	1	2.23039e-22
Acpp	4.00943e-25	0.686449	0.663	0.206	1.29445e-20		Elob	8.89424e-28	-0.527991	0.983	0.996	2.87151e-23		Icam1	5.38672e-26	0.56617	0.789	0.27	1.7391e-21										Rpl30	2.46235e-27	0.543195	1	1	7.94968e-23
Ahnak	6.82628e-22	0.668511	0.917	0.698	2.20386e-17		Slc3a1	9.79669e-16	-0.527055	0.884	0.952	3.16286e-11		Ctsb	6.2145e-30	0.562168	1	0.98	2.00635e-25										Rps27	2.77205e-14	0.54205	0.963	0.944	8.94956e-10
Tspan2	2.84264e-22	0.661126	0.657	0.254	9.17745e-18		Atp5d	1.65061e-34	-0.524514	0.994	1	5.32898e-30		Adgrg1	2.58215e-17	0.560085	0.994	0.877	8.33648e-13										D630023F18Rik	1.36204e-12	0.540955	0.657	0.333	4.39733e-08
Cadm4	1.41021e-21	0.660845	0.834	0.476	4.55285e-17		Rpl37	2.68585e-35	-0.524277	1	1	8.67128e-31		Hexa	3.03081e-17	0.554828	0.914	0.647	9.78498e-13										Txn1	8.73683e-18	0.537752	0.985	0.96	2.82069e-13
Timp3	8.97587e-43	0.657394	1	1	2.89786e-38		Acss2	3.11348e-17	-0.51843	0.807	0.909	1.00519e-12		Pfn1	3.55203e-21	0.553669	0.994	0.909	1.14677e-16										Pttg1	3.78122e-13	0.532014	0.843	0.623	1.22077e-08
Gsn	1.4105e-20	0.656178	0.961	0.833	4.55381e-16		Gchfr	2.44694e-16	-0.518296	0.53	0.742	7.89994e-12		Wfdc17	3.97419e-27	0.550594	0.634	0.143	1.28307e-22										Gng5	6.84732e-21	0.531399	1	0.992	2.21066e-16
Fat1	8.57097e-23	0.651026	0.801	0.381	2.76714e-18		Serf2	4.68257e-32	-0.514032	0.989	1	1.51177e-27		Rcan1	4.03585e-19	0.543237	0.954	0.675	1.30297e-14										Churc1	5.93884e-16	0.530726	0.799	0.484	1.91736e-11
Nox4	3.78187e-19	0.647988	0.928	0.829	1.22098e-14		Mien1	2.62536e-16	-0.511504	0.84	0.933	8.47598e-12		Hsp90aa1	1.8769e-27	0.538795	1	0.98	6.05958e-23										Selenow	6.82701e-15	0.529711	0.978	0.861	2.2041e-10
Nid1	1.86756e-23	0.644127	0.762	0.377	6.02942e-19		Ces1d	4.24825e-17	-0.508811	0.873	0.972	1.37155e-12		Col6a1	1.68978e-24	0.538391	0.663	0.187	5.45544e-20										H2afz	7.41419e-16	0.529546	0.993	0.944	2.39367e-11
Hnf1b	1.73913e-22	0.642214	0.89	0.655	5.61478e-18		Guca2b	9.32644e-19	-0.506603	0.95	0.984	3.01104e-14		Dcn	6.41731e-19	0.536988	0.76	0.369	2.07183e-14										Cda	9.51553e-20	0.529428	1	0.992	3.07209e-15
Loxl2	4.06787e-28	0.641885	0.646	0.155	1.31331e-23		Fkbp2	1.30539e-14	-0.506315	0.796	0.885	4.21446e-10		Klf6	2.33428e-19	0.532839	0.766	0.373	7.53622e-15										Gapdh	4.99055e-30	0.526624	1	1	1.6112e-25
Sptan1	2.58611e-23	0.638086	0.945	0.766	8.34925e-19		Ndufa1	1.10132e-21	-0.505122	0.978	0.976	3.55561e-17		Pdia3	1.92312e-23	0.52964	1	0.956	6.20881e-19										Mrps33	6.19652e-16	0.526527	0.948	0.802	2.00055e-11
Midn	9.78246e-25	0.635129	0.856	0.488	3.15827e-20		Fah	3.0576e-19	-0.503206	0.956	0.996	9.87146e-15		Cxcl14	3.48549e-16	0.524992	0.817	0.488	1.12529e-11										Iscu	3.10973e-20	0.524959	1	0.976	1.00398e-15
Ssr3	8.2167e-22	0.632142	0.945	0.714	2.65276e-17		Ndufa5	1.53591e-20	-0.50237	0.983	0.988	4.9587e-16		2200002D01Rik	3.72423e-17	0.524942	0.783	0.417	1.20237e-12										Txndc17	6.67152e-17	0.524028	0.993	0.968	2.1539e-12
Galnt10	8.39054e-23	0.630124	0.829	0.48	2.70889e-18		Nenf	1.69871e-16	-0.500151	0.901	0.976	5.48428e-12		Csf1r	9.49845e-24	0.524352	0.777	0.321	3.06658e-19										Gas5	5.84836e-14	0.5215	0.948	0.845	1.88814e-09
Agrn	2.36993e-22	0.62185	0.939	0.643	7.65132e-18									Fxyd5	2.75092e-22	0.522594	0.863	0.44	8.88136e-18										Rpl22	9.64648e-26	0.520981	1	1	3.11436e-21
Dkk2	1.96039e-16	0.621075	0.773	0.433	6.32912e-12									Cebpd	1.55168e-22	0.521869	0.68	0.21	5.0096e-18										Atp5g1	4.68436e-26	0.519971	0.993	0.992	1.51235e-21
Iqgap1	9.03217e-21	0.619408	0.89	0.591	2.91604e-16									Rplp1	1.49531e-35	0.521127	1	1	4.82762e-31										Mif	3.53907e-16	0.518624	0.993	0.972	1.14259e-11
Pdgfrb	1.18632e-13	0.614945	0.856	0.667	3.83005e-09									Mid1ip1	9.27073e-22	0.516583	0.823	0.369	2.99305e-17										Rps10	5.49737e-27	0.510089	1	1	1.77482e-22
App	1.34247e-40	0.614642	1	1	4.33416e-36									Aoc1	1.54187e-33	0.516556	0.526	0.024	4.97792e-29										1810058I24Rik	1.38092e-16	0.508244	0.963	0.849	4.45831e-12
Lrrfip1	1.5712e-23	0.613825	0.829	0.401	5.07261e-19									Tacstd2	1.72332e-14	0.516361	0.714	0.369	5.56372e-10										Atp5h	4.70314e-23	0.507017	1	0.992	1.51841e-18
Alcam	1.20638e-21	0.613467	0.762	0.349	3.89481e-17									Rpl35	7.17778e-18	0.513423	0.977	0.865	2.31735e-13										Pdzk1ip1	4.81934e-16	0.505513	1	1	1.55592e-11
Plac8	2.42133e-26	0.610987	0.724	0.254	7.81728e-22									Rps19	8.32165e-30	0.511289	1	1	2.68665e-25										Mrps36	6.04808e-14	0.503045	0.955	0.857	1.95262e-09
Itga3	4.15938e-16	0.609767	0.917	0.71	1.34285e-11									Ivns1abp	5.81262e-22	0.510773	1	0.996	1.8766e-17										Mocs2	2.24082e-13	0.500398	0.94	0.766	7.23448e-09
2023-09-11	1.73498e-21	0.608346	0.884	0.611	5.60137e-17									Ctsz	5.45993e-18	0.510423	1	0.921	1.76274e-13
Clic3	5.31082e-13	0.603208	0.845	0.71	1.7146e-08									H2-DMa	1.17947e-26	0.506818	0.686	0.175	3.80792e-22
Acsl4	5.30254e-20	0.603052	0.812	0.46	1.71192e-15									Glul	6.12204e-20	0.505047	0.989	0.956	1.9765e-15
Epas1	6.64411e-15	0.602675	0.967	0.964	2.14505e-10									Eif4a1	3.8793e-19	0.502843	0.989	0.968	1.25243e-14
Cd59a	2.07136e-15	0.602437	0.895	0.738	6.68738e-11									Cd63	1.28874e-32	0.502155	1	0.992	4.1607e-28
Slco2a1	6.65921e-17	0.601189	0.818	0.54	2.14993e-12									Fgg	2.50751e-25	0.501694	0.509	0.063	8.09551e-21
Csnk1a1	7.04805e-19	0.599726	0.928	0.726	2.27546e-14
Hnrnpl	3.86077e-21	0.595122	0.917	0.651	1.24645e-16
Srrm2	1.06978e-17	0.594471	0.928	0.718	3.4538e-13
Arhgef12	2.95389e-20	0.591933	0.934	0.69	9.53664e-16
Tgfbr2	3.25537e-19	0.59044	0.851	0.567	1.051e-14
Cd34	2.61598e-15	0.590439	0.812	0.54	8.4457e-11
Lsp1	5.8921e-19	0.588874	0.63	0.238	1.90226e-14
Hspg2	7.24266e-16	0.588122	0.884	0.647	2.33829e-11
Tmem54	3.84869e-25	0.585964	0.646	0.171	1.24255e-20
Qk	5.47557e-17	0.584703	0.895	0.683	1.76779e-12
Ildr2	5.08093e-17	0.582618	0.818	0.548	1.64038e-12
Cavin1	2.89456e-17	0.582412	0.845	0.54	9.34508e-13
Kdr	6.88723e-08	0.58182	0.878	0.762	0.00222354
Arhgap24	1.73502e-18	0.580505	0.934	0.806	5.60152e-14
Htra1	1.29058e-18	0.579393	0.972	0.925	4.16664e-14
Wt1	8.16747e-16	0.576281	0.84	0.579	2.63687e-11
Eml2	1.79846e-19	0.576256	0.691	0.27	5.80634e-15
Cap1	1.02335e-28	0.575995	0.768	0.254	3.30388e-24
Ywhae	2.80153e-22	0.574492	0.978	0.937	9.04473e-18
Ehd3	2.03169e-07	0.573524	0.878	0.794	0.0065593
Lamp1	1.37081e-40	0.572313	1	0.996	4.42567e-36
Msi2	1.81531e-19	0.571276	0.84	0.492	5.86072e-15
Lamb2	7.07457e-15	0.570546	0.945	0.81	2.28403e-10
Wasl	7.97554e-19	0.570474	0.873	0.643	2.5749e-14
Clic4	5.77516e-19	0.570379	0.95	0.798	1.86451e-14
Plau	2.68877e-19	0.568815	0.785	0.46	8.68069e-15
Sh3bgrl	7.53209e-18	0.567839	0.834	0.544	2.43174e-13
Sirpa	6.53189e-18	0.566859	0.884	0.603	2.10882e-13
Actr2	2.1188e-18	0.565988	0.878	0.698	6.84056e-14
Tns2	4.61323e-17	0.56447	0.928	0.762	1.48938e-12
Ddx5	3.23135e-29	0.563459	1	0.992	1.04324e-24
Cltc	1.09219e-21	0.560798	0.967	0.925	3.52614e-17
Sdcbp	9.32589e-19	0.560698	0.878	0.69	3.01086e-14
Vdac2	1.95886e-23	0.559773	0.983	0.925	6.32418e-19
Pbx1	5.84485e-17	0.558573	0.801	0.496	1.88701e-12
Heg1	6.17961e-15	0.556741	0.779	0.508	1.99509e-10
Dusp3	6.48205e-20	0.555317	0.912	0.651	2.09273e-15
Hnrnpk	7.69905e-22	0.554961	1	0.968	2.48564e-17
Myof	2.07825e-21	0.554135	0.674	0.226	6.70962e-17
Ptn	9.78788e-12	0.553465	0.641	0.393	3.16002e-07
Rarres2	8.57501e-17	0.55304	0.845	0.54	2.76844e-12
C1s1	5.64454e-19	0.552093	0.79	0.409	1.82234e-14
Pakap.1	1.81469e-18	0.550082	0.807	0.504	5.85873e-14
Kirrel	2.89363e-26	0.548345	0.63	0.155	9.3421e-22
Myo1d	7.92239e-15	0.548242	0.818	0.552	2.55774e-10
Hnrnpa3	2.5008e-20	0.547551	0.961	0.825	8.07383e-16
Pam	8.50708e-19	0.544654	0.878	0.627	2.74651e-14
Rapgef3	2.05834e-17	0.543686	0.84	0.524	6.64537e-13
Aplp2	2.84749e-19	0.543021	0.989	0.96	9.19313e-15
Gm47283	5.48622e-16	0.540781	0.967	0.917	1.77123e-11
Arpc2	4.076e-19	0.539602	0.939	0.813	1.31594e-14
Cotl1	2.31265e-20	0.539218	0.923	0.671	7.46638e-16
Pecam1	1.49854e-12	0.538953	0.884	0.667	4.83803e-08
Shroom3	6.15454e-20	0.537359	0.685	0.274	1.98699e-15
Rad21	2.00925e-15	0.537141	0.912	0.81	6.48686e-11
Cd24a	8.75283e-14	0.535037	0.967	0.849	2.82585e-09
Marveld1	2.04687e-16	0.534658	0.812	0.48	6.60831e-12
Aplp1	4.2458e-16	0.534064	0.768	0.409	1.37076e-11
Ptprb	1.5692e-14	0.533878	0.851	0.575	5.06617e-10
Macf1	1.37464e-15	0.530112	0.867	0.619	4.43803e-11
Sptbn1	2.39871e-18	0.529898	0.978	0.948	7.74425e-14
Iqgap2	3.55001e-17	0.529517	0.785	0.468	1.14612e-12
Tjp1	4.0136e-13	0.528988	0.807	0.548	1.29579e-08
Zfp36l2	1.10306e-16	0.527544	0.912	0.679	3.56124e-12
Sgk1	3.30295e-10	0.526313	0.917	0.813	1.06636e-05
Myom2	9.8461e-10	0.524885	0.718	0.52	3.17881e-05
Bmpr2	1.72003e-13	0.524646	0.818	0.563	5.55311e-09
Comt	3.06715e-18	0.524191	0.967	0.802	9.9023e-14
Rab3b	7.70234e-14	0.519374	0.801	0.556	2.4867e-09
Serpinb6b	1.5825e-22	0.514265	0.63	0.175	5.10912e-18
Arhgap28	2.19715e-20	0.513762	0.624	0.206	7.09349e-16
Rab1a	1.12497e-20	0.513634	0.967	0.948	3.63197e-16
Tapbp	3.77686e-16	0.512309	0.945	0.813	1.21936e-11
Lars2	2.17194e-15	0.512097	0.746	0.464	7.0121e-11
Ifi27	8.60466e-15	0.511992	0.901	0.687	2.77802e-10
Chmp4b	7.73445e-13	0.509618	0.834	0.619	2.49707e-08
Plpp1	1.5251e-07	0.509277	0.928	0.889	0.00492378
Srgap1	2.7774e-20	0.509085	0.619	0.194	8.96684e-16
Nptn	1.0269e-17	0.507101	0.945	0.786	3.31535e-13
Lrpprc	1.01734e-16	0.506714	0.713	0.385	3.2845e-12
Btg1	3.07864e-16	0.505386	0.818	0.508	9.93938e-12
Tnfaip8	3.34405e-14	0.505155	0.939	0.905	1.07963e-09
Gnb1	2.55559e-17	0.504906	0.967	0.889	8.25074e-13
Dap	3.33604e-18	0.503986	0.796	0.472	1.07704e-13
Sema5a	6.10372e-16	0.502816	0.713	0.393	1.97058e-11
Rps27rt	4.32193e-14	0.500344	0.812	0.583	1.39534e-09

## Sheet: Upregulated only in Treat vs WT
source	term_name	term_id	highlighted	adjusted_p_value	negative_log10_of_adjusted_p_value	term_size	query_size	intersection_size	effective_domain_size	intersections
GO:MF	protein binding	GO:0005515	TRUE	5.34825e-28	27.2718	10460	169	143	25063	SEMA3G,CDKN1C,DAG1,CRIM1,VEGFA,TMOD3,ACTN4,CALD1,CXCL13,SRSF5,PCSK6,NES,FUS,PTPRO,NEDD4,CCND1,PLAT,PDPN,H2-Q7,CXCL12,NPR3,H2-D1,NPHS1,NSF,FGFBP1,BCAM,DPP4,ADM,MAF,RIPOR1,SERPINE2,IGFBP5,ITGAV,ANGPTL2,NEAT1,CCN2,FSTL1,GPC3,DPYSL2,SELENOP,HNRNPA1,GNAI2,SYNPO,TNS3,TCF21,ACTN1,MYLK,HNRNPA0,SLC51A,ACPP,AHNAK,CADM4,TIMP3,GSN,FAT1,NOX4,NID1,HNF1B,SPTAN1,MIDN,AGRN,DKK2,IQGAP1,PDGFRB,APP,LRRFIP1,ALCAM,PLA…
GO:MF	binding	GO:0005488	FALSE	1.83062e-15	14.7374	16378	169	158	25063	SEMA3G,CDKN1C,DAG1,FTL1-PS1,CRIM1,VEGFA,TMOD3,PLOD2,ACTN4,CALD1,CXCL13,SRSF5,PCSK6,NES,FUS,PTPRO,ENPEP,NEDD4,CCND1,PLAT,PDPN,H2-Q7,CXCL12,NPR3,H2-D1,NPHS1,NSF,FGFBP1,BCAM,DPP4,ADM,PROS1,MAF,RIPOR1,SERPINE2,IGFBP5,ITGAV,ANGPTL2,NEAT1,CCN2,FSTL1,GPC3,DPYSL2,SELENOP,HNRNPA1,GNAI2,SYNPO,MGAT5,TNS3,TCF21,ACTN1,MYLK,HNRNPA0,SLC51A,ACPP,AHNAK,CADM4,TIMP3,GSN,FAT1,NOX4,NID1,HNF1B,LOXL2,SPTAN1,MIDN,GALNT1…
GO:MF	signaling receptor binding	GO:0005102	FALSE	3.42497e-11	10.4653	1591	169	41	25063	SEMA3G,VEGFA,CXCL13,NES,FUS,NEDD4,PLAT,PDPN,H2-Q7,CXCL12,H2-D1,NSF,DPP4,ADM,SERPINE2,ITGAV,ANGPTL2,CCN2,GNAI2,ACTN1,CADM4,AGRN,DKK2,PDGFRB,APP,ITGA3,ARHGEF12,TGFBR2,KDR,EML2,LAMB2,TNS2,CLTC,SDCBP,DUSP3,PTN,RARRES2,ARPC2,APLP1,NPTN,SEMA5A
GO:MF	cell adhesion molecule binding	GO:0050839	FALSE	7.91716e-11	10.1014	292	169	19	25063	PTPRO,CXCL12,NPHS1,BCAM,ITGAV,CCN2,ACTN1,APP,ITGA3,KDR,LAMB2,SIRPA,SDCBP,PTN,KIRREL,PTPRB,TJP1,BMPR2,NPTN
GO:MF	cytoskeletal protein binding	GO:0008092	FALSE	1.26363e-10	9.89838	1005	169	32	25063	DAG1,TMOD3,ACTN4,CALD1,FUS,NPHS1,SYNPO,ACTN1,MYLK,GSN,SPTAN1,IQGAP1,LSP1,EML2,CAP1,WASL,ACTR2,CLTC,DUSP3,HNRNPK,KIRREL,MYO1D,ARPC2,COTL1,SHROOM3,MACF1,SPTBN1,IQGAP2,SGK1,RAB3B,LRPPRC,GNB1
GO:MF	protein-containing complex binding	GO:0044877	FALSE	3.58944e-10	9.44497	2038	169	45	25063	CDKN1C,DAG1,ACTN4,FUS,CCND1,H2-Q7,CXCL12,H2-D1,NPHS1,NSF,DPP4,PROS1,MAF,ITGAV,CCN2,GNAI2,ACTN1,GSN,NID1,HNF1B,SPTAN1,IQGAP1,APP,PLAC8,ITGA3,TGFBR2,HSPG2,KDR,YWHAE,LAMB2,CLIC4,ACTR2,DDX5,SDCBP,HNRNPK,PTN,MYO1D,ARPC2,COTL1,SHROOM3,RAD21,SPTBN1,IQGAP2,TAPBP,GNB1
GO:MF	growth factor binding	GO:0019838	FALSE	4.89369e-10	9.31036	141	169	14	25063	VEGFA,CXCL13,PCSK6,FGFBP1,IGFBP5,ITGAV,AGRN,PDGFRB,TGFBR2,KDR,HTRA1,SDCBP,PTN,BMPR2
GO:MF	actin binding	GO:0003779	FALSE	2.09081e-09	8.67968	447	169	21	25063	DAG1,TMOD3,ACTN4,CALD1,SYNPO,ACTN1,MYLK,GSN,SPTAN1,IQGAP1,LSP1,CAP1,WASL,ACTR2,MYO1D,ARPC2,COTL1,SHROOM3,MACF1,SPTBN1,IQGAP2
GO:MF	enzyme binding	GO:0019899	FALSE	9.15296e-09	8.03844	2330	169	46	25063	ACTN4,SRSF5,NEDD4,CCND1,NSF,DPP4,ITGAV,DPYSL2,TCF21,MYLK,HNRNPA0,CADM4,TIMP3,GSN,NOX4,MIDN,IQGAP1,PDGFRB,APP,ITGA3,TGFBR2,CAP1,YWHAE,LAMP1,SIRPA,TNS2,DDX5,CLTC,DUSP3,HNRNPK,PTN,PAM,ARPC2,COTL1,PECAM1,CD24A,SPTBN1,IQGAP2,SGK1,MYOM2,BMPR2,SERPINB6B,SRGAP1,LRPPRC,BTG1,GNB1
GO:MF	protein domain specific binding	GO:0019904	FALSE	6.16236e-07	6.21025	802	169	24	25063	DAG1,CRIM1,SRSF5,NEDD4,NPHS1,NSF,HNRNPA1,ACTN1,IQGAP1,APP,ITGA3,SRRM2,WT1,YWHAE,LAMP1,SH3BGRL,SIRPA,DDX5,CLTC,HNRNPK,MYO1D,RAPGEF3,TJP1,DAP
GO:MF	glycosaminoglycan binding	GO:0005539	FALSE	2.54475e-06	5.59436	223	169	13	25063	VEGFA,CXCL13,PCSK6,SERPINE2,CCN2,FSTL1,AGRN,APP,TGFBR2,PTN,APLP2,APLP1,SEMA5A
GO:MF	molecular function regulator activity	GO:0098772	TRUE	6.59914e-06	5.18051	2074	169	38	25063	SEMA3G,CDKN1C,CRIM1,VEGFA,CXCL13,NEDD4,CCND1,CXCL12,DPP4,ADM,SERPINE2,CCN2,GPC3,MGAT5,TNS3,TIMP3,AGRN,DKK2,IQGAP1,APP,ARHGEF12,TGFBR2,ARHGAP24,HTRA1,YWHAE,LAMP1,SIRPA,PTN,RAPGEF3,APLP2,CD24A,IQGAP2,SGK1,SERPINB6B,ARHGAP28,RAB1A,SRGAP1,TNFAIP8
GO:MF	actin filament binding	GO:0051015	FALSE	1.15099e-05	4.93893	208	169	12	25063	ACTN4,ACTN1,GSN,SPTAN1,IQGAP1,ACTR2,MYO1D,ARPC2,COTL1,SHROOM3,SPTBN1,IQGAP2
GO:MF	kinase binding	GO:0019900	FALSE	1.49374e-05	4.82572	872	169	23	25063	SRSF5,CCND1,NSF,ITGAV,DPYSL2,HNRNPA0,CADM4,GSN,NOX4,MIDN,IQGAP1,PDGFRB,TGFBR2,SIRPA,TNS2,CLTC,DUSP3,PTN,PAM,CD24A,SGK1,MYOM2,BMPR2
GO:MF	sulfur compound binding	GO:1901681	FALSE	3.6383e-05	4.4391	279	169	13	25063	VEGFA,CXCL13,PCSK6,SERPINE2,CCN2,FSTL1,AGRN,APP,CD34,PTN,APLP2,APLP1,SEMA5A
GO:MF	mRNA 3'-UTR binding	GO:0003730	TRUE	6.76443e-05	4.16977	118	169	9	25063	FUS,HNRNPA1,HNRNPA0,HNRNPL,DDX5,HNRNPK,HNRNPA3,ZFP36L2,LRPPRC
GO:MF	heparin binding	GO:0008201	FALSE	9.71323e-05	4.01264	162	169	10	25063	VEGFA,CXCL13,PCSK6,SERPINE2,CCN2,FSTL1,APP,PTN,APLP2,APLP1
GO:MF	protein kinase binding	GO:0019901	FALSE	0.000210355	3.67705	781	169	20	25063	SRSF5,CCND1,NSF,ITGAV,DPYSL2,HNRNPA0,CADM4,NOX4,IQGAP1,PDGFRB,TGFBR2,SIRPA,TNS2,CLTC,DUSP3,PTN,PAM,CD24A,SGK1,BMPR2
GO:MF	proteoglycan binding	GO:0043394	FALSE	0.000259974	3.58507	43	169	6	25063	NID1,AGRN,APP,SDCBP,PTN,SEMA5A
GO:MF	integrin binding	GO:0005178	FALSE	0.000349271	3.45684	143	169	9	25063	CXCL12,ITGAV,CCN2,ACTN1,APP,ITGA3,KDR,LAMB2,PTN
GO:MF	calcium ion binding	GO:0005509	TRUE	0.00116272	2.93453	719	169	18	25063	DAG1,ACTN4,PROS1,FSTL1,ACTN1,GSN,FAT1,NID1,LOXL2,SPTAN1,AGRN,IQGAP1,HSPG2,EHD3,HEG1,C1S1,PAM,MACF1
GO:MF	laminin binding	GO:0043236	FALSE	0.00118095	2.92777	31	169	5	25063	DAG1,BCAM,NID1,AGRN,ITGA3
GO:MF	vascular endothelial growth factor binding	GO:0038085	FALSE	0.00181843	2.7403	5	169	3	25063	PDGFRB,KDR,PTN
GO:MF	enzyme regulator activity	GO:0030234	FALSE	0.00273899	2.56241	1264	169	24	25063	CDKN1C,CRIM1,VEGFA,CCND1,SERPINE2,GPC3,MGAT5,TNS3,TIMP3,IQGAP1,APP,ARHGEF12,TGFBR2,ARHGAP24,SIRPA,PTN,RAPGEF3,APLP2,CD24A,IQGAP2,SERPINB6B,ARHGAP28,SRGAP1,TNFAIP8
GO:MF	extracellular matrix binding	GO:0050840	FALSE	0.0028443	2.54602	64	169	6	25063	DAG1,BCAM,ITGAV,NID1,AGRN,ITGA3
GO:MF	fibronectin binding	GO:0001968	FALSE	0.00293221	2.5328	37	169	5	25063	VEGFA,IGFBP5,ITGAV,CCN2,ITGA3
GO:MF	calmodulin binding	GO:0005516	FALSE	0.00351725	2.4538	189	169	9	25063	CALD1,MYLK,SPTAN1,IQGAP1,DDX5,MYO1D,SPTBN1,IQGAP2,TJP1
GO:MF	glutamate receptor binding	GO:0035254	FALSE	0.00614274	2.21164	73	169	6	25063	FUS,NEDD4,NSF,EML2,SDCBP,ARPC2
GO:MF	G protein-coupled receptor binding	GO:0001664	FALSE	0.00706875	2.15066	319	169	11	25063	CXCL13,NES,NEDD4,CXCL12,NSF,ADM,GNAI2,APP,ARHGEF12,SDCBP,APLP1
GO:MF	myosin binding	GO:0017022	FALSE	0.00775838	2.11023	76	169	6	25063	CALD1,FUS,NPHS1,GSN,KIRREL,RAB3B
GO:MF	ionotropic glutamate receptor binding	GO:0035255	FALSE	0.00877995	2.05651	46	169	5	25063	FUS,NEDD4,NSF,EML2,SDCBP
GO:MF	molecular function inhibitor activity	GO:0140678	FALSE	0.00903237	2.0442	528	169	14	25063	CDKN1C,CRIM1,NEDD4,SERPINE2,GPC3,MGAT5,TIMP3,AGRN,DKK2,APP,LAMP1,PTN,APLP2,SERPINB6B
GO:MF	identical protein binding	GO:0042802	FALSE	0.0111444	1.95294	2369	169	34	25063	VEGFA,ACTN4,FUS,PTPRO,H2-Q7,NPR3,H2-D1,DPP4,MAF,DPYSL2,HNRNPA1,ACTN1,SLC51A,ACPP,AHNAK,HNF1B,APP,LRRFIP1,ALCAM,CAVIN1,KDR,HTRA1,YWHAE,MSI2,WASL,TNS2,SDCBP,HNRNPK,PAM,APLP2,PECAM1,APLP1,IFI27,CHMP4B
GO:MF	carbohydrate derivative binding	GO:0097367	FALSE	0.0132683	1.87718	2284	169	33	25063	VEGFA,ACTN4,CXCL13,PCSK6,NSF,SERPINE2,CCN2,FSTL1,GNAI2,MYLK,NID1,AGRN,PDGFRB,APP,ACSL4,CSNK1A1,TGFBR2,KDR,EHD3,ACTR2,DDX5,SDCBP,PTN,MYO1D,RAPGEF3,APLP2,APLP1,SGK1,BMPR2,RAB3B,RAB1A,LARS2,SEMA5A
GO:MF	syndecan binding	GO:0045545	FALSE	0.0149738	1.82467	9	169	3	25063	SDCBP,PTN,SEMA5A
GO:MF	TAP complex binding	GO:0062061	FALSE	0.0386368	1.413	12	169	3	25063	H2-Q7,H2-D1,TAPBP
GO:MF	molecular function activator activity	GO:0140677	FALSE	0.0451687	1.34516	1124	169	20	25063	SEMA3G,VEGFA,CXCL13,CCND1,CXCL12,DPP4,ADM,CCN2,AGRN,IQGAP1,APP,ARHGEF12,TGFBR2,ARHGAP24,HTRA1,PTN,CD24A,IQGAP2,ARHGAP28,SRGAP1
GO:MF	mRNA binding	GO:0003729	FALSE	0.0494619	1.30573	395	169	11	25063	FUS,HNRNPA1,HNRNPA0,HNRNPL,SRRM2,MSI2,DDX5,HNRNPK,HNRNPA3,ZFP36L2,LRPPRC
GO:MF	protein binding	GO:0005515	TRUE	5.34825e-28	27.2718	10460	169	143	25063	SEMA3G,CDKN1C,DAG1,CRIM1,VEGFA,TMOD3,ACTN4,CALD1,CXCL13,SRSF5,PCSK6,NES,FUS,PTPRO,NEDD4,CCND1,PLAT,PDPN,H2-Q7,CXCL12,NPR3,H2-D1,NPHS1,NSF,FGFBP1,BCAM,DPP4,ADM,MAF,RIPOR1,SERPINE2,IGFBP5,ITGAV,ANGPTL2,NEAT1,CCN2,FSTL1,GPC3,DPYSL2,SELENOP,HNRNPA1,GNAI2,SYNPO,TNS3,TCF21,ACTN1,MYLK,HNRNPA0,SLC51A,ACPP,AHNAK,CADM4,TIMP3,GSN,FAT1,NOX4,NID1,HNF1B,SPTAN1,MIDN,AGRN,DKK2,IQGAP1,PDGFRB,APP,LRRFIP1,ALCAM,PLA…
GO:MF	binding	GO:0005488	FALSE	1.83062e-15	14.7374	16378	169	158	25063	SEMA3G,CDKN1C,DAG1,FTL1-PS1,CRIM1,VEGFA,TMOD3,PLOD2,ACTN4,CALD1,CXCL13,SRSF5,PCSK6,NES,FUS,PTPRO,ENPEP,NEDD4,CCND1,PLAT,PDPN,H2-Q7,CXCL12,NPR3,H2-D1,NPHS1,NSF,FGFBP1,BCAM,DPP4,ADM,PROS1,MAF,RIPOR1,SERPINE2,IGFBP5,ITGAV,ANGPTL2,NEAT1,CCN2,FSTL1,GPC3,DPYSL2,SELENOP,HNRNPA1,GNAI2,SYNPO,MGAT5,TNS3,TCF21,ACTN1,MYLK,HNRNPA0,SLC51A,ACPP,AHNAK,CADM4,TIMP3,GSN,FAT1,NOX4,NID1,HNF1B,LOXL2,SPTAN1,MIDN,GALNT1…
GO:MF	signaling receptor binding	GO:0005102	FALSE	3.42497e-11	10.4653	1591	169	41	25063	SEMA3G,VEGFA,CXCL13,NES,FUS,NEDD4,PLAT,PDPN,H2-Q7,CXCL12,H2-D1,NSF,DPP4,ADM,SERPINE2,ITGAV,ANGPTL2,CCN2,GNAI2,ACTN1,CADM4,AGRN,DKK2,PDGFRB,APP,ITGA3,ARHGEF12,TGFBR2,KDR,EML2,LAMB2,TNS2,CLTC,SDCBP,DUSP3,PTN,RARRES2,ARPC2,APLP1,NPTN,SEMA5A
GO:MF	cell adhesion molecule binding	GO:0050839	FALSE	7.91716e-11	10.1014	292	169	19	25063	PTPRO,CXCL12,NPHS1,BCAM,ITGAV,CCN2,ACTN1,APP,ITGA3,KDR,LAMB2,SIRPA,SDCBP,PTN,KIRREL,PTPRB,TJP1,BMPR2,NPTN
GO:MF	cytoskeletal protein binding	GO:0008092	FALSE	1.26363e-10	9.89838	1005	169	32	25063	DAG1,TMOD3,ACTN4,CALD1,FUS,NPHS1,SYNPO,ACTN1,MYLK,GSN,SPTAN1,IQGAP1,LSP1,EML2,CAP1,WASL,ACTR2,CLTC,DUSP3,HNRNPK,KIRREL,MYO1D,ARPC2,COTL1,SHROOM3,MACF1,SPTBN1,IQGAP2,SGK1,RAB3B,LRPPRC,GNB1
GO:MF	protein-containing complex binding	GO:0044877	FALSE	3.58944e-10	9.44497	2038	169	45	25063	CDKN1C,DAG1,ACTN4,FUS,CCND1,H2-Q7,CXCL12,H2-D1,NPHS1,NSF,DPP4,PROS1,MAF,ITGAV,CCN2,GNAI2,ACTN1,GSN,NID1,HNF1B,SPTAN1,IQGAP1,APP,PLAC8,ITGA3,TGFBR2,HSPG2,KDR,YWHAE,LAMB2,CLIC4,ACTR2,DDX5,SDCBP,HNRNPK,PTN,MYO1D,ARPC2,COTL1,SHROOM3,RAD21,SPTBN1,IQGAP2,TAPBP,GNB1
GO:MF	growth factor binding	GO:0019838	FALSE	4.89369e-10	9.31036	141	169	14	25063	VEGFA,CXCL13,PCSK6,FGFBP1,IGFBP5,ITGAV,AGRN,PDGFRB,TGFBR2,KDR,HTRA1,SDCBP,PTN,BMPR2
GO:MF	actin binding	GO:0003779	FALSE	2.09081e-09	8.67968	447	169	21	25063	DAG1,TMOD3,ACTN4,CALD1,SYNPO,ACTN1,MYLK,GSN,SPTAN1,IQGAP1,LSP1,CAP1,WASL,ACTR2,MYO1D,ARPC2,COTL1,SHROOM3,MACF1,SPTBN1,IQGAP2
GO:MF	enzyme binding	GO:0019899	FALSE	9.15296e-09	8.03844	2330	169	46	25063	ACTN4,SRSF5,NEDD4,CCND1,NSF,DPP4,ITGAV,DPYSL2,TCF21,MYLK,HNRNPA0,CADM4,TIMP3,GSN,NOX4,MIDN,IQGAP1,PDGFRB,APP,ITGA3,TGFBR2,CAP1,YWHAE,LAMP1,SIRPA,TNS2,DDX5,CLTC,DUSP3,HNRNPK,PTN,PAM,ARPC2,COTL1,PECAM1,CD24A,SPTBN1,IQGAP2,SGK1,MYOM2,BMPR2,SERPINB6B,SRGAP1,LRPPRC,BTG1,GNB1
GO:MF	protein domain specific binding	GO:0019904	FALSE	6.16236e-07	6.21025	802	169	24	25063	DAG1,CRIM1,SRSF5,NEDD4,NPHS1,NSF,HNRNPA1,ACTN1,IQGAP1,APP,ITGA3,SRRM2,WT1,YWHAE,LAMP1,SH3BGRL,SIRPA,DDX5,CLTC,HNRNPK,MYO1D,RAPGEF3,TJP1,DAP
GO:MF	glycosaminoglycan binding	GO:0005539	FALSE	2.54475e-06	5.59436	223	169	13	25063	VEGFA,CXCL13,PCSK6,SERPINE2,CCN2,FSTL1,AGRN,APP,TGFBR2,PTN,APLP2,APLP1,SEMA5A
GO:MF	molecular function regulator activity	GO:0098772	TRUE	6.59914e-06	5.18051	2074	169	38	25063	SEMA3G,CDKN1C,CRIM1,VEGFA,CXCL13,NEDD4,CCND1,CXCL12,DPP4,ADM,SERPINE2,CCN2,GPC3,MGAT5,TNS3,TIMP3,AGRN,DKK2,IQGAP1,APP,ARHGEF12,TGFBR2,ARHGAP24,HTRA1,YWHAE,LAMP1,SIRPA,PTN,RAPGEF3,APLP2,CD24A,IQGAP2,SGK1,SERPINB6B,ARHGAP28,RAB1A,SRGAP1,TNFAIP8
GO:MF	actin filament binding	GO:0051015	FALSE	1.15099e-05	4.93893	208	169	12	25063	ACTN4,ACTN1,GSN,SPTAN1,IQGAP1,ACTR2,MYO1D,ARPC2,COTL1,SHROOM3,SPTBN1,IQGAP2
GO:MF	kinase binding	GO:0019900	FALSE	1.49374e-05	4.82572	872	169	23	25063	SRSF5,CCND1,NSF,ITGAV,DPYSL2,HNRNPA0,CADM4,GSN,NOX4,MIDN,IQGAP1,PDGFRB,TGFBR2,SIRPA,TNS2,CLTC,DUSP3,PTN,PAM,CD24A,SGK1,MYOM2,BMPR2
GO:MF	sulfur compound binding	GO:1901681	FALSE	3.6383e-05	4.4391	279	169	13	25063	VEGFA,CXCL13,PCSK6,SERPINE2,CCN2,FSTL1,AGRN,APP,CD34,PTN,APLP2,APLP1,SEMA5A
GO:MF	mRNA 3'-UTR binding	GO:0003730	TRUE	6.76443e-05	4.16977	118	169	9	25063	FUS,HNRNPA1,HNRNPA0,HNRNPL,DDX5,HNRNPK,HNRNPA3,ZFP36L2,LRPPRC
GO:MF	heparin binding	GO:0008201	FALSE	9.71323e-05	4.01264	162	169	10	25063	VEGFA,CXCL13,PCSK6,SERPINE2,CCN2,FSTL1,APP,PTN,APLP2,APLP1
GO:MF	protein kinase binding	GO:0019901	FALSE	0.000210355	3.67705	781	169	20	25063	SRSF5,CCND1,NSF,ITGAV,DPYSL2,HNRNPA0,CADM4,NOX4,IQGAP1,PDGFRB,TGFBR2,SIRPA,TNS2,CLTC,DUSP3,PTN,PAM,CD24A,SGK1,BMPR2
GO:MF	proteoglycan binding	GO:0043394	FALSE	0.000259974	3.58507	43	169	6	25063	NID1,AGRN,APP,SDCBP,PTN,SEMA5A
GO:MF	integrin binding	GO:0005178	FALSE	0.000349271	3.45684	143	169	9	25063	CXCL12,ITGAV,CCN2,ACTN1,APP,ITGA3,KDR,LAMB2,PTN
GO:MF	calcium ion binding	GO:0005509	TRUE	0.00116272	2.93453	719	169	18	25063	DAG1,ACTN4,PROS1,FSTL1,ACTN1,GSN,FAT1,NID1,LOXL2,SPTAN1,AGRN,IQGAP1,HSPG2,EHD3,HEG1,C1S1,PAM,MACF1
GO:MF	laminin binding	GO:0043236	FALSE	0.00118095	2.92777	31	169	5	25063	DAG1,BCAM,NID1,AGRN,ITGA3
GO:MF	vascular endothelial growth factor binding	GO:0038085	FALSE	0.00181843	2.7403	5	169	3	25063	PDGFRB,KDR,PTN
GO:MF	enzyme regulator activity	GO:0030234	FALSE	0.00273899	2.56241	1264	169	24	25063	CDKN1C,CRIM1,VEGFA,CCND1,SERPINE2,GPC3,MGAT5,TNS3,TIMP3,IQGAP1,APP,ARHGEF12,TGFBR2,ARHGAP24,SIRPA,PTN,RAPGEF3,APLP2,CD24A,IQGAP2,SERPINB6B,ARHGAP28,SRGAP1,TNFAIP8
GO:MF	extracellular matrix binding	GO:0050840	FALSE	0.0028443	2.54602	64	169	6	25063	DAG1,BCAM,ITGAV,NID1,AGRN,ITGA3
GO:MF	fibronectin binding	GO:0001968	FALSE	0.00293221	2.5328	37	169	5	25063	VEGFA,IGFBP5,ITGAV,CCN2,ITGA3
GO:MF	calmodulin binding	GO:0005516	FALSE	0.00351725	2.4538	189	169	9	25063	CALD1,MYLK,SPTAN1,IQGAP1,DDX5,MYO1D,SPTBN1,IQGAP2,TJP1
GO:MF	glutamate receptor binding	GO:0035254	FALSE	0.00614274	2.21164	73	169	6	25063	FUS,NEDD4,NSF,EML2,SDCBP,ARPC2
GO:MF	G protein-coupled receptor binding	GO:0001664	FALSE	0.00706875	2.15066	319	169	11	25063	CXCL13,NES,NEDD4,CXCL12,NSF,ADM,GNAI2,APP,ARHGEF12,SDCBP,APLP1
GO:MF	myosin binding	GO:0017022	FALSE	0.00775838	2.11023	76	169	6	25063	CALD1,FUS,NPHS1,GSN,KIRREL,RAB3B
GO:MF	ionotropic glutamate receptor binding	GO:0035255	FALSE	0.00877995	2.05651	46	169	5	25063	FUS,NEDD4,NSF,EML2,SDCBP
GO:MF	molecular function inhibitor activity	GO:0140678	FALSE	0.00903237	2.0442	528	169	14	25063	CDKN1C,CRIM1,NEDD4,SERPINE2,GPC3,MGAT5,TIMP3,AGRN,DKK2,APP,LAMP1,PTN,APLP2,SERPINB6B
GO:MF	identical protein binding	GO:0042802	FALSE	0.0111444	1.95294	2369	169	34	25063	VEGFA,ACTN4,FUS,PTPRO,H2-Q7,NPR3,H2-D1,DPP4,MAF,DPYSL2,HNRNPA1,ACTN1,SLC51A,ACPP,AHNAK,HNF1B,APP,LRRFIP1,ALCAM,CAVIN1,KDR,HTRA1,YWHAE,MSI2,WASL,TNS2,SDCBP,HNRNPK,PAM,APLP2,PECAM1,APLP1,IFI27,CHMP4B
GO:MF	carbohydrate derivative binding	GO:0097367	FALSE	0.0132683	1.87718	2284	169	33	25063	VEGFA,ACTN4,CXCL13,PCSK6,NSF,SERPINE2,CCN2,FSTL1,GNAI2,MYLK,NID1,AGRN,PDGFRB,APP,ACSL4,CSNK1A1,TGFBR2,KDR,EHD3,ACTR2,DDX5,SDCBP,PTN,MYO1D,RAPGEF3,APLP2,APLP1,SGK1,BMPR2,RAB3B,RAB1A,LARS2,SEMA5A
GO:MF	syndecan binding	GO:0045545	FALSE	0.0149738	1.82467	9	169	3	25063	SDCBP,PTN,SEMA5A
GO:MF	TAP complex binding	GO:0062061	FALSE	0.0386368	1.413	12	169	3	25063	H2-Q7,H2-D1,TAPBP
GO:MF	molecular function activator activity	GO:0140677	FALSE	0.0451687	1.34516	1124	169	20	25063	SEMA3G,VEGFA,CXCL13,CCND1,CXCL12,DPP4,ADM,CCN2,AGRN,IQGAP1,APP,ARHGEF12,TGFBR2,ARHGAP24,HTRA1,PTN,CD24A,IQGAP2,ARHGAP28,SRGAP1
GO:MF	mRNA binding	GO:0003729	FALSE	0.0494619	1.30573	395	169	11	25063	FUS,HNRNPA1,HNRNPA0,HNRNPL,SRRM2,MSI2,DDX5,HNRNPK,HNRNPA3,ZFP36L2,LRPPRC
GO:BP	negative regulation of cellular process	GO:0048523	TRUE	4.76551e-25	24.3219	5599	172	102	26944	SEMA3G,PODXL,CDKN1C,DAG1,CRIM1,VEGFA,TMOD3,ACTN4,CXCL13,NES,FUS,PTPRO,NEDD4,CCND1,PLAT,PDPN,H2-Q7,CXCL12,NPR3,H2-D1,DPP4,ADM,MAF,RIPOR1,SERPINE2,IGFBP5,ITGAV,CCN2,FSTL1,GPC3,GNAI2,TNS3,TCF21,LBH,HNRNPA0,CADM4,TIMP3,GSN,NOX4,HNF1B,LOXL2,SPTAN1,MIDN,AGRN,DKK2,IQGAP1,PDGFRB,APP,LRRFIP1,PLAC8,ITGA3,ACSL4,EPAS1,CD59A,CSNK1A1,HNRNPL,TGFBR2,CD34,HSPG2,ILDR2,KDR,ARHGAP24,HTRA1,WT1,EML2,YWHAE,WASL,CLIC4,P…
GO:BP	system development	GO:0048731	FALSE	5.74521e-25	24.2407	4117	172	88	26944	SEMA3G,PODXL,CDKN1C,DAG1,VEGFA,CLIC5,ACTN4,CALD1,CXCL13,NES,COL4A4,PTPRO,ENPEP,NEDD4,CCND1,PDPN,H2-Q7,CXCL12,NPR3,H2-D1,NPHS1,FGFBP1,ADM,MAF,SERPINE2,IGFBP5,ITGAV,CCN2,GPC3,DPYSL2,SELENOP,TNS3,TCF21,MYLK,TSPAN2,TIMP3,GSN,FAT1,NOX4,NID1,HNF1B,LOXL2,AGRN,IQGAP1,PDGFRB,APP,ALCAM,ITGA3,ACSL4,EPAS1,CD59A,TGFBR2,CD34,HSPG2,KDR,ARHGAP24,WT1,YWHAE,MSI2,LAMB2,WASL,CLIC4,PLAU,ACTR2,TNS2,SDCBP,PBX1,HEG1,HNR…
GO:BP	negative regulation of biological process	GO:0048519	FALSE	3.46822e-24	23.4599	5966	172	104	26944	SEMA3G,PODXL,CDKN1C,DAG1,CRIM1,VEGFA,TMOD3,ACTN4,CXCL13,NES,FUS,PTPRO,NEDD4,CCND1,PLAT,PDPN,H2-Q7,CXCL12,NPR3,H2-D1,DPP4,ADM,PROS1,MAF,RIPOR1,SERPINE2,IGFBP5,ITGAV,CCN2,FSTL1,GPC3,GNAI2,TNS3,TCF21,LBH,HNRNPA0,CADM4,TIMP3,GSN,NOX4,HNF1B,LOXL2,SPTAN1,MIDN,AGRN,DKK2,IQGAP1,PDGFRB,APP,LRRFIP1,PLAC8,ITGA3,ACSL4,EPAS1,CD59A,CSNK1A1,HNRNPL,TGFBR2,CD34,HSPG2,ILDR2,KDR,ARHGAP24,HTRA1,WT1,EML2,YWHAE,WASL,C…
GO:BP	anatomical structure development	GO:0048856	FALSE	4.545e-23	22.3425	6269	172	105	26944	SEMA3G,PODXL,CDKN1C,DAG1,VEGFA,TMOD3,CLIC5,ACTN4,CALD1,CXCL13,PCSK6,NES,COL4A4,PTPRO,ENPEP,NEDD4,CCND1,PDPN,H2-Q7,CXCL12,NPR3,H2-D1,NPHS1,FGFBP1,DPP4,ADM,MAF,SERPINE2,IGFBP5,ITGAV,CCN2,FSTL1,GPC3,DPYSL2,SELENOP,TNS3,TCF21,LBH,ACTN1,MYLK,TSPAN2,TIMP3,GSN,FAT1,NOX4,NID1,HNF1B,LOXL2,AGRN,DKK2,IQGAP1,PDGFRB,APP,ALCAM,ITGA3,ACSL4,EPAS1,CD59A,CSNK1A1,TGFBR2,CD34,HSPG2,ILDR2,KDR,ARHGAP24,HTRA1,WT1,CAP1,…
GO:BP	regulation of cellular component organization	GO:0051128	FALSE	6.45351e-23	22.1902	2546	172	68	26944	SEMA3G,PODXL,DAG1,VEGFA,TMOD3,ACTN4,CXCL13,NES,PTPRO,NEDD4,PDPN,CXCL12,H2-D1,NPHS1,NSF,DPP4,PROS1,SERPINE2,IGFBP5,ITGAV,CCN2,GPC3,DPYSL2,SYNPO,AHNAK,GSN,NOX4,NID1,SPTAN1,AGRN,IQGAP1,PDGFRB,APP,ITGA3,ACSL4,CSNK1A1,KDR,ARHGAP24,WT1,EML2,EHD3,LAMB2,WASL,SIRPA,ACTR2,CLTC,SDCBP,VDAC2,DUSP3,HNRNPK,PTN,KIRREL,PAM,RAPGEF3,ARPC2,COTL1,PECAM1,RAD21,CD24A,SPTBN1,IQGAP2,TJP1,SGK1,BMPR2,ARHGAP28,CHMP4B,NPTN,S…
GO:BP	positive regulation of cellular process	GO:0048522	FALSE	8.98923e-23	22.0463	6078	172	103	26944	SEMA3G,PODXL,CDKN1C,DAG1,VEGFA,TMOD3,ACTN4,MALAT1,CXCL13,SRSF5,NES,FUS,NEDD4,CCND1,PDPN,H2-Q7,CXCL12,H2-D1,NPHS1,NSF,FGFBP1,DPP4,ADM,PROS1,MAF,RIPOR1,SERPINE2,IGFBP5,ITGAV,CCN2,GPC3,DPYSL2,HNRNPA1,GNAI2,SYNPO,MGAT5,TNS3,SERINC3,TCF21,LBH,ACTN1,MYLK,HNRNPA0,ACPP,AHNAK,TIMP3,GSN,NOX4,NID1,HNF1B,LOXL2,AGRN,DKK2,IQGAP1,PDGFRB,APP,PLAC8,ITGA3,ACSL4,EPAS1,CD59A,CSNK1A1,TGFBR2,CD34,HSPG2,CAVIN1,KDR,HTRA…
GO:BP	positive regulation of biological process	GO:0048518	FALSE	1.23999e-22	21.9066	6589	172	107	26944	SEMA3G,PODXL,CDKN1C,DAG1,VEGFA,TMOD3,ACTN4,MALAT1,CXCL13,SRSF5,NES,FUS,NEDD4,CCND1,PLAT,PDPN,H2-Q7,CXCL12,NPR3,H2-D1,NPHS1,NSF,FGFBP1,DPP4,ADM,PROS1,MAF,RIPOR1,SERPINE2,IGFBP5,ITGAV,CCN2,GPC3,DPYSL2,HNRNPA1,GNAI2,SYNPO,MGAT5,TNS3,SERINC3,TCF21,LBH,ACTN1,MYLK,HNRNPA0,ACPP,AHNAK,TIMP3,GSN,NOX4,NID1,HNF1B,LOXL2,AGRN,DKK2,IQGAP1,PDGFRB,APP,PLAC8,ITGA3,ACSL4,EPAS1,CD59A,CSNK1A1,TGFBR2,CD34,HSPG2,CAVIN…
GO:BP	developmental process	GO:0032502	FALSE	1.49057e-22	21.8266	6854	172	109	26944	SEMA3G,PODXL,CDKN1C,DAG1,CRIM1,VEGFA,TMOD3,CLIC5,ACTN4,CALD1,CXCL13,PCSK6,NES,COL4A4,PTPRO,ENPEP,NEDD4,CCND1,PDPN,H2-Q7,CXCL12,NPR3,H2-D1,NPHS1,FGFBP1,DPP4,ADM,MAF,SERPINE2,IGFBP5,ITGAV,CCN2,FSTL1,GPC3,DPYSL2,SELENOP,TNS3,TCF21,LBH,ACTN1,MYLK,TSPAN2,TIMP3,GSN,FAT1,NOX4,NID1,HNF1B,LOXL2,AGRN,DKK2,IQGAP1,PDGFRB,APP,ALCAM,PLAC8,ITGA3,ACSL4,EPAS1,CD59A,CSNK1A1,TGFBR2,CD34,HSPG2,ILDR2,KDR,ARHGAP24,HTR…
GO:BP	multicellular organism development	GO:0007275	FALSE	1.88272e-22	21.7252	4879	172	92	26944	SEMA3G,PODXL,CDKN1C,DAG1,VEGFA,CLIC5,ACTN4,CALD1,CXCL13,PCSK6,NES,COL4A4,PTPRO,ENPEP,NEDD4,CCND1,PDPN,H2-Q7,CXCL12,NPR3,H2-D1,NPHS1,FGFBP1,ADM,MAF,SERPINE2,IGFBP5,ITGAV,CCN2,GPC3,DPYSL2,SELENOP,TNS3,TCF21,MYLK,TSPAN2,TIMP3,GSN,FAT1,NOX4,NID1,HNF1B,LOXL2,AGRN,DKK2,IQGAP1,PDGFRB,APP,ALCAM,ITGA3,ACSL4,EPAS1,CD59A,TGFBR2,CD34,HSPG2,KDR,ARHGAP24,WT1,YWHAE,MSI2,LAMB2,WASL,CLIC4,PLAU,ACTR2,TNS2,SDCBP,PB…
GO:BP	cell motility	GO:0048870	FALSE	2.23943e-22	21.6499	1760	172	57	26944	SEMA3G,PODXL,DAG1,VEGFA,TMOD3,ACTN4,MALAT1,CXCL13,PTPRO,ENPEP,PLAT,PDPN,CXCL12,FGFBP1,DPP4,RIPOR1,IGFBP5,ITGAV,CCN2,FSTL1,GPC3,GNAI2,MGAT5,TNS3,MYLK,CADM4,NOX4,LOXL2,IQGAP1,PDGFRB,APP,ITGA3,TGFBR2,CD34,CAVIN1,KDR,ARHGAP24,CAP1,YWHAE,LAMB2,WASL,CLIC4,PLAU,SIRPA,SDCBP,DUSP3,PTN,RARRES2,RAPGEF3,ARPC2,PECAM1,CD24A,PTPRB,TJP1,BMPR2,RAB1A,SRGAP1
GO:BP	cell migration	GO:0016477	FALSE	1.03346e-21	20.9857	1538	172	53	26944	SEMA3G,PODXL,DAG1,VEGFA,ACTN4,CXCL13,PTPRO,ENPEP,PLAT,PDPN,CXCL12,FGFBP1,DPP4,RIPOR1,IGFBP5,ITGAV,CCN2,FSTL1,GPC3,GNAI2,MGAT5,TNS3,MYLK,NOX4,LOXL2,IQGAP1,PDGFRB,APP,ITGA3,TGFBR2,CD34,KDR,ARHGAP24,CAP1,YWHAE,LAMB2,WASL,CLIC4,PLAU,SIRPA,SDCBP,DUSP3,PTN,RARRES2,RAPGEF3,ARPC2,PECAM1,CD24A,PTPRB,TJP1,BMPR2,RAB1A,SRGAP1
GO:BP	anatomical structure morphogenesis	GO:0009653	FALSE	6.94525e-21	20.1583	2761	172	68	26944	SEMA3G,PODXL,CDKN1C,DAG1,VEGFA,TMOD3,CLIC5,CALD1,NES,PTPRO,ENPEP,NEDD4,PDPN,CXCL12,NPR3,NPHS1,FGFBP1,ADM,SERPINE2,IGFBP5,ITGAV,CCN2,GPC3,TCF21,ACTN1,MYLK,FAT1,NOX4,HNF1B,LOXL2,AGRN,IQGAP1,PDGFRB,APP,ALCAM,ITGA3,EPAS1,CD59A,CSNK1A1,TGFBR2,CD34,KDR,ARHGAP24,WT1,CAP1,LAMB2,WASL,CLIC4,PLAU,ACTR2,PBX1,HEG1,HNRNPK,PTN,RAPGEF3,APLP2,PECAM1,APLP1,PTPRB,SPTBN1,TJP1,SGK1,MYOM2,BMPR2,RAB1A,NPTN,BTG1,SEMA5A
GO:BP	biological regulation	GO:0065007	FALSE	5.57725e-20	19.2536	13527	172	148	26944	SEMA3G,PODXL,CDKN1C,DAG1,CRIM1,VEGFA,TMOD3,ACTN4,MALAT1,CALD1,CXCL13,SRSF5,PCSK6,NES,FUS,PTPRO,ENPEP,NEDD4,CCND1,PLAT,PDPN,H2-Q7,CXCL12,NPR3,H2-D1,NPHS1,NSF,FGFBP1,DPP4,ADM,PROS1,ISOC2A,MAF,RIPOR1,SERPINE2,IGFBP5,ITGAV,CCN2,FSTL1,GPC3,DPYSL2,SELENOP,HNRNPA1,GNAI2,SYNPO,MGAT5,TNS3,SERINC3,TCF21,LBH,ACTN1,MYLK,HNRNPA0,ACPP,AHNAK,CADM4,TIMP3,GSN,NOX4,NID1,HNF1B,LOXL2,SPTAN1,MIDN,AGRN,DKK2,IQGAP1,PDG…
GO:BP	positive regulation of locomotion	GO:0040017	FALSE	9.14528e-19	18.0388	624	172	34	26944	SEMA3G,PODXL,VEGFA,ACTN4,MALAT1,CXCL13,PDPN,CXCL12,FGFBP1,RIPOR1,IGFBP5,ITGAV,GNAI2,MGAT5,MYLK,NOX4,IQGAP1,PDGFRB,APP,ITGA3,TGFBR2,CAVIN1,KDR,WASL,PLAU,SDCBP,PTN,RARRES2,RAPGEF3,ARPC2,PECAM1,TJP1,BMPR2,SEMA5A
GO:BP	regulation of biological process	GO:0050789	FALSE	1.85055e-18	17.7327	13144	172	144	26944	SEMA3G,PODXL,CDKN1C,DAG1,CRIM1,VEGFA,TMOD3,ACTN4,MALAT1,CALD1,CXCL13,SRSF5,NES,FUS,PTPRO,NEDD4,CCND1,PLAT,PDPN,H2-Q7,CXCL12,NPR3,H2-D1,NPHS1,NSF,FGFBP1,DPP4,ADM,PROS1,MAF,RIPOR1,SERPINE2,IGFBP5,ITGAV,CCN2,FSTL1,GPC3,DPYSL2,SELENOP,HNRNPA1,GNAI2,SYNPO,MGAT5,TNS3,SERINC3,TCF21,LBH,ACTN1,MYLK,HNRNPA0,ACPP,AHNAK,CADM4,TIMP3,GSN,NOX4,NID1,HNF1B,LOXL2,SPTAN1,MIDN,AGRN,DKK2,IQGAP1,PDGFRB,APP,LRRFIP1,PLA…
GO:BP	regulation of response to stimulus	GO:0048583	FALSE	6.38687e-18	17.1947	3987	172	77	26944	SEMA3G,CDKN1C,DAG1,CRIM1,VEGFA,ACTN4,CXCL13,FUS,PTPRO,NEDD4,PLAT,H2-Q7,CXCL12,H2-D1,FGFBP1,DPP4,ADM,PROS1,RIPOR1,SERPINE2,IGFBP5,ITGAV,CCN2,FSTL1,GPC3,GNAI2,MGAT5,TNS3,SERINC3,TCF21,LBH,MYLK,ACPP,CADM4,TIMP3,GSN,NOX4,NID1,HNF1B,AGRN,DKK2,IQGAP1,PDGFRB,APP,ITGA3,CD59A,CSNK1A1,TGFBR2,KDR,ARHGAP24,HTRA1,YWHAE,LAMP1,LAMB2,WASL,PLAU,SIRPA,ACTR2,TNS2,DDX5,SDCBP,VDAC2,HEG1,DUSP3,HNRNPK,MYOF,PTN,RARRES2,…
GO:BP	regulation of cellular process	GO:0050794	FALSE	9.57051e-18	17.0191	12593	172	140	26944	SEMA3G,PODXL,CDKN1C,DAG1,CRIM1,VEGFA,TMOD3,ACTN4,MALAT1,CXCL13,SRSF5,NES,FUS,PTPRO,NEDD4,CCND1,PLAT,PDPN,H2-Q7,CXCL12,NPR3,H2-D1,NPHS1,NSF,FGFBP1,DPP4,ADM,PROS1,MAF,RIPOR1,SERPINE2,IGFBP5,ITGAV,CCN2,FSTL1,GPC3,DPYSL2,HNRNPA1,GNAI2,SYNPO,MGAT5,TNS3,SERINC3,TCF21,LBH,ACTN1,MYLK,HNRNPA0,ACPP,AHNAK,CADM4,TIMP3,GSN,NOX4,NID1,HNF1B,LOXL2,SPTAN1,MIDN,AGRN,DKK2,IQGAP1,PDGFRB,APP,LRRFIP1,PLAC8,ITGA3,ACSL4…
GO:BP	tube development	GO:0035295	FALSE	9.57957e-18	17.0187	1181	172	43	26944	PODXL,DAG1,VEGFA,CALD1,ENPEP,NEDD4,PDPN,CXCL12,NPR3,FGFBP1,ADM,SERPINE2,IGFBP5,ITGAV,CCN2,GPC3,TNS3,TCF21,MYLK,HNF1B,LOXL2,PDGFRB,ITGA3,EPAS1,CD59A,TGFBR2,CD34,KDR,ARHGAP24,WT1,CLIC4,PLAU,PBX1,HEG1,PTN,RARRES2,RAPGEF3,PECAM1,CD24A,PTPRB,TJP1,BMPR2,BTG1
GO:BP	regulation of locomotion	GO:0040012	FALSE	2.77089e-17	16.5574	1089	172	41	26944	SEMA3G,PODXL,DAG1,VEGFA,ACTN4,MALAT1,CXCL13,PDPN,CXCL12,FGFBP1,DPP4,RIPOR1,IGFBP5,ITGAV,GNAI2,MGAT5,MYLK,CADM4,NOX4,AGRN,IQGAP1,PDGFRB,APP,ITGA3,TGFBR2,CAVIN1,KDR,WASL,CLIC4,PLAU,SDCBP,DUSP3,PTN,RARRES2,RAPGEF3,ARPC2,PECAM1,TJP1,BMPR2,SRGAP1,SEMA5A
GO:BP	regulation of biological quality	GO:0065008	FALSE	4.35998e-17	16.3605	3134	172	67	26944	SEMA3G,DAG1,VEGFA,TMOD3,CXCL13,PCSK6,FUS,PTPRO,ENPEP,NEDD4,CCND1,PLAT,PDPN,CXCL12,NPR3,NPHS1,ADM,PROS1,ISOC2A,SERPINE2,ITGAV,HNRNPA1,GNAI2,SYNPO,HNRNPA0,GSN,HNF1B,SPTAN1,MIDN,AGRN,APP,ACSL4,EPAS1,ARHGEF12,ILDR2,KDR,YWHAE,EHD3,LAMP1,WASL,CLIC4,PLAU,ACTR2,VDAC2,HEG1,HNRNPK,PTN,RARRES2,KIRREL,RAPGEF3,ARPC2,COTL1,PECAM1,CD24A,SPTBN1,TJP1,ZFP36L2,BMPR2,COMT,RAB3B,ARHGAP28,RAB1A,TAPBP,LARS2,NPTN,GNB1,S…
GO:BP	positive regulation of cell motility	GO:2000147	FALSE	4.58802e-17	16.3384	607	172	32	26944	SEMA3G,PODXL,VEGFA,ACTN4,MALAT1,CXCL13,PDPN,CXCL12,FGFBP1,RIPOR1,IGFBP5,ITGAV,GNAI2,MGAT5,MYLK,NOX4,IQGAP1,PDGFRB,APP,ITGA3,TGFBR2,CAVIN1,KDR,PLAU,SDCBP,PTN,RARRES2,RAPGEF3,ARPC2,PECAM1,TJP1,BMPR2
GO:BP	animal organ development	GO:0048513	FALSE	7.56087e-17	16.1214	3260	172	68	26944	SEMA3G,PODXL,CDKN1C,DAG1,VEGFA,CLIC5,ACTN4,CXCL13,NES,COL4A4,PTPRO,ENPEP,NEDD4,CCND1,PDPN,CXCL12,NPHS1,ADM,MAF,SERPINE2,IGFBP5,ITGAV,CCN2,GPC3,SELENOP,TNS3,TCF21,LBH,MYLK,TIMP3,FAT1,NOX4,NID1,HNF1B,LOXL2,IQGAP1,PDGFRB,APP,ITGA3,EPAS1,TGFBR2,CD34,HSPG2,ILDR2,KDR,HTRA1,WT1,YWHAE,LAMB2,CLIC4,PLAU,TNS2,DDX5,SDCBP,PBX1,HEG1,HNRNPK,PTN,RARRES2,APLP2,PECAM1,CD24A,APLP1,MYOM2,BMPR2,SERPINB6B,GNB1,SEMA5A
GO:BP	nephron development	GO:0072006	TRUE	1.38425e-16	15.8588	169	172	20	26944	PODXL,VEGFA,ACTN4,COL4A4,PTPRO,ENPEP,NPHS1,GPC3,TCF21,NID1,HNF1B,IQGAP1,PDGFRB,ITGA3,CD34,WT1,LAMB2,PBX1,PECAM1,CD24A
GO:BP	locomotion	GO:0040011	FALSE	1.62686e-16	15.7886	1273	172	43	26944	SEMA3G,PODXL,DAG1,VEGFA,ACTN4,MALAT1,CXCL13,PTPRO,PDPN,CXCL12,FGFBP1,DPP4,RIPOR1,IGFBP5,ITGAV,GNAI2,MGAT5,MYLK,CADM4,NOX4,AGRN,IQGAP1,PDGFRB,APP,ITGA3,TGFBR2,LSP1,CAVIN1,KDR,WASL,CLIC4,PLAU,SDCBP,DUSP3,PTN,RARRES2,RAPGEF3,ARPC2,PECAM1,TJP1,BMPR2,SRGAP1,SEMA5A
GO:BP	cell differentiation	GO:0030154	FALSE	2.72487e-16	15.5647	4777	172	82	26944	SEMA3G,PODXL,CDKN1C,DAG1,CRIM1,VEGFA,TMOD3,CLIC5,ACTN4,PTPRO,NEDD4,CCND1,PDPN,CXCL12,H2-D1,NPHS1,DPP4,ADM,MAF,SERPINE2,IGFBP5,ITGAV,CCN2,FSTL1,GPC3,DPYSL2,TCF21,LBH,ACTN1,TSPAN2,TIMP3,FAT1,NOX4,NID1,HNF1B,LOXL2,AGRN,IQGAP1,PDGFRB,APP,ALCAM,PLAC8,ITGA3,ACSL4,EPAS1,TGFBR2,CD34,HSPG2,ILDR2,KDR,ARHGAP24,HTRA1,YWHAE,MSI2,LAMB2,WASL,CLIC4,SIRPA,ACTR2,DDX5,SDCBP,PBX1,HEG1,HNRNPK,MYOF,PTN,RARRES2,RAPGEF3…
GO:BP	cellular developmental process	GO:0048869	FALSE	2.76141e-16	15.5589	4778	172	82	26944	SEMA3G,PODXL,CDKN1C,DAG1,CRIM1,VEGFA,TMOD3,CLIC5,ACTN4,PTPRO,NEDD4,CCND1,PDPN,CXCL12,H2-D1,NPHS1,DPP4,ADM,MAF,SERPINE2,IGFBP5,ITGAV,CCN2,FSTL1,GPC3,DPYSL2,TCF21,LBH,ACTN1,TSPAN2,TIMP3,FAT1,NOX4,NID1,HNF1B,LOXL2,AGRN,IQGAP1,PDGFRB,APP,ALCAM,PLAC8,ITGA3,ACSL4,EPAS1,TGFBR2,CD34,HSPG2,ILDR2,KDR,ARHGAP24,HTRA1,YWHAE,MSI2,LAMB2,WASL,CLIC4,SIRPA,ACTR2,DDX5,SDCBP,PBX1,HEG1,HNRNPK,MYOF,PTN,RARRES2,RAPGEF3…
GO:BP	regulation of cell motility	GO:2000145	FALSE	3.80402e-16	15.4198	1045	172	39	26944	SEMA3G,PODXL,DAG1,VEGFA,ACTN4,MALAT1,CXCL13,PDPN,CXCL12,FGFBP1,DPP4,RIPOR1,IGFBP5,ITGAV,GNAI2,MGAT5,MYLK,CADM4,NOX4,IQGAP1,PDGFRB,APP,ITGA3,TGFBR2,CAVIN1,KDR,WASL,CLIC4,PLAU,SDCBP,DUSP3,PTN,RARRES2,RAPGEF3,ARPC2,PECAM1,TJP1,BMPR2,SRGAP1
GO:BP	tube morphogenesis	GO:0035239	FALSE	4.085e-16	15.3888	927	172	37	26944	PODXL,DAG1,VEGFA,CALD1,ENPEP,NEDD4,PDPN,CXCL12,NPR3,FGFBP1,ADM,ITGAV,CCN2,GPC3,TCF21,MYLK,HNF1B,LOXL2,PDGFRB,EPAS1,CD59A,TGFBR2,CD34,KDR,ARHGAP24,WT1,CLIC4,PLAU,PBX1,HEG1,PTN,RAPGEF3,PECAM1,PTPRB,TJP1,BMPR2,BTG1
GO:BP	positive regulation of cell migration	GO:0030335	FALSE	1.16394e-15	14.9341	577	172	30	26944	SEMA3G,PODXL,VEGFA,ACTN4,CXCL13,PDPN,CXCL12,FGFBP1,RIPOR1,IGFBP5,ITGAV,GNAI2,MGAT5,MYLK,NOX4,IQGAP1,PDGFRB,APP,ITGA3,TGFBR2,KDR,PLAU,SDCBP,PTN,RARRES2,RAPGEF3,ARPC2,PECAM1,TJP1,BMPR2
GO:BP	glomerulus development	GO:0032835	FALSE	1.74462e-15	14.7583	75	172	15	26944	PODXL,ACTN4,COL4A4,PTPRO,ENPEP,NPHS1,TCF21,NID1,IQGAP1,PDGFRB,CD34,WT1,LAMB2,PECAM1,CD24A
GO:BP	response to stimulus	GO:0050896	FALSE	1.86166e-15	14.7301	10506	172	124	26944	SEMA3G,CDKN1C,DAG1,CRIM1,VEGFA,CLIC5,PLOD2,ACTN4,CXCL13,SRSF5,FUS,PTPRO,NEDD4,CCND1,PLAT,PDPN,H2-Q7,CXCL12,NPR3,H2-D1,NPHS1,FGFBP1,DPP4,ADM,PROS1,RIPOR1,SERPINE2,IGFBP5,ITGAV,NEAT1,CCN2,FSTL1,GPC3,SELENOP,HNRNPA1,GNAI2,SYNPO,MGAT5,TNS3,SERINC3,TCF21,LBH,MYLK,HNRNPA0,ACPP,AHNAK,TSPAN2,CADM4,TIMP3,GSN,NOX4,NID1,HNF1B,LOXL2,AGRN,DKK2,IQGAP1,PDGFRB,APP,ALCAM,PLAC8,ITGA3,EPAS1,CD59A,CSNK1A1,ARHGEF12,T…
GO:BP	blood vessel morphogenesis	GO:0048514	FALSE	4.53381e-15	14.3435	657	172	31	26944	DAG1,VEGFA,CALD1,ENPEP,NEDD4,CXCL12,NPR3,FGFBP1,ADM,ITGAV,CCN2,TCF21,MYLK,LOXL2,PDGFRB,EPAS1,CD59A,TGFBR2,CD34,KDR,ARHGAP24,CLIC4,PLAU,HEG1,PTN,RAPGEF3,PECAM1,PTPRB,TJP1,BMPR2,BTG1
GO:BP	multicellular organismal process	GO:0032501	FALSE	6.2769e-15	14.2023	9132	172	114	26944	SEMA3G,PODXL,CDKN1C,DAG1,CRIM1,VEGFA,TMOD3,CLIC5,ACTN4,CALD1,CXCL13,PCSK6,NES,COL4A4,PTPRO,ENPEP,NEDD4,CCND1,PLAT,PDPN,H2-Q7,CXCL12,NPR3,H2-D1,NPHS1,FGFBP1,DPP4,ADM,PROS1,MAF,SERPINE2,IGFBP5,ITGAV,CCN2,FSTL1,GPC3,DPYSL2,SELENOP,GNAI2,SYNPO,TNS3,TCF21,LBH,MYLK,ACPP,TSPAN2,TIMP3,GSN,FAT1,NOX4,NID1,HNF1B,LOXL2,AGRN,DKK2,IQGAP1,PDGFRB,APP,ALCAM,PLAC8,ITGA3,ACSL4,EPAS1,CD59A,ARHGEF12,TGFBR2,CD34,HSPG2…
GO:BP	vasculature development	GO:0001944	FALSE	1.36973e-14	13.8634	793	172	33	26944	DAG1,VEGFA,CALD1,ENPEP,NEDD4,PDPN,CXCL12,NPR3,FGFBP1,ADM,ITGAV,CCN2,GPC3,TCF21,MYLK,LOXL2,PDGFRB,EPAS1,CD59A,TGFBR2,CD34,KDR,ARHGAP24,CLIC4,PLAU,HEG1,PTN,RAPGEF3,PECAM1,PTPRB,TJP1,BMPR2,BTG1
GO:BP	regulation of cell migration	GO:0030334	FALSE	2.16704e-14	13.6641	984	172	36	26944	SEMA3G,PODXL,DAG1,VEGFA,ACTN4,CXCL13,PDPN,CXCL12,FGFBP1,DPP4,RIPOR1,IGFBP5,ITGAV,GNAI2,MGAT5,MYLK,NOX4,IQGAP1,PDGFRB,APP,ITGA3,TGFBR2,KDR,WASL,CLIC4,PLAU,SDCBP,DUSP3,PTN,RARRES2,RAPGEF3,ARPC2,PECAM1,TJP1,BMPR2,SRGAP1
GO:BP	supramolecular fiber organization	GO:0097435	TRUE	2.21515e-14	13.6546	806	172	33	26944	TMOD3,ACTN4,CALD1,FUS,NPHS1,CCN2,SYNPO,ACTN1,GSN,FAT1,NOX4,LOXL2,SPTAN1,IQGAP1,PDGFRB,APP,EML2,CAP1,WASL,SIRPA,ACTR2,KIRREL,MYO1D,RAPGEF3,ARPC2,COTL1,PECAM1,SPTBN1,IQGAP2,TJP1,SGK1,MYOM2,ARHGAP28
GO:BP	actin filament organization	GO:0007015	FALSE	3.33002e-14	13.4776	456	172	26	26944	TMOD3,ACTN4,CALD1,NPHS1,CCN2,SYNPO,ACTN1,GSN,FAT1,NOX4,SPTAN1,IQGAP1,CAP1,WASL,SIRPA,ACTR2,KIRREL,MYO1D,RAPGEF3,ARPC2,COTL1,PECAM1,SPTBN1,IQGAP2,TJP1,ARHGAP28
GO:BP	blood vessel development	GO:0001568	FALSE	3.41072e-14	13.4672	761	172	32	26944	DAG1,VEGFA,CALD1,ENPEP,NEDD4,CXCL12,NPR3,FGFBP1,ADM,ITGAV,CCN2,GPC3,TCF21,MYLK,LOXL2,PDGFRB,EPAS1,CD59A,TGFBR2,CD34,KDR,ARHGAP24,CLIC4,PLAU,HEG1,PTN,RAPGEF3,PECAM1,PTPRB,TJP1,BMPR2,BTG1
GO:BP	regulation of multicellular organismal process	GO:0051239	FALSE	3.56855e-14	13.4475	3165	172	63	26944	SEMA3G,CDKN1C,DAG1,VEGFA,CALD1,CXCL13,PTPRO,CCND1,PLAT,PDPN,H2-Q7,CXCL12,NPR3,H2-D1,FGFBP1,DPP4,ADM,PROS1,MAF,SERPINE2,IGFBP5,ITGAV,CCN2,GNAI2,LBH,ACPP,GSN,HNF1B,LOXL2,AGRN,IQGAP1,PDGFRB,APP,PLAC8,ITGA3,EPAS1,CD59A,TGFBR2,CD34,ILDR2,KDR,EHD3,PLAU,SIRPA,ACTR2,SDCBP,PBX1,HEG1,DUSP3,HNRNPK,PTN,RAPGEF3,RAD21,CD24A,SPTBN1,TJP1,ZFP36L2,SGK1,BMPR2,RAB1A,NPTN,BTG1,SEMA5A
GO:BP	regulation of signal transduction	GO:0009966	FALSE	5.71833e-14	13.2427	3005	172	61	26944	CDKN1C,DAG1,CRIM1,VEGFA,ACTN4,PTPRO,NEDD4,CXCL12,FGFBP1,ADM,RIPOR1,SERPINE2,IGFBP5,ITGAV,CCN2,FSTL1,GPC3,GNAI2,MGAT5,TNS3,SERINC3,TCF21,LBH,ACPP,CADM4,TIMP3,GSN,NOX4,NID1,HNF1B,AGRN,DKK2,IQGAP1,PDGFRB,APP,ITGA3,CD59A,CSNK1A1,TGFBR2,KDR,ARHGAP24,HTRA1,LAMB2,SIRPA,TNS2,DDX5,SDCBP,VDAC2,HEG1,DUSP3,HNRNPK,MYOF,RARRES2,RAPGEF3,CD24A,APLP1,SPTBN1,BMPR2,ARHGAP28,NPTN,SEMA5A
GO:BP	tissue development	GO:0009888	FALSE	6.2081e-14	13.207	2122	172	51	26944	SEMA3G,PODXL,CDKN1C,DAG1,VEGFA,CLIC5,PTPRO,NEDD4,CCND1,PDPN,CXCL12,NPHS1,ADM,MAF,SERPINE2,IGFBP5,ITGAV,CCN2,FSTL1,GPC3,TCF21,LBH,MYLK,TIMP3,FAT1,NOX4,HNF1B,LOXL2,IQGAP1,PDGFRB,ITGA3,EPAS1,TGFBR2,CD34,KDR,ARHGAP24,WT1,LAMB2,CLIC4,DDX5,SDCBP,PBX1,HEG1,PTN,RAPGEF3,PECAM1,CD24A,TJP1,MYOM2,BMPR2,BTG1
GO:BP	regulation of signaling	GO:0023051	FALSE	8.48497e-14	13.0713	3616	172	67	26944	CDKN1C,DAG1,CRIM1,VEGFA,ACTN4,PTPRO,NEDD4,PLAT,CXCL12,NSF,FGFBP1,ADM,RIPOR1,SERPINE2,IGFBP5,ITGAV,CCN2,FSTL1,GPC3,GNAI2,SYNPO,MGAT5,TNS3,SERINC3,TCF21,LBH,ACPP,CADM4,TIMP3,GSN,NOX4,NID1,HNF1B,MIDN,AGRN,DKK2,IQGAP1,PDGFRB,APP,ITGA3,ACSL4,CD59A,CSNK1A1,TGFBR2,KDR,ARHGAP24,HTRA1,LAMB2,SIRPA,TNS2,DDX5,SDCBP,VDAC2,HEG1,DUSP3,HNRNPK,MYOF,PTN,RARRES2,RAPGEF3,CD24A,APLP1,SPTBN1,BMPR2,ARHGAP28,NPTN,SEMA5A
GO:BP	positive regulation of cellular component organization	GO:0051130	FALSE	1.57173e-13	12.8036	1248	172	39	26944	DAG1,VEGFA,ACTN4,CXCL13,NES,PDPN,CXCL12,NPHS1,NSF,PROS1,SERPINE2,CCN2,GPC3,SYNPO,AHNAK,GSN,NOX4,AGRN,IQGAP1,PDGFRB,APP,ITGA3,KDR,WASL,SIRPA,ACTR2,SDCBP,DUSP3,HNRNPK,PTN,KIRREL,RAPGEF3,ARPC2,RAD21,CD24A,SGK1,BMPR2,NPTN,SEMA5A
GO:BP	cell adhesion	GO:0007155	FALSE	1.73423e-13	12.7609	1465	172	42	26944	PODXL,DAG1,VEGFA,ACTN4,CXCL13,PDPN,H2-Q7,CXCL12,H2-D1,NPHS1,BCAM,DPP4,SERPINE2,ITGAV,CCN2,ACTN1,CADM4,FAT1,NID1,IQGAP1,APP,ALCAM,ITGA3,CD59A,TGFBR2,CD34,HSPG2,ILDR2,KDR,LAMB2,PLAU,SIRPA,DUSP3,PTN,KIRREL,ARPC2,PECAM1,CD24A,APLP1,TJP1,RAB1A,NPTN
GO:BP	regulation of cell communication	GO:0010646	FALSE	3.53506e-13	12.4516	3616	172	66	26944	CDKN1C,DAG1,CRIM1,VEGFA,ACTN4,PTPRO,NEDD4,PLAT,CXCL12,FGFBP1,ADM,RIPOR1,SERPINE2,IGFBP5,ITGAV,CCN2,FSTL1,GPC3,GNAI2,SYNPO,MGAT5,TNS3,SERINC3,TCF21,LBH,ACPP,CADM4,TIMP3,GSN,NOX4,NID1,HNF1B,MIDN,AGRN,DKK2,IQGAP1,PDGFRB,APP,ITGA3,ACSL4,CD59A,CSNK1A1,TGFBR2,KDR,ARHGAP24,HTRA1,LAMB2,SIRPA,TNS2,DDX5,SDCBP,VDAC2,HEG1,DUSP3,HNRNPK,MYOF,PTN,RARRES2,RAPGEF3,CD24A,APLP1,SPTBN1,BMPR2,ARHGAP28,NPTN,SEMA5A
GO:BP	cellular component organization	GO:0016043	FALSE	3.57175e-13	12.4471	7612	172	100	26944	SEMA3G,PODXL,CDKN1C,DAG1,VEGFA,TMOD3,CLIC5,ACTN4,CALD1,CXCL13,NES,FUS,COL4A4,PTPRO,NEDD4,PDPN,CXCL12,H2-D1,NPHS1,NSF,DPP4,ADM,PROS1,SERPINE2,IGFBP5,ITGAV,NEAT1,CCN2,GPC3,DPYSL2,SYNPO,TNS3,ACTN1,MYLK,ACPP,AHNAK,TSPAN2,GSN,FAT1,NOX4,NID1,HNF1B,LOXL2,SPTAN1,AGRN,IQGAP1,PDGFRB,APP,ALCAM,ITGA3,ACSL4,EPAS1,CSNK1A1,CD34,LSP1,KDR,ARHGAP24,WT1,EML2,CAP1,EHD3,LAMP1,LAMB2,WASL,SIRPA,ACTR2,CLTC,SDCBP,VDAC2,H…
GO:BP	anatomical structure formation involved in morphogenesis	GO:0048646	FALSE	4.79467e-13	12.3192	1221	172	38	26944	PODXL,DAG1,VEGFA,TMOD3,CALD1,ENPEP,PDPN,CXCL12,NPR3,NPHS1,FGFBP1,ADM,ITGAV,CCN2,TCF21,ACTN1,HNF1B,LOXL2,PDGFRB,ITGA3,EPAS1,CD59A,TGFBR2,CD34,KDR,ARHGAP24,CLIC4,PLAU,PTN,RAPGEF3,PECAM1,PTPRB,SPTBN1,TJP1,MYOM2,BMPR2,RAB1A,BTG1
GO:BP	angiogenesis	GO:0001525	FALSE	5.25284e-13	12.2796	561	172	27	26944	DAG1,VEGFA,CALD1,ENPEP,CXCL12,NPR3,FGFBP1,ADM,ITGAV,CCN2,TCF21,LOXL2,PDGFRB,EPAS1,CD59A,TGFBR2,CD34,KDR,ARHGAP24,CLIC4,PLAU,PTN,RAPGEF3,PECAM1,PTPRB,TJP1,BTG1
GO:BP	kidney development	GO:0001822	FALSE	1.21793e-12	11.9144	346	172	22	26944	PODXL,CDKN1C,VEGFA,ACTN4,COL4A4,PTPRO,ENPEP,NPHS1,GPC3,TCF21,NID1,HNF1B,IQGAP1,PDGFRB,ITGA3,CD34,WT1,LAMB2,TNS2,PBX1,PECAM1,CD24A
GO:BP	intracellular signaling cassette	GO:0141124	FALSE	1.5672e-12	11.8049	1794	172	45	26944	DAG1,VEGFA,ACTN4,NEDD4,PDPN,CXCL12,NPHS1,ADM,RIPOR1,SERPINE2,IGFBP5,ITGAV,CCN2,GNAI2,TNS3,LBH,CADM4,TIMP3,GSN,NOX4,AGRN,IQGAP1,PDGFRB,APP,ITGA3,CSNK1A1,ARHGEF12,TGFBR2,KDR,ARHGAP24,CAP1,YWHAE,SIRPA,SDCBP,HEG1,DUSP3,RAPGEF3,PECAM1,CD24A,SPTBN1,ZFP36L2,BMPR2,ARHGAP28,SRGAP1,NPTN
GO:BP	actin cytoskeleton organization	GO:0030036	FALSE	1.5771e-12	11.8021	695	172	29	26944	TMOD3,ACTN4,CALD1,NPHS1,CCN2,SYNPO,ACTN1,GSN,FAT1,NOX4,SPTAN1,IQGAP1,PDGFRB,CAP1,WASL,SIRPA,ACTR2,KIRREL,MYO1D,PAM,RAPGEF3,ARPC2,COTL1,PECAM1,SPTBN1,IQGAP2,TJP1,MYOM2,ARHGAP28
GO:BP	response to stress	GO:0006950	FALSE	1.63476e-12	11.7865	3936	172	68	26944	DAG1,VEGFA,PLOD2,CXCL13,SRSF5,FUS,NEDD4,CCND1,PLAT,PDPN,H2-Q7,CXCL12,NPR3,H2-D1,DPP4,ADM,PROS1,RIPOR1,SERPINE2,ITGAV,NEAT1,SERINC3,MYLK,HNRNPA0,AHNAK,TSPAN2,CADM4,GSN,NOX4,LOXL2,PDGFRB,APP,PLAC8,EPAS1,CSNK1A1,CD34,LSP1,HSPG2,KDR,ARHGAP24,HTRA1,YWHAE,LAMP1,LAMB2,PLAU,SIRPA,ACTR2,DDX5,HNRNPK,MYOF,PTN,RARRES2,COTL1,PECAM1,RAD21,CD24A,ZFP36L2,SGK1,BMPR2,COMT,SERPINB6B,RAB1A,TAPBP,CHMP4B,BTG1,TNFAIP8,…
GO:BP	regulation of cellular component biogenesis	GO:0044087	FALSE	2.32905e-12	11.6328	1010	172	34	26944	PODXL,DAG1,VEGFA,TMOD3,CXCL13,NPHS1,CCN2,SYNPO,GSN,NOX4,SPTAN1,AGRN,IQGAP1,APP,CSNK1A1,KDR,ARHGAP24,EML2,WASL,ACTR2,SDCBP,VDAC2,DUSP3,KIRREL,RAPGEF3,ARPC2,COTL1,PECAM1,CD24A,SPTBN1,TJP1,SGK1,ARHGAP28,CHMP4B
GO:BP	cellular component organization or biogenesis	GO:0071840	FALSE	2.39245e-12	11.6212	7815	172	100	26944	SEMA3G,PODXL,CDKN1C,DAG1,VEGFA,TMOD3,CLIC5,ACTN4,CALD1,CXCL13,NES,FUS,COL4A4,PTPRO,NEDD4,PDPN,CXCL12,H2-D1,NPHS1,NSF,DPP4,ADM,PROS1,SERPINE2,IGFBP5,ITGAV,NEAT1,CCN2,GPC3,DPYSL2,SYNPO,TNS3,ACTN1,MYLK,ACPP,AHNAK,TSPAN2,GSN,FAT1,NOX4,NID1,HNF1B,LOXL2,SPTAN1,AGRN,IQGAP1,PDGFRB,APP,ALCAM,ITGA3,ACSL4,EPAS1,CSNK1A1,CD34,LSP1,KDR,ARHGAP24,WT1,EML2,CAP1,EHD3,LAMP1,LAMB2,WASL,SIRPA,ACTR2,CLTC,SDCBP,VDAC2,H…
GO:BP	renal system development	GO:0072001	FALSE	2.47419e-12	11.6066	358	172	22	26944	PODXL,CDKN1C,VEGFA,ACTN4,COL4A4,PTPRO,ENPEP,NPHS1,GPC3,TCF21,NID1,HNF1B,IQGAP1,PDGFRB,ITGA3,CD34,WT1,LAMB2,TNS2,PBX1,PECAM1,CD24A
GO:BP	circulatory system development	GO:0072359	FALSE	2.58138e-12	11.5881	1216	172	37	26944	DAG1,VEGFA,CALD1,ENPEP,NEDD4,PDPN,CXCL12,NPR3,FGFBP1,ADM,ITGAV,CCN2,GPC3,TCF21,MYLK,NOX4,LOXL2,PDGFRB,ITGA3,EPAS1,CD59A,TGFBR2,CD34,HSPG2,KDR,ARHGAP24,WT1,CLIC4,PLAU,HEG1,PTN,RAPGEF3,PECAM1,PTPRB,TJP1,BMPR2,BTG1
GO:BP	actin filament-based process	GO:0030029	FALSE	4.47235e-12	11.3495	782	172	30	26944	TMOD3,ACTN4,CALD1,PDPN,NPHS1,CCN2,SYNPO,ACTN1,GSN,FAT1,NOX4,SPTAN1,IQGAP1,PDGFRB,CAP1,WASL,SIRPA,ACTR2,KIRREL,MYO1D,PAM,RAPGEF3,ARPC2,COTL1,PECAM1,SPTBN1,IQGAP2,TJP1,MYOM2,ARHGAP28
GO:BP	positive regulation of response to stimulus	GO:0048584	FALSE	4.70393e-12	11.3275	2359	172	51	26944	CDKN1C,VEGFA,ACTN4,CXCL13,FUS,NEDD4,PLAT,H2-Q7,CXCL12,H2-D1,FGFBP1,DPP4,IGFBP5,ITGAV,CCN2,GPC3,GNAI2,MGAT5,TNS3,SERINC3,MYLK,ACPP,TIMP3,GSN,NOX4,NID1,AGRN,DKK2,IQGAP1,PDGFRB,APP,CD59A,CSNK1A1,TGFBR2,KDR,YWHAE,LAMP1,LAMB2,WASL,PLAU,ACTR2,DDX5,SDCBP,DUSP3,PTN,RARRES2,C1S1,CD24A,BMPR2,NPTN,SEMA5A
GO:BP	response to endogenous stimulus	GO:0009719	FALSE	5.10341e-12	11.2921	1935	172	46	26944	CDKN1C,DAG1,CRIM1,VEGFA,CXCL13,SRSF5,NEDD4,CCND1,CXCL12,FGFBP1,ADM,IGFBP5,CCN2,FSTL1,GPC3,GNAI2,TCF21,LBH,CADM4,TIMP3,IQGAP1,PDGFRB,APP,ITGA3,CD59A,TGFBR2,KDR,HTRA1,WT1,TNS2,DDX5,SDCBP,DUSP3,HNRNPK,MYOF,RARRES2,RAPGEF3,ARPC2,CD24A,APLP1,ZFP36L2,SGK1,BMPR2,COMT,NPTN,BTG1
GO:BP	cytoskeleton organization	GO:0007010	FALSE	5.66939e-12	11.2465	1466	172	40	26944	DAG1,TMOD3,ACTN4,CALD1,NES,NPHS1,CCN2,DPYSL2,SYNPO,ACTN1,GSN,FAT1,NOX4,SPTAN1,AGRN,IQGAP1,PDGFRB,CSNK1A1,LSP1,EML2,CAP1,WASL,SIRPA,ACTR2,CLTC,KIRREL,MYO1D,PAM,RAPGEF3,ARPC2,COTL1,PECAM1,MACF1,SPTBN1,IQGAP2,TJP1,SGK1,MYOM2,ARHGAP28,CHMP4B
GO:BP	cell-substrate adhesion	GO:0031589	FALSE	2.54519e-11	10.5943	356	172	21	26944	DAG1,VEGFA,ACTN4,PDPN,BCAM,ITGAV,CCN2,ACTN1,NID1,IQGAP1,ITGA3,CD34,KDR,LAMB2,PLAU,SIRPA,DUSP3,PTN,ARPC2,PECAM1,RAB1A
GO:BP	epithelium development	GO:0060429	FALSE	2.55518e-11	10.5926	1309	172	37	26944	PODXL,CDKN1C,DAG1,VEGFA,CLIC5,PTPRO,CCND1,PDPN,CXCL12,NPHS1,ADM,MAF,SERPINE2,IGFBP5,FSTL1,GPC3,TCF21,LBH,FAT1,HNF1B,IQGAP1,EPAS1,TGFBR2,CD34,KDR,ARHGAP24,WT1,LAMB2,CLIC4,PBX1,HEG1,RAPGEF3,PECAM1,CD24A,TJP1,BMPR2,BTG1
GO:BP	cell morphogenesis	GO:0000902	FALSE	3.95671e-11	10.4027	1045	172	33	26944	SEMA3G,DAG1,VEGFA,CLIC5,NES,PTPRO,NEDD4,PDPN,CXCL12,ACTN1,FAT1,NOX4,AGRN,IQGAP1,APP,ALCAM,CSNK1A1,KDR,CAP1,LAMB2,WASL,CLIC4,ACTR2,HEG1,HNRNPK,PTN,APLP2,PECAM1,APLP1,SGK1,BMPR2,NPTN,SEMA5A
GO:BP	signaling	GO:0023052	FALSE	4.6188e-11	10.3355	7472	172	95	26944	SEMA3G,CDKN1C,DAG1,CRIM1,VEGFA,ACTN4,CXCL13,PTPRO,NEDD4,CCND1,PLAT,PDPN,CXCL12,NPR3,NPHS1,NSF,FGFBP1,ADM,RIPOR1,SERPINE2,IGFBP5,ITGAV,CCN2,FSTL1,GPC3,GNAI2,SYNPO,MGAT5,TNS3,SERINC3,TCF21,LBH,ACPP,CADM4,TIMP3,GSN,NOX4,NID1,HNF1B,MIDN,AGRN,DKK2,IQGAP1,PDGFRB,APP,ITGA3,ACSL4,CD59A,CSNK1A1,ARHGEF12,TGFBR2,CD34,LSP1,HSPG2,ILDR2,KDR,ARHGAP24,HTRA1,CAP1,YWHAE,LAMP1,LAMB2,PLAU,SIRPA,TNS2,DDX5,SDCBP,VDAC2…
GO:BP	positive regulation of multicellular organismal process	GO:0051240	FALSE	4.72255e-11	10.3258	1804	172	43	26944	DAG1,VEGFA,CCND1,PLAT,PDPN,H2-Q7,CXCL12,NPR3,H2-D1,DPP4,ADM,SERPINE2,CCN2,LBH,GSN,LOXL2,AGRN,PDGFRB,APP,PLAC8,EPAS1,CD59A,TGFBR2,CD34,KDR,PLAU,SIRPA,ACTR2,SDCBP,HEG1,HNRNPK,PTN,RAPGEF3,RAD21,CD24A,SPTBN1,TJP1,SGK1,BMPR2,RAB1A,NPTN,BTG1,SEMA5A
GO:BP	intracellular signal transduction	GO:0035556	FALSE	6.25103e-11	10.204	2610	172	52	26944	DAG1,VEGFA,ACTN4,NEDD4,CCND1,PDPN,CXCL12,NPHS1,ADM,RIPOR1,SERPINE2,IGFBP5,ITGAV,CCN2,GNAI2,TNS3,SERINC3,LBH,CADM4,TIMP3,GSN,NOX4,AGRN,IQGAP1,PDGFRB,APP,ITGA3,CSNK1A1,ARHGEF12,TGFBR2,KDR,ARHGAP24,CAP1,YWHAE,SIRPA,DDX5,SDCBP,VDAC2,HEG1,DUSP3,HNRNPK,RAPGEF3,ARPC2,PECAM1,CD24A,SPTBN1,ZFP36L2,SGK1,BMPR2,ARHGAP28,SRGAP1,NPTN
GO:BP	cellular process	GO:0009987	FALSE	6.84409e-11	10.1647	20967	172	168	26944	SEMA3G,PODXL,CDKN1C,DAG1,CRIM1,VEGFA,TMOD3,CLIC5,PLOD2,ACTN4,MALAT1,CALD1,CXCL13,SRSF5,PCSK6,SLC13A1,NES,FUS,COL4A4,PTPRO,ENPEP,NEDD4,CCND1,PLAT,PDPN,H2-Q7,CXCL12,NPR3,H2-D1,NPHS1,NSF,FGFBP1,BCAM,DPP4,ADM,PROS1,MAF,RIPOR1,SERPINE2,IGFBP5,ITGAV,NEAT1,CCN2,FSTL1,GPC3,DPYSL2,SELENOP,HNRNPA1,GNAI2,SYNPO,MGAT5,TNS3,SERINC3,TCF21,LBH,ACTN1,MYLK,HNRNPA0,SLC51A,ACPP,AHNAK,TSPAN2,CADM4,TIMP3,GSN,FAT1,NOX4…
GO:BP	regulation of cytoskeleton organization	GO:0051493	FALSE	7.2945e-11	10.137	522	172	24	26944	TMOD3,NES,NPHS1,CCN2,SYNPO,GSN,NOX4,SPTAN1,AGRN,PDGFRB,EML2,CLTC,KIRREL,PAM,RAPGEF3,ARPC2,COTL1,PECAM1,SPTBN1,IQGAP2,TJP1,SGK1,ARHGAP28,CHMP4B
GO:BP	cell population proliferation	GO:0008283	FALSE	7.33563e-11	10.1346	2168	172	47	26944	CDKN1C,VEGFA,NES,ENPEP,CCND1,PDPN,H2-Q7,CXCL12,NPR3,H2-D1,FGFBP1,DPP4,ADM,SERPINE2,IGFBP5,ITGAV,CCN2,GPC3,GNAI2,TNS3,LBH,CADM4,TIMP3,NOX4,HNF1B,LOXL2,PDGFRB,APP,PLAC8,CD59A,TGFBR2,CD34,HSPG2,KDR,HTRA1,WT1,PLAU,TNS2,SDCBP,PBX1,PTN,CD24A,TJP1,BMPR2,COMT,BTG1,GNB1
GO:BP	nephron epithelium development	GO:0072009	FALSE	1.5087e-10	9.8214	127	172	14	26944	PODXL,VEGFA,PTPRO,NPHS1,GPC3,TCF21,HNF1B,IQGAP1,CD34,WT1,LAMB2,PBX1,PECAM1,CD24A
GO:BP	regulation of cell population proliferation	GO:0042127	FALSE	2.03727e-10	9.69095	1799	172	42	26944	CDKN1C,VEGFA,NES,CCND1,PDPN,H2-Q7,CXCL12,NPR3,H2-D1,FGFBP1,DPP4,ADM,SERPINE2,IGFBP5,ITGAV,CCN2,GPC3,GNAI2,TNS3,LBH,CADM4,TIMP3,NOX4,PDGFRB,APP,PLAC8,CD59A,TGFBR2,HSPG2,KDR,HTRA1,WT1,PLAU,TNS2,SDCBP,PBX1,PTN,CD24A,TJP1,BMPR2,COMT,BTG1
GO:BP	growth	GO:0040007	FALSE	2.32801e-10	9.63302	1044	172	32	26944	SEMA3G,CDKN1C,DAG1,VEGFA,CXCL12,ADM,SERPINE2,IGFBP5,GPC3,SELENOP,HNF1B,AGRN,IQGAP1,PDGFRB,APP,ALCAM,PLAC8,ACSL4,TGFBR2,KDR,WT1,LAMB2,CLIC4,PLAU,TNS2,SDCBP,HEG1,HNRNPK,PTN,SGK1,BMPR2,SEMA5A
GO:BP	cell development	GO:0048468	FALSE	2.90183e-10	9.53733	3202	172	57	26944	SEMA3G,PODXL,CDKN1C,DAG1,VEGFA,TMOD3,CLIC5,ACTN4,PTPRO,NEDD4,CXCL12,H2-D1,NPHS1,DPP4,ADM,MAF,SERPINE2,GPC3,DPYSL2,ACTN1,TSPAN2,FAT1,AGRN,IQGAP1,PDGFRB,APP,ALCAM,ITGA3,ACSL4,EPAS1,TGFBR2,CD34,KDR,MSI2,LAMB2,WASL,CLIC4,SIRPA,ACTR2,PBX1,HEG1,HNRNPK,MYOF,PTN,RAPGEF3,APLP2,PECAM1,CD24A,APLP1,TJP1,ZFP36L2,SGK1,MYOM2,BMPR2,RAB1A,NPTN,SEMA5A
GO:BP	cell communication	GO:0007154	FALSE	3.85811e-10	9.41363	7582	172	94	26944	SEMA3G,CDKN1C,DAG1,CRIM1,VEGFA,ACTN4,CXCL13,PTPRO,NEDD4,CCND1,PLAT,PDPN,CXCL12,NPR3,NPHS1,FGFBP1,ADM,RIPOR1,SERPINE2,IGFBP5,ITGAV,CCN2,FSTL1,GPC3,GNAI2,SYNPO,MGAT5,TNS3,SERINC3,TCF21,LBH,ACPP,CADM4,TIMP3,GSN,NOX4,NID1,HNF1B,MIDN,AGRN,DKK2,IQGAP1,PDGFRB,APP,ITGA3,ACSL4,CD59A,CSNK1A1,ARHGEF12,TGFBR2,CD34,LSP1,HSPG2,ILDR2,KDR,ARHGAP24,HTRA1,CAP1,YWHAE,LAMP1,LAMB2,PLAU,SIRPA,TNS2,DDX5,SDCBP,VDAC2,HEG…
GO:BP	regulation of cell adhesion	GO:0030155	FALSE	3.96882e-10	9.40134	800	172	28	26944	PODXL,DAG1,VEGFA,ACTN4,CXCL13,PDPN,H2-Q7,CXCL12,H2-D1,DPP4,SERPINE2,ITGAV,NID1,IQGAP1,ITGA3,CD59A,TGFBR2,HSPG2,ILDR2,KDR,LAMB2,PLAU,SIRPA,DUSP3,PTN,ARPC2,CD24A,TJP1
GO:BP	cell projection organization	GO:0030030	FALSE	7.82864e-10	9.10631	1706	172	40	26944	SEMA3G,PODXL,DAG1,VEGFA,CLIC5,NES,PTPRO,NEDD4,PDPN,CXCL12,H2-D1,ADM,SERPINE2,DPYSL2,MYLK,TSPAN2,GSN,AGRN,IQGAP1,PDGFRB,APP,ALCAM,ITGA3,ACSL4,KDR,ARHGAP24,EHD3,LAMB2,WASL,ACTR2,HNRNPK,PTN,APLP2,ARPC2,CD24A,APLP1,SGK1,BMPR2,NPTN,SEMA5A
GO:BP	cellular anatomical entity morphogenesis	GO:0032989	FALSE	8.1096e-10	9.091	824	172	28	26944	SEMA3G,DAG1,VEGFA,TMOD3,NES,PTPRO,NEDD4,PDPN,CXCL12,AGRN,IQGAP1,PDGFRB,APP,ALCAM,KDR,LAMB2,WASL,ACTR2,HNRNPK,PTN,APLP2,APLP1,SGK1,MYOM2,BMPR2,RAB1A,NPTN,SEMA5A
GO:BP	negative regulation of response to stimulus	GO:0048585	FALSE	1.07265e-09	8.96954	1723	172	40	26944	SEMA3G,DAG1,CRIM1,CXCL13,PTPRO,NEDD4,PLAT,H2-Q7,CXCL12,H2-D1,DPP4,ADM,PROS1,RIPOR1,SERPINE2,IGFBP5,ITGAV,GPC3,GNAI2,TNS3,TCF21,LBH,CADM4,TIMP3,DKK2,APP,ITGA3,CD59A,CSNK1A1,ARHGAP24,HTRA1,PLAU,SIRPA,TNS2,VDAC2,HEG1,DUSP3,CD24A,APLP1,SEMA5A
GO:BP	regulation of protein metabolic process	GO:0051246	FALSE	1.26895e-09	8.89656	1901	172	42	26944	VEGFA,PTPRO,NEDD4,CCND1,PLAT,NSF,SERPINE2,IGFBP5,ITGAV,CCN2,GPC3,CADM4,TIMP3,GSN,NOX4,AGRN,IQGAP1,PDGFRB,APP,EPAS1,CSNK1A1,KDR,YWHAE,MSI2,PLAU,SH3BGRL,SIRPA,HEG1,DUSP3,RARRES2,KIRREL,RAPGEF3,PECAM1,CD24A,APLP1,PTPRB,ZFP36L2,SERPINB6B,RAB1A,NPTN,LRPPRC,DAP
GO:BP	response to wounding	GO:0009611	FALSE	1.30158e-09	8.88553	541	172	23	26944	DAG1,VEGFA,SRSF5,PLAT,PDPN,PROS1,RIPOR1,SERPINE2,NEAT1,MYLK,AHNAK,CADM4,CD34,KDR,ARHGAP24,LAMB2,PLAU,MYOF,PTN,PECAM1,CD24A,ZFP36L2,CHMP4B
GO:BP	epithelial cell differentiation	GO:0030855	FALSE	1.31777e-09	8.88016	777	172	27	26944	PODXL,CDKN1C,VEGFA,CLIC5,PTPRO,CCND1,PDPN,NPHS1,MAF,FSTL1,TCF21,LBH,FAT1,HNF1B,IQGAP1,EPAS1,CD34,KDR,LAMB2,CLIC4,HEG1,RAPGEF3,PECAM1,CD24A,TJP1,BMPR2,BTG1
GO:BP	plasma membrane bounded cell projection organization	GO:0120036	FALSE	1.72104e-09	8.76421	1666	172	39	26944	SEMA3G,PODXL,DAG1,VEGFA,CLIC5,PTPRO,NEDD4,PDPN,CXCL12,H2-D1,ADM,SERPINE2,DPYSL2,MYLK,TSPAN2,GSN,AGRN,IQGAP1,PDGFRB,APP,ALCAM,ITGA3,ACSL4,KDR,ARHGAP24,EHD3,LAMB2,WASL,ACTR2,HNRNPK,PTN,APLP2,ARPC2,CD24A,APLP1,SGK1,BMPR2,NPTN,SEMA5A
GO:BP	cell surface receptor signaling pathway	GO:0007166	FALSE	2.3852e-09	8.62247	2766	172	51	26944	SEMA3G,CDKN1C,CRIM1,VEGFA,ACTN4,CXCL13,PTPRO,NEDD4,CCND1,PLAT,CXCL12,FGFBP1,SERPINE2,IGFBP5,ITGAV,CCN2,FSTL1,GPC3,GNAI2,MGAT5,ACPP,CADM4,TIMP3,NID1,HNF1B,AGRN,DKK2,IQGAP1,PDGFRB,APP,ITGA3,CD59A,CSNK1A1,TGFBR2,HSPG2,KDR,HTRA1,LAMB2,PLAU,TNS2,DDX5,SDCBP,DUSP3,MYOF,PTN,RARRES2,PECAM1,CD24A,SPTBN1,BMPR2,NPTN
GO:BP	positive regulation of cell adhesion	GO:0045785	FALSE	2.53113e-09	8.59669	504	172	22	26944	PODXL,DAG1,VEGFA,CXCL13,PDPN,H2-Q7,CXCL12,H2-D1,DPP4,ITGAV,NID1,IQGAP1,ITGA3,CD59A,TGFBR2,KDR,LAMB2,SIRPA,PTN,ARPC2,CD24A,TJP1
GO:BP	signal transduction	GO:0007165	FALSE	2.9047e-09	8.5369	6895	172	87	26944	SEMA3G,CDKN1C,DAG1,CRIM1,VEGFA,ACTN4,CXCL13,PTPRO,NEDD4,CCND1,PLAT,PDPN,CXCL12,NPR3,NPHS1,FGFBP1,ADM,RIPOR1,SERPINE2,IGFBP5,ITGAV,CCN2,FSTL1,GPC3,GNAI2,MGAT5,TNS3,SERINC3,TCF21,LBH,ACPP,CADM4,TIMP3,GSN,NOX4,NID1,HNF1B,AGRN,DKK2,IQGAP1,PDGFRB,APP,ITGA3,CD59A,CSNK1A1,ARHGEF12,TGFBR2,CD34,LSP1,HSPG2,KDR,ARHGAP24,HTRA1,CAP1,YWHAE,LAMP1,LAMB2,PLAU,SIRPA,TNS2,DDX5,SDCBP,VDAC2,HEG1,DUSP3,HNRNPK,MYOF,PTN…
GO:BP	kidney epithelium development	GO:0072073	FALSE	3.73957e-09	8.42718	160	172	14	26944	PODXL,VEGFA,PTPRO,NPHS1,GPC3,TCF21,HNF1B,IQGAP1,CD34,WT1,LAMB2,PBX1,PECAM1,CD24A
GO:BP	negative regulation of cellular component organization	GO:0051129	FALSE	3.97715e-09	8.40043	751	172	26	26944	SEMA3G,VEGFA,TMOD3,H2-D1,DPP4,ITGAV,GSN,SPTAN1,ITGA3,CSNK1A1,ARHGAP24,EML2,WASL,SIRPA,SDCBP,VDAC2,PTN,RAPGEF3,ARPC2,PECAM1,RAD21,SPTBN1,TJP1,SGK1,ARHGAP28,SEMA5A
GO:BP	cellular response to endogenous stimulus	GO:0071495	FALSE	3.98156e-09	8.39995	1629	172	38	26944	CDKN1C,CRIM1,VEGFA,CXCL13,NEDD4,FGFBP1,IGFBP5,CCN2,FSTL1,GPC3,GNAI2,TCF21,LBH,CADM4,IQGAP1,PDGFRB,APP,ITGA3,CD59A,TGFBR2,KDR,HTRA1,WT1,TNS2,DDX5,SDCBP,DUSP3,HNRNPK,MYOF,RARRES2,RAPGEF3,ARPC2,APLP1,ZFP36L2,SGK1,BMPR2,COMT,NPTN
GO:BP	regulation of intracellular signal transduction	GO:1902531	FALSE	4.76425e-09	8.32201	1722	172	39	26944	DAG1,VEGFA,ACTN4,NEDD4,CXCL12,RIPOR1,SERPINE2,IGFBP5,ITGAV,CCN2,GNAI2,TNS3,SERINC3,LBH,CADM4,TIMP3,GSN,NOX4,AGRN,IQGAP1,PDGFRB,APP,ITGA3,CSNK1A1,TGFBR2,KDR,ARHGAP24,SIRPA,DDX5,VDAC2,HEG1,DUSP3,HNRNPK,RAPGEF3,CD24A,SPTBN1,BMPR2,ARHGAP28,NPTN
GO:BP	glomerular epithelium development	GO:0072010	FALSE	5.52624e-09	8.25757	26	172	8	26944	PODXL,PTPRO,NPHS1,IQGAP1,CD34,LAMB2,PECAM1,CD24A
GO:BP	cellular response to stimulus	GO:0051716	FALSE	6.09199e-09	8.21524	8752	172	100	26944	SEMA3G,CDKN1C,DAG1,CRIM1,VEGFA,ACTN4,CXCL13,FUS,PTPRO,NEDD4,CCND1,PLAT,PDPN,H2-Q7,CXCL12,NPR3,NPHS1,FGFBP1,DPP4,ADM,RIPOR1,SERPINE2,IGFBP5,ITGAV,CCN2,FSTL1,GPC3,HNRNPA1,GNAI2,MGAT5,TNS3,SERINC3,TCF21,LBH,MYLK,ACPP,CADM4,TIMP3,GSN,NOX4,NID1,HNF1B,AGRN,DKK2,IQGAP1,PDGFRB,APP,ITGA3,EPAS1,CD59A,CSNK1A1,ARHGEF12,TGFBR2,CD34,LSP1,HSPG2,KDR,ARHGAP24,HTRA1,WT1,CAP1,YWHAE,LAMP1,LAMB2,CLIC4,PLAU,SIRPA,ACTR…
GO:BP	enzyme-linked receptor protein signaling pathway	GO:0007167	FALSE	6.92775e-09	8.15941	970	172	29	26944	CDKN1C,CRIM1,VEGFA,NEDD4,PLAT,FGFBP1,IGFBP5,CCN2,FSTL1,GPC3,GNAI2,CADM4,AGRN,IQGAP1,PDGFRB,ITGA3,CD59A,TGFBR2,KDR,HTRA1,TNS2,DDX5,SDCBP,DUSP3,MYOF,RARRES2,SPTBN1,BMPR2,NPTN
GO:BP	neuron projection development	GO:0031175	FALSE	1.06144e-08	7.97411	1131	172	31	26944	SEMA3G,DAG1,VEGFA,CLIC5,PTPRO,NEDD4,CXCL12,H2-D1,ADM,SERPINE2,DPYSL2,TSPAN2,AGRN,IQGAP1,APP,ALCAM,ITGA3,ACSL4,KDR,LAMB2,WASL,ACTR2,HNRNPK,PTN,APLP2,CD24A,APLP1,SGK1,BMPR2,NPTN,SEMA5A
GO:BP	cell death	GO:0008219	FALSE	1.16517e-08	7.93361	2125	172	43	26944	VEGFA,ACTN4,NES,CCND1,PDPN,CXCL12,ADM,ITGAV,CCN2,FSTL1,GNAI2,SERINC3,TIMP3,GSN,NOX4,HNF1B,AGRN,PDGFRB,APP,PLAC8,CD59A,TGFBR2,LSP1,KDR,HTRA1,WT1,LAMP1,DDX5,VDAC2,HNRNPK,PTN,RAPGEF3,RAD21,CD24A,APLP1,TJP1,SGK1,BMPR2,IFI27,BTG1,TNFAIP8,GNB1,DAP
GO:BP	programmed cell death	GO:0012501	FALSE	1.16517e-08	7.93361	2125	172	43	26944	VEGFA,ACTN4,NES,CCND1,PDPN,CXCL12,ADM,ITGAV,CCN2,FSTL1,GNAI2,SERINC3,TIMP3,GSN,NOX4,HNF1B,AGRN,PDGFRB,APP,PLAC8,CD59A,TGFBR2,LSP1,KDR,HTRA1,WT1,LAMP1,DDX5,VDAC2,HNRNPK,PTN,RAPGEF3,RAD21,CD24A,APLP1,TJP1,SGK1,BMPR2,IFI27,BTG1,TNFAIP8,GNB1,DAP
GO:BP	neuron development	GO:0048666	FALSE	1.19499e-08	7.92263	1287	172	33	26944	SEMA3G,CDKN1C,DAG1,VEGFA,CLIC5,PTPRO,NEDD4,CXCL12,H2-D1,ADM,SERPINE2,DPYSL2,TSPAN2,AGRN,IQGAP1,APP,ALCAM,ITGA3,ACSL4,KDR,LAMB2,WASL,ACTR2,PBX1,HNRNPK,PTN,APLP2,CD24A,APLP1,SGK1,BMPR2,NPTN,SEMA5A
GO:BP	cellular response to growth factor stimulus	GO:0071363	FALSE	1.46913e-08	7.83294	732	172	25	26944	CDKN1C,CRIM1,VEGFA,CXCL13,NEDD4,FGFBP1,CCN2,FSTL1,GPC3,CADM4,IQGAP1,PDGFRB,ITGA3,CD59A,TGFBR2,KDR,HTRA1,DDX5,SDCBP,DUSP3,MYOF,ARPC2,ZFP36L2,BMPR2,NPTN
GO:BP	apoptotic process	GO:0006915	FALSE	1.47032e-08	7.83259	2050	172	42	26944	VEGFA,ACTN4,NES,CCND1,PDPN,CXCL12,ADM,ITGAV,CCN2,FSTL1,GNAI2,SERINC3,TIMP3,GSN,NOX4,HNF1B,AGRN,PDGFRB,APP,PLAC8,CD59A,TGFBR2,LSP1,KDR,HTRA1,WT1,DDX5,VDAC2,HNRNPK,PTN,RAPGEF3,RAD21,CD24A,APLP1,TJP1,SGK1,BMPR2,IFI27,BTG1,TNFAIP8,GNB1,DAP
GO:BP	response to abiotic stimulus	GO:0009628	FALSE	1.56208e-08	7.8063	1300	172	33	26944	DAG1,VEGFA,PLOD2,NEDD4,CCND1,PLAT,PDPN,CXCL12,DPP4,ADM,SERPINE2,SYNPO,MYLK,GSN,LOXL2,APP,PLAC8,EPAS1,HSPG2,KDR,YWHAE,PLAU,MYOF,PTN,PAM,RAD21,CD24A,TJP1,SGK1,COMT,SERPINB6B,NPTN,GNB1
GO:BP	regulation of actin cytoskeleton organization	GO:0032956	FALSE	1.58104e-08	7.80106	344	172	18	26944	TMOD3,NPHS1,CCN2,SYNPO,GSN,NOX4,SPTAN1,PDGFRB,KIRREL,PAM,RAPGEF3,ARPC2,COTL1,PECAM1,SPTBN1,IQGAP2,TJP1,ARHGAP28
GO:BP	regulation of actin filament-based process	GO:0032970	FALSE	1.60862e-08	7.79355	393	172	19	26944	TMOD3,PDPN,NPHS1,CCN2,SYNPO,GSN,NOX4,SPTAN1,PDGFRB,KIRREL,PAM,RAPGEF3,ARPC2,COTL1,PECAM1,SPTBN1,IQGAP2,TJP1,ARHGAP28
GO:BP	ameboidal-type cell migration	GO:0001667	FALSE	1.72944e-08	7.76209	446	172	20	26944	SEMA3G,VEGFA,ACTN4,CXCL13,CXCL12,FGFBP1,DPP4,ITGAV,FSTL1,GPC3,TNS3,LOXL2,IQGAP1,ITGA3,TGFBR2,KDR,CAP1,PTN,PECAM1,BMPR2
GO:BP	cell junction organization	GO:0034330	FALSE	2.38638e-08	7.62226	814	172	26	26944	DAG1,VEGFA,ACTN4,PTPRO,NEDD4,NPHS1,ITGAV,SYNPO,ACTN1,AGRN,IQGAP1,APP,ITGA3,KDR,LAMB2,WASL,ACTR2,SDCBP,HEG1,DUSP3,HNRNPK,PTN,KIRREL,PECAM1,TJP1,NPTN
GO:BP	cell-matrix adhesion	GO:0007160	FALSE	2.8683e-08	7.54238	224	172	15	26944	DAG1,VEGFA,BCAM,ITGAV,CCN2,ACTN1,NID1,IQGAP1,ITGA3,CD34,KDR,PLAU,SIRPA,DUSP3,PECAM1
GO:BP	response to growth factor	GO:0070848	FALSE	3.37469e-08	7.47177	761	172	25	26944	CDKN1C,CRIM1,VEGFA,CXCL13,NEDD4,FGFBP1,CCN2,FSTL1,GPC3,CADM4,IQGAP1,PDGFRB,ITGA3,CD59A,TGFBR2,KDR,HTRA1,DDX5,SDCBP,DUSP3,MYOF,ARPC2,ZFP36L2,BMPR2,NPTN
GO:BP	organelle organization	GO:0006996	FALSE	4.82608e-08	7.31641	3518	172	56	26944	CDKN1C,DAG1,TMOD3,ACTN4,CALD1,NES,NPHS1,SERPINE2,NEAT1,CCN2,DPYSL2,SYNPO,TNS3,ACTN1,ACPP,GSN,FAT1,NOX4,SPTAN1,AGRN,IQGAP1,PDGFRB,EPAS1,CSNK1A1,CD34,LSP1,KDR,EML2,CAP1,EHD3,LAMP1,WASL,SIRPA,ACTR2,CLTC,SDCBP,VDAC2,KIRREL,MYO1D,PAM,RAPGEF3,ARPC2,COTL1,PECAM1,RAD21,CD24A,MACF1,SPTBN1,IQGAP2,TJP1,SGK1,MYOM2,ARHGAP28,RAB1A,CHMP4B,RPS27RT
GO:BP	lung development	GO:0030324	FALSE	5.33783e-08	7.27264	234	172	15	26944	DAG1,VEGFA,PDPN,IGFBP5,CCN2,GPC3,TNS3,TCF21,PDGFRB,ITGA3,EPAS1,TGFBR2,KDR,HEG1,BMPR2
GO:BP	regulation of nitrogen compound metabolic process	GO:0051171	FALSE	5.392e-08	7.26825	5229	172	71	26944	CDKN1C,VEGFA,ACTN4,SRSF5,FUS,PTPRO,NEDD4,CCND1,PLAT,NSF,MAF,SERPINE2,IGFBP5,ITGAV,CCN2,GPC3,TCF21,LBH,ACTN1,HNRNPA0,AHNAK,CADM4,TIMP3,GSN,NOX4,HNF1B,LOXL2,AGRN,IQGAP1,PDGFRB,APP,LRRFIP1,PLAC8,EPAS1,CSNK1A1,HNRNPL,ILDR2,KDR,WT1,YWHAE,MSI2,WASL,PLAU,SH3BGRL,SIRPA,ACTR2,DDX5,CLTC,SDCBP,PBX1,HEG1,DUSP3,HNRNPK,RARRES2,KIRREL,PAM,RAPGEF3,PECAM1,RAD21,CD24A,APLP1,PTPRB,ZFP36L2,BMPR2,COMT,SERPINB6B,RAB1A…
GO:BP	regulation of chemotaxis	GO:0050920	FALSE	6.02222e-08	7.22024	236	172	15	26944	SEMA3G,VEGFA,CXCL13,CXCL12,DPP4,AGRN,PDGFRB,APP,KDR,WASL,DUSP3,PTN,RARRES2,BMPR2,SEMA5A
GO:BP	localization	GO:0051179	FALSE	6.15432e-08	7.21082	5364	172	72	26944	DAG1,FTL1-PS1,VEGFA,CLIC5,ACTN4,PCSK6,SLC13A1,NEDD4,CCND1,CXCL12,NPR3,NPHS1,NSF,ADM,PROS1,RIPOR1,SERPINE2,ITGAV,CCN2,GPC3,DPYSL2,HNRNPA1,GNAI2,MYLK,SLC51A,GSN,HNF1B,MIDN,SSR3,AGRN,IQGAP1,PDGFRB,APP,ITGA3,CLIC3,ACSL4,SLCO2A1,TGFBR2,ILDR2,CAVIN1,CAP1,YWHAE,EHD3,LAMP1,WASL,CLIC4,SIRPA,ACTR2,CLTC,SDCBP,VDAC2,HEG1,HNRNPK,PTN,MYO1D,HNRNPA3,RAPGEF3,ARPC2,PECAM1,RAD21,CD24A,APLP1,SPTBN1,TJP1,SGK1,COMT,RA…
GO:BP	respiratory tube development	GO:0030323	FALSE	6.3939e-08	7.19423	237	172	15	26944	DAG1,VEGFA,PDPN,IGFBP5,CCN2,GPC3,TNS3,TCF21,PDGFRB,ITGA3,EPAS1,TGFBR2,KDR,HEG1,BMPR2
GO:BP	regulation of metabolic process	GO:0019222	FALSE	6.59877e-08	7.18054	6882	172	84	26944	CDKN1C,VEGFA,ACTN4,SRSF5,FUS,PTPRO,NEDD4,CCND1,PLAT,H2-Q7,NPR3,H2-D1,NSF,MAF,SERPINE2,IGFBP5,ITGAV,CCN2,GPC3,HNRNPA1,GNAI2,TCF21,LBH,ACTN1,HNRNPA0,AHNAK,CADM4,TIMP3,GSN,NOX4,HNF1B,LOXL2,AGRN,IQGAP1,PDGFRB,APP,LRRFIP1,PLAC8,ITGA3,ACSL4,EPAS1,CD59A,CSNK1A1,HNRNPL,TGFBR2,CD34,ILDR2,KDR,WT1,YWHAE,MSI2,WASL,PLAU,SH3BGRL,SIRPA,ACTR2,DDX5,CLTC,SDCBP,PBX1,HEG1,DUSP3,HNRNPK,RARRES2,KIRREL,PAM,RAPGEF3,PECA…
GO:BP	cell projection morphogenesis	GO:0048858	FALSE	6.75896e-08	7.17012	721	172	24	26944	SEMA3G,DAG1,VEGFA,NES,PTPRO,NEDD4,PDPN,CXCL12,AGRN,IQGAP1,APP,ALCAM,KDR,LAMB2,WASL,ACTR2,HNRNPK,PTN,APLP2,APLP1,SGK1,BMPR2,NPTN,SEMA5A
GO:BP	nervous system development	GO:0007399	FALSE	6.79419e-08	7.16786	2529	172	46	26944	SEMA3G,CDKN1C,DAG1,VEGFA,CLIC5,NES,PTPRO,NEDD4,CCND1,CXCL12,H2-D1,ADM,SERPINE2,DPYSL2,SELENOP,TSPAN2,GSN,FAT1,HNF1B,AGRN,IQGAP1,APP,ALCAM,ITGA3,ACSL4,TGFBR2,KDR,YWHAE,MSI2,LAMB2,WASL,ACTR2,SDCBP,PBX1,HNRNPK,PTN,APLP2,CD24A,MARVELD1,APLP1,PTPRB,SPTBN1,SGK1,BMPR2,NPTN,SEMA5A
GO:BP	regulation of primary metabolic process	GO:0080090	FALSE	9.03358e-08	7.04414	5407	172	72	26944	CDKN1C,VEGFA,ACTN4,SRSF5,FUS,PTPRO,NEDD4,CCND1,PLAT,NSF,MAF,SERPINE2,IGFBP5,ITGAV,CCN2,GPC3,TCF21,LBH,ACTN1,HNRNPA0,AHNAK,CADM4,TIMP3,GSN,NOX4,HNF1B,LOXL2,AGRN,IQGAP1,PDGFRB,APP,LRRFIP1,PLAC8,ACSL4,EPAS1,CSNK1A1,HNRNPL,ILDR2,KDR,WT1,YWHAE,MSI2,WASL,PLAU,SH3BGRL,SIRPA,ACTR2,DDX5,CLTC,SDCBP,PBX1,HEG1,DUSP3,HNRNPK,RARRES2,KIRREL,PAM,RAPGEF3,PECAM1,RAD21,CD24A,APLP1,PTPRB,ZFP36L2,BMPR2,COMT,SERPINB6B…
GO:BP	generation of neurons	GO:0048699	FALSE	1.12969e-07	6.94704	1651	172	36	26944	SEMA3G,CDKN1C,DAG1,VEGFA,CLIC5,PTPRO,NEDD4,CCND1,CXCL12,H2-D1,ADM,SERPINE2,DPYSL2,TSPAN2,FAT1,AGRN,IQGAP1,APP,ALCAM,ITGA3,ACSL4,KDR,YWHAE,LAMB2,WASL,ACTR2,PBX1,HNRNPK,PTN,APLP2,CD24A,APLP1,SGK1,BMPR2,NPTN,SEMA5A
GO:BP	regulation of supramolecular fiber organization	GO:1902903	FALSE	1.14288e-07	6.942	388	172	18	26944	TMOD3,NPHS1,CCN2,SYNPO,GSN,NOX4,SPTAN1,APP,EML2,KIRREL,RAPGEF3,ARPC2,COTL1,PECAM1,SPTBN1,TJP1,SGK1,ARHGAP28
GO:BP	regulation of plasma membrane bounded cell projection organization	GO:0120035	FALSE	1.55364e-07	6.80865	751	172	24	26944	SEMA3G,PODXL,VEGFA,NEDD4,PDPN,CXCL12,H2-D1,SERPINE2,DPYSL2,AGRN,IQGAP1,APP,ITGA3,ARHGAP24,WASL,ACTR2,HNRNPK,PTN,ARPC2,CD24A,SGK1,BMPR2,NPTN,SEMA5A
GO:BP	regulation of macromolecule metabolic process	GO:0060255	FALSE	1.75973e-07	6.75455	6358	172	79	26944	CDKN1C,VEGFA,ACTN4,SRSF5,FUS,PTPRO,NEDD4,CCND1,PLAT,H2-Q7,H2-D1,NSF,MAF,SERPINE2,IGFBP5,ITGAV,CCN2,GPC3,HNRNPA1,TCF21,LBH,ACTN1,HNRNPA0,AHNAK,CADM4,TIMP3,GSN,NOX4,HNF1B,LOXL2,AGRN,IQGAP1,PDGFRB,APP,LRRFIP1,PLAC8,ITGA3,EPAS1,CD59A,CSNK1A1,HNRNPL,TGFBR2,CD34,ILDR2,KDR,WT1,YWHAE,MSI2,WASL,PLAU,SH3BGRL,SIRPA,ACTR2,DDX5,CLTC,SDCBP,PBX1,HEG1,DUSP3,HNRNPK,RARRES2,KIRREL,PAM,RAPGEF3,PECAM1,RAD21,CD24A,AP…
GO:BP	endothelium development	GO:0003158	FALSE	2.02477e-07	6.69362	141	172	12	26944	VEGFA,PDPN,FSTL1,CD34,KDR,CLIC4,HEG1,RAPGEF3,PECAM1,TJP1,BMPR2,BTG1
GO:BP	regulation of anatomical structure size	GO:0090066	FALSE	2.03155e-07	6.69217	571	172	21	26944	SEMA3G,VEGFA,TMOD3,CXCL12,NPR3,NPHS1,ADM,GSN,HNF1B,SPTAN1,KDR,KIRREL,RAPGEF3,ARPC2,COTL1,PECAM1,SPTBN1,BMPR2,RAB3B,ARHGAP28,SEMA5A
GO:BP	regulation of cell projection organization	GO:0031344	FALSE	2.25974e-07	6.64594	765	172	24	26944	SEMA3G,PODXL,VEGFA,NEDD4,PDPN,CXCL12,H2-D1,SERPINE2,DPYSL2,AGRN,IQGAP1,APP,ITGA3,ARHGAP24,WASL,ACTR2,HNRNPK,PTN,ARPC2,CD24A,SGK1,BMPR2,NPTN,SEMA5A
GO:BP	endocytosis	GO:0006897	FALSE	2.3705e-07	6.62516	701	172	23	26944	VEGFA,ACTN4,NEDD4,NSF,ADM,PROS1,ITGAV,GPC3,DPYSL2,GSN,APP,TGFBR2,CAP1,EHD3,WASL,SIRPA,CLTC,SDCBP,HNRNPK,PECAM1,CD24A,APLP1,RAB1A
GO:BP	respiratory system development	GO:0060541	FALSE	2.76448e-07	6.55839	263	172	15	26944	DAG1,VEGFA,PDPN,IGFBP5,CCN2,GPC3,TNS3,TCF21,PDGFRB,ITGA3,EPAS1,TGFBR2,KDR,HEG1,BMPR2
GO:BP	regulation of cellular metabolic process	GO:0031323	FALSE	3.01024e-07	6.5214	6425	172	79	26944	CDKN1C,VEGFA,ACTN4,SRSF5,FUS,PTPRO,NEDD4,CCND1,PLAT,H2-Q7,H2-D1,MAF,SERPINE2,IGFBP5,ITGAV,CCN2,HNRNPA1,GNAI2,TCF21,LBH,ACTN1,HNRNPA0,AHNAK,CADM4,TIMP3,GSN,NOX4,HNF1B,LOXL2,AGRN,IQGAP1,PDGFRB,APP,LRRFIP1,PLAC8,ITGA3,ACSL4,EPAS1,CD59A,HNRNPL,TGFBR2,CD34,ILDR2,KDR,WT1,YWHAE,MSI2,WASL,PLAU,SH3BGRL,SIRPA,ACTR2,DDX5,CLTC,SDCBP,PBX1,HEG1,DUSP3,HNRNPK,RARRES2,KIRREL,PAM,RAPGEF3,PECAM1,RAD21,CD24A,APLP1,P…
GO:BP	plasma membrane bounded cell projection morphogenesis	GO:0120039	FALSE	3.39437e-07	6.46924	714	172	23	26944	SEMA3G,DAG1,VEGFA,PTPRO,NEDD4,PDPN,CXCL12,AGRN,IQGAP1,APP,ALCAM,KDR,LAMB2,WASL,ACTR2,HNRNPK,PTN,APLP2,APLP1,SGK1,BMPR2,NPTN,SEMA5A
GO:BP	developmental growth	GO:0048589	FALSE	3.80424e-07	6.41973	785	172	24	26944	SEMA3G,CDKN1C,DAG1,VEGFA,CXCL12,ADM,HNF1B,AGRN,IQGAP1,PDGFRB,APP,ALCAM,PLAC8,TGFBR2,KDR,LAMB2,CLIC4,PLAU,TNS2,HEG1,HNRNPK,PTN,BMPR2,SEMA5A
GO:BP	epithelial cell migration	GO:0010631	FALSE	3.84671e-07	6.41491	316	172	16	26944	VEGFA,ACTN4,CXCL13,CXCL12,FGFBP1,DPP4,ITGAV,FSTL1,TNS3,LOXL2,ITGA3,TGFBR2,KDR,PTN,PECAM1,BMPR2
GO:BP	regulation of cellular response to growth factor stimulus	GO:0090287	FALSE	4.21923e-07	6.37477	318	172	16	26944	CDKN1C,CRIM1,VEGFA,CXCL13,NEDD4,FGFBP1,FSTL1,GPC3,CADM4,ITGA3,CD59A,KDR,HTRA1,SDCBP,MYOF,NPTN
GO:BP	transport	GO:0006810	FALSE	4.35122e-07	6.36139	4397	172	62	26944	DAG1,FTL1-PS1,VEGFA,CLIC5,ACTN4,PCSK6,SLC13A1,NEDD4,CCND1,CXCL12,NPR3,NSF,ADM,PROS1,RIPOR1,SERPINE2,ITGAV,CCN2,GPC3,DPYSL2,HNRNPA1,GNAI2,MYLK,SLC51A,GSN,HNF1B,MIDN,AGRN,PDGFRB,APP,CLIC3,ACSL4,SLCO2A1,TGFBR2,ILDR2,CAVIN1,CAP1,YWHAE,EHD3,LAMP1,WASL,CLIC4,SIRPA,ACTR2,CLTC,SDCBP,VDAC2,HNRNPK,MYO1D,HNRNPA3,RAPGEF3,PECAM1,CD24A,APLP1,SPTBN1,SGK1,COMT,RAB3B,RAB1A,IFI27,CHMP4B,LRPPRC
GO:BP	epithelium migration	GO:0090132	FALSE	4.4177e-07	6.3548	319	172	16	26944	VEGFA,ACTN4,CXCL13,CXCL12,FGFBP1,DPP4,ITGAV,FSTL1,TNS3,LOXL2,ITGA3,TGFBR2,KDR,PTN,PECAM1,BMPR2
GO:BP	endothelial cell differentiation	GO:0045446	FALSE	4.59462e-07	6.33775	118	172	11	26944	VEGFA,PDPN,FSTL1,KDR,CLIC4,HEG1,RAPGEF3,PECAM1,TJP1,BMPR2,BTG1
GO:BP	cell-cell adhesion	GO:0098609	FALSE	4.71976e-07	6.32608	934	172	26	26944	PODXL,VEGFA,CXCL13,PDPN,H2-Q7,CXCL12,H2-D1,NPHS1,DPP4,SERPINE2,ITGAV,CADM4,FAT1,ALCAM,ITGA3,CD59A,TGFBR2,CD34,ILDR2,SIRPA,DUSP3,KIRREL,PECAM1,CD24A,TJP1,NPTN
GO:BP	neuron differentiation	GO:0030182	FALSE	4.98234e-07	6.30257	1569	172	34	26944	SEMA3G,CDKN1C,DAG1,VEGFA,CLIC5,PTPRO,NEDD4,CCND1,CXCL12,H2-D1,ADM,SERPINE2,DPYSL2,TSPAN2,AGRN,IQGAP1,APP,ALCAM,ITGA3,ACSL4,KDR,LAMB2,WASL,ACTR2,PBX1,HNRNPK,PTN,APLP2,CD24A,APLP1,SGK1,BMPR2,NPTN,SEMA5A
GO:BP	regulation of actin filament organization	GO:0110053	FALSE	5.69041e-07	6.24486	277	172	15	26944	TMOD3,NPHS1,CCN2,SYNPO,GSN,NOX4,SPTAN1,KIRREL,RAPGEF3,ARPC2,COTL1,PECAM1,SPTBN1,TJP1,ARHGAP28
GO:BP	tissue migration	GO:0090130	FALSE	5.8008e-07	6.23651	325	172	16	26944	VEGFA,ACTN4,CXCL13,CXCL12,FGFBP1,DPP4,ITGAV,FSTL1,TNS3,LOXL2,ITGA3,TGFBR2,KDR,PTN,PECAM1,BMPR2
GO:BP	positive regulation of cell population proliferation	GO:0008284	FALSE	6.43694e-07	6.19132	1097	172	28	26944	VEGFA,NES,CCND1,H2-Q7,CXCL12,H2-D1,FGFBP1,DPP4,ADM,IGFBP5,ITGAV,CCN2,GNAI2,TNS3,LBH,PDGFRB,PLAC8,CD59A,TGFBR2,HSPG2,KDR,HTRA1,PLAU,SDCBP,PBX1,PTN,CD24A,TJP1
GO:BP	negative regulation of nitrogen compound metabolic process	GO:0051172	FALSE	6.56653e-07	6.18266	2219	172	41	26944	CDKN1C,VEGFA,FUS,PTPRO,NEDD4,CCND1,PLAT,MAF,SERPINE2,IGFBP5,ITGAV,TCF21,LBH,HNRNPA0,CADM4,TIMP3,HNF1B,LOXL2,APP,LRRFIP1,EPAS1,HNRNPL,WT1,YWHAE,PLAU,SIRPA,DDX5,CLTC,SDCBP,HEG1,DUSP3,HNRNPK,KIRREL,PECAM1,PTPRB,BMPR2,COMT,SERPINB6B,IFI27,LRPPRC,DAP
GO:BP	negative regulation of metabolic process	GO:0009892	FALSE	7.07703e-07	6.15015	3336	172	52	26944	CDKN1C,VEGFA,FUS,PTPRO,NEDD4,CCND1,PLAT,NPR3,MAF,SERPINE2,IGFBP5,ITGAV,CCN2,TCF21,LBH,HNRNPA0,CADM4,TIMP3,HNF1B,LOXL2,IQGAP1,APP,LRRFIP1,EPAS1,CD59A,HNRNPL,CD34,KDR,WT1,YWHAE,PLAU,SIRPA,DDX5,CLTC,SDCBP,HEG1,DUSP3,HNRNPK,KIRREL,RAPGEF3,PECAM1,RAD21,CD24A,PTPRB,ZFP36L2,BMPR2,COMT,SERPINB6B,IFI27,NPTN,LRPPRC,DAP
GO:BP	establishment of localization	GO:0051234	FALSE	8.01849e-07	6.09591	4696	172	64	26944	DAG1,FTL1-PS1,VEGFA,CLIC5,ACTN4,PCSK6,SLC13A1,NEDD4,CCND1,CXCL12,NPR3,NSF,ADM,PROS1,RIPOR1,SERPINE2,ITGAV,CCN2,GPC3,DPYSL2,HNRNPA1,GNAI2,MYLK,SLC51A,GSN,HNF1B,MIDN,SSR3,AGRN,PDGFRB,APP,CLIC3,ACSL4,SLCO2A1,TGFBR2,ILDR2,CAVIN1,CAP1,YWHAE,EHD3,LAMP1,WASL,CLIC4,SIRPA,ACTR2,CLTC,SDCBP,VDAC2,HNRNPK,MYO1D,HNRNPA3,RAPGEF3,ARPC2,PECAM1,CD24A,APLP1,SPTBN1,SGK1,COMT,RAB3B,RAB1A,IFI27,CHMP4B,LRPPRC
GO:BP	protein polymerization	GO:0051258	FALSE	8.0392e-07	6.09479	284	172	15	26944	TMOD3,NPHS1,GSN,SPTAN1,EML2,WASL,VDAC2,KIRREL,ARPC2,COTL1,PECAM1,SPTBN1,SGK1,ARHGAP28,CHMP4B
GO:BP	regulation of localization	GO:0032879	FALSE	1.07889e-06	5.96702	2161	172	40	26944	DAG1,VEGFA,ACTN4,NEDD4,CXCL12,NPR3,NSF,PROS1,RIPOR1,SERPINE2,ITGAV,GPC3,DPYSL2,GNAI2,MYLK,GSN,MIDN,AGRN,IQGAP1,PDGFRB,APP,ITGA3,ACSL4,YWHAE,EHD3,LAMP1,WASL,SIRPA,CLTC,SDCBP,HNRNPK,PTN,RAPGEF3,ARPC2,PECAM1,SPTBN1,SGK1,RAB3B,IFI27,NPTN
GO:BP	neuron projection morphogenesis	GO:0048812	FALSE	1.33782e-06	5.8736	699	172	22	26944	SEMA3G,DAG1,VEGFA,PTPRO,NEDD4,CXCL12,AGRN,IQGAP1,APP,ALCAM,KDR,LAMB2,WASL,ACTR2,HNRNPK,PTN,APLP2,APLP1,SGK1,BMPR2,NPTN,SEMA5A
GO:BP	positive regulation of signaling	GO:0023056	FALSE	1.3477e-06	5.87041	1990	172	38	26944	CDKN1C,VEGFA,ACTN4,NEDD4,CXCL12,NSF,FGFBP1,SERPINE2,IGFBP5,ITGAV,CCN2,GPC3,GNAI2,MGAT5,TNS3,SERINC3,ACPP,TIMP3,GSN,NOX4,NID1,AGRN,DKK2,IQGAP1,PDGFRB,APP,ACSL4,CSNK1A1,TGFBR2,KDR,LAMB2,DDX5,SDCBP,HNRNPK,PTN,CD24A,BMPR2,NPTN
GO:BP	negative regulation of multicellular organismal process	GO:0051241	FALSE	1.38316e-06	5.85913	1214	172	29	26944	SEMA3G,VEGFA,CXCL13,PTPRO,PLAT,NPR3,ADM,PROS1,SERPINE2,IGFBP5,GNAI2,HNF1B,LOXL2,APP,PLAC8,CD59A,TGFBR2,CD34,ILDR2,PLAU,SIRPA,DUSP3,HNRNPK,PTN,RAD21,CD24A,BMPR2,NPTN,SEMA5A
GO:BP	regulation of protein polymerization	GO:0032271	FALSE	1.39377e-06	5.85581	206	172	13	26944	TMOD3,NPHS1,GSN,SPTAN1,EML2,VDAC2,KIRREL,ARPC2,COTL1,PECAM1,SPTBN1,SGK1,ARHGAP28
GO:BP	regulation of cellular component size	GO:0032535	FALSE	1.45644e-06	5.83671	399	172	17	26944	SEMA3G,VEGFA,TMOD3,CXCL12,NPHS1,GSN,SPTAN1,KIRREL,RAPGEF3,ARPC2,COTL1,PECAM1,SPTBN1,BMPR2,RAB3B,ARHGAP28,SEMA5A
GO:BP	chemotaxis	GO:0006935	FALSE	1.47884e-06	5.83008	455	172	18	26944	SEMA3G,VEGFA,CXCL13,PTPRO,CXCL12,DPP4,ITGAV,AGRN,PDGFRB,APP,LSP1,KDR,WASL,DUSP3,PTN,RARRES2,BMPR2,SEMA5A
GO:BP	neurogenesis	GO:0022008	FALSE	1.53231e-06	5.81465	1907	172	37	26944	SEMA3G,CDKN1C,DAG1,VEGFA,CLIC5,PTPRO,NEDD4,CCND1,CXCL12,H2-D1,ADM,SERPINE2,DPYSL2,TSPAN2,FAT1,AGRN,IQGAP1,APP,ALCAM,ITGA3,ACSL4,KDR,YWHAE,LAMB2,WASL,ACTR2,PBX1,HNRNPK,PTN,APLP2,CD24A,APLP1,PTPRB,SGK1,BMPR2,NPTN,SEMA5A
GO:BP	macromolecule localization	GO:0033036	FALSE	1.57477e-06	5.80278	3092	172	49	26944	DAG1,VEGFA,CLIC5,ACTN4,NEDD4,NPHS1,NSF,RIPOR1,ITGAV,GPC3,HNRNPA1,SLC51A,GSN,HNF1B,MIDN,SSR3,AGRN,IQGAP1,APP,ITGA3,ACSL4,SLCO2A1,TGFBR2,ILDR2,CAVIN1,YWHAE,EHD3,LAMP1,WASL,CLTC,HEG1,HNRNPK,PTN,MYO1D,HNRNPA3,RAPGEF3,ARPC2,PECAM1,RAD21,CD24A,SPTBN1,TJP1,SGK1,RAB3B,RAB1A,IFI27,CHMP4B,NPTN,LRPPRC
GO:BP	taxis	GO:0042330	FALSE	1.58528e-06	5.79989	457	172	18	26944	SEMA3G,VEGFA,CXCL13,PTPRO,CXCL12,DPP4,ITGAV,AGRN,PDGFRB,APP,LSP1,KDR,WASL,DUSP3,PTN,RARRES2,BMPR2,SEMA5A
GO:BP	negative regulation of signal transduction	GO:0009968	FALSE	1.86035e-06	5.73041	1311	172	30	26944	DAG1,CRIM1,PTPRO,NEDD4,CXCL12,ADM,RIPOR1,SERPINE2,IGFBP5,ITGAV,GPC3,GNAI2,TNS3,TCF21,LBH,CADM4,TIMP3,DKK2,APP,ITGA3,CD59A,CSNK1A1,ARHGAP24,HTRA1,SIRPA,TNS2,VDAC2,HEG1,DUSP3,APLP1
GO:BP	negative regulation of cellular metabolic process	GO:0031324	FALSE	1.87553e-06	5.72688	3108	172	49	26944	CDKN1C,VEGFA,FUS,PTPRO,NEDD4,CCND1,PLAT,MAF,SERPINE2,IGFBP5,ITGAV,CCN2,TCF21,LBH,HNRNPA0,CADM4,TIMP3,HNF1B,LOXL2,IQGAP1,APP,LRRFIP1,EPAS1,CD59A,HNRNPL,CD34,KDR,WT1,YWHAE,PLAU,SIRPA,DDX5,CLTC,SDCBP,HEG1,DUSP3,HNRNPK,KIRREL,PECAM1,RAD21,CD24A,PTPRB,ZFP36L2,BMPR2,COMT,IFI27,NPTN,LRPPRC,DAP
GO:BP	regulation of apoptotic process	GO:0042981	FALSE	2.07839e-06	5.68227	1658	172	34	26944	VEGFA,ACTN4,NES,CCND1,PDPN,CXCL12,ADM,ITGAV,CCN2,FSTL1,GNAI2,SERINC3,TIMP3,GSN,NOX4,HNF1B,AGRN,PDGFRB,APP,PLAC8,CD59A,KDR,HTRA1,WT1,VDAC2,HNRNPK,PTN,RAPGEF3,RAD21,CD24A,TJP1,SGK1,BTG1,TNFAIP8
GO:BP	tissue morphogenesis	GO:0048729	FALSE	2.16143e-06	5.66526	651	172	21	26944	PODXL,DAG1,VEGFA,PDPN,CXCL12,ADM,IGFBP5,GPC3,TCF21,MYLK,FAT1,HNF1B,ITGA3,TGFBR2,KDR,ARHGAP24,WT1,CLIC4,PBX1,HEG1,BMPR2
GO:BP	regulation of cell differentiation	GO:0045595	FALSE	2.56933e-06	5.59018	1761	172	35	26944	SEMA3G,CDKN1C,DAG1,CRIM1,VEGFA,CCND1,PDPN,CXCL12,ADM,MAF,SERPINE2,IGFBP5,ITGAV,CCN2,DPYSL2,LBH,NID1,LOXL2,APP,TGFBR2,CD34,KDR,LAMB2,ACTR2,SDCBP,PBX1,PTN,RARRES2,CD24A,ZFP36L2,SGK1,BMPR2,NPTN,BTG1,SEMA5A
GO:BP	response to external stimulus	GO:0009605	FALSE	2.87292e-06	5.54168	3042	172	48	26944	SEMA3G,DAG1,VEGFA,CLIC5,CXCL13,PTPRO,NEDD4,PLAT,H2-Q7,CXCL12,H2-D1,DPP4,ADM,PROS1,RIPOR1,SERPINE2,ITGAV,GPC3,SERINC3,HNRNPA0,GSN,AGRN,PDGFRB,APP,PLAC8,CSNK1A1,LSP1,KDR,HTRA1,YWHAE,LAMP1,WASL,PLAU,SIRPA,ACTR2,DUSP3,PTN,RARRES2,COTL1,CD24A,TJP1,BMPR2,COMT,RAB1A,TNFAIP8,GNB1,DAP,SEMA5A
GO:BP	regulation of organelle organization	GO:0033043	FALSE	3.14331e-06	5.50261	1178	172	28	26944	TMOD3,NES,NPHS1,CCN2,SYNPO,GSN,NOX4,SPTAN1,AGRN,PDGFRB,KDR,EML2,EHD3,CLTC,SDCBP,KIRREL,PAM,RAPGEF3,ARPC2,COTL1,PECAM1,RAD21,SPTBN1,IQGAP2,TJP1,SGK1,ARHGAP28,CHMP4B
GO:BP	positive regulation of signal transduction	GO:0009967	FALSE	4.03814e-06	5.39382	1613	172	33	26944	CDKN1C,VEGFA,ACTN4,NEDD4,CXCL12,FGFBP1,IGFBP5,ITGAV,CCN2,GPC3,GNAI2,MGAT5,TNS3,SERINC3,ACPP,TIMP3,GSN,NOX4,NID1,AGRN,DKK2,IQGAP1,PDGFRB,APP,CSNK1A1,TGFBR2,KDR,LAMB2,DDX5,SDCBP,CD24A,BMPR2,NPTN
GO:BP	morphogenesis of a branching structure	GO:0001763	FALSE	4.08637e-06	5.38866	225	172	13	26944	DAG1,VEGFA,CXCL12,ADM,GPC3,TCF21,HNF1B,TGFBR2,KDR,WT1,CLIC4,PBX1,HNRNPK
GO:BP	cell differentiation involved in kidney development	GO:0061005	FALSE	4.27061e-06	5.36951	56	172	8	26944	PODXL,PTPRO,NPHS1,TCF21,IQGAP1,CD34,LAMB2,CD24A
GO:BP	regulation of programmed cell death	GO:0043067	FALSE	4.3667e-06	5.35985	1707	172	34	26944	VEGFA,ACTN4,NES,CCND1,PDPN,CXCL12,ADM,ITGAV,CCN2,FSTL1,GNAI2,SERINC3,TIMP3,GSN,NOX4,HNF1B,AGRN,PDGFRB,APP,PLAC8,CD59A,KDR,HTRA1,WT1,VDAC2,HNRNPK,PTN,RAPGEF3,RAD21,CD24A,TJP1,SGK1,BTG1,TNFAIP8
GO:BP	regulation of protein-containing complex assembly	GO:0043254	FALSE	4.81909e-06	5.31704	432	172	17	26944	VEGFA,TMOD3,CXCL13,NPHS1,GSN,SPTAN1,CSNK1A1,EML2,VDAC2,KIRREL,ARPC2,COTL1,PECAM1,CD24A,SPTBN1,SGK1,ARHGAP28
GO:BP	positive regulation of cell communication	GO:0010647	FALSE	4.88114e-06	5.31148	1990	172	37	26944	CDKN1C,VEGFA,ACTN4,NEDD4,CXCL12,FGFBP1,SERPINE2,IGFBP5,ITGAV,CCN2,GPC3,GNAI2,MGAT5,TNS3,SERINC3,ACPP,TIMP3,GSN,NOX4,NID1,AGRN,DKK2,IQGAP1,PDGFRB,APP,ACSL4,CSNK1A1,TGFBR2,KDR,LAMB2,DDX5,SDCBP,HNRNPK,PTN,CD24A,BMPR2,NPTN
GO:BP	wound healing	GO:0042060	FALSE	4.93817e-06	5.30643	377	172	16	26944	DAG1,VEGFA,PLAT,PDPN,PROS1,SERPINE2,MYLK,AHNAK,CADM4,CD34,KDR,ARHGAP24,PLAU,MYOF,PECAM1,CHMP4B
GO:BP	negative regulation of signaling	GO:0023057	FALSE	5.00988e-06	5.30017	1453	172	31	26944	DAG1,CRIM1,PTPRO,NEDD4,CXCL12,ADM,RIPOR1,SERPINE2,IGFBP5,ITGAV,GPC3,GNAI2,TNS3,TCF21,LBH,CADM4,TIMP3,MIDN,DKK2,APP,ITGA3,CD59A,CSNK1A1,ARHGAP24,HTRA1,SIRPA,TNS2,VDAC2,HEG1,DUSP3,APLP1
GO:BP	negative regulation of cell communication	GO:0010648	FALSE	5.25977e-06	5.27903	1456	172	31	26944	DAG1,CRIM1,PTPRO,NEDD4,CXCL12,ADM,RIPOR1,SERPINE2,IGFBP5,ITGAV,GPC3,GNAI2,TNS3,TCF21,LBH,CADM4,TIMP3,MIDN,DKK2,APP,ITGA3,CD59A,CSNK1A1,ARHGAP24,HTRA1,SIRPA,TNS2,VDAC2,HEG1,DUSP3,APLP1
GO:BP	regulation of response to external stimulus	GO:0032101	FALSE	5.27103e-06	5.2781	1126	172	27	26944	SEMA3G,VEGFA,CXCL13,PLAT,H2-Q7,CXCL12,H2-D1,DPP4,PROS1,SERPINE2,AGRN,PDGFRB,APP,CSNK1A1,KDR,HTRA1,YWHAE,LAMP1,WASL,PLAU,SIRPA,DUSP3,PTN,RARRES2,CD24A,BMPR2,SEMA5A
GO:BP	small GTPase-mediated signal transduction	GO:0007264	FALSE	5.72288e-06	5.24239	437	172	17	26944	PDPN,RIPOR1,ITGAV,TNS3,CADM4,AGRN,PDGFRB,ITGA3,CSNK1A1,ARHGEF12,ARHGAP24,SDCBP,HEG1,RAPGEF3,PECAM1,ARHGAP28,SRGAP1
GO:BP	negative regulation of macromolecule metabolic process	GO:0010605	FALSE	5.88032e-06	5.2306	3109	172	48	26944	CDKN1C,VEGFA,FUS,PTPRO,NEDD4,CCND1,PLAT,MAF,SERPINE2,IGFBP5,ITGAV,CCN2,TCF21,LBH,HNRNPA0,CADM4,TIMP3,HNF1B,LOXL2,APP,LRRFIP1,EPAS1,CD59A,HNRNPL,CD34,KDR,WT1,YWHAE,PLAU,SIRPA,DDX5,CLTC,SDCBP,HEG1,DUSP3,HNRNPK,KIRREL,PECAM1,RAD21,CD24A,PTPRB,ZFP36L2,BMPR2,SERPINB6B,IFI27,NPTN,LRPPRC,DAP
GO:BP	circulatory system process	GO:0003013	FALSE	5.99348e-06	5.22232	559	172	19	26944	VEGFA,PTPRO,ENPEP,NPR3,ADM,CCN2,GNAI2,GSN,NOX4,AGRN,APP,EPAS1,ARHGEF12,KDR,EHD3,HEG1,RARRES2,TJP1,BMPR2
GO:BP	regulation of developmental process	GO:0050793	FALSE	6.30665e-06	5.2002	2698	172	44	26944	SEMA3G,CDKN1C,DAG1,CRIM1,VEGFA,NEDD4,CCND1,PDPN,CXCL12,ADM,MAF,SERPINE2,IGFBP5,ITGAV,CCN2,DPYSL2,LBH,NID1,HNF1B,LOXL2,AGRN,IQGAP1,APP,PLAC8,CD59A,TGFBR2,CD34,KDR,LAMB2,ACTR2,SDCBP,PBX1,HNRNPK,PTN,RARRES2,RAPGEF3,CD24A,TJP1,ZFP36L2,SGK1,BMPR2,NPTN,BTG1,SEMA5A
GO:BP	negative regulation of protein polymerization	GO:0032272	FALSE	6.45808e-06	5.1899	85	172	9	26944	TMOD3,GSN,SPTAN1,EML2,VDAC2,ARPC2,PECAM1,SPTBN1,SGK1
GO:BP	renal filtration cell differentiation	GO:0061318	FALSE	7.08337e-06	5.14976	22	172	6	26944	PODXL,PTPRO,NPHS1,IQGAP1,LAMB2,CD24A
GO:BP	podocyte differentiation	GO:0072112	FALSE	7.08337e-06	5.14976	22	172	6	26944	PODXL,PTPRO,NPHS1,IQGAP1,LAMB2,CD24A
GO:BP	glomerular basement membrane development	GO:0032836	FALSE	7.46481e-06	5.12698	11	172	5	26944	COL4A4,NPHS1,NID1,WT1,LAMB2
GO:BP	positive regulation of developmental process	GO:0051094	FALSE	7.72657e-06	5.11201	1480	172	31	26944	DAG1,VEGFA,CCND1,PDPN,CXCL12,ADM,SERPINE2,CCN2,LBH,NID1,LOXL2,AGRN,IQGAP1,APP,TGFBR2,CD34,KDR,LAMB2,ACTR2,SDCBP,HNRNPK,PTN,RARRES2,RAPGEF3,CD24A,TJP1,SGK1,BMPR2,NPTN,BTG1,SEMA5A
GO:BP	import into cell	GO:0098657	FALSE	8.01012e-06	5.09636	916	172	24	26944	VEGFA,ACTN4,NEDD4,NSF,ADM,PROS1,ITGAV,GPC3,DPYSL2,GSN,APP,TGFBR2,CAP1,EHD3,WASL,SIRPA,CLTC,SDCBP,HNRNPK,PECAM1,CD24A,APLP1,RAB3B,RAB1A
GO:BP	epithelial cell development	GO:0002064	FALSE	8.90492e-06	5.05037	240	172	13	26944	PODXL,VEGFA,NPHS1,FAT1,IQGAP1,EPAS1,KDR,LAMB2,CLIC4,HEG1,RAPGEF3,PECAM1,TJP1
GO:BP	glomerular epithelial cell differentiation	GO:0072311	FALSE	9.53283e-06	5.02078	23	172	6	26944	PODXL,PTPRO,NPHS1,IQGAP1,LAMB2,CD24A
GO:BP	cellular response to chemical stimulus	GO:0070887	FALSE	1.01916e-05	4.99176	3162	172	48	26944	DAG1,VEGFA,ACTN4,CXCL13,FUS,PTPRO,NEDD4,CCND1,H2-Q7,CXCL12,DPP4,RIPOR1,IGFBP5,HNRNPA1,GNAI2,TCF21,LBH,MYLK,TIMP3,GSN,NOX4,AGRN,IQGAP1,PDGFRB,APP,EPAS1,CSNK1A1,LSP1,KDR,WT1,CLIC4,SIRPA,ACTR2,TNS2,DDX5,HNRNPK,PTN,RARRES2,RAPGEF3,ARPC2,CD24A,APLP1,TJP1,ZFP36L2,SGK1,COMT,SERPINB6B,GNB1
GO:BP	cell morphogenesis involved in neuron differentiation	GO:0048667	FALSE	1.12798e-05	4.9477	647	172	20	26944	SEMA3G,DAG1,VEGFA,CLIC5,PTPRO,NEDD4,CXCL12,AGRN,APP,ALCAM,LAMB2,WASL,ACTR2,PTN,APLP2,APLP1,SGK1,BMPR2,NPTN,SEMA5A
GO:BP	positive regulation of chemotaxis	GO:0050921	FALSE	1.26218e-05	4.89888	161	172	11	26944	VEGFA,CXCL13,CXCL12,PDGFRB,APP,KDR,WASL,PTN,RARRES2,BMPR2,SEMA5A
GO:BP	positive regulation of response to external stimulus	GO:0032103	FALSE	1.3507e-05	4.86944	654	172	20	26944	VEGFA,CXCL13,PLAT,H2-Q7,CXCL12,H2-D1,DPP4,PDGFRB,APP,CSNK1A1,KDR,YWHAE,LAMP1,WASL,PLAU,PTN,RARRES2,CD24A,BMPR2,SEMA5A
GO:BP	response to hypoxia	GO:0001666	FALSE	1.38065e-05	4.85992	350	172	15	26944	VEGFA,PLOD2,PLAT,CXCL12,DPP4,ADM,LOXL2,EPAS1,HSPG2,KDR,PLAU,RAD21,CD24A,COMT,GNB1
GO:BP	positive regulation of metabolic process	GO:0009893	FALSE	1.4099e-05	4.85081	3745	172	53	26944	CDKN1C,VEGFA,ACTN4,SRSF5,FUS,NEDD4,CCND1,H2-Q7,H2-D1,NSF,MAF,CCN2,GPC3,HNRNPA1,GNAI2,TCF21,LBH,ACTN1,HNRNPA0,GSN,NOX4,HNF1B,AGRN,IQGAP1,PDGFRB,APP,PLAC8,ITGA3,EPAS1,CSNK1A1,TGFBR2,CD34,KDR,WT1,WASL,PLAU,SH3BGRL,ACTR2,SDCBP,PBX1,HEG1,HNRNPK,RARRES2,RAPGEF3,PECAM1,RAD21,CD24A,SPTBN1,ZFP36L2,BMPR2,COMT,RAB1A,NPTN
GO:BP	morphogenesis of a branching epithelium	GO:0061138	FALSE	1.65093e-05	4.78227	207	172	12	26944	DAG1,VEGFA,CXCL12,ADM,GPC3,TCF21,HNF1B,TGFBR2,KDR,WT1,CLIC4,PBX1
GO:BP	regulation of phosphorylation	GO:0042325	FALSE	1.69882e-05	4.76985	877	172	23	26944	CDKN1C,VEGFA,PTPRO,CCND1,CCN2,CADM4,NOX4,AGRN,IQGAP1,PDGFRB,APP,KDR,SIRPA,SDCBP,HEG1,DUSP3,RARRES2,KIRREL,RAPGEF3,PECAM1,CD24A,PTPRB,NPTN
GO:BP	muscle structure development	GO:0061061	FALSE	1.73246e-05	4.76134	733	172	21	26944	DAG1,VEGFA,TMOD3,ACTN4,CXCL12,NPHS1,ADM,IGFBP5,TCF21,ACTN1,MYLK,NOX4,NID1,PDGFRB,EPAS1,LAMB2,HEG1,MYOF,MYOM2,BMPR2,BTG1
GO:BP	protein metabolic process	GO:0019538	FALSE	1.73913e-05	4.75967	4698	172	61	26944	DAG1,VEGFA,PCSK6,FUS,PTPRO,ENPEP,NEDD4,CCND1,PLAT,NSF,DPP4,SERPINE2,IGFBP5,ITGAV,CCN2,GPC3,MGAT5,MYLK,CADM4,TIMP3,GSN,NOX4,LOXL2,GALNT10,AGRN,IQGAP1,PDGFRB,APP,EPAS1,CSNK1A1,TGFBR2,KDR,HTRA1,YWHAE,MSI2,PLAU,SH3BGRL,SIRPA,TNS2,SDCBP,HEG1,DUSP3,RARRES2,C1S1,KIRREL,RAPGEF3,PECAM1,CD24A,APLP1,PTPRB,ZFP36L2,SGK1,BMPR2,SERPINB6B,RAB1A,LARS2,CHMP4B,NPTN,LRPPRC,DAP,RPS27RT
GO:BP	protein localization	GO:0008104	FALSE	1.95674e-05	4.70847	2594	172	42	26944	DAG1,VEGFA,CLIC5,ACTN4,NEDD4,NPHS1,NSF,RIPOR1,GPC3,GSN,HNF1B,MIDN,SSR3,AGRN,IQGAP1,APP,ITGA3,ACSL4,ILDR2,CAVIN1,YWHAE,EHD3,LAMP1,WASL,CLTC,HEG1,HNRNPK,PTN,MYO1D,RAPGEF3,ARPC2,PECAM1,RAD21,CD24A,SPTBN1,TJP1,SGK1,RAB3B,RAB1A,IFI27,CHMP4B,NPTN
GO:BP	cellular macromolecule localization	GO:0070727	FALSE	2.1871e-05	4.66013	2604	172	42	26944	DAG1,VEGFA,CLIC5,ACTN4,NEDD4,NPHS1,NSF,RIPOR1,GPC3,GSN,HNF1B,MIDN,SSR3,AGRN,IQGAP1,APP,ITGA3,ACSL4,ILDR2,CAVIN1,YWHAE,EHD3,LAMP1,WASL,CLTC,HEG1,HNRNPK,PTN,MYO1D,RAPGEF3,ARPC2,PECAM1,RAD21,CD24A,SPTBN1,TJP1,SGK1,RAB3B,RAB1A,IFI27,CHMP4B,NPTN
GO:BP	actin filament polymerization	GO:0030041	FALSE	2.22702e-05	4.65228	170	172	11	26944	TMOD3,NPHS1,GSN,SPTAN1,WASL,KIRREL,ARPC2,COTL1,PECAM1,SPTBN1,ARHGAP28
GO:BP	positive regulation of cell differentiation	GO:0045597	FALSE	2.40464e-05	4.61895	970	172	24	26944	DAG1,VEGFA,PDPN,CXCL12,ADM,SERPINE2,CCN2,NID1,LOXL2,APP,TGFBR2,CD34,KDR,LAMB2,ACTR2,SDCBP,PTN,RARRES2,CD24A,SGK1,BMPR2,NPTN,BTG1,SEMA5A
GO:BP	positive regulation of transport	GO:0051050	FALSE	2.65164e-05	4.57649	975	172	24	26944	VEGFA,ACTN4,NEDD4,CXCL12,NPR3,NSF,PROS1,RIPOR1,GPC3,DPYSL2,MYLK,PDGFRB,APP,ACSL4,YWHAE,EHD3,LAMP1,WASL,SIRPA,SDCBP,HNRNPK,RAPGEF3,SGK1,RAB3B
GO:BP	branching morphogenesis of an epithelial tube	GO:0048754	FALSE	2.67105e-05	4.57332	173	172	11	26944	DAG1,VEGFA,CXCL12,GPC3,TCF21,HNF1B,TGFBR2,KDR,WT1,CLIC4,PBX1
GO:BP	epithelial cell differentiation involved in kidney development	GO:0035850	FALSE	2.7642e-05	4.55843	46	172	7	26944	PODXL,PTPRO,NPHS1,IQGAP1,CD34,LAMB2,CD24A
GO:BP	organonitrogen compound metabolic process	GO:1901564	FALSE	2.80109e-05	4.55267	5744	172	69	26944	DAG1,VEGFA,PLOD2,PCSK6,FUS,PTPRO,ENPEP,NEDD4,CCND1,PLAT,NSF,DPP4,SERPINE2,IGFBP5,ITGAV,CCN2,GPC3,MGAT5,MYLK,ACPP,CADM4,TIMP3,GSN,NOX4,LOXL2,GALNT10,AGRN,IQGAP1,PDGFRB,APP,ACSL4,EPAS1,CSNK1A1,TGFBR2,KDR,HTRA1,YWHAE,MSI2,PLAU,SH3BGRL,SIRPA,TNS2,CLTC,SDCBP,HEG1,DUSP3,RARRES2,C1S1,KIRREL,PAM,RAPGEF3,PECAM1,CD24A,APLP1,PTPRB,ZFP36L2,SGK1,BMPR2,COMT,SERPINB6B,RAB1A,TAPBP,LARS2,CHMP4B,PLPP1,NPTN,LRPPRC,…
GO:BP	epithelial cell proliferation	GO:0050673	FALSE	3.00905e-05	4.52157	489	172	17	26944	CDKN1C,VEGFA,ENPEP,CCND1,CXCL12,FGFBP1,IGFBP5,GPC3,HNF1B,LOXL2,CD34,HSPG2,KDR,HTRA1,PLAU,PTN,BMPR2
GO:BP	MAPK cascade	GO:0000165	FALSE	3.08666e-05	4.51051	758	172	21	26944	DAG1,VEGFA,CXCL12,NPHS1,ITGAV,CCN2,GNAI2,LBH,TIMP3,GSN,NOX4,IQGAP1,PDGFRB,APP,KDR,YWHAE,SIRPA,DUSP3,CD24A,ZFP36L2,NPTN
GO:BP	regulation of neuron projection development	GO:0010975	FALSE	3.52839e-05	4.45242	558	172	18	26944	SEMA3G,VEGFA,NEDD4,CXCL12,H2-D1,SERPINE2,DPYSL2,AGRN,IQGAP1,ITGA3,ACTR2,HNRNPK,PTN,CD24A,SGK1,BMPR2,NPTN,SEMA5A
GO:BP	regulation of cell-substrate adhesion	GO:0010810	FALSE	3.59923e-05	4.44379	222	172	12	26944	DAG1,VEGFA,ACTN4,PDPN,NID1,IQGAP1,ITGA3,KDR,PLAU,DUSP3,PTN,ARPC2
GO:BP	leukocyte migration	GO:0050900	FALSE	3.84114e-05	4.41554	378	172	15	26944	PODXL,VEGFA,CXCL13,PTPRO,CXCL12,DPP4,APP,ITGA3,CD34,WASL,SIRPA,PTN,RARRES2,PECAM1,CD24A
GO:BP	cellular component assembly	GO:0022607	FALSE	4.26347e-05	4.37024	4098	172	55	26944	PODXL,DAG1,VEGFA,TMOD3,ACTN4,CALD1,CXCL13,FUS,PTPRO,CXCL12,NPHS1,ITGAV,CCN2,SYNPO,TNS3,ACTN1,MYLK,GSN,NOX4,HNF1B,SPTAN1,AGRN,IQGAP1,PDGFRB,APP,CSNK1A1,CD34,KDR,ARHGAP24,EML2,EHD3,LAMB2,WASL,ACTR2,CLTC,SDCBP,VDAC2,DUSP3,KIRREL,RAPGEF3,ARPC2,COTL1,PECAM1,CD24A,SPTBN1,IQGAP2,TJP1,SGK1,MYOM2,ARHGAP28,RAB1A,TAPBP,CHMP4B,NPTN,RPS27RT
GO:BP	negative regulation of cell population proliferation	GO:0008285	FALSE	4.27002e-05	4.36957	701	172	20	26944	CDKN1C,PDPN,CXCL12,NPR3,ADM,SERPINE2,IGFBP5,GPC3,TIMP3,NOX4,APP,TGFBR2,HSPG2,WT1,TNS2,PTN,CD24A,BMPR2,COMT,BTG1
GO:BP	response to decreased oxygen levels	GO:0036293	FALSE	4.56809e-05	4.34027	383	172	15	26944	VEGFA,PLOD2,PLAT,CXCL12,DPP4,ADM,LOXL2,EPAS1,HSPG2,KDR,PLAU,RAD21,CD24A,COMT,GNB1
GO:BP	positive regulation of cell projection organization	GO:0031346	FALSE	4.6192e-05	4.33543	442	172	16	26944	VEGFA,CXCL12,SERPINE2,AGRN,IQGAP1,ITGA3,WASL,ACTR2,HNRNPK,PTN,ARPC2,CD24A,SGK1,BMPR2,NPTN,SEMA5A
GO:BP	regulation of cellular localization	GO:0060341	FALSE	4.79344e-05	4.31935	1086	172	25	26944	DAG1,VEGFA,NEDD4,RIPOR1,GPC3,GSN,MIDN,AGRN,IQGAP1,APP,ITGA3,ACSL4,YWHAE,LAMP1,WASL,CLTC,HNRNPK,PTN,RAPGEF3,ARPC2,PECAM1,SPTBN1,SGK1,IFI27,NPTN
GO:BP	Rho protein signal transduction	GO:0007266	FALSE	4.95279e-05	4.30515	143	172	10	26944	PDPN,RIPOR1,TNS3,PDGFRB,ITGA3,CSNK1A1,ARHGEF12,HEG1,PECAM1,SRGAP1
GO:BP	positive regulation of cellular metabolic process	GO:0031325	FALSE	4.993e-05	4.30164	3434	172	49	26944	CDKN1C,VEGFA,ACTN4,SRSF5,FUS,CCND1,H2-Q7,H2-D1,MAF,CCN2,HNRNPA1,GNAI2,TCF21,LBH,ACTN1,HNRNPA0,GSN,NOX4,HNF1B,AGRN,IQGAP1,PDGFRB,APP,PLAC8,ITGA3,EPAS1,TGFBR2,CD34,KDR,WT1,WASL,PLAU,SH3BGRL,ACTR2,SDCBP,PBX1,HEG1,HNRNPK,RARRES2,RAPGEF3,PECAM1,RAD21,CD24A,SPTBN1,ZFP36L2,BMPR2,COMT,RAB1A,NPTN
GO:BP	response to oxygen levels	GO:0070482	FALSE	5.39687e-05	4.26786	447	172	16	26944	VEGFA,PLOD2,PLAT,PDPN,CXCL12,DPP4,ADM,LOXL2,EPAS1,HSPG2,KDR,PLAU,RAD21,CD24A,COMT,GNB1
GO:BP	endothelial cell migration	GO:0043542	FALSE	5.58519e-05	4.25296	231	172	12	26944	VEGFA,CXCL13,CXCL12,FGFBP1,DPP4,ITGAV,FSTL1,TNS3,LOXL2,KDR,PTN,PECAM1
GO:BP	regulation of actin filament polymerization	GO:0030833	FALSE	6.44239e-05	4.19095	147	172	10	26944	TMOD3,NPHS1,GSN,SPTAN1,KIRREL,ARPC2,COTL1,PECAM1,SPTBN1,ARHGAP28
GO:BP	regulation of protein kinase activity	GO:0045859	FALSE	7.02749e-05	4.1532	190	172	11	26944	VEGFA,PTPRO,CCND1,NOX4,AGRN,IQGAP1,PDGFRB,HEG1,DUSP3,CD24A,PTPRB
GO:BP	regulation of macromolecule biosynthetic process	GO:0010556	FALSE	7.7958e-05	4.10814	5506	172	66	26944	CDKN1C,VEGFA,ACTN4,SRSF5,FUS,NEDD4,CCND1,PLAT,H2-Q7,H2-D1,MAF,SERPINE2,IGFBP5,ITGAV,CCN2,HNRNPA1,TCF21,LBH,ACTN1,HNRNPA0,AHNAK,GSN,NOX4,HNF1B,LOXL2,AGRN,IQGAP1,PDGFRB,APP,LRRFIP1,PLAC8,ITGA3,EPAS1,CD59A,HNRNPL,TGFBR2,CD34,ILDR2,KDR,WT1,MSI2,WASL,PLAU,SH3BGRL,SIRPA,ACTR2,DDX5,CLTC,SDCBP,PBX1,HEG1,HNRNPK,PAM,RAPGEF3,RAD21,CD24A,APLP1,SPTBN1,ZFP36L2,BMPR2,RAB1A,TAPBP,IFI27,NPTN,LRPPRC,DAP
GO:BP	regulation of growth	GO:0040008	FALSE	8.09396e-05	4.09184	658	172	19	26944	SEMA3G,VEGFA,CXCL12,SERPINE2,IGFBP5,GPC3,SELENOP,HNF1B,AGRN,APP,PLAC8,ACSL4,TGFBR2,WT1,SDCBP,HNRNPK,SGK1,BMPR2,SEMA5A
GO:BP	cell-cell signaling	GO:0007267	FALSE	8.35313e-05	4.07815	1734	172	32	26944	DAG1,CXCL13,PTPRO,NEDD4,CCND1,PLAT,CXCL12,FGFBP1,SERPINE2,ITGAV,GPC3,GNAI2,SYNPO,NID1,HNF1B,MIDN,AGRN,DKK2,APP,ITGA3,ACSL4,CSNK1A1,CD34,ILDR2,KDR,HNRNPK,PTN,CD24A,COMT,RAB3B,RAB1A,NPTN
GO:BP	regulation of phosphate metabolic process	GO:0019220	FALSE	9.0919e-05	4.04135	1041	172	24	26944	CDKN1C,VEGFA,PTPRO,CCND1,CCN2,CADM4,NOX4,AGRN,IQGAP1,PDGFRB,APP,KDR,YWHAE,SIRPA,SDCBP,HEG1,DUSP3,RARRES2,KIRREL,RAPGEF3,PECAM1,CD24A,PTPRB,NPTN
GO:BP	positive regulation of axon extension involved in axon guidance	GO:0048842	FALSE	9.21532e-05	4.03549	7	172	4	26944	VEGFA,CXCL12,BMPR2,SEMA5A
GO:BP	regulation of phosphorus metabolic process	GO:0051174	FALSE	9.25586e-05	4.03358	1042	172	24	26944	CDKN1C,VEGFA,PTPRO,CCND1,CCN2,CADM4,NOX4,AGRN,IQGAP1,PDGFRB,APP,KDR,YWHAE,SIRPA,SDCBP,HEG1,DUSP3,RARRES2,KIRREL,RAPGEF3,PECAM1,CD24A,PTPRB,NPTN
GO:BP	phosphorylation	GO:0016310	FALSE	9.58936e-05	4.01821	1470	172	29	26944	CDKN1C,VEGFA,PTPRO,CCND1,CCN2,MYLK,CADM4,NOX4,AGRN,IQGAP1,PDGFRB,APP,CSNK1A1,TGFBR2,KDR,PLAU,SIRPA,SDCBP,HEG1,DUSP3,RARRES2,KIRREL,RAPGEF3,PECAM1,CD24A,PTPRB,SGK1,BMPR2,NPTN
GO:BP	actin polymerization or depolymerization	GO:0008154	FALSE	9.66101e-05	4.01498	196	172	11	26944	TMOD3,NPHS1,GSN,SPTAN1,WASL,KIRREL,ARPC2,COTL1,PECAM1,SPTBN1,ARHGAP28
GO:BP	regulation of catalytic activity	GO:0050790	FALSE	0.000104657	3.98023	533	172	17	26944	VEGFA,CXCL13,PTPRO,CCND1,TIMP3,NOX4,AGRN,IQGAP1,PDGFRB,HEG1,DUSP3,RAPGEF3,CD24A,PTPRB,IQGAP2,SERPINB6B,BTG1
GO:BP	regulation of protein phosphorylation	GO:0001932	FALSE	0.000107926	3.96687	816	172	21	26944	VEGFA,PTPRO,CCND1,CCN2,CADM4,NOX4,AGRN,IQGAP1,PDGFRB,APP,KDR,SIRPA,HEG1,DUSP3,RARRES2,KIRREL,RAPGEF3,PECAM1,CD24A,PTPRB,NPTN
GO:BP	ERK1 and ERK2 cascade	GO:0070371	FALSE	0.000111823	3.95147	352	172	14	26944	VEGFA,CXCL12,ITGAV,CCN2,GNAI2,TIMP3,NOX4,PDGFRB,APP,KDR,SIRPA,DUSP3,ZFP36L2,NPTN
GO:BP	morphogenesis of an epithelium	GO:0002009	FALSE	0.000113418	3.94532	536	172	17	26944	PODXL,DAG1,VEGFA,PDPN,CXCL12,ADM,IGFBP5,GPC3,TCF21,FAT1,HNF1B,TGFBR2,KDR,ARHGAP24,WT1,CLIC4,PBX1
GO:BP	response to chemical	GO:0042221	FALSE	0.000115736	3.93653	5561	172	66	26944	SEMA3G,DAG1,VEGFA,ACTN4,CXCL13,SRSF5,FUS,PTPRO,NEDD4,CCND1,H2-Q7,CXCL12,DPP4,ADM,RIPOR1,IGFBP5,ITGAV,SELENOP,HNRNPA1,GNAI2,TCF21,LBH,MYLK,HNRNPA0,TIMP3,GSN,NOX4,HNF1B,LOXL2,AGRN,IQGAP1,PDGFRB,APP,ITGA3,EPAS1,CSNK1A1,TGFBR2,LSP1,HSPG2,ILDR2,KDR,WT1,WASL,CLIC4,SIRPA,ACTR2,TNS2,DDX5,DUSP3,HNRNPK,PTN,RARRES2,PAM,RAPGEF3,ARPC2,CD24A,APLP1,TJP1,ZFP36L2,SGK1,BMPR2,COMT,SERPINB6B,BTG1,GNB1,SEMA5A
GO:BP	positive regulation of cellular component biogenesis	GO:0044089	FALSE	0.000116484	3.93373	537	172	17	26944	DAG1,VEGFA,CXCL13,NPHS1,CCN2,SYNPO,NOX4,AGRN,IQGAP1,KDR,WASL,ACTR2,SDCBP,KIRREL,RAPGEF3,ARPC2,CD24A
GO:BP	cell growth	GO:0016049	FALSE	0.000116484	3.93373	537	172	17	26944	SEMA3G,VEGFA,CXCL12,SERPINE2,IGFBP5,IQGAP1,APP,ALCAM,ACSL4,TGFBR2,WT1,LAMB2,SDCBP,HNRNPK,SGK1,BMPR2,SEMA5A
GO:BP	regulation of protein localization	GO:0032880	FALSE	0.000121811	3.91431	977	172	23	26944	DAG1,VEGFA,RIPOR1,GPC3,GSN,MIDN,AGRN,IQGAP1,APP,ITGA3,ACSL4,YWHAE,WASL,CLTC,HNRNPK,PTN,RAPGEF3,ARPC2,PECAM1,SPTBN1,SGK1,IFI27,NPTN
GO:BP	positive regulation of macromolecule metabolic process	GO:0010604	FALSE	0.000129951	3.88622	3427	172	48	26944	CDKN1C,VEGFA,ACTN4,SRSF5,FUS,NEDD4,CCND1,H2-Q7,H2-D1,NSF,MAF,CCN2,GPC3,HNRNPA1,TCF21,LBH,ACTN1,HNRNPA0,GSN,NOX4,HNF1B,AGRN,IQGAP1,PDGFRB,APP,PLAC8,ITGA3,EPAS1,CSNK1A1,CD34,KDR,WT1,WASL,SH3BGRL,ACTR2,PBX1,HEG1,HNRNPK,RARRES2,RAPGEF3,PECAM1,RAD21,CD24A,SPTBN1,ZFP36L2,BMPR2,RAB1A,NPTN
GO:BP	axon guidance	GO:0007411	FALSE	0.000132849	3.87664	250	172	12	26944	SEMA3G,DAG1,VEGFA,PTPRO,CXCL12,AGRN,APP,ALCAM,LAMB2,BMPR2,NPTN,SEMA5A
GO:BP	neuron projection guidance	GO:0097485	FALSE	0.000132849	3.87664	250	172	12	26944	SEMA3G,DAG1,VEGFA,PTPRO,CXCL12,AGRN,APP,ALCAM,LAMB2,BMPR2,NPTN,SEMA5A
GO:BP	negative regulation of protein-containing complex assembly	GO:0031333	FALSE	0.000143699	3.84255	160	172	10	26944	TMOD3,GSN,SPTAN1,CSNK1A1,EML2,VDAC2,ARPC2,PECAM1,SPTBN1,SGK1
GO:BP	extracellular matrix organization	GO:0030198	FALSE	0.000145205	3.83802	304	172	13	26944	DAG1,COL4A4,PDPN,NPHS1,DPP4,CCN2,NID1,LOXL2,APP,WT1,LAMB2,APLP2,APLP1
GO:BP	external encapsulating structure organization	GO:0045229	FALSE	0.000145205	3.83802	304	172	13	26944	DAG1,COL4A4,PDPN,NPHS1,DPP4,CCN2,NID1,LOXL2,APP,WT1,LAMB2,APLP2,APLP1
GO:BP	regulation of kinase activity	GO:0043549	FALSE	0.00014522	3.83797	204	172	11	26944	VEGFA,PTPRO,CCND1,NOX4,AGRN,IQGAP1,PDGFRB,HEG1,DUSP3,CD24A,PTPRB
GO:BP	protein phosphorylation	GO:0006468	FALSE	0.000147294	3.83181	1236	172	26	26944	VEGFA,PTPRO,CCND1,CCN2,MYLK,CADM4,NOX4,AGRN,IQGAP1,PDGFRB,APP,CSNK1A1,TGFBR2,KDR,SIRPA,HEG1,DUSP3,RARRES2,KIRREL,RAPGEF3,PECAM1,CD24A,PTPRB,SGK1,BMPR2,NPTN
GO:BP	cellular component biogenesis	GO:0044085	FALSE	0.000149344	3.82581	4368	172	56	26944	PODXL,DAG1,VEGFA,TMOD3,ACTN4,CALD1,CXCL13,FUS,PTPRO,CXCL12,NPHS1,SERPINE2,ITGAV,CCN2,SYNPO,TNS3,ACTN1,MYLK,GSN,NOX4,HNF1B,SPTAN1,AGRN,IQGAP1,PDGFRB,APP,CSNK1A1,CD34,KDR,ARHGAP24,EML2,EHD3,LAMB2,WASL,ACTR2,CLTC,SDCBP,VDAC2,DUSP3,KIRREL,RAPGEF3,ARPC2,COTL1,PECAM1,CD24A,SPTBN1,IQGAP2,TJP1,SGK1,MYOM2,ARHGAP28,RAB1A,TAPBP,CHMP4B,NPTN,RPS27RT
GO:BP	extracellular structure organization	GO:0043062	FALSE	0.000156665	3.80503	306	172	13	26944	DAG1,COL4A4,PDPN,NPHS1,DPP4,CCN2,NID1,LOXL2,APP,WT1,LAMB2,APLP2,APLP1
GO:BP	receptor-mediated endocytosis	GO:0006898	FALSE	0.000157905	3.8016	254	172	12	26944	VEGFA,NEDD4,NSF,ADM,ITGAV,APP,TGFBR2,CAP1,WASL,CLTC,SDCBP,HNRNPK
GO:BP	lung alveolus development	GO:0048286	FALSE	0.000164321	3.78431	59	172	7	26944	VEGFA,PDPN,IGFBP5,TNS3,TCF21,KDR,BMPR2
GO:BP	vesicle-mediated transport	GO:0016192	FALSE	0.000187209	3.72767	1517	172	29	26944	VEGFA,ACTN4,NEDD4,NSF,ADM,PROS1,ITGAV,GPC3,DPYSL2,GNAI2,GSN,APP,TGFBR2,CAP1,EHD3,LAMP1,WASL,SIRPA,CLTC,SDCBP,HNRNPK,MYO1D,PECAM1,CD24A,APLP1,SPTBN1,RAB3B,RAB1A,CHMP4B
GO:BP	regulation of actin polymerization or depolymerization	GO:0008064	FALSE	0.000191897	3.71693	165	172	10	26944	TMOD3,NPHS1,GSN,SPTAN1,KIRREL,ARPC2,COTL1,PECAM1,SPTBN1,ARHGAP28
GO:BP	renal system process	GO:0003014	FALSE	0.000206572	3.68493	126	172	9	26944	PTPRO,NPR3,ADM,GNAI2,GSN,ITGA3,CD34,KIRREL,COMT
GO:BP	eye development	GO:0001654	FALSE	0.000212709	3.67221	431	172	15	26944	CDKN1C,VEGFA,NES,MAF,FAT1,PDGFRB,TGFBR2,KDR,LAMB2,CLIC4,PBX1,PTN,MYOM2,BMPR2,GNB1
GO:BP	regulation of actin filament length	GO:0030832	FALSE	0.000214841	3.66788	167	172	10	26944	TMOD3,NPHS1,GSN,SPTAN1,KIRREL,ARPC2,COTL1,PECAM1,SPTBN1,ARHGAP28
GO:BP	animal organ morphogenesis	GO:0009887	FALSE	0.000227453	3.64311	1094	172	24	26944	DAG1,VEGFA,CLIC5,NEDD4,ADM,IGFBP5,ITGAV,CCN2,GPC3,TCF21,MYLK,FAT1,HNF1B,PDGFRB,TGFBR2,CD34,KDR,WT1,LAMB2,PLAU,PBX1,HEG1,PTN,BMPR2
GO:BP	visual system development	GO:0150063	FALSE	0.000232568	3.63345	434	172	15	26944	CDKN1C,VEGFA,NES,MAF,FAT1,PDGFRB,TGFBR2,KDR,LAMB2,CLIC4,PBX1,PTN,MYOM2,BMPR2,GNB1
GO:BP	regulation of cell-cell adhesion	GO:0022407	FALSE	0.000236204	3.62671	498	172	16	26944	PODXL,VEGFA,CXCL13,PDPN,H2-Q7,CXCL12,H2-D1,DPP4,SERPINE2,CD59A,TGFBR2,ILDR2,SIRPA,DUSP3,CD24A,TJP1
GO:BP	regulation of cellular biosynthetic process	GO:0031326	FALSE	0.000236354	3.62644	5663	172	66	26944	CDKN1C,VEGFA,ACTN4,SRSF5,FUS,NEDD4,CCND1,PLAT,H2-Q7,H2-D1,MAF,SERPINE2,IGFBP5,ITGAV,CCN2,HNRNPA1,TCF21,LBH,ACTN1,HNRNPA0,AHNAK,GSN,NOX4,HNF1B,LOXL2,AGRN,IQGAP1,PDGFRB,APP,LRRFIP1,PLAC8,ITGA3,EPAS1,CD59A,HNRNPL,TGFBR2,CD34,ILDR2,KDR,WT1,MSI2,WASL,PLAU,SH3BGRL,SIRPA,ACTR2,DDX5,CLTC,SDCBP,PBX1,HEG1,HNRNPK,PAM,RAPGEF3,RAD21,CD24A,APLP1,SPTBN1,ZFP36L2,BMPR2,RAB1A,TAPBP,IFI27,NPTN,LRPPRC,DAP
GO:BP	neuron projection extension involved in neuron projection guidance	GO:1902284	FALSE	0.00024083	3.61829	38	172	6	26944	SEMA3G,VEGFA,CXCL12,ALCAM,BMPR2,SEMA5A
GO:BP	axon extension involved in axon guidance	GO:0048846	FALSE	0.00024083	3.61829	38	172	6	26944	SEMA3G,VEGFA,CXCL12,ALCAM,BMPR2,SEMA5A
GO:BP	camera-type eye development	GO:0043010	FALSE	0.000242915	3.61455	375	172	14	26944	CDKN1C,VEGFA,NES,MAF,FAT1,PDGFRB,TGFBR2,KDR,LAMB2,CLIC4,PTN,MYOM2,BMPR2,GNB1
GO:BP	positive regulation of smooth muscle cell migration	GO:0014911	FALSE	0.000260842	3.58362	63	172	7	26944	IGFBP5,NOX4,IQGAP1,PDGFRB,PLAU,RAPGEF3,ARPC2
GO:BP	sensory system development	GO:0048880	FALSE	0.000269429	3.56956	439	172	15	26944	CDKN1C,VEGFA,NES,MAF,FAT1,PDGFRB,TGFBR2,KDR,LAMB2,CLIC4,PBX1,PTN,MYOM2,BMPR2,GNB1
GO:BP	negative regulation of cytoskeleton organization	GO:0051494	FALSE	0.00028307	3.54811	172	172	10	26944	TMOD3,GSN,SPTAN1,EML2,ARPC2,PECAM1,SPTBN1,TJP1,SGK1,ARHGAP28
GO:BP	negative regulation of supramolecular fiber organization	GO:1902904	FALSE	0.00028307	3.54811	172	172	10	26944	TMOD3,GSN,SPTAN1,EML2,ARPC2,PECAM1,SPTBN1,TJP1,SGK1,ARHGAP28
GO:BP	muscle cell differentiation	GO:0042692	FALSE	0.000311505	3.50653	444	172	15	26944	VEGFA,TMOD3,ACTN4,CXCL12,NPHS1,ADM,IGFBP5,ACTN1,NOX4,NID1,PDGFRB,LAMB2,MYOF,MYOM2,BMPR2
GO:BP	regulation of biosynthetic process	GO:0009889	FALSE	0.000317087	3.49882	5706	172	66	26944	CDKN1C,VEGFA,ACTN4,SRSF5,FUS,NEDD4,CCND1,PLAT,H2-Q7,H2-D1,MAF,SERPINE2,IGFBP5,ITGAV,CCN2,HNRNPA1,TCF21,LBH,ACTN1,HNRNPA0,AHNAK,GSN,NOX4,HNF1B,LOXL2,AGRN,IQGAP1,PDGFRB,APP,LRRFIP1,PLAC8,ITGA3,EPAS1,CD59A,HNRNPL,TGFBR2,CD34,ILDR2,KDR,WT1,MSI2,WASL,PLAU,SH3BGRL,SIRPA,ACTR2,DDX5,CLTC,SDCBP,PBX1,HEG1,HNRNPK,PAM,RAPGEF3,RAD21,CD24A,APLP1,SPTBN1,ZFP36L2,BMPR2,RAB1A,TAPBP,IFI27,NPTN,LRPPRC,DAP
GO:BP	developmental growth involved in morphogenesis	GO:0060560	FALSE	0.000318227	3.49726	271	172	12	26944	SEMA3G,VEGFA,CXCL12,HNF1B,IQGAP1,APP,ALCAM,TGFBR2,LAMB2,HNRNPK,BMPR2,SEMA5A
GO:BP	reproduction	GO:0000003	FALSE	0.000405614	3.39189	1859	172	32	26944	CDKN1C,VEGFA,CCND1,PLAT,H2-Q7,CXCL12,ADM,SERPINE2,IGFBP5,ITGAV,SELENOP,TCF21,HNF1B,APP,ITGA3,ACSL4,HSPG2,KDR,WT1,LAMP1,CLIC4,ACTR2,VDAC2,PBX1,HNRNPK,PTN,APLP2,BMPR2,COMT,SERPINB6B,RAB1A,BTG1
GO:BP	positive regulation of intracellular signal transduction	GO:1902533	FALSE	0.000437273	3.35925	1050	172	23	26944	VEGFA,ACTN4,NEDD4,CXCL12,IGFBP5,ITGAV,CCN2,GNAI2,TNS3,SERINC3,GSN,NOX4,AGRN,IQGAP1,PDGFRB,APP,CSNK1A1,TGFBR2,KDR,DDX5,CD24A,BMPR2,NPTN
GO:BP	regulation of gene expression	GO:0010468	FALSE	0.000467784	3.32995	5382	172	63	26944	CDKN1C,VEGFA,ACTN4,SRSF5,FUS,NEDD4,CCND1,PLAT,H2-Q7,H2-D1,MAF,SERPINE2,IGFBP5,ITGAV,CCN2,HNRNPA1,TCF21,LBH,ACTN1,HNRNPA0,AHNAK,GSN,HNF1B,LOXL2,AGRN,IQGAP1,APP,LRRFIP1,PLAC8,ITGA3,EPAS1,CD59A,HNRNPL,TGFBR2,CD34,ILDR2,KDR,WT1,MSI2,WASL,PLAU,SH3BGRL,SIRPA,ACTR2,DDX5,SDCBP,PBX1,HEG1,HNRNPK,PAM,RAPGEF3,RAD21,CD24A,APLP1,SPTBN1,ZFP36L2,BMPR2,RAB1A,TAPBP,IFI27,NPTN,LRPPRC,DAP
GO:BP	blood circulation	GO:0008015	FALSE	0.000544529	3.26398	530	172	16	26944	VEGFA,PTPRO,ENPEP,NPR3,ADM,CCN2,GSN,AGRN,APP,EPAS1,ARHGEF12,KDR,EHD3,RARRES2,TJP1,BMPR2
GO:BP	transmembrane receptor protein tyrosine kinase signaling pathway	GO:0007169	FALSE	0.000545214	3.26343	599	172	17	26944	VEGFA,NEDD4,PLAT,FGFBP1,IGFBP5,CCN2,GNAI2,CADM4,IQGAP1,PDGFRB,CD59A,KDR,TNS2,DUSP3,MYOF,RARRES2,NPTN
GO:BP	cell junction assembly	GO:0034329	FALSE	0.00065994	3.1805	471	172	15	26944	VEGFA,ACTN4,PTPRO,NPHS1,ITGAV,ACTN1,AGRN,IQGAP1,APP,KDR,SDCBP,DUSP3,PECAM1,TJP1,NPTN
GO:BP	cellular localization	GO:0051641	FALSE	0.000664796	3.17731	3502	172	47	26944	DAG1,VEGFA,CLIC5,ACTN4,NEDD4,NPHS1,NSF,RIPOR1,ITGAV,GPC3,DPYSL2,HNRNPA1,GSN,HNF1B,MIDN,SSR3,AGRN,IQGAP1,APP,ITGA3,ACSL4,ILDR2,CAVIN1,YWHAE,EHD3,LAMP1,WASL,ACTR2,CLTC,SDCBP,HEG1,HNRNPK,PTN,MYO1D,RAPGEF3,ARPC2,PECAM1,RAD21,CD24A,SPTBN1,TJP1,SGK1,RAB3B,RAB1A,IFI27,CHMP4B,NPTN
GO:BP	regulation of small GTPase mediated signal transduction	GO:0051056	FALSE	0.000683475	3.16528	238	172	11	26944	RIPOR1,ITGAV,TNS3,CADM4,AGRN,PDGFRB,ITGA3,CSNK1A1,ARHGAP24,HEG1,ARHGAP28
GO:BP	mesenchyme development	GO:0060485	FALSE	0.000846536	3.07235	297	172	12	26944	SEMA3G,DAG1,VEGFA,NEDD4,PDPN,TCF21,TIMP3,LOXL2,TGFBR2,DDX5,SDCBP,BMPR2
GO:BP	axon development	GO:0061564	FALSE	0.000847953	3.07163	548	172	16	26944	SEMA3G,DAG1,VEGFA,PTPRO,CXCL12,TSPAN2,AGRN,APP,ALCAM,LAMB2,PTN,APLP2,APLP1,BMPR2,NPTN,SEMA5A
GO:BP	response to hormone	GO:0009725	FALSE	0.000866539	3.06221	1008	172	22	26944	DAG1,SRSF5,NEDD4,CCND1,CXCL12,ADM,IGFBP5,GNAI2,TCF21,LBH,TIMP3,IQGAP1,ITGA3,WT1,TNS2,DDX5,HNRNPK,RARRES2,CD24A,ZFP36L2,SGK1,BTG1
GO:BP	smooth muscle cell migration	GO:0014909	FALSE	0.000919626	3.03639	110	172	8	26944	PLAT,IGFBP5,NOX4,IQGAP1,PDGFRB,PLAU,RAPGEF3,ARPC2
GO:BP	tissue remodeling	GO:0048771	FALSE	0.000947523	3.02341	196	172	10	26944	VEGFA,NPR3,IGFBP5,ITGAV,TNS3,NOX4,EPAS1,PTN,CD24A,BMPR2
GO:BP	regulation of transferase activity	GO:0051338	FALSE	0.000987127	3.00563	247	172	11	26944	VEGFA,PTPRO,CCND1,NOX4,AGRN,IQGAP1,PDGFRB,HEG1,DUSP3,CD24A,PTPRB
GO:BP	regulation of multicellular organismal development	GO:2000026	FALSE	0.000999625	3.00016	1550	172	28	26944	SEMA3G,CDKN1C,DAG1,VEGFA,CCND1,CXCL12,ADM,MAF,SERPINE2,CCN2,LOXL2,AGRN,CD59A,TGFBR2,CD34,KDR,ACTR2,HNRNPK,PTN,RAPGEF3,CD24A,TJP1,ZFP36L2,SGK1,BMPR2,NPTN,BTG1,SEMA5A
GO:BP	regulation of protein modification process	GO:0031399	FALSE	0.00101261	2.99456	1102	172	23	26944	VEGFA,PTPRO,CCND1,CCN2,CADM4,NOX4,AGRN,IQGAP1,PDGFRB,APP,EPAS1,KDR,YWHAE,SIRPA,HEG1,DUSP3,RARRES2,KIRREL,RAPGEF3,PECAM1,CD24A,PTPRB,NPTN
GO:BP	epithelial tube morphogenesis	GO:0060562	FALSE	0.00109904	2.95899	363	172	13	26944	PODXL,DAG1,VEGFA,CXCL12,ADM,GPC3,TCF21,HNF1B,TGFBR2,KDR,WT1,CLIC4,PBX1
GO:BP	regulation of transport	GO:0051049	FALSE	0.00110751	2.95565	1749	172	30	26944	VEGFA,ACTN4,NEDD4,CXCL12,NPR3,NSF,PROS1,RIPOR1,SERPINE2,ITGAV,GPC3,DPYSL2,GNAI2,MYLK,MIDN,AGRN,PDGFRB,APP,ACSL4,YWHAE,EHD3,LAMP1,WASL,SIRPA,SDCBP,HNRNPK,RAPGEF3,SGK1,RAB3B,IFI27
GO:BP	reproductive process	GO:0022414	FALSE	0.00115212	2.9385	1850	172	31	26944	CDKN1C,VEGFA,CCND1,PLAT,H2-Q7,CXCL12,ADM,SERPINE2,IGFBP5,ITGAV,TCF21,HNF1B,APP,ITGA3,ACSL4,HSPG2,KDR,WT1,LAMP1,CLIC4,ACTR2,VDAC2,PBX1,HNRNPK,PTN,APLP2,BMPR2,COMT,SERPINB6B,RAB1A,BTG1
GO:BP	regulation of cell-cell adhesion mediated by integrin	GO:0033632	FALSE	0.00127115	2.8958	12	172	4	26944	PODXL,CXCL13,DPP4,CD24A
GO:BP	podocyte development	GO:0072015	FALSE	0.00127115	2.8958	12	172	4	26944	PODXL,NPHS1,IQGAP1,LAMB2
GO:BP	vascular endothelial growth factor receptor signaling pathway	GO:0048010	FALSE	0.00130113	2.88568	50	172	6	26944	VEGFA,NEDD4,CADM4,CD59A,KDR,MYOF
GO:BP	actomyosin structure organization	GO:0031032	FALSE	0.00155988	2.80691	207	172	10	26944	TMOD3,CCN2,NOX4,IQGAP1,PDGFRB,RAPGEF3,IQGAP2,TJP1,MYOM2,ARHGAP28
GO:BP	immune system process	GO:0002376	FALSE	0.0015851	2.79994	2819	172	40	26944	PODXL,VEGFA,TMOD3,CXCL13,PTPRO,NEDD4,PDPN,H2-Q7,CXCL12,H2-D1,DPP4,ADM,ITGAV,SERINC3,TCF21,GSN,APP,ALCAM,ITGA3,EPAS1,CD59A,CSNK1A1,TGFBR2,CD34,ILDR2,YWHAE,LAMP1,WASL,SIRPA,ACTR2,PBX1,DUSP3,PTN,RARRES2,C1S1,PECAM1,CD24A,ZFP36L2,RAB3B,TAPBP
GO:BP	cell adhesion mediated by integrin	GO:0033627	FALSE	0.00161898	2.79076	82	172	7	26944	PODXL,CXCL13,DPP4,ITGAV,ITGA3,PLAU,CD24A
GO:BP	multi-organism reproductive process	GO:0044703	FALSE	0.00176195	2.75401	262	172	11	26944	VEGFA,H2-Q7,ADM,SERPINE2,IGFBP5,ITGA3,ACSL4,HSPG2,PTN,BMPR2,COMT
GO:BP	negative regulation of response to external stimulus	GO:0032102	FALSE	0.00178916	2.74735	443	172	14	26944	SEMA3G,CXCL13,PLAT,H2-Q7,H2-D1,DPP4,PROS1,SERPINE2,HTRA1,PLAU,SIRPA,DUSP3,CD24A,SEMA5A
GO:BP	glomerular epithelial cell development	GO:0072310	FALSE	0.00182696	2.73827	13	172	4	26944	PODXL,NPHS1,IQGAP1,LAMB2
GO:BP	lymph vessel development	GO:0001945	FALSE	0.00208712	2.68045	30	172	5	26944	VEGFA,PDPN,KDR,HEG1,BMPR2
GO:BP	protein depolymerization	GO:0051261	FALSE	0.00215483	2.66659	123	172	8	26944	TMOD3,NES,CCN2,GSN,SPTAN1,ARPC2,SPTBN1,SGK1
GO:BP	multi-multicellular organism process	GO:0044706	FALSE	0.00219773	2.65803	268	172	11	26944	VEGFA,H2-Q7,ADM,SERPINE2,IGFBP5,ITGA3,ACSL4,HSPG2,PTN,BMPR2,COMT
GO:BP	regulation of endocytosis	GO:0030100	FALSE	0.00232612	2.63337	327	172	12	26944	VEGFA,ACTN4,NEDD4,NSF,PROS1,ITGAV,GPC3,APP,WASL,SIRPA,SDCBP,HNRNPK
GO:BP	actin filament bundle assembly	GO:0051017	FALSE	0.00235803	2.62745	168	172	9	26944	ACTN4,CALD1,CCN2,SYNPO,ACTN1,NOX4,RAPGEF3,TJP1,ARHGAP28
GO:BP	regulation of ERK1 and ERK2 cascade	GO:0070372	FALSE	0.00240123	2.61957	328	172	12	26944	VEGFA,CXCL12,CCN2,GNAI2,TIMP3,NOX4,PDGFRB,APP,KDR,SIRPA,DUSP3,NPTN
GO:BP	regulation of anatomical structure morphogenesis	GO:0022603	FALSE	0.00241799	2.61655	904	172	20	26944	SEMA3G,DAG1,VEGFA,NEDD4,PDPN,CXCL12,ADM,CD59A,TGFBR2,CD34,KDR,ACTR2,HNRNPK,PTN,RAPGEF3,TJP1,SGK1,BMPR2,BTG1,SEMA5A
GO:BP	muscle cell migration	GO:0014812	FALSE	0.00243449	2.61359	125	172	8	26944	PLAT,IGFBP5,NOX4,IQGAP1,PDGFRB,PLAU,RAPGEF3,ARPC2
GO:BP	positive regulation of protein localization	GO:1903829	FALSE	0.00243894	2.6128	523	172	15	26944	VEGFA,RIPOR1,AGRN,IQGAP1,APP,ITGA3,ACSL4,YWHAE,HNRNPK,PTN,RAPGEF3,ARPC2,PECAM1,SPTBN1,NPTN
GO:BP	endothelial cell proliferation	GO:0001935	FALSE	0.00247716	2.60605	169	172	9	26944	VEGFA,ENPEP,CXCL12,FGFBP1,LOXL2,CD34,HSPG2,KDR,BMPR2
GO:BP	response to organic substance	GO:0010033	FALSE	0.0025059	2.60104	3435	172	45	26944	DAG1,ACTN4,CXCL13,SRSF5,NEDD4,CCND1,H2-Q7,CXCL12,ADM,RIPOR1,IGFBP5,ITGAV,HNRNPA1,GNAI2,TCF21,LBH,HNRNPA0,TIMP3,GSN,NOX4,HNF1B,AGRN,IQGAP1,PDGFRB,APP,ITGA3,TGFBR2,LSP1,ILDR2,WT1,SIRPA,ACTR2,TNS2,DDX5,HNRNPK,RARRES2,RAPGEF3,ARPC2,CD24A,APLP1,TJP1,ZFP36L2,SGK1,COMT,BTG1
GO:BP	regulation of MAPK cascade	GO:0043408	FALSE	0.0025387	2.59539	670	172	17	26944	DAG1,VEGFA,CXCL12,CCN2,GNAI2,LBH,TIMP3,GSN,NOX4,IQGAP1,PDGFRB,APP,KDR,SIRPA,DUSP3,CD24A,NPTN
GO:BP	metanephric glomerulus development	GO:0072224	FALSE	0.002545	2.59431	14	172	4	26944	TCF21,PDGFRB,CD34,LAMB2
GO:BP	gland development	GO:0048732	FALSE	0.00261695	2.58221	526	172	15	26944	CDKN1C,DAG1,VEGFA,CCND1,SERPINE2,IGFBP5,TCF21,LBH,HNF1B,PDGFRB,TGFBR2,WT1,PLAU,PBX1,PTN
GO:BP	system process	GO:0003008	FALSE	0.00262542	2.5808	3326	172	44	26944	DAG1,VEGFA,TMOD3,CLIC5,CALD1,PTPRO,ENPEP,CXCL12,NPR3,ADM,SERPINE2,IGFBP5,CCN2,GNAI2,SYNPO,MYLK,ACPP,GSN,NOX4,AGRN,APP,ITGA3,EPAS1,ARHGEF12,CD34,KDR,EHD3,LAMB2,HEG1,HNRNPK,PTN,RARRES2,KIRREL,RAPGEF3,APLP2,TJP1,SGK1,MYOM2,BMPR2,COMT,SERPINB6B,CHMP4B,NPTN,GNB1
GO:BP	developmental cell growth	GO:0048588	FALSE	0.00272563	2.56453	274	172	11	26944	SEMA3G,VEGFA,CXCL12,IQGAP1,APP,ALCAM,TGFBR2,LAMB2,HNRNPK,BMPR2,SEMA5A
GO:BP	actin filament bundle organization	GO:0061572	FALSE	0.00273109	2.56366	171	172	9	26944	ACTN4,CALD1,CCN2,SYNPO,ACTN1,NOX4,RAPGEF3,TJP1,ARHGAP28
GO:BP	regulation of receptor-mediated endocytosis	GO:0048259	FALSE	0.00274449	2.56154	127	172	8	26944	VEGFA,NEDD4,NSF,ITGAV,APP,WASL,SDCBP,HNRNPK
GO:BP	homeostatic process	GO:0042592	FALSE	0.00297641	2.52631	1835	172	30	26944	FTL1-PS1,VEGFA,TMOD3,CLIC5,NPR3,IGFBP5,ITGAV,CCN2,FSTL1,SYNPO,TNS3,NOX4,PDGFRB,APP,PLAC8,EPAS1,CD34,ILDR2,KDR,YWHAE,LAMP1,CLIC4,TNS2,APLP2,CD24A,TJP1,SGK1,COMT,CHMP4B,NPTN
GO:BP	regulation of molecular function	GO:0065009	FALSE	0.0031569	2.50074	838	172	19	26944	VEGFA,CXCL13,PTPRO,CCND1,ITGAV,TIMP3,NOX4,AGRN,IQGAP1,PDGFRB,EHD3,HEG1,DUSP3,RAPGEF3,CD24A,PTPRB,IQGAP2,SERPINB6B,BTG1
GO:BP	regulation of axon extension involved in axon guidance	GO:0048841	FALSE	0.00342256	2.46565	33	172	5	26944	SEMA3G,VEGFA,CXCL12,BMPR2,SEMA5A
GO:BP	regulation of vascular endothelial growth factor receptor signaling pathway	GO:0030947	FALSE	0.00342256	2.46565	33	172	5	26944	NEDD4,CADM4,CD59A,KDR,MYOF
GO:BP	synapse organization	GO:0050808	FALSE	0.00353087	2.45212	539	172	15	26944	DAG1,PTPRO,NEDD4,SYNPO,ACTN1,AGRN,APP,ITGA3,LAMB2,WASL,ACTR2,SDCBP,HNRNPK,PTN,NPTN
GO:BP	vasculogenesis	GO:0001570	FALSE	0.00353633	2.45145	92	172	7	26944	ADM,ITGAV,PDGFRB,TGFBR2,CD34,KDR,HEG1
GO:BP	metanephros development	GO:0001656	FALSE	0.00380377	2.41979	93	172	7	26944	GPC3,TCF21,HNF1B,PDGFRB,CD34,WT1,LAMB2
GO:BP	mitotic cell cycle	GO:0000278	TRUE	0.00401837	2.39595	852	172	19	26944	CDKN1C,TMOD3,NES,CCND1,PDPN,IQGAP1,PDGFRB,APP,YWHAE,CLTC,SDCBP,PBX1,DUSP3,RAD21,SPTBN1,IQGAP2,ZFP36L2,CHMP4B,BTG1
GO:BP	positive regulation of vasculature development	GO:1904018	FALSE	0.004366	2.35992	181	172	9	26944	VEGFA,CXCL12,ADM,TGFBR2,CD34,KDR,RAPGEF3,TJP1,BTG1
GO:BP	peptidyl-tyrosine dephosphorylation	GO:0035335	TRUE	0.00458131	2.33901	16	172	4	26944	PTPRO,TNS2,DUSP3,PTPRB
GO:BP	positive regulation of cell-substrate adhesion	GO:0010811	FALSE	0.0045901	2.33818	136	172	8	26944	DAG1,VEGFA,NID1,IQGAP1,ITGA3,KDR,PTN,ARPC2
GO:BP	axonogenesis	GO:0007409	FALSE	0.00467051	2.33064	481	172	14	26944	SEMA3G,DAG1,VEGFA,PTPRO,CXCL12,AGRN,APP,ALCAM,LAMB2,APLP2,APLP1,BMPR2,NPTN,SEMA5A
GO:BP	negative regulation of locomotion	GO:0040013	FALSE	0.00469784	2.3281	350	172	12	26944	SEMA3G,DAG1,CXCL13,CXCL12,DPP4,IGFBP5,WASL,CLIC4,DUSP3,PTN,SRGAP1,SEMA5A
GO:BP	positive regulation of nitrogen compound metabolic process	GO:0051173	FALSE	0.00470761	2.3272	2944	172	40	26944	CDKN1C,VEGFA,ACTN4,SRSF5,FUS,NEDD4,CCND1,NSF,MAF,CCN2,GPC3,TCF21,LBH,ACTN1,GSN,NOX4,HNF1B,AGRN,IQGAP1,PDGFRB,APP,PLAC8,EPAS1,CSNK1A1,KDR,WT1,WASL,SH3BGRL,ACTR2,PBX1,HNRNPK,RARRES2,RAPGEF3,PECAM1,CD24A,ZFP36L2,BMPR2,COMT,RAB1A,NPTN
GO:BP	positive regulation of supramolecular fiber organization	GO:1902905	FALSE	0.00477847	2.32071	183	172	9	26944	NPHS1,CCN2,SYNPO,GSN,NOX4,APP,KIRREL,RAPGEF3,ARPC2
GO:BP	cellular component disassembly	GO:0022411	FALSE	0.00478382	2.32023	482	172	14	26944	TMOD3,NES,PDPN,NSF,DPP4,CCN2,GSN,SPTAN1,DUSP3,ARPC2,CD24A,SPTBN1,SGK1,CHMP4B
GO:BP	female pregnancy	GO:0007565	FALSE	0.00507738	2.29436	236	172	10	26944	VEGFA,H2-Q7,ADM,IGFBP5,ITGA3,ACSL4,HSPG2,PTN,BMPR2,COMT
GO:BP	branching involved in ureteric bud morphogenesis	GO:0001658	FALSE	0.0051947	2.28444	63	172	6	26944	VEGFA,GPC3,TCF21,HNF1B,WT1,PBX1
GO:BP	regulation of body fluid levels	GO:0050878	FALSE	0.00527867	2.27748	354	172	12	26944	VEGFA,PTPRO,CCND1,PLAT,PDPN,NPR3,ADM,PROS1,SERPINE2,GNAI2,PLAU,HEG1
GO:BP	regulation of mitotic cell cycle	GO:0007346	FALSE	0.00564808	2.2481	489	172	14	26944	CDKN1C,TMOD3,CCND1,PDPN,IQGAP1,PDGFRB,APP,YWHAE,SDCBP,PBX1,DUSP3,RAD21,ZFP36L2,BTG1
GO:BP	peptidyl-tyrosine phosphorylation	GO:0018108	FALSE	0.00568133	2.24555	239	172	10	26944	VEGFA,CADM4,NOX4,AGRN,IQGAP1,PDGFRB,APP,KDR,PECAM1,CD24A
GO:BP	mesenchymal cell differentiation	GO:0048762	FALSE	0.00568133	2.24555	239	172	10	26944	SEMA3G,DAG1,VEGFA,PDPN,TCF21,TIMP3,LOXL2,TGFBR2,DDX5,SDCBP
GO:BP	regulation of smooth muscle cell migration	GO:0014910	FALSE	0.00578859	2.23743	99	172	7	26944	IGFBP5,NOX4,IQGAP1,PDGFRB,PLAU,RAPGEF3,ARPC2
GO:BP	regulation of nervous system development	GO:0051960	FALSE	0.00586967	2.23139	562	172	15	26944	SEMA3G,DAG1,VEGFA,CXCL12,SERPINE2,AGRN,KDR,ACTR2,HNRNPK,PTN,CD24A,SGK1,BMPR2,NPTN,SEMA5A
GO:BP	peptidyl-tyrosine modification	GO:0018212	FALSE	0.00611779	2.21341	241	172	10	26944	VEGFA,CADM4,NOX4,AGRN,IQGAP1,PDGFRB,APP,KDR,PECAM1,CD24A
GO:BP	phosphate-containing compound metabolic process	GO:0006796	FALSE	0.00629733	2.20084	2428	172	35	26944	CDKN1C,VEGFA,PTPRO,CCND1,CCN2,TNS3,MYLK,ACPP,CADM4,NOX4,AGRN,IQGAP1,PDGFRB,APP,ACSL4,CSNK1A1,TGFBR2,KDR,YWHAE,PLAU,SIRPA,TNS2,SDCBP,HEG1,DUSP3,RARRES2,KIRREL,RAPGEF3,PECAM1,CD24A,PTPRB,SGK1,BMPR2,PLPP1,NPTN
GO:BP	regulation of smooth muscle cell proliferation	GO:0048660	FALSE	0.00678164	2.16867	191	172	9	26944	VEGFA,NPR3,IGFBP5,GNAI2,TIMP3,PDGFRB,TGFBR2,BMPR2,COMT
GO:BP	defense response	GO:0006952	FALSE	0.00689468	2.16149	1812	172	29	26944	CXCL13,NEDD4,H2-Q7,CXCL12,H2-D1,DPP4,ADM,ITGAV,SERINC3,HNRNPA0,TSPAN2,GSN,NOX4,APP,PLAC8,CSNK1A1,LSP1,HTRA1,YWHAE,LAMP1,SIRPA,ACTR2,PTN,RARRES2,COTL1,CD24A,RAB1A,TAPBP,TNFAIP8
GO:BP	positive regulation of endocytosis	GO:0045807	FALSE	0.0070766	2.15018	192	172	9	26944	VEGFA,ACTN4,NSF,PROS1,GPC3,APP,WASL,SIRPA,HNRNPK
GO:BP	nephron tubule development	GO:0072080	FALSE	0.0075412	2.12256	103	172	7	26944	VEGFA,GPC3,TCF21,HNF1B,WT1,PBX1,CD24A
GO:BP	protein-containing complex disassembly	GO:0032984	FALSE	0.00760653	2.11881	247	172	10	26944	TMOD3,NES,NSF,CCN2,GSN,SPTAN1,ARPC2,SPTBN1,SGK1,CHMP4B
GO:BP	cell-cell adhesion mediated by integrin	GO:0033631	FALSE	0.00762615	2.11769	18	172	4	26944	PODXL,CXCL13,DPP4,CD24A
GO:BP	embryo development	GO:0009790	FALSE	0.00767413	2.11497	1243	172	23	26944	CDKN1C,DAG1,VEGFA,CLIC5,PCSK6,NES,ADM,ITGAV,GPC3,TCF21,HNF1B,PDGFRB,ITGA3,ACSL4,EPAS1,TGFBR2,KDR,PBX1,HEG1,DUSP3,RARRES2,TJP1,BMPR2
GO:BP	sensory organ development	GO:0007423	FALSE	0.007688	2.11419	650	172	16	26944	CDKN1C,VEGFA,CLIC5,NES,MAF,FAT1,PDGFRB,TGFBR2,KDR,LAMB2,CLIC4,PBX1,PTN,MYOM2,BMPR2,GNB1
GO:BP	phosphorus metabolic process	GO:0006793	FALSE	0.00769378	2.11386	2450	172	35	26944	CDKN1C,VEGFA,PTPRO,CCND1,CCN2,TNS3,MYLK,ACPP,CADM4,NOX4,AGRN,IQGAP1,PDGFRB,APP,ACSL4,CSNK1A1,TGFBR2,KDR,YWHAE,PLAU,SIRPA,TNS2,SDCBP,HEG1,DUSP3,RARRES2,KIRREL,RAPGEF3,PECAM1,CD24A,PTPRB,SGK1,BMPR2,PLPP1,NPTN
GO:BP	positive regulation of nervous system development	GO:0051962	FALSE	0.00784175	2.10559	368	172	12	26944	DAG1,VEGFA,CXCL12,SERPINE2,AGRN,KDR,ACTR2,PTN,SGK1,BMPR2,NPTN,SEMA5A
GO:BP	positive regulation of cytoskeleton organization	GO:0051495	FALSE	0.00802852	2.09536	195	172	9	26944	NES,NPHS1,CCN2,SYNPO,GSN,NOX4,KIRREL,RAPGEF3,ARPC2
GO:BP	metanephric nephron development	GO:0072210	FALSE	0.00804969	2.09422	39	172	5	26944	TCF21,PDGFRB,CD34,WT1,LAMB2
GO:BP	negative regulation of phosphate metabolic process	GO:0045936	FALSE	0.00837928	2.07679	308	172	11	26944	CDKN1C,PTPRO,CADM4,IQGAP1,YWHAE,SIRPA,HEG1,DUSP3,KIRREL,PECAM1,PTPRB
GO:BP	negative regulation of phosphorus metabolic process	GO:0010563	FALSE	0.00837928	2.07679	308	172	11	26944	CDKN1C,PTPRO,CADM4,IQGAP1,YWHAE,SIRPA,HEG1,DUSP3,KIRREL,PECAM1,PTPRB
GO:BP	embryonic organ development	GO:0048568	FALSE	0.00854231	2.06842	507	172	14	26944	CDKN1C,VEGFA,CLIC5,NES,ADM,ITGAV,TCF21,HNF1B,PDGFRB,EPAS1,TGFBR2,KDR,PBX1,RARRES2
GO:BP	cell activation	GO:0001775	FALSE	0.00854596	2.06824	1160	172	22	26944	NEDD4,PLAT,PDPN,H2-Q7,CXCL12,H2-D1,DPP4,SERPINE2,ITGAV,CCN2,GSN,PDGFRB,APP,CD59A,TGFBR2,ILDR2,LAMP1,SIRPA,PBX1,DUSP3,CD24A,ZFP36L2
GO:BP	negative regulation of actin filament polymerization	GO:0030837	FALSE	0.00887983	2.0516	69	172	6	26944	TMOD3,GSN,SPTAN1,ARPC2,PECAM1,SPTBN1
GO:BP	positive regulation of neurogenesis	GO:0050769	FALSE	0.00891006	2.05012	310	172	11	26944	DAG1,VEGFA,CXCL12,SERPINE2,KDR,ACTR2,PTN,SGK1,BMPR2,NPTN,SEMA5A
GO:BP	regulation of vasculature development	GO:1901342	FALSE	0.00946998	2.02365	312	172	11	26944	VEGFA,CXCL12,ADM,CD59A,TGFBR2,CD34,KDR,PTN,RAPGEF3,TJP1,BTG1
GO:BP	negative regulation of developmental process	GO:0051093	FALSE	0.00949001	2.02273	1078	172	21	26944	SEMA3G,CRIM1,VEGFA,CCND1,IGFBP5,ITGAV,LBH,HNF1B,LOXL2,APP,PLAC8,CD59A,TGFBR2,PBX1,HNRNPK,PTN,RAPGEF3,CD24A,ZFP36L2,BMPR2,SEMA5A
GO:BP	secretion	GO:0046903	FALSE	0.00949001	2.02273	1078	172	21	26944	VEGFA,PCSK6,CCND1,CXCL12,NPR3,NSF,SERPINE2,CCN2,DPYSL2,GNAI2,SLC51A,HNF1B,MIDN,ACSL4,ILDR2,CAVIN1,LAMP1,SDCBP,COMT,RAB3B,RAB1A
GO:BP	ureteric bud morphogenesis	GO:0060675	FALSE	0.00966128	2.01497	70	172	6	26944	VEGFA,GPC3,TCF21,HNF1B,WT1,PBX1
GO:BP	positive regulation of macromolecule biosynthetic process	GO:0010557	FALSE	0.00983152	2.00738	2697	172	37	26944	CDKN1C,VEGFA,ACTN4,SRSF5,FUS,H2-Q7,H2-D1,MAF,CCN2,HNRNPA1,TCF21,LBH,ACTN1,HNRNPA0,GSN,NOX4,HNF1B,AGRN,PDGFRB,APP,PLAC8,ITGA3,EPAS1,CD34,KDR,WT1,WASL,SH3BGRL,ACTR2,PBX1,HEG1,HNRNPK,RAPGEF3,RAD21,SPTBN1,BMPR2,RAB1A
GO:BP	neuron projection extension	GO:1990138	FALSE	0.00985959	2.00614	200	172	9	26944	SEMA3G,VEGFA,CXCL12,IQGAP1,ALCAM,LAMB2,HNRNPK,BMPR2,SEMA5A
GO:BP	smooth muscle cell proliferation	GO:0048659	FALSE	0.00985959	2.00614	200	172	9	26944	VEGFA,NPR3,IGFBP5,GNAI2,TIMP3,PDGFRB,TGFBR2,BMPR2,COMT
GO:BP	regulation of vesicle-mediated transport	GO:0060627	FALSE	0.00990519	2.00414	587	172	15	26944	VEGFA,ACTN4,NEDD4,NSF,PROS1,ITGAV,GPC3,GNAI2,APP,LAMP1,WASL,SIRPA,SDCBP,HNRNPK,RAB3B
GO:BP	renal tubule development	GO:0061326	FALSE	0.0103328	1.98578	108	172	7	26944	VEGFA,GPC3,TCF21,HNF1B,WT1,PBX1,CD24A
GO:BP	actin filament capping	GO:0051693	FALSE	0.0103699	1.98423	41	172	5	26944	TMOD3,GSN,SPTAN1,ARPC2,SPTBN1
GO:BP	endothelial cell development	GO:0001885	FALSE	0.0104976	1.97891	71	172	6	26944	VEGFA,CLIC4,HEG1,RAPGEF3,PECAM1,TJP1
GO:BP	multicellular organismal-level homeostasis	GO:0048871	FALSE	0.0106705	1.97181	912	172	19	26944	VEGFA,TMOD3,CLIC5,NPR3,ITGAV,CCN2,FSTL1,TNS3,NOX4,PDGFRB,PLAC8,EPAS1,CD34,ILDR2,KDR,TNS2,CD24A,TJP1,CHMP4B
GO:BP	positive regulation of protein kinase activity	GO:0045860	FALSE	0.0109831	1.95928	109	172	7	26944	VEGFA,CCND1,NOX4,AGRN,IQGAP1,PDGFRB,CD24A
GO:BP	nitrogen compound transport	GO:0071705	FALSE	0.0110004	1.95859	1959	172	30	26944	DAG1,ACTN4,NEDD4,CXCL12,NSF,RIPOR1,DPYSL2,HNRNPA1,HNF1B,MIDN,AGRN,APP,ACSL4,TGFBR2,ILDR2,CAVIN1,YWHAE,EHD3,CLTC,MYO1D,HNRNPA3,RAPGEF3,CD24A,SPTBN1,COMT,RAB3B,RAB1A,IFI27,CHMP4B,LRPPRC
GO:BP	central nervous system development	GO:0007417	FALSE	0.0119738	1.92177	1006	172	20	26944	DAG1,NES,CXCL12,SERPINE2,SELENOP,TSPAN2,GSN,HNF1B,APP,TGFBR2,YWHAE,MSI2,LAMB2,PBX1,HNRNPK,PTN,APLP2,APLP1,SPTBN1,SEMA5A
GO:BP	positive regulation of phosphorylation	GO:0042327	FALSE	0.0121146	1.91669	597	172	15	26944	VEGFA,CCND1,CCN2,NOX4,AGRN,IQGAP1,PDGFRB,APP,KDR,SDCBP,RARRES2,RAPGEF3,PECAM1,CD24A,NPTN
GO:BP	regulation of transmembrane receptor protein serine/threonine kinase signaling pathway	GO:0090092	FALSE	0.0123532	1.90822	261	172	10	26944	CDKN1C,CRIM1,FSTL1,GPC3,ITGA3,TGFBR2,KDR,HTRA1,SDCBP,BMPR2
GO:BP	mesonephric tubule morphogenesis	GO:0072171	FALSE	0.0133656	1.87401	74	172	6	26944	VEGFA,GPC3,TCF21,HNF1B,WT1,PBX1
GO:BP	regulation of protein localization to membrane	GO:1905475	FALSE	0.0140648	1.85187	209	172	9	26944	DAG1,GPC3,GSN,AGRN,ITGA3,CLTC,PTN,ARPC2,SPTBN1
GO:BP	positive regulation of cell-cell adhesion mediated by integrin	GO:0033634	FALSE	0.014634	1.83464	7	172	3	26944	PODXL,CXCL13,CD24A
GO:BP	peptidyl-tyrosine dephosphorylation involved in inactivation of protein kinase activity	GO:1990264	FALSE	0.014634	1.83464	7	172	3	26944	PTPRO,DUSP3,PTPRB
GO:BP	metanephric glomerulus vasculature development	GO:0072239	FALSE	0.014634	1.83464	7	172	3	26944	TCF21,PDGFRB,CD34
GO:BP	positive regulation of cell-cell adhesion	GO:0022409	FALSE	0.0147428	1.83142	327	172	11	26944	PODXL,CXCL13,PDPN,H2-Q7,H2-D1,DPP4,CD59A,TGFBR2,SIRPA,CD24A,TJP1
GO:BP	negative regulation of protein metabolic process	GO:0051248	FALSE	0.0150852	1.82145	686	172	16	26944	PTPRO,PLAT,SERPINE2,IGFBP5,ITGAV,CADM4,TIMP3,YWHAE,PLAU,SIRPA,HEG1,DUSP3,KIRREL,PECAM1,PTPRB,SERPINB6B
GO:BP	organic substance transport	GO:0071702	FALSE	0.0153437	1.81407	2419	172	34	26944	DAG1,ACTN4,NEDD4,CXCL12,NSF,RIPOR1,ITGAV,GPC3,DPYSL2,HNRNPA1,SLC51A,HNF1B,MIDN,AGRN,APP,ACSL4,SLCO2A1,TGFBR2,ILDR2,CAVIN1,YWHAE,EHD3,CLTC,MYO1D,HNRNPA3,RAPGEF3,CD24A,SPTBN1,COMT,RAB3B,RAB1A,IFI27,CHMP4B,LRPPRC
GO:BP	positive regulation of kinase activity	GO:0033674	FALSE	0.0156403	1.80575	115	172	7	26944	VEGFA,CCND1,NOX4,AGRN,IQGAP1,PDGFRB,CD24A
GO:BP	cell division	GO:0051301	FALSE	0.0165714	1.78064	613	172	15	26944	VEGFA,CCND1,GNAI2,LBH,IQGAP1,CSNK1A1,WASL,ACTR2,CLTC,PTN,RAD21,SPTBN1,IQGAP2,ZFP36L2,CHMP4B
GO:BP	regulation of system process	GO:0044057	FALSE	0.0168931	1.77229	614	172	15	26944	DAG1,CALD1,PTPRO,NPR3,ADM,IGFBP5,CCN2,ACPP,GSN,AGRN,APP,EPAS1,EHD3,HNRNPK,BMPR2
GO:BP	tissue homeostasis	GO:0001894	FALSE	0.0171472	1.76581	271	172	10	26944	VEGFA,ITGAV,CCN2,TNS3,NOX4,PDGFRB,CD34,ILDR2,TJP1,CHMP4B
GO:BP	anatomical structure homeostasis	GO:0060249	FALSE	0.0171472	1.76581	271	172	10	26944	VEGFA,ITGAV,CCN2,TNS3,NOX4,PDGFRB,CD34,ILDR2,TJP1,CHMP4B
GO:BP	regulation of neurogenesis	GO:0050767	FALSE	0.0172234	1.76388	467	172	13	26944	SEMA3G,DAG1,VEGFA,CXCL12,SERPINE2,KDR,ACTR2,PTN,CD24A,SGK1,BMPR2,NPTN,SEMA5A
GO:BP	cellular response to stress	GO:0033554	FALSE	0.0173903	1.75969	1799	172	28	26944	DAG1,VEGFA,FUS,NEDD4,CCND1,CXCL12,ADM,RIPOR1,SERINC3,MYLK,PDGFRB,APP,EPAS1,YWHAE,LAMB2,SIRPA,ACTR2,DDX5,HNRNPK,MYOF,PTN,RAD21,SGK1,BMPR2,COMT,SERPINB6B,GNB1,DAP
GO:BP	regulation of phosphatidylinositol 3-kinase/protein kinase B signal transduction	GO:0051896	FALSE	0.0177047	1.75191	272	172	10	26944	DAG1,VEGFA,NEDD4,CXCL12,SERPINE2,IGFBP5,NOX4,PDGFRB,KDR,RAPGEF3
GO:BP	transmembrane receptor protein serine/threonine kinase signaling pathway	GO:0007178	FALSE	0.0181554	1.74099	400	172	12	26944	CDKN1C,CRIM1,FSTL1,GPC3,ITGA3,TGFBR2,KDR,HTRA1,DDX5,SDCBP,SPTBN1,BMPR2
GO:BP	BMP signaling pathway	GO:0030509	FALSE	0.0191287	1.71831	165	172	8	26944	CRIM1,FSTL1,GPC3,ITGA3,KDR,HTRA1,DDX5,BMPR2
GO:BP	negative regulation of apoptotic process	GO:0043066	FALSE	0.0191632	1.71753	1039	172	20	26944	VEGFA,NES,CCND1,PDPN,CXCL12,ITGAV,FSTL1,GNAI2,HNF1B,PDGFRB,PLAC8,CD59A,KDR,WT1,VDAC2,HNRNPK,RAPGEF3,RAD21,TJP1,SGK1
GO:BP	positive regulation of protein metabolic process	GO:0051247	FALSE	0.0193602	1.71309	1130	172	21	26944	VEGFA,NEDD4,CCND1,NSF,CCN2,GPC3,GSN,NOX4,AGRN,IQGAP1,PDGFRB,APP,CSNK1A1,KDR,SH3BGRL,RARRES2,RAPGEF3,PECAM1,CD24A,RAB1A,NPTN
GO:BP	regulation of peptidyl-tyrosine phosphorylation	GO:0050730	FALSE	0.0197184	1.70513	218	172	9	26944	VEGFA,CADM4,NOX4,AGRN,IQGAP1,PDGFRB,APP,PECAM1,CD24A
GO:BP	regulation of response to wounding	GO:1903034	FALSE	0.0199892	1.6992	166	172	8	26944	PLAT,PROS1,SERPINE2,MYLK,CADM4,PLAU,PTN,CD24A
GO:BP	negative regulation of actin filament depolymerization	GO:0030835	FALSE	0.0205795	1.68657	47	172	5	26944	TMOD3,GSN,SPTAN1,ARPC2,SPTBN1
GO:BP	focal adhesion assembly	GO:0048041	FALSE	0.0210065	1.67765	80	172	6	26944	VEGFA,ITGAV,ACTN1,IQGAP1,KDR,DUSP3
GO:BP	negative regulation of biosynthetic process	GO:0009890	FALSE	0.0213247	1.67112	2791	172	37	26944	CDKN1C,VEGFA,FUS,NEDD4,CCND1,PLAT,MAF,SERPINE2,IGFBP5,CCN2,TCF21,LBH,HNRNPA0,HNF1B,LOXL2,APP,LRRFIP1,EPAS1,CD59A,HNRNPL,CD34,KDR,WT1,PLAU,SIRPA,DDX5,CLTC,SDCBP,HNRNPK,RAPGEF3,RAD21,CD24A,ZFP36L2,BMPR2,IFI27,NPTN,DAP
GO:BP	negative regulation of Rho protein signal transduction	GO:0035024	FALSE	0.021525	1.66706	23	172	4	26944	RIPOR1,TNS3,ITGA3,HEG1
GO:BP	positive regulation of reactive oxygen species metabolic process	GO:2000379	FALSE	0.0225679	1.64651	81	172	6	26944	GNAI2,NOX4,PDGFRB,APP,TGFBR2,PLAU
GO:BP	positive regulation of cellular biosynthetic process	GO:0031328	FALSE	0.0227302	1.6434	2799	172	37	26944	CDKN1C,VEGFA,ACTN4,SRSF5,FUS,H2-Q7,H2-D1,MAF,CCN2,HNRNPA1,TCF21,LBH,ACTN1,HNRNPA0,GSN,NOX4,HNF1B,AGRN,PDGFRB,APP,PLAC8,ITGA3,EPAS1,CD34,KDR,WT1,WASL,SH3BGRL,ACTR2,PBX1,HEG1,HNRNPK,RAPGEF3,RAD21,SPTBN1,BMPR2,RAB1A
GO:BP	regulation of basement membrane organization	GO:0110011	TRUE	0.0233044	1.63256	8	172	3	26944	DAG1,NID1,LAMB2
GO:BP	negative regulation of plasminogen activation	GO:0010757	TRUE	0.0233044	1.63256	8	172	3	26944	PLAT,SERPINE2,PLAU
GO:BP	monoatomic ion transport	GO:0006811	FALSE	0.0239187	1.62126	1239	172	22	26944	FTL1-PS1,CLIC5,SLC13A1,NEDD4,CXCL12,NSF,SERPINE2,ITGAV,CCN2,GNAI2,MYLK,AGRN,PDGFRB,CLIC3,SLCO2A1,YWHAE,EHD3,CLIC4,CLTC,VDAC2,RAPGEF3,SGK1
GO:BP	nephron tubule morphogenesis	GO:0072078	FALSE	0.0242218	1.61579	82	172	6	26944	VEGFA,GPC3,TCF21,HNF1B,WT1,PBX1
GO:BP	biological process involved in interspecies interaction between organisms	GO:0044419	FALSE	0.02531	1.59671	1940	172	29	26944	DAG1,CXCL13,NEDD4,H2-Q7,CXCL12,H2-D1,DPP4,ADM,ITGAV,GPC3,SERINC3,HNRNPA0,GSN,APP,PLAC8,CSNK1A1,HTRA1,YWHAE,LAMP1,WASL,SIRPA,ACTR2,RARRES2,COTL1,CD24A,TJP1,RAB1A,CHMP4B,TNFAIP8
GO:BP	negative regulation of macromolecule biosynthetic process	GO:0010558	FALSE	0.0274846	1.56091	2710	172	36	26944	CDKN1C,VEGFA,FUS,NEDD4,CCND1,PLAT,MAF,SERPINE2,IGFBP5,CCN2,TCF21,LBH,HNRNPA0,HNF1B,LOXL2,APP,LRRFIP1,EPAS1,CD59A,HNRNPL,CD34,KDR,WT1,PLAU,SIRPA,DDX5,CLTC,SDCBP,HNRNPK,RAD21,CD24A,ZFP36L2,BMPR2,IFI27,NPTN,DAP
GO:BP	positive regulation of ERK1 and ERK2 cascade	GO:0070374	FALSE	0.0281727	1.55017	228	172	9	26944	VEGFA,CXCL12,CCN2,GNAI2,NOX4,PDGFRB,APP,KDR,NPTN
GO:BP	positive regulation of biosynthetic process	GO:0009891	FALSE	0.0283496	1.54745	2827	172	37	26944	CDKN1C,VEGFA,ACTN4,SRSF5,FUS,H2-Q7,H2-D1,MAF,CCN2,HNRNPA1,TCF21,LBH,ACTN1,HNRNPA0,GSN,NOX4,HNF1B,AGRN,PDGFRB,APP,PLAC8,ITGA3,EPAS1,CD34,KDR,WT1,WASL,SH3BGRL,ACTR2,PBX1,HEG1,HNRNPK,RAPGEF3,RAD21,SPTBN1,BMPR2,RAB1A
GO:BP	transforming growth factor beta receptor superfamily signaling pathway	GO:0141091	FALSE	0.0285071	1.54505	351	172	11	26944	CDKN1C,CRIM1,FSTL1,GPC3,ITGA3,TGFBR2,KDR,HTRA1,DDX5,SDCBP,BMPR2
GO:BP	negative regulation of programmed cell death	GO:0043069	FALSE	0.028863	1.53966	1069	172	20	26944	VEGFA,NES,CCND1,PDPN,CXCL12,ITGAV,FSTL1,GNAI2,HNF1B,PDGFRB,PLAC8,CD59A,KDR,WT1,VDAC2,HNRNPK,RAPGEF3,RAD21,TJP1,SGK1
GO:BP	protein localization to membrane	GO:0072657	FALSE	0.0295274	1.52978	644	172	15	26944	DAG1,NSF,GPC3,GSN,SSR3,AGRN,ITGA3,EHD3,CLTC,PTN,ARPC2,CD24A,SPTBN1,RAB3B,CHMP4B
GO:BP	renal tubule morphogenesis	GO:0061333	FALSE	0.0297793	1.52609	85	172	6	26944	VEGFA,GPC3,TCF21,HNF1B,WT1,PBX1
GO:BP	nephron epithelium morphogenesis	GO:0072088	FALSE	0.0297793	1.52609	85	172	6	26944	VEGFA,GPC3,TCF21,HNF1B,WT1,PBX1
GO:BP	positive regulation of protein phosphorylation	GO:0001934	FALSE	0.0299623	1.52343	567	172	14	26944	VEGFA,CCND1,CCN2,NOX4,AGRN,IQGAP1,PDGFRB,APP,KDR,RARRES2,RAPGEF3,PECAM1,CD24A,NPTN
GO:BP	export from cell	GO:0140352	FALSE	0.0299953	1.52295	982	172	19	26944	PCSK6,CXCL12,NSF,SERPINE2,CCN2,DPYSL2,GNAI2,HNF1B,MIDN,AGRN,ACSL4,ILDR2,CAVIN1,YWHAE,LAMP1,SDCBP,COMT,RAB3B,RAB1A
GO:BP	regulation of cell adhesion mediated by integrin	GO:0033628	FALSE	0.0308724	1.51043	51	172	5	26944	PODXL,CXCL13,DPP4,PLAU,CD24A
GO:BP	response to inorganic substance	GO:0010035	FALSE	0.0334719	1.47532	651	172	15	26944	FUS,ITGAV,SELENOP,HNRNPA1,MYLK,GSN,LOXL2,IQGAP1,PDGFRB,APP,KDR,CLIC4,SIRPA,PAM,COMT
GO:BP	nephron morphogenesis	GO:0072028	FALSE	0.0340242	1.46821	87	172	6	26944	VEGFA,GPC3,TCF21,HNF1B,WT1,PBX1
GO:BP	response to BMP	GO:0071772	FALSE	0.0344985	1.4622	179	172	8	26944	CRIM1,FSTL1,GPC3,ITGA3,KDR,HTRA1,DDX5,BMPR2
GO:BP	cellular response to BMP stimulus	GO:0071773	FALSE	0.0344985	1.4622	179	172	8	26944	CRIM1,FSTL1,GPC3,ITGA3,KDR,HTRA1,DDX5,BMPR2
GO:BP	positive regulation of angiogenesis	GO:0045766	FALSE	0.0344985	1.4622	179	172	8	26944	VEGFA,ADM,TGFBR2,CD34,KDR,RAPGEF3,TJP1,BTG1
GO:BP	angiogenesis involved in wound healing	GO:0060055	FALSE	0.0358017	1.4461	26	172	4	26944	DAG1,VEGFA,CD34,KDR
GO:BP	embryonic hemopoiesis	GO:0035162	FALSE	0.0358017	1.4461	26	172	4	26944	VEGFA,TGFBR2,KDR,PBX1
GO:BP	regulation of leukocyte migration	GO:0002685	FALSE	0.0369955	1.43185	236	172	9	26944	VEGFA,CXCL13,CXCL12,DPP4,APP,WASL,PTN,RARRES2,PECAM1
GO:BP	myeloid leukocyte migration	GO:0097529	FALSE	0.0369955	1.43185	236	172	9	26944	VEGFA,CXCL13,PTPRO,CXCL12,DPP4,APP,SIRPA,RARRES2,PECAM1
GO:BP	regulation of response to stress	GO:0080134	FALSE	0.0382675	1.41717	1374	172	23	26944	FUS,PLAT,H2-Q7,CXCL12,H2-D1,DPP4,PROS1,SERPINE2,SERINC3,MYLK,CADM4,APP,CSNK1A1,HTRA1,YWHAE,LAMP1,PLAU,SIRPA,ACTR2,DDX5,HNRNPK,PTN,CD24A
GO:BP	regulation of leukocyte chemotaxis	GO:0002688	FALSE	0.03842	1.41544	132	172	7	26944	VEGFA,CXCL13,CXCL12,DPP4,APP,PTN,RARRES2
GO:BP	regulation of Rho protein signal transduction	GO:0035023	FALSE	0.0387436	1.4118	89	172	6	26944	RIPOR1,TNS3,PDGFRB,ITGA3,CSNK1A1,HEG1
GO:BP	response to other organism	GO:0051707	FALSE	0.0394692	1.40374	1778	172	27	26944	CXCL13,NEDD4,H2-Q7,CXCL12,H2-D1,DPP4,ADM,ITGAV,GPC3,SERINC3,HNRNPA0,GSN,APP,PLAC8,CSNK1A1,HTRA1,YWHAE,LAMP1,WASL,SIRPA,ACTR2,RARRES2,COTL1,CD24A,TJP1,RAB1A,TNFAIP8
GO:BP	cellular response to organic substance	GO:0071310	FALSE	0.0395394	1.40297	2420	172	33	26944	DAG1,ACTN4,CXCL13,NEDD4,CCND1,H2-Q7,CXCL12,RIPOR1,IGFBP5,HNRNPA1,GNAI2,TCF21,LBH,TIMP3,GSN,NOX4,APP,LSP1,WT1,SIRPA,ACTR2,TNS2,DDX5,HNRNPK,RARRES2,RAPGEF3,ARPC2,CD24A,APLP1,TJP1,ZFP36L2,SGK1,COMT
GO:BP	defense response to other organism	GO:0098542	FALSE	0.0397956	1.40016	1281	172	22	26944	CXCL13,NEDD4,H2-Q7,CXCL12,H2-D1,DPP4,ADM,SERINC3,GSN,APP,PLAC8,CSNK1A1,HTRA1,YWHAE,LAMP1,SIRPA,ACTR2,RARRES2,COTL1,CD24A,RAB1A,TNFAIP8
GO:BP	response to external biotic stimulus	GO:0043207	FALSE	0.0410516	1.38667	1782	172	27	26944	CXCL13,NEDD4,H2-Q7,CXCL12,H2-D1,DPP4,ADM,ITGAV,GPC3,SERINC3,HNRNPA0,GSN,APP,PLAC8,CSNK1A1,HTRA1,YWHAE,LAMP1,WASL,SIRPA,ACTR2,RARRES2,COTL1,CD24A,TJP1,RAB1A,TNFAIP8
GO:BP	positive regulation of gene expression	GO:0010628	FALSE	0.0417189	1.37967	1285	172	22	26944	VEGFA,SRSF5,FUS,H2-Q7,H2-D1,MAF,CCN2,HNRNPA1,HNRNPA0,GSN,HNF1B,APP,ITGA3,CD34,WT1,SH3BGRL,HEG1,HNRNPK,RAD21,SPTBN1,BMPR2,RAB1A
GO:BP	negative regulation of cellular biosynthetic process	GO:0031327	FALSE	0.0433685	1.36283	2768	172	36	26944	CDKN1C,VEGFA,FUS,NEDD4,CCND1,PLAT,MAF,SERPINE2,IGFBP5,CCN2,TCF21,LBH,HNRNPA0,HNF1B,LOXL2,APP,LRRFIP1,EPAS1,CD59A,HNRNPL,CD34,KDR,WT1,PLAU,SIRPA,DDX5,CLTC,SDCBP,HNRNPK,RAD21,CD24A,ZFP36L2,BMPR2,IFI27,NPTN,DAP
GO:BP	cell-substrate junction assembly	GO:0007044	FALSE	0.0439762	1.35678	91	172	6	26944	VEGFA,ITGAV,ACTN1,IQGAP1,KDR,DUSP3
GO:BP	axon extension	GO:0048675	FALSE	0.0444134	1.35249	135	172	7	26944	SEMA3G,VEGFA,CXCL12,ALCAM,LAMB2,BMPR2,SEMA5A
GO:BP	positive regulation of protein serine/threonine kinase activity	GO:0071902	FALSE	0.0447873	1.34885	55	172	5	26944	VEGFA,CCND1,NOX4,PDGFRB,CD24A
GO:BP	regulation of actin filament depolymerization	GO:0030834	FALSE	0.0447873	1.34885	55	172	5	26944	TMOD3,GSN,SPTAN1,ARPC2,SPTBN1
GO:BP	reproductive structure development	GO:0048608	FALSE	0.0451292	1.34554	369	172	11	26944	CDKN1C,VEGFA,CCND1,SERPINE2,ITGAV,TCF21,HNF1B,KDR,WT1,HNRNPK,SERPINB6B
GO:BP	negative regulation of cell migration	GO:0030336	FALSE	0.0460317	1.33694	304	172	10	26944	DAG1,CXCL13,CXCL12,DPP4,IGFBP5,WASL,CLIC4,DUSP3,PTN,SRGAP1
GO:BP	regulation of protein depolymerization	GO:1901879	FALSE	0.0467976	1.32978	92	172	6	26944	TMOD3,NES,GSN,SPTAN1,ARPC2,SPTBN1
GO:BP	negative regulation of organelle organization	GO:0010639	FALSE	0.0474114	1.32412	371	172	11	26944	TMOD3,GSN,SPTAN1,EML2,ARPC2,PECAM1,RAD21,SPTBN1,TJP1,SGK1,ARHGAP28
GO:BP	cellular response to organic cyclic compound	GO:0071407	FALSE	0.0482495	1.31651	672	172	15	26944	DAG1,NEDD4,IGFBP5,TCF21,LBH,APP,WT1,DDX5,HNRNPK,RAPGEF3,ARPC2,APLP1,ZFP36L2,SGK1,COMT
GO:BP	regulation of developmental growth	GO:0048638	FALSE	0.0485894	1.31346	372	172	11	26944	SEMA3G,VEGFA,CXCL12,HNF1B,AGRN,APP,PLAC8,TGFBR2,HNRNPK,BMPR2,SEMA5A
GO:BP	regulation of angiogenesis	GO:0045765	FALSE	0.0486663	1.31277	306	172	10	26944	VEGFA,ADM,CD59A,TGFBR2,CD34,KDR,PTN,RAPGEF3,TJP1,BTG1
GO:BP	negative regulation of chemotaxis	GO:0050922	FALSE	0.0489257	1.31046	56	172	5	26944	SEMA3G,CXCL13,DPP4,DUSP3,SEMA5A
GO:BP	negative regulation of phosphorylation	GO:0042326	FALSE	0.0496274	1.30428	245	172	9	26944	CDKN1C,PTPRO,CADM4,SIRPA,HEG1,DUSP3,KIRREL,PECAM1,PTPRB
GO:BP	negative regulation of cellular process	GO:0048523	TRUE	4.76551e-25	24.3219	5599	172	102	26944	SEMA3G,PODXL,CDKN1C,DAG1,CRIM1,VEGFA,TMOD3,ACTN4,CXCL13,NES,FUS,PTPRO,NEDD4,CCND1,PLAT,PDPN,H2-Q7,CXCL12,NPR3,H2-D1,DPP4,ADM,MAF,RIPOR1,SERPINE2,IGFBP5,ITGAV,CCN2,FSTL1,GPC3,GNAI2,TNS3,TCF21,LBH,HNRNPA0,CADM4,TIMP3,GSN,NOX4,HNF1B,LOXL2,SPTAN1,MIDN,AGRN,DKK2,IQGAP1,PDGFRB,APP,LRRFIP1,PLAC8,ITGA3,ACSL4,EPAS1,CD59A,CSNK1A1,HNRNPL,TGFBR2,CD34,HSPG2,ILDR2,KDR,ARHGAP24,HTRA1,WT1,EML2,YWHAE,WASL,CLIC4,P…
GO:BP	system development	GO:0048731	FALSE	5.74521e-25	24.2407	4117	172	88	26944	SEMA3G,PODXL,CDKN1C,DAG1,VEGFA,CLIC5,ACTN4,CALD1,CXCL13,NES,COL4A4,PTPRO,ENPEP,NEDD4,CCND1,PDPN,H2-Q7,CXCL12,NPR3,H2-D1,NPHS1,FGFBP1,ADM,MAF,SERPINE2,IGFBP5,ITGAV,CCN2,GPC3,DPYSL2,SELENOP,TNS3,TCF21,MYLK,TSPAN2,TIMP3,GSN,FAT1,NOX4,NID1,HNF1B,LOXL2,AGRN,IQGAP1,PDGFRB,APP,ALCAM,ITGA3,ACSL4,EPAS1,CD59A,TGFBR2,CD34,HSPG2,KDR,ARHGAP24,WT1,YWHAE,MSI2,LAMB2,WASL,CLIC4,PLAU,ACTR2,TNS2,SDCBP,PBX1,HEG1,HNR…
GO:BP	negative regulation of biological process	GO:0048519	FALSE	3.46822e-24	23.4599	5966	172	104	26944	SEMA3G,PODXL,CDKN1C,DAG1,CRIM1,VEGFA,TMOD3,ACTN4,CXCL13,NES,FUS,PTPRO,NEDD4,CCND1,PLAT,PDPN,H2-Q7,CXCL12,NPR3,H2-D1,DPP4,ADM,PROS1,MAF,RIPOR1,SERPINE2,IGFBP5,ITGAV,CCN2,FSTL1,GPC3,GNAI2,TNS3,TCF21,LBH,HNRNPA0,CADM4,TIMP3,GSN,NOX4,HNF1B,LOXL2,SPTAN1,MIDN,AGRN,DKK2,IQGAP1,PDGFRB,APP,LRRFIP1,PLAC8,ITGA3,ACSL4,EPAS1,CD59A,CSNK1A1,HNRNPL,TGFBR2,CD34,HSPG2,ILDR2,KDR,ARHGAP24,HTRA1,WT1,EML2,YWHAE,WASL,C…
GO:BP	anatomical structure development	GO:0048856	FALSE	4.545e-23	22.3425	6269	172	105	26944	SEMA3G,PODXL,CDKN1C,DAG1,VEGFA,TMOD3,CLIC5,ACTN4,CALD1,CXCL13,PCSK6,NES,COL4A4,PTPRO,ENPEP,NEDD4,CCND1,PDPN,H2-Q7,CXCL12,NPR3,H2-D1,NPHS1,FGFBP1,DPP4,ADM,MAF,SERPINE2,IGFBP5,ITGAV,CCN2,FSTL1,GPC3,DPYSL2,SELENOP,TNS3,TCF21,LBH,ACTN1,MYLK,TSPAN2,TIMP3,GSN,FAT1,NOX4,NID1,HNF1B,LOXL2,AGRN,DKK2,IQGAP1,PDGFRB,APP,ALCAM,ITGA3,ACSL4,EPAS1,CD59A,CSNK1A1,TGFBR2,CD34,HSPG2,ILDR2,KDR,ARHGAP24,HTRA1,WT1,CAP1,…
GO:BP	regulation of cellular component organization	GO:0051128	FALSE	6.45351e-23	22.1902	2546	172	68	26944	SEMA3G,PODXL,DAG1,VEGFA,TMOD3,ACTN4,CXCL13,NES,PTPRO,NEDD4,PDPN,CXCL12,H2-D1,NPHS1,NSF,DPP4,PROS1,SERPINE2,IGFBP5,ITGAV,CCN2,GPC3,DPYSL2,SYNPO,AHNAK,GSN,NOX4,NID1,SPTAN1,AGRN,IQGAP1,PDGFRB,APP,ITGA3,ACSL4,CSNK1A1,KDR,ARHGAP24,WT1,EML2,EHD3,LAMB2,WASL,SIRPA,ACTR2,CLTC,SDCBP,VDAC2,DUSP3,HNRNPK,PTN,KIRREL,PAM,RAPGEF3,ARPC2,COTL1,PECAM1,RAD21,CD24A,SPTBN1,IQGAP2,TJP1,SGK1,BMPR2,ARHGAP28,CHMP4B,NPTN,S…
GO:BP	positive regulation of cellular process	GO:0048522	FALSE	8.98923e-23	22.0463	6078	172	103	26944	SEMA3G,PODXL,CDKN1C,DAG1,VEGFA,TMOD3,ACTN4,MALAT1,CXCL13,SRSF5,NES,FUS,NEDD4,CCND1,PDPN,H2-Q7,CXCL12,H2-D1,NPHS1,NSF,FGFBP1,DPP4,ADM,PROS1,MAF,RIPOR1,SERPINE2,IGFBP5,ITGAV,CCN2,GPC3,DPYSL2,HNRNPA1,GNAI2,SYNPO,MGAT5,TNS3,SERINC3,TCF21,LBH,ACTN1,MYLK,HNRNPA0,ACPP,AHNAK,TIMP3,GSN,NOX4,NID1,HNF1B,LOXL2,AGRN,DKK2,IQGAP1,PDGFRB,APP,PLAC8,ITGA3,ACSL4,EPAS1,CD59A,CSNK1A1,TGFBR2,CD34,HSPG2,CAVIN1,KDR,HTRA…
GO:BP	positive regulation of biological process	GO:0048518	FALSE	1.23999e-22	21.9066	6589	172	107	26944	SEMA3G,PODXL,CDKN1C,DAG1,VEGFA,TMOD3,ACTN4,MALAT1,CXCL13,SRSF5,NES,FUS,NEDD4,CCND1,PLAT,PDPN,H2-Q7,CXCL12,NPR3,H2-D1,NPHS1,NSF,FGFBP1,DPP4,ADM,PROS1,MAF,RIPOR1,SERPINE2,IGFBP5,ITGAV,CCN2,GPC3,DPYSL2,HNRNPA1,GNAI2,SYNPO,MGAT5,TNS3,SERINC3,TCF21,LBH,ACTN1,MYLK,HNRNPA0,ACPP,AHNAK,TIMP3,GSN,NOX4,NID1,HNF1B,LOXL2,AGRN,DKK2,IQGAP1,PDGFRB,APP,PLAC8,ITGA3,ACSL4,EPAS1,CD59A,CSNK1A1,TGFBR2,CD34,HSPG2,CAVIN…
GO:BP	developmental process	GO:0032502	FALSE	1.49057e-22	21.8266	6854	172	109	26944	SEMA3G,PODXL,CDKN1C,DAG1,CRIM1,VEGFA,TMOD3,CLIC5,ACTN4,CALD1,CXCL13,PCSK6,NES,COL4A4,PTPRO,ENPEP,NEDD4,CCND1,PDPN,H2-Q7,CXCL12,NPR3,H2-D1,NPHS1,FGFBP1,DPP4,ADM,MAF,SERPINE2,IGFBP5,ITGAV,CCN2,FSTL1,GPC3,DPYSL2,SELENOP,TNS3,TCF21,LBH,ACTN1,MYLK,TSPAN2,TIMP3,GSN,FAT1,NOX4,NID1,HNF1B,LOXL2,AGRN,DKK2,IQGAP1,PDGFRB,APP,ALCAM,PLAC8,ITGA3,ACSL4,EPAS1,CD59A,CSNK1A1,TGFBR2,CD34,HSPG2,ILDR2,KDR,ARHGAP24,HTR…
GO:BP	multicellular organism development	GO:0007275	FALSE	1.88272e-22	21.7252	4879	172	92	26944	SEMA3G,PODXL,CDKN1C,DAG1,VEGFA,CLIC5,ACTN4,CALD1,CXCL13,PCSK6,NES,COL4A4,PTPRO,ENPEP,NEDD4,CCND1,PDPN,H2-Q7,CXCL12,NPR3,H2-D1,NPHS1,FGFBP1,ADM,MAF,SERPINE2,IGFBP5,ITGAV,CCN2,GPC3,DPYSL2,SELENOP,TNS3,TCF21,MYLK,TSPAN2,TIMP3,GSN,FAT1,NOX4,NID1,HNF1B,LOXL2,AGRN,DKK2,IQGAP1,PDGFRB,APP,ALCAM,ITGA3,ACSL4,EPAS1,CD59A,TGFBR2,CD34,HSPG2,KDR,ARHGAP24,WT1,YWHAE,MSI2,LAMB2,WASL,CLIC4,PLAU,ACTR2,TNS2,SDCBP,PB…
GO:BP	cell motility	GO:0048870	FALSE	2.23943e-22	21.6499	1760	172	57	26944	SEMA3G,PODXL,DAG1,VEGFA,TMOD3,ACTN4,MALAT1,CXCL13,PTPRO,ENPEP,PLAT,PDPN,CXCL12,FGFBP1,DPP4,RIPOR1,IGFBP5,ITGAV,CCN2,FSTL1,GPC3,GNAI2,MGAT5,TNS3,MYLK,CADM4,NOX4,LOXL2,IQGAP1,PDGFRB,APP,ITGA3,TGFBR2,CD34,CAVIN1,KDR,ARHGAP24,CAP1,YWHAE,LAMB2,WASL,CLIC4,PLAU,SIRPA,SDCBP,DUSP3,PTN,RARRES2,RAPGEF3,ARPC2,PECAM1,CD24A,PTPRB,TJP1,BMPR2,RAB1A,SRGAP1
GO:BP	cell migration	GO:0016477	FALSE	1.03346e-21	20.9857	1538	172	53	26944	SEMA3G,PODXL,DAG1,VEGFA,ACTN4,CXCL13,PTPRO,ENPEP,PLAT,PDPN,CXCL12,FGFBP1,DPP4,RIPOR1,IGFBP5,ITGAV,CCN2,FSTL1,GPC3,GNAI2,MGAT5,TNS3,MYLK,NOX4,LOXL2,IQGAP1,PDGFRB,APP,ITGA3,TGFBR2,CD34,KDR,ARHGAP24,CAP1,YWHAE,LAMB2,WASL,CLIC4,PLAU,SIRPA,SDCBP,DUSP3,PTN,RARRES2,RAPGEF3,ARPC2,PECAM1,CD24A,PTPRB,TJP1,BMPR2,RAB1A,SRGAP1
GO:BP	anatomical structure morphogenesis	GO:0009653	FALSE	6.94525e-21	20.1583	2761	172	68	26944	SEMA3G,PODXL,CDKN1C,DAG1,VEGFA,TMOD3,CLIC5,CALD1,NES,PTPRO,ENPEP,NEDD4,PDPN,CXCL12,NPR3,NPHS1,FGFBP1,ADM,SERPINE2,IGFBP5,ITGAV,CCN2,GPC3,TCF21,ACTN1,MYLK,FAT1,NOX4,HNF1B,LOXL2,AGRN,IQGAP1,PDGFRB,APP,ALCAM,ITGA3,EPAS1,CD59A,CSNK1A1,TGFBR2,CD34,KDR,ARHGAP24,WT1,CAP1,LAMB2,WASL,CLIC4,PLAU,ACTR2,PBX1,HEG1,HNRNPK,PTN,RAPGEF3,APLP2,PECAM1,APLP1,PTPRB,SPTBN1,TJP1,SGK1,MYOM2,BMPR2,RAB1A,NPTN,BTG1,SEMA5A
GO:BP	biological regulation	GO:0065007	FALSE	5.57725e-20	19.2536	13527	172	148	26944	SEMA3G,PODXL,CDKN1C,DAG1,CRIM1,VEGFA,TMOD3,ACTN4,MALAT1,CALD1,CXCL13,SRSF5,PCSK6,NES,FUS,PTPRO,ENPEP,NEDD4,CCND1,PLAT,PDPN,H2-Q7,CXCL12,NPR3,H2-D1,NPHS1,NSF,FGFBP1,DPP4,ADM,PROS1,ISOC2A,MAF,RIPOR1,SERPINE2,IGFBP5,ITGAV,CCN2,FSTL1,GPC3,DPYSL2,SELENOP,HNRNPA1,GNAI2,SYNPO,MGAT5,TNS3,SERINC3,TCF21,LBH,ACTN1,MYLK,HNRNPA0,ACPP,AHNAK,CADM4,TIMP3,GSN,NOX4,NID1,HNF1B,LOXL2,SPTAN1,MIDN,AGRN,DKK2,IQGAP1,PDG…
GO:BP	positive regulation of locomotion	GO:0040017	FALSE	9.14528e-19	18.0388	624	172	34	26944	SEMA3G,PODXL,VEGFA,ACTN4,MALAT1,CXCL13,PDPN,CXCL12,FGFBP1,RIPOR1,IGFBP5,ITGAV,GNAI2,MGAT5,MYLK,NOX4,IQGAP1,PDGFRB,APP,ITGA3,TGFBR2,CAVIN1,KDR,WASL,PLAU,SDCBP,PTN,RARRES2,RAPGEF3,ARPC2,PECAM1,TJP1,BMPR2,SEMA5A
GO:BP	regulation of biological process	GO:0050789	FALSE	1.85055e-18	17.7327	13144	172	144	26944	SEMA3G,PODXL,CDKN1C,DAG1,CRIM1,VEGFA,TMOD3,ACTN4,MALAT1,CALD1,CXCL13,SRSF5,NES,FUS,PTPRO,NEDD4,CCND1,PLAT,PDPN,H2-Q7,CXCL12,NPR3,H2-D1,NPHS1,NSF,FGFBP1,DPP4,ADM,PROS1,MAF,RIPOR1,SERPINE2,IGFBP5,ITGAV,CCN2,FSTL1,GPC3,DPYSL2,SELENOP,HNRNPA1,GNAI2,SYNPO,MGAT5,TNS3,SERINC3,TCF21,LBH,ACTN1,MYLK,HNRNPA0,ACPP,AHNAK,CADM4,TIMP3,GSN,NOX4,NID1,HNF1B,LOXL2,SPTAN1,MIDN,AGRN,DKK2,IQGAP1,PDGFRB,APP,LRRFIP1,PLA…
GO:BP	regulation of response to stimulus	GO:0048583	FALSE	6.38687e-18	17.1947	3987	172	77	26944	SEMA3G,CDKN1C,DAG1,CRIM1,VEGFA,ACTN4,CXCL13,FUS,PTPRO,NEDD4,PLAT,H2-Q7,CXCL12,H2-D1,FGFBP1,DPP4,ADM,PROS1,RIPOR1,SERPINE2,IGFBP5,ITGAV,CCN2,FSTL1,GPC3,GNAI2,MGAT5,TNS3,SERINC3,TCF21,LBH,MYLK,ACPP,CADM4,TIMP3,GSN,NOX4,NID1,HNF1B,AGRN,DKK2,IQGAP1,PDGFRB,APP,ITGA3,CD59A,CSNK1A1,TGFBR2,KDR,ARHGAP24,HTRA1,YWHAE,LAMP1,LAMB2,WASL,PLAU,SIRPA,ACTR2,TNS2,DDX5,SDCBP,VDAC2,HEG1,DUSP3,HNRNPK,MYOF,PTN,RARRES2,…
GO:BP	regulation of cellular process	GO:0050794	FALSE	9.57051e-18	17.0191	12593	172	140	26944	SEMA3G,PODXL,CDKN1C,DAG1,CRIM1,VEGFA,TMOD3,ACTN4,MALAT1,CXCL13,SRSF5,NES,FUS,PTPRO,NEDD4,CCND1,PLAT,PDPN,H2-Q7,CXCL12,NPR3,H2-D1,NPHS1,NSF,FGFBP1,DPP4,ADM,PROS1,MAF,RIPOR1,SERPINE2,IGFBP5,ITGAV,CCN2,FSTL1,GPC3,DPYSL2,HNRNPA1,GNAI2,SYNPO,MGAT5,TNS3,SERINC3,TCF21,LBH,ACTN1,MYLK,HNRNPA0,ACPP,AHNAK,CADM4,TIMP3,GSN,NOX4,NID1,HNF1B,LOXL2,SPTAN1,MIDN,AGRN,DKK2,IQGAP1,PDGFRB,APP,LRRFIP1,PLAC8,ITGA3,ACSL4…
GO:BP	tube development	GO:0035295	FALSE	9.57957e-18	17.0187	1181	172	43	26944	PODXL,DAG1,VEGFA,CALD1,ENPEP,NEDD4,PDPN,CXCL12,NPR3,FGFBP1,ADM,SERPINE2,IGFBP5,ITGAV,CCN2,GPC3,TNS3,TCF21,MYLK,HNF1B,LOXL2,PDGFRB,ITGA3,EPAS1,CD59A,TGFBR2,CD34,KDR,ARHGAP24,WT1,CLIC4,PLAU,PBX1,HEG1,PTN,RARRES2,RAPGEF3,PECAM1,CD24A,PTPRB,TJP1,BMPR2,BTG1
GO:BP	regulation of locomotion	GO:0040012	FALSE	2.77089e-17	16.5574	1089	172	41	26944	SEMA3G,PODXL,DAG1,VEGFA,ACTN4,MALAT1,CXCL13,PDPN,CXCL12,FGFBP1,DPP4,RIPOR1,IGFBP5,ITGAV,GNAI2,MGAT5,MYLK,CADM4,NOX4,AGRN,IQGAP1,PDGFRB,APP,ITGA3,TGFBR2,CAVIN1,KDR,WASL,CLIC4,PLAU,SDCBP,DUSP3,PTN,RARRES2,RAPGEF3,ARPC2,PECAM1,TJP1,BMPR2,SRGAP1,SEMA5A
GO:BP	regulation of biological quality	GO:0065008	FALSE	4.35998e-17	16.3605	3134	172	67	26944	SEMA3G,DAG1,VEGFA,TMOD3,CXCL13,PCSK6,FUS,PTPRO,ENPEP,NEDD4,CCND1,PLAT,PDPN,CXCL12,NPR3,NPHS1,ADM,PROS1,ISOC2A,SERPINE2,ITGAV,HNRNPA1,GNAI2,SYNPO,HNRNPA0,GSN,HNF1B,SPTAN1,MIDN,AGRN,APP,ACSL4,EPAS1,ARHGEF12,ILDR2,KDR,YWHAE,EHD3,LAMP1,WASL,CLIC4,PLAU,ACTR2,VDAC2,HEG1,HNRNPK,PTN,RARRES2,KIRREL,RAPGEF3,ARPC2,COTL1,PECAM1,CD24A,SPTBN1,TJP1,ZFP36L2,BMPR2,COMT,RAB3B,ARHGAP28,RAB1A,TAPBP,LARS2,NPTN,GNB1,S…
GO:BP	positive regulation of cell motility	GO:2000147	FALSE	4.58802e-17	16.3384	607	172	32	26944	SEMA3G,PODXL,VEGFA,ACTN4,MALAT1,CXCL13,PDPN,CXCL12,FGFBP1,RIPOR1,IGFBP5,ITGAV,GNAI2,MGAT5,MYLK,NOX4,IQGAP1,PDGFRB,APP,ITGA3,TGFBR2,CAVIN1,KDR,PLAU,SDCBP,PTN,RARRES2,RAPGEF3,ARPC2,PECAM1,TJP1,BMPR2
GO:BP	animal organ development	GO:0048513	FALSE	7.56087e-17	16.1214	3260	172	68	26944	SEMA3G,PODXL,CDKN1C,DAG1,VEGFA,CLIC5,ACTN4,CXCL13,NES,COL4A4,PTPRO,ENPEP,NEDD4,CCND1,PDPN,CXCL12,NPHS1,ADM,MAF,SERPINE2,IGFBP5,ITGAV,CCN2,GPC3,SELENOP,TNS3,TCF21,LBH,MYLK,TIMP3,FAT1,NOX4,NID1,HNF1B,LOXL2,IQGAP1,PDGFRB,APP,ITGA3,EPAS1,TGFBR2,CD34,HSPG2,ILDR2,KDR,HTRA1,WT1,YWHAE,LAMB2,CLIC4,PLAU,TNS2,DDX5,SDCBP,PBX1,HEG1,HNRNPK,PTN,RARRES2,APLP2,PECAM1,CD24A,APLP1,MYOM2,BMPR2,SERPINB6B,GNB1,SEMA5A
GO:BP	nephron development	GO:0072006	TRUE	1.38425e-16	15.8588	169	172	20	26944	PODXL,VEGFA,ACTN4,COL4A4,PTPRO,ENPEP,NPHS1,GPC3,TCF21,NID1,HNF1B,IQGAP1,PDGFRB,ITGA3,CD34,WT1,LAMB2,PBX1,PECAM1,CD24A
GO:BP	locomotion	GO:0040011	FALSE	1.62686e-16	15.7886	1273	172	43	26944	SEMA3G,PODXL,DAG1,VEGFA,ACTN4,MALAT1,CXCL13,PTPRO,PDPN,CXCL12,FGFBP1,DPP4,RIPOR1,IGFBP5,ITGAV,GNAI2,MGAT5,MYLK,CADM4,NOX4,AGRN,IQGAP1,PDGFRB,APP,ITGA3,TGFBR2,LSP1,CAVIN1,KDR,WASL,CLIC4,PLAU,SDCBP,DUSP3,PTN,RARRES2,RAPGEF3,ARPC2,PECAM1,TJP1,BMPR2,SRGAP1,SEMA5A
GO:BP	cell differentiation	GO:0030154	FALSE	2.72487e-16	15.5647	4777	172	82	26944	SEMA3G,PODXL,CDKN1C,DAG1,CRIM1,VEGFA,TMOD3,CLIC5,ACTN4,PTPRO,NEDD4,CCND1,PDPN,CXCL12,H2-D1,NPHS1,DPP4,ADM,MAF,SERPINE2,IGFBP5,ITGAV,CCN2,FSTL1,GPC3,DPYSL2,TCF21,LBH,ACTN1,TSPAN2,TIMP3,FAT1,NOX4,NID1,HNF1B,LOXL2,AGRN,IQGAP1,PDGFRB,APP,ALCAM,PLAC8,ITGA3,ACSL4,EPAS1,TGFBR2,CD34,HSPG2,ILDR2,KDR,ARHGAP24,HTRA1,YWHAE,MSI2,LAMB2,WASL,CLIC4,SIRPA,ACTR2,DDX5,SDCBP,PBX1,HEG1,HNRNPK,MYOF,PTN,RARRES2,RAPGEF3…
GO:BP	cellular developmental process	GO:0048869	FALSE	2.76141e-16	15.5589	4778	172	82	26944	SEMA3G,PODXL,CDKN1C,DAG1,CRIM1,VEGFA,TMOD3,CLIC5,ACTN4,PTPRO,NEDD4,CCND1,PDPN,CXCL12,H2-D1,NPHS1,DPP4,ADM,MAF,SERPINE2,IGFBP5,ITGAV,CCN2,FSTL1,GPC3,DPYSL2,TCF21,LBH,ACTN1,TSPAN2,TIMP3,FAT1,NOX4,NID1,HNF1B,LOXL2,AGRN,IQGAP1,PDGFRB,APP,ALCAM,PLAC8,ITGA3,ACSL4,EPAS1,TGFBR2,CD34,HSPG2,ILDR2,KDR,ARHGAP24,HTRA1,YWHAE,MSI2,LAMB2,WASL,CLIC4,SIRPA,ACTR2,DDX5,SDCBP,PBX1,HEG1,HNRNPK,MYOF,PTN,RARRES2,RAPGEF3…
GO:BP	regulation of cell motility	GO:2000145	FALSE	3.80402e-16	15.4198	1045	172	39	26944	SEMA3G,PODXL,DAG1,VEGFA,ACTN4,MALAT1,CXCL13,PDPN,CXCL12,FGFBP1,DPP4,RIPOR1,IGFBP5,ITGAV,GNAI2,MGAT5,MYLK,CADM4,NOX4,IQGAP1,PDGFRB,APP,ITGA3,TGFBR2,CAVIN1,KDR,WASL,CLIC4,PLAU,SDCBP,DUSP3,PTN,RARRES2,RAPGEF3,ARPC2,PECAM1,TJP1,BMPR2,SRGAP1
GO:BP	tube morphogenesis	GO:0035239	FALSE	4.085e-16	15.3888	927	172	37	26944	PODXL,DAG1,VEGFA,CALD1,ENPEP,NEDD4,PDPN,CXCL12,NPR3,FGFBP1,ADM,ITGAV,CCN2,GPC3,TCF21,MYLK,HNF1B,LOXL2,PDGFRB,EPAS1,CD59A,TGFBR2,CD34,KDR,ARHGAP24,WT1,CLIC4,PLAU,PBX1,HEG1,PTN,RAPGEF3,PECAM1,PTPRB,TJP1,BMPR2,BTG1
GO:BP	positive regulation of cell migration	GO:0030335	FALSE	1.16394e-15	14.9341	577	172	30	26944	SEMA3G,PODXL,VEGFA,ACTN4,CXCL13,PDPN,CXCL12,FGFBP1,RIPOR1,IGFBP5,ITGAV,GNAI2,MGAT5,MYLK,NOX4,IQGAP1,PDGFRB,APP,ITGA3,TGFBR2,KDR,PLAU,SDCBP,PTN,RARRES2,RAPGEF3,ARPC2,PECAM1,TJP1,BMPR2
GO:BP	glomerulus development	GO:0032835	FALSE	1.74462e-15	14.7583	75	172	15	26944	PODXL,ACTN4,COL4A4,PTPRO,ENPEP,NPHS1,TCF21,NID1,IQGAP1,PDGFRB,CD34,WT1,LAMB2,PECAM1,CD24A
GO:BP	response to stimulus	GO:0050896	FALSE	1.86166e-15	14.7301	10506	172	124	26944	SEMA3G,CDKN1C,DAG1,CRIM1,VEGFA,CLIC5,PLOD2,ACTN4,CXCL13,SRSF5,FUS,PTPRO,NEDD4,CCND1,PLAT,PDPN,H2-Q7,CXCL12,NPR3,H2-D1,NPHS1,FGFBP1,DPP4,ADM,PROS1,RIPOR1,SERPINE2,IGFBP5,ITGAV,NEAT1,CCN2,FSTL1,GPC3,SELENOP,HNRNPA1,GNAI2,SYNPO,MGAT5,TNS3,SERINC3,TCF21,LBH,MYLK,HNRNPA0,ACPP,AHNAK,TSPAN2,CADM4,TIMP3,GSN,NOX4,NID1,HNF1B,LOXL2,AGRN,DKK2,IQGAP1,PDGFRB,APP,ALCAM,PLAC8,ITGA3,EPAS1,CD59A,CSNK1A1,ARHGEF12,T…
GO:BP	blood vessel morphogenesis	GO:0048514	FALSE	4.53381e-15	14.3435	657	172	31	26944	DAG1,VEGFA,CALD1,ENPEP,NEDD4,CXCL12,NPR3,FGFBP1,ADM,ITGAV,CCN2,TCF21,MYLK,LOXL2,PDGFRB,EPAS1,CD59A,TGFBR2,CD34,KDR,ARHGAP24,CLIC4,PLAU,HEG1,PTN,RAPGEF3,PECAM1,PTPRB,TJP1,BMPR2,BTG1
GO:BP	multicellular organismal process	GO:0032501	FALSE	6.2769e-15	14.2023	9132	172	114	26944	SEMA3G,PODXL,CDKN1C,DAG1,CRIM1,VEGFA,TMOD3,CLIC5,ACTN4,CALD1,CXCL13,PCSK6,NES,COL4A4,PTPRO,ENPEP,NEDD4,CCND1,PLAT,PDPN,H2-Q7,CXCL12,NPR3,H2-D1,NPHS1,FGFBP1,DPP4,ADM,PROS1,MAF,SERPINE2,IGFBP5,ITGAV,CCN2,FSTL1,GPC3,DPYSL2,SELENOP,GNAI2,SYNPO,TNS3,TCF21,LBH,MYLK,ACPP,TSPAN2,TIMP3,GSN,FAT1,NOX4,NID1,HNF1B,LOXL2,AGRN,DKK2,IQGAP1,PDGFRB,APP,ALCAM,PLAC8,ITGA3,ACSL4,EPAS1,CD59A,ARHGEF12,TGFBR2,CD34,HSPG2…
GO:BP	vasculature development	GO:0001944	FALSE	1.36973e-14	13.8634	793	172	33	26944	DAG1,VEGFA,CALD1,ENPEP,NEDD4,PDPN,CXCL12,NPR3,FGFBP1,ADM,ITGAV,CCN2,GPC3,TCF21,MYLK,LOXL2,PDGFRB,EPAS1,CD59A,TGFBR2,CD34,KDR,ARHGAP24,CLIC4,PLAU,HEG1,PTN,RAPGEF3,PECAM1,PTPRB,TJP1,BMPR2,BTG1
GO:BP	regulation of cell migration	GO:0030334	FALSE	2.16704e-14	13.6641	984	172	36	26944	SEMA3G,PODXL,DAG1,VEGFA,ACTN4,CXCL13,PDPN,CXCL12,FGFBP1,DPP4,RIPOR1,IGFBP5,ITGAV,GNAI2,MGAT5,MYLK,NOX4,IQGAP1,PDGFRB,APP,ITGA3,TGFBR2,KDR,WASL,CLIC4,PLAU,SDCBP,DUSP3,PTN,RARRES2,RAPGEF3,ARPC2,PECAM1,TJP1,BMPR2,SRGAP1
GO:BP	supramolecular fiber organization	GO:0097435	TRUE	2.21515e-14	13.6546	806	172	33	26944	TMOD3,ACTN4,CALD1,FUS,NPHS1,CCN2,SYNPO,ACTN1,GSN,FAT1,NOX4,LOXL2,SPTAN1,IQGAP1,PDGFRB,APP,EML2,CAP1,WASL,SIRPA,ACTR2,KIRREL,MYO1D,RAPGEF3,ARPC2,COTL1,PECAM1,SPTBN1,IQGAP2,TJP1,SGK1,MYOM2,ARHGAP28
GO:BP	actin filament organization	GO:0007015	FALSE	3.33002e-14	13.4776	456	172	26	26944	TMOD3,ACTN4,CALD1,NPHS1,CCN2,SYNPO,ACTN1,GSN,FAT1,NOX4,SPTAN1,IQGAP1,CAP1,WASL,SIRPA,ACTR2,KIRREL,MYO1D,RAPGEF3,ARPC2,COTL1,PECAM1,SPTBN1,IQGAP2,TJP1,ARHGAP28
GO:BP	blood vessel development	GO:0001568	FALSE	3.41072e-14	13.4672	761	172	32	26944	DAG1,VEGFA,CALD1,ENPEP,NEDD4,CXCL12,NPR3,FGFBP1,ADM,ITGAV,CCN2,GPC3,TCF21,MYLK,LOXL2,PDGFRB,EPAS1,CD59A,TGFBR2,CD34,KDR,ARHGAP24,CLIC4,PLAU,HEG1,PTN,RAPGEF3,PECAM1,PTPRB,TJP1,BMPR2,BTG1
GO:BP	regulation of multicellular organismal process	GO:0051239	FALSE	3.56855e-14	13.4475	3165	172	63	26944	SEMA3G,CDKN1C,DAG1,VEGFA,CALD1,CXCL13,PTPRO,CCND1,PLAT,PDPN,H2-Q7,CXCL12,NPR3,H2-D1,FGFBP1,DPP4,ADM,PROS1,MAF,SERPINE2,IGFBP5,ITGAV,CCN2,GNAI2,LBH,ACPP,GSN,HNF1B,LOXL2,AGRN,IQGAP1,PDGFRB,APP,PLAC8,ITGA3,EPAS1,CD59A,TGFBR2,CD34,ILDR2,KDR,EHD3,PLAU,SIRPA,ACTR2,SDCBP,PBX1,HEG1,DUSP3,HNRNPK,PTN,RAPGEF3,RAD21,CD24A,SPTBN1,TJP1,ZFP36L2,SGK1,BMPR2,RAB1A,NPTN,BTG1,SEMA5A
GO:BP	regulation of signal transduction	GO:0009966	FALSE	5.71833e-14	13.2427	3005	172	61	26944	CDKN1C,DAG1,CRIM1,VEGFA,ACTN4,PTPRO,NEDD4,CXCL12,FGFBP1,ADM,RIPOR1,SERPINE2,IGFBP5,ITGAV,CCN2,FSTL1,GPC3,GNAI2,MGAT5,TNS3,SERINC3,TCF21,LBH,ACPP,CADM4,TIMP3,GSN,NOX4,NID1,HNF1B,AGRN,DKK2,IQGAP1,PDGFRB,APP,ITGA3,CD59A,CSNK1A1,TGFBR2,KDR,ARHGAP24,HTRA1,LAMB2,SIRPA,TNS2,DDX5,SDCBP,VDAC2,HEG1,DUSP3,HNRNPK,MYOF,RARRES2,RAPGEF3,CD24A,APLP1,SPTBN1,BMPR2,ARHGAP28,NPTN,SEMA5A
GO:BP	tissue development	GO:0009888	FALSE	6.2081e-14	13.207	2122	172	51	26944	SEMA3G,PODXL,CDKN1C,DAG1,VEGFA,CLIC5,PTPRO,NEDD4,CCND1,PDPN,CXCL12,NPHS1,ADM,MAF,SERPINE2,IGFBP5,ITGAV,CCN2,FSTL1,GPC3,TCF21,LBH,MYLK,TIMP3,FAT1,NOX4,HNF1B,LOXL2,IQGAP1,PDGFRB,ITGA3,EPAS1,TGFBR2,CD34,KDR,ARHGAP24,WT1,LAMB2,CLIC4,DDX5,SDCBP,PBX1,HEG1,PTN,RAPGEF3,PECAM1,CD24A,TJP1,MYOM2,BMPR2,BTG1
GO:BP	regulation of signaling	GO:0023051	FALSE	8.48497e-14	13.0713	3616	172	67	26944	CDKN1C,DAG1,CRIM1,VEGFA,ACTN4,PTPRO,NEDD4,PLAT,CXCL12,NSF,FGFBP1,ADM,RIPOR1,SERPINE2,IGFBP5,ITGAV,CCN2,FSTL1,GPC3,GNAI2,SYNPO,MGAT5,TNS3,SERINC3,TCF21,LBH,ACPP,CADM4,TIMP3,GSN,NOX4,NID1,HNF1B,MIDN,AGRN,DKK2,IQGAP1,PDGFRB,APP,ITGA3,ACSL4,CD59A,CSNK1A1,TGFBR2,KDR,ARHGAP24,HTRA1,LAMB2,SIRPA,TNS2,DDX5,SDCBP,VDAC2,HEG1,DUSP3,HNRNPK,MYOF,PTN,RARRES2,RAPGEF3,CD24A,APLP1,SPTBN1,BMPR2,ARHGAP28,NPTN,SEMA5A
GO:BP	positive regulation of cellular component organization	GO:0051130	FALSE	1.57173e-13	12.8036	1248	172	39	26944	DAG1,VEGFA,ACTN4,CXCL13,NES,PDPN,CXCL12,NPHS1,NSF,PROS1,SERPINE2,CCN2,GPC3,SYNPO,AHNAK,GSN,NOX4,AGRN,IQGAP1,PDGFRB,APP,ITGA3,KDR,WASL,SIRPA,ACTR2,SDCBP,DUSP3,HNRNPK,PTN,KIRREL,RAPGEF3,ARPC2,RAD21,CD24A,SGK1,BMPR2,NPTN,SEMA5A
GO:BP	cell adhesion	GO:0007155	FALSE	1.73423e-13	12.7609	1465	172	42	26944	PODXL,DAG1,VEGFA,ACTN4,CXCL13,PDPN,H2-Q7,CXCL12,H2-D1,NPHS1,BCAM,DPP4,SERPINE2,ITGAV,CCN2,ACTN1,CADM4,FAT1,NID1,IQGAP1,APP,ALCAM,ITGA3,CD59A,TGFBR2,CD34,HSPG2,ILDR2,KDR,LAMB2,PLAU,SIRPA,DUSP3,PTN,KIRREL,ARPC2,PECAM1,CD24A,APLP1,TJP1,RAB1A,NPTN
GO:BP	regulation of cell communication	GO:0010646	FALSE	3.53506e-13	12.4516	3616	172	66	26944	CDKN1C,DAG1,CRIM1,VEGFA,ACTN4,PTPRO,NEDD4,PLAT,CXCL12,FGFBP1,ADM,RIPOR1,SERPINE2,IGFBP5,ITGAV,CCN2,FSTL1,GPC3,GNAI2,SYNPO,MGAT5,TNS3,SERINC3,TCF21,LBH,ACPP,CADM4,TIMP3,GSN,NOX4,NID1,HNF1B,MIDN,AGRN,DKK2,IQGAP1,PDGFRB,APP,ITGA3,ACSL4,CD59A,CSNK1A1,TGFBR2,KDR,ARHGAP24,HTRA1,LAMB2,SIRPA,TNS2,DDX5,SDCBP,VDAC2,HEG1,DUSP3,HNRNPK,MYOF,PTN,RARRES2,RAPGEF3,CD24A,APLP1,SPTBN1,BMPR2,ARHGAP28,NPTN,SEMA5A
GO:BP	cellular component organization	GO:0016043	FALSE	3.57175e-13	12.4471	7612	172	100	26944	SEMA3G,PODXL,CDKN1C,DAG1,VEGFA,TMOD3,CLIC5,ACTN4,CALD1,CXCL13,NES,FUS,COL4A4,PTPRO,NEDD4,PDPN,CXCL12,H2-D1,NPHS1,NSF,DPP4,ADM,PROS1,SERPINE2,IGFBP5,ITGAV,NEAT1,CCN2,GPC3,DPYSL2,SYNPO,TNS3,ACTN1,MYLK,ACPP,AHNAK,TSPAN2,GSN,FAT1,NOX4,NID1,HNF1B,LOXL2,SPTAN1,AGRN,IQGAP1,PDGFRB,APP,ALCAM,ITGA3,ACSL4,EPAS1,CSNK1A1,CD34,LSP1,KDR,ARHGAP24,WT1,EML2,CAP1,EHD3,LAMP1,LAMB2,WASL,SIRPA,ACTR2,CLTC,SDCBP,VDAC2,H…
GO:BP	anatomical structure formation involved in morphogenesis	GO:0048646	FALSE	4.79467e-13	12.3192	1221	172	38	26944	PODXL,DAG1,VEGFA,TMOD3,CALD1,ENPEP,PDPN,CXCL12,NPR3,NPHS1,FGFBP1,ADM,ITGAV,CCN2,TCF21,ACTN1,HNF1B,LOXL2,PDGFRB,ITGA3,EPAS1,CD59A,TGFBR2,CD34,KDR,ARHGAP24,CLIC4,PLAU,PTN,RAPGEF3,PECAM1,PTPRB,SPTBN1,TJP1,MYOM2,BMPR2,RAB1A,BTG1
GO:BP	angiogenesis	GO:0001525	FALSE	5.25284e-13	12.2796	561	172	27	26944	DAG1,VEGFA,CALD1,ENPEP,CXCL12,NPR3,FGFBP1,ADM,ITGAV,CCN2,TCF21,LOXL2,PDGFRB,EPAS1,CD59A,TGFBR2,CD34,KDR,ARHGAP24,CLIC4,PLAU,PTN,RAPGEF3,PECAM1,PTPRB,TJP1,BTG1
GO:BP	kidney development	GO:0001822	FALSE	1.21793e-12	11.9144	346	172	22	26944	PODXL,CDKN1C,VEGFA,ACTN4,COL4A4,PTPRO,ENPEP,NPHS1,GPC3,TCF21,NID1,HNF1B,IQGAP1,PDGFRB,ITGA3,CD34,WT1,LAMB2,TNS2,PBX1,PECAM1,CD24A
GO:BP	intracellular signaling cassette	GO:0141124	FALSE	1.5672e-12	11.8049	1794	172	45	26944	DAG1,VEGFA,ACTN4,NEDD4,PDPN,CXCL12,NPHS1,ADM,RIPOR1,SERPINE2,IGFBP5,ITGAV,CCN2,GNAI2,TNS3,LBH,CADM4,TIMP3,GSN,NOX4,AGRN,IQGAP1,PDGFRB,APP,ITGA3,CSNK1A1,ARHGEF12,TGFBR2,KDR,ARHGAP24,CAP1,YWHAE,SIRPA,SDCBP,HEG1,DUSP3,RAPGEF3,PECAM1,CD24A,SPTBN1,ZFP36L2,BMPR2,ARHGAP28,SRGAP1,NPTN
GO:BP	actin cytoskeleton organization	GO:0030036	FALSE	1.5771e-12	11.8021	695	172	29	26944	TMOD3,ACTN4,CALD1,NPHS1,CCN2,SYNPO,ACTN1,GSN,FAT1,NOX4,SPTAN1,IQGAP1,PDGFRB,CAP1,WASL,SIRPA,ACTR2,KIRREL,MYO1D,PAM,RAPGEF3,ARPC2,COTL1,PECAM1,SPTBN1,IQGAP2,TJP1,MYOM2,ARHGAP28
GO:BP	response to stress	GO:0006950	FALSE	1.63476e-12	11.7865	3936	172	68	26944	DAG1,VEGFA,PLOD2,CXCL13,SRSF5,FUS,NEDD4,CCND1,PLAT,PDPN,H2-Q7,CXCL12,NPR3,H2-D1,DPP4,ADM,PROS1,RIPOR1,SERPINE2,ITGAV,NEAT1,SERINC3,MYLK,HNRNPA0,AHNAK,TSPAN2,CADM4,GSN,NOX4,LOXL2,PDGFRB,APP,PLAC8,EPAS1,CSNK1A1,CD34,LSP1,HSPG2,KDR,ARHGAP24,HTRA1,YWHAE,LAMP1,LAMB2,PLAU,SIRPA,ACTR2,DDX5,HNRNPK,MYOF,PTN,RARRES2,COTL1,PECAM1,RAD21,CD24A,ZFP36L2,SGK1,BMPR2,COMT,SERPINB6B,RAB1A,TAPBP,CHMP4B,BTG1,TNFAIP8,…
GO:BP	regulation of cellular component biogenesis	GO:0044087	FALSE	2.32905e-12	11.6328	1010	172	34	26944	PODXL,DAG1,VEGFA,TMOD3,CXCL13,NPHS1,CCN2,SYNPO,GSN,NOX4,SPTAN1,AGRN,IQGAP1,APP,CSNK1A1,KDR,ARHGAP24,EML2,WASL,ACTR2,SDCBP,VDAC2,DUSP3,KIRREL,RAPGEF3,ARPC2,COTL1,PECAM1,CD24A,SPTBN1,TJP1,SGK1,ARHGAP28,CHMP4B
GO:BP	cellular component organization or biogenesis	GO:0071840	FALSE	2.39245e-12	11.6212	7815	172	100	26944	SEMA3G,PODXL,CDKN1C,DAG1,VEGFA,TMOD3,CLIC5,ACTN4,CALD1,CXCL13,NES,FUS,COL4A4,PTPRO,NEDD4,PDPN,CXCL12,H2-D1,NPHS1,NSF,DPP4,ADM,PROS1,SERPINE2,IGFBP5,ITGAV,NEAT1,CCN2,GPC3,DPYSL2,SYNPO,TNS3,ACTN1,MYLK,ACPP,AHNAK,TSPAN2,GSN,FAT1,NOX4,NID1,HNF1B,LOXL2,SPTAN1,AGRN,IQGAP1,PDGFRB,APP,ALCAM,ITGA3,ACSL4,EPAS1,CSNK1A1,CD34,LSP1,KDR,ARHGAP24,WT1,EML2,CAP1,EHD3,LAMP1,LAMB2,WASL,SIRPA,ACTR2,CLTC,SDCBP,VDAC2,H…
GO:BP	renal system development	GO:0072001	FALSE	2.47419e-12	11.6066	358	172	22	26944	PODXL,CDKN1C,VEGFA,ACTN4,COL4A4,PTPRO,ENPEP,NPHS1,GPC3,TCF21,NID1,HNF1B,IQGAP1,PDGFRB,ITGA3,CD34,WT1,LAMB2,TNS2,PBX1,PECAM1,CD24A
GO:BP	circulatory system development	GO:0072359	FALSE	2.58138e-12	11.5881	1216	172	37	26944	DAG1,VEGFA,CALD1,ENPEP,NEDD4,PDPN,CXCL12,NPR3,FGFBP1,ADM,ITGAV,CCN2,GPC3,TCF21,MYLK,NOX4,LOXL2,PDGFRB,ITGA3,EPAS1,CD59A,TGFBR2,CD34,HSPG2,KDR,ARHGAP24,WT1,CLIC4,PLAU,HEG1,PTN,RAPGEF3,PECAM1,PTPRB,TJP1,BMPR2,BTG1
GO:BP	actin filament-based process	GO:0030029	FALSE	4.47235e-12	11.3495	782	172	30	26944	TMOD3,ACTN4,CALD1,PDPN,NPHS1,CCN2,SYNPO,ACTN1,GSN,FAT1,NOX4,SPTAN1,IQGAP1,PDGFRB,CAP1,WASL,SIRPA,ACTR2,KIRREL,MYO1D,PAM,RAPGEF3,ARPC2,COTL1,PECAM1,SPTBN1,IQGAP2,TJP1,MYOM2,ARHGAP28
GO:BP	positive regulation of response to stimulus	GO:0048584	FALSE	4.70393e-12	11.3275	2359	172	51	26944	CDKN1C,VEGFA,ACTN4,CXCL13,FUS,NEDD4,PLAT,H2-Q7,CXCL12,H2-D1,FGFBP1,DPP4,IGFBP5,ITGAV,CCN2,GPC3,GNAI2,MGAT5,TNS3,SERINC3,MYLK,ACPP,TIMP3,GSN,NOX4,NID1,AGRN,DKK2,IQGAP1,PDGFRB,APP,CD59A,CSNK1A1,TGFBR2,KDR,YWHAE,LAMP1,LAMB2,WASL,PLAU,ACTR2,DDX5,SDCBP,DUSP3,PTN,RARRES2,C1S1,CD24A,BMPR2,NPTN,SEMA5A
GO:BP	response to endogenous stimulus	GO:0009719	FALSE	5.10341e-12	11.2921	1935	172	46	26944	CDKN1C,DAG1,CRIM1,VEGFA,CXCL13,SRSF5,NEDD4,CCND1,CXCL12,FGFBP1,ADM,IGFBP5,CCN2,FSTL1,GPC3,GNAI2,TCF21,LBH,CADM4,TIMP3,IQGAP1,PDGFRB,APP,ITGA3,CD59A,TGFBR2,KDR,HTRA1,WT1,TNS2,DDX5,SDCBP,DUSP3,HNRNPK,MYOF,RARRES2,RAPGEF3,ARPC2,CD24A,APLP1,ZFP36L2,SGK1,BMPR2,COMT,NPTN,BTG1
GO:BP	cytoskeleton organization	GO:0007010	FALSE	5.66939e-12	11.2465	1466	172	40	26944	DAG1,TMOD3,ACTN4,CALD1,NES,NPHS1,CCN2,DPYSL2,SYNPO,ACTN1,GSN,FAT1,NOX4,SPTAN1,AGRN,IQGAP1,PDGFRB,CSNK1A1,LSP1,EML2,CAP1,WASL,SIRPA,ACTR2,CLTC,KIRREL,MYO1D,PAM,RAPGEF3,ARPC2,COTL1,PECAM1,MACF1,SPTBN1,IQGAP2,TJP1,SGK1,MYOM2,ARHGAP28,CHMP4B
GO:BP	cell-substrate adhesion	GO:0031589	FALSE	2.54519e-11	10.5943	356	172	21	26944	DAG1,VEGFA,ACTN4,PDPN,BCAM,ITGAV,CCN2,ACTN1,NID1,IQGAP1,ITGA3,CD34,KDR,LAMB2,PLAU,SIRPA,DUSP3,PTN,ARPC2,PECAM1,RAB1A
GO:BP	epithelium development	GO:0060429	FALSE	2.55518e-11	10.5926	1309	172	37	26944	PODXL,CDKN1C,DAG1,VEGFA,CLIC5,PTPRO,CCND1,PDPN,CXCL12,NPHS1,ADM,MAF,SERPINE2,IGFBP5,FSTL1,GPC3,TCF21,LBH,FAT1,HNF1B,IQGAP1,EPAS1,TGFBR2,CD34,KDR,ARHGAP24,WT1,LAMB2,CLIC4,PBX1,HEG1,RAPGEF3,PECAM1,CD24A,TJP1,BMPR2,BTG1
GO:BP	cell morphogenesis	GO:0000902	FALSE	3.95671e-11	10.4027	1045	172	33	26944	SEMA3G,DAG1,VEGFA,CLIC5,NES,PTPRO,NEDD4,PDPN,CXCL12,ACTN1,FAT1,NOX4,AGRN,IQGAP1,APP,ALCAM,CSNK1A1,KDR,CAP1,LAMB2,WASL,CLIC4,ACTR2,HEG1,HNRNPK,PTN,APLP2,PECAM1,APLP1,SGK1,BMPR2,NPTN,SEMA5A
GO:BP	signaling	GO:0023052	FALSE	4.6188e-11	10.3355	7472	172	95	26944	SEMA3G,CDKN1C,DAG1,CRIM1,VEGFA,ACTN4,CXCL13,PTPRO,NEDD4,CCND1,PLAT,PDPN,CXCL12,NPR3,NPHS1,NSF,FGFBP1,ADM,RIPOR1,SERPINE2,IGFBP5,ITGAV,CCN2,FSTL1,GPC3,GNAI2,SYNPO,MGAT5,TNS3,SERINC3,TCF21,LBH,ACPP,CADM4,TIMP3,GSN,NOX4,NID1,HNF1B,MIDN,AGRN,DKK2,IQGAP1,PDGFRB,APP,ITGA3,ACSL4,CD59A,CSNK1A1,ARHGEF12,TGFBR2,CD34,LSP1,HSPG2,ILDR2,KDR,ARHGAP24,HTRA1,CAP1,YWHAE,LAMP1,LAMB2,PLAU,SIRPA,TNS2,DDX5,SDCBP,VDAC2…
GO:BP	positive regulation of multicellular organismal process	GO:0051240	FALSE	4.72255e-11	10.3258	1804	172	43	26944	DAG1,VEGFA,CCND1,PLAT,PDPN,H2-Q7,CXCL12,NPR3,H2-D1,DPP4,ADM,SERPINE2,CCN2,LBH,GSN,LOXL2,AGRN,PDGFRB,APP,PLAC8,EPAS1,CD59A,TGFBR2,CD34,KDR,PLAU,SIRPA,ACTR2,SDCBP,HEG1,HNRNPK,PTN,RAPGEF3,RAD21,CD24A,SPTBN1,TJP1,SGK1,BMPR2,RAB1A,NPTN,BTG1,SEMA5A
GO:BP	intracellular signal transduction	GO:0035556	FALSE	6.25103e-11	10.204	2610	172	52	26944	DAG1,VEGFA,ACTN4,NEDD4,CCND1,PDPN,CXCL12,NPHS1,ADM,RIPOR1,SERPINE2,IGFBP5,ITGAV,CCN2,GNAI2,TNS3,SERINC3,LBH,CADM4,TIMP3,GSN,NOX4,AGRN,IQGAP1,PDGFRB,APP,ITGA3,CSNK1A1,ARHGEF12,TGFBR2,KDR,ARHGAP24,CAP1,YWHAE,SIRPA,DDX5,SDCBP,VDAC2,HEG1,DUSP3,HNRNPK,RAPGEF3,ARPC2,PECAM1,CD24A,SPTBN1,ZFP36L2,SGK1,BMPR2,ARHGAP28,SRGAP1,NPTN
GO:BP	cellular process	GO:0009987	FALSE	6.84409e-11	10.1647	20967	172	168	26944	SEMA3G,PODXL,CDKN1C,DAG1,CRIM1,VEGFA,TMOD3,CLIC5,PLOD2,ACTN4,MALAT1,CALD1,CXCL13,SRSF5,PCSK6,SLC13A1,NES,FUS,COL4A4,PTPRO,ENPEP,NEDD4,CCND1,PLAT,PDPN,H2-Q7,CXCL12,NPR3,H2-D1,NPHS1,NSF,FGFBP1,BCAM,DPP4,ADM,PROS1,MAF,RIPOR1,SERPINE2,IGFBP5,ITGAV,NEAT1,CCN2,FSTL1,GPC3,DPYSL2,SELENOP,HNRNPA1,GNAI2,SYNPO,MGAT5,TNS3,SERINC3,TCF21,LBH,ACTN1,MYLK,HNRNPA0,SLC51A,ACPP,AHNAK,TSPAN2,CADM4,TIMP3,GSN,FAT1,NOX4…
GO:BP	regulation of cytoskeleton organization	GO:0051493	FALSE	7.2945e-11	10.137	522	172	24	26944	TMOD3,NES,NPHS1,CCN2,SYNPO,GSN,NOX4,SPTAN1,AGRN,PDGFRB,EML2,CLTC,KIRREL,PAM,RAPGEF3,ARPC2,COTL1,PECAM1,SPTBN1,IQGAP2,TJP1,SGK1,ARHGAP28,CHMP4B
GO:BP	cell population proliferation	GO:0008283	FALSE	7.33563e-11	10.1346	2168	172	47	26944	CDKN1C,VEGFA,NES,ENPEP,CCND1,PDPN,H2-Q7,CXCL12,NPR3,H2-D1,FGFBP1,DPP4,ADM,SERPINE2,IGFBP5,ITGAV,CCN2,GPC3,GNAI2,TNS3,LBH,CADM4,TIMP3,NOX4,HNF1B,LOXL2,PDGFRB,APP,PLAC8,CD59A,TGFBR2,CD34,HSPG2,KDR,HTRA1,WT1,PLAU,TNS2,SDCBP,PBX1,PTN,CD24A,TJP1,BMPR2,COMT,BTG1,GNB1
GO:BP	nephron epithelium development	GO:0072009	FALSE	1.5087e-10	9.8214	127	172	14	26944	PODXL,VEGFA,PTPRO,NPHS1,GPC3,TCF21,HNF1B,IQGAP1,CD34,WT1,LAMB2,PBX1,PECAM1,CD24A
GO:BP	regulation of cell population proliferation	GO:0042127	FALSE	2.03727e-10	9.69095	1799	172	42	26944	CDKN1C,VEGFA,NES,CCND1,PDPN,H2-Q7,CXCL12,NPR3,H2-D1,FGFBP1,DPP4,ADM,SERPINE2,IGFBP5,ITGAV,CCN2,GPC3,GNAI2,TNS3,LBH,CADM4,TIMP3,NOX4,PDGFRB,APP,PLAC8,CD59A,TGFBR2,HSPG2,KDR,HTRA1,WT1,PLAU,TNS2,SDCBP,PBX1,PTN,CD24A,TJP1,BMPR2,COMT,BTG1
GO:BP	growth	GO:0040007	FALSE	2.32801e-10	9.63302	1044	172	32	26944	SEMA3G,CDKN1C,DAG1,VEGFA,CXCL12,ADM,SERPINE2,IGFBP5,GPC3,SELENOP,HNF1B,AGRN,IQGAP1,PDGFRB,APP,ALCAM,PLAC8,ACSL4,TGFBR2,KDR,WT1,LAMB2,CLIC4,PLAU,TNS2,SDCBP,HEG1,HNRNPK,PTN,SGK1,BMPR2,SEMA5A
GO:BP	cell development	GO:0048468	FALSE	2.90183e-10	9.53733	3202	172	57	26944	SEMA3G,PODXL,CDKN1C,DAG1,VEGFA,TMOD3,CLIC5,ACTN4,PTPRO,NEDD4,CXCL12,H2-D1,NPHS1,DPP4,ADM,MAF,SERPINE2,GPC3,DPYSL2,ACTN1,TSPAN2,FAT1,AGRN,IQGAP1,PDGFRB,APP,ALCAM,ITGA3,ACSL4,EPAS1,TGFBR2,CD34,KDR,MSI2,LAMB2,WASL,CLIC4,SIRPA,ACTR2,PBX1,HEG1,HNRNPK,MYOF,PTN,RAPGEF3,APLP2,PECAM1,CD24A,APLP1,TJP1,ZFP36L2,SGK1,MYOM2,BMPR2,RAB1A,NPTN,SEMA5A
GO:BP	cell communication	GO:0007154	FALSE	3.85811e-10	9.41363	7582	172	94	26944	SEMA3G,CDKN1C,DAG1,CRIM1,VEGFA,ACTN4,CXCL13,PTPRO,NEDD4,CCND1,PLAT,PDPN,CXCL12,NPR3,NPHS1,FGFBP1,ADM,RIPOR1,SERPINE2,IGFBP5,ITGAV,CCN2,FSTL1,GPC3,GNAI2,SYNPO,MGAT5,TNS3,SERINC3,TCF21,LBH,ACPP,CADM4,TIMP3,GSN,NOX4,NID1,HNF1B,MIDN,AGRN,DKK2,IQGAP1,PDGFRB,APP,ITGA3,ACSL4,CD59A,CSNK1A1,ARHGEF12,TGFBR2,CD34,LSP1,HSPG2,ILDR2,KDR,ARHGAP24,HTRA1,CAP1,YWHAE,LAMP1,LAMB2,PLAU,SIRPA,TNS2,DDX5,SDCBP,VDAC2,HEG…
GO:BP	regulation of cell adhesion	GO:0030155	FALSE	3.96882e-10	9.40134	800	172	28	26944	PODXL,DAG1,VEGFA,ACTN4,CXCL13,PDPN,H2-Q7,CXCL12,H2-D1,DPP4,SERPINE2,ITGAV,NID1,IQGAP1,ITGA3,CD59A,TGFBR2,HSPG2,ILDR2,KDR,LAMB2,PLAU,SIRPA,DUSP3,PTN,ARPC2,CD24A,TJP1
GO:BP	cell projection organization	GO:0030030	FALSE	7.82864e-10	9.10631	1706	172	40	26944	SEMA3G,PODXL,DAG1,VEGFA,CLIC5,NES,PTPRO,NEDD4,PDPN,CXCL12,H2-D1,ADM,SERPINE2,DPYSL2,MYLK,TSPAN2,GSN,AGRN,IQGAP1,PDGFRB,APP,ALCAM,ITGA3,ACSL4,KDR,ARHGAP24,EHD3,LAMB2,WASL,ACTR2,HNRNPK,PTN,APLP2,ARPC2,CD24A,APLP1,SGK1,BMPR2,NPTN,SEMA5A
GO:BP	cellular anatomical entity morphogenesis	GO:0032989	FALSE	8.1096e-10	9.091	824	172	28	26944	SEMA3G,DAG1,VEGFA,TMOD3,NES,PTPRO,NEDD4,PDPN,CXCL12,AGRN,IQGAP1,PDGFRB,APP,ALCAM,KDR,LAMB2,WASL,ACTR2,HNRNPK,PTN,APLP2,APLP1,SGK1,MYOM2,BMPR2,RAB1A,NPTN,SEMA5A
GO:BP	negative regulation of response to stimulus	GO:0048585	FALSE	1.07265e-09	8.96954	1723	172	40	26944	SEMA3G,DAG1,CRIM1,CXCL13,PTPRO,NEDD4,PLAT,H2-Q7,CXCL12,H2-D1,DPP4,ADM,PROS1,RIPOR1,SERPINE2,IGFBP5,ITGAV,GPC3,GNAI2,TNS3,TCF21,LBH,CADM4,TIMP3,DKK2,APP,ITGA3,CD59A,CSNK1A1,ARHGAP24,HTRA1,PLAU,SIRPA,TNS2,VDAC2,HEG1,DUSP3,CD24A,APLP1,SEMA5A
GO:BP	regulation of protein metabolic process	GO:0051246	FALSE	1.26895e-09	8.89656	1901	172	42	26944	VEGFA,PTPRO,NEDD4,CCND1,PLAT,NSF,SERPINE2,IGFBP5,ITGAV,CCN2,GPC3,CADM4,TIMP3,GSN,NOX4,AGRN,IQGAP1,PDGFRB,APP,EPAS1,CSNK1A1,KDR,YWHAE,MSI2,PLAU,SH3BGRL,SIRPA,HEG1,DUSP3,RARRES2,KIRREL,RAPGEF3,PECAM1,CD24A,APLP1,PTPRB,ZFP36L2,SERPINB6B,RAB1A,NPTN,LRPPRC,DAP
GO:BP	response to wounding	GO:0009611	FALSE	1.30158e-09	8.88553	541	172	23	26944	DAG1,VEGFA,SRSF5,PLAT,PDPN,PROS1,RIPOR1,SERPINE2,NEAT1,MYLK,AHNAK,CADM4,CD34,KDR,ARHGAP24,LAMB2,PLAU,MYOF,PTN,PECAM1,CD24A,ZFP36L2,CHMP4B
GO:BP	epithelial cell differentiation	GO:0030855	FALSE	1.31777e-09	8.88016	777	172	27	26944	PODXL,CDKN1C,VEGFA,CLIC5,PTPRO,CCND1,PDPN,NPHS1,MAF,FSTL1,TCF21,LBH,FAT1,HNF1B,IQGAP1,EPAS1,CD34,KDR,LAMB2,CLIC4,HEG1,RAPGEF3,PECAM1,CD24A,TJP1,BMPR2,BTG1
GO:BP	plasma membrane bounded cell projection organization	GO:0120036	FALSE	1.72104e-09	8.76421	1666	172	39	26944	SEMA3G,PODXL,DAG1,VEGFA,CLIC5,PTPRO,NEDD4,PDPN,CXCL12,H2-D1,ADM,SERPINE2,DPYSL2,MYLK,TSPAN2,GSN,AGRN,IQGAP1,PDGFRB,APP,ALCAM,ITGA3,ACSL4,KDR,ARHGAP24,EHD3,LAMB2,WASL,ACTR2,HNRNPK,PTN,APLP2,ARPC2,CD24A,APLP1,SGK1,BMPR2,NPTN,SEMA5A
GO:BP	cell surface receptor signaling pathway	GO:0007166	FALSE	2.3852e-09	8.62247	2766	172	51	26944	SEMA3G,CDKN1C,CRIM1,VEGFA,ACTN4,CXCL13,PTPRO,NEDD4,CCND1,PLAT,CXCL12,FGFBP1,SERPINE2,IGFBP5,ITGAV,CCN2,FSTL1,GPC3,GNAI2,MGAT5,ACPP,CADM4,TIMP3,NID1,HNF1B,AGRN,DKK2,IQGAP1,PDGFRB,APP,ITGA3,CD59A,CSNK1A1,TGFBR2,HSPG2,KDR,HTRA1,LAMB2,PLAU,TNS2,DDX5,SDCBP,DUSP3,MYOF,PTN,RARRES2,PECAM1,CD24A,SPTBN1,BMPR2,NPTN
GO:BP	positive regulation of cell adhesion	GO:0045785	FALSE	2.53113e-09	8.59669	504	172	22	26944	PODXL,DAG1,VEGFA,CXCL13,PDPN,H2-Q7,CXCL12,H2-D1,DPP4,ITGAV,NID1,IQGAP1,ITGA3,CD59A,TGFBR2,KDR,LAMB2,SIRPA,PTN,ARPC2,CD24A,TJP1
GO:BP	signal transduction	GO:0007165	FALSE	2.9047e-09	8.5369	6895	172	87	26944	SEMA3G,CDKN1C,DAG1,CRIM1,VEGFA,ACTN4,CXCL13,PTPRO,NEDD4,CCND1,PLAT,PDPN,CXCL12,NPR3,NPHS1,FGFBP1,ADM,RIPOR1,SERPINE2,IGFBP5,ITGAV,CCN2,FSTL1,GPC3,GNAI2,MGAT5,TNS3,SERINC3,TCF21,LBH,ACPP,CADM4,TIMP3,GSN,NOX4,NID1,HNF1B,AGRN,DKK2,IQGAP1,PDGFRB,APP,ITGA3,CD59A,CSNK1A1,ARHGEF12,TGFBR2,CD34,LSP1,HSPG2,KDR,ARHGAP24,HTRA1,CAP1,YWHAE,LAMP1,LAMB2,PLAU,SIRPA,TNS2,DDX5,SDCBP,VDAC2,HEG1,DUSP3,HNRNPK,MYOF,PTN…
GO:BP	kidney epithelium development	GO:0072073	FALSE	3.73957e-09	8.42718	160	172	14	26944	PODXL,VEGFA,PTPRO,NPHS1,GPC3,TCF21,HNF1B,IQGAP1,CD34,WT1,LAMB2,PBX1,PECAM1,CD24A
GO:BP	negative regulation of cellular component organization	GO:0051129	FALSE	3.97715e-09	8.40043	751	172	26	26944	SEMA3G,VEGFA,TMOD3,H2-D1,DPP4,ITGAV,GSN,SPTAN1,ITGA3,CSNK1A1,ARHGAP24,EML2,WASL,SIRPA,SDCBP,VDAC2,PTN,RAPGEF3,ARPC2,PECAM1,RAD21,SPTBN1,TJP1,SGK1,ARHGAP28,SEMA5A
GO:BP	cellular response to endogenous stimulus	GO:0071495	FALSE	3.98156e-09	8.39995	1629	172	38	26944	CDKN1C,CRIM1,VEGFA,CXCL13,NEDD4,FGFBP1,IGFBP5,CCN2,FSTL1,GPC3,GNAI2,TCF21,LBH,CADM4,IQGAP1,PDGFRB,APP,ITGA3,CD59A,TGFBR2,KDR,HTRA1,WT1,TNS2,DDX5,SDCBP,DUSP3,HNRNPK,MYOF,RARRES2,RAPGEF3,ARPC2,APLP1,ZFP36L2,SGK1,BMPR2,COMT,NPTN
GO:BP	regulation of intracellular signal transduction	GO:1902531	FALSE	4.76425e-09	8.32201	1722	172	39	26944	DAG1,VEGFA,ACTN4,NEDD4,CXCL12,RIPOR1,SERPINE2,IGFBP5,ITGAV,CCN2,GNAI2,TNS3,SERINC3,LBH,CADM4,TIMP3,GSN,NOX4,AGRN,IQGAP1,PDGFRB,APP,ITGA3,CSNK1A1,TGFBR2,KDR,ARHGAP24,SIRPA,DDX5,VDAC2,HEG1,DUSP3,HNRNPK,RAPGEF3,CD24A,SPTBN1,BMPR2,ARHGAP28,NPTN
GO:BP	glomerular epithelium development	GO:0072010	FALSE	5.52624e-09	8.25757	26	172	8	26944	PODXL,PTPRO,NPHS1,IQGAP1,CD34,LAMB2,PECAM1,CD24A
GO:BP	cellular response to stimulus	GO:0051716	FALSE	6.09199e-09	8.21524	8752	172	100	26944	SEMA3G,CDKN1C,DAG1,CRIM1,VEGFA,ACTN4,CXCL13,FUS,PTPRO,NEDD4,CCND1,PLAT,PDPN,H2-Q7,CXCL12,NPR3,NPHS1,FGFBP1,DPP4,ADM,RIPOR1,SERPINE2,IGFBP5,ITGAV,CCN2,FSTL1,GPC3,HNRNPA1,GNAI2,MGAT5,TNS3,SERINC3,TCF21,LBH,MYLK,ACPP,CADM4,TIMP3,GSN,NOX4,NID1,HNF1B,AGRN,DKK2,IQGAP1,PDGFRB,APP,ITGA3,EPAS1,CD59A,CSNK1A1,ARHGEF12,TGFBR2,CD34,LSP1,HSPG2,KDR,ARHGAP24,HTRA1,WT1,CAP1,YWHAE,LAMP1,LAMB2,CLIC4,PLAU,SIRPA,ACTR…
GO:BP	enzyme-linked receptor protein signaling pathway	GO:0007167	FALSE	6.92775e-09	8.15941	970	172	29	26944	CDKN1C,CRIM1,VEGFA,NEDD4,PLAT,FGFBP1,IGFBP5,CCN2,FSTL1,GPC3,GNAI2,CADM4,AGRN,IQGAP1,PDGFRB,ITGA3,CD59A,TGFBR2,KDR,HTRA1,TNS2,DDX5,SDCBP,DUSP3,MYOF,RARRES2,SPTBN1,BMPR2,NPTN
GO:BP	neuron projection development	GO:0031175	FALSE	1.06144e-08	7.97411	1131	172	31	26944	SEMA3G,DAG1,VEGFA,CLIC5,PTPRO,NEDD4,CXCL12,H2-D1,ADM,SERPINE2,DPYSL2,TSPAN2,AGRN,IQGAP1,APP,ALCAM,ITGA3,ACSL4,KDR,LAMB2,WASL,ACTR2,HNRNPK,PTN,APLP2,CD24A,APLP1,SGK1,BMPR2,NPTN,SEMA5A
GO:BP	cell death	GO:0008219	FALSE	1.16517e-08	7.93361	2125	172	43	26944	VEGFA,ACTN4,NES,CCND1,PDPN,CXCL12,ADM,ITGAV,CCN2,FSTL1,GNAI2,SERINC3,TIMP3,GSN,NOX4,HNF1B,AGRN,PDGFRB,APP,PLAC8,CD59A,TGFBR2,LSP1,KDR,HTRA1,WT1,LAMP1,DDX5,VDAC2,HNRNPK,PTN,RAPGEF3,RAD21,CD24A,APLP1,TJP1,SGK1,BMPR2,IFI27,BTG1,TNFAIP8,GNB1,DAP
GO:BP	programmed cell death	GO:0012501	FALSE	1.16517e-08	7.93361	2125	172	43	26944	VEGFA,ACTN4,NES,CCND1,PDPN,CXCL12,ADM,ITGAV,CCN2,FSTL1,GNAI2,SERINC3,TIMP3,GSN,NOX4,HNF1B,AGRN,PDGFRB,APP,PLAC8,CD59A,TGFBR2,LSP1,KDR,HTRA1,WT1,LAMP1,DDX5,VDAC2,HNRNPK,PTN,RAPGEF3,RAD21,CD24A,APLP1,TJP1,SGK1,BMPR2,IFI27,BTG1,TNFAIP8,GNB1,DAP
GO:BP	neuron development	GO:0048666	FALSE	1.19499e-08	7.92263	1287	172	33	26944	SEMA3G,CDKN1C,DAG1,VEGFA,CLIC5,PTPRO,NEDD4,CXCL12,H2-D1,ADM,SERPINE2,DPYSL2,TSPAN2,AGRN,IQGAP1,APP,ALCAM,ITGA3,ACSL4,KDR,LAMB2,WASL,ACTR2,PBX1,HNRNPK,PTN,APLP2,CD24A,APLP1,SGK1,BMPR2,NPTN,SEMA5A
GO:BP	cellular response to growth factor stimulus	GO:0071363	FALSE	1.46913e-08	7.83294	732	172	25	26944	CDKN1C,CRIM1,VEGFA,CXCL13,NEDD4,FGFBP1,CCN2,FSTL1,GPC3,CADM4,IQGAP1,PDGFRB,ITGA3,CD59A,TGFBR2,KDR,HTRA1,DDX5,SDCBP,DUSP3,MYOF,ARPC2,ZFP36L2,BMPR2,NPTN
GO:BP	apoptotic process	GO:0006915	FALSE	1.47032e-08	7.83259	2050	172	42	26944	VEGFA,ACTN4,NES,CCND1,PDPN,CXCL12,ADM,ITGAV,CCN2,FSTL1,GNAI2,SERINC3,TIMP3,GSN,NOX4,HNF1B,AGRN,PDGFRB,APP,PLAC8,CD59A,TGFBR2,LSP1,KDR,HTRA1,WT1,DDX5,VDAC2,HNRNPK,PTN,RAPGEF3,RAD21,CD24A,APLP1,TJP1,SGK1,BMPR2,IFI27,BTG1,TNFAIP8,GNB1,DAP
GO:BP	response to abiotic stimulus	GO:0009628	FALSE	1.56208e-08	7.8063	1300	172	33	26944	DAG1,VEGFA,PLOD2,NEDD4,CCND1,PLAT,PDPN,CXCL12,DPP4,ADM,SERPINE2,SYNPO,MYLK,GSN,LOXL2,APP,PLAC8,EPAS1,HSPG2,KDR,YWHAE,PLAU,MYOF,PTN,PAM,RAD21,CD24A,TJP1,SGK1,COMT,SERPINB6B,NPTN,GNB1
GO:BP	regulation of actin cytoskeleton organization	GO:0032956	FALSE	1.58104e-08	7.80106	344	172	18	26944	TMOD3,NPHS1,CCN2,SYNPO,GSN,NOX4,SPTAN1,PDGFRB,KIRREL,PAM,RAPGEF3,ARPC2,COTL1,PECAM1,SPTBN1,IQGAP2,TJP1,ARHGAP28
GO:BP	regulation of actin filament-based process	GO:0032970	FALSE	1.60862e-08	7.79355	393	172	19	26944	TMOD3,PDPN,NPHS1,CCN2,SYNPO,GSN,NOX4,SPTAN1,PDGFRB,KIRREL,PAM,RAPGEF3,ARPC2,COTL1,PECAM1,SPTBN1,IQGAP2,TJP1,ARHGAP28
GO:BP	ameboidal-type cell migration	GO:0001667	FALSE	1.72944e-08	7.76209	446	172	20	26944	SEMA3G,VEGFA,ACTN4,CXCL13,CXCL12,FGFBP1,DPP4,ITGAV,FSTL1,GPC3,TNS3,LOXL2,IQGAP1,ITGA3,TGFBR2,KDR,CAP1,PTN,PECAM1,BMPR2
GO:BP	cell junction organization	GO:0034330	FALSE	2.38638e-08	7.62226	814	172	26	26944	DAG1,VEGFA,ACTN4,PTPRO,NEDD4,NPHS1,ITGAV,SYNPO,ACTN1,AGRN,IQGAP1,APP,ITGA3,KDR,LAMB2,WASL,ACTR2,SDCBP,HEG1,DUSP3,HNRNPK,PTN,KIRREL,PECAM1,TJP1,NPTN
GO:BP	cell-matrix adhesion	GO:0007160	FALSE	2.8683e-08	7.54238	224	172	15	26944	DAG1,VEGFA,BCAM,ITGAV,CCN2,ACTN1,NID1,IQGAP1,ITGA3,CD34,KDR,PLAU,SIRPA,DUSP3,PECAM1
GO:BP	response to growth factor	GO:0070848	FALSE	3.37469e-08	7.47177	761	172	25	26944	CDKN1C,CRIM1,VEGFA,CXCL13,NEDD4,FGFBP1,CCN2,FSTL1,GPC3,CADM4,IQGAP1,PDGFRB,ITGA3,CD59A,TGFBR2,KDR,HTRA1,DDX5,SDCBP,DUSP3,MYOF,ARPC2,ZFP36L2,BMPR2,NPTN
GO:BP	organelle organization	GO:0006996	FALSE	4.82608e-08	7.31641	3518	172	56	26944	CDKN1C,DAG1,TMOD3,ACTN4,CALD1,NES,NPHS1,SERPINE2,NEAT1,CCN2,DPYSL2,SYNPO,TNS3,ACTN1,ACPP,GSN,FAT1,NOX4,SPTAN1,AGRN,IQGAP1,PDGFRB,EPAS1,CSNK1A1,CD34,LSP1,KDR,EML2,CAP1,EHD3,LAMP1,WASL,SIRPA,ACTR2,CLTC,SDCBP,VDAC2,KIRREL,MYO1D,PAM,RAPGEF3,ARPC2,COTL1,PECAM1,RAD21,CD24A,MACF1,SPTBN1,IQGAP2,TJP1,SGK1,MYOM2,ARHGAP28,RAB1A,CHMP4B,RPS27RT
GO:BP	lung development	GO:0030324	FALSE	5.33783e-08	7.27264	234	172	15	26944	DAG1,VEGFA,PDPN,IGFBP5,CCN2,GPC3,TNS3,TCF21,PDGFRB,ITGA3,EPAS1,TGFBR2,KDR,HEG1,BMPR2
GO:BP	regulation of nitrogen compound metabolic process	GO:0051171	FALSE	5.392e-08	7.26825	5229	172	71	26944	CDKN1C,VEGFA,ACTN4,SRSF5,FUS,PTPRO,NEDD4,CCND1,PLAT,NSF,MAF,SERPINE2,IGFBP5,ITGAV,CCN2,GPC3,TCF21,LBH,ACTN1,HNRNPA0,AHNAK,CADM4,TIMP3,GSN,NOX4,HNF1B,LOXL2,AGRN,IQGAP1,PDGFRB,APP,LRRFIP1,PLAC8,EPAS1,CSNK1A1,HNRNPL,ILDR2,KDR,WT1,YWHAE,MSI2,WASL,PLAU,SH3BGRL,SIRPA,ACTR2,DDX5,CLTC,SDCBP,PBX1,HEG1,DUSP3,HNRNPK,RARRES2,KIRREL,PAM,RAPGEF3,PECAM1,RAD21,CD24A,APLP1,PTPRB,ZFP36L2,BMPR2,COMT,SERPINB6B,RAB1A…
GO:BP	regulation of chemotaxis	GO:0050920	FALSE	6.02222e-08	7.22024	236	172	15	26944	SEMA3G,VEGFA,CXCL13,CXCL12,DPP4,AGRN,PDGFRB,APP,KDR,WASL,DUSP3,PTN,RARRES2,BMPR2,SEMA5A
GO:BP	localization	GO:0051179	FALSE	6.15432e-08	7.21082	5364	172	72	26944	DAG1,FTL1-PS1,VEGFA,CLIC5,ACTN4,PCSK6,SLC13A1,NEDD4,CCND1,CXCL12,NPR3,NPHS1,NSF,ADM,PROS1,RIPOR1,SERPINE2,ITGAV,CCN2,GPC3,DPYSL2,HNRNPA1,GNAI2,MYLK,SLC51A,GSN,HNF1B,MIDN,SSR3,AGRN,IQGAP1,PDGFRB,APP,ITGA3,CLIC3,ACSL4,SLCO2A1,TGFBR2,ILDR2,CAVIN1,CAP1,YWHAE,EHD3,LAMP1,WASL,CLIC4,SIRPA,ACTR2,CLTC,SDCBP,VDAC2,HEG1,HNRNPK,PTN,MYO1D,HNRNPA3,RAPGEF3,ARPC2,PECAM1,RAD21,CD24A,APLP1,SPTBN1,TJP1,SGK1,COMT,RA…
GO:BP	respiratory tube development	GO:0030323	FALSE	6.3939e-08	7.19423	237	172	15	26944	DAG1,VEGFA,PDPN,IGFBP5,CCN2,GPC3,TNS3,TCF21,PDGFRB,ITGA3,EPAS1,TGFBR2,KDR,HEG1,BMPR2
GO:BP	regulation of metabolic process	GO:0019222	FALSE	6.59877e-08	7.18054	6882	172	84	26944	CDKN1C,VEGFA,ACTN4,SRSF5,FUS,PTPRO,NEDD4,CCND1,PLAT,H2-Q7,NPR3,H2-D1,NSF,MAF,SERPINE2,IGFBP5,ITGAV,CCN2,GPC3,HNRNPA1,GNAI2,TCF21,LBH,ACTN1,HNRNPA0,AHNAK,CADM4,TIMP3,GSN,NOX4,HNF1B,LOXL2,AGRN,IQGAP1,PDGFRB,APP,LRRFIP1,PLAC8,ITGA3,ACSL4,EPAS1,CD59A,CSNK1A1,HNRNPL,TGFBR2,CD34,ILDR2,KDR,WT1,YWHAE,MSI2,WASL,PLAU,SH3BGRL,SIRPA,ACTR2,DDX5,CLTC,SDCBP,PBX1,HEG1,DUSP3,HNRNPK,RARRES2,KIRREL,PAM,RAPGEF3,PECA…
GO:BP	cell projection morphogenesis	GO:0048858	FALSE	6.75896e-08	7.17012	721	172	24	26944	SEMA3G,DAG1,VEGFA,NES,PTPRO,NEDD4,PDPN,CXCL12,AGRN,IQGAP1,APP,ALCAM,KDR,LAMB2,WASL,ACTR2,HNRNPK,PTN,APLP2,APLP1,SGK1,BMPR2,NPTN,SEMA5A
GO:BP	nervous system development	GO:0007399	FALSE	6.79419e-08	7.16786	2529	172	46	26944	SEMA3G,CDKN1C,DAG1,VEGFA,CLIC5,NES,PTPRO,NEDD4,CCND1,CXCL12,H2-D1,ADM,SERPINE2,DPYSL2,SELENOP,TSPAN2,GSN,FAT1,HNF1B,AGRN,IQGAP1,APP,ALCAM,ITGA3,ACSL4,TGFBR2,KDR,YWHAE,MSI2,LAMB2,WASL,ACTR2,SDCBP,PBX1,HNRNPK,PTN,APLP2,CD24A,MARVELD1,APLP1,PTPRB,SPTBN1,SGK1,BMPR2,NPTN,SEMA5A
GO:BP	regulation of primary metabolic process	GO:0080090	FALSE	9.03358e-08	7.04414	5407	172	72	26944	CDKN1C,VEGFA,ACTN4,SRSF5,FUS,PTPRO,NEDD4,CCND1,PLAT,NSF,MAF,SERPINE2,IGFBP5,ITGAV,CCN2,GPC3,TCF21,LBH,ACTN1,HNRNPA0,AHNAK,CADM4,TIMP3,GSN,NOX4,HNF1B,LOXL2,AGRN,IQGAP1,PDGFRB,APP,LRRFIP1,PLAC8,ACSL4,EPAS1,CSNK1A1,HNRNPL,ILDR2,KDR,WT1,YWHAE,MSI2,WASL,PLAU,SH3BGRL,SIRPA,ACTR2,DDX5,CLTC,SDCBP,PBX1,HEG1,DUSP3,HNRNPK,RARRES2,KIRREL,PAM,RAPGEF3,PECAM1,RAD21,CD24A,APLP1,PTPRB,ZFP36L2,BMPR2,COMT,SERPINB6B…
GO:BP	generation of neurons	GO:0048699	FALSE	1.12969e-07	6.94704	1651	172	36	26944	SEMA3G,CDKN1C,DAG1,VEGFA,CLIC5,PTPRO,NEDD4,CCND1,CXCL12,H2-D1,ADM,SERPINE2,DPYSL2,TSPAN2,FAT1,AGRN,IQGAP1,APP,ALCAM,ITGA3,ACSL4,KDR,YWHAE,LAMB2,WASL,ACTR2,PBX1,HNRNPK,PTN,APLP2,CD24A,APLP1,SGK1,BMPR2,NPTN,SEMA5A
GO:BP	regulation of supramolecular fiber organization	GO:1902903	FALSE	1.14288e-07	6.942	388	172	18	26944	TMOD3,NPHS1,CCN2,SYNPO,GSN,NOX4,SPTAN1,APP,EML2,KIRREL,RAPGEF3,ARPC2,COTL1,PECAM1,SPTBN1,TJP1,SGK1,ARHGAP28
GO:BP	regulation of plasma membrane bounded cell projection organization	GO:0120035	FALSE	1.55364e-07	6.80865	751	172	24	26944	SEMA3G,PODXL,VEGFA,NEDD4,PDPN,CXCL12,H2-D1,SERPINE2,DPYSL2,AGRN,IQGAP1,APP,ITGA3,ARHGAP24,WASL,ACTR2,HNRNPK,PTN,ARPC2,CD24A,SGK1,BMPR2,NPTN,SEMA5A
GO:BP	regulation of macromolecule metabolic process	GO:0060255	FALSE	1.75973e-07	6.75455	6358	172	79	26944	CDKN1C,VEGFA,ACTN4,SRSF5,FUS,PTPRO,NEDD4,CCND1,PLAT,H2-Q7,H2-D1,NSF,MAF,SERPINE2,IGFBP5,ITGAV,CCN2,GPC3,HNRNPA1,TCF21,LBH,ACTN1,HNRNPA0,AHNAK,CADM4,TIMP3,GSN,NOX4,HNF1B,LOXL2,AGRN,IQGAP1,PDGFRB,APP,LRRFIP1,PLAC8,ITGA3,EPAS1,CD59A,CSNK1A1,HNRNPL,TGFBR2,CD34,ILDR2,KDR,WT1,YWHAE,MSI2,WASL,PLAU,SH3BGRL,SIRPA,ACTR2,DDX5,CLTC,SDCBP,PBX1,HEG1,DUSP3,HNRNPK,RARRES2,KIRREL,PAM,RAPGEF3,PECAM1,RAD21,CD24A,AP…
GO:BP	endothelium development	GO:0003158	FALSE	2.02477e-07	6.69362	141	172	12	26944	VEGFA,PDPN,FSTL1,CD34,KDR,CLIC4,HEG1,RAPGEF3,PECAM1,TJP1,BMPR2,BTG1
GO:BP	regulation of anatomical structure size	GO:0090066	FALSE	2.03155e-07	6.69217	571	172	21	26944	SEMA3G,VEGFA,TMOD3,CXCL12,NPR3,NPHS1,ADM,GSN,HNF1B,SPTAN1,KDR,KIRREL,RAPGEF3,ARPC2,COTL1,PECAM1,SPTBN1,BMPR2,RAB3B,ARHGAP28,SEMA5A
GO:BP	regulation of cell projection organization	GO:0031344	FALSE	2.25974e-07	6.64594	765	172	24	26944	SEMA3G,PODXL,VEGFA,NEDD4,PDPN,CXCL12,H2-D1,SERPINE2,DPYSL2,AGRN,IQGAP1,APP,ITGA3,ARHGAP24,WASL,ACTR2,HNRNPK,PTN,ARPC2,CD24A,SGK1,BMPR2,NPTN,SEMA5A
GO:BP	endocytosis	GO:0006897	FALSE	2.3705e-07	6.62516	701	172	23	26944	VEGFA,ACTN4,NEDD4,NSF,ADM,PROS1,ITGAV,GPC3,DPYSL2,GSN,APP,TGFBR2,CAP1,EHD3,WASL,SIRPA,CLTC,SDCBP,HNRNPK,PECAM1,CD24A,APLP1,RAB1A
GO:BP	respiratory system development	GO:0060541	FALSE	2.76448e-07	6.55839	263	172	15	26944	DAG1,VEGFA,PDPN,IGFBP5,CCN2,GPC3,TNS3,TCF21,PDGFRB,ITGA3,EPAS1,TGFBR2,KDR,HEG1,BMPR2
GO:BP	regulation of cellular metabolic process	GO:0031323	FALSE	3.01024e-07	6.5214	6425	172	79	26944	CDKN1C,VEGFA,ACTN4,SRSF5,FUS,PTPRO,NEDD4,CCND1,PLAT,H2-Q7,H2-D1,MAF,SERPINE2,IGFBP5,ITGAV,CCN2,HNRNPA1,GNAI2,TCF21,LBH,ACTN1,HNRNPA0,AHNAK,CADM4,TIMP3,GSN,NOX4,HNF1B,LOXL2,AGRN,IQGAP1,PDGFRB,APP,LRRFIP1,PLAC8,ITGA3,ACSL4,EPAS1,CD59A,HNRNPL,TGFBR2,CD34,ILDR2,KDR,WT1,YWHAE,MSI2,WASL,PLAU,SH3BGRL,SIRPA,ACTR2,DDX5,CLTC,SDCBP,PBX1,HEG1,DUSP3,HNRNPK,RARRES2,KIRREL,PAM,RAPGEF3,PECAM1,RAD21,CD24A,APLP1,P…
GO:BP	plasma membrane bounded cell projection morphogenesis	GO:0120039	FALSE	3.39437e-07	6.46924	714	172	23	26944	SEMA3G,DAG1,VEGFA,PTPRO,NEDD4,PDPN,CXCL12,AGRN,IQGAP1,APP,ALCAM,KDR,LAMB2,WASL,ACTR2,HNRNPK,PTN,APLP2,APLP1,SGK1,BMPR2,NPTN,SEMA5A
GO:BP	developmental growth	GO:0048589	FALSE	3.80424e-07	6.41973	785	172	24	26944	SEMA3G,CDKN1C,DAG1,VEGFA,CXCL12,ADM,HNF1B,AGRN,IQGAP1,PDGFRB,APP,ALCAM,PLAC8,TGFBR2,KDR,LAMB2,CLIC4,PLAU,TNS2,HEG1,HNRNPK,PTN,BMPR2,SEMA5A
GO:BP	epithelial cell migration	GO:0010631	FALSE	3.84671e-07	6.41491	316	172	16	26944	VEGFA,ACTN4,CXCL13,CXCL12,FGFBP1,DPP4,ITGAV,FSTL1,TNS3,LOXL2,ITGA3,TGFBR2,KDR,PTN,PECAM1,BMPR2
GO:BP	regulation of cellular response to growth factor stimulus	GO:0090287	FALSE	4.21923e-07	6.37477	318	172	16	26944	CDKN1C,CRIM1,VEGFA,CXCL13,NEDD4,FGFBP1,FSTL1,GPC3,CADM4,ITGA3,CD59A,KDR,HTRA1,SDCBP,MYOF,NPTN
GO:BP	transport	GO:0006810	FALSE	4.35122e-07	6.36139	4397	172	62	26944	DAG1,FTL1-PS1,VEGFA,CLIC5,ACTN4,PCSK6,SLC13A1,NEDD4,CCND1,CXCL12,NPR3,NSF,ADM,PROS1,RIPOR1,SERPINE2,ITGAV,CCN2,GPC3,DPYSL2,HNRNPA1,GNAI2,MYLK,SLC51A,GSN,HNF1B,MIDN,AGRN,PDGFRB,APP,CLIC3,ACSL4,SLCO2A1,TGFBR2,ILDR2,CAVIN1,CAP1,YWHAE,EHD3,LAMP1,WASL,CLIC4,SIRPA,ACTR2,CLTC,SDCBP,VDAC2,HNRNPK,MYO1D,HNRNPA3,RAPGEF3,PECAM1,CD24A,APLP1,SPTBN1,SGK1,COMT,RAB3B,RAB1A,IFI27,CHMP4B,LRPPRC
GO:BP	epithelium migration	GO:0090132	FALSE	4.4177e-07	6.3548	319	172	16	26944	VEGFA,ACTN4,CXCL13,CXCL12,FGFBP1,DPP4,ITGAV,FSTL1,TNS3,LOXL2,ITGA3,TGFBR2,KDR,PTN,PECAM1,BMPR2
GO:BP	endothelial cell differentiation	GO:0045446	FALSE	4.59462e-07	6.33775	118	172	11	26944	VEGFA,PDPN,FSTL1,KDR,CLIC4,HEG1,RAPGEF3,PECAM1,TJP1,BMPR2,BTG1
GO:BP	cell-cell adhesion	GO:0098609	FALSE	4.71976e-07	6.32608	934	172	26	26944	PODXL,VEGFA,CXCL13,PDPN,H2-Q7,CXCL12,H2-D1,NPHS1,DPP4,SERPINE2,ITGAV,CADM4,FAT1,ALCAM,ITGA3,CD59A,TGFBR2,CD34,ILDR2,SIRPA,DUSP3,KIRREL,PECAM1,CD24A,TJP1,NPTN
GO:BP	neuron differentiation	GO:0030182	FALSE	4.98234e-07	6.30257	1569	172	34	26944	SEMA3G,CDKN1C,DAG1,VEGFA,CLIC5,PTPRO,NEDD4,CCND1,CXCL12,H2-D1,ADM,SERPINE2,DPYSL2,TSPAN2,AGRN,IQGAP1,APP,ALCAM,ITGA3,ACSL4,KDR,LAMB2,WASL,ACTR2,PBX1,HNRNPK,PTN,APLP2,CD24A,APLP1,SGK1,BMPR2,NPTN,SEMA5A
GO:BP	regulation of actin filament organization	GO:0110053	FALSE	5.69041e-07	6.24486	277	172	15	26944	TMOD3,NPHS1,CCN2,SYNPO,GSN,NOX4,SPTAN1,KIRREL,RAPGEF3,ARPC2,COTL1,PECAM1,SPTBN1,TJP1,ARHGAP28
GO:BP	tissue migration	GO:0090130	FALSE	5.8008e-07	6.23651	325	172	16	26944	VEGFA,ACTN4,CXCL13,CXCL12,FGFBP1,DPP4,ITGAV,FSTL1,TNS3,LOXL2,ITGA3,TGFBR2,KDR,PTN,PECAM1,BMPR2
GO:BP	positive regulation of cell population proliferation	GO:0008284	FALSE	6.43694e-07	6.19132	1097	172	28	26944	VEGFA,NES,CCND1,H2-Q7,CXCL12,H2-D1,FGFBP1,DPP4,ADM,IGFBP5,ITGAV,CCN2,GNAI2,TNS3,LBH,PDGFRB,PLAC8,CD59A,TGFBR2,HSPG2,KDR,HTRA1,PLAU,SDCBP,PBX1,PTN,CD24A,TJP1
GO:BP	negative regulation of nitrogen compound metabolic process	GO:0051172	FALSE	6.56653e-07	6.18266	2219	172	41	26944	CDKN1C,VEGFA,FUS,PTPRO,NEDD4,CCND1,PLAT,MAF,SERPINE2,IGFBP5,ITGAV,TCF21,LBH,HNRNPA0,CADM4,TIMP3,HNF1B,LOXL2,APP,LRRFIP1,EPAS1,HNRNPL,WT1,YWHAE,PLAU,SIRPA,DDX5,CLTC,SDCBP,HEG1,DUSP3,HNRNPK,KIRREL,PECAM1,PTPRB,BMPR2,COMT,SERPINB6B,IFI27,LRPPRC,DAP
GO:BP	negative regulation of metabolic process	GO:0009892	FALSE	7.07703e-07	6.15015	3336	172	52	26944	CDKN1C,VEGFA,FUS,PTPRO,NEDD4,CCND1,PLAT,NPR3,MAF,SERPINE2,IGFBP5,ITGAV,CCN2,TCF21,LBH,HNRNPA0,CADM4,TIMP3,HNF1B,LOXL2,IQGAP1,APP,LRRFIP1,EPAS1,CD59A,HNRNPL,CD34,KDR,WT1,YWHAE,PLAU,SIRPA,DDX5,CLTC,SDCBP,HEG1,DUSP3,HNRNPK,KIRREL,RAPGEF3,PECAM1,RAD21,CD24A,PTPRB,ZFP36L2,BMPR2,COMT,SERPINB6B,IFI27,NPTN,LRPPRC,DAP
GO:BP	establishment of localization	GO:0051234	FALSE	8.01849e-07	6.09591	4696	172	64	26944	DAG1,FTL1-PS1,VEGFA,CLIC5,ACTN4,PCSK6,SLC13A1,NEDD4,CCND1,CXCL12,NPR3,NSF,ADM,PROS1,RIPOR1,SERPINE2,ITGAV,CCN2,GPC3,DPYSL2,HNRNPA1,GNAI2,MYLK,SLC51A,GSN,HNF1B,MIDN,SSR3,AGRN,PDGFRB,APP,CLIC3,ACSL4,SLCO2A1,TGFBR2,ILDR2,CAVIN1,CAP1,YWHAE,EHD3,LAMP1,WASL,CLIC4,SIRPA,ACTR2,CLTC,SDCBP,VDAC2,HNRNPK,MYO1D,HNRNPA3,RAPGEF3,ARPC2,PECAM1,CD24A,APLP1,SPTBN1,SGK1,COMT,RAB3B,RAB1A,IFI27,CHMP4B,LRPPRC
GO:BP	protein polymerization	GO:0051258	FALSE	8.0392e-07	6.09479	284	172	15	26944	TMOD3,NPHS1,GSN,SPTAN1,EML2,WASL,VDAC2,KIRREL,ARPC2,COTL1,PECAM1,SPTBN1,SGK1,ARHGAP28,CHMP4B
GO:BP	regulation of localization	GO:0032879	FALSE	1.07889e-06	5.96702	2161	172	40	26944	DAG1,VEGFA,ACTN4,NEDD4,CXCL12,NPR3,NSF,PROS1,RIPOR1,SERPINE2,ITGAV,GPC3,DPYSL2,GNAI2,MYLK,GSN,MIDN,AGRN,IQGAP1,PDGFRB,APP,ITGA3,ACSL4,YWHAE,EHD3,LAMP1,WASL,SIRPA,CLTC,SDCBP,HNRNPK,PTN,RAPGEF3,ARPC2,PECAM1,SPTBN1,SGK1,RAB3B,IFI27,NPTN
GO:BP	neuron projection morphogenesis	GO:0048812	FALSE	1.33782e-06	5.8736	699	172	22	26944	SEMA3G,DAG1,VEGFA,PTPRO,NEDD4,CXCL12,AGRN,IQGAP1,APP,ALCAM,KDR,LAMB2,WASL,ACTR2,HNRNPK,PTN,APLP2,APLP1,SGK1,BMPR2,NPTN,SEMA5A
GO:BP	positive regulation of signaling	GO:0023056	FALSE	1.3477e-06	5.87041	1990	172	38	26944	CDKN1C,VEGFA,ACTN4,NEDD4,CXCL12,NSF,FGFBP1,SERPINE2,IGFBP5,ITGAV,CCN2,GPC3,GNAI2,MGAT5,TNS3,SERINC3,ACPP,TIMP3,GSN,NOX4,NID1,AGRN,DKK2,IQGAP1,PDGFRB,APP,ACSL4,CSNK1A1,TGFBR2,KDR,LAMB2,DDX5,SDCBP,HNRNPK,PTN,CD24A,BMPR2,NPTN
GO:BP	negative regulation of multicellular organismal process	GO:0051241	FALSE	1.38316e-06	5.85913	1214	172	29	26944	SEMA3G,VEGFA,CXCL13,PTPRO,PLAT,NPR3,ADM,PROS1,SERPINE2,IGFBP5,GNAI2,HNF1B,LOXL2,APP,PLAC8,CD59A,TGFBR2,CD34,ILDR2,PLAU,SIRPA,DUSP3,HNRNPK,PTN,RAD21,CD24A,BMPR2,NPTN,SEMA5A
GO:BP	regulation of protein polymerization	GO:0032271	FALSE	1.39377e-06	5.85581	206	172	13	26944	TMOD3,NPHS1,GSN,SPTAN1,EML2,VDAC2,KIRREL,ARPC2,COTL1,PECAM1,SPTBN1,SGK1,ARHGAP28
GO:BP	regulation of cellular component size	GO:0032535	FALSE	1.45644e-06	5.83671	399	172	17	26944	SEMA3G,VEGFA,TMOD3,CXCL12,NPHS1,GSN,SPTAN1,KIRREL,RAPGEF3,ARPC2,COTL1,PECAM1,SPTBN1,BMPR2,RAB3B,ARHGAP28,SEMA5A
GO:BP	chemotaxis	GO:0006935	FALSE	1.47884e-06	5.83008	455	172	18	26944	SEMA3G,VEGFA,CXCL13,PTPRO,CXCL12,DPP4,ITGAV,AGRN,PDGFRB,APP,LSP1,KDR,WASL,DUSP3,PTN,RARRES2,BMPR2,SEMA5A
GO:BP	neurogenesis	GO:0022008	FALSE	1.53231e-06	5.81465	1907	172	37	26944	SEMA3G,CDKN1C,DAG1,VEGFA,CLIC5,PTPRO,NEDD4,CCND1,CXCL12,H2-D1,ADM,SERPINE2,DPYSL2,TSPAN2,FAT1,AGRN,IQGAP1,APP,ALCAM,ITGA3,ACSL4,KDR,YWHAE,LAMB2,WASL,ACTR2,PBX1,HNRNPK,PTN,APLP2,CD24A,APLP1,PTPRB,SGK1,BMPR2,NPTN,SEMA5A
GO:BP	macromolecule localization	GO:0033036	FALSE	1.57477e-06	5.80278	3092	172	49	26944	DAG1,VEGFA,CLIC5,ACTN4,NEDD4,NPHS1,NSF,RIPOR1,ITGAV,GPC3,HNRNPA1,SLC51A,GSN,HNF1B,MIDN,SSR3,AGRN,IQGAP1,APP,ITGA3,ACSL4,SLCO2A1,TGFBR2,ILDR2,CAVIN1,YWHAE,EHD3,LAMP1,WASL,CLTC,HEG1,HNRNPK,PTN,MYO1D,HNRNPA3,RAPGEF3,ARPC2,PECAM1,RAD21,CD24A,SPTBN1,TJP1,SGK1,RAB3B,RAB1A,IFI27,CHMP4B,NPTN,LRPPRC
GO:BP	taxis	GO:0042330	FALSE	1.58528e-06	5.79989	457	172	18	26944	SEMA3G,VEGFA,CXCL13,PTPRO,CXCL12,DPP4,ITGAV,AGRN,PDGFRB,APP,LSP1,KDR,WASL,DUSP3,PTN,RARRES2,BMPR2,SEMA5A
GO:BP	negative regulation of signal transduction	GO:0009968	FALSE	1.86035e-06	5.73041	1311	172	30	26944	DAG1,CRIM1,PTPRO,NEDD4,CXCL12,ADM,RIPOR1,SERPINE2,IGFBP5,ITGAV,GPC3,GNAI2,TNS3,TCF21,LBH,CADM4,TIMP3,DKK2,APP,ITGA3,CD59A,CSNK1A1,ARHGAP24,HTRA1,SIRPA,TNS2,VDAC2,HEG1,DUSP3,APLP1
GO:BP	negative regulation of cellular metabolic process	GO:0031324	FALSE	1.87553e-06	5.72688	3108	172	49	26944	CDKN1C,VEGFA,FUS,PTPRO,NEDD4,CCND1,PLAT,MAF,SERPINE2,IGFBP5,ITGAV,CCN2,TCF21,LBH,HNRNPA0,CADM4,TIMP3,HNF1B,LOXL2,IQGAP1,APP,LRRFIP1,EPAS1,CD59A,HNRNPL,CD34,KDR,WT1,YWHAE,PLAU,SIRPA,DDX5,CLTC,SDCBP,HEG1,DUSP3,HNRNPK,KIRREL,PECAM1,RAD21,CD24A,PTPRB,ZFP36L2,BMPR2,COMT,IFI27,NPTN,LRPPRC,DAP
GO:BP	regulation of apoptotic process	GO:0042981	FALSE	2.07839e-06	5.68227	1658	172	34	26944	VEGFA,ACTN4,NES,CCND1,PDPN,CXCL12,ADM,ITGAV,CCN2,FSTL1,GNAI2,SERINC3,TIMP3,GSN,NOX4,HNF1B,AGRN,PDGFRB,APP,PLAC8,CD59A,KDR,HTRA1,WT1,VDAC2,HNRNPK,PTN,RAPGEF3,RAD21,CD24A,TJP1,SGK1,BTG1,TNFAIP8
GO:BP	tissue morphogenesis	GO:0048729	FALSE	2.16143e-06	5.66526	651	172	21	26944	PODXL,DAG1,VEGFA,PDPN,CXCL12,ADM,IGFBP5,GPC3,TCF21,MYLK,FAT1,HNF1B,ITGA3,TGFBR2,KDR,ARHGAP24,WT1,CLIC4,PBX1,HEG1,BMPR2
GO:BP	regulation of cell differentiation	GO:0045595	FALSE	2.56933e-06	5.59018	1761	172	35	26944	SEMA3G,CDKN1C,DAG1,CRIM1,VEGFA,CCND1,PDPN,CXCL12,ADM,MAF,SERPINE2,IGFBP5,ITGAV,CCN2,DPYSL2,LBH,NID1,LOXL2,APP,TGFBR2,CD34,KDR,LAMB2,ACTR2,SDCBP,PBX1,PTN,RARRES2,CD24A,ZFP36L2,SGK1,BMPR2,NPTN,BTG1,SEMA5A
GO:BP	response to external stimulus	GO:0009605	FALSE	2.87292e-06	5.54168	3042	172	48	26944	SEMA3G,DAG1,VEGFA,CLIC5,CXCL13,PTPRO,NEDD4,PLAT,H2-Q7,CXCL12,H2-D1,DPP4,ADM,PROS1,RIPOR1,SERPINE2,ITGAV,GPC3,SERINC3,HNRNPA0,GSN,AGRN,PDGFRB,APP,PLAC8,CSNK1A1,LSP1,KDR,HTRA1,YWHAE,LAMP1,WASL,PLAU,SIRPA,ACTR2,DUSP3,PTN,RARRES2,COTL1,CD24A,TJP1,BMPR2,COMT,RAB1A,TNFAIP8,GNB1,DAP,SEMA5A
GO:BP	regulation of organelle organization	GO:0033043	FALSE	3.14331e-06	5.50261	1178	172	28	26944	TMOD3,NES,NPHS1,CCN2,SYNPO,GSN,NOX4,SPTAN1,AGRN,PDGFRB,KDR,EML2,EHD3,CLTC,SDCBP,KIRREL,PAM,RAPGEF3,ARPC2,COTL1,PECAM1,RAD21,SPTBN1,IQGAP2,TJP1,SGK1,ARHGAP28,CHMP4B
GO:BP	positive regulation of signal transduction	GO:0009967	FALSE	4.03814e-06	5.39382	1613	172	33	26944	CDKN1C,VEGFA,ACTN4,NEDD4,CXCL12,FGFBP1,IGFBP5,ITGAV,CCN2,GPC3,GNAI2,MGAT5,TNS3,SERINC3,ACPP,TIMP3,GSN,NOX4,NID1,AGRN,DKK2,IQGAP1,PDGFRB,APP,CSNK1A1,TGFBR2,KDR,LAMB2,DDX5,SDCBP,CD24A,BMPR2,NPTN
GO:BP	morphogenesis of a branching structure	GO:0001763	FALSE	4.08637e-06	5.38866	225	172	13	26944	DAG1,VEGFA,CXCL12,ADM,GPC3,TCF21,HNF1B,TGFBR2,KDR,WT1,CLIC4,PBX1,HNRNPK
GO:BP	cell differentiation involved in kidney development	GO:0061005	FALSE	4.27061e-06	5.36951	56	172	8	26944	PODXL,PTPRO,NPHS1,TCF21,IQGAP1,CD34,LAMB2,CD24A
GO:BP	regulation of programmed cell death	GO:0043067	FALSE	4.3667e-06	5.35985	1707	172	34	26944	VEGFA,ACTN4,NES,CCND1,PDPN,CXCL12,ADM,ITGAV,CCN2,FSTL1,GNAI2,SERINC3,TIMP3,GSN,NOX4,HNF1B,AGRN,PDGFRB,APP,PLAC8,CD59A,KDR,HTRA1,WT1,VDAC2,HNRNPK,PTN,RAPGEF3,RAD21,CD24A,TJP1,SGK1,BTG1,TNFAIP8
GO:BP	regulation of protein-containing complex assembly	GO:0043254	FALSE	4.81909e-06	5.31704	432	172	17	26944	VEGFA,TMOD3,CXCL13,NPHS1,GSN,SPTAN1,CSNK1A1,EML2,VDAC2,KIRREL,ARPC2,COTL1,PECAM1,CD24A,SPTBN1,SGK1,ARHGAP28
GO:BP	positive regulation of cell communication	GO:0010647	FALSE	4.88114e-06	5.31148	1990	172	37	26944	CDKN1C,VEGFA,ACTN4,NEDD4,CXCL12,FGFBP1,SERPINE2,IGFBP5,ITGAV,CCN2,GPC3,GNAI2,MGAT5,TNS3,SERINC3,ACPP,TIMP3,GSN,NOX4,NID1,AGRN,DKK2,IQGAP1,PDGFRB,APP,ACSL4,CSNK1A1,TGFBR2,KDR,LAMB2,DDX5,SDCBP,HNRNPK,PTN,CD24A,BMPR2,NPTN
GO:BP	wound healing	GO:0042060	FALSE	4.93817e-06	5.30643	377	172	16	26944	DAG1,VEGFA,PLAT,PDPN,PROS1,SERPINE2,MYLK,AHNAK,CADM4,CD34,KDR,ARHGAP24,PLAU,MYOF,PECAM1,CHMP4B
GO:BP	negative regulation of signaling	GO:0023057	FALSE	5.00988e-06	5.30017	1453	172	31	26944	DAG1,CRIM1,PTPRO,NEDD4,CXCL12,ADM,RIPOR1,SERPINE2,IGFBP5,ITGAV,GPC3,GNAI2,TNS3,TCF21,LBH,CADM4,TIMP3,MIDN,DKK2,APP,ITGA3,CD59A,CSNK1A1,ARHGAP24,HTRA1,SIRPA,TNS2,VDAC2,HEG1,DUSP3,APLP1
GO:BP	negative regulation of cell communication	GO:0010648	FALSE	5.25977e-06	5.27903	1456	172	31	26944	DAG1,CRIM1,PTPRO,NEDD4,CXCL12,ADM,RIPOR1,SERPINE2,IGFBP5,ITGAV,GPC3,GNAI2,TNS3,TCF21,LBH,CADM4,TIMP3,MIDN,DKK2,APP,ITGA3,CD59A,CSNK1A1,ARHGAP24,HTRA1,SIRPA,TNS2,VDAC2,HEG1,DUSP3,APLP1
GO:BP	regulation of response to external stimulus	GO:0032101	FALSE	5.27103e-06	5.2781	1126	172	27	26944	SEMA3G,VEGFA,CXCL13,PLAT,H2-Q7,CXCL12,H2-D1,DPP4,PROS1,SERPINE2,AGRN,PDGFRB,APP,CSNK1A1,KDR,HTRA1,YWHAE,LAMP1,WASL,PLAU,SIRPA,DUSP3,PTN,RARRES2,CD24A,BMPR2,SEMA5A
GO:BP	small GTPase-mediated signal transduction	GO:0007264	FALSE	5.72288e-06	5.24239	437	172	17	26944	PDPN,RIPOR1,ITGAV,TNS3,CADM4,AGRN,PDGFRB,ITGA3,CSNK1A1,ARHGEF12,ARHGAP24,SDCBP,HEG1,RAPGEF3,PECAM1,ARHGAP28,SRGAP1
GO:BP	negative regulation of macromolecule metabolic process	GO:0010605	FALSE	5.88032e-06	5.2306	3109	172	48	26944	CDKN1C,VEGFA,FUS,PTPRO,NEDD4,CCND1,PLAT,MAF,SERPINE2,IGFBP5,ITGAV,CCN2,TCF21,LBH,HNRNPA0,CADM4,TIMP3,HNF1B,LOXL2,APP,LRRFIP1,EPAS1,CD59A,HNRNPL,CD34,KDR,WT1,YWHAE,PLAU,SIRPA,DDX5,CLTC,SDCBP,HEG1,DUSP3,HNRNPK,KIRREL,PECAM1,RAD21,CD24A,PTPRB,ZFP36L2,BMPR2,SERPINB6B,IFI27,NPTN,LRPPRC,DAP
GO:BP	circulatory system process	GO:0003013	FALSE	5.99348e-06	5.22232	559	172	19	26944	VEGFA,PTPRO,ENPEP,NPR3,ADM,CCN2,GNAI2,GSN,NOX4,AGRN,APP,EPAS1,ARHGEF12,KDR,EHD3,HEG1,RARRES2,TJP1,BMPR2
GO:BP	regulation of developmental process	GO:0050793	FALSE	6.30665e-06	5.2002	2698	172	44	26944	SEMA3G,CDKN1C,DAG1,CRIM1,VEGFA,NEDD4,CCND1,PDPN,CXCL12,ADM,MAF,SERPINE2,IGFBP5,ITGAV,CCN2,DPYSL2,LBH,NID1,HNF1B,LOXL2,AGRN,IQGAP1,APP,PLAC8,CD59A,TGFBR2,CD34,KDR,LAMB2,ACTR2,SDCBP,PBX1,HNRNPK,PTN,RARRES2,RAPGEF3,CD24A,TJP1,ZFP36L2,SGK1,BMPR2,NPTN,BTG1,SEMA5A
GO:BP	negative regulation of protein polymerization	GO:0032272	FALSE	6.45808e-06	5.1899	85	172	9	26944	TMOD3,GSN,SPTAN1,EML2,VDAC2,ARPC2,PECAM1,SPTBN1,SGK1
GO:BP	renal filtration cell differentiation	GO:0061318	FALSE	7.08337e-06	5.14976	22	172	6	26944	PODXL,PTPRO,NPHS1,IQGAP1,LAMB2,CD24A
GO:BP	podocyte differentiation	GO:0072112	FALSE	7.08337e-06	5.14976	22	172	6	26944	PODXL,PTPRO,NPHS1,IQGAP1,LAMB2,CD24A
GO:BP	glomerular basement membrane development	GO:0032836	FALSE	7.46481e-06	5.12698	11	172	5	26944	COL4A4,NPHS1,NID1,WT1,LAMB2
GO:BP	positive regulation of developmental process	GO:0051094	FALSE	7.72657e-06	5.11201	1480	172	31	26944	DAG1,VEGFA,CCND1,PDPN,CXCL12,ADM,SERPINE2,CCN2,LBH,NID1,LOXL2,AGRN,IQGAP1,APP,TGFBR2,CD34,KDR,LAMB2,ACTR2,SDCBP,HNRNPK,PTN,RARRES2,RAPGEF3,CD24A,TJP1,SGK1,BMPR2,NPTN,BTG1,SEMA5A
GO:BP	import into cell	GO:0098657	FALSE	8.01012e-06	5.09636	916	172	24	26944	VEGFA,ACTN4,NEDD4,NSF,ADM,PROS1,ITGAV,GPC3,DPYSL2,GSN,APP,TGFBR2,CAP1,EHD3,WASL,SIRPA,CLTC,SDCBP,HNRNPK,PECAM1,CD24A,APLP1,RAB3B,RAB1A
GO:BP	epithelial cell development	GO:0002064	FALSE	8.90492e-06	5.05037	240	172	13	26944	PODXL,VEGFA,NPHS1,FAT1,IQGAP1,EPAS1,KDR,LAMB2,CLIC4,HEG1,RAPGEF3,PECAM1,TJP1
GO:BP	glomerular epithelial cell differentiation	GO:0072311	FALSE	9.53283e-06	5.02078	23	172	6	26944	PODXL,PTPRO,NPHS1,IQGAP1,LAMB2,CD24A
GO:BP	cellular response to chemical stimulus	GO:0070887	FALSE	1.01916e-05	4.99176	3162	172	48	26944	DAG1,VEGFA,ACTN4,CXCL13,FUS,PTPRO,NEDD4,CCND1,H2-Q7,CXCL12,DPP4,RIPOR1,IGFBP5,HNRNPA1,GNAI2,TCF21,LBH,MYLK,TIMP3,GSN,NOX4,AGRN,IQGAP1,PDGFRB,APP,EPAS1,CSNK1A1,LSP1,KDR,WT1,CLIC4,SIRPA,ACTR2,TNS2,DDX5,HNRNPK,PTN,RARRES2,RAPGEF3,ARPC2,CD24A,APLP1,TJP1,ZFP36L2,SGK1,COMT,SERPINB6B,GNB1
GO:BP	cell morphogenesis involved in neuron differentiation	GO:0048667	FALSE	1.12798e-05	4.9477	647	172	20	26944	SEMA3G,DAG1,VEGFA,CLIC5,PTPRO,NEDD4,CXCL12,AGRN,APP,ALCAM,LAMB2,WASL,ACTR2,PTN,APLP2,APLP1,SGK1,BMPR2,NPTN,SEMA5A
GO:BP	positive regulation of chemotaxis	GO:0050921	FALSE	1.26218e-05	4.89888	161	172	11	26944	VEGFA,CXCL13,CXCL12,PDGFRB,APP,KDR,WASL,PTN,RARRES2,BMPR2,SEMA5A
GO:BP	positive regulation of response to external stimulus	GO:0032103	FALSE	1.3507e-05	4.86944	654	172	20	26944	VEGFA,CXCL13,PLAT,H2-Q7,CXCL12,H2-D1,DPP4,PDGFRB,APP,CSNK1A1,KDR,YWHAE,LAMP1,WASL,PLAU,PTN,RARRES2,CD24A,BMPR2,SEMA5A
GO:BP	response to hypoxia	GO:0001666	FALSE	1.38065e-05	4.85992	350	172	15	26944	VEGFA,PLOD2,PLAT,CXCL12,DPP4,ADM,LOXL2,EPAS1,HSPG2,KDR,PLAU,RAD21,CD24A,COMT,GNB1
GO:BP	positive regulation of metabolic process	GO:0009893	FALSE	1.4099e-05	4.85081	3745	172	53	26944	CDKN1C,VEGFA,ACTN4,SRSF5,FUS,NEDD4,CCND1,H2-Q7,H2-D1,NSF,MAF,CCN2,GPC3,HNRNPA1,GNAI2,TCF21,LBH,ACTN1,HNRNPA0,GSN,NOX4,HNF1B,AGRN,IQGAP1,PDGFRB,APP,PLAC8,ITGA3,EPAS1,CSNK1A1,TGFBR2,CD34,KDR,WT1,WASL,PLAU,SH3BGRL,ACTR2,SDCBP,PBX1,HEG1,HNRNPK,RARRES2,RAPGEF3,PECAM1,RAD21,CD24A,SPTBN1,ZFP36L2,BMPR2,COMT,RAB1A,NPTN
GO:BP	morphogenesis of a branching epithelium	GO:0061138	FALSE	1.65093e-05	4.78227	207	172	12	26944	DAG1,VEGFA,CXCL12,ADM,GPC3,TCF21,HNF1B,TGFBR2,KDR,WT1,CLIC4,PBX1
GO:BP	regulation of phosphorylation	GO:0042325	FALSE	1.69882e-05	4.76985	877	172	23	26944	CDKN1C,VEGFA,PTPRO,CCND1,CCN2,CADM4,NOX4,AGRN,IQGAP1,PDGFRB,APP,KDR,SIRPA,SDCBP,HEG1,DUSP3,RARRES2,KIRREL,RAPGEF3,PECAM1,CD24A,PTPRB,NPTN
GO:BP	muscle structure development	GO:0061061	FALSE	1.73246e-05	4.76134	733	172	21	26944	DAG1,VEGFA,TMOD3,ACTN4,CXCL12,NPHS1,ADM,IGFBP5,TCF21,ACTN1,MYLK,NOX4,NID1,PDGFRB,EPAS1,LAMB2,HEG1,MYOF,MYOM2,BMPR2,BTG1
GO:BP	protein metabolic process	GO:0019538	FALSE	1.73913e-05	4.75967	4698	172	61	26944	DAG1,VEGFA,PCSK6,FUS,PTPRO,ENPEP,NEDD4,CCND1,PLAT,NSF,DPP4,SERPINE2,IGFBP5,ITGAV,CCN2,GPC3,MGAT5,MYLK,CADM4,TIMP3,GSN,NOX4,LOXL2,GALNT10,AGRN,IQGAP1,PDGFRB,APP,EPAS1,CSNK1A1,TGFBR2,KDR,HTRA1,YWHAE,MSI2,PLAU,SH3BGRL,SIRPA,TNS2,SDCBP,HEG1,DUSP3,RARRES2,C1S1,KIRREL,RAPGEF3,PECAM1,CD24A,APLP1,PTPRB,ZFP36L2,SGK1,BMPR2,SERPINB6B,RAB1A,LARS2,CHMP4B,NPTN,LRPPRC,DAP,RPS27RT
GO:BP	protein localization	GO:0008104	FALSE	1.95674e-05	4.70847	2594	172	42	26944	DAG1,VEGFA,CLIC5,ACTN4,NEDD4,NPHS1,NSF,RIPOR1,GPC3,GSN,HNF1B,MIDN,SSR3,AGRN,IQGAP1,APP,ITGA3,ACSL4,ILDR2,CAVIN1,YWHAE,EHD3,LAMP1,WASL,CLTC,HEG1,HNRNPK,PTN,MYO1D,RAPGEF3,ARPC2,PECAM1,RAD21,CD24A,SPTBN1,TJP1,SGK1,RAB3B,RAB1A,IFI27,CHMP4B,NPTN
GO:BP	cellular macromolecule localization	GO:0070727	FALSE	2.1871e-05	4.66013	2604	172	42	26944	DAG1,VEGFA,CLIC5,ACTN4,NEDD4,NPHS1,NSF,RIPOR1,GPC3,GSN,HNF1B,MIDN,SSR3,AGRN,IQGAP1,APP,ITGA3,ACSL4,ILDR2,CAVIN1,YWHAE,EHD3,LAMP1,WASL,CLTC,HEG1,HNRNPK,PTN,MYO1D,RAPGEF3,ARPC2,PECAM1,RAD21,CD24A,SPTBN1,TJP1,SGK1,RAB3B,RAB1A,IFI27,CHMP4B,NPTN
GO:BP	actin filament polymerization	GO:0030041	FALSE	2.22702e-05	4.65228	170	172	11	26944	TMOD3,NPHS1,GSN,SPTAN1,WASL,KIRREL,ARPC2,COTL1,PECAM1,SPTBN1,ARHGAP28
GO:BP	positive regulation of cell differentiation	GO:0045597	FALSE	2.40464e-05	4.61895	970	172	24	26944	DAG1,VEGFA,PDPN,CXCL12,ADM,SERPINE2,CCN2,NID1,LOXL2,APP,TGFBR2,CD34,KDR,LAMB2,ACTR2,SDCBP,PTN,RARRES2,CD24A,SGK1,BMPR2,NPTN,BTG1,SEMA5A
GO:BP	positive regulation of transport	GO:0051050	FALSE	2.65164e-05	4.57649	975	172	24	26944	VEGFA,ACTN4,NEDD4,CXCL12,NPR3,NSF,PROS1,RIPOR1,GPC3,DPYSL2,MYLK,PDGFRB,APP,ACSL4,YWHAE,EHD3,LAMP1,WASL,SIRPA,SDCBP,HNRNPK,RAPGEF3,SGK1,RAB3B
GO:BP	branching morphogenesis of an epithelial tube	GO:0048754	FALSE	2.67105e-05	4.57332	173	172	11	26944	DAG1,VEGFA,CXCL12,GPC3,TCF21,HNF1B,TGFBR2,KDR,WT1,CLIC4,PBX1
GO:BP	epithelial cell differentiation involved in kidney development	GO:0035850	FALSE	2.7642e-05	4.55843	46	172	7	26944	PODXL,PTPRO,NPHS1,IQGAP1,CD34,LAMB2,CD24A
GO:BP	organonitrogen compound metabolic process	GO:1901564	FALSE	2.80109e-05	4.55267	5744	172	69	26944	DAG1,VEGFA,PLOD2,PCSK6,FUS,PTPRO,ENPEP,NEDD4,CCND1,PLAT,NSF,DPP4,SERPINE2,IGFBP5,ITGAV,CCN2,GPC3,MGAT5,MYLK,ACPP,CADM4,TIMP3,GSN,NOX4,LOXL2,GALNT10,AGRN,IQGAP1,PDGFRB,APP,ACSL4,EPAS1,CSNK1A1,TGFBR2,KDR,HTRA1,YWHAE,MSI2,PLAU,SH3BGRL,SIRPA,TNS2,CLTC,SDCBP,HEG1,DUSP3,RARRES2,C1S1,KIRREL,PAM,RAPGEF3,PECAM1,CD24A,APLP1,PTPRB,ZFP36L2,SGK1,BMPR2,COMT,SERPINB6B,RAB1A,TAPBP,LARS2,CHMP4B,PLPP1,NPTN,LRPPRC,…
GO:BP	epithelial cell proliferation	GO:0050673	FALSE	3.00905e-05	4.52157	489	172	17	26944	CDKN1C,VEGFA,ENPEP,CCND1,CXCL12,FGFBP1,IGFBP5,GPC3,HNF1B,LOXL2,CD34,HSPG2,KDR,HTRA1,PLAU,PTN,BMPR2
GO:BP	MAPK cascade	GO:0000165	FALSE	3.08666e-05	4.51051	758	172	21	26944	DAG1,VEGFA,CXCL12,NPHS1,ITGAV,CCN2,GNAI2,LBH,TIMP3,GSN,NOX4,IQGAP1,PDGFRB,APP,KDR,YWHAE,SIRPA,DUSP3,CD24A,ZFP36L2,NPTN
GO:BP	regulation of neuron projection development	GO:0010975	FALSE	3.52839e-05	4.45242	558	172	18	26944	SEMA3G,VEGFA,NEDD4,CXCL12,H2-D1,SERPINE2,DPYSL2,AGRN,IQGAP1,ITGA3,ACTR2,HNRNPK,PTN,CD24A,SGK1,BMPR2,NPTN,SEMA5A
GO:BP	regulation of cell-substrate adhesion	GO:0010810	FALSE	3.59923e-05	4.44379	222	172	12	26944	DAG1,VEGFA,ACTN4,PDPN,NID1,IQGAP1,ITGA3,KDR,PLAU,DUSP3,PTN,ARPC2
GO:BP	leukocyte migration	GO:0050900	FALSE	3.84114e-05	4.41554	378	172	15	26944	PODXL,VEGFA,CXCL13,PTPRO,CXCL12,DPP4,APP,ITGA3,CD34,WASL,SIRPA,PTN,RARRES2,PECAM1,CD24A
GO:BP	cellular component assembly	GO:0022607	FALSE	4.26347e-05	4.37024	4098	172	55	26944	PODXL,DAG1,VEGFA,TMOD3,ACTN4,CALD1,CXCL13,FUS,PTPRO,CXCL12,NPHS1,ITGAV,CCN2,SYNPO,TNS3,ACTN1,MYLK,GSN,NOX4,HNF1B,SPTAN1,AGRN,IQGAP1,PDGFRB,APP,CSNK1A1,CD34,KDR,ARHGAP24,EML2,EHD3,LAMB2,WASL,ACTR2,CLTC,SDCBP,VDAC2,DUSP3,KIRREL,RAPGEF3,ARPC2,COTL1,PECAM1,CD24A,SPTBN1,IQGAP2,TJP1,SGK1,MYOM2,ARHGAP28,RAB1A,TAPBP,CHMP4B,NPTN,RPS27RT
GO:BP	negative regulation of cell population proliferation	GO:0008285	FALSE	4.27002e-05	4.36957	701	172	20	26944	CDKN1C,PDPN,CXCL12,NPR3,ADM,SERPINE2,IGFBP5,GPC3,TIMP3,NOX4,APP,TGFBR2,HSPG2,WT1,TNS2,PTN,CD24A,BMPR2,COMT,BTG1
GO:BP	response to decreased oxygen levels	GO:0036293	FALSE	4.56809e-05	4.34027	383	172	15	26944	VEGFA,PLOD2,PLAT,CXCL12,DPP4,ADM,LOXL2,EPAS1,HSPG2,KDR,PLAU,RAD21,CD24A,COMT,GNB1
GO:BP	positive regulation of cell projection organization	GO:0031346	FALSE	4.6192e-05	4.33543	442	172	16	26944	VEGFA,CXCL12,SERPINE2,AGRN,IQGAP1,ITGA3,WASL,ACTR2,HNRNPK,PTN,ARPC2,CD24A,SGK1,BMPR2,NPTN,SEMA5A
GO:BP	regulation of cellular localization	GO:0060341	FALSE	4.79344e-05	4.31935	1086	172	25	26944	DAG1,VEGFA,NEDD4,RIPOR1,GPC3,GSN,MIDN,AGRN,IQGAP1,APP,ITGA3,ACSL4,YWHAE,LAMP1,WASL,CLTC,HNRNPK,PTN,RAPGEF3,ARPC2,PECAM1,SPTBN1,SGK1,IFI27,NPTN
GO:BP	Rho protein signal transduction	GO:0007266	FALSE	4.95279e-05	4.30515	143	172	10	26944	PDPN,RIPOR1,TNS3,PDGFRB,ITGA3,CSNK1A1,ARHGEF12,HEG1,PECAM1,SRGAP1
GO:BP	positive regulation of cellular metabolic process	GO:0031325	FALSE	4.993e-05	4.30164	3434	172	49	26944	CDKN1C,VEGFA,ACTN4,SRSF5,FUS,CCND1,H2-Q7,H2-D1,MAF,CCN2,HNRNPA1,GNAI2,TCF21,LBH,ACTN1,HNRNPA0,GSN,NOX4,HNF1B,AGRN,IQGAP1,PDGFRB,APP,PLAC8,ITGA3,EPAS1,TGFBR2,CD34,KDR,WT1,WASL,PLAU,SH3BGRL,ACTR2,SDCBP,PBX1,HEG1,HNRNPK,RARRES2,RAPGEF3,PECAM1,RAD21,CD24A,SPTBN1,ZFP36L2,BMPR2,COMT,RAB1A,NPTN
GO:BP	response to oxygen levels	GO:0070482	FALSE	5.39687e-05	4.26786	447	172	16	26944	VEGFA,PLOD2,PLAT,PDPN,CXCL12,DPP4,ADM,LOXL2,EPAS1,HSPG2,KDR,PLAU,RAD21,CD24A,COMT,GNB1
GO:BP	endothelial cell migration	GO:0043542	FALSE	5.58519e-05	4.25296	231	172	12	26944	VEGFA,CXCL13,CXCL12,FGFBP1,DPP4,ITGAV,FSTL1,TNS3,LOXL2,KDR,PTN,PECAM1
GO:BP	regulation of actin filament polymerization	GO:0030833	FALSE	6.44239e-05	4.19095	147	172	10	26944	TMOD3,NPHS1,GSN,SPTAN1,KIRREL,ARPC2,COTL1,PECAM1,SPTBN1,ARHGAP28
GO:BP	regulation of protein kinase activity	GO:0045859	FALSE	7.02749e-05	4.1532	190	172	11	26944	VEGFA,PTPRO,CCND1,NOX4,AGRN,IQGAP1,PDGFRB,HEG1,DUSP3,CD24A,PTPRB
GO:BP	regulation of macromolecule biosynthetic process	GO:0010556	FALSE	7.7958e-05	4.10814	5506	172	66	26944	CDKN1C,VEGFA,ACTN4,SRSF5,FUS,NEDD4,CCND1,PLAT,H2-Q7,H2-D1,MAF,SERPINE2,IGFBP5,ITGAV,CCN2,HNRNPA1,TCF21,LBH,ACTN1,HNRNPA0,AHNAK,GSN,NOX4,HNF1B,LOXL2,AGRN,IQGAP1,PDGFRB,APP,LRRFIP1,PLAC8,ITGA3,EPAS1,CD59A,HNRNPL,TGFBR2,CD34,ILDR2,KDR,WT1,MSI2,WASL,PLAU,SH3BGRL,SIRPA,ACTR2,DDX5,CLTC,SDCBP,PBX1,HEG1,HNRNPK,PAM,RAPGEF3,RAD21,CD24A,APLP1,SPTBN1,ZFP36L2,BMPR2,RAB1A,TAPBP,IFI27,NPTN,LRPPRC,DAP
GO:BP	regulation of growth	GO:0040008	FALSE	8.09396e-05	4.09184	658	172	19	26944	SEMA3G,VEGFA,CXCL12,SERPINE2,IGFBP5,GPC3,SELENOP,HNF1B,AGRN,APP,PLAC8,ACSL4,TGFBR2,WT1,SDCBP,HNRNPK,SGK1,BMPR2,SEMA5A
GO:BP	cell-cell signaling	GO:0007267	FALSE	8.35313e-05	4.07815	1734	172	32	26944	DAG1,CXCL13,PTPRO,NEDD4,CCND1,PLAT,CXCL12,FGFBP1,SERPINE2,ITGAV,GPC3,GNAI2,SYNPO,NID1,HNF1B,MIDN,AGRN,DKK2,APP,ITGA3,ACSL4,CSNK1A1,CD34,ILDR2,KDR,HNRNPK,PTN,CD24A,COMT,RAB3B,RAB1A,NPTN
GO:BP	regulation of phosphate metabolic process	GO:0019220	FALSE	9.0919e-05	4.04135	1041	172	24	26944	CDKN1C,VEGFA,PTPRO,CCND1,CCN2,CADM4,NOX4,AGRN,IQGAP1,PDGFRB,APP,KDR,YWHAE,SIRPA,SDCBP,HEG1,DUSP3,RARRES2,KIRREL,RAPGEF3,PECAM1,CD24A,PTPRB,NPTN
GO:BP	positive regulation of axon extension involved in axon guidance	GO:0048842	FALSE	9.21532e-05	4.03549	7	172	4	26944	VEGFA,CXCL12,BMPR2,SEMA5A
GO:BP	regulation of phosphorus metabolic process	GO:0051174	FALSE	9.25586e-05	4.03358	1042	172	24	26944	CDKN1C,VEGFA,PTPRO,CCND1,CCN2,CADM4,NOX4,AGRN,IQGAP1,PDGFRB,APP,KDR,YWHAE,SIRPA,SDCBP,HEG1,DUSP3,RARRES2,KIRREL,RAPGEF3,PECAM1,CD24A,PTPRB,NPTN
GO:BP	phosphorylation	GO:0016310	FALSE	9.58936e-05	4.01821	1470	172	29	26944	CDKN1C,VEGFA,PTPRO,CCND1,CCN2,MYLK,CADM4,NOX4,AGRN,IQGAP1,PDGFRB,APP,CSNK1A1,TGFBR2,KDR,PLAU,SIRPA,SDCBP,HEG1,DUSP3,RARRES2,KIRREL,RAPGEF3,PECAM1,CD24A,PTPRB,SGK1,BMPR2,NPTN
GO:BP	actin polymerization or depolymerization	GO:0008154	FALSE	9.66101e-05	4.01498	196	172	11	26944	TMOD3,NPHS1,GSN,SPTAN1,WASL,KIRREL,ARPC2,COTL1,PECAM1,SPTBN1,ARHGAP28
GO:BP	regulation of catalytic activity	GO:0050790	FALSE	0.000104657	3.98023	533	172	17	26944	VEGFA,CXCL13,PTPRO,CCND1,TIMP3,NOX4,AGRN,IQGAP1,PDGFRB,HEG1,DUSP3,RAPGEF3,CD24A,PTPRB,IQGAP2,SERPINB6B,BTG1
GO:BP	regulation of protein phosphorylation	GO:0001932	FALSE	0.000107926	3.96687	816	172	21	26944	VEGFA,PTPRO,CCND1,CCN2,CADM4,NOX4,AGRN,IQGAP1,PDGFRB,APP,KDR,SIRPA,HEG1,DUSP3,RARRES2,KIRREL,RAPGEF3,PECAM1,CD24A,PTPRB,NPTN
GO:BP	ERK1 and ERK2 cascade	GO:0070371	FALSE	0.000111823	3.95147	352	172	14	26944	VEGFA,CXCL12,ITGAV,CCN2,GNAI2,TIMP3,NOX4,PDGFRB,APP,KDR,SIRPA,DUSP3,ZFP36L2,NPTN
GO:BP	morphogenesis of an epithelium	GO:0002009	FALSE	0.000113418	3.94532	536	172	17	26944	PODXL,DAG1,VEGFA,PDPN,CXCL12,ADM,IGFBP5,GPC3,TCF21,FAT1,HNF1B,TGFBR2,KDR,ARHGAP24,WT1,CLIC4,PBX1
GO:BP	response to chemical	GO:0042221	FALSE	0.000115736	3.93653	5561	172	66	26944	SEMA3G,DAG1,VEGFA,ACTN4,CXCL13,SRSF5,FUS,PTPRO,NEDD4,CCND1,H2-Q7,CXCL12,DPP4,ADM,RIPOR1,IGFBP5,ITGAV,SELENOP,HNRNPA1,GNAI2,TCF21,LBH,MYLK,HNRNPA0,TIMP3,GSN,NOX4,HNF1B,LOXL2,AGRN,IQGAP1,PDGFRB,APP,ITGA3,EPAS1,CSNK1A1,TGFBR2,LSP1,HSPG2,ILDR2,KDR,WT1,WASL,CLIC4,SIRPA,ACTR2,TNS2,DDX5,DUSP3,HNRNPK,PTN,RARRES2,PAM,RAPGEF3,ARPC2,CD24A,APLP1,TJP1,ZFP36L2,SGK1,BMPR2,COMT,SERPINB6B,BTG1,GNB1,SEMA5A
GO:BP	positive regulation of cellular component biogenesis	GO:0044089	FALSE	0.000116484	3.93373	537	172	17	26944	DAG1,VEGFA,CXCL13,NPHS1,CCN2,SYNPO,NOX4,AGRN,IQGAP1,KDR,WASL,ACTR2,SDCBP,KIRREL,RAPGEF3,ARPC2,CD24A
GO:BP	cell growth	GO:0016049	FALSE	0.000116484	3.93373	537	172	17	26944	SEMA3G,VEGFA,CXCL12,SERPINE2,IGFBP5,IQGAP1,APP,ALCAM,ACSL4,TGFBR2,WT1,LAMB2,SDCBP,HNRNPK,SGK1,BMPR2,SEMA5A
GO:BP	regulation of protein localization	GO:0032880	FALSE	0.000121811	3.91431	977	172	23	26944	DAG1,VEGFA,RIPOR1,GPC3,GSN,MIDN,AGRN,IQGAP1,APP,ITGA3,ACSL4,YWHAE,WASL,CLTC,HNRNPK,PTN,RAPGEF3,ARPC2,PECAM1,SPTBN1,SGK1,IFI27,NPTN
GO:BP	positive regulation of macromolecule metabolic process	GO:0010604	FALSE	0.000129951	3.88622	3427	172	48	26944	CDKN1C,VEGFA,ACTN4,SRSF5,FUS,NEDD4,CCND1,H2-Q7,H2-D1,NSF,MAF,CCN2,GPC3,HNRNPA1,TCF21,LBH,ACTN1,HNRNPA0,GSN,NOX4,HNF1B,AGRN,IQGAP1,PDGFRB,APP,PLAC8,ITGA3,EPAS1,CSNK1A1,CD34,KDR,WT1,WASL,SH3BGRL,ACTR2,PBX1,HEG1,HNRNPK,RARRES2,RAPGEF3,PECAM1,RAD21,CD24A,SPTBN1,ZFP36L2,BMPR2,RAB1A,NPTN
GO:BP	axon guidance	GO:0007411	FALSE	0.000132849	3.87664	250	172	12	26944	SEMA3G,DAG1,VEGFA,PTPRO,CXCL12,AGRN,APP,ALCAM,LAMB2,BMPR2,NPTN,SEMA5A
GO:BP	neuron projection guidance	GO:0097485	FALSE	0.000132849	3.87664	250	172	12	26944	SEMA3G,DAG1,VEGFA,PTPRO,CXCL12,AGRN,APP,ALCAM,LAMB2,BMPR2,NPTN,SEMA5A
GO:BP	negative regulation of protein-containing complex assembly	GO:0031333	FALSE	0.000143699	3.84255	160	172	10	26944	TMOD3,GSN,SPTAN1,CSNK1A1,EML2,VDAC2,ARPC2,PECAM1,SPTBN1,SGK1
GO:BP	extracellular matrix organization	GO:0030198	FALSE	0.000145205	3.83802	304	172	13	26944	DAG1,COL4A4,PDPN,NPHS1,DPP4,CCN2,NID1,LOXL2,APP,WT1,LAMB2,APLP2,APLP1
GO:BP	external encapsulating structure organization	GO:0045229	FALSE	0.000145205	3.83802	304	172	13	26944	DAG1,COL4A4,PDPN,NPHS1,DPP4,CCN2,NID1,LOXL2,APP,WT1,LAMB2,APLP2,APLP1
GO:BP	regulation of kinase activity	GO:0043549	FALSE	0.00014522	3.83797	204	172	11	26944	VEGFA,PTPRO,CCND1,NOX4,AGRN,IQGAP1,PDGFRB,HEG1,DUSP3,CD24A,PTPRB
GO:BP	protein phosphorylation	GO:0006468	FALSE	0.000147294	3.83181	1236	172	26	26944	VEGFA,PTPRO,CCND1,CCN2,MYLK,CADM4,NOX4,AGRN,IQGAP1,PDGFRB,APP,CSNK1A1,TGFBR2,KDR,SIRPA,HEG1,DUSP3,RARRES2,KIRREL,RAPGEF3,PECAM1,CD24A,PTPRB,SGK1,BMPR2,NPTN
GO:BP	cellular component biogenesis	GO:0044085	FALSE	0.000149344	3.82581	4368	172	56	26944	PODXL,DAG1,VEGFA,TMOD3,ACTN4,CALD1,CXCL13,FUS,PTPRO,CXCL12,NPHS1,SERPINE2,ITGAV,CCN2,SYNPO,TNS3,ACTN1,MYLK,GSN,NOX4,HNF1B,SPTAN1,AGRN,IQGAP1,PDGFRB,APP,CSNK1A1,CD34,KDR,ARHGAP24,EML2,EHD3,LAMB2,WASL,ACTR2,CLTC,SDCBP,VDAC2,DUSP3,KIRREL,RAPGEF3,ARPC2,COTL1,PECAM1,CD24A,SPTBN1,IQGAP2,TJP1,SGK1,MYOM2,ARHGAP28,RAB1A,TAPBP,CHMP4B,NPTN,RPS27RT
GO:BP	extracellular structure organization	GO:0043062	FALSE	0.000156665	3.80503	306	172	13	26944	DAG1,COL4A4,PDPN,NPHS1,DPP4,CCN2,NID1,LOXL2,APP,WT1,LAMB2,APLP2,APLP1
GO:BP	receptor-mediated endocytosis	GO:0006898	FALSE	0.000157905	3.8016	254	172	12	26944	VEGFA,NEDD4,NSF,ADM,ITGAV,APP,TGFBR2,CAP1,WASL,CLTC,SDCBP,HNRNPK
GO:BP	lung alveolus development	GO:0048286	FALSE	0.000164321	3.78431	59	172	7	26944	VEGFA,PDPN,IGFBP5,TNS3,TCF21,KDR,BMPR2
GO:BP	vesicle-mediated transport	GO:0016192	FALSE	0.000187209	3.72767	1517	172	29	26944	VEGFA,ACTN4,NEDD4,NSF,ADM,PROS1,ITGAV,GPC3,DPYSL2,GNAI2,GSN,APP,TGFBR2,CAP1,EHD3,LAMP1,WASL,SIRPA,CLTC,SDCBP,HNRNPK,MYO1D,PECAM1,CD24A,APLP1,SPTBN1,RAB3B,RAB1A,CHMP4B
GO:BP	regulation of actin polymerization or depolymerization	GO:0008064	FALSE	0.000191897	3.71693	165	172	10	26944	TMOD3,NPHS1,GSN,SPTAN1,KIRREL,ARPC2,COTL1,PECAM1,SPTBN1,ARHGAP28
GO:BP	renal system process	GO:0003014	FALSE	0.000206572	3.68493	126	172	9	26944	PTPRO,NPR3,ADM,GNAI2,GSN,ITGA3,CD34,KIRREL,COMT
GO:BP	eye development	GO:0001654	FALSE	0.000212709	3.67221	431	172	15	26944	CDKN1C,VEGFA,NES,MAF,FAT1,PDGFRB,TGFBR2,KDR,LAMB2,CLIC4,PBX1,PTN,MYOM2,BMPR2,GNB1
GO:BP	regulation of actin filament length	GO:0030832	FALSE	0.000214841	3.66788	167	172	10	26944	TMOD3,NPHS1,GSN,SPTAN1,KIRREL,ARPC2,COTL1,PECAM1,SPTBN1,ARHGAP28
GO:BP	animal organ morphogenesis	GO:0009887	FALSE	0.000227453	3.64311	1094	172	24	26944	DAG1,VEGFA,CLIC5,NEDD4,ADM,IGFBP5,ITGAV,CCN2,GPC3,TCF21,MYLK,FAT1,HNF1B,PDGFRB,TGFBR2,CD34,KDR,WT1,LAMB2,PLAU,PBX1,HEG1,PTN,BMPR2
GO:BP	visual system development	GO:0150063	FALSE	0.000232568	3.63345	434	172	15	26944	CDKN1C,VEGFA,NES,MAF,FAT1,PDGFRB,TGFBR2,KDR,LAMB2,CLIC4,PBX1,PTN,MYOM2,BMPR2,GNB1
GO:BP	regulation of cell-cell adhesion	GO:0022407	FALSE	0.000236204	3.62671	498	172	16	26944	PODXL,VEGFA,CXCL13,PDPN,H2-Q7,CXCL12,H2-D1,DPP4,SERPINE2,CD59A,TGFBR2,ILDR2,SIRPA,DUSP3,CD24A,TJP1
GO:BP	regulation of cellular biosynthetic process	GO:0031326	FALSE	0.000236354	3.62644	5663	172	66	26944	CDKN1C,VEGFA,ACTN4,SRSF5,FUS,NEDD4,CCND1,PLAT,H2-Q7,H2-D1,MAF,SERPINE2,IGFBP5,ITGAV,CCN2,HNRNPA1,TCF21,LBH,ACTN1,HNRNPA0,AHNAK,GSN,NOX4,HNF1B,LOXL2,AGRN,IQGAP1,PDGFRB,APP,LRRFIP1,PLAC8,ITGA3,EPAS1,CD59A,HNRNPL,TGFBR2,CD34,ILDR2,KDR,WT1,MSI2,WASL,PLAU,SH3BGRL,SIRPA,ACTR2,DDX5,CLTC,SDCBP,PBX1,HEG1,HNRNPK,PAM,RAPGEF3,RAD21,CD24A,APLP1,SPTBN1,ZFP36L2,BMPR2,RAB1A,TAPBP,IFI27,NPTN,LRPPRC,DAP
GO:BP	neuron projection extension involved in neuron projection guidance	GO:1902284	FALSE	0.00024083	3.61829	38	172	6	26944	SEMA3G,VEGFA,CXCL12,ALCAM,BMPR2,SEMA5A
GO:BP	axon extension involved in axon guidance	GO:0048846	FALSE	0.00024083	3.61829	38	172	6	26944	SEMA3G,VEGFA,CXCL12,ALCAM,BMPR2,SEMA5A
GO:BP	camera-type eye development	GO:0043010	FALSE	0.000242915	3.61455	375	172	14	26944	CDKN1C,VEGFA,NES,MAF,FAT1,PDGFRB,TGFBR2,KDR,LAMB2,CLIC4,PTN,MYOM2,BMPR2,GNB1
GO:BP	positive regulation of smooth muscle cell migration	GO:0014911	FALSE	0.000260842	3.58362	63	172	7	26944	IGFBP5,NOX4,IQGAP1,PDGFRB,PLAU,RAPGEF3,ARPC2
GO:BP	sensory system development	GO:0048880	FALSE	0.000269429	3.56956	439	172	15	26944	CDKN1C,VEGFA,NES,MAF,FAT1,PDGFRB,TGFBR2,KDR,LAMB2,CLIC4,PBX1,PTN,MYOM2,BMPR2,GNB1
GO:BP	negative regulation of cytoskeleton organization	GO:0051494	FALSE	0.00028307	3.54811	172	172	10	26944	TMOD3,GSN,SPTAN1,EML2,ARPC2,PECAM1,SPTBN1,TJP1,SGK1,ARHGAP28
GO:BP	negative regulation of supramolecular fiber organization	GO:1902904	FALSE	0.00028307	3.54811	172	172	10	26944	TMOD3,GSN,SPTAN1,EML2,ARPC2,PECAM1,SPTBN1,TJP1,SGK1,ARHGAP28
GO:BP	muscle cell differentiation	GO:0042692	FALSE	0.000311505	3.50653	444	172	15	26944	VEGFA,TMOD3,ACTN4,CXCL12,NPHS1,ADM,IGFBP5,ACTN1,NOX4,NID1,PDGFRB,LAMB2,MYOF,MYOM2,BMPR2
GO:BP	regulation of biosynthetic process	GO:0009889	FALSE	0.000317087	3.49882	5706	172	66	26944	CDKN1C,VEGFA,ACTN4,SRSF5,FUS,NEDD4,CCND1,PLAT,H2-Q7,H2-D1,MAF,SERPINE2,IGFBP5,ITGAV,CCN2,HNRNPA1,TCF21,LBH,ACTN1,HNRNPA0,AHNAK,GSN,NOX4,HNF1B,LOXL2,AGRN,IQGAP1,PDGFRB,APP,LRRFIP1,PLAC8,ITGA3,EPAS1,CD59A,HNRNPL,TGFBR2,CD34,ILDR2,KDR,WT1,MSI2,WASL,PLAU,SH3BGRL,SIRPA,ACTR2,DDX5,CLTC,SDCBP,PBX1,HEG1,HNRNPK,PAM,RAPGEF3,RAD21,CD24A,APLP1,SPTBN1,ZFP36L2,BMPR2,RAB1A,TAPBP,IFI27,NPTN,LRPPRC,DAP
GO:BP	developmental growth involved in morphogenesis	GO:0060560	FALSE	0.000318227	3.49726	271	172	12	26944	SEMA3G,VEGFA,CXCL12,HNF1B,IQGAP1,APP,ALCAM,TGFBR2,LAMB2,HNRNPK,BMPR2,SEMA5A
GO:BP	reproduction	GO:0000003	FALSE	0.000405614	3.39189	1859	172	32	26944	CDKN1C,VEGFA,CCND1,PLAT,H2-Q7,CXCL12,ADM,SERPINE2,IGFBP5,ITGAV,SELENOP,TCF21,HNF1B,APP,ITGA3,ACSL4,HSPG2,KDR,WT1,LAMP1,CLIC4,ACTR2,VDAC2,PBX1,HNRNPK,PTN,APLP2,BMPR2,COMT,SERPINB6B,RAB1A,BTG1
GO:BP	positive regulation of intracellular signal transduction	GO:1902533	FALSE	0.000437273	3.35925	1050	172	23	26944	VEGFA,ACTN4,NEDD4,CXCL12,IGFBP5,ITGAV,CCN2,GNAI2,TNS3,SERINC3,GSN,NOX4,AGRN,IQGAP1,PDGFRB,APP,CSNK1A1,TGFBR2,KDR,DDX5,CD24A,BMPR2,NPTN
GO:BP	regulation of gene expression	GO:0010468	FALSE	0.000467784	3.32995	5382	172	63	26944	CDKN1C,VEGFA,ACTN4,SRSF5,FUS,NEDD4,CCND1,PLAT,H2-Q7,H2-D1,MAF,SERPINE2,IGFBP5,ITGAV,CCN2,HNRNPA1,TCF21,LBH,ACTN1,HNRNPA0,AHNAK,GSN,HNF1B,LOXL2,AGRN,IQGAP1,APP,LRRFIP1,PLAC8,ITGA3,EPAS1,CD59A,HNRNPL,TGFBR2,CD34,ILDR2,KDR,WT1,MSI2,WASL,PLAU,SH3BGRL,SIRPA,ACTR2,DDX5,SDCBP,PBX1,HEG1,HNRNPK,PAM,RAPGEF3,RAD21,CD24A,APLP1,SPTBN1,ZFP36L2,BMPR2,RAB1A,TAPBP,IFI27,NPTN,LRPPRC,DAP
GO:BP	blood circulation	GO:0008015	FALSE	0.000544529	3.26398	530	172	16	26944	VEGFA,PTPRO,ENPEP,NPR3,ADM,CCN2,GSN,AGRN,APP,EPAS1,ARHGEF12,KDR,EHD3,RARRES2,TJP1,BMPR2
GO:BP	transmembrane receptor protein tyrosine kinase signaling pathway	GO:0007169	FALSE	0.000545214	3.26343	599	172	17	26944	VEGFA,NEDD4,PLAT,FGFBP1,IGFBP5,CCN2,GNAI2,CADM4,IQGAP1,PDGFRB,CD59A,KDR,TNS2,DUSP3,MYOF,RARRES2,NPTN
GO:BP	cell junction assembly	GO:0034329	FALSE	0.00065994	3.1805	471	172	15	26944	VEGFA,ACTN4,PTPRO,NPHS1,ITGAV,ACTN1,AGRN,IQGAP1,APP,KDR,SDCBP,DUSP3,PECAM1,TJP1,NPTN
GO:BP	cellular localization	GO:0051641	FALSE	0.000664796	3.17731	3502	172	47	26944	DAG1,VEGFA,CLIC5,ACTN4,NEDD4,NPHS1,NSF,RIPOR1,ITGAV,GPC3,DPYSL2,HNRNPA1,GSN,HNF1B,MIDN,SSR3,AGRN,IQGAP1,APP,ITGA3,ACSL4,ILDR2,CAVIN1,YWHAE,EHD3,LAMP1,WASL,ACTR2,CLTC,SDCBP,HEG1,HNRNPK,PTN,MYO1D,RAPGEF3,ARPC2,PECAM1,RAD21,CD24A,SPTBN1,TJP1,SGK1,RAB3B,RAB1A,IFI27,CHMP4B,NPTN
GO:BP	regulation of small GTPase mediated signal transduction	GO:0051056	FALSE	0.000683475	3.16528	238	172	11	26944	RIPOR1,ITGAV,TNS3,CADM4,AGRN,PDGFRB,ITGA3,CSNK1A1,ARHGAP24,HEG1,ARHGAP28
GO:BP	mesenchyme development	GO:0060485	FALSE	0.000846536	3.07235	297	172	12	26944	SEMA3G,DAG1,VEGFA,NEDD4,PDPN,TCF21,TIMP3,LOXL2,TGFBR2,DDX5,SDCBP,BMPR2
GO:BP	axon development	GO:0061564	FALSE	0.000847953	3.07163	548	172	16	26944	SEMA3G,DAG1,VEGFA,PTPRO,CXCL12,TSPAN2,AGRN,APP,ALCAM,LAMB2,PTN,APLP2,APLP1,BMPR2,NPTN,SEMA5A
GO:BP	response to hormone	GO:0009725	FALSE	0.000866539	3.06221	1008	172	22	26944	DAG1,SRSF5,NEDD4,CCND1,CXCL12,ADM,IGFBP5,GNAI2,TCF21,LBH,TIMP3,IQGAP1,ITGA3,WT1,TNS2,DDX5,HNRNPK,RARRES2,CD24A,ZFP36L2,SGK1,BTG1
GO:BP	smooth muscle cell migration	GO:0014909	FALSE	0.000919626	3.03639	110	172	8	26944	PLAT,IGFBP5,NOX4,IQGAP1,PDGFRB,PLAU,RAPGEF3,ARPC2
GO:BP	tissue remodeling	GO:0048771	FALSE	0.000947523	3.02341	196	172	10	26944	VEGFA,NPR3,IGFBP5,ITGAV,TNS3,NOX4,EPAS1,PTN,CD24A,BMPR2
GO:BP	regulation of transferase activity	GO:0051338	FALSE	0.000987127	3.00563	247	172	11	26944	VEGFA,PTPRO,CCND1,NOX4,AGRN,IQGAP1,PDGFRB,HEG1,DUSP3,CD24A,PTPRB
GO:BP	regulation of multicellular organismal development	GO:2000026	FALSE	0.000999625	3.00016	1550	172	28	26944	SEMA3G,CDKN1C,DAG1,VEGFA,CCND1,CXCL12,ADM,MAF,SERPINE2,CCN2,LOXL2,AGRN,CD59A,TGFBR2,CD34,KDR,ACTR2,HNRNPK,PTN,RAPGEF3,CD24A,TJP1,ZFP36L2,SGK1,BMPR2,NPTN,BTG1,SEMA5A
GO:BP	regulation of protein modification process	GO:0031399	FALSE	0.00101261	2.99456	1102	172	23	26944	VEGFA,PTPRO,CCND1,CCN2,CADM4,NOX4,AGRN,IQGAP1,PDGFRB,APP,EPAS1,KDR,YWHAE,SIRPA,HEG1,DUSP3,RARRES2,KIRREL,RAPGEF3,PECAM1,CD24A,PTPRB,NPTN
GO:BP	epithelial tube morphogenesis	GO:0060562	FALSE	0.00109904	2.95899	363	172	13	26944	PODXL,DAG1,VEGFA,CXCL12,ADM,GPC3,TCF21,HNF1B,TGFBR2,KDR,WT1,CLIC4,PBX1
GO:BP	regulation of transport	GO:0051049	FALSE	0.00110751	2.95565	1749	172	30	26944	VEGFA,ACTN4,NEDD4,CXCL12,NPR3,NSF,PROS1,RIPOR1,SERPINE2,ITGAV,GPC3,DPYSL2,GNAI2,MYLK,MIDN,AGRN,PDGFRB,APP,ACSL4,YWHAE,EHD3,LAMP1,WASL,SIRPA,SDCBP,HNRNPK,RAPGEF3,SGK1,RAB3B,IFI27
GO:BP	reproductive process	GO:0022414	FALSE	0.00115212	2.9385	1850	172	31	26944	CDKN1C,VEGFA,CCND1,PLAT,H2-Q7,CXCL12,ADM,SERPINE2,IGFBP5,ITGAV,TCF21,HNF1B,APP,ITGA3,ACSL4,HSPG2,KDR,WT1,LAMP1,CLIC4,ACTR2,VDAC2,PBX1,HNRNPK,PTN,APLP2,BMPR2,COMT,SERPINB6B,RAB1A,BTG1
GO:BP	regulation of cell-cell adhesion mediated by integrin	GO:0033632	FALSE	0.00127115	2.8958	12	172	4	26944	PODXL,CXCL13,DPP4,CD24A
GO:BP	podocyte development	GO:0072015	FALSE	0.00127115	2.8958	12	172	4	26944	PODXL,NPHS1,IQGAP1,LAMB2
GO:BP	vascular endothelial growth factor receptor signaling pathway	GO:0048010	FALSE	0.00130113	2.88568	50	172	6	26944	VEGFA,NEDD4,CADM4,CD59A,KDR,MYOF
GO:BP	actomyosin structure organization	GO:0031032	FALSE	0.00155988	2.80691	207	172	10	26944	TMOD3,CCN2,NOX4,IQGAP1,PDGFRB,RAPGEF3,IQGAP2,TJP1,MYOM2,ARHGAP28
GO:BP	immune system process	GO:0002376	FALSE	0.0015851	2.79994	2819	172	40	26944	PODXL,VEGFA,TMOD3,CXCL13,PTPRO,NEDD4,PDPN,H2-Q7,CXCL12,H2-D1,DPP4,ADM,ITGAV,SERINC3,TCF21,GSN,APP,ALCAM,ITGA3,EPAS1,CD59A,CSNK1A1,TGFBR2,CD34,ILDR2,YWHAE,LAMP1,WASL,SIRPA,ACTR2,PBX1,DUSP3,PTN,RARRES2,C1S1,PECAM1,CD24A,ZFP36L2,RAB3B,TAPBP
GO:BP	cell adhesion mediated by integrin	GO:0033627	FALSE	0.00161898	2.79076	82	172	7	26944	PODXL,CXCL13,DPP4,ITGAV,ITGA3,PLAU,CD24A
GO:BP	multi-organism reproductive process	GO:0044703	FALSE	0.00176195	2.75401	262	172	11	26944	VEGFA,H2-Q7,ADM,SERPINE2,IGFBP5,ITGA3,ACSL4,HSPG2,PTN,BMPR2,COMT
GO:BP	negative regulation of response to external stimulus	GO:0032102	FALSE	0.00178916	2.74735	443	172	14	26944	SEMA3G,CXCL13,PLAT,H2-Q7,H2-D1,DPP4,PROS1,SERPINE2,HTRA1,PLAU,SIRPA,DUSP3,CD24A,SEMA5A
GO:BP	glomerular epithelial cell development	GO:0072310	FALSE	0.00182696	2.73827	13	172	4	26944	PODXL,NPHS1,IQGAP1,LAMB2
GO:BP	lymph vessel development	GO:0001945	FALSE	0.00208712	2.68045	30	172	5	26944	VEGFA,PDPN,KDR,HEG1,BMPR2
GO:BP	protein depolymerization	GO:0051261	FALSE	0.00215483	2.66659	123	172	8	26944	TMOD3,NES,CCN2,GSN,SPTAN1,ARPC2,SPTBN1,SGK1
GO:BP	multi-multicellular organism process	GO:0044706	FALSE	0.00219773	2.65803	268	172	11	26944	VEGFA,H2-Q7,ADM,SERPINE2,IGFBP5,ITGA3,ACSL4,HSPG2,PTN,BMPR2,COMT
GO:BP	regulation of endocytosis	GO:0030100	FALSE	0.00232612	2.63337	327	172	12	26944	VEGFA,ACTN4,NEDD4,NSF,PROS1,ITGAV,GPC3,APP,WASL,SIRPA,SDCBP,HNRNPK
GO:BP	actin filament bundle assembly	GO:0051017	FALSE	0.00235803	2.62745	168	172	9	26944	ACTN4,CALD1,CCN2,SYNPO,ACTN1,NOX4,RAPGEF3,TJP1,ARHGAP28
GO:BP	regulation of ERK1 and ERK2 cascade	GO:0070372	FALSE	0.00240123	2.61957	328	172	12	26944	VEGFA,CXCL12,CCN2,GNAI2,TIMP3,NOX4,PDGFRB,APP,KDR,SIRPA,DUSP3,NPTN
GO:BP	regulation of anatomical structure morphogenesis	GO:0022603	FALSE	0.00241799	2.61655	904	172	20	26944	SEMA3G,DAG1,VEGFA,NEDD4,PDPN,CXCL12,ADM,CD59A,TGFBR2,CD34,KDR,ACTR2,HNRNPK,PTN,RAPGEF3,TJP1,SGK1,BMPR2,BTG1,SEMA5A
GO:BP	muscle cell migration	GO:0014812	FALSE	0.00243449	2.61359	125	172	8	26944	PLAT,IGFBP5,NOX4,IQGAP1,PDGFRB,PLAU,RAPGEF3,ARPC2
GO:BP	positive regulation of protein localization	GO:1903829	FALSE	0.00243894	2.6128	523	172	15	26944	VEGFA,RIPOR1,AGRN,IQGAP1,APP,ITGA3,ACSL4,YWHAE,HNRNPK,PTN,RAPGEF3,ARPC2,PECAM1,SPTBN1,NPTN
GO:BP	endothelial cell proliferation	GO:0001935	FALSE	0.00247716	2.60605	169	172	9	26944	VEGFA,ENPEP,CXCL12,FGFBP1,LOXL2,CD34,HSPG2,KDR,BMPR2
GO:BP	response to organic substance	GO:0010033	FALSE	0.0025059	2.60104	3435	172	45	26944	DAG1,ACTN4,CXCL13,SRSF5,NEDD4,CCND1,H2-Q7,CXCL12,ADM,RIPOR1,IGFBP5,ITGAV,HNRNPA1,GNAI2,TCF21,LBH,HNRNPA0,TIMP3,GSN,NOX4,HNF1B,AGRN,IQGAP1,PDGFRB,APP,ITGA3,TGFBR2,LSP1,ILDR2,WT1,SIRPA,ACTR2,TNS2,DDX5,HNRNPK,RARRES2,RAPGEF3,ARPC2,CD24A,APLP1,TJP1,ZFP36L2,SGK1,COMT,BTG1
GO:BP	regulation of MAPK cascade	GO:0043408	FALSE	0.0025387	2.59539	670	172	17	26944	DAG1,VEGFA,CXCL12,CCN2,GNAI2,LBH,TIMP3,GSN,NOX4,IQGAP1,PDGFRB,APP,KDR,SIRPA,DUSP3,CD24A,NPTN
GO:BP	metanephric glomerulus development	GO:0072224	FALSE	0.002545	2.59431	14	172	4	26944	TCF21,PDGFRB,CD34,LAMB2
GO:BP	gland development	GO:0048732	FALSE	0.00261695	2.58221	526	172	15	26944	CDKN1C,DAG1,VEGFA,CCND1,SERPINE2,IGFBP5,TCF21,LBH,HNF1B,PDGFRB,TGFBR2,WT1,PLAU,PBX1,PTN
GO:BP	system process	GO:0003008	FALSE	0.00262542	2.5808	3326	172	44	26944	DAG1,VEGFA,TMOD3,CLIC5,CALD1,PTPRO,ENPEP,CXCL12,NPR3,ADM,SERPINE2,IGFBP5,CCN2,GNAI2,SYNPO,MYLK,ACPP,GSN,NOX4,AGRN,APP,ITGA3,EPAS1,ARHGEF12,CD34,KDR,EHD3,LAMB2,HEG1,HNRNPK,PTN,RARRES2,KIRREL,RAPGEF3,APLP2,TJP1,SGK1,MYOM2,BMPR2,COMT,SERPINB6B,CHMP4B,NPTN,GNB1
GO:BP	developmental cell growth	GO:0048588	FALSE	0.00272563	2.56453	274	172	11	26944	SEMA3G,VEGFA,CXCL12,IQGAP1,APP,ALCAM,TGFBR2,LAMB2,HNRNPK,BMPR2,SEMA5A
GO:BP	actin filament bundle organization	GO:0061572	FALSE	0.00273109	2.56366	171	172	9	26944	ACTN4,CALD1,CCN2,SYNPO,ACTN1,NOX4,RAPGEF3,TJP1,ARHGAP28
GO:BP	regulation of receptor-mediated endocytosis	GO:0048259	FALSE	0.00274449	2.56154	127	172	8	26944	VEGFA,NEDD4,NSF,ITGAV,APP,WASL,SDCBP,HNRNPK
GO:BP	homeostatic process	GO:0042592	FALSE	0.00297641	2.52631	1835	172	30	26944	FTL1-PS1,VEGFA,TMOD3,CLIC5,NPR3,IGFBP5,ITGAV,CCN2,FSTL1,SYNPO,TNS3,NOX4,PDGFRB,APP,PLAC8,EPAS1,CD34,ILDR2,KDR,YWHAE,LAMP1,CLIC4,TNS2,APLP2,CD24A,TJP1,SGK1,COMT,CHMP4B,NPTN
GO:BP	regulation of molecular function	GO:0065009	FALSE	0.0031569	2.50074	838	172	19	26944	VEGFA,CXCL13,PTPRO,CCND1,ITGAV,TIMP3,NOX4,AGRN,IQGAP1,PDGFRB,EHD3,HEG1,DUSP3,RAPGEF3,CD24A,PTPRB,IQGAP2,SERPINB6B,BTG1
GO:BP	regulation of axon extension involved in axon guidance	GO:0048841	FALSE	0.00342256	2.46565	33	172	5	26944	SEMA3G,VEGFA,CXCL12,BMPR2,SEMA5A
GO:BP	regulation of vascular endothelial growth factor receptor signaling pathway	GO:0030947	FALSE	0.00342256	2.46565	33	172	5	26944	NEDD4,CADM4,CD59A,KDR,MYOF
GO:BP	synapse organization	GO:0050808	FALSE	0.00353087	2.45212	539	172	15	26944	DAG1,PTPRO,NEDD4,SYNPO,ACTN1,AGRN,APP,ITGA3,LAMB2,WASL,ACTR2,SDCBP,HNRNPK,PTN,NPTN
GO:BP	vasculogenesis	GO:0001570	FALSE	0.00353633	2.45145	92	172	7	26944	ADM,ITGAV,PDGFRB,TGFBR2,CD34,KDR,HEG1
GO:BP	metanephros development	GO:0001656	FALSE	0.00380377	2.41979	93	172	7	26944	GPC3,TCF21,HNF1B,PDGFRB,CD34,WT1,LAMB2
GO:BP	mitotic cell cycle	GO:0000278	TRUE	0.00401837	2.39595	852	172	19	26944	CDKN1C,TMOD3,NES,CCND1,PDPN,IQGAP1,PDGFRB,APP,YWHAE,CLTC,SDCBP,PBX1,DUSP3,RAD21,SPTBN1,IQGAP2,ZFP36L2,CHMP4B,BTG1
GO:BP	positive regulation of vasculature development	GO:1904018	FALSE	0.004366	2.35992	181	172	9	26944	VEGFA,CXCL12,ADM,TGFBR2,CD34,KDR,RAPGEF3,TJP1,BTG1
GO:BP	peptidyl-tyrosine dephosphorylation	GO:0035335	TRUE	0.00458131	2.33901	16	172	4	26944	PTPRO,TNS2,DUSP3,PTPRB
GO:BP	positive regulation of cell-substrate adhesion	GO:0010811	FALSE	0.0045901	2.33818	136	172	8	26944	DAG1,VEGFA,NID1,IQGAP1,ITGA3,KDR,PTN,ARPC2
GO:BP	axonogenesis	GO:0007409	FALSE	0.00467051	2.33064	481	172	14	26944	SEMA3G,DAG1,VEGFA,PTPRO,CXCL12,AGRN,APP,ALCAM,LAMB2,APLP2,APLP1,BMPR2,NPTN,SEMA5A
GO:BP	negative regulation of locomotion	GO:0040013	FALSE	0.00469784	2.3281	350	172	12	26944	SEMA3G,DAG1,CXCL13,CXCL12,DPP4,IGFBP5,WASL,CLIC4,DUSP3,PTN,SRGAP1,SEMA5A
GO:BP	positive regulation of nitrogen compound metabolic process	GO:0051173	FALSE	0.00470761	2.3272	2944	172	40	26944	CDKN1C,VEGFA,ACTN4,SRSF5,FUS,NEDD4,CCND1,NSF,MAF,CCN2,GPC3,TCF21,LBH,ACTN1,GSN,NOX4,HNF1B,AGRN,IQGAP1,PDGFRB,APP,PLAC8,EPAS1,CSNK1A1,KDR,WT1,WASL,SH3BGRL,ACTR2,PBX1,HNRNPK,RARRES2,RAPGEF3,PECAM1,CD24A,ZFP36L2,BMPR2,COMT,RAB1A,NPTN
GO:BP	positive regulation of supramolecular fiber organization	GO:1902905	FALSE	0.00477847	2.32071	183	172	9	26944	NPHS1,CCN2,SYNPO,GSN,NOX4,APP,KIRREL,RAPGEF3,ARPC2
GO:BP	cellular component disassembly	GO:0022411	FALSE	0.00478382	2.32023	482	172	14	26944	TMOD3,NES,PDPN,NSF,DPP4,CCN2,GSN,SPTAN1,DUSP3,ARPC2,CD24A,SPTBN1,SGK1,CHMP4B
GO:BP	female pregnancy	GO:0007565	FALSE	0.00507738	2.29436	236	172	10	26944	VEGFA,H2-Q7,ADM,IGFBP5,ITGA3,ACSL4,HSPG2,PTN,BMPR2,COMT
GO:BP	branching involved in ureteric bud morphogenesis	GO:0001658	FALSE	0.0051947	2.28444	63	172	6	26944	VEGFA,GPC3,TCF21,HNF1B,WT1,PBX1
GO:BP	regulation of body fluid levels	GO:0050878	FALSE	0.00527867	2.27748	354	172	12	26944	VEGFA,PTPRO,CCND1,PLAT,PDPN,NPR3,ADM,PROS1,SERPINE2,GNAI2,PLAU,HEG1
GO:BP	regulation of mitotic cell cycle	GO:0007346	FALSE	0.00564808	2.2481	489	172	14	26944	CDKN1C,TMOD3,CCND1,PDPN,IQGAP1,PDGFRB,APP,YWHAE,SDCBP,PBX1,DUSP3,RAD21,ZFP36L2,BTG1
GO:BP	peptidyl-tyrosine phosphorylation	GO:0018108	FALSE	0.00568133	2.24555	239	172	10	26944	VEGFA,CADM4,NOX4,AGRN,IQGAP1,PDGFRB,APP,KDR,PECAM1,CD24A
GO:BP	mesenchymal cell differentiation	GO:0048762	FALSE	0.00568133	2.24555	239	172	10	26944	SEMA3G,DAG1,VEGFA,PDPN,TCF21,TIMP3,LOXL2,TGFBR2,DDX5,SDCBP
GO:BP	regulation of smooth muscle cell migration	GO:0014910	FALSE	0.00578859	2.23743	99	172	7	26944	IGFBP5,NOX4,IQGAP1,PDGFRB,PLAU,RAPGEF3,ARPC2
GO:BP	regulation of nervous system development	GO:0051960	FALSE	0.00586967	2.23139	562	172	15	26944	SEMA3G,DAG1,VEGFA,CXCL12,SERPINE2,AGRN,KDR,ACTR2,HNRNPK,PTN,CD24A,SGK1,BMPR2,NPTN,SEMA5A
GO:BP	peptidyl-tyrosine modification	GO:0018212	FALSE	0.00611779	2.21341	241	172	10	26944	VEGFA,CADM4,NOX4,AGRN,IQGAP1,PDGFRB,APP,KDR,PECAM1,CD24A
GO:BP	phosphate-containing compound metabolic process	GO:0006796	FALSE	0.00629733	2.20084	2428	172	35	26944	CDKN1C,VEGFA,PTPRO,CCND1,CCN2,TNS3,MYLK,ACPP,CADM4,NOX4,AGRN,IQGAP1,PDGFRB,APP,ACSL4,CSNK1A1,TGFBR2,KDR,YWHAE,PLAU,SIRPA,TNS2,SDCBP,HEG1,DUSP3,RARRES2,KIRREL,RAPGEF3,PECAM1,CD24A,PTPRB,SGK1,BMPR2,PLPP1,NPTN
GO:BP	regulation of smooth muscle cell proliferation	GO:0048660	FALSE	0.00678164	2.16867	191	172	9	26944	VEGFA,NPR3,IGFBP5,GNAI2,TIMP3,PDGFRB,TGFBR2,BMPR2,COMT
GO:BP	defense response	GO:0006952	FALSE	0.00689468	2.16149	1812	172	29	26944	CXCL13,NEDD4,H2-Q7,CXCL12,H2-D1,DPP4,ADM,ITGAV,SERINC3,HNRNPA0,TSPAN2,GSN,NOX4,APP,PLAC8,CSNK1A1,LSP1,HTRA1,YWHAE,LAMP1,SIRPA,ACTR2,PTN,RARRES2,COTL1,CD24A,RAB1A,TAPBP,TNFAIP8
GO:BP	positive regulation of endocytosis	GO:0045807	FALSE	0.0070766	2.15018	192	172	9	26944	VEGFA,ACTN4,NSF,PROS1,GPC3,APP,WASL,SIRPA,HNRNPK
GO:BP	nephron tubule development	GO:0072080	FALSE	0.0075412	2.12256	103	172	7	26944	VEGFA,GPC3,TCF21,HNF1B,WT1,PBX1,CD24A
GO:BP	protein-containing complex disassembly	GO:0032984	FALSE	0.00760653	2.11881	247	172	10	26944	TMOD3,NES,NSF,CCN2,GSN,SPTAN1,ARPC2,SPTBN1,SGK1,CHMP4B
GO:BP	cell-cell adhesion mediated by integrin	GO:0033631	FALSE	0.00762615	2.11769	18	172	4	26944	PODXL,CXCL13,DPP4,CD24A
GO:BP	embryo development	GO:0009790	FALSE	0.00767413	2.11497	1243	172	23	26944	CDKN1C,DAG1,VEGFA,CLIC5,PCSK6,NES,ADM,ITGAV,GPC3,TCF21,HNF1B,PDGFRB,ITGA3,ACSL4,EPAS1,TGFBR2,KDR,PBX1,HEG1,DUSP3,RARRES2,TJP1,BMPR2
GO:BP	sensory organ development	GO:0007423	FALSE	0.007688	2.11419	650	172	16	26944	CDKN1C,VEGFA,CLIC5,NES,MAF,FAT1,PDGFRB,TGFBR2,KDR,LAMB2,CLIC4,PBX1,PTN,MYOM2,BMPR2,GNB1
GO:BP	phosphorus metabolic process	GO:0006793	FALSE	0.00769378	2.11386	2450	172	35	26944	CDKN1C,VEGFA,PTPRO,CCND1,CCN2,TNS3,MYLK,ACPP,CADM4,NOX4,AGRN,IQGAP1,PDGFRB,APP,ACSL4,CSNK1A1,TGFBR2,KDR,YWHAE,PLAU,SIRPA,TNS2,SDCBP,HEG1,DUSP3,RARRES2,KIRREL,RAPGEF3,PECAM1,CD24A,PTPRB,SGK1,BMPR2,PLPP1,NPTN
GO:BP	positive regulation of nervous system development	GO:0051962	FALSE	0.00784175	2.10559	368	172	12	26944	DAG1,VEGFA,CXCL12,SERPINE2,AGRN,KDR,ACTR2,PTN,SGK1,BMPR2,NPTN,SEMA5A
GO:BP	positive regulation of cytoskeleton organization	GO:0051495	FALSE	0.00802852	2.09536	195	172	9	26944	NES,NPHS1,CCN2,SYNPO,GSN,NOX4,KIRREL,RAPGEF3,ARPC2
GO:BP	metanephric nephron development	GO:0072210	FALSE	0.00804969	2.09422	39	172	5	26944	TCF21,PDGFRB,CD34,WT1,LAMB2
GO:BP	negative regulation of phosphate metabolic process	GO:0045936	FALSE	0.00837928	2.07679	308	172	11	26944	CDKN1C,PTPRO,CADM4,IQGAP1,YWHAE,SIRPA,HEG1,DUSP3,KIRREL,PECAM1,PTPRB
GO:BP	negative regulation of phosphorus metabolic process	GO:0010563	FALSE	0.00837928	2.07679	308	172	11	26944	CDKN1C,PTPRO,CADM4,IQGAP1,YWHAE,SIRPA,HEG1,DUSP3,KIRREL,PECAM1,PTPRB
GO:BP	embryonic organ development	GO:0048568	FALSE	0.00854231	2.06842	507	172	14	26944	CDKN1C,VEGFA,CLIC5,NES,ADM,ITGAV,TCF21,HNF1B,PDGFRB,EPAS1,TGFBR2,KDR,PBX1,RARRES2
GO:BP	cell activation	GO:0001775	FALSE	0.00854596	2.06824	1160	172	22	26944	NEDD4,PLAT,PDPN,H2-Q7,CXCL12,H2-D1,DPP4,SERPINE2,ITGAV,CCN2,GSN,PDGFRB,APP,CD59A,TGFBR2,ILDR2,LAMP1,SIRPA,PBX1,DUSP3,CD24A,ZFP36L2
GO:BP	negative regulation of actin filament polymerization	GO:0030837	FALSE	0.00887983	2.0516	69	172	6	26944	TMOD3,GSN,SPTAN1,ARPC2,PECAM1,SPTBN1
GO:BP	positive regulation of neurogenesis	GO:0050769	FALSE	0.00891006	2.05012	310	172	11	26944	DAG1,VEGFA,CXCL12,SERPINE2,KDR,ACTR2,PTN,SGK1,BMPR2,NPTN,SEMA5A
GO:BP	regulation of vasculature development	GO:1901342	FALSE	0.00946998	2.02365	312	172	11	26944	VEGFA,CXCL12,ADM,CD59A,TGFBR2,CD34,KDR,PTN,RAPGEF3,TJP1,BTG1
GO:BP	negative regulation of developmental process	GO:0051093	FALSE	0.00949001	2.02273	1078	172	21	26944	SEMA3G,CRIM1,VEGFA,CCND1,IGFBP5,ITGAV,LBH,HNF1B,LOXL2,APP,PLAC8,CD59A,TGFBR2,PBX1,HNRNPK,PTN,RAPGEF3,CD24A,ZFP36L2,BMPR2,SEMA5A
GO:BP	secretion	GO:0046903	FALSE	0.00949001	2.02273	1078	172	21	26944	VEGFA,PCSK6,CCND1,CXCL12,NPR3,NSF,SERPINE2,CCN2,DPYSL2,GNAI2,SLC51A,HNF1B,MIDN,ACSL4,ILDR2,CAVIN1,LAMP1,SDCBP,COMT,RAB3B,RAB1A
GO:BP	ureteric bud morphogenesis	GO:0060675	FALSE	0.00966128	2.01497	70	172	6	26944	VEGFA,GPC3,TCF21,HNF1B,WT1,PBX1
GO:BP	positive regulation of macromolecule biosynthetic process	GO:0010557	FALSE	0.00983152	2.00738	2697	172	37	26944	CDKN1C,VEGFA,ACTN4,SRSF5,FUS,H2-Q7,H2-D1,MAF,CCN2,HNRNPA1,TCF21,LBH,ACTN1,HNRNPA0,GSN,NOX4,HNF1B,AGRN,PDGFRB,APP,PLAC8,ITGA3,EPAS1,CD34,KDR,WT1,WASL,SH3BGRL,ACTR2,PBX1,HEG1,HNRNPK,RAPGEF3,RAD21,SPTBN1,BMPR2,RAB1A
GO:BP	neuron projection extension	GO:1990138	FALSE	0.00985959	2.00614	200	172	9	26944	SEMA3G,VEGFA,CXCL12,IQGAP1,ALCAM,LAMB2,HNRNPK,BMPR2,SEMA5A
GO:BP	smooth muscle cell proliferation	GO:0048659	FALSE	0.00985959	2.00614	200	172	9	26944	VEGFA,NPR3,IGFBP5,GNAI2,TIMP3,PDGFRB,TGFBR2,BMPR2,COMT
GO:BP	regulation of vesicle-mediated transport	GO:0060627	FALSE	0.00990519	2.00414	587	172	15	26944	VEGFA,ACTN4,NEDD4,NSF,PROS1,ITGAV,GPC3,GNAI2,APP,LAMP1,WASL,SIRPA,SDCBP,HNRNPK,RAB3B
GO:BP	renal tubule development	GO:0061326	FALSE	0.0103328	1.98578	108	172	7	26944	VEGFA,GPC3,TCF21,HNF1B,WT1,PBX1,CD24A
GO:BP	actin filament capping	GO:0051693	FALSE	0.0103699	1.98423	41	172	5	26944	TMOD3,GSN,SPTAN1,ARPC2,SPTBN1
GO:BP	endothelial cell development	GO:0001885	FALSE	0.0104976	1.97891	71	172	6	26944	VEGFA,CLIC4,HEG1,RAPGEF3,PECAM1,TJP1
GO:BP	multicellular organismal-level homeostasis	GO:0048871	FALSE	0.0106705	1.97181	912	172	19	26944	VEGFA,TMOD3,CLIC5,NPR3,ITGAV,CCN2,FSTL1,TNS3,NOX4,PDGFRB,PLAC8,EPAS1,CD34,ILDR2,KDR,TNS2,CD24A,TJP1,CHMP4B
GO:BP	positive regulation of protein kinase activity	GO:0045860	FALSE	0.0109831	1.95928	109	172	7	26944	VEGFA,CCND1,NOX4,AGRN,IQGAP1,PDGFRB,CD24A
GO:BP	nitrogen compound transport	GO:0071705	FALSE	0.0110004	1.95859	1959	172	30	26944	DAG1,ACTN4,NEDD4,CXCL12,NSF,RIPOR1,DPYSL2,HNRNPA1,HNF1B,MIDN,AGRN,APP,ACSL4,TGFBR2,ILDR2,CAVIN1,YWHAE,EHD3,CLTC,MYO1D,HNRNPA3,RAPGEF3,CD24A,SPTBN1,COMT,RAB3B,RAB1A,IFI27,CHMP4B,LRPPRC
GO:BP	central nervous system development	GO:0007417	FALSE	0.0119738	1.92177	1006	172	20	26944	DAG1,NES,CXCL12,SERPINE2,SELENOP,TSPAN2,GSN,HNF1B,APP,TGFBR2,YWHAE,MSI2,LAMB2,PBX1,HNRNPK,PTN,APLP2,APLP1,SPTBN1,SEMA5A
GO:BP	positive regulation of phosphorylation	GO:0042327	FALSE	0.0121146	1.91669	597	172	15	26944	VEGFA,CCND1,CCN2,NOX4,AGRN,IQGAP1,PDGFRB,APP,KDR,SDCBP,RARRES2,RAPGEF3,PECAM1,CD24A,NPTN
GO:BP	regulation of transmembrane receptor protein serine/threonine kinase signaling pathway	GO:0090092	FALSE	0.0123532	1.90822	261	172	10	26944	CDKN1C,CRIM1,FSTL1,GPC3,ITGA3,TGFBR2,KDR,HTRA1,SDCBP,BMPR2
GO:BP	mesonephric tubule morphogenesis	GO:0072171	FALSE	0.0133656	1.87401	74	172	6	26944	VEGFA,GPC3,TCF21,HNF1B,WT1,PBX1
GO:BP	regulation of protein localization to membrane	GO:1905475	FALSE	0.0140648	1.85187	209	172	9	26944	DAG1,GPC3,GSN,AGRN,ITGA3,CLTC,PTN,ARPC2,SPTBN1
GO:BP	positive regulation of cell-cell adhesion mediated by integrin	GO:0033634	FALSE	0.014634	1.83464	7	172	3	26944	PODXL,CXCL13,CD24A
GO:BP	peptidyl-tyrosine dephosphorylation involved in inactivation of protein kinase activity	GO:1990264	FALSE	0.014634	1.83464	7	172	3	26944	PTPRO,DUSP3,PTPRB
GO:BP	metanephric glomerulus vasculature development	GO:0072239	FALSE	0.014634	1.83464	7	172	3	26944	TCF21,PDGFRB,CD34
GO:BP	positive regulation of cell-cell adhesion	GO:0022409	FALSE	0.0147428	1.83142	327	172	11	26944	PODXL,CXCL13,PDPN,H2-Q7,H2-D1,DPP4,CD59A,TGFBR2,SIRPA,CD24A,TJP1
GO:BP	negative regulation of protein metabolic process	GO:0051248	FALSE	0.0150852	1.82145	686	172	16	26944	PTPRO,PLAT,SERPINE2,IGFBP5,ITGAV,CADM4,TIMP3,YWHAE,PLAU,SIRPA,HEG1,DUSP3,KIRREL,PECAM1,PTPRB,SERPINB6B
GO:BP	organic substance transport	GO:0071702	FALSE	0.0153437	1.81407	2419	172	34	26944	DAG1,ACTN4,NEDD4,CXCL12,NSF,RIPOR1,ITGAV,GPC3,DPYSL2,HNRNPA1,SLC51A,HNF1B,MIDN,AGRN,APP,ACSL4,SLCO2A1,TGFBR2,ILDR2,CAVIN1,YWHAE,EHD3,CLTC,MYO1D,HNRNPA3,RAPGEF3,CD24A,SPTBN1,COMT,RAB3B,RAB1A,IFI27,CHMP4B,LRPPRC
GO:BP	positive regulation of kinase activity	GO:0033674	FALSE	0.0156403	1.80575	115	172	7	26944	VEGFA,CCND1,NOX4,AGRN,IQGAP1,PDGFRB,CD24A
GO:BP	cell division	GO:0051301	FALSE	0.0165714	1.78064	613	172	15	26944	VEGFA,CCND1,GNAI2,LBH,IQGAP1,CSNK1A1,WASL,ACTR2,CLTC,PTN,RAD21,SPTBN1,IQGAP2,ZFP36L2,CHMP4B
GO:BP	regulation of system process	GO:0044057	FALSE	0.0168931	1.77229	614	172	15	26944	DAG1,CALD1,PTPRO,NPR3,ADM,IGFBP5,CCN2,ACPP,GSN,AGRN,APP,EPAS1,EHD3,HNRNPK,BMPR2
GO:BP	tissue homeostasis	GO:0001894	FALSE	0.0171472	1.76581	271	172	10	26944	VEGFA,ITGAV,CCN2,TNS3,NOX4,PDGFRB,CD34,ILDR2,TJP1,CHMP4B
GO:BP	anatomical structure homeostasis	GO:0060249	FALSE	0.0171472	1.76581	271	172	10	26944	VEGFA,ITGAV,CCN2,TNS3,NOX4,PDGFRB,CD34,ILDR2,TJP1,CHMP4B
GO:BP	regulation of neurogenesis	GO:0050767	FALSE	0.0172234	1.76388	467	172	13	26944	SEMA3G,DAG1,VEGFA,CXCL12,SERPINE2,KDR,ACTR2,PTN,CD24A,SGK1,BMPR2,NPTN,SEMA5A
GO:BP	cellular response to stress	GO:0033554	FALSE	0.0173903	1.75969	1799	172	28	26944	DAG1,VEGFA,FUS,NEDD4,CCND1,CXCL12,ADM,RIPOR1,SERINC3,MYLK,PDGFRB,APP,EPAS1,YWHAE,LAMB2,SIRPA,ACTR2,DDX5,HNRNPK,MYOF,PTN,RAD21,SGK1,BMPR2,COMT,SERPINB6B,GNB1,DAP
GO:BP	regulation of phosphatidylinositol 3-kinase/protein kinase B signal transduction	GO:0051896	FALSE	0.0177047	1.75191	272	172	10	26944	DAG1,VEGFA,NEDD4,CXCL12,SERPINE2,IGFBP5,NOX4,PDGFRB,KDR,RAPGEF3
GO:BP	transmembrane receptor protein serine/threonine kinase signaling pathway	GO:0007178	FALSE	0.0181554	1.74099	400	172	12	26944	CDKN1C,CRIM1,FSTL1,GPC3,ITGA3,TGFBR2,KDR,HTRA1,DDX5,SDCBP,SPTBN1,BMPR2
GO:BP	BMP signaling pathway	GO:0030509	FALSE	0.0191287	1.71831	165	172	8	26944	CRIM1,FSTL1,GPC3,ITGA3,KDR,HTRA1,DDX5,BMPR2
GO:BP	negative regulation of apoptotic process	GO:0043066	FALSE	0.0191632	1.71753	1039	172	20	26944	VEGFA,NES,CCND1,PDPN,CXCL12,ITGAV,FSTL1,GNAI2,HNF1B,PDGFRB,PLAC8,CD59A,KDR,WT1,VDAC2,HNRNPK,RAPGEF3,RAD21,TJP1,SGK1
GO:BP	positive regulation of protein metabolic process	GO:0051247	FALSE	0.0193602	1.71309	1130	172	21	26944	VEGFA,NEDD4,CCND1,NSF,CCN2,GPC3,GSN,NOX4,AGRN,IQGAP1,PDGFRB,APP,CSNK1A1,KDR,SH3BGRL,RARRES2,RAPGEF3,PECAM1,CD24A,RAB1A,NPTN
GO:BP	regulation of peptidyl-tyrosine phosphorylation	GO:0050730	FALSE	0.0197184	1.70513	218	172	9	26944	VEGFA,CADM4,NOX4,AGRN,IQGAP1,PDGFRB,APP,PECAM1,CD24A
GO:BP	regulation of response to wounding	GO:1903034	FALSE	0.0199892	1.6992	166	172	8	26944	PLAT,PROS1,SERPINE2,MYLK,CADM4,PLAU,PTN,CD24A
GO:BP	negative regulation of actin filament depolymerization	GO:0030835	FALSE	0.0205795	1.68657	47	172	5	26944	TMOD3,GSN,SPTAN1,ARPC2,SPTBN1
GO:BP	focal adhesion assembly	GO:0048041	FALSE	0.0210065	1.67765	80	172	6	26944	VEGFA,ITGAV,ACTN1,IQGAP1,KDR,DUSP3
GO:BP	negative regulation of biosynthetic process	GO:0009890	FALSE	0.0213247	1.67112	2791	172	37	26944	CDKN1C,VEGFA,FUS,NEDD4,CCND1,PLAT,MAF,SERPINE2,IGFBP5,CCN2,TCF21,LBH,HNRNPA0,HNF1B,LOXL2,APP,LRRFIP1,EPAS1,CD59A,HNRNPL,CD34,KDR,WT1,PLAU,SIRPA,DDX5,CLTC,SDCBP,HNRNPK,RAPGEF3,RAD21,CD24A,ZFP36L2,BMPR2,IFI27,NPTN,DAP
GO:BP	negative regulation of Rho protein signal transduction	GO:0035024	FALSE	0.021525	1.66706	23	172	4	26944	RIPOR1,TNS3,ITGA3,HEG1
GO:BP	positive regulation of reactive oxygen species metabolic process	GO:2000379	FALSE	0.0225679	1.64651	81	172	6	26944	GNAI2,NOX4,PDGFRB,APP,TGFBR2,PLAU
GO:BP	positive regulation of cellular biosynthetic process	GO:0031328	FALSE	0.0227302	1.6434	2799	172	37	26944	CDKN1C,VEGFA,ACTN4,SRSF5,FUS,H2-Q7,H2-D1,MAF,CCN2,HNRNPA1,TCF21,LBH,ACTN1,HNRNPA0,GSN,NOX4,HNF1B,AGRN,PDGFRB,APP,PLAC8,ITGA3,EPAS1,CD34,KDR,WT1,WASL,SH3BGRL,ACTR2,PBX1,HEG1,HNRNPK,RAPGEF3,RAD21,SPTBN1,BMPR2,RAB1A
GO:BP	regulation of basement membrane organization	GO:0110011	TRUE	0.0233044	1.63256	8	172	3	26944	DAG1,NID1,LAMB2
GO:BP	negative regulation of plasminogen activation	GO:0010757	TRUE	0.0233044	1.63256	8	172	3	26944	PLAT,SERPINE2,PLAU
GO:BP	monoatomic ion transport	GO:0006811	FALSE	0.0239187	1.62126	1239	172	22	26944	FTL1-PS1,CLIC5,SLC13A1,NEDD4,CXCL12,NSF,SERPINE2,ITGAV,CCN2,GNAI2,MYLK,AGRN,PDGFRB,CLIC3,SLCO2A1,YWHAE,EHD3,CLIC4,CLTC,VDAC2,RAPGEF3,SGK1
GO:BP	nephron tubule morphogenesis	GO:0072078	FALSE	0.0242218	1.61579	82	172	6	26944	VEGFA,GPC3,TCF21,HNF1B,WT1,PBX1
GO:BP	biological process involved in interspecies interaction between organisms	GO:0044419	FALSE	0.02531	1.59671	1940	172	29	26944	DAG1,CXCL13,NEDD4,H2-Q7,CXCL12,H2-D1,DPP4,ADM,ITGAV,GPC3,SERINC3,HNRNPA0,GSN,APP,PLAC8,CSNK1A1,HTRA1,YWHAE,LAMP1,WASL,SIRPA,ACTR2,RARRES2,COTL1,CD24A,TJP1,RAB1A,CHMP4B,TNFAIP8
GO:BP	negative regulation of macromolecule biosynthetic process	GO:0010558	FALSE	0.0274846	1.56091	2710	172	36	26944	CDKN1C,VEGFA,FUS,NEDD4,CCND1,PLAT,MAF,SERPINE2,IGFBP5,CCN2,TCF21,LBH,HNRNPA0,HNF1B,LOXL2,APP,LRRFIP1,EPAS1,CD59A,HNRNPL,CD34,KDR,WT1,PLAU,SIRPA,DDX5,CLTC,SDCBP,HNRNPK,RAD21,CD24A,ZFP36L2,BMPR2,IFI27,NPTN,DAP
GO:BP	positive regulation of ERK1 and ERK2 cascade	GO:0070374	FALSE	0.0281727	1.55017	228	172	9	26944	VEGFA,CXCL12,CCN2,GNAI2,NOX4,PDGFRB,APP,KDR,NPTN
GO:BP	positive regulation of biosynthetic process	GO:0009891	FALSE	0.0283496	1.54745	2827	172	37	26944	CDKN1C,VEGFA,ACTN4,SRSF5,FUS,H2-Q7,H2-D1,MAF,CCN2,HNRNPA1,TCF21,LBH,ACTN1,HNRNPA0,GSN,NOX4,HNF1B,AGRN,PDGFRB,APP,PLAC8,ITGA3,EPAS1,CD34,KDR,WT1,WASL,SH3BGRL,ACTR2,PBX1,HEG1,HNRNPK,RAPGEF3,RAD21,SPTBN1,BMPR2,RAB1A
GO:BP	transforming growth factor beta receptor superfamily signaling pathway	GO:0141091	FALSE	0.0285071	1.54505	351	172	11	26944	CDKN1C,CRIM1,FSTL1,GPC3,ITGA3,TGFBR2,KDR,HTRA1,DDX5,SDCBP,BMPR2
GO:BP	negative regulation of programmed cell death	GO:0043069	FALSE	0.028863	1.53966	1069	172	20	26944	VEGFA,NES,CCND1,PDPN,CXCL12,ITGAV,FSTL1,GNAI2,HNF1B,PDGFRB,PLAC8,CD59A,KDR,WT1,VDAC2,HNRNPK,RAPGEF3,RAD21,TJP1,SGK1
GO:BP	protein localization to membrane	GO:0072657	FALSE	0.0295274	1.52978	644	172	15	26944	DAG1,NSF,GPC3,GSN,SSR3,AGRN,ITGA3,EHD3,CLTC,PTN,ARPC2,CD24A,SPTBN1,RAB3B,CHMP4B
GO:BP	renal tubule morphogenesis	GO:0061333	FALSE	0.0297793	1.52609	85	172	6	26944	VEGFA,GPC3,TCF21,HNF1B,WT1,PBX1
GO:BP	nephron epithelium morphogenesis	GO:0072088	FALSE	0.0297793	1.52609	85	172	6	26944	VEGFA,GPC3,TCF21,HNF1B,WT1,PBX1
GO:BP	positive regulation of protein phosphorylation	GO:0001934	FALSE	0.0299623	1.52343	567	172	14	26944	VEGFA,CCND1,CCN2,NOX4,AGRN,IQGAP1,PDGFRB,APP,KDR,RARRES2,RAPGEF3,PECAM1,CD24A,NPTN
GO:BP	export from cell	GO:0140352	FALSE	0.0299953	1.52295	982	172	19	26944	PCSK6,CXCL12,NSF,SERPINE2,CCN2,DPYSL2,GNAI2,HNF1B,MIDN,AGRN,ACSL4,ILDR2,CAVIN1,YWHAE,LAMP1,SDCBP,COMT,RAB3B,RAB1A
GO:BP	regulation of cell adhesion mediated by integrin	GO:0033628	FALSE	0.0308724	1.51043	51	172	5	26944	PODXL,CXCL13,DPP4,PLAU,CD24A
GO:BP	response to inorganic substance	GO:0010035	FALSE	0.0334719	1.47532	651	172	15	26944	FUS,ITGAV,SELENOP,HNRNPA1,MYLK,GSN,LOXL2,IQGAP1,PDGFRB,APP,KDR,CLIC4,SIRPA,PAM,COMT
GO:BP	nephron morphogenesis	GO:0072028	FALSE	0.0340242	1.46821	87	172	6	26944	VEGFA,GPC3,TCF21,HNF1B,WT1,PBX1
GO:BP	response to BMP	GO:0071772	FALSE	0.0344985	1.4622	179	172	8	26944	CRIM1,FSTL1,GPC3,ITGA3,KDR,HTRA1,DDX5,BMPR2
GO:BP	cellular response to BMP stimulus	GO:0071773	FALSE	0.0344985	1.4622	179	172	8	26944	CRIM1,FSTL1,GPC3,ITGA3,KDR,HTRA1,DDX5,BMPR2
GO:BP	positive regulation of angiogenesis	GO:0045766	FALSE	0.0344985	1.4622	179	172	8	26944	VEGFA,ADM,TGFBR2,CD34,KDR,RAPGEF3,TJP1,BTG1
GO:BP	angiogenesis involved in wound healing	GO:0060055	FALSE	0.0358017	1.4461	26	172	4	26944	DAG1,VEGFA,CD34,KDR
GO:BP	embryonic hemopoiesis	GO:0035162	FALSE	0.0358017	1.4461	26	172	4	26944	VEGFA,TGFBR2,KDR,PBX1
GO:BP	regulation of leukocyte migration	GO:0002685	FALSE	0.0369955	1.43185	236	172	9	26944	VEGFA,CXCL13,CXCL12,DPP4,APP,WASL,PTN,RARRES2,PECAM1
GO:BP	myeloid leukocyte migration	GO:0097529	FALSE	0.0369955	1.43185	236	172	9	26944	VEGFA,CXCL13,PTPRO,CXCL12,DPP4,APP,SIRPA,RARRES2,PECAM1
GO:BP	regulation of response to stress	GO:0080134	FALSE	0.0382675	1.41717	1374	172	23	26944	FUS,PLAT,H2-Q7,CXCL12,H2-D1,DPP4,PROS1,SERPINE2,SERINC3,MYLK,CADM4,APP,CSNK1A1,HTRA1,YWHAE,LAMP1,PLAU,SIRPA,ACTR2,DDX5,HNRNPK,PTN,CD24A
GO:BP	regulation of leukocyte chemotaxis	GO:0002688	FALSE	0.03842	1.41544	132	172	7	26944	VEGFA,CXCL13,CXCL12,DPP4,APP,PTN,RARRES2
GO:BP	regulation of Rho protein signal transduction	GO:0035023	FALSE	0.0387436	1.4118	89	172	6	26944	RIPOR1,TNS3,PDGFRB,ITGA3,CSNK1A1,HEG1
GO:BP	response to other organism	GO:0051707	FALSE	0.0394692	1.40374	1778	172	27	26944	CXCL13,NEDD4,H2-Q7,CXCL12,H2-D1,DPP4,ADM,ITGAV,GPC3,SERINC3,HNRNPA0,GSN,APP,PLAC8,CSNK1A1,HTRA1,YWHAE,LAMP1,WASL,SIRPA,ACTR2,RARRES2,COTL1,CD24A,TJP1,RAB1A,TNFAIP8
GO:BP	cellular response to organic substance	GO:0071310	FALSE	0.0395394	1.40297	2420	172	33	26944	DAG1,ACTN4,CXCL13,NEDD4,CCND1,H2-Q7,CXCL12,RIPOR1,IGFBP5,HNRNPA1,GNAI2,TCF21,LBH,TIMP3,GSN,NOX4,APP,LSP1,WT1,SIRPA,ACTR2,TNS2,DDX5,HNRNPK,RARRES2,RAPGEF3,ARPC2,CD24A,APLP1,TJP1,ZFP36L2,SGK1,COMT
GO:BP	defense response to other organism	GO:0098542	FALSE	0.0397956	1.40016	1281	172	22	26944	CXCL13,NEDD4,H2-Q7,CXCL12,H2-D1,DPP4,ADM,SERINC3,GSN,APP,PLAC8,CSNK1A1,HTRA1,YWHAE,LAMP1,SIRPA,ACTR2,RARRES2,COTL1,CD24A,RAB1A,TNFAIP8
GO:BP	response to external biotic stimulus	GO:0043207	FALSE	0.0410516	1.38667	1782	172	27	26944	CXCL13,NEDD4,H2-Q7,CXCL12,H2-D1,DPP4,ADM,ITGAV,GPC3,SERINC3,HNRNPA0,GSN,APP,PLAC8,CSNK1A1,HTRA1,YWHAE,LAMP1,WASL,SIRPA,ACTR2,RARRES2,COTL1,CD24A,TJP1,RAB1A,TNFAIP8
GO:BP	positive regulation of gene expression	GO:0010628	FALSE	0.0417189	1.37967	1285	172	22	26944	VEGFA,SRSF5,FUS,H2-Q7,H2-D1,MAF,CCN2,HNRNPA1,HNRNPA0,GSN,HNF1B,APP,ITGA3,CD34,WT1,SH3BGRL,HEG1,HNRNPK,RAD21,SPTBN1,BMPR2,RAB1A
GO:BP	negative regulation of cellular biosynthetic process	GO:0031327	FALSE	0.0433685	1.36283	2768	172	36	26944	CDKN1C,VEGFA,FUS,NEDD4,CCND1,PLAT,MAF,SERPINE2,IGFBP5,CCN2,TCF21,LBH,HNRNPA0,HNF1B,LOXL2,APP,LRRFIP1,EPAS1,CD59A,HNRNPL,CD34,KDR,WT1,PLAU,SIRPA,DDX5,CLTC,SDCBP,HNRNPK,RAD21,CD24A,ZFP36L2,BMPR2,IFI27,NPTN,DAP
GO:BP	cell-substrate junction assembly	GO:0007044	FALSE	0.0439762	1.35678	91	172	6	26944	VEGFA,ITGAV,ACTN1,IQGAP1,KDR,DUSP3
GO:BP	axon extension	GO:0048675	FALSE	0.0444134	1.35249	135	172	7	26944	SEMA3G,VEGFA,CXCL12,ALCAM,LAMB2,BMPR2,SEMA5A
GO:BP	positive regulation of protein serine/threonine kinase activity	GO:0071902	FALSE	0.0447873	1.34885	55	172	5	26944	VEGFA,CCND1,NOX4,PDGFRB,CD24A
GO:BP	regulation of actin filament depolymerization	GO:0030834	FALSE	0.0447873	1.34885	55	172	5	26944	TMOD3,GSN,SPTAN1,ARPC2,SPTBN1
GO:BP	reproductive structure development	GO:0048608	FALSE	0.0451292	1.34554	369	172	11	26944	CDKN1C,VEGFA,CCND1,SERPINE2,ITGAV,TCF21,HNF1B,KDR,WT1,HNRNPK,SERPINB6B
GO:BP	negative regulation of cell migration	GO:0030336	FALSE	0.0460317	1.33694	304	172	10	26944	DAG1,CXCL13,CXCL12,DPP4,IGFBP5,WASL,CLIC4,DUSP3,PTN,SRGAP1
GO:BP	regulation of protein depolymerization	GO:1901879	FALSE	0.0467976	1.32978	92	172	6	26944	TMOD3,NES,GSN,SPTAN1,ARPC2,SPTBN1
GO:BP	negative regulation of organelle organization	GO:0010639	FALSE	0.0474114	1.32412	371	172	11	26944	TMOD3,GSN,SPTAN1,EML2,ARPC2,PECAM1,RAD21,SPTBN1,TJP1,SGK1,ARHGAP28
GO:BP	cellular response to organic cyclic compound	GO:0071407	FALSE	0.0482495	1.31651	672	172	15	26944	DAG1,NEDD4,IGFBP5,TCF21,LBH,APP,WT1,DDX5,HNRNPK,RAPGEF3,ARPC2,APLP1,ZFP36L2,SGK1,COMT
GO:BP	regulation of developmental growth	GO:0048638	FALSE	0.0485894	1.31346	372	172	11	26944	SEMA3G,VEGFA,CXCL12,HNF1B,AGRN,APP,PLAC8,TGFBR2,HNRNPK,BMPR2,SEMA5A
GO:BP	regulation of angiogenesis	GO:0045765	FALSE	0.0486663	1.31277	306	172	10	26944	VEGFA,ADM,CD59A,TGFBR2,CD34,KDR,PTN,RAPGEF3,TJP1,BTG1
GO:BP	negative regulation of chemotaxis	GO:0050922	FALSE	0.0489257	1.31046	56	172	5	26944	SEMA3G,CXCL13,DPP4,DUSP3,SEMA5A
GO:BP	negative regulation of phosphorylation	GO:0042326	FALSE	0.0496274	1.30428	245	172	9	26944	CDKN1C,PTPRO,CADM4,SIRPA,HEG1,DUSP3,KIRREL,PECAM1,PTPRB
GO:CC	cell junction	GO:0030054	TRUE	1.15498e-25	24.9374	2260	173	67	26995	PODXL,DAG1,VEGFA,ACTN4,CALD1,FUS,PTPRO,NEDD4,CCND1,PLAT,PDPN,NPHS1,DPP4,SERPINE2,ITGAV,DPYSL2,HNRNPA1,GNAI2,SYNPO,TNS3,ACTN1,MYLK,HNRNPA0,AHNAK,CADM4,GSN,FAT1,NOX4,SPTAN1,AGRN,IQGAP1,APP,ITGA3,HNRNPL,ILDR2,KDR,ARHGAP24,YWHAE,LAMP1,LAMB2,WASL,CLIC4,ACTR2,TNS2,CLTC,SDCBP,VDAC2,HEG1,HNRNPK,PTN,KIRREL,HNRNPA3,RAPGEF3,APLP2,ARPC2,PECAM1,CD24A,SPTBN1,TJP1,BMPR2,COMT,RAB3B,ARHGAP28,RAB1A,CHMP4B,NPTN,RPS…
GO:CC	cell periphery	GO:0071944	FALSE	3.18328e-20	19.4971	6862	173	105	26995	PODXL,DAG1,CRIM1,VEGFA,CLIC5,ACTN4,CALD1,PCSK6,SLC13A1,COL4A4,PTPRO,ENPEP,NEDD4,PDPN,H2-Q7,CXCL12,NPR3,H2-D1,NPHS1,NSF,FGFBP1,BCAM,DPP4,SERPINE2,ITGAV,ANGPTL2,CCN2,GPC3,DPYSL2,GNAI2,SYNPO,SERINC3,ACTN1,MYLK,SLC51A,ACPP,AHNAK,TSPAN2,TIMP3,GSN,FAT1,NOX4,NID1,LOXL2,SPTAN1,AGRN,IQGAP1,PDGFRB,APP,LRRFIP1,ALCAM,ITGA3,ACSL4,CD59A,SLCO2A1,TGFBR2,CD34,LSP1,HSPG2,CAVIN1,KDR,HTRA1,CAP1,YWHAE,EHD3,LAMP1,LAMB…
GO:CC	anchoring junction	GO:0070161	FALSE	3e-18	17.5229	729	173	35	26995	PODXL,DAG1,VEGFA,ACTN4,CCND1,PDPN,NPHS1,DPP4,ITGAV,SYNPO,TNS3,ACTN1,MYLK,AHNAK,CADM4,GSN,FAT1,NOX4,SPTAN1,IQGAP1,APP,ITGA3,ILDR2,KDR,ARHGAP24,CLIC4,TNS2,SDCBP,HEG1,HNRNPK,KIRREL,ARPC2,PECAM1,TJP1,BMPR2
GO:CC	cell surface	GO:0009986	TRUE	3.80831e-15	14.4193	1037	173	37	26995	DAG1,VEGFA,PCSK6,ENPEP,PLAT,PDPN,H2-Q7,CXCL12,H2-D1,FGFBP1,BCAM,DPP4,ITGAV,GPC3,AGRN,PDGFRB,APP,ALCAM,ITGA3,CD59A,TGFBR2,CD34,KDR,LAMP1,CLIC4,PLAU,SIRPA,HEG1,PTN,PAM,ARPC2,PECAM1,CD24A,IQGAP2,TJP1,BMPR2,NPTN
GO:CC	cell projection	GO:0042995	FALSE	8.96225e-14	13.0476	2564	173	55	26995	PODXL,DAG1,TMOD3,CLIC5,ACTN4,CALD1,FUS,PTPRO,ENPEP,NEDD4,PDPN,NPHS1,NSF,DPP4,ITGAV,DPYSL2,GNAI2,SYNPO,TNS3,ACTN1,MYLK,ACPP,GSN,FAT1,SPTAN1,AGRN,IQGAP1,PDGFRB,APP,ALCAM,ITGA3,CSNK1A1,ARHGAP24,YWHAE,EHD3,LAMP1,WASL,CLIC4,ACTR2,VDAC2,HNRNPK,KIRREL,MYO1D,RAPGEF3,APLP2,ARPC2,PECAM1,CD24A,MACF1,SPTBN1,IQGAP2,BMPR2,COMT,NPTN,GNB1
GO:CC	cell-cell junction	GO:0005911	FALSE	4.21799e-13	12.3749	539	173	26	26995	PODXL,DAG1,VEGFA,ACTN4,CCND1,NPHS1,DPP4,SYNPO,ACTN1,MYLK,AHNAK,CADM4,GSN,FAT1,SPTAN1,IQGAP1,APP,ILDR2,ARHGAP24,CLIC4,SDCBP,HEG1,KIRREL,PECAM1,TJP1,BMPR2
GO:CC	plasma membrane	GO:0005886	FALSE	5.73822e-13	12.2412	6367	173	89	26995	PODXL,DAG1,CRIM1,VEGFA,CLIC5,ACTN4,CALD1,SLC13A1,PTPRO,ENPEP,NEDD4,PDPN,H2-Q7,CXCL12,NPR3,H2-D1,NPHS1,NSF,FGFBP1,BCAM,DPP4,ITGAV,GPC3,DPYSL2,GNAI2,SYNPO,SERINC3,ACTN1,MYLK,SLC51A,ACPP,AHNAK,TSPAN2,GSN,FAT1,NOX4,SPTAN1,AGRN,IQGAP1,PDGFRB,APP,LRRFIP1,ALCAM,ITGA3,ACSL4,CD59A,SLCO2A1,TGFBR2,CD34,LSP1,CAVIN1,KDR,HTRA1,CAP1,YWHAE,EHD3,LAMP1,CLIC4,PLAU,SH3BGRL,SIRPA,TNS2,CLTC,SDCBP,HEG1,DUSP3,MYOF,PTN,K…
GO:CC	cytoplasm	GO:0005737	FALSE	4.38221e-12	11.3583	11561	173	124	26995	PODXL,CDKN1C,DAG1,VEGFA,TMOD3,CLIC5,PLOD2,ACTN4,CALD1,SRSF5,PCSK6,NES,LAPTM4A,FUS,ENPEP,NEDD4,CCND1,PLAT,PDPN,H2-Q7,H2-D1,NSF,DPP4,ADM,ISOC2A,MAF,RIPOR1,SERPINE2,ITGAV,CCN2,GPC3,DPYSL2,HNRNPA1,GNAI2,SYNPO,MGAT5,TNS3,SERINC3,LBH,ACTN1,MYLK,SLC51A,ACPP,AHNAK,GSN,FAT1,NOX4,LOXL2,SPTAN1,MIDN,SSR3,GALNT10,AGRN,IQGAP1,PDGFRB,APP,LRRFIP1,ITGA3,CLIC3,ACSL4,EPAS1,SLCO2A1,CSNK1A1,HNRNPL,ARHGEF12,CD34,ILDR2…
GO:CC	plasma membrane bounded cell projection	GO:0120025	FALSE	6.19477e-12	11.208	2460	173	51	26995	PODXL,DAG1,TMOD3,CLIC5,ACTN4,CALD1,FUS,PTPRO,ENPEP,NEDD4,PDPN,NSF,DPP4,ITGAV,DPYSL2,GNAI2,SYNPO,ACTN1,MYLK,ACPP,GSN,FAT1,SPTAN1,AGRN,IQGAP1,PDGFRB,APP,ALCAM,ITGA3,CSNK1A1,YWHAE,EHD3,LAMP1,WASL,CLIC4,ACTR2,VDAC2,HNRNPK,KIRREL,MYO1D,RAPGEF3,APLP2,ARPC2,PECAM1,CD24A,SPTBN1,IQGAP2,BMPR2,COMT,NPTN,GNB1
GO:CC	cell leading edge	GO:0031252	FALSE	7.19856e-12	11.1428	453	173	23	26995	PODXL,DAG1,TMOD3,PDPN,DPP4,RIPOR1,ITGAV,ACTN1,MYLK,CADM4,GSN,FAT1,IQGAP1,PDGFRB,APP,WASL,ACTR2,MYO1D,RAPGEF3,ARPC2,PECAM1,SPTBN1,IQGAP2
GO:CC	synapse	GO:0045202	FALSE	1.09398e-11	10.961	1641	173	41	26995	DAG1,CALD1,FUS,PTPRO,NEDD4,PLAT,SERPINE2,DPYSL2,HNRNPA1,GNAI2,SYNPO,ACTN1,HNRNPA0,SPTAN1,AGRN,APP,ITGA3,HNRNPL,YWHAE,LAMP1,LAMB2,WASL,ACTR2,CLTC,SDCBP,VDAC2,HNRNPK,PTN,HNRNPA3,RAPGEF3,APLP2,ARPC2,CD24A,SPTBN1,BMPR2,COMT,RAB3B,RAB1A,CHMP4B,NPTN,RPS27RT
GO:CC	membrane	GO:0016020	FALSE	5.76846e-11	10.2389	10191	173	113	26995	PODXL,DAG1,CRIM1,VEGFA,CLIC5,PLOD2,ACTN4,CALD1,PCSK6,SLC13A1,LAPTM4A,FUS,PTPRO,ENPEP,NEDD4,CCND1,PDPN,H2-Q7,CXCL12,NPR3,H2-D1,NPHS1,NSF,FGFBP1,BCAM,DPP4,RIPOR1,ITGAV,GPC3,DPYSL2,GNAI2,SYNPO,MGAT5,SERINC3,ACTN1,MYLK,SLC51A,ACPP,AHNAK,TSPAN2,CADM4,GSN,FAT1,NOX4,LOXL2,SPTAN1,SSR3,GALNT10,AGRN,IQGAP1,PDGFRB,APP,LRRFIP1,ALCAM,ITGA3,CLIC3,ACSL4,CD59A,SLCO2A1,ARHGEF12,TGFBR2,CD34,LSP1,TMEM54,ILDR2,CAVIN…
GO:CC	cortical actin cytoskeleton	GO:0030864	FALSE	6.27665e-11	10.2023	82	173	12	26995	ACTN4,CALD1,ACTN1,GSN,SPTAN1,IQGAP1,CAP1,WASL,ACTR2,RAPGEF3,COTL1,SPTBN1
GO:CC	actin cytoskeleton	GO:0015629	FALSE	5.42891e-10	9.26529	503	173	22	26995	TMOD3,CLIC5,ACTN4,CALD1,SYNPO,TNS3,ACTN1,MYLK,AHNAK,GSN,NOX4,SPTAN1,IQGAP1,CAP1,WASL,ACTR2,HNRNPK,MYO1D,RAPGEF3,ARPC2,COTL1,SPTBN1
GO:CC	cellular anatomical entity	GO:0110165	FALSE	7.07921e-10	9.15002	22653	173	172	26995	SEMA3G,PODXL,CDKN1C,DAG1,CRIM1,VEGFA,TMOD3,CLIC5,PLOD2,ACTN4,CALD1,CXCL13,SRSF5,PCSK6,SLC13A1,NES,LAPTM4A,FUS,COL4A4,PTPRO,ENPEP,NEDD4,CCND1,PLAT,PDPN,H2-Q7,CXCL12,NPR3,H2-D1,NPHS1,NSF,FGFBP1,BCAM,DPP4,ADM,PROS1,ISOC2A,MAF,RIPOR1,SERPINE2,IGFBP5,ITGAV,ANGPTL2,NEAT1,CCN2,FSTL1,GPC3,DPYSL2,SELENOP,HNRNPA1,GNAI2,SYNPO,MGAT5,TNS3,SERINC3,TCF21,LBH,ACTN1,MYLK,HNRNPA0,SLC51A,ACPP,AHNAK,TSPAN2,CADM4,TIM…
GO:CC	membrane raft	GO:0045121	FALSE	1.2829e-09	8.89181	324	173	18	26995	PODXL,DAG1,PDPN,DPP4,AHNAK,APP,TGFBR2,CAVIN1,KDR,SDCBP,VDAC2,MYOF,KIRREL,MYO1D,PECAM1,CD24A,BMPR2,PLPP1
GO:CC	membrane microdomain	GO:0098857	FALSE	1.35069e-09	8.86944	325	173	18	26995	PODXL,DAG1,PDPN,DPP4,AHNAK,APP,TGFBR2,CAVIN1,KDR,SDCBP,VDAC2,MYOF,KIRREL,MYO1D,PECAM1,CD24A,BMPR2,PLPP1
GO:CC	plasma membrane region	GO:0098590	FALSE	1.37162e-09	8.86277	1408	173	35	26995	PODXL,DAG1,CLIC5,SLC13A1,PTPRO,ENPEP,PDPN,DPP4,ITGAV,MYLK,SLC51A,FAT1,NOX4,IQGAP1,PDGFRB,ITGA3,SLCO2A1,TGFBR2,CD34,CAVIN1,EHD3,CLTC,MYOF,KIRREL,MYO1D,RAPGEF3,ARPC2,CD24A,SPTBN1,TJP1,BMPR2,COMT,PLPP1,NPTN,GNB1
GO:CC	extracellular region	GO:0005576	FALSE	1.66966e-09	8.77737	2554	173	48	26995	SEMA3G,PODXL,DAG1,CRIM1,VEGFA,CXCL13,PCSK6,COL4A4,PLAT,H2-Q7,CXCL12,H2-D1,FGFBP1,DPP4,ADM,PROS1,SERPINE2,IGFBP5,ANGPTL2,CCN2,FSTL1,SELENOP,MGAT5,ACPP,AHNAK,TIMP3,GSN,NID1,LOXL2,AGRN,DKK2,APP,CD59A,TGFBR2,CD34,HSPG2,KDR,HTRA1,CAP1,LAMB2,PLAU,SDCBP,PTN,RARRES2,C1S1,PAM,PECAM1,SERPINB6B
GO:CC	lamellipodium	GO:0030027	FALSE	2.47827e-09	8.60585	210	173	15	26995	PODXL,DAG1,TMOD3,PDPN,DPP4,ITGAV,MYLK,GSN,FAT1,APP,WASL,ACTR2,RAPGEF3,ARPC2,IQGAP2
GO:CC	cell cortex	GO:0005938	FALSE	2.7266e-09	8.56438	339	173	18	26995	CLIC5,ACTN4,CALD1,NEDD4,CCN2,ACTN1,GSN,SPTAN1,IQGAP1,CAP1,WASL,ACTR2,HNRNPK,MYO1D,RAPGEF3,COTL1,SPTBN1,IQGAP2
GO:CC	cortical cytoskeleton	GO:0030863	FALSE	3.15472e-09	8.50104	113	173	12	26995	ACTN4,CALD1,ACTN1,GSN,SPTAN1,IQGAP1,CAP1,WASL,ACTR2,RAPGEF3,COTL1,SPTBN1
GO:CC	actin-based cell projection	GO:0098858	FALSE	3.12419e-08	7.50526	251	173	15	26995	PODXL,DAG1,CLIC5,NEDD4,PDPN,ITGAV,ACPP,FAT1,APP,ITGA3,CLIC4,MYO1D,RAPGEF3,CD24A,IQGAP2
GO:CC	basement membrane	GO:0005604	TRUE	4.15083e-08	7.38186	109	173	11	26995	DAG1,VEGFA,COL4A4,NPHS1,TIMP3,NID1,LOXL2,AGRN,HSPG2,LAMB2,PTN
GO:CC	cytoskeleton	GO:0005856	FALSE	9.43627e-08	7.0252	2373	173	43	26995	PODXL,DAG1,TMOD3,CLIC5,ACTN4,CALD1,NES,DPYSL2,GNAI2,SYNPO,TNS3,ACTN1,MYLK,AHNAK,GSN,NOX4,SPTAN1,IQGAP1,APP,CSNK1A1,ARHGAP24,EML2,CAP1,YWHAE,WASL,CLIC4,ACTR2,CLTC,SDCBP,HNRNPK,MYOF,MYO1D,RAPGEF3,ARPC2,COTL1,SHROOM3,MARVELD1,MACF1,SPTBN1,IQGAP2,MYOM2,CHMP4B,LRPPRC
GO:CC	focal adhesion	GO:0005925	FALSE	9.7435e-08	7.01128	188	173	13	26995	DAG1,ACTN4,NPHS1,ITGAV,TNS3,ACTN1,GSN,NOX4,IQGAP1,ARHGAP24,TNS2,SDCBP,ARPC2
GO:CC	collagen-containing extracellular matrix	GO:0062023	FALSE	1.05004e-07	6.97879	371	173	17	26995	DAG1,VEGFA,PCSK6,COL4A4,NPHS1,SERPINE2,ANGPTL2,GPC3,TIMP3,NID1,LOXL2,AGRN,HSPG2,HTRA1,LAMB2,PTN,RARRES2
GO:CC	somatodendritic compartment	GO:0036477	FALSE	1.64475e-07	6.7839	1103	173	28	26995	CALD1,FUS,PTPRO,NEDD4,NSF,SERPINE2,DPYSL2,GNAI2,SYNPO,MGAT5,ACTN1,APP,ALCAM,ACSL4,KDR,LAMP1,HNRNPK,KIRREL,MYO1D,PAM,RAPGEF3,APLP2,ARPC2,BMPR2,COMT,RAB1A,NPTN,GNB1
GO:CC	cell-substrate junction	GO:0030055	FALSE	1.96683e-07	6.70623	199	173	13	26995	DAG1,ACTN4,NPHS1,ITGAV,TNS3,ACTN1,GSN,NOX4,IQGAP1,ARHGAP24,TNS2,SDCBP,ARPC2
GO:CC	apical part of cell	GO:0045177	FALSE	2.26186e-07	6.64553	562	173	20	26995	PODXL,CLIC5,SLC13A1,PTPRO,ENPEP,PLAT,PDPN,DPP4,ACPP,FAT1,NOX4,IQGAP1,PDGFRB,APP,CD34,CLIC4,RAPGEF3,TJP1,BMPR2,PLPP1
GO:CC	supramolecular polymer	GO:0099081	FALSE	3.66729e-07	6.43565	1066	173	27	26995	DAG1,TMOD3,ACTN4,CALD1,NES,COL4A4,DPYSL2,SYNPO,ACTN1,AHNAK,GSN,SPTAN1,IQGAP1,CSNK1A1,EML2,CLTC,ARPC2,COTL1,PECAM1,SHROOM3,MACF1,SPTBN1,IQGAP2,TJP1,MYOM2,CHMP4B,LRPPRC
GO:CC	postsynapse	GO:0098794	FALSE	3.86617e-07	6.41272	847	173	24	26995	DAG1,CALD1,FUS,PTPRO,NEDD4,PLAT,SYNPO,ACTN1,SPTAN1,APP,ITGA3,WASL,ACTR2,HNRNPK,PTN,HNRNPA3,APLP2,ARPC2,SPTBN1,BMPR2,COMT,CHMP4B,NPTN,RPS27RT
GO:CC	actin cap	GO:0030478	FALSE	5.57956e-07	6.2534	4	173	4	26995	CALD1,GSN,WASL,ACTR2
GO:CC	side of membrane	GO:0098552	FALSE	7.23391e-07	6.14063	803	173	23	26995	DAG1,ENPEP,PDPN,H2-Q7,CXCL12,H2-D1,ITGAV,GPC3,GNAI2,IQGAP1,ALCAM,ITGA3,CD59A,TGFBR2,CD34,KDR,LAMP1,PLAU,HEG1,PECAM1,CD24A,CHMP4B,GNB1
GO:CC	external side of plasma membrane	GO:0009897	FALSE	9.45305e-07	6.02443	487	173	18	26995	DAG1,ENPEP,PDPN,H2-Q7,CXCL12,H2-D1,ITGAV,ALCAM,ITGA3,CD59A,TGFBR2,CD34,KDR,LAMP1,PLAU,HEG1,PECAM1,CD24A
GO:CC	glutamatergic synapse	GO:0098978	FALSE	9.46152e-07	6.02404	611	173	20	26995	DAG1,CALD1,PTPRO,NEDD4,PLAT,SYNPO,ACTN1,SPTAN1,AGRN,ITGA3,YWHAE,WASL,HNRNPK,HNRNPA3,ARPC2,SPTBN1,COMT,CHMP4B,NPTN,RPS27RT
GO:CC	filopodium	GO:0030175	FALSE	1.18094e-06	5.92777	114	173	10	26995	PODXL,DAG1,PDPN,ITGAV,ACPP,FAT1,APP,ITGA3,RAPGEF3,IQGAP2
GO:CC	extracellular matrix	GO:0031012	FALSE	1.38209e-06	5.85946	499	173	18	26995	DAG1,VEGFA,PCSK6,COL4A4,NPHS1,SERPINE2,ANGPTL2,CCN2,GPC3,TIMP3,NID1,LOXL2,AGRN,HSPG2,HTRA1,LAMB2,PTN,RARRES2
GO:CC	external encapsulating structure	GO:0030312	FALSE	1.47085e-06	5.83243	501	173	18	26995	DAG1,VEGFA,PCSK6,COL4A4,NPHS1,SERPINE2,ANGPTL2,CCN2,GPC3,TIMP3,NID1,LOXL2,AGRN,HSPG2,HTRA1,LAMB2,PTN,RARRES2
GO:CC	supramolecular fiber	GO:0099512	FALSE	1.47548e-06	5.83107	1059	173	26	26995	DAG1,TMOD3,ACTN4,CALD1,NES,DPYSL2,SYNPO,ACTN1,AHNAK,GSN,SPTAN1,IQGAP1,CSNK1A1,EML2,CLTC,ARPC2,COTL1,PECAM1,SHROOM3,MACF1,SPTBN1,IQGAP2,TJP1,MYOM2,CHMP4B,LRPPRC
GO:CC	extracellular space	GO:0005615	FALSE	1.73732e-06	5.76012	1836	173	35	26995	PODXL,DAG1,VEGFA,CXCL13,PCSK6,COL4A4,PLAT,H2-Q7,CXCL12,H2-D1,ADM,PROS1,SERPINE2,IGFBP5,ANGPTL2,CCN2,FSTL1,SELENOP,ACPP,AHNAK,TIMP3,GSN,LOXL2,AGRN,DKK2,APP,CD59A,TGFBR2,PLAU,SDCBP,PTN,RARRES2,PAM,PECAM1,SERPINB6B
GO:CC	supramolecular complex	GO:0099080	FALSE	2.83047e-06	5.54814	1424	173	30	26995	DAG1,TMOD3,ACTN4,CALD1,NES,COL4A4,DPYSL2,SYNPO,ACTN1,AHNAK,GSN,SPTAN1,IQGAP1,CSNK1A1,HNRNPL,EML2,CLTC,HNRNPK,HNRNPA3,ARPC2,COTL1,PECAM1,SHROOM3,MACF1,SPTBN1,IQGAP2,TJP1,MYOM2,CHMP4B,LRPPRC
GO:CC	neuron projection	GO:0043005	FALSE	3.52502e-06	5.45284	1525	173	31	26995	DAG1,CLIC5,ACTN4,CALD1,FUS,PTPRO,NEDD4,NSF,DPYSL2,GNAI2,SYNPO,ACTN1,SPTAN1,AGRN,IQGAP1,APP,ALCAM,ITGA3,YWHAE,LAMP1,HNRNPK,KIRREL,MYO1D,RAPGEF3,APLP2,ARPC2,SPTBN1,BMPR2,COMT,NPTN,GNB1
GO:CC	perinuclear region of cytoplasm	GO:0048471	FALSE	5.28662e-06	5.27682	819	173	22	26995	ACTN4,FUS,NEDD4,CCN2,GSN,FAT1,NOX4,APP,ITGA3,HNRNPL,CD34,EHD3,LAMP1,CLIC4,PTN,KIRREL,PAM,RAPGEF3,APLP1,SGK1,RAB3B,LRPPRC
GO:CC	dendrite	GO:0030425	FALSE	1.1842e-05	4.92658	783	173	21	26995	CALD1,FUS,PTPRO,NEDD4,NSF,DPYSL2,GNAI2,SYNPO,ACTN1,APP,ALCAM,LAMP1,HNRNPK,KIRREL,MYO1D,APLP2,ARPC2,BMPR2,COMT,NPTN,GNB1
GO:CC	dendritic tree	GO:0097447	FALSE	1.2366e-05	4.90777	785	173	21	26995	CALD1,FUS,PTPRO,NEDD4,NSF,DPYSL2,GNAI2,SYNPO,ACTN1,APP,ALCAM,LAMP1,HNRNPK,KIRREL,MYO1D,APLP2,ARPC2,BMPR2,COMT,NPTN,GNB1
GO:CC	microvillus	GO:0005902	FALSE	1.58149e-05	4.80093	112	173	9	26995	PODXL,NEDD4,PDPN,ITGAV,CLIC4,MYO1D,RAPGEF3,CD24A,IQGAP2
GO:CC	myelin sheath	GO:0043209	TRUE	2.81081e-05	4.55117	202	173	11	26995	NSF,DPYSL2,TSPAN2,GSN,SPTAN1,CD59A,EHD3,CLTC,VDAC2,MYO1D,GNB1
GO:CC	cell body	GO:0044297	FALSE	3.09775e-05	4.50895	829	173	21	26995	PODXL,CALD1,FUS,SERPINE2,DPYSL2,GNAI2,SYNPO,MGAT5,APP,ALCAM,ACSL4,KDR,LAMP1,MYO1D,PAM,RAPGEF3,ARPC2,BMPR2,COMT,RAB1A,GNB1
GO:CC	cell projection membrane	GO:0031253	FALSE	4.60056e-05	4.33719	371	173	14	26995	PODXL,ENPEP,PDPN,DPP4,ITGAV,ITGA3,EHD3,KIRREL,MYO1D,RAPGEF3,ARPC2,CD24A,SPTBN1,GNB1
GO:CC	endomembrane system	GO:0012505	FALSE	4.82253e-05	4.31673	4287	173	55	26995	VEGFA,CLIC5,PLOD2,PCSK6,LAPTM4A,NEDD4,CCND1,PLAT,H2-Q7,H2-D1,NSF,RIPOR1,SERPINE2,CCN2,GPC3,GNAI2,SYNPO,MGAT5,SERINC3,ACTN1,SLC51A,ACPP,NOX4,LOXL2,SSR3,GALNT10,AGRN,PDGFRB,APP,ACSL4,ILDR2,CAVIN1,KDR,EHD3,LAMP1,WASL,CLTC,SDCBP,VDAC2,MYOF,PTN,MYO1D,PAM,APLP2,ARPC2,APLP1,SPTBN1,SGK1,BMPR2,RAB3B,RAB1A,TAPBP,IFI27,CHMP4B,LRPPRC
GO:CC	dendritic spine	GO:0043197	FALSE	8.34531e-05	4.07856	225	173	11	26995	CALD1,FUS,PTPRO,NEDD4,SYNPO,ACTN1,APP,HNRNPK,APLP2,ARPC2,COMT
GO:CC	ruffle	GO:0001726	FALSE	0.000102028	3.99128	182	173	10	26995	PODXL,TMOD3,PDPN,ITGAV,ACTN1,GSN,IQGAP1,PDGFRB,ARPC2,PECAM1
GO:CC	neuron spine	GO:0044309	FALSE	0.000103959	3.98314	230	173	11	26995	CALD1,FUS,PTPRO,NEDD4,SYNPO,ACTN1,APP,HNRNPK,APLP2,ARPC2,COMT
GO:CC	apical plasma membrane	GO:0016324	FALSE	0.000108787	3.96342	461	173	15	26995	PODXL,CLIC5,SLC13A1,PTPRO,ENPEP,PDPN,DPP4,FAT1,NOX4,IQGAP1,PDGFRB,CD34,TJP1,BMPR2,PLPP1
GO:CC	contractile fiber	GO:0043292	FALSE	0.000257027	3.59002	252	173	11	26995	DAG1,TMOD3,ACTN4,SYNPO,ACTN1,AHNAK,SPTAN1,PECAM1,SPTBN1,TJP1,MYOM2
GO:CC	vesicle	GO:0031982	FALSE	0.000577029	3.2388	2228	173	34	26995	PODXL,VEGFA,LAPTM4A,ENPEP,PLAT,PDPN,H2-Q7,H2-D1,DPP4,SERPINE2,GNAI2,ACTN1,ACPP,AHNAK,GSN,PDGFRB,APP,KDR,YWHAE,EHD3,LAMP1,WASL,CLIC4,CLTC,SDCBP,VDAC2,MYOF,MYO1D,PAM,ARPC2,RAB3B,RAB1A,TAPBP,CHMP4B
GO:CC	cytoplasmic vesicle	GO:0031410	FALSE	0.0010129	2.99443	2077	173	32	26995	VEGFA,LAPTM4A,ENPEP,PLAT,PDPN,H2-Q7,H2-D1,DPP4,SERPINE2,GNAI2,ACTN1,ACPP,GSN,PDGFRB,APP,KDR,YWHAE,EHD3,LAMP1,WASL,CLIC4,CLTC,SDCBP,VDAC2,MYOF,MYO1D,PAM,ARPC2,RAB3B,RAB1A,TAPBP,CHMP4B
GO:CC	intracellular vesicle	GO:0097708	FALSE	0.00105468	2.97688	2081	173	32	26995	VEGFA,LAPTM4A,ENPEP,PLAT,PDPN,H2-Q7,H2-D1,DPP4,SERPINE2,GNAI2,ACTN1,ACPP,GSN,PDGFRB,APP,KDR,YWHAE,EHD3,LAMP1,WASL,CLIC4,CLTC,SDCBP,VDAC2,MYOF,MYO1D,PAM,ARPC2,RAB3B,RAB1A,TAPBP,CHMP4B
GO:CC	podosome	GO:0002102	FALSE	0.00128976	2.88949	37	173	5	26995	TNS3,GSN,ACTR2,HNRNPK,ARPC2
GO:CC	myofibril	GO:0030016	FALSE	0.00135089	2.86938	242	173	10	26995	DAG1,TMOD3,ACTN4,SYNPO,ACTN1,AHNAK,SPTAN1,SPTBN1,TJP1,MYOM2
GO:CC	basal plasma membrane	GO:0009925	FALSE	0.00202088	2.69446	312	173	11	26995	DAG1,PDPN,SLC51A,IQGAP1,ITGA3,SLCO2A1,CD34,MYO1D,RAPGEF3,TJP1,BMPR2
GO:CC	neuronal cell body	GO:0043025	FALSE	0.0021797	2.6616	743	173	17	26995	CALD1,FUS,SERPINE2,DPYSL2,SYNPO,MGAT5,APP,ALCAM,ACSL4,KDR,LAMP1,MYO1D,PAM,RAPGEF3,ARPC2,BMPR2,RAB1A
GO:CC	Golgi apparatus	GO:0005794	FALSE	0.00283216	2.54788	1473	173	25	26995	VEGFA,CLIC5,LAPTM4A,NEDD4,H2-Q7,H2-D1,NSF,RIPOR1,CCN2,GPC3,MGAT5,SERINC3,ACPP,GALNT10,AGRN,PDGFRB,APP,KDR,WASL,CLTC,PAM,APLP1,RAB3B,RAB1A,TAPBP
GO:CC	basal part of cell	GO:0045178	FALSE	0.00352411	2.45295	331	173	11	26995	DAG1,PDPN,SLC51A,IQGAP1,ITGA3,SLCO2A1,CD34,MYO1D,RAPGEF3,TJP1,BMPR2
GO:CC	cell-cell contact zone	GO:0044291	FALSE	0.00584578	2.23316	84	173	6	26995	ACTN1,AHNAK,CADM4,SPTAN1,PECAM1,TJP1
GO:CC	site of polarized growth	GO:0030427	FALSE	0.00597346	2.22377	228	173	9	26995	DPYSL2,AGRN,IQGAP1,APP,ITGA3,YWHAE,RAPGEF3,ARPC2,COTL1
GO:CC	polymeric cytoskeletal fiber	GO:0099513	FALSE	0.00652737	2.18526	809	173	17	26995	TMOD3,CALD1,NES,DPYSL2,ACTN1,GSN,IQGAP1,CSNK1A1,EML2,CLTC,ARPC2,COTL1,SHROOM3,MACF1,IQGAP2,CHMP4B,LRPPRC
GO:CC	protein-containing complex	GO:0032991	FALSE	0.00740801	2.1303	7427	173	73	26995	DAG1,VEGFA,TMOD3,CLIC5,ACTN4,COL4A4,NEDD4,CCND1,PLAT,H2-Q7,NPR3,H2-D1,NPHS1,PROS1,MAF,IGFBP5,ITGAV,DPYSL2,HNRNPA1,GNAI2,TCF21,LBH,HNRNPA0,SLC51A,AHNAK,GSN,NOX4,NID1,HNF1B,LOXL2,SPTAN1,IQGAP1,PDGFRB,APP,ALCAM,ITGA3,CLIC3,EPAS1,CSNK1A1,HNRNPL,SRRM2,TGFBR2,CD34,CAVIN1,KDR,YWHAE,LAMB2,CLIC4,PLAU,ACTR2,DDX5,CLTC,SDCBP,VDAC2,PBX1,HNRNPK,PTN,MYO1D,HNRNPA3,ARPC2,PECAM1,RAD21,PTPRB,SPTBN1,TJP1,ZFP36L2,BMP…
GO:CC	presynapse	GO:0098793	FALSE	0.00983401	2.00727	751	173	16	26995	DPYSL2,APP,ITGA3,LAMP1,CLTC,SDCBP,VDAC2,HNRNPK,PTN,RAPGEF3,ARPC2,CD24A,RAB3B,RAB1A,NPTN,RPS27RT
GO:CC	slit diaphragm	GO:0036057	FALSE	0.0102846	1.98781	10	173	3	26995	PODXL,NPHS1,IQGAP1
GO:CC	filtration diaphragm	GO:0036056	FALSE	0.0102846	1.98781	10	173	3	26995	PODXL,NPHS1,IQGAP1
GO:CC	serine protease inhibitor complex	GO:0097180	TRUE	0.0102846	1.98781	10	173	3	26995	PLAT,PLAU,SERPINB6B
GO:CC	plasma membrane raft	GO:0044853	FALSE	0.0107794	1.96741	138	173	7	26995	DAG1,TGFBR2,CAVIN1,MYOF,MYO1D,BMPR2,PLPP1
GO:CC	protein complex involved in cell adhesion	GO:0098636	FALSE	0.0111711	1.9519	57	173	5	26995	ITGAV,NID1,ITGA3,LAMB2,PLAU
GO:CC	organelle	GO:0043226	FALSE	0.0119405	1.92298	16169	173	129	26995	PODXL,CDKN1C,DAG1,VEGFA,TMOD3,CLIC5,PLOD2,ACTN4,CALD1,SRSF5,PCSK6,NES,LAPTM4A,FUS,PTPRO,ENPEP,NEDD4,CCND1,PLAT,PDPN,H2-Q7,H2-D1,NSF,DPP4,ISOC2A,MAF,RIPOR1,SERPINE2,NEAT1,CCN2,GPC3,DPYSL2,HNRNPA1,GNAI2,SYNPO,MGAT5,TNS3,SERINC3,TCF21,LBH,ACTN1,MYLK,HNRNPA0,SLC51A,ACPP,AHNAK,TSPAN2,GSN,FAT1,NOX4,HNF1B,LOXL2,SPTAN1,MIDN,SSR3,GALNT10,AGRN,IQGAP1,PDGFRB,APP,LRRFIP1,PLAC8,CLIC3,ACSL4,EPAS1,SLCO2A1,CSNK1…
GO:CC	intracellular anatomical structure	GO:0005622	FALSE	0.0131326	1.88165	17412	173	136	26995	PODXL,CDKN1C,DAG1,VEGFA,TMOD3,CLIC5,PLOD2,ACTN4,CALD1,SRSF5,PCSK6,NES,LAPTM4A,FUS,ENPEP,NEDD4,CCND1,PLAT,PDPN,H2-Q7,H2-D1,NSF,DPP4,ADM,ISOC2A,MAF,RIPOR1,SERPINE2,ITGAV,NEAT1,CCN2,GPC3,DPYSL2,HNRNPA1,GNAI2,SYNPO,MGAT5,TNS3,SERINC3,TCF21,LBH,ACTN1,MYLK,HNRNPA0,SLC51A,ACPP,AHNAK,TSPAN2,GSN,FAT1,NOX4,HNF1B,LOXL2,SPTAN1,MIDN,SSR3,GALNT10,AGRN,IQGAP1,PDGFRB,APP,LRRFIP1,PLAC8,ITGA3,CLIC3,ACSL4,EPAS1,SLC…
GO:CC	growth cone filopodium	GO:1990812	FALSE	0.0139843	1.85436	2	173	2	26995	APP,ITGA3
GO:CC	protease inhibitor complex	GO:0097179	FALSE	0.0140746	1.85156	11	173	3	26995	PLAT,PLAU,SERPINB6B
GO:CC	microvillus membrane	GO:0031528	FALSE	0.0174383	1.7585	32	173	4	26995	PODXL,PDPN,ITGAV,CD24A
GO:CC	axon	GO:0030424	FALSE	0.0211267	1.67517	801	173	16	26995	DAG1,DPYSL2,SPTAN1,AGRN,IQGAP1,APP,ALCAM,ITGA3,YWHAE,HNRNPK,MYO1D,RAPGEF3,ARPC2,SPTBN1,BMPR2,COMT
GO:CC	endocytic vesicle	GO:0030139	FALSE	0.0219176	1.65921	209	173	8	26995	H2-Q7,H2-D1,DPP4,GSN,EHD3,LAMP1,CLTC,TAPBP
GO:CC	intracellular organelle	GO:0043229	FALSE	0.0242933	1.61451	15836	173	126	26995	PODXL,CDKN1C,DAG1,VEGFA,TMOD3,CLIC5,PLOD2,ACTN4,CALD1,SRSF5,PCSK6,NES,LAPTM4A,FUS,ENPEP,NEDD4,CCND1,PLAT,PDPN,H2-Q7,H2-D1,NSF,DPP4,ISOC2A,MAF,RIPOR1,SERPINE2,NEAT1,CCN2,GPC3,DPYSL2,HNRNPA1,GNAI2,SYNPO,MGAT5,TNS3,SERINC3,TCF21,LBH,ACTN1,MYLK,HNRNPA0,SLC51A,ACPP,AHNAK,TSPAN2,GSN,FAT1,NOX4,HNF1B,LOXL2,SPTAN1,MIDN,SSR3,GALNT10,AGRN,IQGAP1,PDGFRB,APP,LRRFIP1,PLAC8,CLIC3,ACSL4,EPAS1,SLCO2A1,CSNK1A1,HNR…
GO:CC	secretory granule	GO:0030141	FALSE	0.030066	1.52192	494	173	12	26995	VEGFA,PLAT,SERPINE2,GNAI2,ACTN1,ACPP,APP,LAMP1,VDAC2,PAM,ARPC2,RAB3B
GO:CC	sarcomere	GO:0030017	FALSE	0.0303695	1.51756	219	173	8	26995	TMOD3,ACTN4,SYNPO,ACTN1,SPTAN1,SPTBN1,TJP1,MYOM2
GO:CC	growth cone	GO:0030426	FALSE	0.0313458	1.50382	220	173	8	26995	DPYSL2,AGRN,IQGAP1,APP,ITGA3,YWHAE,RAPGEF3,ARPC2
GO:CC	protein complex involved in cell-matrix adhesion	GO:0098637	FALSE	0.0380856	1.41924	15	173	3	26995	NID1,LAMB2,PLAU
GO:CC	plasma membrane protein complex	GO:0098797	FALSE	0.0385453	1.41403	587	173	13	26995	DAG1,H2-Q7,H2-D1,ITGAV,GNAI2,AHNAK,NOX4,ALCAM,ITGA3,TGFBR2,CLTC,SDCBP,GNB1
GO:CC	podosome core	GO:0061825	FALSE	0.0417758	1.37908	3	173	2	26995	ACTR2,ARPC2
GO:CC	membrane protein complex	GO:0098796	FALSE	0.0497678	1.30305	1242	173	20	26995	DAG1,CLIC5,H2-Q7,H2-D1,ITGAV,GNAI2,AHNAK,NOX4,ALCAM,ITGA3,CLIC3,TGFBR2,CD34,CLIC4,CLTC,SDCBP,VDAC2,TAPBP,CHMP4B,GNB1
KEGG	Regulation of actin cytoskeleton	KEGG:04810	FALSE	2.596e-05	4.58569	230	106	14	9330	ACTN4,CXCL12,ITGAV,ACTN1,MYLK,GSN,IQGAP1,PDGFRB,ITGA3,ARHGEF12,WASL,ACTR2,ARPC2,IQGAP2
KEGG	Adherens junction	KEGG:04520	FALSE	0.000800129	3.09684	92	106	8	9330	ACTN4,ACTN1,IQGAP1,TGFBR2,WASL,HEG1,PTPRB,TJP1
KEGG	Focal adhesion	KEGG:04510	FALSE	0.00153077	2.81509	202	106	11	9330	VEGFA,ACTN4,COL4A4,CCND1,ITGAV,ACTN1,MYLK,PDGFRB,ITGA3,KDR,LAMB2
KEGG	Proteoglycans in cancer	KEGG:05205	FALSE	0.00167876	2.77501	204	106	11	9330	VEGFA,CCND1,ITGAV,GPC3,TIMP3,IQGAP1,ARHGEF12,HSPG2,KDR,PLAU,DDX5
KEGG	ECM-receptor interaction	KEGG:04512	FALSE	0.0057143	2.24304	89	106	7	9330	DAG1,COL4A4,ITGAV,AGRN,ITGA3,HSPG2,LAMB2
KEGG	Human cytomegalovirus infection	KEGG:05163	FALSE	0.0443584	1.35302	248	106	10	9330	VEGFA,CCND1,H2-Q7,CXCL12,H2-D1,ITGAV,GNAI2,ARHGEF12,TAPBP,GNB1
REAC	Platelet degranulation	REAC:R-MMU-114608	FALSE	0.000490526	3.30934	111	110	10	8405	VEGFA,ACTN4,PROS1,SELENOP,ACTN1,TIMP3,APP,RARRES2,APLP2,PECAM1
REAC	Response to elevated platelet cytosolic Ca2+	REAC:R-MMU-76005	FALSE	0.000679157	3.16803	115	110	10	8405	VEGFA,ACTN4,PROS1,SELENOP,ACTN1,TIMP3,APP,RARRES2,APLP2,PECAM1
REAC	Platelet activation, signaling and aggregation	REAC:R-MMU-76002	FALSE	0.000736118	3.13305	239	110	14	8405	VEGFA,ACTN4,PDPN,PROS1,SELENOP,GNAI2,ACTN1,TIMP3,APP,RARRES2,RAPGEF3,APLP2,PECAM1,GNB1
REAC	Hemostasis	REAC:R-MMU-109582	FALSE	0.0122545	1.9117	570	110	20	8405	VEGFA,ACTN4,PLAT,PDPN,PROS1,SERPINE2,ITGAV,SELENOP,GNAI2,ACTN1,TIMP3,APP,EHD3,PLAU,SIRPA,RARRES2,RAPGEF3,APLP2,PECAM1,GNB1
REAC	Signal Transduction	REAC:R-MMU-162582	FALSE	0.0165528	1.78113	2079	110	46	8405	VEGFA,TMOD3,CXCL13,PCSK6,NEDD4,CCND1,PLAT,CXCL12,FGFBP1,ADM,ITGAV,FSTL1,HNRNPA1,GNAI2,TNS3,ACTN1,MYLK,SPTAN1,DKK2,IQGAP1,PDGFRB,APP,ITGA3,CSNK1A1,ARHGEF12,TGFBR2,CAVIN1,KDR,ARHGAP24,YWHAE,MSI2,ACTR2,CLTC,DUSP3,PTN,RAPGEF3,ARPC2,SPTBN1,IQGAP2,TJP1,SGK1,BMPR2,ARHGAP28,SRGAP1,GNB1,RPS27RT
REAC	Signaling by Receptor Tyrosine Kinases	REAC:R-MMU-9006934	FALSE	0.033698	1.4724	379	110	15	8405	VEGFA,PCSK6,NEDD4,PLAT,FGFBP1,ITGAV,HNRNPA1,TNS3,PDGFRB,ITGA3,KDR,CLTC,DUSP3,PTN,SGK1
WP	Primary focal segmental glomerulosclerosis FSGS	WP:WP2573	FALSE	3.88476e-10	9.41064	71	79	14	4496	PODXL,CDKN1C,DAG1,ACTN4,COL4A4,PTPRO,NPHS1,ITGAV,SYNPO,FAT1,AGRN,ITGA3,WT1,LAMB2

## Sheet: Dowregulated only in Trea vs WT
source	term_name	term_id	highlighted	adjusted_p_value	negative_log10_of_adjusted_p_value	term_size	query_size	intersection_size	effective_domain_size	intersections
GO:MF	structural constituent of ribosome	GO:0003735	TRUE	4.12785e-09	8.38428	348	68	13	25063	RPL41,MRPS21,RPS2,RPL21,RPL9,FAU,RPL35A,RPL29,RPS20,RPL28,RPS27A,RPLP2,RPL37
GO:MF	structural molecule activity	GO:0005198	FALSE	0.000447514	3.34919	920	68	13	25063	RPL41,MRPS21,RPS2,RPL21,RPL9,FAU,RPL35A,RPL29,RPS20,RPL28,RPS27A,RPLP2,RPL37
GO:MF	proton-transporting ATP synthase activity, rotational mechanism	GO:0046933	TRUE	0.00579831	2.2367	17	68	3	25063	ATP5E,ATP5J2,ATP5D
GO:MF	proton channel activity	GO:0015252	FALSE	0.0170252	1.76891	24	68	3	25063	ATP5E,ATP5J2,ATP5D
GO:BP	oxidative phosphorylation	GO:0006119	TRUE	7.3812e-24	23.1319	146	73	19	26944	ATP5E,NDUFA13,UQCRQ,NDUFV3,ATP5J2,UQCR11,NDUFC1,NDUFB11,NDUFB9,UQCR10,COX7C,COX7A2,NDUFA2,COX4I1,PARK7,COX6C,ATP5D,NDUFA1,NDUFA5
GO:BP	aerobic respiration	GO:0009060	FALSE	4.49472e-21	20.3473	202	73	19	26944	ATP5E,NDUFA13,UQCRQ,NDUFV3,ATP5J2,UQCR11,NDUFC1,NDUFB11,NDUFB9,UQCR10,COX7C,COX7A2,NDUFA2,COX4I1,PARK7,COX6C,ATP5D,NDUFA1,NDUFA5
GO:BP	cellular respiration	GO:0045333	FALSE	7.96361e-19	18.0989	264	73	19	26944	ATP5E,NDUFA13,UQCRQ,NDUFV3,ATP5J2,UQCR11,NDUFC1,NDUFB11,NDUFB9,UQCR10,COX7C,COX7A2,NDUFA2,COX4I1,PARK7,COX6C,ATP5D,NDUFA1,NDUFA5
GO:BP	generation of precursor metabolites and energy	GO:0006091	FALSE	1.99707e-16	15.6996	491	73	21	26944	NDUFA4,GAPDH,ATP5E,NDUFA13,UQCRQ,NDUFV3,ATP5J2,UQCR11,NDUFC1,NDUFB11,NDUFB9,UQCR10,COX7C,COX7A2,NDUFA2,COX4I1,PARK7,COX6C,ATP5D,NDUFA1,NDUFA5
GO:BP	energy derivation by oxidation of organic compounds	GO:0015980	FALSE	2.09444e-16	15.6789	354	73	19	26944	ATP5E,NDUFA13,UQCRQ,NDUFV3,ATP5J2,UQCR11,NDUFC1,NDUFB11,NDUFB9,UQCR10,COX7C,COX7A2,NDUFA2,COX4I1,PARK7,COX6C,ATP5D,NDUFA1,NDUFA5
GO:BP	proton motive force-driven mitochondrial ATP synthesis	GO:0042776	FALSE	3.28456e-14	13.4835	63	73	11	26944	ATP5E,NDUFA13,NDUFV3,ATP5J2,NDUFC1,NDUFB11,NDUFB9,NDUFA2,ATP5D,NDUFA1,NDUFA5
GO:BP	proton motive force-driven ATP synthesis	GO:0015986	FALSE	1.13721e-13	12.9442	70	73	11	26944	ATP5E,NDUFA13,NDUFV3,ATP5J2,NDUFC1,NDUFB11,NDUFB9,NDUFA2,ATP5D,NDUFA1,NDUFA5
GO:BP	organonitrogen compound biosynthetic process	GO:1901566	TRUE	3.90098e-12	11.4088	1707	73	28	26944	GAPDH,ATP5E,RPL41,MRPS21,RPS2,NDUFA13,RPL21,RPL9,NDUFV3,ATP5J2,NDUFC1,NDUFB11,NDUFB9,FAU,RPL35A,ATPIF1,RPL29,RPS20,RPL28,NDUFA2,RPS27A,RPLP2,PARK7,ATP5D,RPL37,ACSS2,NDUFA1,NDUFA5
GO:BP	ATP biosynthetic process	GO:0006754	FALSE	8.75002e-12	11.058	102	73	11	26944	ATP5E,NDUFA13,NDUFV3,ATP5J2,NDUFC1,NDUFB11,NDUFB9,NDUFA2,ATP5D,NDUFA1,NDUFA5
GO:BP	purine ribonucleoside triphosphate biosynthetic process	GO:0009206	FALSE	2.78973e-11	10.5544	113	73	11	26944	ATP5E,NDUFA13,NDUFV3,ATP5J2,NDUFC1,NDUFB11,NDUFB9,NDUFA2,ATP5D,NDUFA1,NDUFA5
GO:BP	purine nucleoside triphosphate biosynthetic process	GO:0009145	FALSE	3.08114e-11	10.5113	114	73	11	26944	ATP5E,NDUFA13,NDUFV3,ATP5J2,NDUFC1,NDUFB11,NDUFB9,NDUFA2,ATP5D,NDUFA1,NDUFA5
GO:BP	cytoplasmic translation	GO:0002181	FALSE	3.32299e-11	10.4785	158	73	12	26944	RPL41,RPS2,RPL21,RPL9,FAU,RPL35A,RPL29,RPS20,RPL28,RPS27A,RPLP2,RPL37
GO:BP	ribonucleoside triphosphate biosynthetic process	GO:0009201	FALSE	4.99516e-11	10.3015	119	73	11	26944	ATP5E,NDUFA13,NDUFV3,ATP5J2,NDUFC1,NDUFB11,NDUFB9,NDUFA2,ATP5D,NDUFA1,NDUFA5
GO:BP	nucleoside triphosphate biosynthetic process	GO:0009142	FALSE	9.48433e-11	10.023	126	73	11	26944	ATP5E,NDUFA13,NDUFV3,ATP5J2,NDUFC1,NDUFB11,NDUFB9,NDUFA2,ATP5D,NDUFA1,NDUFA5
GO:BP	ATP metabolic process	GO:0046034	FALSE	1.13351e-10	9.94557	230	73	13	26944	GAPDH,ATP5E,NDUFA13,NDUFV3,ATP5J2,NDUFC1,NDUFB11,NDUFB9,ATPIF1,NDUFA2,ATP5D,NDUFA1,NDUFA5
GO:BP	electron transport chain	GO:0022900	FALSE	2.04969e-10	9.68831	135	73	11	26944	UQCRQ,NDUFV3,UQCR11,NDUFB9,UQCR10,COX7C,COX7A2,NDUFA2,COX4I1,PARK7,NDUFA5
GO:BP	purine ribonucleoside triphosphate metabolic process	GO:0009205	FALSE	4.05058e-10	9.39248	254	73	13	26944	GAPDH,ATP5E,NDUFA13,NDUFV3,ATP5J2,NDUFC1,NDUFB11,NDUFB9,ATPIF1,NDUFA2,ATP5D,NDUFA1,NDUFA5
GO:BP	nucleobase-containing small molecule metabolic process	GO:0055086	FALSE	4.07523e-10	9.38985	674	73	18	26944	GAPDH,ATP5E,TTR,NDUFA13,NDUFV3,ATP5J2,NDUFC1,NDUFB11,NDUFB9,ATPIF1,NDUFA2,PRDX5,PARK7,ATP5D,ACSS2,CES1D,NDUFA1,NDUFA5
GO:BP	purine-containing compound metabolic process	GO:0072521	FALSE	5.18907e-10	9.28491	583	73	17	26944	GAPDH,ATP5E,TTR,NDUFA13,NDUFV3,ATP5J2,NDUFC1,NDUFB11,NDUFB9,ATPIF1,NDUFA2,PRDX5,ATP5D,ACSS2,CES1D,NDUFA1,NDUFA5
GO:BP	ribonucleoside triphosphate metabolic process	GO:0009199	FALSE	6.0196e-10	9.22043	262	73	13	26944	GAPDH,ATP5E,NDUFA13,NDUFV3,ATP5J2,NDUFC1,NDUFB11,NDUFB9,ATPIF1,NDUFA2,ATP5D,NDUFA1,NDUFA5
GO:BP	purine nucleoside triphosphate metabolic process	GO:0009144	FALSE	6.0196e-10	9.22043	262	73	13	26944	GAPDH,ATP5E,NDUFA13,NDUFV3,ATP5J2,NDUFC1,NDUFB11,NDUFB9,ATPIF1,NDUFA2,ATP5D,NDUFA1,NDUFA5
GO:BP	nucleotide metabolic process	GO:0009117	FALSE	9.40198e-10	9.02678	605	73	17	26944	GAPDH,ATP5E,NDUFA13,NDUFV3,ATP5J2,NDUFC1,NDUFB11,NDUFB9,ATPIF1,NDUFA2,PRDX5,PARK7,ATP5D,ACSS2,CES1D,NDUFA1,NDUFA5
GO:BP	purine ribonucleotide biosynthetic process	GO:0009152	FALSE	9.53063e-10	9.02088	209	73	12	26944	ATP5E,NDUFA13,NDUFV3,ATP5J2,NDUFC1,NDUFB11,NDUFB9,NDUFA2,ATP5D,ACSS2,NDUFA1,NDUFA5
GO:BP	respiratory electron transport chain	GO:0022904	FALSE	1.05789e-09	8.97556	111	73	10	26944	UQCRQ,NDUFV3,UQCR11,NDUFB9,UQCR10,COX7C,COX7A2,COX4I1,PARK7,NDUFA5
GO:BP	nucleoside phosphate metabolic process	GO:0006753	FALSE	1.19091e-09	8.92412	614	73	17	26944	GAPDH,ATP5E,NDUFA13,NDUFV3,ATP5J2,NDUFC1,NDUFB11,NDUFB9,ATPIF1,NDUFA2,PRDX5,PARK7,ATP5D,ACSS2,CES1D,NDUFA1,NDUFA5
GO:BP	organonitrogen compound metabolic process	GO:1901564	FALSE	1.33435e-09	8.87473	5744	73	44	26944	NAPSA,GAPDH,ATP5E,RPL41,MRPS21,TTR,RPS2,NDUFA13,RPL21,RPL9,MEP1A,NDUFV3,ATP5J2,NDUFC1,NDUFB11,NDUFB9,HSPE1,FAU,ARPP19,RPL35A,PCK1,ATPIF1,ZMYND10,COPS9,RPL29,RPS20,HINT2,RPL28,NDUFA2,SPINK1,RPS27A,RPLP2,ANAPC13,PRDX5,PARK7,ELOB,ATP5D,RPL37,ACSS2,CES1D,FKBP2,NDUFA1,FAH,NDUFA5
GO:BP	nucleoside triphosphate metabolic process	GO:0009141	FALSE	1.34045e-09	8.87275	279	73	13	26944	GAPDH,ATP5E,NDUFA13,NDUFV3,ATP5J2,NDUFC1,NDUFB11,NDUFB9,ATPIF1,NDUFA2,ATP5D,NDUFA1,NDUFA5
GO:BP	small molecule metabolic process	GO:0044281	TRUE	1.66346e-09	8.77899	1836	73	26	26944	GAPDH,ATP5E,TTR,NDUFA13,NDUFV3,UGT2B38,ATP5J2,NDUFC1,NDUFB11,NDUFB9,EPHX2,ARPP19,PCK1,ATPIF1,NDUFA2,ECI3,PRDX5,PARK7,KHK,ACADS,ATP5D,ACSS2,CES1D,NDUFA1,FAH,NDUFA5
GO:BP	ribonucleotide biosynthetic process	GO:0009260	FALSE	2.16856e-09	8.66383	224	73	12	26944	ATP5E,NDUFA13,NDUFV3,ATP5J2,NDUFC1,NDUFB11,NDUFB9,NDUFA2,ATP5D,ACSS2,NDUFA1,NDUFA5
GO:BP	mitochondrial ATP synthesis coupled electron transport	GO:0042775	FALSE	2.39528e-09	8.62064	81	73	9	26944	UQCRQ,NDUFV3,UQCR11,NDUFB9,UQCR10,COX7C,COX7A2,COX4I1,PARK7
GO:BP	purine nucleotide metabolic process	GO:0006163	FALSE	2.91942e-09	8.5347	549	73	16	26944	GAPDH,ATP5E,NDUFA13,NDUFV3,ATP5J2,NDUFC1,NDUFB11,NDUFB9,ATPIF1,NDUFA2,PRDX5,ATP5D,ACSS2,CES1D,NDUFA1,NDUFA5
GO:BP	ribose phosphate biosynthetic process	GO:0046390	FALSE	2.96418e-09	8.5281	230	73	12	26944	ATP5E,NDUFA13,NDUFV3,ATP5J2,NDUFC1,NDUFB11,NDUFB9,NDUFA2,ATP5D,ACSS2,NDUFA1,NDUFA5
GO:BP	ATP synthesis coupled electron transport	GO:0042773	FALSE	3.00492e-09	8.52217	83	73	9	26944	UQCRQ,NDUFV3,UQCR11,NDUFB9,UQCR10,COX7C,COX7A2,COX4I1,PARK7
GO:BP	purine ribonucleotide metabolic process	GO:0009150	FALSE	3.46017e-09	8.4609	462	73	15	26944	GAPDH,ATP5E,NDUFA13,NDUFV3,ATP5J2,NDUFC1,NDUFB11,NDUFB9,ATPIF1,NDUFA2,ATP5D,ACSS2,CES1D,NDUFA1,NDUFA5
GO:BP	purine nucleotide biosynthetic process	GO:0006164	FALSE	4.89713e-09	8.31006	240	73	12	26944	ATP5E,NDUFA13,NDUFV3,ATP5J2,NDUFC1,NDUFB11,NDUFB9,NDUFA2,ATP5D,ACSS2,NDUFA1,NDUFA5
GO:BP	ribonucleotide metabolic process	GO:0009259	FALSE	6.52223e-09	8.1856	483	73	15	26944	GAPDH,ATP5E,NDUFA13,NDUFV3,ATP5J2,NDUFC1,NDUFB11,NDUFB9,ATPIF1,NDUFA2,ATP5D,ACSS2,CES1D,NDUFA1,NDUFA5
GO:BP	purine-containing compound biosynthetic process	GO:0072522	FALSE	7.20272e-09	8.1425	248	73	12	26944	ATP5E,NDUFA13,NDUFV3,ATP5J2,NDUFC1,NDUFB11,NDUFB9,NDUFA2,ATP5D,ACSS2,NDUFA1,NDUFA5
GO:BP	ribose phosphate metabolic process	GO:0019693	FALSE	9.24559e-09	8.03407	495	73	15	26944	GAPDH,ATP5E,NDUFA13,NDUFV3,ATP5J2,NDUFC1,NDUFB11,NDUFB9,ATPIF1,NDUFA2,ATP5D,ACSS2,CES1D,NDUFA1,NDUFA5
GO:BP	nucleotide biosynthetic process	GO:0009165	FALSE	2.74188e-08	7.56195	278	73	12	26944	ATP5E,NDUFA13,NDUFV3,ATP5J2,NDUFC1,NDUFB11,NDUFB9,NDUFA2,ATP5D,ACSS2,NDUFA1,NDUFA5
GO:BP	aerobic electron transport chain	GO:0019646	FALSE	2.88462e-08	7.53991	68	73	8	26944	UQCRQ,UQCR11,NDUFB9,UQCR10,COX7C,COX7A2,COX4I1,PARK7
GO:BP	nucleoside phosphate biosynthetic process	GO:1901293	FALSE	3.10724e-08	7.50762	281	73	12	26944	ATP5E,NDUFA13,NDUFV3,ATP5J2,NDUFC1,NDUFB11,NDUFB9,NDUFA2,ATP5D,ACSS2,NDUFA1,NDUFA5
GO:BP	translation at presynapse	GO:0140236	FALSE	1.90854e-07	6.7193	51	73	7	26944	RPL9,RPL35A,RPL29,RPL28,RPS27A,RPLP2,RPL37
GO:BP	translation at synapse	GO:0140241	FALSE	2.20069e-07	6.65744	52	73	7	26944	RPL9,RPL35A,RPL29,RPL28,RPS27A,RPLP2,RPL37
GO:BP	translation at postsynapse	GO:0140242	FALSE	2.20069e-07	6.65744	52	73	7	26944	RPL9,RPL35A,RPL29,RPL28,RPS27A,RPLP2,RPL37
GO:BP	organophosphate metabolic process	GO:0019637	FALSE	3.66501e-07	6.43592	1017	73	18	26944	GAPDH,ATP5E,NDUFA13,NDUFV3,ATP5J2,NDUFC1,NDUFB11,NDUFB9,PCK1,ATPIF1,NDUFA2,PRDX5,PARK7,ATP5D,ACSS2,CES1D,NDUFA1,NDUFA5
GO:BP	organophosphate biosynthetic process	GO:0090407	FALSE	6.22271e-07	6.20602	558	73	14	26944	GAPDH,ATP5E,NDUFA13,NDUFV3,ATP5J2,NDUFC1,NDUFB11,NDUFB9,PCK1,NDUFA2,ATP5D,ACSS2,NDUFA1,NDUFA5
GO:BP	mitochondrial respiratory chain complex I assembly	GO:0032981	TRUE	7.91806e-07	6.10138	62	73	7	26944	NDUFA13,NDUFC1,NDUFB11,NDUFB9,NDUFA2,NDUFA1,NDUFA5
GO:BP	NADH dehydrogenase complex assembly	GO:0010257	FALSE	7.91806e-07	6.10138	62	73	7	26944	NDUFA13,NDUFC1,NDUFB11,NDUFB9,NDUFA2,NDUFA1,NDUFA5
GO:BP	amide metabolic process	GO:0043603	FALSE	4.25048e-06	5.37156	1186	73	18	26944	GAPDH,RPL41,MRPS21,RPS2,RPL21,RPL9,MEP1A,FAU,RPL35A,RPL29,RPS20,RPL28,RPS27A,RPLP2,PARK7,RPL37,ACSS2,CES1D
GO:BP	carbohydrate derivative biosynthetic process	GO:1901137	FALSE	4.28496e-06	5.36805	648	73	14	26944	GAPDH,ATP5E,NDUFA13,NDUFV3,ATP5J2,NDUFC1,NDUFB11,NDUFB9,PCK1,NDUFA2,ATP5D,ACSS2,NDUFA1,NDUFA5
GO:BP	peptide metabolic process	GO:0006518	FALSE	5.12569e-06	5.29025	912	73	16	26944	GAPDH,RPL41,MRPS21,RPS2,RPL21,RPL9,MEP1A,FAU,RPL35A,RPL29,RPS20,RPL28,RPS27A,RPLP2,PARK7,RPL37
GO:BP	translation	GO:0006412	FALSE	1.6938e-05	4.77114	722	73	14	26944	GAPDH,RPL41,MRPS21,RPS2,RPL21,RPL9,FAU,RPL35A,RPL29,RPS20,RPL28,RPS27A,RPLP2,RPL37
GO:BP	amide biosynthetic process	GO:0043604	FALSE	2.14594e-05	4.66838	868	73	15	26944	GAPDH,RPL41,MRPS21,RPS2,RPL21,RPL9,FAU,RPL35A,RPL29,RPS20,RPL28,RPS27A,RPLP2,RPL37,ACSS2
GO:BP	peptide biosynthetic process	GO:0043043	FALSE	2.5571e-05	4.59225	746	73	14	26944	GAPDH,RPL41,MRPS21,RPS2,RPL21,RPL9,FAU,RPL35A,RPL29,RPS20,RPL28,RPS27A,RPLP2,RPL37
GO:BP	mitochondrial respiratory chain complex assembly	GO:0033108	FALSE	2.72867e-05	4.56405	102	73	7	26944	NDUFA13,NDUFC1,NDUFB11,NDUFB9,NDUFA2,NDUFA1,NDUFA5
GO:BP	mitochondrion organization	GO:0007005	FALSE	2.97286e-05	4.52683	514	73	12	26944	NDUFA13,NDUFC1,NDUFB11,NDUFB9,ATPIF1,COX7A2,NDUFA2,TIMM13,PARK7,ATP5D,NDUFA1,NDUFA5
GO:BP	carbohydrate derivative metabolic process	GO:1901135	FALSE	6.46756e-05	4.18926	1092	73	16	26944	GAPDH,ATP5E,NDUFA13,NDUFV3,ATP5J2,NDUFC1,NDUFB11,NDUFB9,PCK1,ATPIF1,NDUFA2,ATP5D,ACSS2,CES1D,NDUFA1,NDUFA5
GO:BP	short-chain fatty acid metabolic process	GO:0046459	TRUE	0.000150364	3.82286	15	73	4	26944	PCK1,ACADS,ACSS2,CES1D
GO:BP	phosphate-containing compound metabolic process	GO:0006796	FALSE	0.000578591	3.23763	2428	73	22	26944	GAPDH,ATP5E,NDUFA13,NDUFV3,ATP5J2,NDUFC1,NDUFB11,NDUFB9,EPHX2,ARPP19,PCK1,ATPIF1,NDUFA2,SPINK1,PRDX5,PARK7,KHK,ATP5D,ACSS2,CES1D,NDUFA1,NDUFA5
GO:BP	phosphorus metabolic process	GO:0006793	FALSE	0.000676384	3.16981	2450	73	22	26944	GAPDH,ATP5E,NDUFA13,NDUFV3,ATP5J2,NDUFC1,NDUFB11,NDUFB9,EPHX2,ARPP19,PCK1,ATPIF1,NDUFA2,SPINK1,PRDX5,PARK7,KHK,ATP5D,ACSS2,CES1D,NDUFA1,NDUFA5
GO:BP	short-chain fatty acid catabolic process	GO:0019626	FALSE	0.000862208	3.06439	6	73	3	26944	PCK1,ACADS,CES1D
GO:BP	metabolic process	GO:0008152	FALSE	0.00196111	2.7075	14364	73	59	26944	NAPSA,NDUFA4,GAPDH,ATP5E,RPL41,MRPS21,TTR,RPS2,NDUFA13,RPL21,RPL9,MEP1A,UQCRQ,NDUFV3,UGT2B38,ATP5J2,UQCR11,NDUFC1,NDUFB11,NDUFB9,HSPE1,FAU,EPHX2,ARPP19,UQCR10,RPL35A,PCK1,ATPIF1,ZMYND10,COPS9,RPL29,COX7C,RPS20,HINT2,COX7A2,RPL28,NDUFA2,COX4I1,ECI3,SPINK1,RPS27A,RPLP2,ANAPC13,PRDX5,PARK7,KHK,ACADS,COX6C,ELOB,SLC3A1,ATP5D,RPL37,ACSS2,GCHFR,CES1D,FKBP2,NDUFA1,FAH,NDUFA5
GO:BP	cellular nitrogen compound biosynthetic process	GO:0044271	FALSE	0.00428293	2.36826	4715	73	30	26944	GAPDH,ATP5E,RPL41,MRPS21,RPS2,NDUFA13,RPL21,RPL9,NDUFV3,ATP5J2,NDUFC1,NDUFB11,NDUFB9,FAU,RPL35A,ATPIF1,RPL29,RPS20,RPL28,NDUFA2,RPS27A,RPLP2,PRDX5,PARK7,ELOB,ATP5D,RPL37,ACSS2,NDUFA1,NDUFA5
GO:BP	proton transmembrane transport	GO:1902600	TRUE	0.00472327	2.32576	138	73	6	26944	FXYD2,NDUFA4,ATP5E,ATP5J2,PARK7,ATP5D
GO:BP	protein metabolic process	GO:0019538	FALSE	0.013144	1.88127	4698	73	29	26944	NAPSA,GAPDH,RPL41,MRPS21,RPS2,NDUFA13,RPL21,RPL9,MEP1A,HSPE1,FAU,ARPP19,RPL35A,PCK1,ATPIF1,ZMYND10,COPS9,RPL29,RPS20,HINT2,RPL28,SPINK1,RPS27A,RPLP2,ANAPC13,PARK7,ELOB,RPL37,FKBP2
GO:BP	cellular metabolic process	GO:0044237	FALSE	0.0134109	1.87254	12956	73	54	26944	NDUFA4,GAPDH,ATP5E,RPL41,MRPS21,TTR,RPS2,NDUFA13,RPL21,RPL9,MEP1A,UQCRQ,NDUFV3,UGT2B38,ATP5J2,UQCR11,NDUFC1,NDUFB11,NDUFB9,HSPE1,FAU,EPHX2,ARPP19,UQCR10,RPL35A,PCK1,ATPIF1,ZMYND10,RPL29,COX7C,RPS20,COX7A2,RPL28,NDUFA2,COX4I1,ECI3,SPINK1,RPS27A,RPLP2,PRDX5,PARK7,KHK,ACADS,COX6C,ELOB,SLC3A1,ATP5D,RPL37,ACSS2,CES1D,FKBP2,NDUFA1,FAH,NDUFA5
GO:BP	mitochondrial electron transport, ubiquinol to cytochrome c	GO:0006122	FALSE	0.0154494	1.81109	14	73	3	26944	UQCRQ,UQCR11,UQCR10
GO:BP	monocarboxylic acid metabolic process	GO:0032787	TRUE	0.0419256	1.37752	699	73	10	26944	GAPDH,UGT2B38,EPHX2,PCK1,ECI3,PARK7,ACADS,ACSS2,CES1D,FAH
GO:CC	cell junction	GO:0030054	TRUE	1.15498e-25	24.9374	2260	173	67	26995	DEFB29,NDUFA4,RPL41,NDUFA13,RPL9,NDUFC1,TMEM213,NDUFB9,HSPE1,FAU,EPHX2,CRYZL2,RPL29,COX7A2,NDUFA2,CCDC107,TIMM13,RPS27A,RPLP2,PRDX5,ACADS,COX6C,ELOB,RPL37,GCHFR,MIEN1,CES1D,GUCA2B,NDUFA5
GO:CC	cell periphery	GO:0071944	FALSE	3.18328e-20	19.4971	6862	173	105	26995	DEFB29,NDUFA4,ATP5E,RPL41,TTR,NDUFA13,RPL9,NDUFV3,UGT2B38,AI314278,TMEM213,NDUFB11,NDUFB9,EPHX2,ARPP19,UQCR10,RPL35A,PCK1,CRYZL2,ATPIF1,ZMYND10,COPS9,RPL29,COX7A2,NDUFA2,COX4I1,ECI3,LAMTOR4,CCDC107,RPS27A,RPLP2,PARK7,ACADS,COX6C,SLC3A1,ATP5D,RPL37,ACSS2,SERF2,MIEN1,CES1D,GUCA2B,FKBP2,FAH,NDUFA5
GO:CC	anchoring junction	GO:0070161	FALSE	3e-18	17.5229	729	173	35	26995	DEFB29,NDUFA4,RPL41,NDUFA13,HSPE1,EPHX2,CRYZL2,RPL29,NDUFA2,RPLP2,PRDX5,ACADS,COX6C,RPL37,GCHFR,MIEN1,CES1D,GUCA2B,NDUFA5
GO:CC	cell surface	GO:0009986	TRUE	3.80831e-15	14.4193	1037	173	37	26995	NDUFA4,RPL41,NDUFV3,NDUFB11,FAU,EPHX2,ARPP19,UQCR10,PCK1,ZMYND10,COPS9,RPL29,NDUFA2,LAMTOR4
GO:CC	cell projection	GO:0042995	FALSE	8.96225e-14	13.0476	2564	173	55	26995	DEFB29,NDUFA4,MRPS21,TTR,NDUFA13,RPL9,NDUFC1,TMEM213,NDUFB11,NDUFB9,EPHX2,CRYZL2,ATPIF1,RPL29,NDUFA2,CCDC107,RPS27A,RPLP2,PRDX5,ACADS,COX6C,ATP5D,MIEN1,CES1D,NDUFA5
GO:CC	cell-cell junction	GO:0005911	FALSE	4.21799e-13	12.3749	539	173	26	26995	DEFB29,NDUFA4,RPL41,NDUFA13,HSPE1,CRYZL2,RPL29,RPLP2,ACADS,COX6C,RPL37,GCHFR,MIEN1,CES1D,NDUFA5
GO:CC	plasma membrane	GO:0005886	FALSE	5.73822e-13	12.2412	6367	173	89	26995	DEFB29,NDUFA4,ATP5E,RPL41,TTR,NDUFA13,RPL9,UGT2B38,TMEM213,NDUFB11,NDUFB9,EPHX2,ARPP19,UQCR10,RPL35A,PCK1,CRYZL2,ATPIF1,ZMYND10,COPS9,RPL29,NDUFA2,LAMTOR4,CCDC107,RPS27A,RPLP2,PARK7,ACADS,COX6C,SLC3A1,ATP5D,RPL37,ACSS2,MIEN1,CES1D,GUCA2B,NDUFA5
GO:CC	cytoplasm	GO:0005737	FALSE	4.38221e-12	11.3583	11561	173	124	26995	DEFB29,FXYD2,NDUFA4,RPL41,MRPS21,TTR,RPS2,NDUFA13,RPL9,UQCRQ,NDUFV3,ATP5J2,UQCR11,NDUFC1,NDUFB11,NDUFB9,HSPE1,FAU,EPHX2,ARPP19,PCK1,ATPIF1,RPL29,COX7C,RPS20,D8ERTD738E,HINT2,COX7A2,NDUFA2,ECI3,LAMTOR4,CCDC107,TIMM13,RPS27A,RPLP2,ANAPC13,PRDX5,PARK7,KHK,ACADS,COX6C,SLC3A1,ATP5D,RPL37,MIEN1,CES1D,GUCA2B,FAH,NDUFA5,NENF
GO:CC	plasma membrane bounded cell projection	GO:0120025	FALSE	6.19477e-12	11.208	2460	173	51	26995	DEFB29,NDUFA4,MRPS21,TTR,NDUFA13,RPL9,NDUFC1,TMEM213,NDUFB11,NDUFB9,EPHX2,ATPIF1,RPL29,NDUFA2,CCDC107,RPS27A,RPLP2,ACADS,COX6C,ATP5D,MIEN1,CES1D,NDUFA5
GO:CC	cell leading edge	GO:0031252	FALSE	7.19856e-12	11.1428	453	173	23	26995	DEFB29,NDUFA4,MRPS21,EPHX2,RPL29,HINT2,NDUFA2,ACADS,COX6C,GCHFR,MIEN1,CES1D
GO:CC	synapse	GO:0045202	FALSE	1.09398e-11	10.961	1641	173	41	26995	NDUFA4,RPL9,NDUFC1,TMEM213,NDUFB9,FAU,COX7A2,CCDC107,TIMM13,RPS27A,RPLP2,ACADS,ELOB,NDUFA5
GO:CC	membrane	GO:0016020	FALSE	5.76846e-11	10.2389	10191	173	113	26995	DEFB29,NDUFA4,ATP5E,RPL41,TTR,RPS2,NDUFA13,RPL9,NDUFV3,UGT2B38,UQCR11,NDUFC1,TMEM213,NDUFB11,NDUFB9,HSPE1,EPHX2,ARPP19,UQCR10,RPL35A,PCK1,CRYZL2,ATPIF1,ZMYND10,COPS9,RPL29,HINT2,NDUFA2,LAMTOR4,CCDC107,RPS27A,RPLP2,ANAPC13,PARK7,ACADS,COX6C,SLC3A1,ATP5D,RPL37,ACSS2,GCHFR,MIEN1,CES1D,GUCA2B,FAH,NDUFA5
GO:CC	cortical actin cytoskeleton	GO:0030864	FALSE	6.27665e-11	10.2023	82	173	12	26995	NDUFA13,RPL9,ACADS,MIEN1,NDUFA5
GO:CC	actin cytoskeleton	GO:0015629	FALSE	5.42891e-10	9.26529	503	173	22	26995	MRPS21,TTR,NDUFA13,RPL9,RPLP2,PRDX5,ACADS,COX6C,RPL37,MIEN1,GUCA2B,NDUFA5
GO:CC	cellular anatomical entity	GO:0110165	FALSE	7.07921e-10	9.15002	22653	173	172	26995	NAPSA,DEFB29,FXYD2,NDUFA4,ATP5E,RPL41,MRPS21,TTR,RPS2,NDUFA13,RPL9,MEP1A,UQCRQ,NDUFV3,UGT2B38,ATP5J2,UQCR11,NDUFC1,AI314278,TMEM213,NDUFB11,NDUFB9,HSPE1,FAU,EPHX2,ARPP19,UQCR10,RPL35A,PCK1,CRYZL2,ATPIF1,ZMYND10,COPS9,RPL29,COX7C,FTH1,RPS20,D8ERTD738E,HINT2,COX7A2,RPL28,NDUFA2,COX4I1,SLC5A8,ECI3,SPINK1,LAMTOR4,CCDC107,CALML4,TIMM13,RPS27A,RPLP2,ANAPC13,PRDX5,PARK7,SLC22A7,KHK,ACADS,COX6C,ELOB,SLC3…
GO:CC	membrane raft	GO:0045121	FALSE	1.2829e-09	8.89181	324	173	18	26995	DEFB29,NDUFA4,EPHX2,RPL29,RPL37
GO:CC	membrane microdomain	GO:0098857	FALSE	1.35069e-09	8.86944	325	173	18	26995	DEFB29,NDUFA4,EPHX2,RPL29,RPL37
GO:CC	plasma membrane region	GO:0098590	FALSE	1.37162e-09	8.86277	1408	173	35	26995	DEFB29,NDUFA4,TTR,UGT2B38,TMEM213,NDUFB11,EPHX2,RPL29,NDUFA2,COX6C,SLC3A1,CES1D,GUCA2B
GO:CC	extracellular region	GO:0005576	FALSE	1.66966e-09	8.77737	2554	173	48	26995	NAPSA,DEFB29,NDUFA4,ATP5E,RPL41,MEP1A,NDUFV3,AI314278,FAU,ARPP19,UQCR10,PCK1,ZMYND10,RPL29,COX7C,FTH1,COX7A2,RPL28,COX4I1,ECI3,SPINK1,CALML4,ANAPC13,ATP5D,RPL37,SERF2,MIEN1,FKBP2,FAH
GO:CC	lamellipodium	GO:0030027	FALSE	2.47827e-09	8.60585	210	173	15	26995	DEFB29,NDUFA4,MRPS21,EPHX2,RPL29,NDUFA2,COX6C,MIEN1,CES1D
GO:CC	cell cortex	GO:0005938	FALSE	2.7266e-09	8.56438	339	173	18	26995	TTR,NDUFA13,RPL9,NDUFB9,ECI3,ACADS,MIEN1,NDUFA5
GO:CC	cortical cytoskeleton	GO:0030863	FALSE	3.15472e-09	8.50104	113	173	12	26995	NDUFA13,RPL9,ACADS,MIEN1,NDUFA5
GO:CC	actin-based cell projection	GO:0098858	FALSE	3.12419e-08	7.50526	251	173	15	26995	DEFB29,NDUFA4,TTR,NDUFB9,EPHX2,NDUFA2,ATP5D,CES1D
GO:CC	basement membrane	GO:0005604	TRUE	4.15083e-08	7.38186	109	173	11	26995	NDUFA4,RPL41,AI314278,CRYZL2,SERF2,FKBP2,FAH
GO:CC	cytoskeleton	GO:0005856	FALSE	9.43627e-08	7.0252	2373	173	43	26995	DEFB29,NDUFA4,MRPS21,TTR,NDUFA13,RPL9,ATP5J2,CCDC107,RPS27A,RPLP2,PRDX5,ACADS,COX6C,RPL37,MIEN1,GUCA2B,NDUFA5
GO:CC	focal adhesion	GO:0005925	FALSE	9.7435e-08	7.01128	188	173	13	26995	NDUFA4,NDUFA13,CRYZL2,NDUFA2,PRDX5,ACADS,MIEN1,GUCA2B
GO:CC	collagen-containing extracellular matrix	GO:0062023	FALSE	1.05004e-07	6.97879	371	173	17	26995	NDUFA4,RPL41,NDUFV3,AI314278,CRYZL2,COX7A2,COX4I1,LAMTOR4,SERF2,FKBP2,FAH
GO:CC	somatodendritic compartment	GO:0036477	FALSE	1.64475e-07	6.7839	1103	173	28	26995	RPL9,NDUFC1,TMEM213,NDUFB9,ATPIF1,COX7A2,CCDC107,RPS27A,RPLP2,ANAPC13,ACADS
GO:CC	cell-substrate junction	GO:0030055	FALSE	1.96683e-07	6.70623	199	173	13	26995	NDUFA4,NDUFA13,CRYZL2,NDUFA2,PRDX5,ACADS,MIEN1,GUCA2B
GO:CC	apical part of cell	GO:0045177	FALSE	2.26186e-07	6.64553	562	173	20	26995	DEFB29,TTR,UGT2B38,TMEM213,NDUFB11,FAU,EPHX2,RPL29,ATP5D,CES1D,GUCA2B
GO:CC	supramolecular polymer	GO:0099081	FALSE	3.66729e-07	6.43565	1066	173	27	26995	NDUFA4,MRPS21,NDUFA13,RPL9,ATP5J2,AI314278,CCDC107,RPLP2,ACADS,RPL37,MIEN1,NDUFA5
GO:CC	postsynapse	GO:0098794	FALSE	3.86617e-07	6.41272	847	173	24	26995	NDUFA4,RPL9,NDUFC1,TMEM213,NDUFB9,FAU,RPLP2,ACADS,NDUFA5
GO:CC	actin cap	GO:0030478	FALSE	5.57956e-07	6.2534	4	173	4	26995	RPL9,MIEN1
GO:CC	side of membrane	GO:0098552	FALSE	7.23391e-07	6.14063	803	173	23	26995	NDUFA4,NDUFB11,EPHX2,ARPP19,UQCR10,PCK1,NDUFA2,LAMTOR4,RPS27A
GO:CC	external side of plasma membrane	GO:0009897	FALSE	9.45305e-07	6.02443	487	173	18	26995	NDUFA4,NDUFB11,EPHX2,ARPP19,UQCR10,PCK1,NDUFA2
GO:CC	glutamatergic synapse	GO:0098978	FALSE	9.46152e-07	6.02404	611	173	20	26995	NDUFA4,RPL9,TMEM213,NDUFB9,FAU,RPLP2,ACADS,NDUFA5
GO:CC	filopodium	GO:0030175	FALSE	1.18094e-06	5.92777	114	173	10	26995	DEFB29,NDUFA4,EPHX2,NDUFA2,ATP5D,CES1D
GO:CC	extracellular matrix	GO:0031012	FALSE	1.38209e-06	5.85946	499	173	18	26995	NDUFA4,RPL41,NDUFV3,AI314278,CRYZL2,COX7A2,COX4I1,ECI3,LAMTOR4,SERF2,FKBP2,FAH
GO:CC	external encapsulating structure	GO:0030312	FALSE	1.47085e-06	5.83243	501	173	18	26995	NDUFA4,RPL41,NDUFV3,AI314278,CRYZL2,COX7A2,COX4I1,ECI3,LAMTOR4,SERF2,FKBP2,FAH
GO:CC	supramolecular fiber	GO:0099512	FALSE	1.47548e-06	5.83107	1059	173	26	26995	NDUFA4,MRPS21,NDUFA13,RPL9,ATP5J2,CCDC107,RPLP2,ACADS,RPL37,MIEN1,NDUFA5
GO:CC	extracellular space	GO:0005615	FALSE	1.73732e-06	5.76012	1836	173	35	26995	DEFB29,NDUFA4,RPL41,MEP1A,NDUFV3,AI314278,FAU,ARPP19,UQCR10,PCK1,COX7C,FTH1,COX7A2,RPL28,COX4I1,ECI3,SPINK1,CALML4,ATP5D,RPL37,SERF2,MIEN1,FAH
GO:CC	supramolecular complex	GO:0099080	FALSE	2.83047e-06	5.54814	1424	173	30	26995	NDUFA4,MRPS21,NDUFA13,RPL9,ATP5J2,AI314278,CCDC107,RPLP2,ACADS,RPL37,MIEN1,NDUFA5
GO:CC	neuron projection	GO:0043005	FALSE	3.52502e-06	5.45284	1525	173	31	26995	NDUFA4,TTR,NDUFA13,RPL9,NDUFC1,TMEM213,NDUFB9,ATPIF1,CCDC107,RPS27A,RPLP2,ACADS,NDUFA5
GO:CC	perinuclear region of cytoplasm	GO:0048471	FALSE	5.28662e-06	5.27682	819	173	22	26995	NDUFA13,NDUFC1,NDUFB9,ECI3,MIEN1,CES1D,GUCA2B
GO:CC	dendrite	GO:0030425	FALSE	1.1842e-05	4.92658	783	173	21	26995	RPL9,NDUFC1,TMEM213,NDUFB9,ATPIF1,CCDC107,RPS27A,RPLP2,ACADS
GO:CC	dendritic tree	GO:0097447	FALSE	1.2366e-05	4.90777	785	173	21	26995	RPL9,NDUFC1,TMEM213,NDUFB9,ATPIF1,CCDC107,RPS27A,RPLP2,ACADS
GO:CC	microvillus	GO:0005902	FALSE	1.58149e-05	4.80093	112	173	9	26995	DEFB29,NDUFB9,EPHX2,NDUFA2
GO:CC	myelin sheath	GO:0043209	TRUE	2.81081e-05	4.55117	202	173	11	26995	ATPIF1,CCDC107,ACSS2,MIEN1,NDUFA5
GO:CC	cell body	GO:0044297	FALSE	3.09775e-05	4.50895	829	173	21	26995	DEFB29,RPL9,NDUFC1,COX7A2,CCDC107,RPS27A,RPLP2,ANAPC13
GO:CC	cell projection membrane	GO:0031253	FALSE	4.60056e-05	4.33719	371	173	14	26995	DEFB29,NDUFB11,EPHX2,RPL29,NDUFA2
GO:CC	endomembrane system	GO:0012505	FALSE	4.82253e-05	4.31673	4287	173	55	26995	RPL41,TTR,RPS2,NDUFV3,UQCR11,NDUFB9,HSPE1,FAU,ARPP19,PCK1,ATPIF1,HINT2,COX7A2,ECI3,LAMTOR4,RPS27A,RPLP2,ANAPC13,PARK7,ACADS,SLC3A1,ATP5D,GUCA2B,FAH
GO:CC	dendritic spine	GO:0043197	FALSE	8.34531e-05	4.07856	225	173	11	26995	RPL9,NDUFC1,TMEM213,NDUFB9,RPLP2,ACADS
GO:CC	ruffle	GO:0001726	FALSE	0.000102028	3.99128	182	173	10	26995	DEFB29,MRPS21,EPHX2,NDUFA2,ACADS,MIEN1
GO:CC	neuron spine	GO:0044309	FALSE	0.000103959	3.98314	230	173	11	26995	RPL9,NDUFC1,TMEM213,NDUFB9,RPLP2,ACADS
GO:CC	apical plasma membrane	GO:0016324	FALSE	0.000108787	3.96342	461	173	15	26995	DEFB29,TTR,UGT2B38,TMEM213,NDUFB11,EPHX2,RPL29,CES1D,GUCA2B
GO:CC	contractile fiber	GO:0043292	FALSE	0.000257027	3.59002	252	173	11	26995	NDUFA4,MRPS21,NDUFA13,RPLP2,ACADS,RPL37,NDUFA5
GO:CC	vesicle	GO:0031982	FALSE	0.000577029	3.2388	2228	173	34	26995	DEFB29,RPL41,UQCR11,NDUFB11,FAU,EPHX2,ARPP19,PCK1,RPL29,COX7A2,RPS27A,ACADS,ATP5D,RPL37,MIEN1
GO:CC	cytoplasmic vesicle	GO:0031410	FALSE	0.0010129	2.99443	2077	173	32	26995	RPL41,UQCR11,NDUFB11,FAU,EPHX2,ARPP19,PCK1,RPL29,COX7A2,RPS27A,ACADS,ATP5D,MIEN1
GO:CC	intracellular vesicle	GO:0097708	FALSE	0.00105468	2.97688	2081	173	32	26995	RPL41,UQCR11,NDUFB11,FAU,EPHX2,ARPP19,PCK1,RPL29,COX7A2,RPS27A,ACADS,ATP5D,MIEN1
GO:CC	podosome	GO:0002102	FALSE	0.00128976	2.88949	37	173	5	26995	PRDX5,MIEN1
GO:CC	myofibril	GO:0030016	FALSE	0.00135089	2.86938	242	173	10	26995	NDUFA4,MRPS21,NDUFA13,RPLP2,ACADS,RPL37,NDUFA5
GO:CC	basal plasma membrane	GO:0009925	FALSE	0.00202088	2.69446	312	173	11	26995	NDUFA4,EPHX2,SLC3A1
GO:CC	neuronal cell body	GO:0043025	FALSE	0.0021797	2.6616	743	173	17	26995	RPL9,NDUFC1,COX7A2,CCDC107,RPLP2,ANAPC13
GO:CC	Golgi apparatus	GO:0005794	FALSE	0.00283216	2.54788	1473	173	25	26995	RPL41,TTR,UQCR11,NDUFB9,ARPP19,PCK1,ATPIF1,HINT2,ECI3,LAMTOR4,ANAPC13,PARK7,ATP5D
GO:CC	basal part of cell	GO:0045178	FALSE	0.00352411	2.45295	331	173	11	26995	NDUFA4,EPHX2,SLC3A1
GO:CC	cell-cell contact zone	GO:0044291	FALSE	0.00584578	2.23316	84	173	6	26995	ACADS,RPL37,GCHFR,NDUFA5
GO:CC	site of polarized growth	GO:0030427	FALSE	0.00597346	2.22377	228	173	9	26995	CCDC107
GO:CC	polymeric cytoskeletal fiber	GO:0099513	FALSE	0.00652737	2.18526	809	173	17	26995	MRPS21,RPL9,ATP5J2,CCDC107,ACADS,MIEN1
GO:CC	protein-containing complex	GO:0032991	FALSE	0.00740801	2.1303	7427	173	73	26995	NDUFA4,RPL41,MRPS21,TTR,NDUFA13,AI314278,NDUFB9,HSPE1,FAU,ARPP19,RPL35A,PCK1,CRYZL2,FTH1,D8ERTD738E,RPL28,NDUFA2,CCDC107,TIMM13,RPS27A,SLC22A7,KHK,ELOB,SLC3A1,RPL37,MIEN1,GUCA2B,FKBP2,NDUFA1,FAH,NDUFA5
GO:CC	presynapse	GO:0098793	FALSE	0.00983401	2.00727	751	173	16	26995	CCDC107
GO:CC	slit diaphragm	GO:0036057	FALSE	0.0102846	1.98781	10	173	3	26995	DEFB29,CRYZL2
GO:CC	filtration diaphragm	GO:0036056	FALSE	0.0102846	1.98781	10	173	3	26995	DEFB29,CRYZL2
GO:CC	serine protease inhibitor complex	GO:0097180	TRUE	0.0102846	1.98781	10	173	3	26995	FAU
GO:CC	plasma membrane raft	GO:0044853	FALSE	0.0107794	1.96741	138	173	7	26995	NDUFA4
GO:CC	protein complex involved in cell adhesion	GO:0098636	FALSE	0.0111711	1.9519	57	173	5	26995	NDUFA2,FKBP2
GO:CC	organelle	GO:0043226	FALSE	0.0119405	1.92298	16169	173	129	26995	DEFB29,FXYD2,NDUFA4,RPL41,MRPS21,TTR,RPS2,NDUFA13,RPL9,UQCRQ,NDUFV3,ATP5J2,UQCR11,NDUFC1,TMEM213,NDUFB11,NDUFB9,HSPE1,FAU,EPHX2,ARPP19,PCK1,ATPIF1,RPL29,RPS20,D8ERTD738E,HINT2,COX7A2,SLC5A8,ECI3,LAMTOR4,CCDC107,TIMM13,RPS27A,RPLP2,ANAPC13,PRDX5,PARK7,SLC22A7,KHK,ACADS,COX6C,ELOB,SLC3A1,ATP5D,RPL37,ACSS2,MIEN1,CES1D,GUCA2B,NDUFA1,FAH,NDUFA5,NENF
GO:CC	intracellular anatomical structure	GO:0005622	FALSE	0.0131326	1.88165	17412	173	136	26995	DEFB29,FXYD2,NDUFA4,RPL41,MRPS21,TTR,RPS2,NDUFA13,RPL9,UQCRQ,NDUFV3,ATP5J2,UQCR11,NDUFC1,NDUFB11,NDUFB9,HSPE1,FAU,EPHX2,ARPP19,PCK1,ATPIF1,RPL29,COX7C,RPS20,D8ERTD738E,HINT2,COX7A2,NDUFA2,SLC5A8,ECI3,LAMTOR4,CCDC107,TIMM13,RPS27A,RPLP2,ANAPC13,PRDX5,PARK7,SLC22A7,KHK,ACADS,COX6C,ELOB,SLC3A1,ATP5D,RPL37,ACSS2,MIEN1,CES1D,GUCA2B,NDUFA1,FAH,NDUFA5,NENF
GO:CC	growth cone filopodium	GO:1990812	FALSE	0.0139843	1.85436	2	173	2	26995
GO:CC	protease inhibitor complex	GO:0097179	FALSE	0.0140746	1.85156	11	173	3	26995	FAU
GO:CC	microvillus membrane	GO:0031528	FALSE	0.0174383	1.7585	32	173	4	26995	DEFB29,EPHX2,NDUFA2
GO:CC	axon	GO:0030424	FALSE	0.0211267	1.67517	801	173	16	26995	NDUFA4,CCDC107,NDUFA5
GO:CC	endocytic vesicle	GO:0030139	FALSE	0.0219176	1.65921	209	173	8	26995	ARPP19,PCK1,RPL29,MIEN1
GO:CC	intracellular organelle	GO:0043229	FALSE	0.0242933	1.61451	15836	173	126	26995	DEFB29,FXYD2,NDUFA4,RPL41,MRPS21,TTR,RPS2,NDUFA13,RPL9,UQCRQ,NDUFV3,ATP5J2,UQCR11,NDUFC1,NDUFB11,NDUFB9,HSPE1,FAU,EPHX2,ARPP19,PCK1,ATPIF1,RPL29,RPS20,D8ERTD738E,HINT2,COX7A2,SLC5A8,ECI3,LAMTOR4,CCDC107,TIMM13,RPS27A,RPLP2,ANAPC13,PRDX5,PARK7,SLC22A7,KHK,ACADS,COX6C,ELOB,SLC3A1,ATP5D,RPL37,ACSS2,MIEN1,CES1D,GUCA2B,NDUFA1,FAH,NDUFA5,NENF
GO:CC	secretory granule	GO:0030141	FALSE	0.030066	1.52192	494	173	12	26995	RPL41,FAU,COX7A2,RPS27A,ACADS,ATP5D
GO:CC	sarcomere	GO:0030017	FALSE	0.0303695	1.51756	219	173	8	26995	MRPS21,NDUFA13,RPLP2,ACADS,NDUFA5
GO:CC	growth cone	GO:0030426	FALSE	0.0313458	1.50382	220	173	8	26995	CCDC107
GO:CC	protein complex involved in cell-matrix adhesion	GO:0098637	FALSE	0.0380856	1.41924	15	173	3	26995	FKBP2
GO:CC	plasma membrane protein complex	GO:0098797	FALSE	0.0385453	1.41403	587	173	13	26995	NDUFA4,ARPP19,PCK1,NDUFA2,RPS27A,RPL37,GUCA2B
GO:CC	podosome core	GO:0061825	FALSE	0.0417758	1.37908	3	173	2	26995
GO:CC	membrane protein complex	GO:0098796	FALSE	0.0497678	1.30305	1242	173	20	26995	NDUFA4,TTR,ARPP19,PCK1,NDUFA2,RPS27A,RPL37,GUCA2B
GO:CC	inner mitochondrial membrane protein complex	GO:0098800	TRUE	1.34472e-24	23.8714	150	73	19	26995	NDUFA4,ATP5E,NDUFA13,UQCRQ,NDUFV3,ATP5J2,UQCR11,NDUFC1,NDUFB11,NDUFB9,UQCR10,COX7C,COX7A2,NDUFA2,COX4I1,COX6C,ATP5D,NDUFA1,NDUFA5
GO:CC	respiratory chain complex	GO:0098803	FALSE	6.45125e-23	22.1904	90	73	16	26995	NDUFA4,NDUFA13,UQCRQ,NDUFV3,UQCR11,NDUFC1,NDUFB11,NDUFB9,UQCR10,COX7C,COX7A2,NDUFA2,COX4I1,COX6C,NDUFA1,NDUFA5
GO:CC	mitochondrial respirasome	GO:0005746	FALSE	6.45125e-23	22.1904	90	73	16	26995	NDUFA4,NDUFA13,UQCRQ,NDUFV3,UQCR11,NDUFC1,NDUFB11,NDUFB9,UQCR10,COX7C,COX7A2,NDUFA2,COX4I1,COX6C,NDUFA1,NDUFA5
GO:CC	respirasome	GO:0070469	FALSE	3.33703e-22	21.4766	99	73	16	26995	NDUFA4,NDUFA13,UQCRQ,NDUFV3,UQCR11,NDUFC1,NDUFB11,NDUFB9,UQCR10,COX7C,COX7A2,NDUFA2,COX4I1,COX6C,NDUFA1,NDUFA5
GO:CC	mitochondrial protein-containing complex	GO:0098798	FALSE	6.34418e-22	21.1976	298	73	21	26995	NDUFA4,ATP5E,MRPS21,NDUFA13,UQCRQ,NDUFV3,ATP5J2,UQCR11,NDUFC1,NDUFB11,NDUFB9,UQCR10,COX7C,COX7A2,NDUFA2,COX4I1,TIMM13,COX6C,ATP5D,NDUFA1,NDUFA5
GO:CC	mitochondrion	GO:0005739	FALSE	5.60135e-18	17.2517	1895	73	34	26995	NDUFA4,GAPDH,ATP5E,MRPS21,NDUFA13,UQCRQ,NDUFV3,ATP5J2,UQCR11,NDUFC1,NDUFB11,NDUFB9,HSPE1,UQCR10,RPL35A,CRYZL2,ATPIF1,COX7C,FTH1,HINT2,COX7A2,NDUFA2,COX4I1,ECI3,TIMM13,PRDX5,PARK7,ACADS,COX6C,SLC3A1,ATP5D,NDUFA1,NDUFA5,NENF
GO:CC	mitochondrial inner membrane	GO:0005743	FALSE	6.5886e-18	17.1812	539	73	22	26995	NDUFA4,ATP5E,MRPS21,NDUFA13,UQCRQ,NDUFV3,ATP5J2,UQCR11,NDUFC1,NDUFB11,NDUFB9,UQCR10,COX7C,COX7A2,NDUFA2,COX4I1,TIMM13,COX6C,SLC3A1,ATP5D,NDUFA1,NDUFA5
GO:CC	organelle inner membrane	GO:0019866	FALSE	5.07263e-17	16.2948	593	73	22	26995	NDUFA4,ATP5E,MRPS21,NDUFA13,UQCRQ,NDUFV3,ATP5J2,UQCR11,NDUFC1,NDUFB11,NDUFB9,UQCR10,COX7C,COX7A2,NDUFA2,COX4I1,TIMM13,COX6C,SLC3A1,ATP5D,NDUFA1,NDUFA5
GO:CC	mitochondrial envelope	GO:0005740	FALSE	3.73308e-16	15.4279	843	73	24	26995	NDUFA4,ATP5E,MRPS21,NDUFA13,UQCRQ,NDUFV3,ATP5J2,UQCR11,NDUFC1,NDUFB11,NDUFB9,UQCR10,COX7C,COX7A2,NDUFA2,COX4I1,TIMM13,PARK7,ACADS,COX6C,SLC3A1,ATP5D,NDUFA1,NDUFA5
GO:CC	mitochondrial membrane	GO:0031966	FALSE	1.42727e-15	14.8455	791	73	23	26995	NDUFA4,ATP5E,MRPS21,NDUFA13,UQCRQ,NDUFV3,ATP5J2,UQCR11,NDUFC1,NDUFB11,NDUFB9,UQCR10,COX7C,COX7A2,NDUFA2,COX4I1,TIMM13,ACADS,COX6C,SLC3A1,ATP5D,NDUFA1,NDUFA5
GO:CC	organelle envelope	GO:0031967	FALSE	5.03224e-15	14.2982	1305	73	27	26995	NDUFA4,GAPDH,ATP5E,MRPS21,NDUFA13,UQCRQ,NDUFV3,UGT2B38,ATP5J2,UQCR11,NDUFC1,NDUFB11,NDUFB9,UQCR10,COX7C,COX7A2,NDUFA2,COX4I1,TIMM13,PARK7,ACADS,COX6C,SLC3A1,ATP5D,GCHFR,NDUFA1,NDUFA5
GO:CC	envelope	GO:0031975	FALSE	5.03224e-15	14.2982	1305	73	27	26995	NDUFA4,GAPDH,ATP5E,MRPS21,NDUFA13,UQCRQ,NDUFV3,UGT2B38,ATP5J2,UQCR11,NDUFC1,NDUFB11,NDUFB9,UQCR10,COX7C,COX7A2,NDUFA2,COX4I1,TIMM13,PARK7,ACADS,COX6C,SLC3A1,ATP5D,GCHFR,NDUFA1,NDUFA5
GO:CC	oxidoreductase complex	GO:1990204	FALSE	1.23959e-13	12.9067	120	73	12	26995	NDUFA4,NDUFA13,UQCRQ,NDUFV3,UQCR11,NDUFC1,NDUFB11,NDUFB9,UQCR10,NDUFA2,NDUFA1,NDUFA5
GO:CC	cytosolic ribosome	GO:0022626	TRUE	3.31831e-13	12.4791	130	73	12	26995	RPL41,RPS2,RPL21,RPL9,FAU,RPL35A,RPL29,RPS20,RPL28,RPS27A,RPLP2,RPL37
GO:CC	ribosomal subunit	GO:0044391	FALSE	2.27317e-12	11.6434	202	73	13	26995	RPL41,MRPS21,RPS2,RPL21,RPL9,FAU,RPL35A,RPL29,RPS20,RPL28,RPS27A,RPLP2,RPL37
GO:CC	respiratory chain complex I	GO:0045271	FALSE	2.65888e-12	11.5753	50	73	9	26995	NDUFA4,NDUFA13,NDUFV3,NDUFC1,NDUFB11,NDUFB9,NDUFA2,NDUFA1,NDUFA5
GO:CC	mitochondrial respiratory chain complex I	GO:0005747	FALSE	2.65888e-12	11.5753	50	73	9	26995	NDUFA4,NDUFA13,NDUFV3,NDUFC1,NDUFB11,NDUFB9,NDUFA2,NDUFA1,NDUFA5
GO:CC	NADH dehydrogenase complex	GO:0030964	FALSE	2.65888e-12	11.5753	50	73	9	26995	NDUFA4,NDUFA13,NDUFV3,NDUFC1,NDUFB11,NDUFB9,NDUFA2,NDUFA1,NDUFA5
GO:CC	cytochrome complex	GO:0070069	FALSE	3.45364e-11	10.4617	40	73	8	26995	NDUFA4,UQCRQ,UQCR11,UQCR10,COX7C,COX7A2,COX4I1,COX6C
GO:CC	cytoplasm	GO:0005737	FALSE	2.09564e-10	9.67868	11561	73	61	26995	NAPSA,NDUFA4,GAPDH,ATP5E,RPL41,MRPS21,RPS2,NDUFA13,RPL21,RPL9,UQCRQ,NDUFV3,UGT2B38,ATP5J2,UQCR11,NDUFC1,NDUFB11,NDUFB9,HSPE1,FAU,EPHX2,ARPP19,UQCR10,RPL35A,PCK1,CRYZL2,ATPIF1,ZMYND10,COPS9,RPL29,COX7C,FTH1,RPS20,HINT2,COX7A2,RPL28,NDUFA2,COX4I1,ECI3,LAMTOR4,TIMM13,RPS27A,RPLP2,PRDX5,PARK7,KHK,ACADS,COX6C,ELOB,SLC3A1,ATP5D,RPL37,ACSS2,GCHFR,SERF2,MIEN1,CES1D,FKBP2,NDUFA1,NDUFA5,NENF
GO:CC	membrane protein complex	GO:0098796	FALSE	2.15553e-10	9.66645	1242	73	22	26995	FXYD2,NDUFA4,ATP5E,NDUFA13,MEP1A,UQCRQ,NDUFV3,ATP5J2,UQCR11,NDUFC1,NDUFB11,NDUFB9,UQCR10,COX7C,COX7A2,NDUFA2,COX4I1,LAMTOR4,COX6C,ATP5D,NDUFA1,NDUFA5
GO:CC	cytosolic large ribosomal subunit	GO:0022625	FALSE	2.76433e-09	8.55841	67	73	8	26995	RPL41,RPL21,RPL9,RPL35A,RPL29,RPL28,RPLP2,RPL37
GO:CC	transporter complex	GO:1990351	FALSE	3.50825e-09	8.45491	446	73	14	26995	FXYD2,NDUFA4,NDUFA13,UQCRQ,NDUFV3,UQCR11,NDUFC1,NDUFB11,NDUFB9,UQCR10,NDUFA2,TIMM13,NDUFA1,NDUFA5
GO:CC	ribosome	GO:0005840	FALSE	2.41009e-08	7.61797	420	73	13	26995	RPL41,MRPS21,RPS2,RPL21,RPL9,FAU,RPL35A,RPL29,RPS20,RPL28,RPS27A,RPLP2,RPL37
GO:CC	transmembrane transporter complex	GO:1902495	FALSE	2.41009e-08	7.61797	420	73	13	26995	FXYD2,NDUFA4,NDUFA13,UQCRQ,NDUFV3,UQCR11,NDUFC1,NDUFB11,NDUFB9,UQCR10,NDUFA2,NDUFA1,NDUFA5
GO:CC	protein-containing complex	GO:0032991	FALSE	2.75331e-07	6.56015	7427	73	45	26995	FXYD2,NDUFA4,GAPDH,ATP5E,RPL41,MRPS21,TTR,RPS2,NDUFA13,RPL21,RPL9,MEP1A,UQCRQ,NDUFV3,ATP5J2,UQCR11,NDUFC1,NDUFB11,NDUFB9,FAU,UQCR10,RPL35A,ATPIF1,COPS9,RPL29,COX7C,RPS20,COX7A2,RPL28,NDUFA2,COX4I1,SLC5A8,LAMTOR4,TIMM13,RPS27A,RPLP2,ANAPC13,PARK7,COX6C,ELOB,ATP5D,RPL37,GCHFR,NDUFA1,NDUFA5
GO:CC	large ribosomal subunit	GO:0015934	FALSE	4.99488e-07	6.30148	127	73	8	26995	RPL41,RPL21,RPL9,RPL35A,RPL29,RPL28,RPLP2,RPL37
GO:CC	catalytic complex	GO:1902494	FALSE	1.42239e-06	5.84698	1783	73	21	26995	NDUFA4,ATP5E,NDUFA13,UQCRQ,NDUFV3,ATP5J2,UQCR11,NDUFC1,NDUFB11,NDUFB9,UQCR10,COX7C,COX7A2,NDUFA2,COX4I1,ANAPC13,COX6C,ELOB,ATP5D,NDUFA1,NDUFA5
GO:CC	mitochondrial respiratory chain complex IV	GO:0005751	FALSE	1.6019e-06	5.79537	25	73	5	26995	NDUFA4,COX7C,COX7A2,COX4I1,COX6C
GO:CC	respiratory chain complex IV	GO:0045277	FALSE	2.94458e-06	5.53098	28	73	5	26995	NDUFA4,COX7C,COX7A2,COX4I1,COX6C
GO:CC	organelle membrane	GO:0031090	FALSE	4.41693e-06	5.35488	3365	73	28	26995	NDUFA4,GAPDH,ATP5E,MRPS21,NDUFA13,UQCRQ,NDUFV3,UGT2B38,ATP5J2,UQCR11,NDUFC1,NDUFB11,NDUFB9,UQCR10,COX7C,COX7A2,NDUFA2,COX4I1,LAMTOR4,TIMM13,ACADS,COX6C,SLC3A1,ATP5D,GCHFR,FKBP2,NDUFA1,NDUFA5
GO:CC	small ribosomal subunit	GO:0015935	FALSE	0.000686841	3.16314	81	73	5	26995	MRPS21,RPS2,FAU,RPS20,RPS27A
GO:CC	respiratory chain complex III	GO:0045275	FALSE	0.00102534	2.98913	12	73	3	26995	UQCRQ,UQCR11,UQCR10
GO:CC	mitochondrial respiratory chain complex III	GO:0005750	FALSE	0.00102534	2.98913	12	73	3	26995	UQCRQ,UQCR11,UQCR10
GO:CC	cytosolic small ribosomal subunit	GO:0022627	FALSE	0.00168529	2.77333	45	73	4	26995	RPS2,FAU,RPS20,RPS27A
GO:CC	postsynapse	GO:0098794	FALSE	0.00410315	2.38688	847	73	11	26995	GAPDH,RPS2,RPL21,RPL9,RPL35A,RPL29,RPS20,RPL28,RPS27A,RPLP2,RPL37
GO:CC	mitochondrial proton-transporting ATP synthase complex	GO:0005753	FALSE	0.00609112	2.2153	21	73	3	26995	ATP5E,ATP5J2,ATP5D
GO:CC	intracellular anatomical structure	GO:0005622	FALSE	0.00668828	2.17469	17412	73	63	26995	NAPSA,NDUFA4,GAPDH,ATP5E,RPL41,MRPS21,RPS2,NDUFA13,RPL21,RPL9,UQCRQ,NDUFV3,UGT2B38,ATP5J2,UQCR11,NDUFC1,NDUFB11,NDUFB9,HSPE1,FAU,EPHX2,ARPP19,UQCR10,RPL35A,PCK1,CRYZL2,ATPIF1,ZMYND10,COPS9,RPL29,COX7C,FTH1,RPS20,HINT2,COX7A2,RPL28,NDUFA2,COX4I1,SLC5A8,ECI3,LAMTOR4,TIMM13,RPS27A,RPLP2,ANAPC13,PRDX5,PARK7,KHK,ACADS,COX6C,ELOB,SLC3A1,ATP5D,RPL37,ACSS2,GCHFR,SERF2,MIEN1,CES1D,FKBP2,NDUFA1,NDUFA5,NENF
GO:CC	proton-transporting ATP synthase complex	GO:0045259	FALSE	0.00703918	2.15248	22	73	3	26995	ATP5E,ATP5J2,ATP5D
GO:CC	organelle	GO:0043226	FALSE	0.0093122	2.03095	16169	73	60	26995	NAPSA,NDUFA4,GAPDH,ATP5E,RPL41,MRPS21,RPS2,NDUFA13,RPL21,RPL9,UQCRQ,NDUFV3,UGT2B38,ATP5J2,UQCR11,NDUFC1,NDUFB11,NDUFB9,HSPE1,FAU,EPHX2,UQCR10,RPL35A,PCK1,CRYZL2,ATPIF1,ZMYND10,COPS9,RPL29,COX7C,FTH1,RPS20,HINT2,COX7A2,RPL28,NDUFA2,COX4I1,SLC5A8,ECI3,LAMTOR4,TIMM13,RPS27A,RPLP2,ANAPC13,PRDX5,PARK7,ACADS,COX6C,ELOB,SLC3A1,ATP5D,RPL37,GCHFR,SERF2,CES1D,GUCA2B,FKBP2,NDUFA1,NDUFA5,NENF
GO:CC	cellular anatomical entity	GO:0110165	FALSE	0.0101735	1.99253	22653	73	72	26995	NAPSA,DEFB29,FXYD2,NDUFA4,GAPDH,ATP5E,RPL41,MRPS21,TTR,RPS2,NDUFA13,RPL21,RPL9,MEP1A,UQCRQ,NDUFV3,UGT2B38,ATP5J2,UQCR11,NDUFC1,TMEM213,NDUFB11,NDUFB9,HSPE1,FAU,EPHX2,ARPP19,UQCR10,RPL35A,PCK1,CRYZL2,ATPIF1,ZMYND10,COPS9,RPL29,COX7C,FTH1,RPS20,HINT2,COX7A2,RPL28,NDUFA2,COX4I1,SLC5A8,ECI3,SPINK1,LAMTOR4,CCDC107,TIMM13,RPS27A,RPLP2,ANAPC13,PRDX5,PARK7,SLC22A7,KHK,ACADS,COX6C,ELOB,SLC3A1,ATP5D,RPL37,…
GO:CC	intracellular organelle	GO:0043229	FALSE	0.0121853	1.91416	15836	73	59	26995	NAPSA,NDUFA4,GAPDH,ATP5E,RPL41,MRPS21,RPS2,NDUFA13,RPL21,RPL9,UQCRQ,NDUFV3,UGT2B38,ATP5J2,UQCR11,NDUFC1,NDUFB11,NDUFB9,HSPE1,FAU,EPHX2,UQCR10,RPL35A,PCK1,CRYZL2,ATPIF1,ZMYND10,COPS9,RPL29,COX7C,FTH1,RPS20,HINT2,COX7A2,RPL28,NDUFA2,COX4I1,SLC5A8,ECI3,LAMTOR4,TIMM13,RPS27A,RPLP2,ANAPC13,PRDX5,PARK7,ACADS,COX6C,ELOB,SLC3A1,ATP5D,RPL37,GCHFR,SERF2,CES1D,FKBP2,NDUFA1,NDUFA5,NENF
GO:CC	mitochondrial proton-transporting ATP synthase complex, catalytic sector F(1)	GO:0000275	FALSE	0.0179374	1.74624	5	73	2	26995	ATP5E,ATP5D
GO:CC	proton-transporting ATP synthase complex, catalytic core F(1)	GO:0045261	FALSE	0.0268589	1.57091	6	73	2	26995	ATP5E,ATP5D
GO:CC	cytosol	GO:0005829	FALSE	0.0317214	1.49865	4105	73	24	26995	GAPDH,RPL41,RPS2,RPL21,RPL9,FAU,EPHX2,RPL35A,PCK1,RPL29,RPS20,RPL28,COX4I1,RPS27A,RPLP2,PRDX5,PARK7,ELOB,RPL37,ACSS2,GCHFR,SERF2,MIEN1,CES1D
KEGG	Regulation of actin cytoskeleton	KEGG:04810	FALSE	2.596e-05	4.58569	230	106	14	9330	NDUFA13,UQCR10,NDUFA2,ACADS,COX6C,MIEN1
KEGG	Adherens junction	KEGG:04520	FALSE	0.000800129	3.09684	92	106	8	9330	NDUFA13,ACADS
KEGG	Focal adhesion	KEGG:04510	FALSE	0.00153077	2.81509	202	106	11	9330	RPL41,NDUFA13,AI314278,HSPE1,NDUFA2,ACADS,COX6C
KEGG	Proteoglycans in cancer	KEGG:05205	FALSE	0.00167876	2.77501	204	106	11	9330	RPL41,HSPE1,NDUFA2,LAMTOR4,SERF2
KEGG	ECM-receptor interaction	KEGG:04512	FALSE	0.0057143	2.24304	89	106	7	9330	NDUFA4,AI314278,NDUFA2
KEGG	Human cytomegalovirus infection	KEGG:05163	FALSE	0.0443584	1.35302	248	106	10	9330	RPL41,HSPE1,ARPP19,UQCR10,PCK1,NDUFA2,RPS27A
REAC	Platelet degranulation	REAC:R-MMU-114608	FALSE	0.000490526	3.30934	111	110	10	8405	RPL41,NDUFA13,FTH1,CALML4,ACADS,SERF2
REAC	Response to elevated platelet cytosolic Ca2+	REAC:R-MMU-76005	FALSE	0.000679157	3.16803	115	110	10	8405	RPL41,NDUFA13,FTH1,CALML4,ACADS,SERF2
REAC	Platelet activation, signaling and aggregation	REAC:R-MMU-76002	FALSE	0.000736118	3.13305	239	110	14	8405	RPL41,NDUFA13,EPHX2,FTH1,CALML4,RPS27A,ACADS,SERF2
REAC	Hemostasis	REAC:R-MMU-109582	FALSE	0.0122545	1.9117	570	110	20	8405	RPL41,NDUFA13,FAU,EPHX2,FTH1,COX7A2,NDUFA2,CALML4,RPS27A,ACADS,SERF2
REAC	Signal Transduction	REAC:R-MMU-162582	FALSE	0.0165528	1.78113	2079	110	46	8405	RPL41,MRPS21,MEP1A,NDUFV3,NDUFB9,HSPE1,FAU,UQCR10,ZMYND10,COX7C,NDUFA2,SPINK1,TIMM13,RPS27A,PRDX5,ACADS,COX6C,NDUFA5
REAC	Signaling by Receptor Tyrosine Kinases	REAC:R-MMU-9006934	FALSE	0.033698	1.4724	379	110	15	8405	RPL41,NDUFV3,NDUFB9,FAU,ZMYND10,NDUFA2,TIMM13,PRDX5
WP	Primary focal segmental glomerulosclerosis FSGS	WP:WP2573	FALSE	3.88476e-10	9.41064	71	79	14	4496	DEFB29,FXYD2,NDUFA4,NDUFA13,AI314278,TMEM213,CRYZL2,NDUFA2,RPLP2,CES1D
TF	Factor: E2F; motif: GGCGSG	TF:M00803	FALSE	3.63107e-11	10.44	10412	173	132	21629	DEFB29,FXYD2,NDUFA4,GAPDH,ATP5E,RPL41,MRPS21,TTR,RPS2,NDUFA13,UQCRQ,NDUFV3,ATP5J2,NDUFC1,AI314278,TMEM213,NDUFB9,HSPE1,ARPP19,UQCR10,RPL35A,PCK1,CRYZL2,ATPIF1,COPS9,COX7C,RPS20,D8ERTD738E,HINT2,COX7A2,RPL28,NDUFA2,ECI3,LAMTOR4,CCDC107,RPS27A,ANAPC13,PRDX5,PARK7,SLC22A7,KHK,ACADS,ELOB,SLC3A1,RPL37,ACSS2,GCHFR,SERF2,MIEN1,CES1D,GUCA2B,FKBP2,NDUFA1,FAH,NDUFA5,NENF
TF	Factor: ZF5; motif: GSGCGCGR; match class: 1	TF:M00716_1	FALSE	2.13258e-10	9.6711	12044	173	142	21629	DEFB29,FXYD2,NDUFA4,GAPDH,ATP5E,RPL41,MRPS21,TTR,RPS2,NDUFA13,UQCRQ,NDUFV3,ATP5J2,UQCR11,NDUFC1,AI314278,TMEM213,NDUFB9,HSPE1,FAU,EPHX2,ARPP19,UQCR10,RPL35A,PCK1,CRYZL2,ATPIF1,COPS9,RPL29,COX7C,FTH1,RPS20,D8ERTD738E,HINT2,COX7A2,RPL28,NDUFA2,ECI3,SPINK1,LAMTOR4,CCDC107,TIMM13,RPS27A,ANAPC13,PRDX5,PARK7,SLC22A7,KHK,ACADS,ELOB,RPL37,ACSS2,GCHFR,SERF2,MIEN1,GUCA2B,FKBP2,NDUFA1,FAH,NDUFA5,NENF
TF	Factor: FOXN4; motif: NNWANNCGWMCGCGTCNNNNMT	TF:M04662	FALSE	3.13727e-09	8.50345	15957	173	163	21629	NAPSA,DEFB29,FXYD2,NDUFA4,GAPDH,ATP5E,RPL41,MRPS21,TTR,RPS2,NDUFA13,RPL9,UQCRQ,NDUFV3,UGT2B38,ATP5J2,UQCR11,NDUFC1,AI314278,TMEM213,NDUFB11,NDUFB9,HSPE1,FAU,EPHX2,ARPP19,UQCR10,RPL35A,PCK1,CRYZL2,ATPIF1,ZMYND10,COPS9,RPL29,COX7C,FTH1,RPS20,D8ERTD738E,HINT2,COX7A2,RPL28,NDUFA2,ECI3,SPINK1,LAMTOR4,CCDC107,TIMM13,RPS27A,RPLP2,ANAPC13,PRDX5,PARK7,SLC22A7,KHK,ACADS,COX6C,ELOB,SLC3A1,ATP5D,RPL37,ACSS2,…
TF	Factor: FOXN4; motif: NNWANNCGWMCGCGTCNNNNMT; match class: 1	TF:M04662_1	FALSE	2.38272e-08	7.62293	12762	173	143	21629	DEFB29,FXYD2,NDUFA4,ATP5E,RPL41,MRPS21,RPS2,NDUFA13,RPL9,UQCRQ,NDUFV3,ATP5J2,UQCR11,NDUFC1,AI314278,TMEM213,NDUFB11,NDUFB9,HSPE1,FAU,EPHX2,ARPP19,UQCR10,RPL35A,PCK1,ATPIF1,COPS9,RPL29,COX7C,FTH1,RPS20,D8ERTD738E,HINT2,COX7A2,RPL28,NDUFA2,ECI3,SPINK1,LAMTOR4,CCDC107,TIMM13,ANAPC13,PRDX5,PARK7,SLC22A7,KHK,ACADS,ELOB,SLC3A1,ATP5D,RPL37,ACSS2,GCHFR,SERF2,MIEN1,CES1D,FKBP2,NDUFA1,FAH,NDUFA5,NENF
TF	Factor: GKLF; motif: NNNRGGNGNGGSN; match class: 1	TF:M07289_1	FALSE	2.9596e-08	7.52877	10917	173	130	21629	DEFB29,FXYD2,NDUFA4,ATP5E,RPL41,TTR,RPS2,NDUFA13,MEP1A,UQCRQ,ATP5J2,NDUFC1,AI314278,TMEM213,NDUFB11,NDUFB9,HSPE1,FAU,EPHX2,ARPP19,UQCR10,RPL35A,PCK1,CRYZL2,ATPIF1,COPS9,FTH1,RPS20,D8ERTD738E,HINT2,COX7A2,RPL28,NDUFA2,SPINK1,LAMTOR4,CCDC107,TIMM13,RPS27A,RPLP2,ANAPC13,PRDX5,PARK7,KHK,ACADS,COX6C,ELOB,SLC3A1,RPL37,GCHFR,MIEN1,GUCA2B,FKBP2,NDUFA1,FAH,NDUFA5,NENF
TF	Factor: GKLF; motif: NNNRGGNGNGGSN	TF:M07289	FALSE	9.71969e-08	7.01235	15234	173	157	21629	NAPSA,DEFB29,FXYD2,NDUFA4,ATP5E,RPL41,TTR,RPS2,NDUFA13,RPL9,MEP1A,UQCRQ,NDUFV3,UGT2B38,ATP5J2,UQCR11,NDUFC1,AI314278,TMEM213,NDUFB11,NDUFB9,HSPE1,FAU,EPHX2,ARPP19,UQCR10,RPL35A,PCK1,CRYZL2,ATPIF1,COPS9,RPL29,COX7C,FTH1,RPS20,D8ERTD738E,HINT2,COX7A2,RPL28,NDUFA2,COX4I1,SPINK1,LAMTOR4,CCDC107,CALML4,TIMM13,RPS27A,RPLP2,ANAPC13,PRDX5,PARK7,KHK,ACADS,COX6C,ELOB,SLC3A1,RPL37,GCHFR,SERF2,MIEN1,CES1D,GU…
TF	Factor: Sp3; motif: AGGGCGG	TF:M05665	FALSE	1.47966e-07	6.82984	7241	173	99	21629	DEFB29,FXYD2,NDUFA4,GAPDH,ATP5E,RPL41,RPS2,NDUFA13,RPL9,UQCRQ,UQCR11,NDUFC1,AI314278,NDUFB9,ARPP19,UQCR10,PCK1,COPS9,FTH1,D8ERTD738E,COX7A2,NDUFA2,SPINK1,LAMTOR4,CCDC107,TIMM13,RPS27A,PRDX5,PARK7,SLC22A7,ELOB,RPL37,GCHFR,SERF2,MIEN1,GUCA2B,FKBP2,FAH,NDUFA5,NENF
TF	Factor: CPBP; motif: NGGGCGG	TF:M05301	FALSE	1.47966e-07	6.82984	7241	173	99	21629	DEFB29,FXYD2,NDUFA4,GAPDH,ATP5E,RPL41,RPS2,NDUFA13,RPL9,UQCRQ,UQCR11,NDUFC1,AI314278,NDUFB9,ARPP19,UQCR10,PCK1,COPS9,FTH1,D8ERTD738E,COX7A2,NDUFA2,SPINK1,LAMTOR4,CCDC107,TIMM13,RPS27A,PRDX5,PARK7,SLC22A7,ELOB,RPL37,GCHFR,SERF2,MIEN1,GUCA2B,FKBP2,FAH,NDUFA5,NENF
TF	Factor: SP6; motif: WGGGCGG	TF:M05455	FALSE	1.47966e-07	6.82984	7241	173	99	21629	DEFB29,FXYD2,NDUFA4,GAPDH,ATP5E,RPL41,RPS2,NDUFA13,RPL9,UQCRQ,UQCR11,NDUFC1,AI314278,NDUFB9,ARPP19,UQCR10,PCK1,COPS9,FTH1,D8ERTD738E,COX7A2,NDUFA2,SPINK1,LAMTOR4,CCDC107,TIMM13,RPS27A,PRDX5,PARK7,SLC22A7,ELOB,RPL37,GCHFR,SERF2,MIEN1,GUCA2B,FKBP2,FAH,NDUFA5,NENF
TF	Factor: LKLF; motif: NGGGCGG	TF:M05391	FALSE	1.47966e-07	6.82984	7241	173	99	21629	DEFB29,FXYD2,NDUFA4,GAPDH,ATP5E,RPL41,RPS2,NDUFA13,RPL9,UQCRQ,UQCR11,NDUFC1,AI314278,NDUFB9,ARPP19,UQCR10,PCK1,COPS9,FTH1,D8ERTD738E,COX7A2,NDUFA2,SPINK1,LAMTOR4,CCDC107,TIMM13,RPS27A,PRDX5,PARK7,SLC22A7,ELOB,RPL37,GCHFR,SERF2,MIEN1,GUCA2B,FKBP2,FAH,NDUFA5,NENF
TF	Factor: E2F-3; motif: GGCGGGN	TF:M02089	FALSE	4.39292e-07	6.35725	11263	173	130	21629	DEFB29,FXYD2,NDUFA4,ATP5E,RPL41,TTR,RPS2,NDUFA13,UQCRQ,NDUFV3,ATP5J2,UQCR11,NDUFC1,TMEM213,NDUFB9,HSPE1,FAU,EPHX2,UQCR10,RPL35A,ATPIF1,COPS9,FTH1,D8ERTD738E,HINT2,COX7A2,RPL28,NDUFA2,COX4I1,ECI3,SPINK1,LAMTOR4,CCDC107,RPS27A,RPLP2,ANAPC13,PRDX5,PARK7,KHK,ACADS,ELOB,RPL37,ACSS2,GCHFR,SERF2,MIEN1,FKBP2,NDUFA1,FAH,NDUFA5,NENF
TF	Factor: Wt1; motif: NNCCTCCCCCACNN	TF:M12438	FALSE	5.90384e-07	6.22887	5956	173	86	21629	DEFB29,FXYD2,NDUFA4,ATP5E,RPL41,TTR,NDUFA13,UQCRQ,NDUFC1,TMEM213,NDUFB11,NDUFB9,HSPE1,FAU,ARPP19,CRYZL2,COPS9,RPL29,COX7C,RPS20,COX7A2,RPL28,NDUFA2,ECI3,LAMTOR4,CALML4,TIMM13,RPLP2,PRDX5,KHK,ACADS,ELOB,RPL37,GCHFR,MIEN1,CES1D,FKBP2,NDUFA1,NDUFA5
TF	Factor: ZF5; motif: GSGCGCGR	TF:M00716	FALSE	8.56871e-07	6.06708	14823	173	153	21629	DEFB29,FXYD2,NDUFA4,GAPDH,ATP5E,RPL41,MRPS21,TTR,RPS2,NDUFA13,MEP1A,UQCRQ,NDUFV3,ATP5J2,UQCR11,NDUFC1,AI314278,TMEM213,NDUFB9,HSPE1,FAU,EPHX2,ARPP19,UQCR10,RPL35A,PCK1,CRYZL2,ATPIF1,COPS9,RPL29,COX7C,FTH1,RPS20,D8ERTD738E,HINT2,COX7A2,RPL28,NDUFA2,COX4I1,ECI3,SPINK1,LAMTOR4,CCDC107,TIMM13,RPS27A,ANAPC13,PRDX5,PARK7,SLC22A7,KHK,ACADS,COX6C,ELOB,RPL37,ACSS2,GCHFR,SERF2,MIEN1,GUCA2B,FKBP2,NDUFA1,FAH…
TF	Factor: E2F-1; motif: GNGGGCGGGRMN	TF:M10209	FALSE	1.18985e-06	5.92451	14210	173	149	21629	NAPSA,DEFB29,FXYD2,NDUFA4,GAPDH,ATP5E,RPL41,MRPS21,TTR,RPS2,NDUFA13,MEP1A,UQCRQ,NDUFV3,ATP5J2,UQCR11,NDUFC1,AI314278,TMEM213,NDUFB9,HSPE1,FAU,EPHX2,UQCR10,RPL35A,CRYZL2,ATPIF1,COPS9,RPL29,FTH1,D8ERTD738E,HINT2,COX7A2,RPL28,NDUFA2,COX4I1,ECI3,SPINK1,LAMTOR4,CCDC107,TIMM13,RPS27A,RPLP2,ANAPC13,PRDX5,PARK7,KHK,ACADS,ELOB,RPL37,ACSS2,GCHFR,SERF2,MIEN1,FKBP2,NDUFA1,FAH,NDUFA5,NENF
TF	Factor: BEN; motif: CAGCGRNV; match class: 1	TF:M01240_1	FALSE	1.37175e-06	5.86273	11975	173	134	21629	DEFB29,FXYD2,NDUFA4,ATP5E,RPL41,MRPS21,TTR,RPS2,NDUFA13,UQCRQ,NDUFV3,ATP5J2,UQCR11,NDUFC1,TMEM213,NDUFB9,HSPE1,FAU,ARPP19,UQCR10,RPL35A,PCK1,ATPIF1,ZMYND10,COPS9,RPL29,COX7C,RPS20,D8ERTD738E,HINT2,COX7A2,RPL28,NDUFA2,ECI3,SPINK1,LAMTOR4,CCDC107,CALML4,TIMM13,RPS27A,PRDX5,PARK7,SLC22A7,KHK,ACADS,ELOB,RPL37,ACSS2,GCHFR,SERF2,MIEN1,CES1D,FKBP2,NDUFA1,FAH,NDUFA5,NENF
TF	Factor: ZF5; motif: GYCGCGCARNGCNN	TF:M02933	FALSE	2.15581e-06	5.66639	9499	173	115	21629	DEFB29,FXYD2,NDUFA4,ATP5E,RPL41,MRPS21,RPS2,NDUFA13,NDUFV3,UQCR11,NDUFC1,TMEM213,NDUFB9,HSPE1,FAU,ARPP19,UQCR10,RPL35A,ATPIF1,COPS9,RPL29,D8ERTD738E,HINT2,COX7A2,NDUFA2,ECI3,LAMTOR4,CCDC107,RPS27A,ANAPC13,PRDX5,PARK7,SLC22A7,KHK,ACADS,COX6C,ELOB,RPL37,ACSS2,GCHFR,SERF2,GUCA2B,FKBP2,NDUFA5,NENF
TF	Factor: AP-2alpha; motif: NGCCYSNNGSN	TF:M01857	FALSE	3.51892e-06	5.45359	6158	173	86	21629	FXYD2,NDUFA4,ATP5E,RPL41,MRPS21,RPS2,NDUFA13,UQCRQ,NDUFV3,ATP5J2,UQCR11,NDUFC1,EPHX2,UQCR10,PCK1,CRYZL2,COX7C,FTH1,D8ERTD738E,HINT2,LAMTOR4,ELOB,ACSS2,SERF2,MIEN1,NDUFA1,FAH,NDUFA5,NENF
TF	Factor: ZF5; motif: NRNGNGCGCGCWN; match class: 1	TF:M00333_1	FALSE	4.93526e-06	5.30669	11183	173	127	21629	DEFB29,FXYD2,NDUFA4,GAPDH,ATP5E,RPL41,MRPS21,TTR,RPS2,NDUFA13,UQCRQ,NDUFV3,ATP5J2,UQCR11,NDUFC1,AI314278,NDUFB9,HSPE1,FAU,ARPP19,UQCR10,RPL35A,PCK1,CRYZL2,ATPIF1,COPS9,RPL29,COX7C,FTH1,RPS20,D8ERTD738E,HINT2,COX7A2,RPL28,NDUFA2,ECI3,LAMTOR4,CCDC107,TIMM13,RPS27A,ANAPC13,PRDX5,PARK7,SLC22A7,KHK,ACADS,ELOB,RPL37,ACSS2,GCHFR,SERF2,MIEN1,CES1D,FKBP2,NDUFA1,FAH,NDUFA5,NENF
TF	Factor: E2F-3; motif: GGCGGGN; match class: 1	TF:M02089_1	FALSE	5.95046e-06	5.22545	6886	173	92	21629	DEFB29,FXYD2,NDUFA4,ATP5E,RPL41,TTR,RPS2,NDUFA13,UQCRQ,NDUFC1,NDUFB9,HSPE1,FAU,UQCR10,RPL35A,D8ERTD738E,HINT2,COX7A2,NDUFA2,ECI3,SPINK1,LAMTOR4,CCDC107,RPS27A,PARK7,KHK,ACADS,ELOB,RPL37,ACSS2,GCHFR,SERF2,MIEN1,FAH,NDUFA5,NENF
TF	Factor: ZAC; motif: KGGGCCR; match class: 1	TF:M05547_1	FALSE	6.72785e-06	5.17212	2511	173	48	21629	FXYD2,NDUFA4,ATP5E,RPL41,NDUFV3,NDUFC1,TMEM213,SPINK1,RPS27A,ANAPC13,PARK7,KHK,ACADS,ELOB,RPL37,SERF2,NDUFA5,NENF
TF	Factor: ZAC; motif: KGGGCCR	TF:M05547	FALSE	6.91012e-06	5.16051	6680	173	90	21629	NAPSA,DEFB29,FXYD2,NDUFA4,GAPDH,ATP5E,RPL41,MRPS21,NDUFV3,ATP5J2,NDUFC1,TMEM213,NDUFB9,HSPE1,ARPP19,PCK1,RPL28,NDUFA2,ECI3,SPINK1,LAMTOR4,CCDC107,TIMM13,RPS27A,ANAPC13,PARK7,KHK,ACADS,ELOB,RPL37,GCHFR,SERF2,CES1D,FKBP2,NDUFA1,NDUFA5,NENF
TF	Factor: E2F-1; motif: GNGGGCGGGRMN; match class: 1	TF:M10209_1	FALSE	1.01226e-05	4.99471	10616	173	122	21629	NAPSA,DEFB29,FXYD2,NDUFA4,ATP5E,RPL41,TTR,RPS2,NDUFA13,UQCRQ,NDUFV3,ATP5J2,UQCR11,NDUFC1,TMEM213,NDUFB9,HSPE1,FAU,EPHX2,UQCR10,RPL35A,ATPIF1,COPS9,FTH1,D8ERTD738E,HINT2,COX7A2,RPL28,NDUFA2,COX4I1,ECI3,SPINK1,LAMTOR4,CCDC107,TIMM13,RPS27A,PRDX5,PARK7,KHK,ACADS,ELOB,RPL37,ACSS2,GCHFR,SERF2,MIEN1,FKBP2,FAH,NDUFA5,NENF
TF	Factor: GKLF; motif: NNRRGRRNGNSNNN	TF:M07040	FALSE	1.52177e-05	4.81765	12890	173	138	21629	DEFB29,FXYD2,NDUFA4,GAPDH,ATP5E,RPL41,MRPS21,TTR,RPS2,NDUFA13,UQCRQ,NDUFV3,ATP5J2,UQCR11,NDUFC1,AI314278,TMEM213,NDUFB11,NDUFB9,HSPE1,FAU,EPHX2,ARPP19,RPL35A,PCK1,CRYZL2,COPS9,RPL29,RPS20,D8ERTD738E,HINT2,COX7A2,RPL28,NDUFA2,COX4I1,ECI3,SPINK1,LAMTOR4,CCDC107,TIMM13,RPS27A,RPLP2,ANAPC13,PRDX5,PARK7,SLC22A7,KHK,ACADS,ELOB,ATP5D,RPL37,ACSS2,GCHFR,CES1D,NDUFA1,FAH,NDUFA5,NENF
TF	Factor: WT1; motif: SMCNCCNSC	TF:M01118	FALSE	1.80234e-05	4.74416	8071	173	101	21629	DEFB29,FXYD2,NDUFA4,ATP5E,RPL41,TTR,NDUFA13,UQCRQ,NDUFV3,NDUFC1,TMEM213,NDUFB11,NDUFB9,HSPE1,FAU,EPHX2,ARPP19,UQCR10,COPS9,RPL29,RPS20,D8ERTD738E,COX7A2,RPL28,NDUFA2,SPINK1,LAMTOR4,CALML4,TIMM13,RPS27A,RPLP2,ANAPC13,PRDX5,KHK,ELOB,ATP5D,RPL37,GCHFR,MIEN1,FKBP2,NDUFA1,FAH,NENF
TF	Factor: E2F; motif: GGCGSG; match class: 1	TF:M00803_1	FALSE	1.87465e-05	4.72708	7031	173	92	21629	FXYD2,NDUFA4,GAPDH,ATP5E,RPL41,MRPS21,NDUFA13,UQCRQ,NDUFV3,ATP5J2,NDUFC1,TMEM213,NDUFB9,ARPP19,UQCR10,RPL35A,PCK1,ATPIF1,COX7C,D8ERTD738E,HINT2,RPL28,NDUFA2,LAMTOR4,CCDC107,PRDX5,PARK7,ACADS,ELOB,ACSS2,GCHFR,SERF2,GUCA2B,FAH,NDUFA5,NENF
TF	Factor: Egr-2; motif: GCGTGGGCGG; match class: 1	TF:M05494_1	FALSE	2.48487e-05	4.6047	2791	173	50	21629	NDUFA4,RPL41,RPS2,NDUFA13,NDUFV3,NDUFC1,FAU,UQCR10,PCK1,COX4I1,LAMTOR4,ANAPC13,PRDX5,PARK7,ACADS,ELOB,GCHFR,NDUFA5,NENF
TF	Factor: Egr-2; motif: GCGTGGGCGG	TF:M05494	FALSE	3.5568e-05	4.44894	7229	173	93	21629	DEFB29,NDUFA4,ATP5E,RPL41,MRPS21,RPS2,NDUFA13,UQCRQ,NDUFV3,ATP5J2,UQCR11,NDUFC1,AI314278,NDUFB9,HSPE1,FAU,EPHX2,UQCR10,RPL35A,PCK1,FTH1,COX7A2,RPL28,COX4I1,LAMTOR4,ANAPC13,PRDX5,PARK7,SLC22A7,KHK,ACADS,ELOB,RPL37,ACSS2,GCHFR,MIEN1,FKBP2,NDUFA5,NENF
TF	Factor: E2F-1; motif: NNNSSCGCSAANN	TF:M07250	FALSE	3.58467e-05	4.44555	9013	173	108	21629	DEFB29,FXYD2,NDUFA4,GAPDH,ATP5E,RPL41,TTR,NDUFA13,UQCRQ,NDUFV3,ATP5J2,UQCR11,NDUFC1,TMEM213,NDUFB9,HSPE1,UQCR10,RPL35A,ATPIF1,COPS9,RPL29,COX7C,RPS20,D8ERTD738E,HINT2,COX7A2,NDUFA2,COX4I1,ECI3,LAMTOR4,CCDC107,TIMM13,ANAPC13,PRDX5,KHK,ACADS,ELOB,RPL37,ACSS2,GCHFR,SERF2,GUCA2B,NDUFA1,FAH,NDUFA5,NENF
TF	Factor: BTEB3; motif: BNRNGGGAGGNGT	TF:M01865	FALSE	4.51576e-05	4.34527	8923	173	107	21629	DEFB29,FXYD2,NDUFA4,ATP5E,RPL41,MRPS21,TTR,RPS2,NDUFA13,RPL9,UQCRQ,NDUFV3,NDUFC1,AI314278,EPHX2,UQCR10,CRYZL2,COPS9,RPL29,COX7C,FTH1,RPS20,D8ERTD738E,HINT2,RPL28,NDUFA2,SPINK1,LAMTOR4,RPS27A,PRDX5,PARK7,KHK,COX6C,ELOB,RPL37,GCHFR,SERF2,MIEN1,NDUFA1,FAH,NENF
TF	Factor: KLF; motif: GGGNGGGG	TF:M07461	FALSE	5.28511e-05	4.27695	8459	173	103	21629	FXYD2,NDUFA4,ATP5E,MRPS21,RPS2,NDUFA13,MEP1A,UQCRQ,NDUFV3,ATP5J2,UQCR11,NDUFC1,AI314278,TMEM213,NDUFB11,NDUFB9,HSPE1,FAU,EPHX2,RPL35A,PCK1,CRYZL2,COX7C,FTH1,HINT2,COX7A2,RPL28,SPINK1,RPS27A,RPLP2,PRDX5,KHK,ACADS,COX6C,ATP5D,RPL37,GCHFR,MIEN1,CES1D,FKBP2,NDUFA1,FAH,NDUFA5,NENF
TF	Factor: Hes1; motif: NNCACGYGNN	TF:M07991	FALSE	8.98111e-05	4.04667	15146	173	151	21629	NAPSA,DEFB29,FXYD2,NDUFA4,GAPDH,ATP5E,RPL41,MRPS21,TTR,NDUFA13,RPL9,UQCRQ,NDUFV3,ATP5J2,UQCR11,NDUFC1,AI314278,TMEM213,NDUFB11,NDUFB9,HSPE1,FAU,EPHX2,ARPP19,UQCR10,RPL35A,PCK1,CRYZL2,ATPIF1,ZMYND10,RPL29,COX7C,FTH1,RPS20,D8ERTD738E,HINT2,COX7A2,RPL28,COX4I1,SPINK1,LAMTOR4,CCDC107,CALML4,TIMM13,RPS27A,RPLP2,ANAPC13,PRDX5,KHK,ACADS,COX6C,ELOB,SLC3A1,ATP5D,RPL37,ACSS2,GCHFR,SERF2,MIEN1,CES1D,NDUFA1,…
TF	Factor: AP-2; motif: GSCCSCRGGCNRNRNN	TF:M00800	FALSE	0.000129486	3.88778	6721	173	87	21629	NAPSA,DEFB29,FXYD2,NDUFA4,ATP5E,RPL41,MRPS21,RPL9,NDUFV3,ATP5J2,NDUFC1,RPL35A,PCK1,D8ERTD738E,RPL28,NDUFA2,COX4I1,ECI3,LAMTOR4,CCDC107,TIMM13,PRDX5,SLC22A7,KHK,ACADS,ELOB,ACSS2,GCHFR,MIEN1,GUCA2B,NDUFA5,NENF
TF	Factor: Pax-5; motif: RRMSWGANWYCTNRAGCGKRACSRYNSM; match class: 1	TF:M00144_1	FALSE	0.00013042	3.88466	5517	173	76	21629	DEFB29,FXYD2,NDUFA4,GAPDH,RPL41,UQCRQ,NDUFV3,ATP5J2,NDUFC1,NDUFB9,UQCR10,RPL35A,COX7C,HINT2,NDUFA2,COX4I1,LAMTOR4,CCDC107,TIMM13,ANAPC13,PARK7,SLC22A7,ELOB,RPL37,ACSS2,MIEN1,CES1D,FKBP2,NDUFA5,NENF
TF	Factor: Sp1; motif: CCCCGCCCCN	TF:M00933	FALSE	0.000176309	3.75372	8755	173	104	21629	DEFB29,FXYD2,NDUFA4,ATP5E,RPL41,TTR,RPS2,NDUFA13,UQCR11,NDUFC1,NDUFB11,HSPE1,FAU,ARPP19,UQCR10,RPL35A,COPS9,FTH1,RPS20,HINT2,COX7A2,RPL28,NDUFA2,SPINK1,LAMTOR4,CCDC107,CALML4,TIMM13,RPLP2,ANAPC13,PRDX5,PARK7,KHK,ACADS,ELOB,RPL37,ACSS2,GCHFR,SERF2,MIEN1,NDUFA1,FAH,NDUFA5,NENF
TF	Factor: BCL6B; motif: NNNNCCGCCCCWNNNN; match class: 1	TF:M02844_1	FALSE	0.000181626	3.74082	8517	173	102	21629	DEFB29,FXYD2,NDUFA4,ATP5E,RPS2,ATP5J2,NDUFC1,AI314278,NDUFB9,HSPE1,FAU,EPHX2,ARPP19,UQCR10,RPL35A,PCK1,CRYZL2,COPS9,FTH1,RPS20,HINT2,COX7A2,RPL28,NDUFA2,COX4I1,ECI3,SPINK1,LAMTOR4,CCDC107,TIMM13,RPS27A,KHK,ACADS,ELOB,SLC3A1,RPL37,ACSS2,GCHFR,CES1D,FAH,NENF
TF	Factor: CPBP; motif: SNCCCNN; match class: 1	TF:M01822_1	FALSE	0.000220092	3.6574	19771	173	173	21629	NAPSA,DEFB29,FXYD2,NDUFA4,GAPDH,ATP5E,RPL41,MRPS21,TTR,RPS2,NDUFA13,RPL9,MEP1A,UQCRQ,NDUFV3,UGT2B38,ATP5J2,UQCR11,NDUFC1,AI314278,TMEM213,NDUFB11,NDUFB9,HSPE1,FAU,EPHX2,ARPP19,UQCR10,RPL35A,PCK1,CRYZL2,ATPIF1,ZMYND10,COPS9,RPL29,COX7C,FTH1,RPS20,D8ERTD738E,HINT2,COX7A2,RPL28,NDUFA2,COX4I1,ECI3,SPINK1,LAMTOR4,CCDC107,CALML4,TIMM13,RPS27A,RPLP2,ANAPC13,PRDX5,PARK7,SLC22A7,KHK,ACADS,COX6C,ELOB,SLC3A…
TF	Factor: RNF96; motif: BCCCGCRGCC	TF:M01199	FALSE	0.000223286	3.65114	6348	173	83	21629	DEFB29,FXYD2,NDUFA4,ATP5E,RPL41,MRPS21,TTR,RPS2,NDUFV3,NDUFC1,TMEM213,NDUFB9,HSPE1,UQCR10,FTH1,D8ERTD738E,HINT2,COX7A2,NDUFA2,ECI3,SPINK1,LAMTOR4,PARK7,KHK,ELOB,ACSS2,GCHFR,SERF2,CES1D,NDUFA1,NDUFA5
TF	Factor: E2F-1; motif: NNNSSCGCSAANN; match class: 1	TF:M07250_1	FALSE	0.000225501	3.64685	4139	173	62	21629	DEFB29,FXYD2,NDUFA4,GAPDH,RPL41,TTR,NDUFA13,NDUFV3,UQCR11,NDUFC1,NDUFB9,UQCR10,RPL35A,ATPIF1,HINT2,COX7A2,NDUFA2,ECI3,CCDC107,PRDX5,ACADS,ACSS2,GCHFR,SERF2,GUCA2B,FAH
TF	Factor: LKLF; motif: GGGGTGGKSN	TF:M07261	FALSE	0.000231628	3.63521	9164	173	107	21629	FXYD2,NDUFA4,RPL41,MEP1A,UQCRQ,NDUFV3,ATP5J2,UQCR11,NDUFC1,AI314278,NDUFB11,NDUFB9,HSPE1,FAU,EPHX2,RPL35A,PCK1,CRYZL2,ZMYND10,COPS9,FTH1,RPS20,HINT2,RPL28,TIMM13,RPS27A,RPLP2,ANAPC13,PRDX5,ACADS,COX6C,ELOB,SLC3A1,RPL37,ACSS2,GCHFR,MIEN1,CES1D,FKBP2,NDUFA1,FAH,NDUFA5,NENF
TF	Factor: BTEB3; motif: BNRNGGGAGGNGT; match class: 1	TF:M01865_1	FALSE	0.000260307	3.58451	3096	173	51	21629	FXYD2,NDUFA4,ATP5E,MRPS21,NDUFC1,RPS20,D8ERTD738E,HINT2,RPL28,NDUFA2,LAMTOR4,RPS27A,KHK,ELOB,RPL37,GCHFR,NENF
TF	Factor: Sp1; motif: GGNGGGGGNGGGGGMGGGGCNGGG	TF:M10375	FALSE	0.000282525	3.54894	10720	173	119	21629	DEFB29,FXYD2,NDUFA4,ATP5E,RPL41,TTR,RPS2,UQCRQ,NDUFV3,UQCR11,NDUFC1,NDUFB11,NDUFB9,HSPE1,EPHX2,ARPP19,RPL35A,PCK1,CRYZL2,COPS9,FTH1,D8ERTD738E,HINT2,COX7A2,RPL28,NDUFA2,SPINK1,LAMTOR4,RPS27A,RPLP2,ANAPC13,PRDX5,PARK7,ACADS,COX6C,ELOB,RPL37,ACSS2,GCHFR,SERF2,MIEN1,GUCA2B,FAH,NDUFA5,NENF
TF	Factor: BCL6B; motif: NNNNCCGCCCCWNNNN	TF:M02844	FALSE	0.000297339	3.52675	13635	173	140	21629	DEFB29,FXYD2,NDUFA4,ATP5E,MRPS21,TTR,RPS2,NDUFA13,UQCRQ,NDUFV3,ATP5J2,UQCR11,NDUFC1,AI314278,NDUFB11,NDUFB9,HSPE1,FAU,EPHX2,ARPP19,UQCR10,RPL35A,PCK1,CRYZL2,COPS9,COX7C,FTH1,RPS20,HINT2,COX7A2,RPL28,NDUFA2,COX4I1,ECI3,SPINK1,LAMTOR4,CCDC107,TIMM13,RPS27A,RPLP2,ANAPC13,PARK7,KHK,ACADS,COX6C,ELOB,SLC3A1,ATP5D,RPL37,ACSS2,GCHFR,SERF2,MIEN1,CES1D,FKBP2,NDUFA1,FAH,NDUFA5,NENF
TF	Factor: ZF5; motif: NRNGNGCGCGCWN	TF:M00333	FALSE	0.000322496	3.49148	14398	173	145	21629	DEFB29,FXYD2,NDUFA4,GAPDH,ATP5E,RPL41,MRPS21,TTR,RPS2,NDUFA13,RPL9,UQCRQ,NDUFV3,ATP5J2,UQCR11,NDUFC1,AI314278,NDUFB9,HSPE1,FAU,ARPP19,UQCR10,RPL35A,PCK1,CRYZL2,ATPIF1,COPS9,RPL29,COX7C,FTH1,RPS20,D8ERTD738E,HINT2,COX7A2,RPL28,NDUFA2,ECI3,LAMTOR4,CCDC107,TIMM13,RPS27A,RPLP2,ANAPC13,PRDX5,PARK7,SLC22A7,KHK,ACADS,COX6C,ELOB,ATP5D,RPL37,ACSS2,GCHFR,SERF2,MIEN1,CES1D,GUCA2B,FKBP2,NDUFA1,FAH,NDUFA5,NENF
TF	Factor: Kaiso; motif: SARNYCTCGCGAGAN; match class: 1	TF:M10276_1	FALSE	0.000343377	3.46423	9977	173	113	21629	DEFB29,FXYD2,NDUFA4,GAPDH,ATP5E,RPL41,MRPS21,TTR,RPS2,UQCRQ,NDUFV3,ATP5J2,UQCR11,NDUFC1,AI314278,NDUFB9,FAU,ARPP19,UQCR10,RPL35A,PCK1,ATPIF1,COPS9,D8ERTD738E,HINT2,COX7A2,NDUFA2,LAMTOR4,CCDC107,CALML4,ANAPC13,PRDX5,PARK7,SLC22A7,KHK,ACADS,ELOB,ATP5D,RPL37,ACSS2,GCHFR,SERF2,MIEN1,GUCA2B,FAH,NDUFA5,NENF
TF	Factor: Egr-2; motif: NTGCGTRGGCGK; match class: 1	TF:M00246_1	FALSE	0.000372801	3.42852	1193	173	28	21629	RPL41,MRPS21,RPS2,NDUFA13,ATP5J2,FAU,UQCR10,COPS9,ANAPC13,PRDX5,ELOB,GCHFR
TF	Factor: ZBP89; motif: CCCCKCCCCCNN	TF:M07397	FALSE	0.000431978	3.36454	8048	173	97	21629	DEFB29,FXYD2,NDUFA4,ATP5E,RPL41,TTR,RPS2,NDUFA13,UQCR11,NDUFC1,TMEM213,NDUFB11,NDUFB9,HSPE1,ARPP19,RPL35A,COPS9,FTH1,RPS20,HINT2,COX7A2,RPL28,NDUFA2,SPINK1,CALML4,TIMM13,RPLP2,ANAPC13,PRDX5,PARK7,ACADS,ELOB,RPL37,GCHFR,SERF2,MIEN1,NDUFA1,FAH,NENF
TF	Factor: AP2; motif: GCCYGSGGSN	TF:M08867	FALSE	0.000435983	3.36053	7232	173	90	21629	DEFB29,FXYD2,NDUFA4,ATP5E,RPL41,MRPS21,TTR,RPS2,NDUFA13,UQCRQ,NDUFV3,ATP5J2,NDUFC1,NDUFB9,ARPP19,RPL35A,PCK1,COPS9,FTH1,D8ERTD738E,RPL28,NDUFA2,COX4I1,SPINK1,LAMTOR4,ANAPC13,ACADS,ELOB,ACSS2,GCHFR,GUCA2B,NDUFA1,NDUFA5,NENF
TF	Factor: EGR-1; motif: TGCGTGGGCGK; match class: 1	TF:M01972_1	FALSE	0.000448846	3.3479	852	173	23	21629	NDUFA4,RPL41,NDUFA13,FAU,UQCR10,ANAPC13,PRDX5,PARK7,ELOB,GCHFR
TF	Factor: Pax-4; motif: NNNNNYCACCCB; match class: 1	TF:M00378_1	FALSE	0.000743109	3.12895	14379	173	144	21629	NAPSA,FXYD2,NDUFA4,ATP5E,RPL41,TTR,RPS2,NDUFA13,RPL9,MEP1A,NDUFV3,ATP5J2,NDUFC1,AI314278,TMEM213,NDUFB9,HSPE1,FAU,EPHX2,ARPP19,UQCR10,RPL35A,PCK1,CRYZL2,ZMYND10,COPS9,RPL29,COX7C,FTH1,RPS20,D8ERTD738E,HINT2,COX7A2,RPL28,COX4I1,SPINK1,CCDC107,CALML4,TIMM13,RPS27A,RPLP2,ANAPC13,PRDX5,PARK7,SLC22A7,KHK,ACADS,COX6C,ELOB,SLC3A1,RPL37,ACSS2,GCHFR,SERF2,MIEN1,CES1D,GUCA2B,FKBP2,NDUFA1,FAH,NDUFA5,NENF
TF	Factor: AP-2beta; motif: GCNNNGGSCNGVGGGN	TF:M01858	FALSE	0.00075431	3.12245	5104	173	70	21629	DEFB29,FXYD2,ATP5E,RPL41,MRPS21,RPS2,NDUFV3,UQCR11,HSPE1,ARPP19,RPL35A,FTH1,D8ERTD738E,HINT2,COX7A2,NDUFA2,ECI3,SPINK1,PRDX5,PARK7,KHK,ELOB,RPL37,ACSS2,GCHFR,SERF2,FKBP2,NDUFA5,NENF
TF	Factor: Wt1; motif: NNCCTCCCCCACNN; match class: 1	TF:M12438_1	FALSE	0.00113931	2.94336	1573	173	32	21629	DEFB29,NDUFA4,ATP5E,RPL41,NDUFC1,COX7A2,NDUFA2,LAMTOR4,CALML4,KHK,RPL37
TF	Factor: Sp1; motif: GGNGGGGGNGGGGGMGGGGCNGGG; match class: 1	TF:M10375_1	FALSE	0.00115329	2.93806	7376	173	90	21629	DEFB29,FXYD2,NDUFA4,ATP5E,RPL41,TTR,RPS2,UQCRQ,NDUFC1,NDUFB9,HSPE1,ARPP19,RPL35A,CRYZL2,FTH1,D8ERTD738E,HINT2,COX7A2,RPL28,NDUFA2,SPINK1,LAMTOR4,RPS27A,RPLP2,ANAPC13,PRDX5,ACADS,ELOB,RPL37,ACSS2,GCHFR,FAH,NDUFA5,NENF
TF	Factor: BEN; motif: CAGCGRNV	TF:M01240	FALSE	0.00115684	2.93673	16194	173	155	21629	DEFB29,FXYD2,NDUFA4,GAPDH,ATP5E,RPL41,MRPS21,TTR,RPS2,NDUFA13,RPL9,UQCRQ,NDUFV3,ATP5J2,UQCR11,NDUFC1,TMEM213,NDUFB9,HSPE1,FAU,ARPP19,UQCR10,RPL35A,PCK1,ATPIF1,ZMYND10,COPS9,RPL29,COX7C,FTH1,RPS20,D8ERTD738E,HINT2,COX7A2,RPL28,NDUFA2,COX4I1,ECI3,SPINK1,LAMTOR4,CCDC107,CALML4,TIMM13,RPS27A,RPLP2,ANAPC13,PRDX5,PARK7,SLC22A7,KHK,ACADS,ELOB,ATP5D,RPL37,ACSS2,GCHFR,SERF2,MIEN1,CES1D,FKBP2,NDUFA1,FAH,ND…
TF	Factor: CTCF; motif: NAGGGGGCGCNNKNNNN; match class: 1	TF:M08995_1	FALSE	0.0014318	2.84412	9327	173	106	21629	DEFB29,FXYD2,NDUFA4,ATP5E,RPL41,TTR,RPS2,NDUFA13,MEP1A,NDUFV3,ATP5J2,NDUFC1,NDUFB9,HSPE1,EPHX2,ARPP19,CRYZL2,RPS20,D8ERTD738E,HINT2,COX7A2,RPL28,NDUFA2,LAMTOR4,CCDC107,CALML4,TIMM13,RPS27A,ANAPC13,PARK7,ACADS,ELOB,GCHFR,SERF2,MIEN1,GUCA2B,NDUFA1,FAH,NDUFA5,NENF
TF	Factor: Kaiso; motif: SARNYCTCGCGAGAN	TF:M10276	FALSE	0.00156276	2.80611	13469	173	137	21629	NAPSA,DEFB29,FXYD2,NDUFA4,GAPDH,ATP5E,RPL41,MRPS21,TTR,RPS2,NDUFA13,UQCRQ,NDUFV3,ATP5J2,UQCR11,NDUFC1,AI314278,NDUFB9,HSPE1,FAU,ARPP19,UQCR10,RPL35A,PCK1,ATPIF1,COPS9,COX7C,FTH1,RPS20,D8ERTD738E,HINT2,COX7A2,NDUFA2,LAMTOR4,CCDC107,CALML4,RPS27A,ANAPC13,PRDX5,PARK7,SLC22A7,KHK,ACADS,COX6C,ELOB,ATP5D,RPL37,ACSS2,GCHFR,SERF2,MIEN1,CES1D,GUCA2B,FKBP2,FAH,NDUFA5,NENF
TF	Factor: DRRS; motif: GNNGGGWGGG; match class: 1	TF:M10363_1	FALSE	0.00168505	2.77339	920	173	23	21629	NDUFB9,RPL35A,CRYZL2,SPINK1,RPLP2,RPL37,ACSS2,MIEN1,GUCA2B
TF	Factor: Pax-5; motif: RRMSWGANWYCTNRAGCGKRACSRYNSM	TF:M00144	FALSE	0.00192521	2.71552	11968	173	126	21629	DEFB29,FXYD2,NDUFA4,GAPDH,ATP5E,RPL41,MRPS21,NDUFA13,UQCRQ,NDUFV3,ATP5J2,UQCR11,NDUFC1,AI314278,TMEM213,NDUFB11,NDUFB9,HSPE1,UQCR10,RPL35A,PCK1,ATPIF1,ZMYND10,RPL29,COX7C,RPS20,D8ERTD738E,HINT2,COX7A2,RPL28,NDUFA2,COX4I1,ECI3,LAMTOR4,CCDC107,TIMM13,ANAPC13,PARK7,SLC22A7,ACADS,ELOB,RPL37,ACSS2,GCHFR,MIEN1,CES1D,GUCA2B,FKBP2,NDUFA1,NDUFA5,NENF
TF	Factor: CTCF; motif: NAGGGGGCGCNNKNNNN	TF:M08995	FALSE	0.00237247	2.6248	14271	173	142	21629	NAPSA,DEFB29,FXYD2,NDUFA4,ATP5E,RPL41,TTR,RPS2,NDUFA13,MEP1A,NDUFV3,ATP5J2,UQCR11,NDUFC1,TMEM213,NDUFB11,NDUFB9,HSPE1,FAU,EPHX2,ARPP19,UQCR10,RPL35A,PCK1,CRYZL2,ATPIF1,COX7C,FTH1,RPS20,D8ERTD738E,HINT2,COX7A2,RPL28,NDUFA2,COX4I1,SPINK1,LAMTOR4,CCDC107,CALML4,TIMM13,RPS27A,ANAPC13,PRDX5,PARK7,KHK,ACADS,ELOB,SLC3A1,RPL37,ACSS2,GCHFR,SERF2,MIEN1,GUCA2B,FKBP2,NDUFA1,FAH,NDUFA5,NENF
TF	Factor: Sp1; motif: NNGGGGCGGGGNN	TF:M00932	FALSE	0.00273134	2.56362	8941	173	102	21629	DEFB29,FXYD2,NDUFA4,ATP5E,RPL41,TTR,RPS2,NDUFA13,UQCRQ,UQCR11,NDUFC1,HSPE1,FAU,UQCR10,RPL35A,COPS9,FTH1,RPS20,D8ERTD738E,HINT2,COX7A2,RPL28,COX4I1,SPINK1,LAMTOR4,CCDC107,CALML4,RPS27A,RPLP2,ANAPC13,PRDX5,PARK7,KHK,ACADS,ELOB,RPL37,ACSS2,GCHFR,SERF2,MIEN1,FAH,NDUFA5,NENF
TF	Factor: MOVO-B; motif: GNGGGGG	TF:M01104	FALSE	0.00289292	2.53866	7635	173	91	21629	DEFB29,FXYD2,NDUFA4,GAPDH,ATP5E,RPL41,TTR,NDUFV3,ATP5J2,NDUFC1,NDUFB9,HSPE1,EPHX2,RPL35A,COPS9,RPL29,FTH1,D8ERTD738E,COX7A2,ECI3,SPINK1,LAMTOR4,CCDC107,CALML4,RPLP2,ANAPC13,PRDX5,PARK7,ACADS,ELOB,RPL37,ACSS2,MIEN1,FKBP2,FAH,NDUFA5,NENF
TF	Factor: Egr-3; motif: NTGCGTGGGCGK; match class: 1	TF:M00245_1	FALSE	0.00330188	2.48124	1653	173	32	21629	DEFB29,RPL41,RPS2,NDUFA13,ATP5J2,FAU,UQCR10,PCK1,COPS9,NDUFA2,ANAPC13,PRDX5,ELOB,GCHFR
TF	Factor: E2F; motif: TTTSGCGSG	TF:M00918	FALSE	0.0036923	2.4327	4788	173	65	21629	FXYD2,NDUFA4,ATP5E,RPL41,TTR,UQCRQ,NDUFV3,UQCR11,NDUFC1,UQCR10,RPL35A,RPL29,COX7C,D8ERTD738E,HINT2,COX7A2,COX4I1,ECI3,CCDC107,TIMM13,PRDX5,KHK,ACADS,ELOB,SLC3A1,RPL37,ACSS2,GCHFR,SERF2,GUCA2B,NDUFA1,FAH,NENF
TF	Factor: DRRS; motif: GNNGGGWGGG	TF:M10363	FALSE	0.00390346	2.40855	4691	173	64	21629	NAPSA,NDUFA4,RPL41,RPS2,NDUFV3,UQCR11,NDUFC1,NDUFB9,HSPE1,RPL35A,CRYZL2,RPL29,RPL28,SPINK1,RPLP2,ATP5D,RPL37,ACSS2,GCHFR,MIEN1,GUCA2B,FKBP2,NDUFA1,FAH
TF	Factor: Sp1; motif: NGGGGCGGGGN	TF:M07395	FALSE	0.00401076	2.39677	9128	173	103	21629	DEFB29,FXYD2,NDUFA4,ATP5E,RPL41,TTR,RPS2,NDUFA13,UQCRQ,UQCR11,NDUFC1,NDUFB9,FAU,EPHX2,UQCR10,RPL35A,COPS9,FTH1,D8ERTD738E,HINT2,COX7A2,RPL28,COX4I1,SPINK1,LAMTOR4,CCDC107,RPS27A,RPLP2,ANAPC13,PRDX5,PARK7,KHK,ACADS,ELOB,RPL37,ACSS2,GCHFR,SERF2,MIEN1,FAH,NDUFA5,NENF
TF	Factor: MAZ; motif: GGGGAGGG	TF:M00649	FALSE	0.00403246	2.39443	8400	173	97	21629	DEFB29,FXYD2,NDUFA4,ATP5E,RPL41,TTR,NDUFA13,UQCRQ,NDUFC1,TMEM213,NDUFB11,NDUFB9,HSPE1,FAU,EPHX2,ARPP19,CRYZL2,COPS9,RPL29,FTH1,RPS20,D8ERTD738E,RPL28,NDUFA2,ECI3,LAMTOR4,CALML4,TIMM13,RPLP2,PRDX5,SLC22A7,KHK,ACADS,COX6C,ELOB,RPL37,GCHFR,MIEN1,FKBP2,NDUFA1,NENF
TF	Factor: WT1; motif: NNGGGNGGGSGN; match class: 1	TF:M07436_1	FALSE	0.0041814	2.37868	3983	173	57	21629	DEFB29,FXYD2,ATP5E,TTR,UQCRQ,TMEM213,NDUFB9,HSPE1,RPL35A,SPINK1,TIMM13,RPLP2,ANAPC13,ACADS,RPL37,GCHFR,NDUFA1,NENF
TF	Factor: E2F; motif: TTTSGCGSG	TF:M00939	FALSE	0.00433846	2.36266	5448	173	71	21629	FXYD2,NDUFA4,ATP5E,RPL41,TTR,NDUFA13,UQCRQ,NDUFV3,UQCR11,NDUFC1,TMEM213,UQCR10,RPL35A,RPL29,COX7C,D8ERTD738E,HINT2,COX7A2,NDUFA2,COX4I1,ECI3,CCDC107,TIMM13,PRDX5,KHK,ELOB,SLC3A1,RPL37,ACSS2,GCHFR,SERF2,GUCA2B,FKBP2,NDUFA1,FAH,NENF
TF	Factor: MAZ; motif: NKGGGAGGGGRGGR	TF:M02023	FALSE	0.00448493	2.34824	7941	173	93	21629	FXYD2,ATP5E,TTR,UQCRQ,UQCR11,NDUFC1,NDUFB11,NDUFB9,HSPE1,EPHX2,ARPP19,UQCR10,RPL35A,ATPIF1,COPS9,FTH1,RPS20,HINT2,COX7A2,RPL28,SPINK1,LAMTOR4,TIMM13,RPLP2,ANAPC13,PRDX5,KHK,ACADS,COX6C,ELOB,RPL37,ACSS2,GCHFR,FKBP2,NDUFA1,FAH,NENF
TF	Factor: MAZ; motif: GGGGAGGG; match class: 1	TF:M00649_1	FALSE	0.00459408	2.3378	3017	173	47	21629	NDUFA4,ATP5E,RPL41,NDUFC1,TMEM213,HSPE1,EPHX2,COPS9,RPS20,RPL28,NDUFA2,PRDX5,KHK,ELOB,RPL37,GCHFR,NDUFA1
TF	Factor: LKLF; motif: CNCCACCCS	TF:M08819	FALSE	0.00468417	2.32937	5785	173	74	21629	FXYD2,NDUFA4,MEP1A,UQCRQ,NDUFV3,ATP5J2,UQCR11,NDUFC1,NDUFB11,NDUFB9,HSPE1,FAU,RPL35A,PCK1,FTH1,HINT2,RPL28,RPS27A,RPLP2,PRDX5,COX6C,RPL37,GCHFR,MIEN1,FKBP2,NDUFA1,FAH,NENF
TF	Factor: Pax-4; motif: NNNNNYCACCCB	TF:M00378	FALSE	0.00514012	2.28903	18616	173	167	21629	NAPSA,DEFB29,FXYD2,NDUFA4,GAPDH,ATP5E,RPL41,MRPS21,TTR,RPS2,NDUFA13,RPL9,MEP1A,UQCRQ,NDUFV3,ATP5J2,UQCR11,NDUFC1,AI314278,TMEM213,NDUFB11,NDUFB9,HSPE1,FAU,EPHX2,ARPP19,UQCR10,RPL35A,PCK1,CRYZL2,ATPIF1,ZMYND10,COPS9,RPL29,COX7C,FTH1,RPS20,D8ERTD738E,HINT2,COX7A2,RPL28,NDUFA2,COX4I1,ECI3,SPINK1,LAMTOR4,CCDC107,CALML4,TIMM13,RPS27A,RPLP2,ANAPC13,PRDX5,PARK7,SLC22A7,KHK,ACADS,COX6C,ELOB,SLC3A1,ATP5D,…
TF	Factor: MAZ; motif: NKGGGAGGGGRGGR; match class: 1	TF:M02023_1	FALSE	0.00601414	2.22083	4130	173	58	21629	FXYD2,ATP5E,TTR,NDUFC1,HSPE1,ARPP19,RPL35A,COPS9,FTH1,RPL28,SPINK1,TIMM13,RPLP2,ANAPC13,PRDX5,KHK,COX6C,RPL37,ACSS2,GCHFR,NDUFA1,FAH,NENF
TF	Factor: Egr-3; motif: NTGCGTGGGCGK	TF:M00245	FALSE	0.00628842	2.20146	6049	173	76	21629	NAPSA,DEFB29,FXYD2,NDUFA4,ATP5E,RPL41,MRPS21,RPS2,NDUFA13,RPL9,UQCRQ,NDUFV3,ATP5J2,NDUFC1,FAU,EPHX2,ARPP19,UQCR10,RPL35A,PCK1,COPS9,FTH1,RPL28,NDUFA2,LAMTOR4,TIMM13,ANAPC13,PRDX5,PARK7,KHK,ELOB,RPL37,GCHFR,MIEN1,GUCA2B
TF	Factor: CKROX; motif: SCCCTCCCC; match class: 1	TF:M01175_1	FALSE	0.00646371	2.18952	1962	173	35	21629	NDUFA4,ATP5E,RPL41,NDUFC1,HSPE1,COPS9,RPL28,PRDX5,KHK,RPL37,GCHFR,NDUFA1
TF	Factor: AP-2; motif: MKCCCSCNGGCG	TF:M00189	FALSE	0.00734842	2.13381	8023	173	93	21629	DEFB29,FXYD2,NDUFA4,ATP5E,RPL41,MRPS21,TTR,NDUFV3,ATP5J2,NDUFC1,TMEM213,HSPE1,ARPP19,UQCR10,RPL35A,CRYZL2,COX7C,D8ERTD738E,HINT2,COX7A2,RPL28,COX4I1,ECI3,SPINK1,LAMTOR4,CCDC107,PRDX5,PARK7,KHK,ACADS,ELOB,ACSS2,GCHFR,SERF2,MIEN1,GUCA2B,NDUFA1,NDUFA5,NENF
TF	Factor: KROX; motif: CCCGCCCCCRCCCC	TF:M00982	FALSE	0.00794628	2.09984	5974	173	75	21629	DEFB29,FXYD2,NDUFA4,ATP5E,RPL41,RPS2,UQCR11,NDUFB9,HSPE1,FAU,ARPP19,CRYZL2,ATPIF1,COX7A2,RPL28,NDUFA2,LAMTOR4,CCDC107,RPS27A,PRDX5,PARK7,KHK,ACADS,RPL37,GCHFR,SERF2,GUCA2B,FKBP2,NDUFA5,NENF
TF	Factor: Egr-1; motif: GCGGGGGCGG	TF:M07354	FALSE	0.00811974	2.09046	6088	173	76	21629	DEFB29,FXYD2,NDUFA4,ATP5E,RPL41,RPS2,NDUFV3,NDUFB9,HSPE1,ARPP19,UQCR10,PCK1,CRYZL2,ATPIF1,FTH1,COX7A2,RPL28,NDUFA2,CCDC107,RPS27A,PRDX5,PARK7,ACADS,ELOB,SERF2,GUCA2B,FAH,NDUFA5,NENF
TF	Factor: WT1; motif: NNGGGNGGGSGN	TF:M07436	FALSE	0.00837322	2.07711	7691	173	90	21629	DEFB29,FXYD2,ATP5E,RPL41,TTR,RPS2,NDUFA13,MEP1A,UQCRQ,NDUFC1,AI314278,TMEM213,NDUFB11,NDUFB9,HSPE1,ARPP19,RPL35A,FTH1,HINT2,COX7A2,RPL28,NDUFA2,SPINK1,TIMM13,RPLP2,ANAPC13,PRDX5,PARK7,ACADS,ELOB,RPL37,GCHFR,MIEN1,NDUFA1,FAH,NENF
TF	Factor: CKROX; motif: SCCCTCCCC	TF:M01175	FALSE	0.00866808	2.06208	6321	173	78	21629	DEFB29,FXYD2,NDUFA4,ATP5E,RPL41,NDUFA13,UQCRQ,NDUFC1,TMEM213,NDUFB11,HSPE1,EPHX2,ARPP19,CRYZL2,COPS9,FTH1,RPS20,RPL28,NDUFA2,LAMTOR4,CALML4,TIMM13,RPLP2,PRDX5,SLC22A7,KHK,COX6C,RPL37,GCHFR,MIEN1,FKBP2,NDUFA1
TF	Factor: GKLF; motif: NNRRGRRNGNSNNN; match class: 1	TF:M07040_1	FALSE	0.00881559	2.05475	8412	173	96	21629	DEFB29,FXYD2,ATP5E,RPL41,TTR,NDUFA13,UQCRQ,NDUFC1,TMEM213,NDUFB11,NDUFB9,HSPE1,FAU,EPHX2,ARPP19,CRYZL2,COPS9,RPS20,D8ERTD738E,HINT2,COX7A2,RPL28,NDUFA2,COX4I1,ECI3,SPINK1,LAMTOR4,CCDC107,TIMM13,RPS27A,RPLP2,ANAPC13,PRDX5,SLC22A7,KHK,ELOB,RPL37,GCHFR,NDUFA1,FAH,NENF
TF	Factor: KLF; motif: GGGNGGGG; match class: 1	TF:M07461_1	FALSE	0.009005	2.04552	3285	173	49	21629	FXYD2,NDUFC1,NDUFB9,HSPE1,RPL35A,PCK1,FTH1,HINT2,RPL28,RPLP2,COX6C,RPL37,MIEN1,NDUFA1,FAH,NENF
TF	Factor: E2F-4; motif: GCGGGAAANA	TF:M02090	FALSE	0.011538	1.93787	10315	173	111	21629	NAPSA,DEFB29,FXYD2,NDUFA4,GAPDH,ATP5E,RPL41,MRPS21,RPS2,MEP1A,NDUFV3,ATP5J2,UQCR11,NDUFC1,AI314278,TMEM213,NDUFB9,ARPP19,UQCR10,RPL35A,PCK1,CRYZL2,ATPIF1,COPS9,FTH1,HINT2,COX7A2,NDUFA2,COX4I1,ECI3,SPINK1,LAMTOR4,CCDC107,CALML4,TIMM13,RPS27A,ANAPC13,PRDX5,SLC22A7,KHK,ACADS,COX6C,ELOB,RPL37,GCHFR,SERF2,MIEN1,GUCA2B,FKBP2,FAH,NDUFA5,NENF
TF	Factor: ZF5; motif: GYCGCGCARNGCNN; match class: 1	TF:M02933_1	FALSE	0.0132513	1.87774	5832	173	73	21629	DEFB29,FXYD2,NDUFA4,ATP5E,RPL41,NDUFA13,NDUFV3,NDUFC1,NDUFB9,HSPE1,UQCR10,RPL35A,ATPIF1,COPS9,RPL29,D8ERTD738E,COX7A2,NDUFA2,CCDC107,PRDX5,ACADS,ELOB,ACSS2,GCHFR,GUCA2B,FKBP2,NDUFA5
TF	Factor: Kaiso; motif: GCMGGGRGCRGS; match class: 1	TF:M03876_1	FALSE	0.013598	1.86653	5836	173	73	21629	FXYD2,NDUFA4,ATP5E,RPL41,NDUFV3,NDUFC1,HSPE1,EPHX2,PCK1,CRYZL2,ATPIF1,COPS9,FTH1,D8ERTD738E,HINT2,COX7A2,RPL28,NDUFA2,COX4I1,ECI3,SPINK1,CCDC107,PARK7,KHK,ACADS,ELOB,ACSS2,GCHFR,NDUFA5,NENF
TF	Factor: IRF4; motif: NNNAYTCTCGGWNNN	TF:M02872	FALSE	0.0152127	1.81779	14449	173	141	21629	NAPSA,DEFB29,FXYD2,ATP5E,RPL41,MRPS21,TTR,NDUFA13,UQCRQ,NDUFV3,UQCR11,NDUFC1,NDUFB11,NDUFB9,HSPE1,FAU,EPHX2,ARPP19,UQCR10,RPL35A,PCK1,CRYZL2,ATPIF1,COPS9,COX7C,RPS20,D8ERTD738E,HINT2,COX7A2,RPL28,NDUFA2,SPINK1,LAMTOR4,CALML4,TIMM13,ANAPC13,PRDX5,PARK7,SLC22A7,KHK,ACADS,ELOB,ATP5D,RPL37,ACSS2,GCHFR,SERF2,MIEN1,CES1D,GUCA2B,FKBP2,NDUFA1,FAH,NDUFA5
TF	Factor: AP-2gamma; motif: GCCYNNGGS	TF:M00470	FALSE	0.0167907	1.77493	6995	173	83	21629	FXYD2,NDUFA4,GAPDH,ATP5E,RPL41,MRPS21,RPS2,NDUFA13,UQCRQ,NDUFV3,NDUFC1,HSPE1,EPHX2,ARPP19,PCK1,CRYZL2,ATPIF1,ZMYND10,D8ERTD738E,HINT2,COX7A2,RPL28,COX4I1,LAMTOR4,CCDC107,CALML4,PRDX5,PARK7,KHK,ACADS,ELOB,ACSS2,GCHFR,NDUFA1,NENF
TF	Factor: MOVO-B; motif: GNGGGGG; match class: 1	TF:M01104_1	FALSE	0.0173673	1.76027	3266	173	48	21629	FXYD2,NDUFA4,ATP5E,NDUFC1,NDUFB9,HSPE1,EPHX2,D8ERTD738E,COX7A2,SPINK1,LAMTOR4,PRDX5,PARK7,ACADS,ELOB,NDUFA5,NENF
TF	Factor: NGFI-C; motif: WTGCGTGGGYGG	TF:M00244	FALSE	0.0174067	1.75928	5006	173	65	21629	FXYD2,NDUFA4,RPL41,MRPS21,RPS2,NDUFA13,RPL9,ATP5J2,NDUFC1,NDUFB9,FAU,UQCR10,PCK1,COX7A2,RPL28,ANAPC13,PRDX5,PARK7,KHK,ACADS,ELOB,RPL37,GCHFR,MIEN1,GUCA2B,NENF
TF	Factor: Sp1; motif: GGGGCGGGGC	TF:M00931	FALSE	0.0181151	1.74196	8659	173	97	21629	DEFB29,FXYD2,NDUFA4,ATP5E,TTR,RPS2,NDUFA13,UQCRQ,UQCR11,NDUFC1,FAU,UQCR10,RPL35A,COPS9,FTH1,D8ERTD738E,HINT2,COX7A2,RPL28,COX4I1,SPINK1,LAMTOR4,CCDC107,RPS27A,RPLP2,ANAPC13,PRDX5,PARK7,KHK,ACADS,ELOB,RPL37,ACSS2,GCHFR,SERF2,MIEN1,FAH,NDUFA5,NENF
TF	Factor: IRF6; motif: NNNACTCYCGGKNNN; match class: 1	TF:M02874_1	FALSE	0.0193465	1.7134	7134	173	84	21629	FXYD2,NDUFA4,ATP5E,RPL41,TTR,RPS2,NDUFV3,NDUFC1,AI314278,NDUFB9,HSPE1,FAU,EPHX2,ARPP19,UQCR10,RPL35A,PCK1,COX7C,D8ERTD738E,COX7A2,NDUFA2,ECI3,SPINK1,LAMTOR4,SLC22A7,KHK,ELOB,SERF2,MIEN1,NDUFA1,FAH,NDUFA5,NENF
TF	Factor: Sp1; motif: CCCCGCCCCN; match class: 1	TF:M00933_1	FALSE	0.0205306	1.6876	3986	173	55	21629	FXYD2,NDUFA4,ATP5E,RPL41,RPS2,NDUFA13,NDUFC1,HSPE1,UQCR10,COPS9,HINT2,COX7A2,RPL28,CCDC107,RPLP2,PARK7,ACADS,RPL37,GCHFR,MIEN1,FAH
TF	Factor: IRF6; motif: NNNACTCYCGGKNNN	TF:M02874	FALSE	0.0219971	1.65763	13371	173	133	21629	NAPSA,FXYD2,NDUFA4,ATP5E,RPL41,TTR,RPS2,NDUFA13,UQCRQ,NDUFV3,ATP5J2,NDUFC1,AI314278,NDUFB11,NDUFB9,HSPE1,FAU,EPHX2,ARPP19,UQCR10,RPL35A,PCK1,CRYZL2,COPS9,COX7C,FTH1,D8ERTD738E,HINT2,COX7A2,RPL28,NDUFA2,ECI3,SPINK1,LAMTOR4,CCDC107,CALML4,TIMM13,RPLP2,ANAPC13,PRDX5,PARK7,SLC22A7,KHK,ACADS,ELOB,RPL37,ACSS2,SERF2,MIEN1,GUCA2B,NDUFA1,FAH,NDUFA5,NENF
TF	Factor: Pax-3; motif: NNNNNNCGTCACGSTYNNNNN	TF:M00327	FALSE	0.0235865	1.62734	12829	173	129	21629	NAPSA,DEFB29,FXYD2,NDUFA4,MRPS21,TTR,RPS2,NDUFA13,RPL9,UQCRQ,NDUFV3,UGT2B38,ATP5J2,UQCR11,NDUFC1,AI314278,NDUFB11,NDUFB9,HSPE1,EPHX2,ARPP19,UQCR10,RPL35A,PCK1,ATPIF1,ZMYND10,COPS9,COX7C,D8ERTD738E,HINT2,COX7A2,NDUFA2,COX4I1,ECI3,SPINK1,LAMTOR4,CCDC107,TIMM13,RPS27A,RPLP2,ANAPC13,PARK7,SLC22A7,KHK,ELOB,SLC3A1,RPL37,ACSS2,GCHFR,SERF2,MIEN1,CES1D,GUCA2B,FKBP2,NDUFA1,NDUFA5,NENF
TF	Factor: Egr-1; motif: WTGCGTGGGCGK; match class: 1	TF:M00243_1	FALSE	0.0246807	1.60764	859	173	20	21629	NDUFA4,RPL41,ATP5J2,NDUFC1,UQCR10,TIMM13,PRDX5,PARK7,ELOB,GCHFR,NDUFA5
TF	Factor: E2F-1; motif: NTTSGCGG; match class: 1	TF:M00430_1	FALSE	0.0249423	1.60306	1824	173	32	21629	FXYD2,GAPDH,TTR,UQCRQ,NDUFC1,NDUFB9,RPL29,LAMTOR4,TIMM13,ANAPC13,ACADS,RPL37,NDUFA1
TF	Factor: GKLF; motif: CCTCCYN	TF:M01835	FALSE	0.026107	1.58324	15906	173	150	21629	NAPSA,NDUFA4,GAPDH,ATP5E,MRPS21,TTR,RPS2,NDUFA13,RPL9,MEP1A,UQCRQ,NDUFV3,ATP5J2,UQCR11,NDUFC1,AI314278,TMEM213,NDUFB11,NDUFB9,HSPE1,FAU,EPHX2,RPL35A,CRYZL2,ATPIF1,ZMYND10,COPS9,RPL29,COX7C,FTH1,RPS20,D8ERTD738E,HINT2,COX7A2,RPL28,NDUFA2,COX4I1,ECI3,SPINK1,LAMTOR4,CCDC107,RPS27A,RPLP2,PRDX5,PARK7,SLC22A7,KHK,ACADS,COX6C,ELOB,SLC3A1,ATP5D,RPL37,ACSS2,GCHFR,SERF2,MIEN1,CES1D,FKBP2,FAH,NDUFA5
TF	Factor: SP100; motif: NNCGTCGNNTAAWNN	TF:M02913	FALSE	0.0281613	1.55035	8618	173	96	21629	NAPSA,DEFB29,FXYD2,GAPDH,RPL41,MRPS21,RPS2,NDUFA13,RPL9,UQCRQ,NDUFV3,ATP5J2,UQCR11,NDUFB9,ARPP19,UQCR10,RPL35A,PCK1,ATPIF1,COPS9,FTH1,RPS20,D8ERTD738E,HINT2,COX7A2,RPL28,NDUFA2,SPINK1,LAMTOR4,CCDC107,CALML4,TIMM13,RPS27A,PRDX5,PARK7,SLC22A7,KHK,ACADS,ELOB,RPL37,GUCA2B,FKBP2,FAH,NDUFA5
TF	Factor: KLF3; motif: NNNNNNGGGCGGGGCNNGN	TF:M10278	FALSE	0.0289101	1.53895	7319	173	85	21629	DEFB29,FXYD2,NDUFA4,ATP5E,TTR,RPS2,NDUFA13,UQCRQ,UQCR11,NDUFC1,FAU,UQCR10,RPL35A,COPS9,FTH1,D8ERTD738E,HINT2,COX7A2,RPL28,COX4I1,SPINK1,LAMTOR4,CCDC107,RPS27A,RPLP2,PARK7,KHK,ACADS,ELOB,RPL37,ACSS2,GCHFR,SERF2,MIEN1,FAH,NDUFA5,NENF
TF	Factor: Zfp281; motif: NNCCCCCCCCCCMYC	TF:M02831	FALSE	0.0294707	1.53061	3933	173	54	21629	FXYD2,NDUFA4,RPL41,TTR,NDUFA13,TMEM213,NDUFB11,HSPE1,HINT2,COX7A2,RPL28,NDUFA2,SPINK1,LAMTOR4,TIMM13,RPLP2,ANAPC13,RPL37,GCHFR,NDUFA1,NENF
TF	Factor: E2F; motif: NCSCGCSAAAN	TF:M00919	FALSE	0.0295478	1.52947	5193	173	66	21629	FXYD2,NDUFA4,ATP5E,RPL41,TTR,NDUFA13,UQCRQ,NDUFV3,UQCR11,NDUFC1,TMEM213,UQCR10,RPL35A,RPL29,COX7C,D8ERTD738E,HINT2,COX7A2,COX4I1,ECI3,CCDC107,TIMM13,PRDX5,KHK,SLC3A1,RPL37,ACSS2,GCHFR,SERF2,GUCA2B,NDUFA1,FAH,NENF
TF	Factor: BTEB2; motif: NGGGSWGGGNGGGGC	TF:M10280	FALSE	0.0311513	1.50652	3045	173	45	21629	DEFB29,FXYD2,NDUFA4,NDUFC1,NDUFB9,ARPP19,UQCR10,RPL35A,COPS9,HINT2,COX4I1,SPINK1,LAMTOR4,CCDC107,KHK,RPL37,ACSS2,NDUFA1,FAH,NDUFA5,NENF
TF	Factor: Tcfl5; motif: NNCNCGNGNN; match class: 1	TF:M08005_1	FALSE	0.0330573	1.48073	6313	173	76	21629	DEFB29,FXYD2,RPL41,MRPS21,NDUFA13,NDUFV3,ATP5J2,NDUFC1,NDUFB9,EPHX2,ARPP19,RPL35A,ATPIF1,COPS9,COX7C,D8ERTD738E,COX7A2,NDUFA2,TIMM13,PRDX5,ACADS,ELOB,SLC3A1,ATP5D,SERF2,MIEN1,FKBP2,FAH,NDUFA5,NENF
TF	Factor: Tcfl5; motif: NNCNCGNGNN	TF:M08005	FALSE	0.0330573	1.48073	6313	173	76	21629	DEFB29,FXYD2,RPL41,MRPS21,NDUFA13,NDUFV3,ATP5J2,NDUFC1,NDUFB9,EPHX2,ARPP19,RPL35A,ATPIF1,COPS9,COX7C,D8ERTD738E,COX7A2,NDUFA2,TIMM13,PRDX5,ACADS,ELOB,SLC3A1,ATP5D,SERF2,MIEN1,FKBP2,FAH,NDUFA5,NENF
TF	Factor: Egr-1; motif: GCGTGGGCGT; match class: 1	TF:M07597_1	FALSE	0.035932	1.44452	882	173	20	21629	RPL41,NDUFA13,UQCR10,ANAPC13,PRDX5,ELOB,GCHFR,GUCA2B,NDUFA5
TF	Factor: ZBED6; motif: NRRGCTCGCCNN	TF:M01598	FALSE	0.037597	1.42485	5557	173	69	21629	DEFB29,FXYD2,ATP5E,RPL41,UQCRQ,NDUFV3,ATP5J2,UQCR11,NDUFC1,NDUFB9,HSPE1,UQCR10,RPL35A,CRYZL2,ATPIF1,COPS9,RPL29,FTH1,D8ERTD738E,HINT2,RPL28,NDUFA2,ECI3,SPINK1,LAMTOR4,TIMM13,ANAPC13,PARK7,ACADS,ELOB,ATP5D,RPL37,SERF2,GUCA2B,NDUFA1,FAH,NDUFA5
TF	Factor: Sp1; motif: GGGGCGGGGT	TF:M00008	FALSE	0.0427854	1.3687	8334	173	93	21629	DEFB29,FXYD2,NDUFA4,ATP5E,RPL41,TTR,RPS2,UQCRQ,UQCR11,NDUFC1,NDUFB9,FAU,UQCR10,RPL35A,CRYZL2,ATPIF1,COPS9,HINT2,COX7A2,RPL28,COX4I1,SPINK1,LAMTOR4,CCDC107,TIMM13,ANAPC13,PARK7,SLC22A7,KHK,ACADS,ELOB,RPL37,ACSS2,GCHFR,SERF2,MIEN1,FKBP2,FAH,NDUFA5,NENF
TF	Factor: ELK-1; motif: ACCGGAWRTN	TF:M01981	FALSE	0.0440744	1.35581	14647	173	141	21629	DEFB29,FXYD2,NDUFA4,ATP5E,MRPS21,TTR,RPS2,NDUFA13,RPL9,UQCRQ,NDUFV3,ATP5J2,UQCR11,NDUFC1,TMEM213,NDUFB11,NDUFB9,HSPE1,FAU,EPHX2,ARPP19,RPL35A,PCK1,CRYZL2,ATPIF1,COPS9,RPL29,COX7C,RPS20,D8ERTD738E,HINT2,COX7A2,NDUFA2,COX4I1,ECI3,CCDC107,CALML4,TIMM13,RPS27A,RPLP2,ANAPC13,PRDX5,PARK7,SLC22A7,KHK,ACADS,COX6C,ELOB,ATP5D,ACSS2,GCHFR,SERF2,MIEN1,CES1D,GUCA2B,NDUFA1,NDUFA5
TF	Factor: EGR; motif: CGCCCCCGCNN	TF:M08878	FALSE	0.0476861	1.32161	5816	173	71	21629	DEFB29,FXYD2,NDUFA4,ATP5E,RPL41,NDUFV3,NDUFB9,HSPE1,ARPP19,UQCR10,CRYZL2,ATPIF1,COX7A2,RPL28,NDUFA2,CCDC107,RPS27A,PRDX5,PARK7,ACADS,SERF2,GUCA2B,FAH,NDUFA5,NENF
TF	Factor: AP-2gamma; motif: GCCYNNGGS; match class: 1	TF:M00470_1	FALSE	0.0499141	1.30178	3399	173	48	21629	FXYD2,NDUFA4,ATP5E,MRPS21,RPS2,NDUFA13,UQCRQ,NDUFV3,NDUFC1,CRYZL2,D8ERTD738E,HINT2,COX7A2,LAMTOR4,PRDX5,PARK7,ELOB,ACSS2,GCHFR,NDUFA1
TF	Factor: Kaiso; motif: GCMGGGRGCRGS	TF:M03876	FALSE	0.0499667	1.30132	11107	173	115	21629	DEFB29,FXYD2,NDUFA4,ATP5E,RPL41,TTR,RPS2,NDUFV3,ATP5J2,UQCR11,NDUFC1,TMEM213,NDUFB9,HSPE1,EPHX2,UQCR10,PCK1,CRYZL2,ATPIF1,COPS9,RPL29,COX7C,FTH1,D8ERTD738E,HINT2,COX7A2,RPL28,NDUFA2,COX4I1,ECI3,SPINK1,LAMTOR4,CCDC107,RPLP2,ANAPC13,PARK7,KHK,ACADS,COX6C,ELOB,ACSS2,GCHFR,GUCA2B,FKBP2,NDUFA5,NENF
HP	Proteinuria	HP:0000093	FALSE	0.000278818	3.55468	244	64	15	5098	NDUFA13,AI314278,TMEM213,CRYZL2,D8ERTD738E,MIEN1,NDUFA1
HP	Abnormal urine protein level	HP:0020129	FALSE	0.000706112	3.15113	262	64	15	5098	NDUFA13,AI314278,TMEM213,CRYZL2,D8ERTD738E,MIEN1,NDUFA1
HP	Tall stature	HP:0000098	FALSE	0.00121402	2.91577	169	64	12	5098	FXYD2,HSPE1,RPL35A,LAMTOR4,COX6C
HP	Abnormal renal cortex morphology	HP:0011035	FALSE	0.00152831	2.81579	241	64	14	5098	FXYD2,NDUFA13,AI314278,TMEM213,CRYZL2,NDUFA1
HP	Hypertension	HP:0000822	FALSE	0.00499573	2.3014	390	64	17	5098	NDUFA13,AI314278,HSPE1,ECI3,LAMTOR4,COX6C
HP	Abnormality of urine homeostasis	HP:0003110	FALSE	0.00736106	2.13306	750	64	24	5098	FXYD2,RPS2,NDUFA13,AI314278,TMEM213,HSPE1,CRYZL2,D8ERTD738E,LAMTOR4,MIEN1,NDUFA1
HP	Abnormal glomerular mesangium morphology	HP:0001966	FALSE	0.00887786	2.05169	58	64	7	5098	NDUFA13,TMEM213,CRYZL2
HP	Abnormal renal glomerulus morphology	HP:0000095	FALSE	0.00934014	2.02965	205	64	12	5098	NDUFA13,AI314278,TMEM213,CRYZL2,NDUFA1
HP	Abnormal renal corpuscle morphology	HP:0031263	FALSE	0.00982214	2.00779	206	64	12	5098	NDUFA13,AI314278,TMEM213,CRYZL2,NDUFA1
HP	Abnormal nephron morphology	HP:0012575	FALSE	0.0285362	1.5446	268	64	13	5098	NDUFA13,AI314278,TMEM213,CRYZL2,NDUFA1
HP	Minimal change glomerulonephritis	HP:0012579	FALSE	0.030771	1.51186	47	64	6	5098	NDUFA13,TMEM213,CRYZL2
HP	Abnormal urine metabolite level	HP:0033354	FALSE	0.0333568	1.47682	599	64	20	5098	RPS2,NDUFA13,AI314278,TMEM213,HSPE1,CRYZL2,D8ERTD738E,MIEN1,NDUFA1
HP	Abnormal renal physiology	HP:0012211	FALSE	0.0410734	1.38644	715	64	22	5098	NDUFA13,AI314278,TMEM213,HSPE1,CRYZL2,ECI3,LAMTOR4,MIEN1,NDUFA1
HP	Chronic kidney disease	HP:0012622	FALSE	0.0427923	1.36863	200	64	11	5098	NDUFA13,AI314278,TMEM213,CRYZL2,MIEN1,NDUFA1
	mitochondrion organization
	structural molecule activity
	oxidative phosphorylation
	cellular respiration
	ATP biosynthetic process
	ATP metabolic process
	electron transport chain

## Sheet: Upregulated only in 5mAS vs WT
source	term_name	term_id	highlighted	adjusted_p_value	negative_log10_of_adjusted_p_value	term_size	query_size	intersection_size	effective_domain_size	intersections
GO:MF	molecular function regulator activity	GO:0098772	TRUE	1.69771e-08	7.77014	2074	87	29	25063	HSPB1,LGALS3,CSTB,MANF,TIMP1,CCL2,CXCL16,SERPINH1,MDK,TTR,SERPINE1,DYNLL1,WFDC2,CST3,FBLN1,YWHAH,FLNA,CRLF1,GDF15,AGT,C4B,SERPINA1F,PFN1,WFDC17,RCAN1,HSP90AA1,CXCL14,FXYD5,RPLP1
GO:MF	signaling receptor binding	GO:0005102	FALSE	5.15206e-08	7.28802	1591	87	25	25063	IGHM,LGALS3,MANF,TIMP1,CCL2,CXCL16,MDK,TTR,SERPINE1,CLU,CCN1,PSAP,FBLN1,FLNA,CRLF1,TRF,GDF15,HSP90B1,AGT,ICAM1,PFN1,HSP90AA1,PDIA3,CXCL14,FGG
GO:MF	endopeptidase inhibitor activity	GO:0004866	FALSE	1.1141e-06	5.95307	200	87	10	25063	CSTB,TIMP1,SERPINH1,SERPINE1,WFDC2,CST3,AGT,C4B,SERPINA1F,WFDC17
GO:MF	peptidase inhibitor activity	GO:0030414	FALSE	1.62702e-06	5.78861	208	87	10	25063	CSTB,TIMP1,SERPINH1,SERPINE1,WFDC2,CST3,AGT,C4B,SERPINA1F,WFDC17
GO:MF	peptidase regulator activity	GO:0061134	FALSE	1.72986e-06	5.76199	275	87	11	25063	CSTB,TIMP1,SERPINH1,SERPINE1,WFDC2,CST3,FBLN1,AGT,C4B,SERPINA1F,WFDC17
GO:MF	endopeptidase regulator activity	GO:0061135	FALSE	3.04328e-06	5.51666	222	87	10	25063	CSTB,TIMP1,SERPINH1,SERPINE1,WFDC2,CST3,AGT,C4B,SERPINA1F,WFDC17
GO:MF	protein binding	GO:0005515	FALSE	3.60667e-06	5.44289	10460	87	63	25063	HSPA5,C1QC,LCN2,HSPB1,IGHM,LGALS3,CSTB,MANF,CRYAB,TIMP1,CCL2,CXCL16,FCER1G,SERPINH1,MDK,TTR,COL15A1,SERPINE1,RHOB,CLU,DYNLL1,CCN1,PSAP,CST3,TMEM176B,PMEPA1,SMOC2,FBLN1,IFI27L2A,HMGCS2,YWHAH,S100A10,KRT8,FLNA,CRLF1,TRF,CAPG,GDF15,RPL39,HSP90B1,AGT,C4B,ADAMTS1,ICAM1,CTSB,HEXA,PFN1,RCAN1,HSP90AA1,COL6A1,DCN,PDIA3,CXCL14,CSF1R,FXYD5,CEBPD,MID1IP1,RPS19,IVNS1ABP,GLUL,EIF4A1,CD63,FGG
GO:MF	enzyme inhibitor activity	GO:0004857	FALSE	1.10156e-05	4.95799	412	87	12	25063	HSPB1,CSTB,TIMP1,SERPINH1,SERPINE1,DYNLL1,WFDC2,CST3,AGT,C4B,SERPINA1F,WFDC17
GO:MF	unfolded protein binding	GO:0051082	TRUE	1.59701e-05	4.79669	90	87	7	25063	HSPA5,HSPB1,CRYAB,SERPINH1,CLU,HSP90B1,HSP90AA1
GO:MF	binding	GO:0005488	FALSE	2.0471e-05	4.68886	16378	87	79	25063	CYP4A14,HSPA5,C1QC,LCN2,HSPB1,SCD1,IGHM,LGALS3,CSTB,MANF,CRYAB,TIMP1,CCL2,CXCL16,FCER1G,SERPINH1,MDK,TTR,LTBP2,COL15A1,SERPINE1,RHOB,CLU,DYNLL1,CCN1,PSAP,CPN1,CST3,MT1,LOXL1,TMEM176B,PMEPA1,SMOC2,FBLN1,IFI27L2A,HMGCS2,YWHAH,S100A10,CYP4A10,KRT8,COL6A2,FLNA,CRLF1,CPXM1,TRF,CAPG,RPL12,GDF15,RBP1,RPL39,HSP90B1,AGT,C4B,ADAMTS1,ICAM1,CTSB,ADGRG1,HEXA,PFN1,RCAN1,HSP90AA1,COL6A1,DCN,KLF6,PDIA3,CXCL14,CS…
GO:MF	collagen binding	GO:0005518	TRUE	9.15691e-05	4.03825	70	87	6	25063	SERPINH1,COL6A2,CTSB,ADGRG1,COL6A1,DCN
GO:MF	molecular function inhibitor activity	GO:0140678	FALSE	0.000162092	3.79024	528	87	12	25063	HSPB1,CSTB,TIMP1,SERPINH1,SERPINE1,DYNLL1,WFDC2,CST3,AGT,C4B,SERPINA1F,WFDC17
GO:MF	protein-containing complex binding	GO:0044877	FALSE	0.000168029	3.77462	2038	87	23	25063	HSPA5,LGALS3,CRYAB,FCER1G,SERPINH1,TTR,CLU,DYNLL1,CCN1,FBLN1,KRT8,COL6A2,FLNA,CAPG,C4B,ICAM1,CTSB,ADGRG1,COL6A1,DCN,RPLP1,H2-DMA,CD63
GO:MF	identical protein binding	GO:0042802	FALSE	0.000616396	3.21014	2369	87	24	25063	LCN2,HSPB1,CRYAB,FCER1G,TTR,DYNLL1,PSAP,CST3,FBLN1,IFI27L2A,HMGCS2,YWHAH,S100A10,FLNA,GDF15,RCAN1,HSP90AA1,PDIA3,CSF1R,CEBPD,MID1IP1,RPS19,GLUL,FGG
GO:MF	glycosaminoglycan binding	GO:0005539	TRUE	0.000628941	3.20139	223	87	8	25063	IGHM,CCL2,MDK,CCN1,SMOC2,ADAMTS1,ADGRG1,DCN
GO:MF	extracellular matrix binding	GO:0050840	TRUE	0.00165433	2.78138	64	87	5	25063	LGALS3,CCN1,SMOC2,ADGRG1,DCN
GO:MF	receptor ligand activity	GO:0048018	FALSE	0.0017841	2.74858	549	87	11	25063	LGALS3,MANF,TIMP1,CCL2,CXCL16,MDK,TTR,CRLF1,GDF15,AGT,CXCL14
GO:MF	signaling receptor activator activity	GO:0030546	FALSE	0.00201358	2.69603	556	87	11	25063	LGALS3,MANF,TIMP1,CCL2,CXCL16,MDK,TTR,CRLF1,GDF15,AGT,CXCL14
GO:MF	serine-type endopeptidase inhibitor activity	GO:0004867	FALSE	0.00337392	2.47187	129	87	6	25063	SERPINH1,SERPINE1,WFDC2,AGT,SERPINA1F,WFDC17
GO:MF	enzyme regulator activity	GO:0030234	FALSE	0.00362548	2.44063	1264	87	16	25063	HSPB1,CSTB,TIMP1,SERPINH1,SERPINE1,DYNLL1,WFDC2,CST3,FBLN1,AGT,C4B,SERPINA1F,WFDC17,RCAN1,HSP90AA1,RPLP1
GO:MF	extracellular matrix structural constituent	GO:0005201	TRUE	0.00385138	2.41438	132	87	6	25063	COL15A1,FBLN1,COL6A2,COL6A1,DCN,FGG
GO:MF	signaling receptor regulator activity	GO:0030545	FALSE	0.00420869	2.37585	601	87	11	25063	LGALS3,MANF,TIMP1,CCL2,CXCL16,MDK,TTR,CRLF1,GDF15,AGT,CXCL14
GO:MF	structural molecule activity	GO:0005198	FALSE	0.00950883	2.02187	920	87	13	25063	CRYAB,COL15A1,RPS28,FBLN1,COL6A2,RPL38,RPL12,RPL39,COL6A1,DCN,RPLP1,RPS19,FGG
GO:MF	heparin binding	GO:0008201	FALSE	0.0123771	1.90738	162	87	6	25063	CCL2,MDK,CCN1,SMOC2,ADAMTS1,ADGRG1
GO:MF	protein folding chaperone	GO:0044183	TRUE	0.0282959	1.54828	58	87	4	25063	HSPA5,HSPB1,HSP90B1,HSP90AA1
GO:MF	protease binding	GO:0002020	TRUE	0.0311299	1.50682	191	87	6	25063	LCN2,CSTB,TIMP1,SERPINE1,PSAP,CST3
KEGG	Oxidative phosphorylation	KEGG:00190	FALSE	3.75335e-20	19.4256	134	55	19	9330	C1QC,HSPB1,MANF,CXCL16,FCER1G,MDK,TTR,LTBP2,RHOB,CLU,PSAP,SMOC2,S100A10,KRT8,COL6A2,SERPINA1F,CTSB,KLF6,CXCL14
KEGG	Parkinson disease	KEGG:05012	FALSE	3.60234e-17	16.4434	263	55	21	9330	C1QC,HSPB1,MANF,CXCL16,FCER1G,TTR,LTBP2,RHOB,CLU,PSAP,SMOC2,S100A10,KRT8,COL6A2,EMP1,RPL12,HSP90B1,SERPINA1F,CTSB,KLF6,CXCL14
KEGG	Diabetic cardiomyopathy	KEGG:05415	FALSE	1.49843e-16	15.8244	205	55	19	9330	C1QC,LCN2,HSPB1,MANF,CXCL16,FCER1G,TTR,LTBP2,RHOB,CLU,PSAP,SMOC2,S100A10,KRT8,COL6A2,SERPINA1F,CTSB,KLF6,CXCL14
KEGG	Chemical carcinogenesis - reactive oxygen species	KEGG:05208	FALSE	6.83614e-16	15.1652	222	55	19	9330	C1QC,HSPB1,MANF,CXCL16,FCER1G,TTR,LTBP2,RHOB,CLU,CCN1,PSAP,SMOC2,S100A10,KRT8,COL6A2,SERPINA1F,CTSB,KLF6,CXCL14
KEGG	Thermogenesis	KEGG:04714	FALSE	1.23139e-15	14.9096	229	55	19	9330	C1QC,HSPB1,MANF,CXCL16,FCER1G,MDK,TTR,LTBP2,RHOB,CLU,PSAP,SMOC2,S100A10,KRT8,COL6A2,SERPINA1F,CTSB,KLF6,CXCL14
KEGG	Non-alcoholic fatty liver disease	KEGG:04932	FALSE	2.07004e-14	13.684	155	55	16	9330	C1QC,MANF,CXCL16,FCER1G,TTR,LTBP2,RHOB,CLU,PSAP,SMOC2,S100A10,KRT8,COL6A2,SERPINA1F,KLF6,CXCL14
KEGG	Prion disease	KEGG:05020	FALSE	3.86359e-13	12.413	266	55	18	9330	C1QC,HSPB1,MANF,CXCL16,FCER1G,TTR,LTBP2,RHOB,CLU,PSAP,SMOC2,S100A10,KRT8,COL6A2,SERPINA1F,CTSB,KLF6,CXCL14
KEGG	Alzheimer disease	KEGG:05010	FALSE	1.09185e-12	11.9618	381	55	20	9330	C1QC,LCN2,HSPB1,MANF,CXCL16,FCER1G,TTR,LTBP2,RHOB,CLU,PSAP,SMOC2,S100A10,KRT8,COL6A2,EMP1,SERPINA1F,CTSB,KLF6,CXCL14
KEGG	Huntington disease	KEGG:05016	FALSE	3.34876e-12	11.4751	301	55	18	9330	C1QC,HSPB1,MANF,CXCL16,FCER1G,TTR,LTBP2,RHOB,CLU,PSAP,SMOC2,S100A10,KRT8,COL6A2,SERPINA1F,CTSB,KLF6,CXCL14
KEGG	Pathways of neurodegeneration - multiple diseases	KEGG:05022	FALSE	4.85482e-12	11.3138	470	55	21	9330	C1QC,HSPB1,MANF,CXCL16,FCER1G,TTR,LTBP2,RHOB,CLU,PSAP,SMOC2,S100A10,KRT8,COL6A2,EMP1,RPL12,HSP90B1,SERPINA1F,CTSB,KLF6,CXCL14
KEGG	Amyotrophic lateral sclerosis	KEGG:05014	FALSE	1.01053e-10	9.99545	367	55	18	9330	C1QC,HSPB1,MANF,CXCL16,FCER1G,TTR,LTBP2,RHOB,CLU,PSAP,SMOC2,S100A10,KRT8,COL6A2,SERPINA1F,CTSB,KLF6,CXCL14
KEGG	Ribosome	KEGG:03010	FALSE	9.08228e-10	9.04181	170	55	13	9330	SCD1,IGHM,CSTB,CRYAB,TIMP1,DYNLL1,WFDC2,PMEPA1,IFI27L2A,CYP4A10,RPL12,GDF15,ADGRG1
KEGG	Coronavirus disease - COVID-19	KEGG:05171	FALSE	9.54519e-07	6.02022	243	55	12	9330	SCD1,CSTB,CRYAB,TIMP1,DYNLL1,WFDC2,PMEPA1,IFI27L2A,CYP4A10,RPL12,GDF15,ADGRG1
KEGG	Cardiac muscle contraction	KEGG:04260	FALSE	2.77429e-06	5.55685	87	55	8	9330	HSPA5,CXCL16,TTR,PSAP,SMOC2,S100A10,COL6A2,SERPINA1F
KEGG	Metabolic pathways	KEGG:01100	FALSE	4.5721e-06	5.33988	1616	55	27	9330	C1QC,LCN2,HSPB1,MANF,CXCL16,FCER1G,SERPINH1,MDK,TTR,LTBP2,RHOB,CLU,CCN1,PSAP,CPN1,SMOC2,S100A10,KRT8,COL6A2,1700016C15RIK,C4B,SERPINA1F,CTSB,HEXA,KLF6,PDIA3,CXCL14
KEGG	Retrograde endocannabinoid signaling	KEGG:04723	FALSE	1.2686e-05	4.89668	147	55	9	9330	C1QC,MANF,FCER1G,LTBP2,RHOB,CLU,KRT8,KLF6,CXCL14
REAC	Respiratory electron transport, ATP synthesis by chemiosmotic coupling, and heat production by uncoupling proteins.	REAC:R-MMU-163200	FALSE	1.86829e-17	16.7286	113	52	17	8405	C1QC,HSPB1,MANF,CXCL16,FCER1G,MDK,TTR,LTBP2,RHOB,CLU,PSAP,SMOC2,KRT8,COL6A2,CTSB,KLF6,CXCL14
REAC	The citric acid (TCA) cycle and respiratory electron transport	REAC:R-MMU-1428517	FALSE	7.55374e-15	14.1218	159	52	17	8405	C1QC,HSPB1,MANF,CXCL16,FCER1G,MDK,TTR,LTBP2,RHOB,CLU,PSAP,SMOC2,KRT8,COL6A2,CTSB,KLF6,CXCL14
REAC	Respiratory electron transport	REAC:R-MMU-611105	FALSE	3.30043e-14	13.4814	90	52	14	8405	C1QC,MANF,CXCL16,FCER1G,TTR,LTBP2,RHOB,CLU,PSAP,SMOC2,KRT8,COL6A2,KLF6,CXCL14
REAC	Complex I biogenesis	REAC:R-MMU-6799198	FALSE	2.12753e-07	6.67212	52	52	8	8405	MANF,FCER1G,LTBP2,RHOB,CLU,KRT8,KLF6,CXCL14
REAC	SRP-dependent cotranslational protein targeting to membrane	REAC:R-MMU-1799339	FALSE	1.07629e-06	5.96807	92	52	9	8405	CSTB,CRYAB,TIMP1,WFDC2,PMEPA1,IFI27L2A,CYP4A10,GDF15,ADGRG1
REAC	Nonsense Mediated Decay (NMD) independent of the Exon Junction Complex (EJC)	REAC:R-MMU-975956	FALSE	1.3056e-06	5.88419	94	52	9	8405	CSTB,CRYAB,TIMP1,WFDC2,PMEPA1,IFI27L2A,CYP4A10,GDF15,ADGRG1
REAC	Formation of a pool of free 40S subunits	REAC:R-MMU-72689	FALSE	2.48129e-06	5.60532	101	52	9	8405	CSTB,CRYAB,TIMP1,WFDC2,PMEPA1,IFI27L2A,CYP4A10,GDF15,ADGRG1
REAC	L13a-mediated translational silencing of Ceruloplasmin expression	REAC:R-MMU-156827	FALSE	5.73129e-06	5.24175	111	52	9	8405	CSTB,CRYAB,TIMP1,WFDC2,PMEPA1,IFI27L2A,CYP4A10,GDF15,ADGRG1
REAC	GTP hydrolysis and joining of the 60S ribosomal subunit	REAC:R-MMU-72706	FALSE	6.20319e-06	5.20739	112	52	9	8405	CSTB,CRYAB,TIMP1,WFDC2,PMEPA1,IFI27L2A,CYP4A10,GDF15,ADGRG1
REAC	Nonsense-Mediated Decay (NMD)	REAC:R-MMU-927802	FALSE	6.70874e-06	5.17336	113	52	9	8405	CSTB,CRYAB,TIMP1,WFDC2,PMEPA1,IFI27L2A,CYP4A10,GDF15,ADGRG1
REAC	Nonsense Mediated Decay (NMD) enhanced by the Exon Junction Complex (EJC)	REAC:R-MMU-975957	FALSE	6.70874e-06	5.17336	113	52	9	8405	CSTB,CRYAB,TIMP1,WFDC2,PMEPA1,IFI27L2A,CYP4A10,GDF15,ADGRG1
REAC	Eukaryotic Translation Initiation	REAC:R-MMU-72613	FALSE	1.05701e-05	4.97592	119	52	9	8405	CSTB,CRYAB,TIMP1,WFDC2,PMEPA1,IFI27L2A,CYP4A10,GDF15,ADGRG1
REAC	Cap-dependent Translation Initiation	REAC:R-MMU-72737	FALSE	1.05701e-05	4.97592	119	52	9	8405	CSTB,CRYAB,TIMP1,WFDC2,PMEPA1,IFI27L2A,CYP4A10,GDF15,ADGRG1
REAC	Metabolism	REAC:R-MMU-1430728	FALSE	1.38781e-05	4.85767	1665	52	28	8405	C1QC,LCN2,HSPB1,LGALS3,MANF,CXCL16,FCER1G,SERPINH1,MDK,TTR,LTBP2,RHOB,CLU,CCN1,PSAP,CPN1,SMOC2,KRT8,COL6A2,FLNA,C4B,CTSB,HEXA,PFN1,HSP90AA1,KLF6,PDIA3,CXCL14
REAC	Translation	REAC:R-MMU-72766	FALSE	0.000211318	3.67506	220	52	10	8405	IGHM,CSTB,CRYAB,TIMP1,WFDC2,PMEPA1,IFI27L2A,CYP4A10,GDF15,ADGRG1
REAC	rRNA processing in the nucleus and cytosol	REAC:R-MMU-8868773	FALSE	0.00023856	3.6224	171	52	9	8405	CSTB,CRYAB,TIMP1,WFDC2,PMEPA1,IFI27L2A,CYP4A10,GDF15,ADGRG1
REAC	rRNA processing	REAC:R-MMU-72312	FALSE	0.00023856	3.6224	171	52	9	8405	CSTB,CRYAB,TIMP1,WFDC2,PMEPA1,IFI27L2A,CYP4A10,GDF15,ADGRG1
REAC	Major pathway of rRNA processing in the nucleolus and cytosol	REAC:R-MMU-6791226	FALSE	0.00023856	3.6224	171	52	9	8405	CSTB,CRYAB,TIMP1,WFDC2,PMEPA1,IFI27L2A,CYP4A10,GDF15,ADGRG1
REAC	Mitochondrial biogenesis	REAC:R-MMU-1592230	FALSE	0.00679016	2.16812	28	52	4	8405	HSPB1,MDK,CTSB,HEXA
REAC	TP53 Regulates Metabolic Genes	REAC:R-MMU-5628897	FALSE	0.0188964	1.72362	70	52	5	8405	C1QC,SMOC2,COL6A2,RPL38,RPL39
REAC	Cristae formation	REAC:R-MMU-8949613	FALSE	0.0405914	1.39157	17	52	3	8405	HSPB1,MDK,CTSB
REAC	Formation of ATP by chemiosmotic coupling	REAC:R-MMU-163210	FALSE	0.0405914	1.39157	17	52	3	8405	HSPB1,MDK,CTSB
WP	Electron transport chain	WP:WP295	FALSE	4.28714e-16	15.3678	92	40	16	4496	HSPB1,CXCL16,FCER1G,MDK,TTR,LTBP2,CLU,PSAP,MT1,S100A10,KRT8,COL6A2,SERPINA1F,CTSB,KLF6,CXCL14
WP	Cytoplasmic ribosomal proteins	WP:WP163	FALSE	1.14576e-09	8.94091	77	40	11	4496	SCD1,CSTB,CRYAB,TIMP1,DYNLL1,WFDC2,PMEPA1,IFI27L2A,CYP4A10,RPL12,ADGRG1
WP	Oxidative phosphorylation	WP:WP1248	FALSE	5.99268e-07	6.22238	54	40	8	4496	HSPB1,FCER1G,MDK,LTBP2,CLU,KRT8,CTSB,CXCL14
TF	Factor: ELK-1; motif: ACCGGAWRTN; match class: 1	TF:M01981_1	FALSE	0.0121146	1.91669	9008	75	50	21629	C1QC,LCN2,HSPB1,SCD1,IGHM,CSTB,MANF,CRYAB,TIMP1,CXCL16,FCER1G,MDK,TTR,LTBP2,RHOB,CLU,RPS28,DYNLL1,HAVCR1,WFDC2,MT1,TMEM176B,PMEPA1,SMOC2,IFI27L2A,HMGCS2,YWHAH,S100A10,CYP4A10,KRT8,COL6A2,RPL38,EMP1,CAPG,RPL12,GDF15,RBP1,RPL39,HSP90B1,C4B,SERPINA1F,ADAMTS1,CTSB,ADGRG1,HEXA,WFDC17,RCAN1,DCN,KLF6,PDIA3
TF	Factor: ERF; motif: ACCGGAARTN; match class: 1	TF:M01984_1	FALSE	0.012232	1.9125	1826	75	19	21629	HSPB1,SCD1,IGHM,MANF,CXCL16,TTR,CLU,HAVCR1,TMEM176B,PMEPA1,CYP4A10,COL6A2,CAPG,RPL12,GDF15,RBP1,RPL39,HSP90B1,ADGRG1
TF	Factor: ER-beta; motif: GTCANASTGRCCYNR; match class: 1	TF:M01875_1	FALSE	0.0260755	1.58377	1751	75	18	21629	LCN2,HSPB1,MDK,SERPINE1,CLU,RPS28,PSAP,CPN1,CST3,IFI27L2A,RPL38,CAPG,1700016C15RIK,SERPINA1F,CTSB,WFDC17,DCN,CXCL14
TF	Factor: SAP-1a; motif: NRRCCGGAAGYRN; match class: 1	TF:M10220_1	FALSE	0.0271156	1.56678	3285	75	26	21629	HSPB1,SCD1,IGHM,MANF,TIMP1,CXCL16,MDK,TTR,CLU,RPS28,HAVCR1,TMEM176B,PMEPA1,HMGCS2,S100A10,CYP4A10,COL6A2,CAPG,RPL12,GDF15,RBP1,RPL39,HSP90B1,ADAMTS1,ADGRG1,WFDC17
TF	Factor: CREB; motif: CGTCAN; match class: 1	TF:M00801_1	FALSE	0.0444448	1.35218	595	75	10	21629	CYP4A14,TIMP1,CLU,RPS28,TMEM176B,HMGCS2,GDF15,HSP90B1,AGT,CTSB
TF	Factor: Ehf; motif: NNNANCCGGAAGTNN	TF:M02745	FALSE	0.0447371	1.34933	3807	75	28	21629	CYP4A14,SCD1,IGHM,CSTB,MANF,CXCL16,MDK,TTR,CLU,RPS28,HAVCR1,MT1,TMEM176B,SMOC2,HMGCS2,CYP4A10,COL6A2,CAPG,GDF15,RBP1,RPL39,HSP90B1,ADAMTS1,ADGRG1,WFDC17,RCAN1,DCN,PDIA3
	unfolded protein binding
	collagen binding
	extracellular matrix binding
	Diabetic cardiomyopathy
	SRP-dependent cotranslational protein targeting to membrane
	L13a-mediated translational silencing of Ceruloplasmin expression

## Sheet: Downregulated only in 5mAS vs W
source	term_name	term_id	highlighted	adjusted_p_value	negative_log10_of_adjusted_p_value	term_size	query_size	intersection_size	effective_domain_size	intersections
GO:MF	catalytic activity	GO:0003824	TRUE	0.00108487	2.96462	5738	28	18	25063	REN1,HSD11B1,ACSM2,NAT8F1,KL,PAH,ASS1,PCX,ASPDH,G6PC,AMACR,PGAM2,IVD,AADAT,DEGS2,ACAT1,BPHL,UGT3A2
GO:MF	secondary active transmembrane transporter activity	GO:0015291	TRUE	0.00507441	2.29461	290	28	5	25063	SLC6A19,SLC26A4,SLC18A1,SLC12A3,SLC22A30
GO:MF	active transmembrane transporter activity	GO:0022804	FALSE	0.0348735	1.45751	435	28	5	25063	SLC6A19,SLC26A4,SLC18A1,SLC12A3,SLC22A30
GO:MF	heterocyclic compound binding	GO:1901363	TRUE	0.0433579	1.36293	2343	28	10	25063	HSD11B1,ACSM2,ASS1,PCX,ASPDH,IVD,SLC12A3,AADAT,ACAT1,TCN2
GO:BP	locomotion	GO:0040011	TRUE	3.06648e-14	13.5134	1273	87	29	26944	ACSM2,SLC6A19,KL,ASS1,DEFB1,G6PC,IGFBP5,TMEM174,SLC18A1,AADAT,SLC22A30,TCN2
GO:BP	regulation of cell motility	GO:2000145	FALSE	2.57738e-13	12.5888	1045	87	26	26944	ACSM2,SLC6A19,KL,ASS1,DEFB1,G6PC,IGFBP5,SLC18A1,AADAT,SLC22A30,TCN2
GO:BP	anatomical structure development	GO:0048856	FALSE	5.71046e-13	12.2433	6269	87	56	26944	HSD11B1,ACSM2,NAT8F1,SLC6A19,KL,SLC26A4,ASS1,PCX,ASPDH,DEFB1,G6PC,TMEM174,AMACR,SLC18A1,AADAT,SLC22A30,DEGS2,BPHL,TCN2
GO:BP	regulation of locomotion	GO:0040012	FALSE	6.90589e-13	12.1608	1089	87	26	26944	ACSM2,SLC6A19,KL,ASS1,DEFB1,G6PC,IGFBP5,SLC18A1,AADAT,SLC22A30,TCN2
GO:BP	regulation of cell migration	GO:0030334	FALSE	6.91149e-13	12.1604	984	87	25	26944	ACSM2,SLC6A19,KL,ASS1,DEFB1,G6PC,IGFBP5,SLC18A1,AADAT,SLC22A30,TCN2
GO:BP	positive regulation of cell motility	GO:2000147	FALSE	7.82149e-12	11.1067	607	87	20	26944	ACSM2,SLC6A19,KL,ASS1,G6PC,IGFBP5,SLC18A1,AADAT,SLC22A30,TCN2
GO:BP	positive regulation of locomotion	GO:0040017	FALSE	1.3157e-11	10.8808	624	87	20	26944	ACSM2,SLC6A19,KL,ASS1,G6PC,IGFBP5,SLC18A1,AADAT,SLC22A30,TCN2
GO:BP	developmental process	GO:0032502	FALSE	3.62633e-11	10.4405	6854	87	56	26944	HSD11B1,ACSM2,NAT8F1,SLC6A19,KL,SLC26A4,ASS1,PCX,ASPDH,DEFB1,G6PC,TMEM174,AMACR,SLC18A1,AADAT,SLC22A30,DEGS2,BPHL,TCN2
GO:BP	cell migration	GO:0016477	FALSE	3.63494e-11	10.4395	1538	87	28	26944	ACSM2,SLC6A19,KL,ASS1,DEFB1,G6PC,IGFBP5,TMEM174,SLC18A1,AADAT,SLC22A30,TCN2
GO:BP	positive regulation of cell migration	GO:0030335	FALSE	4.18026e-11	10.3788	577	87	19	26944	ACSM2,SLC6A19,KL,ASS1,G6PC,IGFBP5,SLC18A1,AADAT,SLC22A30,TCN2
GO:BP	cell motility	GO:0048870	FALSE	1.38454e-10	9.85869	1760	87	29	26944	ACSM2,SLC6A19,KL,ASS1,DEFB1,G6PC,IGFBP5,TMEM174,SLC18A1,AADAT,SLC22A30,TCN2
GO:BP	response to stress	GO:0006950	TRUE	7.91077e-10	9.10178	3936	87	41	26944	ACSM2,NAT8F1,SLC6A19,KL,SLC26A4,PAH,PCX,ASPDH,DEFB1,G6PC,IGFBP5,TMEM174,SLC18A1,AADAT,SLC22A30,DEGS2,TCN2
GO:BP	response to external stimulus	GO:0009605	FALSE	1.10365e-09	8.95717	3042	87	36	26944	ACSM2,NAT8F1,SLC6A19,KL,SLC26A4,PAH,ASS1,G6PC,IGFBP5,TMEM174,SLC18A1,AADAT,DEGS2,TCN2
GO:BP	regulation of multicellular organismal process	GO:0051239	FALSE	3.59613e-09	8.44416	3165	87	36	26944	ACSM2,NAT8F1,SLC6A19,KL,SLC26A4,ASS1,DEFB1,G6PC,TMEM174,SLC18A1,AADAT,SLC22A30,DEGS2,TCN2
GO:BP	apoptotic process	GO:0006915	FALSE	6.25999e-09	8.20343	2050	87	29	26944	ACSM2,SLC6A19,KL,ASS1,ASPDH,DEFB1,TMEM174,SLC18A1,AADAT,SLC22A30,DEGS2,BPHL,TCN2
GO:BP	protein maturation	GO:0051604	FALSE	8.87785e-09	8.05169	500	87	16	26944	ACSM2,KL,ASPDH,AMACR,AADAT,DEGS2
GO:BP	biological process involved in interspecies interaction between organisms	GO:0044419	FALSE	1.03413e-08	7.98543	1940	87	28	26944	NAT8F1,SLC6A19,KL,SLC26A4,PAH,G6PC,IGFBP5,TMEM174,AADAT,DEGS2
GO:BP	programmed cell death	GO:0012501	FALSE	1.51112e-08	7.8207	2125	87	29	26944	ACSM2,SLC6A19,KL,ASS1,ASPDH,DEFB1,TMEM174,SLC18A1,AADAT,SLC22A30,DEGS2,BPHL,TCN2
GO:BP	cell death	GO:0008219	FALSE	1.51112e-08	7.8207	2125	87	29	26944	ACSM2,SLC6A19,KL,ASS1,ASPDH,DEFB1,TMEM174,SLC18A1,AADAT,SLC22A30,DEGS2,BPHL,TCN2
GO:BP	multicellular organism development	GO:0007275	FALSE	4.61328e-08	7.33599	4879	87	43	26944	HSD11B1,ACSM2,NAT8F1,SLC6A19,KL,PCX,ASPDH,DEFB1,G6PC,AMACR,SLC18A1,AADAT,SLC22A30,DEGS2,TCN2
GO:BP	response to biotic stimulus	GO:0009607	FALSE	9.09319e-08	7.04128	1819	87	26	26944	ACSM2,NAT8F1,SLC6A19,KL,SLC26A4,PAH,G6PC,IGFBP5,TMEM174,AADAT,DEGS2
GO:BP	negative regulation of apoptotic process	GO:0043066	FALSE	1.45674e-07	6.83662	1039	87	20	26944	ACSM2,SLC6A19,KL,ASS1,ASPDH,DEFB1,TMEM174,SLC18A1,AADAT,DEGS2,TCN2
GO:BP	regulation of developmental process	GO:0050793	FALSE	1.84525e-07	6.73395	2698	87	31	26944	ACSM2,NAT8F1,SLC6A19,KL,G6PC,SLC18A1,AADAT,SLC22A30,DEGS2,TCN2
GO:BP	response to chemical	GO:0042221	FALSE	2.14275e-07	6.66903	5561	87	45	26944	ACSM2,SLC6A19,KL,SLC26A4,ASS1,PCX,ASPDH,DEFB1,G6PC,IGFBP5,TMEM174,SLC18A1,AADAT,SLC22A30,DEGS2,BPHL,TCN2
GO:BP	negative regulation of programmed cell death	GO:0043069	FALSE	2.40439e-07	6.619	1069	87	20	26944	ACSM2,SLC6A19,KL,ASS1,ASPDH,DEFB1,TMEM174,SLC18A1,AADAT,DEGS2,TCN2
GO:BP	anatomical structure morphogenesis	GO:0009653	FALSE	3.29496e-07	6.48215	2761	87	31	26944	ACSM2,SLC6A19,KL,ASPDH,G6PC,AMACR,SLC18A1,AADAT,SLC22A30,DEGS2,TCN2
GO:BP	response to other organism	GO:0051707	FALSE	3.34011e-07	6.47624	1778	87	25	26944	NAT8F1,SLC6A19,KL,SLC26A4,PAH,G6PC,IGFBP5,TMEM174,AADAT,DEGS2
GO:BP	response to external biotic stimulus	GO:0043207	FALSE	3.50144e-07	6.45575	1782	87	25	26944	NAT8F1,SLC6A19,KL,SLC26A4,PAH,G6PC,IGFBP5,TMEM174,AADAT,DEGS2
GO:BP	regulation of apoptotic process	GO:0042981	FALSE	4.7147e-07	6.32655	1658	87	24	26944	ACSM2,SLC6A19,KL,ASS1,ASPDH,DEFB1,TMEM174,SLC18A1,AADAT,SLC22A30,DEGS2,TCN2
GO:BP	positive regulation of cellular component organization	GO:0051130	FALSE	5.31958e-07	6.27412	1248	87	21	26944	ACSM2,SLC6A19,KL,ASS1,G6PC,TMEM174,SLC18A1,AADAT,DEGS2,BPHL
GO:BP	regulation of programmed cell death	GO:0043067	FALSE	8.48478e-07	6.07136	1707	87	24	26944	ACSM2,SLC6A19,KL,ASS1,ASPDH,DEFB1,TMEM174,SLC18A1,AADAT,SLC22A30,DEGS2,TCN2
GO:BP	response to organic substance	GO:0010033	FALSE	8.84956e-07	6.05308	3435	87	34	26944	ACSM2,KL,SLC26A4,PCX,ASPDH,DEFB1,G6PC,IGFBP5,TMEM174,AADAT,DEGS2,BPHL
GO:BP	regulation of cellular component organization	GO:0051128	FALSE	1.1401e-06	5.94306	2546	87	29	26944	ACSM2,SLC6A19,KL,ASS1,ASPDH,G6PC,IGFBP5,TMEM174,SLC18A1,AADAT,SLC22A30,DEGS2,BPHL
GO:BP	response to stimulus	GO:0050896	FALSE	1.64418e-06	5.78405	10506	87	62	26944	ACSM2,NAT8F1,SLC6A19,KL,SLC26A4,PAH,ASS1,PCX,ASPDH,DEFB1,G6PC,IGFBP5,TMEM174,SLC18A1,PGAM2,AADAT,SLC22A30,DEGS2,BPHL,TCN2
GO:BP	cell differentiation	GO:0030154	FALSE	1.8188e-06	5.74022	4777	87	40	26944	ACSM2,NAT8F1,KL,SLC26A4,ASS1,PCX,G6PC,TMEM174,AMACR,SLC18A1,AADAT,SLC22A30,DEGS2,BPHL,TCN2
GO:BP	cellular developmental process	GO:0048869	FALSE	1.83041e-06	5.73745	4778	87	40	26944	ACSM2,NAT8F1,KL,SLC26A4,ASS1,PCX,G6PC,TMEM174,AMACR,SLC18A1,AADAT,SLC22A30,DEGS2,BPHL,TCN2
GO:BP	cellular response to chemical stimulus	GO:0070887	FALSE	2.0939e-06	5.67904	3162	87	32	26944	ACSM2,SLC6A19,KL,ASS1,G6PC,IGFBP5,TMEM174,SLC18A1,AADAT,SLC22A30,BPHL
GO:BP	multicellular organismal process	GO:0032501	FALSE	2.67686e-06	5.57237	9132	87	57	26944	HSD11B1,ACSM2,NAT8F1,SLC6A19,KL,SLC26A4,ASS1,DNAJC12,PCX,ASPDH,DEFB1,G6PC,TMEM174,AMACR,SLC18A1,AADAT,SLC22A30,DEGS2,BPHL,TCN2
GO:BP	system development	GO:0048731	FALSE	6.55322e-06	5.18355	4117	87	36	26944	HSD11B1,ACSM2,KL,PCX,ASPDH,DEFB1,G6PC,AMACR,SLC18A1,AADAT,SLC22A30,DEGS2,TCN2
GO:BP	response to oxygen-containing compound	GO:1901700	FALSE	8.23534e-06	5.08432	2077	87	25	26944	SLC6A19,SLC26A4,ASPDH,DEFB1,G6PC,IGFBP5,AADAT,SLC22A30,BPHL
GO:BP	regulation of epithelial cell migration	GO:0010632	FALSE	8.51875e-06	5.06962	238	87	10	26944	SLC6A19,KL,SLC22A30
GO:BP	tube development	GO:0035295	FALSE	8.96479e-06	5.04746	1181	87	19	26944	SLC6A19,KL,G6PC,SLC18A1,AADAT,SLC22A30,TCN2
GO:BP	supramolecular fiber organization	GO:0097435	FALSE	9.34886e-06	5.02924	806	87	16	26944	DNAJC12,ASPDH,AMACR,IVD,SLC22A30,DEGS2
GO:BP	tube morphogenesis	GO:0035239	FALSE	9.52824e-06	5.02099	927	87	17	26944	SLC6A19,KL,G6PC,SLC18A1,AADAT,SLC22A30,TCN2
GO:BP	cell chemotaxis	GO:0060326	FALSE	1.16801e-05	4.93255	321	87	11	26944	KL,ASS1,G6PC,IGFBP5,TMEM174,SLC18A1,AADAT
GO:BP	defense response	GO:0006952	FALSE	1.48764e-05	4.8275	1812	87	23	26944	NAT8F1,SLC6A19,SLC26A4,PAH,DEFB1,G6PC,IGFBP5,TMEM174,SLC18A1,AADAT,DEGS2
GO:BP	mononuclear cell migration	GO:0071674	FALSE	1.75435e-05	4.75588	189	87	9	26944	ASS1,G6PC,IGFBP5,SLC18A1,AADAT
GO:BP	positive regulation of biological process	GO:0048518	FALSE	1.78802e-05	4.74763	6589	87	46	26944	ACSM2,NAT8F1,SLC6A19,KL,SLC26A4,ASS1,DEFB1,G6PC,IGFBP5,TMEM174,SLC18A1,AADAT,SLC22A30,DEGS2,BPHL,TCN2
GO:BP	negative regulation of biological process	GO:0048519	FALSE	3.19124e-05	4.49604	5966	87	43	26944	ACSM2,NAT8F1,SLC6A19,KL,ASS1,DNAJC12,ASPDH,DEFB1,G6PC,TMEM174,SLC18A1,AADAT,SLC22A30,DEGS2,BPHL,TCN2
GO:BP	chemotaxis	GO:0006935	FALSE	4.24037e-05	4.3726	455	87	12	26944	KL,ASS1,G6PC,IGFBP5,TMEM174,SLC18A1,AADAT,TCN2
GO:BP	taxis	GO:0042330	FALSE	4.44927e-05	4.35171	457	87	12	26944	KL,ASS1,G6PC,IGFBP5,TMEM174,SLC18A1,AADAT,TCN2
GO:BP	cellular component organization or biogenesis	GO:0071840	FALSE	4.50892e-05	4.34593	7815	87	50	26944	ACSM2,NAT8F1,SLC6A19,KL,ASS1,DNAJC12,PCX,ASPDH,G6PC,IGFBP5,TMEM174,AMACR,SLC18A1,IVD,SLC12A3,AADAT,SLC22A30,DEGS2,ACAT1,BPHL,TCN2
GO:BP	regulation of anatomical structure morphogenesis	GO:0022603	FALSE	4.6469e-05	4.33284	904	87	16	26944	SLC6A19,KL,G6PC,SLC18A1,AADAT,SLC22A30
GO:BP	cell adhesion	GO:0007155	FALSE	5.1988e-05	4.2841	1465	87	20	26944	KL,G6PC,SLC18A1,SLC12A3,AADAT,SLC22A30,TCN2
GO:BP	cellular component organization	GO:0016043	FALSE	6.00004e-05	4.22185	7612	87	49	26944	ACSM2,NAT8F1,SLC6A19,KL,ASS1,DNAJC12,PCX,ASPDH,G6PC,IGFBP5,TMEM174,AMACR,SLC18A1,IVD,SLC12A3,AADAT,SLC22A30,DEGS2,ACAT1,BPHL,TCN2
GO:BP	wound healing	GO:0042060	FALSE	6.07604e-05	4.21638	377	87	11	26944	DEFB1,G6PC,TMEM174,AADAT,TCN2
GO:BP	protein metabolic process	GO:0019538	FALSE	6.24084e-05	4.20476	4698	87	37	26944	ACSM2,KL,DNAJC12,ASPDH,DEFB1,AMACR,AADAT,DEGS2,ACAT1,TCN2
GO:BP	regulation of cell adhesion	GO:0030155	FALSE	6.27864e-05	4.20213	800	87	15	26944	KL,G6PC,SLC18A1,AADAT,TCN2
GO:BP	anatomical structure formation involved in morphogenesis	GO:0048646	FALSE	9.13356e-05	4.03936	1221	87	18	26944	KL,G6PC,SLC18A1,AADAT,SLC22A30,TCN2
GO:BP	leukocyte chemotaxis	GO:0030595	FALSE	9.20337e-05	4.03605	229	87	9	26944	ASS1,G6PC,IGFBP5,TMEM174,SLC18A1,AADAT
GO:BP	epithelial cell migration	GO:0010631	FALSE	0.000124114	3.90618	316	87	10	26944	SLC6A19,KL,SLC22A30
GO:BP	positive regulation of cell adhesion	GO:0045785	FALSE	0.00012925	3.88857	504	87	12	26944	G6PC,SLC18A1,TCN2
GO:BP	epithelium migration	GO:0090132	FALSE	0.000135534	3.86795	319	87	10	26944	SLC6A19,KL,SLC22A30
GO:BP	cell surface receptor signaling pathway	GO:0007166	FALSE	0.000141745	3.84849	2766	87	27	26944	ACSM2,SLC6A19,KL,ASS1,DEFB1,G6PC,TMEM174,SLC18A1,AADAT,TCN2
GO:BP	tissue migration	GO:0090130	FALSE	0.000161185	3.79268	325	87	10	26944	SLC6A19,KL,SLC22A30
GO:BP	defense response to other organism	GO:0098542	FALSE	0.000187366	3.72731	1281	87	18	26944	NAT8F1,SLC6A19,SLC26A4,PAH,G6PC,IGFBP5,TMEM174,AADAT
GO:BP	immune system process	GO:0002376	FALSE	0.000209297	3.67924	2819	87	27	26944	NAT8F1,SLC6A19,KL,PAH,ASS1,G6PC,IGFBP5,TMEM174,SLC18A1,AADAT,DEGS2
GO:BP	response to endogenous stimulus	GO:0009719	FALSE	0.00023651	3.62615	1935	87	22	26944	ACSM2,KL,DEFB1,G6PC,TMEM174,TCN2
GO:BP	tissue development	GO:0009888	FALSE	0.000270693	3.56752	2122	87	23	26944	SLC6A19,ASS1,DEFB1,AMACR,SLC18A1,AADAT,SLC22A30,TCN2
GO:BP	response to wounding	GO:0009611	FALSE	0.000277236	3.55715	541	87	12	26944	DEFB1,G6PC,TMEM174,SLC18A1,AADAT,TCN2
GO:BP	animal organ development	GO:0048513	FALSE	0.000296325	3.52823	3260	87	29	26944	HSD11B1,ACSM2,SLC26A4,ASPDH,DEFB1,G6PC,AMACR,SLC18A1,AADAT,DEGS2,TCN2
GO:BP	ameboidal-type cell migration	GO:0001667	FALSE	0.000329957	3.48154	446	87	11	26944	SLC6A19,KL,DEFB1,SLC22A30
GO:BP	cell-substrate adhesion	GO:0031589	FALSE	0.000374256	3.42683	356	87	10	26944	SLC18A1,AADAT,TCN2
GO:BP	organonitrogen compound metabolic process	GO:1901564	FALSE	0.000397507	3.40066	5744	87	40	26944	ACSM2,KL,DNAJC12,ASPDH,DEFB1,AMACR,PGAM2,AADAT,DEGS2,ACAT1,TCN2
GO:BP	angiogenesis	GO:0001525	FALSE	0.000408681	3.38862	561	87	12	26944	KL,G6PC,SLC18A1,AADAT,SLC22A30,TCN2
GO:BP	positive regulation of response to stimulus	GO:0048584	FALSE	0.000437311	3.35921	2359	87	24	26944	NAT8F1,KL,G6PC,TMEM174,SLC18A1,AADAT,DEGS2,TCN2
GO:BP	negative regulation of multicellular organismal process	GO:0051241	FALSE	0.000468302	3.32947	1214	87	17	26944	NAT8F1,KL,DEFB1,G6PC,SLC18A1,AADAT
GO:BP	regulation of response to stimulus	GO:0048583	FALSE	0.000563309	3.24925	3987	87	32	26944	ACSM2,NAT8F1,KL,ASS1,PCX,DEFB1,G6PC,TMEM174,SLC18A1,AADAT,DEGS2,TCN2
GO:BP	positive regulation of cellular process	GO:0048522	FALSE	0.000612004	3.21325	6078	87	41	26944	ACSM2,SLC6A19,KL,ASS1,DEFB1,G6PC,IGFBP5,TMEM174,SLC18A1,AADAT,SLC22A30,DEGS2,BPHL,TCN2
GO:BP	negative regulation of cellular process	GO:0048523	FALSE	0.000630231	3.2005	5599	87	39	26944	ACSM2,NAT8F1,SLC6A19,KL,ASS1,ASPDH,DEFB1,TMEM174,SLC18A1,AADAT,SLC22A30,DEGS2,BPHL,TCN2
GO:BP	regulation of multicellular organismal development	GO:2000026	FALSE	0.000647406	3.18882	1550	87	19	26944	ACSM2,NAT8F1,KL,G6PC,SLC18A1,AADAT,SLC22A30,TCN2
GO:BP	leukocyte migration	GO:0050900	FALSE	0.000648458	3.18812	378	87	10	26944	ASS1,G6PC,IGFBP5,TMEM174,SLC18A1,AADAT
GO:BP	regulation of protein metabolic process	GO:0051246	FALSE	0.000781694	3.10696	1901	87	21	26944	ACSM2,KL,DNAJC12,ASPDH,DEFB1,AADAT,DEGS2,TCN2
GO:BP	humoral immune response	GO:0006959	FALSE	0.000853538	3.06878	298	87	9	26944	NAT8F1,PAH
GO:BP	defense response to bacterium	GO:0042742	FALSE	0.000882531	3.05427	391	87	10	26944	SLC6A19,SLC26A4,PAH,TMEM174,AADAT
GO:BP	regulation of cell-substrate adhesion	GO:0010810	FALSE	0.00100891	2.99615	222	87	8	26944	SLC18A1,AADAT,TCN2
GO:BP	regulation of angiogenesis	GO:0045765	FALSE	0.00106435	2.97291	306	87	9	26944	KL,G6PC,SLC18A1,AADAT,SLC22A30
GO:BP	defense response to symbiont	GO:0140546	FALSE	0.00120176	2.92018	1150	87	16	26944	NAT8F1,SLC6A19,PAH,G6PC,IGFBP5,TMEM174
GO:BP	regulation of vasculature development	GO:1901342	FALSE	0.00125076	2.90283	312	87	9	26944	KL,G6PC,SLC18A1,AADAT,SLC22A30
GO:BP	cytoplasmic translation	GO:0002181	TRUE	0.00132718	2.87707	158	87	7	26944	ACAT1
GO:BP	epithelium development	GO:0060429	FALSE	0.00133523	2.87444	1309	87	17	26944	SLC6A19,ASS1,SLC18A1,AADAT,SLC22A30,TCN2
GO:BP	intracellular signaling cassette	GO:0141124	FALSE	0.00135086	2.86939	1794	87	20	26944	KL,ASPDH,G6PC,SLC22A30,TCN2
GO:BP	apoptotic signaling pathway	GO:0097190	FALSE	0.00146307	2.83474	633	87	12	26944	SLC6A19,KL,ASS1,AADAT,DEGS2
GO:BP	positive regulation of multicellular organismal process	GO:0051240	FALSE	0.00147332	2.8317	1804	87	20	26944	ACSM2,SLC6A19,KL,SLC26A4,G6PC,TMEM174,SLC18A1,AADAT,SLC22A30,DEGS2,TCN2
GO:BP	extrinsic apoptotic signaling pathway	GO:0097191	FALSE	0.00149977	2.82397	234	87	8	26944	SLC6A19,ASS1,AADAT
GO:BP	positive regulation of chemotaxis	GO:0050921	FALSE	0.00150602	2.82217	161	87	7	26944	KL,G6PC,SLC18A1,AADAT
GO:BP	positive regulation of developmental process	GO:0051094	FALSE	0.00155058	2.80951	1480	87	18	26944	ACSM2,SLC6A19,KL,SLC18A1,AADAT,SLC22A30,DEGS2,TCN2
GO:BP	blood vessel development	GO:0001568	FALSE	0.00158434	2.80015	761	87	13	26944	KL,G6PC,SLC18A1,AADAT,SLC22A30,TCN2
GO:BP	protein refolding	GO:0042026	FALSE	0.00165395	2.78148	24	87	4	26944	ACSM2,KL,ASPDH
GO:BP	positive regulation of leukocyte migration	GO:0002687	FALSE	0.00184892	2.73308	166	87	7	26944	ASS1,G6PC,SLC18A1,AADAT
GO:BP	regulation of substrate adhesion-dependent cell spreading	GO:1900024	FALSE	0.002018	2.69508	58	87	5	26944	SLC18A1
GO:BP	blood vessel morphogenesis	GO:0048514	FALSE	0.00215655	2.66624	657	87	12	26944	KL,G6PC,SLC18A1,AADAT,SLC22A30,TCN2
GO:BP	plasminogen activation	GO:0031639	TRUE	0.00231555	2.63535	26	87	4	26944	AADAT
GO:BP	vasculature development	GO:0001944	FALSE	0.00250136	2.60182	793	87	13	26944	KL,G6PC,SLC18A1,AADAT,SLC22A30,TCN2
GO:BP	regulation of signaling	GO:0023051	FALSE	0.00262919	2.58018	3616	87	29	26944	ACSM2,KL,ASS1,DEFB1,G6PC,SLC18A1,AADAT,DEGS2,BPHL,TCN2
GO:BP	regulation of cell communication	GO:0010646	FALSE	0.00262919	2.58018	3616	87	29	26944	ACSM2,KL,ASS1,DEFB1,G6PC,SLC18A1,AADAT,DEGS2,BPHL,TCN2
GO:BP	negative regulation of developmental process	GO:0051093	FALSE	0.00279239	2.55402	1078	87	15	26944	NAT8F1,KL,G6PC,SLC18A1,AADAT
GO:BP	regulation of endothelial cell migration	GO:0010594	FALSE	0.00283836	2.54693	177	87	7	26944	SLC6A19,KL,SLC22A30
GO:BP	regulation of biological process	GO:0050789	FALSE	0.00345702	2.4613	13144	87	64	26944	ACSM2,NAT8F1,SLC6A19,KL,SLC26A4,ASS1,DNAJC12,PCX,ASPDH,DEFB1,G6PC,IGFBP5,TMEM174,SLC18A1,PGAM2,AADAT,SLC22A30,DEGS2,BPHL,TCN2
GO:BP	protein folding	GO:0006457	FALSE	0.00354304	2.45062	183	87	7	26944	ACSM2,KL,ASPDH,DEGS2
GO:BP	antimicrobial humoral response	GO:0019730	FALSE	0.00394683	2.40375	186	87	7	26944	PAH
GO:BP	biological regulation	GO:0065007	FALSE	0.00405356	2.39216	13527	87	65	26944	ACSM2,NAT8F1,SLC6A19,KL,SLC26A4,ASS1,DNAJC12,PCX,ASPDH,DEFB1,G6PC,IGFBP5,TMEM174,SLC18A1,PGAM2,AADAT,SLC22A30,DEGS2,BPHL,TCN2
GO:BP	response to bacterium	GO:0009617	FALSE	0.0041323	2.38381	968	87	14	26944	SLC6A19,SLC26A4,PAH,G6PC,IGFBP5,TMEM174,AADAT
GO:BP	regulation of cell differentiation	GO:0045595	FALSE	0.00436059	2.36045	1761	87	19	26944	NAT8F1,KL,SLC18A1,AADAT,DEGS2,TCN2
GO:BP	positive regulation of transport	GO:0051050	FALSE	0.00449196	2.34756	975	87	14	26944	SLC6A19,ASS1,G6PC,TMEM174,AADAT,DEGS2,BPHL
GO:BP	innate immune response	GO:0045087	FALSE	0.00459974	2.33727	977	87	14	26944	NAT8F1,SLC6A19,PAH,G6PC,IGFBP5,TMEM174
GO:BP	immune response	GO:0006955	FALSE	0.00469829	2.32806	1945	87	20	26944	NAT8F1,SLC6A19,PAH,G6PC,IGFBP5,TMEM174,SLC18A1
GO:BP	tissue remodeling	GO:0048771	FALSE	0.00558125	2.25327	196	87	7	26944	DEFB1,G6PC,SLC18A1
GO:BP	cellular response to stimulus	GO:0051716	FALSE	0.00621288	2.20671	8752	87	49	26944	ACSM2,SLC6A19,KL,ASS1,PCX,ASPDH,DEFB1,G6PC,IGFBP5,TMEM174,SLC18A1,PGAM2,AADAT,SLC22A30,DEGS2,BPHL,TCN2
GO:BP	regulation of mononuclear cell migration	GO:0071675	FALSE	0.00664353	2.1776	130	87	6	26944	ASS1,G6PC,SLC18A1,AADAT
GO:BP	positive regulation of tumor necrosis factor production	GO:0032760	TRUE	0.00791474	2.10156	134	87	6	26944	KL,G6PC,TMEM174,DEGS2,TCN2
GO:BP	signaling	GO:0023052	FALSE	0.00847402	2.07191	7472	87	44	26944	ACSM2,SLC6A19,KL,ASS1,PCX,ASPDH,DEFB1,G6PC,IGFBP5,TMEM174,SLC18A1,PGAM2,AADAT,SLC22A30,DEGS2,BPHL,TCN2
GO:BP	positive regulation of cell-substrate adhesion	GO:0010811	FALSE	0.00862068	2.06446	136	87	6	26944	SLC18A1,TCN2
GO:BP	positive regulation of tumor necrosis factor superfamily cytokine production	GO:1903557	FALSE	0.00862068	2.06446	136	87	6	26944	KL,G6PC,TMEM174,DEGS2,TCN2
GO:BP	positive regulation of response to wounding	GO:1903036	FALSE	0.00883822	2.05364	78	87	5	26944	G6PC,SLC18A1,AADAT
GO:BP	amide metabolic process	GO:0043603	TRUE	0.00893404	2.04895	1186	87	15	26944	DEGS2,ACAT1,TCN2
GO:BP	cell development	GO:0048468	FALSE	0.00897718	2.04686	3202	87	26	26944	ACSM2,NAT8F1,KL,PCX,TMEM174,AMACR,SLC18A1,DEGS2,BPHL
GO:BP	regulation of signal transduction	GO:0009966	FALSE	0.00945277	2.02444	3005	87	25	26944	ACSM2,KL,ASS1,DEFB1,G6PC,SLC18A1,AADAT,DEGS2,TCN2
GO:BP	intracellular signal transduction	GO:0035556	FALSE	0.00976316	2.01041	2610	87	23	26944	KL,ASPDH,G6PC,SLC18A1,SLC22A30,DEGS2,TCN2
GO:BP	regulation of cell projection organization	GO:0031344	FALSE	0.0102562	1.98901	765	87	12	26944	ACSM2,SLC6A19,KL,SLC18A1,BPHL
GO:BP	external encapsulating structure organization	GO:0045229	FALSE	0.0104271	1.98184	304	87	8	26944	AMACR,SLC12A3,TCN2
GO:BP	extracellular matrix organization	GO:0030198	FALSE	0.0104271	1.98184	304	87	8	26944	AMACR,SLC12A3,TCN2
GO:BP	extracellular structure organization	GO:0043062	FALSE	0.0109382	1.96106	306	87	8	26944	AMACR,SLC12A3,TCN2
GO:BP	cell communication	GO:0007154	FALSE	0.0127955	1.89294	7582	87	44	26944	ACSM2,SLC6A19,KL,ASS1,PCX,ASPDH,DEFB1,G6PC,IGFBP5,TMEM174,SLC18A1,PGAM2,AADAT,SLC22A30,DEGS2,BPHL,TCN2
GO:BP	regulation of apoptotic signaling pathway	GO:2001233	FALSE	0.0133235	1.87538	417	87	9	26944	KL,ASS1,AADAT,DEGS2
GO:BP	positive regulation of response to external stimulus	GO:0032103	FALSE	0.0134485	1.87133	654	87	11	26944	KL,G6PC,TMEM174,SLC18A1,AADAT
GO:BP	negative regulation of cell motility	GO:2000146	FALSE	0.0148052	1.82958	319	87	8	26944	DEFB1,AADAT,SLC22A30
GO:BP	regulation of transport	GO:0051049	FALSE	0.0160855	1.79357	1749	87	18	26944	SLC6A19,ASS1,ASPDH,G6PC,TMEM174,AADAT,DEGS2,BPHL
GO:BP	endothelial cell migration	GO:0043542	FALSE	0.0163666	1.78604	231	87	7	26944	SLC6A19,KL,SLC22A30
GO:BP	positive regulation of cell population proliferation	GO:0008284	FALSE	0.0172442	1.76336	1097	87	14	26944	DEFB1,G6PC,SLC18A1,DEGS2,TCN2
GO:BP	macrophage chemotaxis	GO:0048246	FALSE	0.0183309	1.73682	43	87	4	26944	ASS1,G6PC,SLC18A1
GO:BP	blood coagulation, fibrin clot formation	GO:0072378	FALSE	0.0186051	1.73037	14	87	3	26944
GO:BP	regulation of leukocyte migration	GO:0002685	FALSE	0.0188051	1.72573	236	87	7	26944	ASS1,G6PC,SLC18A1,AADAT
[truncated: 113 more rows]

## Sheet: Upregulated only in 2mAS vs WT
source	term_name	term_id	highlighted	adjusted_p_value	negative_log10_of_adjusted_p_value	term_size	query_size	intersection_size	effective_domain_size	intersections
[truncated: 159 more rows]

[truncated: 8 more sheets: Downregulated only in 2mAS vs W, Venn Diagram 3 comparisons, Int_C7_InjEarly_v_WtMale, Int_C7_AS5mth_v_WtMale, Int_C7_AS2mth_v_WtMale, Int_C7_AS5mth_v_AS2mth, Int_C7_InjEarly_v_AS2mth, Int_C7_InjEarly_v_AS5mth]
