# Supplementary material for: Extracellular vesicle miR-93-5p cargo regulates glomerular endothelial cell damage in Alport syndrome
Source: JCI Insight. 2026 Mar 23;11(6):e197643. doi: 10.1172/jci.insight.197643 (PMC13043101; doi:10.1172/jci.insight.197643)
Supplement: Supplemental data set 14 [file jciinsight-11-197643-s152.xlsx]

## Sheet: glom_subcluster_C4_v_all
Gene	p_val	avg_log2FC	pct.1	pct.2	p_val_adj
Cd74	2.45877e-48	1.50757	1	0.987	7.93815e-44
H2-Ab1	1.08467e-42	1.31716	1	0.94	3.50185e-38
H2-Eb1	1.386e-40	1.33157	0.991	0.889	4.47469e-36
Lyz2	1.48313e-40	1.54372	0.991	0.634	4.78828e-36
Apoe	3.91358e-40	1.26252	1	0.984	1.2635e-35
H2-Aa	2.11912e-39	1.2805	1	0.886	6.84159e-35
Mgp	1.54492e-38	1.38233	1	0.994	4.98777e-34
Col1a1	7.53397e-38	1.17199	0.955	0.54	2.43234e-33
C1qa	4.18578e-35	1.02233	0.946	0.556	1.35138e-30
Fn1	7.75114e-35	1.02284	0.982	0.591	2.50246e-30
Spp1	1.48629e-34	1.51298	1	0.99	4.79847e-30
C3	1.92173e-34	1.42507	0.955	0.604	6.20431e-30
Vcam1	2.73184e-34	1.02338	0.901	0.431	8.81975e-30
Timp1	5.59625e-34	0.741048	0.73	0.204	1.80675e-29
Col3a1	8.67164e-34	1.19986	0.973	0.605	2.79964e-29
C1qb	1.42847e-32	1.03986	0.919	0.623	4.61181e-28
Ltbp2	1.54864e-31	0.652108	0.658	0.173	4.99978e-27
Col4a1	1.03671e-30	0.796118	1	0.938	3.347e-26
Bgn	9.52415e-30	0.963588	1	0.959	3.07487e-25
Ctss	2.63416e-29	0.786774	0.919	0.46	8.50437e-25
S100a6	3.47223e-29	1.02493	0.991	0.87	1.12101e-24
C1qc	5.29592e-29	0.868519	0.883	0.488	1.70979e-24
Havcr1	3.96051e-28	0.593837	0.604	0.147	1.27865e-23
B2m	5.31476e-27	0.699727	1	0.986	1.71587e-22
Ubd	6.40087e-27	0.443056	0.514	0.109	2.06652e-22
Col1a2	8.91043e-26	0.882078	0.991	0.816	2.87673e-21
Ccl2	1.17556e-25	0.754696	0.577	0.16	3.79529e-21
Laptm5	1.26684e-25	0.60741	0.865	0.395	4.09e-21
Tyrobp	5.35663e-25	0.817318	0.919	0.582	1.72939e-20
Cstb	1.21411e-24	0.689633	0.964	0.908	3.91976e-20
Adamts2	9.70879e-24	0.364986	0.577	0.155	3.13448e-19
Ptgds	1.61864e-23	0.476132	0.64	0.195	5.22579e-19
Cfh	1.89409e-23	0.770071	1	0.919	6.11505e-19
H2-K1	3.49316e-23	0.595466	1	0.994	1.12777e-18
Aoc1	4.21886e-23	0.451201	0.541	0.141	1.36206e-18
Lcn2	5.78914e-23	0.695525	0.604	0.184	1.86902e-18
Lgals1	5.96495e-23	0.726559	0.982	0.849	1.92579e-18
Crlf1	1.07866e-22	0.490159	0.523	0.138	3.48246e-18
Cxcl16	1.26361e-22	0.626611	0.937	0.732	4.07957e-18
Defb36	4.95125e-22	0.255148	0.351	0.055	1.59851e-17
Ly6e	7.074e-22	0.596424	1	0.99	2.28384e-17
Tmsb10	1.37182e-21	0.796279	1	0.956	4.42892e-17
Ctsb	2.13321e-21	0.446764	1	0.992	6.88708e-17
Mpeg1	2.47308e-21	0.609307	0.811	0.414	7.98432e-17
Psap	3.16866e-21	0.425632	1	1	1.023e-16
Cx3cl1	4.63191e-21	0.647872	0.973	0.811	1.49541e-16
Mmp2	7.20707e-21	0.525089	0.82	0.399	2.3268e-16
Rps28	9.80112e-21	0.486165	1	0.986	3.16429e-16
Smoc2	2.83733e-20	0.45171	0.577	0.19	9.16031e-16
Sparc	3.55986e-20	0.631211	1	0.989	1.1493e-15
Actb	5.1204e-20	0.568475	1	1	1.65312e-15
Cp	1.45754e-19	0.611472	0.856	0.51	4.70567e-15
Gm49980	2.18593e-19	0.589324	1	0.973	7.05729e-15
H2-DMa	2.36073e-19	0.469595	0.712	0.325	7.62161e-15
Col4a2	3.03809e-19	0.64063	1	0.91	9.80847e-15
Tmem176b	3.2607e-19	0.501153	1	0.998	1.05272e-14
Dpysl3	1.18249e-18	0.357974	0.577	0.198	3.81768e-14
Lgals3bp	1.62749e-18	0.564395	0.955	0.772	5.25435e-14
Rpl39	1.97329e-18	0.449647	1	0.994	6.37077e-14
Rps29	2.21361e-18	0.466294	1	0.994	7.14664e-14
Eef1a1	2.23253e-18	0.25283	1	1	7.20773e-14
Actg1	3.28445e-18	0.398589	1	1	1.06038e-13
Tsc22d1	3.75831e-18	0.559568	1	0.971	1.21337e-13
Wfdc17	3.88768e-18	0.497683	0.595	0.238	1.25514e-13
Aldh1a2	4.869e-18	0.345093	0.622	0.239	1.57196e-13
Mdk	1.3049e-17	0.605151	0.928	0.773	4.21288e-13
Cd52	1.36429e-17	0.535925	0.883	0.561	4.40462e-13
Tnfrsf12a	1.60534e-17	0.591439	0.838	0.534	5.18284e-13
Calr	2.08536e-17	0.44424	1	0.99	6.73259e-13
Col15a1	2.45155e-17	0.596123	0.847	0.534	7.91484e-13
Emp1	3.65618e-17	0.473331	0.784	0.426	1.1804e-12
Rpl12	4.03376e-17	0.450341	0.991	0.975	1.3023e-12
H2-D1	6.0091e-17	0.496378	1	0.989	1.94004e-12
Hspa5	6.41185e-17	0.729756	0.991	0.978	2.07007e-12
Fgg	7.44004e-17	0.575509	0.568	0.214	2.40202e-12
Adcy7	8.53067e-17	0.272865	0.405	0.106	2.75413e-12
Spns2	9.92125e-17	0.594438	0.847	0.586	3.20308e-12
Tubb5	1.18596e-16	0.560249	0.937	0.788	3.82889e-12
Tnc	1.94024e-16	0.517162	0.703	0.323	6.26406e-12
Adgrg1	2.30714e-16	0.568041	0.964	0.914	7.44859e-12
Cd44	2.60051e-16	0.338512	0.459	0.141	8.39576e-12
Itgb5	3.03511e-16	0.474379	0.991	0.938	9.79885e-12
Rpl37a	3.3703e-16	0.391424	1	0.995	1.0881e-11
Lgals3	3.46179e-16	0.641687	0.91	0.672	1.11764e-11
Rpl31	3.62736e-16	0.372681	1	0.995	1.17109e-11
Col18a1	3.98184e-16	0.508043	0.991	0.956	1.28554e-11
Ndrg1	4.92144e-16	0.406675	1	0.994	1.58889e-11
Icam1	5.26333e-16	0.433705	0.811	0.448	1.69927e-11
Gdf15	6.28265e-16	0.44092	0.613	0.254	2.02835e-11
Rtn4	7.19619e-16	0.48189	0.973	0.87	2.32329e-11
Pltp	8.3735e-16	0.346485	0.739	0.344	2.70338e-11
Stra6	9.16458e-16	0.26629	0.333	0.076	2.95879e-11
Dcdc2a	1.29467e-15	0.363205	0.64	0.276	4.17985e-11
Fcgr3	1.40994e-15	0.294654	0.514	0.174	4.55199e-11
C4b	1.67831e-15	0.445591	0.676	0.314	5.41841e-11
Cpn1	1.73889e-15	0.550225	0.91	0.732	5.61402e-11
Msn	1.7853e-15	0.49987	0.946	0.796	5.76384e-11
H2-DMb1	1.97523e-15	0.385617	0.82	0.474	6.37702e-11
H2-DMb2	2.17263e-15	0.297443	0.405	0.116	7.01435e-11
Efhd2	2.375e-15	0.459877	0.802	0.447	7.66769e-11
Fcer1g	3.12116e-15	0.5428	0.793	0.496	1.00766e-10
Rpl13a	3.31697e-15	0.32855	0.991	1	1.07088e-10
Mfap4	3.92034e-15	0.279717	0.523	0.174	1.26568e-10
Fga	4.62259e-15	0.510488	0.514	0.201	1.4924e-10
Cldn1	4.91043e-15	0.449672	0.613	0.287	1.58533e-10
Fbn1	5.12138e-15	0.446073	0.766	0.418	1.65344e-10
Serpine1	5.15312e-15	0.570221	0.604	0.266	1.66369e-10
Cygb	6.0468e-15	0.528559	0.721	0.399	1.95221e-10
Serpinh1	6.21894e-15	0.63801	0.964	0.894	2.00779e-10
Hexa	6.33514e-15	0.483678	0.946	0.721	2.0453e-10
Manf	6.46974e-15	0.654292	0.91	0.853	2.08876e-10
Rbp1	6.94298e-15	0.523365	0.82	0.498	2.24154e-10
Serping1	9.80504e-15	0.636435	0.937	0.783	3.16556e-10
Rpl38	1.02606e-14	0.43864	1	0.998	3.31263e-10
Tgm2	1.35622e-14	0.525294	0.973	0.876	4.37857e-10
Nckap1l	1.51331e-14	0.263126	0.459	0.149	4.88572e-10
Ywhah	1.64639e-14	0.473863	0.937	0.778	5.31536e-10
Jpt1	1.72149e-14	0.424449	0.838	0.515	5.55784e-10
Ctsd	1.90695e-14	0.396987	1	0.998	6.15658e-10
Il34	2.21803e-14	0.453574	0.73	0.403	7.1609e-10
Fblim1	2.66828e-14	0.291164	0.595	0.249	8.61454e-10
Tmem176a	3.3074e-14	0.373751	1	0.995	1.0678e-09
Cst3	3.56815e-14	0.446324	0.991	0.998	1.15198e-09
Ccn1	3.70555e-14	0.5587	0.955	0.737	1.19634e-09
Loxl1	3.75309e-14	0.515177	0.856	0.642	1.21168e-09
Cd63	3.76468e-14	0.322096	1	0.997	1.21543e-09
Nupr1	3.91351e-14	0.557171	0.973	0.88	1.26348e-09
Actn1	4.36016e-14	0.465969	0.847	0.494	1.40768e-09
Tuba1a	4.66975e-14	0.485336	0.919	0.742	1.50763e-09
Acsbg1	4.80954e-14	0.257873	0.333	0.086	1.55276e-09
Cdh11	5.5979e-14	0.348598	0.613	0.269	1.80728e-09
Capg	6.3015e-14	0.397166	0.694	0.36	2.03444e-09
Mt2	6.87454e-14	0.533511	0.973	0.837	2.21944e-09
Osmr	7.92153e-14	0.265773	0.613	0.258	2.55747e-09
Arrb2	9.39058e-14	0.312654	0.676	0.309	3.03175e-09
Myh9	1.04161e-13	0.548305	0.973	0.815	3.36283e-09
Ivns1abp	1.07927e-13	0.399818	1	0.997	3.48443e-09
Rplp0	1.11309e-13	0.328919	1	0.995	3.59361e-09
Rps19	1.1212e-13	0.337101	1	0.998	3.61979e-09
Tuba1b	1.42811e-13	0.420872	0.973	0.902	4.61067e-09
Psmb8	1.72335e-13	0.407908	0.793	0.468	5.56384e-09
Rplp1	1.94465e-13	0.362016	1	0.998	6.27831e-09
Fbln1	2.06284e-13	0.358025	0.631	0.276	6.65987e-09
Cyp1b1	2.94338e-13	0.442928	0.883	0.552	9.50271e-09
Stmn1	3.04481e-13	0.418203	0.847	0.553	9.83016e-09
Rhob	3.25668e-13	0.490222	0.937	0.743	1.05142e-08
Rps21	4.86077e-13	0.321505	1	1	1.5693e-08
Rpl7	5.17083e-13	0.287133	1	0.998	1.6694e-08
Rpl3	5.74811e-13	0.325548	1	0.992	1.85578e-08
Ankrd1	7.21291e-13	0.374287	0.495	0.189	2.32869e-08
Adamts1	8.73586e-13	0.445536	0.856	0.64	2.82037e-08
Pdlim7	9.14682e-13	0.319506	0.73	0.379	2.95305e-08
Rps23	9.89956e-13	0.314395	1	0.995	3.19607e-08
Krt8	1.11379e-12	0.557972	0.91	0.802	3.59587e-08
Plbd1	1.39158e-12	0.336502	0.622	0.292	4.49271e-08
Lst1	1.42195e-12	0.266805	0.459	0.171	4.59075e-08
Pdia3	2.10083e-12	0.399689	0.991	0.959	6.78253e-08
Mgl2	2.13865e-12	0.328738	0.405	0.141	6.90464e-08
S100a11	2.19776e-12	0.454401	0.991	0.922	7.09546e-08
Timp2	2.89045e-12	0.4396	0.982	0.867	9.33183e-08
Hsp90ab1	3.32283e-12	0.388326	1	0.997	1.07278e-07
Arpc1b	3.3409e-12	0.44155	0.91	0.748	1.07861e-07
Slc7a2	3.38128e-12	0.273382	0.396	0.13	1.09165e-07
Igfbp7	3.62445e-12	0.273227	1	1	1.17015e-07
Zyx	4.08368e-12	0.453073	0.892	0.721	1.31842e-07
Bicc1	4.17078e-12	0.372433	0.883	0.708	1.34654e-07
Rps9	4.40648e-12	0.322965	1	0.994	1.42263e-07
Zfp36l1	4.50883e-12	0.436393	0.955	0.846	1.45568e-07
Tmem119	4.76513e-12	0.313933	0.622	0.306	1.53842e-07
Elf3	5.32965e-12	0.318082	0.577	0.25	1.72068e-07
Tagln2	5.34742e-12	0.396259	0.982	0.929	1.72642e-07
Arl4c	5.81963e-12	0.373491	0.676	0.342	1.87887e-07
Spon1	6.44622e-12	0.336329	0.721	0.396	2.08116e-07
Ctsc	6.5403e-12	0.372586	0.802	0.453	2.11154e-07
Csf1r	6.99776e-12	0.421729	0.784	0.488	2.25923e-07
Myof	7.53733e-12	0.427949	0.712	0.428	2.43343e-07
Lbp	7.77307e-12	0.3426	0.604	0.293	2.50954e-07
Cxcl10	7.84383e-12	0.341409	0.559	0.246	2.53238e-07
Sytl2	9.46453e-12	0.307274	0.532	0.228	3.05562e-07
Pld4	9.62426e-12	0.410174	0.586	0.284	3.10719e-07
Cebpd	1.01953e-11	0.354076	0.631	0.325	3.29156e-07
Anxa3	1.02013e-11	0.449887	0.874	0.681	3.29349e-07
Adgre1	1.23027e-11	0.292247	0.459	0.185	3.97191e-07
Hnrnpa1	1.26624e-11	0.405652	0.955	0.75	4.08805e-07
Cybb	1.36443e-11	0.251801	0.541	0.225	4.40505e-07
Gas6	1.36562e-11	0.353832	0.982	0.949	4.40892e-07
Col6a2	1.3906e-11	0.348326	0.622	0.304	4.48955e-07
Thbs2	1.46845e-11	0.314535	0.532	0.238	4.74088e-07
Slc20a1	1.57689e-11	0.308802	0.64	0.326	5.09099e-07
Clu	1.60679e-11	0.754755	1	0.979	5.18752e-07
Itgax	1.62535e-11	0.252172	0.351	0.113	5.24744e-07
Anxa2	1.68616e-11	0.450368	0.946	0.821	5.44375e-07
Ifi27l2a	1.83685e-11	0.417863	0.82	0.558	5.93027e-07
Ddit4	2.03572e-11	0.326805	0.703	0.39	6.57232e-07
Anxa5	2.13516e-11	0.525029	0.973	0.857	6.89335e-07
Marcks	2.38997e-11	0.435684	0.883	0.686	7.71602e-07
Hspb1	2.61953e-11	0.702815	0.856	0.689	8.45715e-07
Slc6a6	3.28281e-11	0.453138	0.973	0.859	1.05985e-06
Ptma	3.6864e-11	0.292739	1	1	1.19015e-06
Junb	4.32461e-11	0.317576	0.775	0.464	1.3962e-06
Cpxm1	4.59892e-11	0.336745	0.604	0.292	1.48476e-06
Vim	4.74127e-11	0.444414	0.991	0.845	1.53072e-06
Mid1ip1	4.93885e-11	0.370685	0.811	0.547	1.59451e-06
Cmtm3	5.88681e-11	0.292042	0.667	0.35	1.90056e-06
Igfbp2	6.29245e-11	0.560564	0.55	0.247	2.03152e-06
Klf6	6.70157e-11	0.407451	0.739	0.494	2.1636e-06
Rps17	6.92443e-11	0.251176	0.991	0.998	2.23555e-06
Rack1	7.05873e-11	0.29025	0.991	0.997	2.27891e-06
Bcl3	9.98658e-11	0.268735	0.441	0.179	3.22417e-06
Hsp90b1	1.10397e-10	0.359839	0.982	0.975	3.56416e-06
Coro1a	1.17937e-10	0.394946	0.73	0.448	3.80761e-06
Unc93b1	1.22775e-10	0.299719	0.748	0.452	3.9638e-06
Cpe	1.26745e-10	0.451445	0.946	0.823	4.09195e-06
Fam129a	1.32554e-10	0.292496	0.541	0.241	4.27952e-06
Stc2	1.35299e-10	0.27826	0.532	0.238	4.36814e-06
Nfkb2	1.40985e-10	0.259733	0.613	0.304	4.5517e-06
Sparcl1	1.61958e-10	0.361033	0.838	0.526	5.22882e-06
Col6a1	1.72062e-10	0.331509	0.622	0.314	5.55502e-06
Trf	1.75074e-10	0.406772	0.793	0.502	5.65225e-06
Tubb2b	1.94945e-10	0.316158	0.577	0.279	6.29381e-06
Tacstd2	2.20224e-10	0.439866	0.712	0.456	7.10993e-06
Rpsa	2.27908e-10	0.285744	1	1	7.358e-06
Mxra8	2.99775e-10	0.350311	0.82	0.588	9.67825e-06
Ctsz	3.12616e-10	0.391555	0.991	0.945	1.00928e-05
Eln	3.82476e-10	0.355589	0.577	0.3	1.23482e-05
Lsp1	3.97313e-10	0.349757	0.73	0.406	1.28273e-05
Ccr2	4.12657e-10	0.269499	0.459	0.192	1.33226e-05
Ppp1r14b	4.32972e-10	0.370478	0.937	0.83	1.39785e-05
1700016C15Rik	5.12965e-10	0.363427	0.784	0.552	1.65611e-05
Rps4x	5.15742e-10	0.274398	1	0.998	1.66507e-05
Sfn	5.53287e-10	0.266642	0.387	0.144	1.78629e-05
Tmsb4x	5.91688e-10	0.317414	1	1	1.91026e-05
Scin	6.02254e-10	0.280276	0.604	0.314	1.94438e-05
Chpf	6.82597e-10	0.283523	0.676	0.38	2.20377e-05
Glul	6.87136e-10	0.377437	0.982	0.933	2.21842e-05
Maged1	7.32355e-10	0.336857	0.964	0.862	2.36441e-05
Cryab	1.12598e-09	0.390119	0.937	0.867	3.63522e-05
Tgfbi	1.1265e-09	0.342438	0.739	0.49	3.63691e-05
Dap	1.19592e-09	0.324274	0.874	0.642	3.86104e-05
Rpl23	1.25121e-09	0.251537	1	0.998	4.03952e-05
Emilin1	1.38575e-09	0.372122	0.883	0.651	4.47388e-05
Litaf	1.45871e-09	0.387177	0.856	0.616	4.70946e-05
Eif6	1.46077e-09	0.355959	0.928	0.775	4.7161e-05
Rps15	1.63876e-09	0.258518	0.991	0.998	5.29074e-05
Psme1	1.73364e-09	0.323081	0.919	0.807	5.59704e-05
Eif4a1	1.74356e-09	0.327245	0.991	0.97	5.62907e-05
Olfml3	1.88687e-09	0.380829	0.811	0.558	6.09175e-05
S100a10	1.91967e-09	0.414417	0.955	0.91	6.19765e-05
Thbs1	2.48709e-09	0.286332	0.847	0.578	8.02956e-05
Ccl5	3.61438e-09	0.422232	0.523	0.269	0.00011669
Txndc5	3.84721e-09	0.312946	0.82	0.631	0.000124207
Lrp1	3.87771e-09	0.392927	0.91	0.75	0.000125192
Lmna	3.94705e-09	0.346187	0.937	0.78	0.00012743
Lgmn	4.01949e-09	0.331389	1	0.984	0.000129769
Eef1g	4.15739e-09	0.326216	0.973	0.943	0.000134221
Slc13a1	4.58127e-09	0.482911	0.982	0.924	0.000147906
Grn	4.64432e-09	0.366393	1	0.945	0.000149942
Fxyd5	4.73947e-09	0.357516	0.838	0.58	0.000153014
Hspa1b	4.94926e-09	0.704502	0.721	0.597	0.000159787
Rcn1	5.55229e-09	0.324701	0.604	0.336	0.000179256
Col16a1	6.35251e-09	0.25701	0.468	0.223	0.000205091
Ctsa	6.69393e-09	0.30035	1	0.971	0.000216113
Itgav	6.83976e-09	0.335058	0.955	0.905	0.000220822
Vmp1	7.12712e-09	0.335756	0.91	0.8	0.000230099
Ighm	8.68655e-09	0.677898	0.577	0.312	0.000280445
Ier5	8.6901e-09	0.346352	0.748	0.491	0.00028056
2200002D01Rik	8.7904e-09	0.418553	0.703	0.498	0.000283798
Fosl2	9.0208e-09	0.281006	0.613	0.339	0.000291237
Prom1	9.68886e-09	0.360327	0.757	0.513	0.000312805
Tgfbr2	1.08991e-08	0.364116	0.838	0.694	0.000351879
Gbp2	1.11369e-08	0.250604	0.45	0.2	0.000359556
Krt18	1.1461e-08	0.308282	0.486	0.239	0.000370019
Rcn3	1.27056e-08	0.355853	0.802	0.605	0.0004102
Ifngr2	1.27758e-08	0.269977	0.685	0.412	0.000412467
Pabpc1	1.37633e-08	0.366845	0.955	0.876	0.000444347
Sox4	1.44716e-08	0.30908	0.595	0.334	0.000467214
B4galnt1	1.75401e-08	0.274895	0.45	0.212	0.000566283
Uba52	1.79737e-08	0.34106	0.991	0.959	0.00058028
Lhfp	1.79794e-08	0.335354	0.802	0.556	0.000580465
Cxcl14	1.89985e-08	0.34613	0.748	0.528	0.000613367
Agrn	2.01187e-08	0.350378	0.892	0.765	0.000649533
Slc39a1	2.80874e-08	0.33168	0.856	0.674	0.000906803
Rpl36	2.8625e-08	0.307246	1	0.995	0.000924159
Gstm5	2.99391e-08	0.349119	0.928	0.868	0.000966584
C2	3.03157e-08	0.315553	0.775	0.548	0.000978743
Prss23	3.09187e-08	0.384494	0.802	0.588	0.000998212
Rps11	3.31454e-08	0.280104	1	0.994	0.0010701
Pamr1	3.42175e-08	0.30941	0.604	0.322	0.00110471
Ctsl	3.52468e-08	0.258815	0.991	0.995	0.00113794
Rpl37	3.58776e-08	0.296913	1	1	0.00115831
Palm	3.92016e-08	0.292594	0.775	0.532	0.00126562
Tpm1	4.6373e-08	0.355162	0.955	0.859	0.00149715
Rps6	4.88272e-08	0.254779	1	0.987	0.00157639
Fstl1	4.93082e-08	0.276384	0.712	0.452	0.00159192
Marcksl1	4.97828e-08	0.288058	0.676	0.42	0.00160724
Adamtsl2	5.02599e-08	0.316418	0.802	0.585	0.00162264
Ptp4a2	5.18551e-08	0.332035	0.901	0.732	0.00167414
Dlgap4	5.31364e-08	0.339482	0.811	0.58	0.00171551
Hspa8	6.51184e-08	0.292844	1	1	0.00210235
Nectin1	6.64187e-08	0.251224	0.495	0.258	0.00214433
Arhgef2	7.4597e-08	0.256376	0.667	0.409	0.00240836
Il6st	7.49345e-08	0.290917	0.973	0.8	0.00241926
Rhoa	7.6672e-08	0.330213	0.982	0.956	0.00247536
Egr1	8.02108e-08	0.31842	0.739	0.496	0.0025896
Rps16	9.79781e-08	0.267884	0.991	0.998	0.00316322
Tgfbr1	9.96867e-08	0.321112	0.712	0.531	0.00321839
AW112010	1.0413e-07	0.267801	0.505	0.269	0.00336185
Cldn4	1.0652e-07	0.290028	0.486	0.263	0.00343901
Dynll1	1.13215e-07	0.428386	0.973	0.965	0.00365514
Hsp90aa1	1.13364e-07	0.367132	0.982	0.964	0.00365995
Flna	1.20528e-07	0.314091	0.937	0.851	0.00389124
Ifngr1	1.22714e-07	0.292149	0.883	0.683	0.00396183
Creld2	1.29779e-07	0.457292	0.784	0.593	0.00418992
Uap1l1	1.3004e-07	0.385309	0.928	0.832	0.00419835
Colgalt1	1.49255e-07	0.271385	0.784	0.529	0.00481868
Snrnp70	1.53388e-07	0.339458	0.91	0.748	0.00495214
Pdia6	1.54405e-07	0.302503	0.955	0.921	0.00498496
Rpl34	1.61907e-07	0.252851	1	1	0.00522718
Lamb1	1.64551e-07	0.299152	0.883	0.796	0.00531252
Clic1	1.64981e-07	0.31371	0.964	0.926	0.00532641
Ajuba	1.87832e-07	0.292666	0.676	0.429	0.00606415
Lbh	1.95164e-07	0.287628	0.856	0.624	0.00630087
Tagln	2.19214e-07	0.433249	0.847	0.629	0.00707732
Tpm4	2.44503e-07	0.363337	0.892	0.737	0.00789379
Sh3bgrl3	2.45144e-07	0.353239	0.991	0.911	0.00791447
Rnase4	2.57847e-07	0.2808	0.64	0.393	0.00832458
Rps5	3.04972e-07	0.261698	1	0.994	0.00984601
Pmepa1	3.07493e-07	0.41423	0.874	0.761	0.0099274
Pdgfb	3.09017e-07	0.317122	0.739	0.547	0.00997661
Pea15a	3.27265e-07	0.357156	0.919	0.726	0.0105657
Capzb	3.38895e-07	0.286565	0.982	0.851	0.0109412
Itgb1	3.55777e-07	0.27327	0.982	0.94	0.0114863
Rragc	3.68809e-07	0.264593	0.901	0.672	0.011907
Snrpg	3.97165e-07	0.320223	0.946	0.856	0.0128225
Aebp1	3.99589e-07	0.310476	0.964	0.875	0.0129007
Fat1	4.63949e-07	0.298905	0.811	0.583	0.0149786
Rcan1	4.76332e-07	0.372304	0.883	0.754	0.0153784
Axl	4.84111e-07	0.281654	0.856	0.683	0.0156295
Rps26	4.96473e-07	0.270544	1	0.99	0.0160286
Igkc	5.45514e-07	0.689415	0.568	0.323	0.0176119
Dkk3	5.66897e-07	0.291844	0.694	0.453	0.0183023
Gm47283	5.98474e-07	0.318346	0.973	0.911	0.0193217
Ftl1-ps1	6.93794e-07	0.345469	0.928	0.789	0.0223992
Agt	7.07041e-07	0.273657	0.631	0.407	0.0228268
Morf4l2	7.07255e-07	0.25675	0.901	0.78	0.0228337
Nedd4	7.32053e-07	0.257558	0.973	0.899	0.0236343
Arpc5	8.14016e-07	0.262026	0.946	0.875	0.0262805
Wfdc2	8.51209e-07	0.492173	0.964	0.951	0.0274813
Col6a3	8.55263e-07	0.290807	0.676	0.437	0.0276122
Nuak2	8.62915e-07	0.321324	0.775	0.669	0.0278592
Esyt1	9.75084e-07	0.278514	0.631	0.396	0.0314806
Fkbp9	1.00499e-06	0.274604	0.856	0.681	0.032446
Npc2	1.04179e-06	0.271907	0.964	0.914	0.0336342
Map3k1	1.09048e-06	0.268261	0.613	0.384	0.0352063
Pakap.1	1.15241e-06	0.253017	0.793	0.596	0.0372054
Tcirg1	1.21975e-06	0.278158	0.649	0.433	0.0393797
Ifi30	1.26472e-06	0.30992	0.829	0.64	0.0408316
Mvp	1.26848e-06	0.331276	0.802	0.628	0.0409528
Hspg2	1.42057e-06	0.301938	0.865	0.683	0.0458632
Pfn1	1.43431e-06	0.288577	0.991	0.951	0.0463066
Rbpms	1.44846e-06	0.311734	0.937	0.818	0.0467634
Ran	1.66326e-06	0.261696	0.964	0.905	0.0536984
Arhgdia	2.15554e-06	0.28276	0.982	0.956	0.0695915
Plec	2.40963e-06	0.304467	0.757	0.561	0.077795
Gadd45a	2.47519e-06	0.326939	0.802	0.65	0.0799114
Hnrnpab	2.58439e-06	0.269775	0.955	0.914	0.083437
Itpripl2	2.62588e-06	0.278995	0.622	0.41	0.0847766
Cebpb	2.65473e-06	0.2631	0.748	0.567	0.0857081
Emp3	2.70383e-06	0.274113	0.748	0.545	0.0872933
Plin2	2.71097e-06	0.297279	0.892	0.745	0.0875238
Chd9	2.87394e-06	0.318581	0.703	0.526	0.092785
Zfp36l2	2.89892e-06	0.276506	0.901	0.781	0.0935915
Ugt2b37	3.34465e-06	0.354955	0.748	0.591	0.107982
Snhg9	3.59293e-06	0.251767	0.676	0.468	0.115998
Tuba1c	3.65439e-06	0.2962	0.856	0.758	0.117982
Fus	3.84751e-06	0.260109	0.946	0.803	0.124217
Jun	4.0973e-06	0.250355	0.856	0.713	0.132281
Fads1	4.17776e-06	0.254875	0.766	0.539	0.134879
B4galt1	4.28052e-06	0.263252	0.748	0.556	0.138197
Itm2c	4.93065e-06	0.259655	0.919	0.765	0.159186
Tpm3	5.36427e-06	0.326497	0.874	0.746	0.173186
Bok	5.56306e-06	0.27591	0.766	0.528	0.179603
Crip1	5.64894e-06	0.291094	0.919	0.786	0.182376
Snhg18	5.68063e-06	0.291376	0.919	0.834	0.183399
Btg1	5.718e-06	0.294465	0.82	0.659	0.184606
Tkt	6.04423e-06	0.274999	0.919	0.84	0.195138
Cltc	6.14114e-06	0.263492	0.964	0.94	0.198267
Myl12a	6.66747e-06	0.257339	0.991	0.976	0.215259
Syne2	6.8903e-06	0.263321	0.82	0.583	0.222453
Piezo1	7.04624e-06	0.26113	0.802	0.563	0.227488
Scarb2	7.10549e-06	0.250735	0.847	0.677	0.229401
Dpp7	8.15823e-06	0.267351	0.838	0.696	0.263388
Ahnak	8.37597e-06	0.29419	0.937	0.778	0.270418
Irgm1	8.48143e-06	0.266691	0.64	0.441	0.273823
Hspa1a	8.55996e-06	0.558182	0.685	0.604	0.276358
Ppic	8.59687e-06	0.302595	0.784	0.634	0.27755
Tapbp	9.5613e-06	0.276636	0.91	0.853	0.308687
Bst2	9.61612e-06	0.279058	0.829	0.648	0.310456
Hmgn1	1.06012e-05	0.250591	0.982	0.937	0.342261
Mrc2	1.0978e-05	0.252832	0.766	0.548	0.354425
Ltbp3	1.2156e-05	0.271398	0.892	0.685	0.392457
Comt	1.35187e-05	0.287754	0.946	0.884	0.43645
Rrbp1	1.37022e-05	0.255742	0.91	0.864	0.442377
Slc51a	1.57483e-05	0.314244	0.946	0.846	0.508433
BC005537	1.67895e-05	0.261881	0.982	0.945	0.542048
Tubb2a	1.76117e-05	0.31383	0.793	0.604	0.568594
Ddx17	1.80549e-05	0.250116	0.955	0.886	0.582902
Slc38a2	2.0082e-05	0.254629	0.775	0.661	0.648348
Dnajb1	2.06457e-05	0.334939	0.811	0.716	0.666547
Palld	2.59119e-05	0.28454	0.856	0.693	0.836566
Ski	2.76456e-05	0.251479	0.892	0.708	0.892539
Pgd	3.16544e-05	0.268614	0.892	0.756	1
Serpinb6a	3.26452e-05	0.29301	0.811	0.664	1
Gnb1	3.65469e-05	0.252088	0.964	0.922	1
Sfpq	3.98645e-05	0.259853	0.892	0.731	1
Gsta2	5.28997e-05	0.267229	0.946	0.868	1
Ptprs	6.39688e-05	0.370967	0.586	0.425	1
Timd2	0.000115283	0.25263	0.784	0.662	1
Igha	0.000116468	0.348876	0.342	0.185	1
Rps27	0.000133297	0.277005	0.982	0.964	1
Cdk4	0.00014112	0.279298	0.865	0.759	1
Pdap1	0.000229101	0.261369	0.748	0.601	1
Nono	0.000316791	0.251187	0.865	0.762	1
Hsph1	0.000392041	0.270082	0.865	0.784	1
Cacul1	0.000404416	0.251339	0.694	0.559	1
Ikbkb	0.000557072	0.258486	0.901	0.783	1
Aqp2	0.0153102	0.325627	0.865	0.816	1
Gm42418	0.0627295	0.2509	0.964	0.951	1

## Sheet: glom_subcluster_C3_v_all
Gene	p_val	avg_log2FC	pct.1	pct.2	p_val_adj
Clcnkb	1.4503e-15	0.651809	0.964	0.932	4.68229e-11
Atp1a1	9.78191e-13	0.414761	1	1	3.15809e-08
Klk1	2.42457e-12	1.1807	1	0.998	7.82771e-08
Defb1	5.27571e-11	0.555042	0.982	0.945	1.70326e-06
Atp1b1	7.71583e-11	0.250592	1	1	2.49105e-06
Tmem213	3.62005e-10	0.511272	0.938	0.882	1.16873e-05
Slc12a3	4.99217e-10	0.723477	0.964	0.939	1.61172e-05
Kng2	6.25531e-10	0.508023	0.946	0.895	2.01953e-05
S100g	7.61872e-09	0.937142	1	0.996	0.00024597
Tmem52b	8.66927e-09	0.509827	0.893	0.855	0.000279887
Calb1	1.06827e-08	0.689236	0.938	0.895	0.00034489
Fabp3	1.9453e-08	0.400508	0.946	0.89	0.000628042
Kcnj1	6.72076e-08	0.478453	0.902	0.805	0.0021698
Rhcg	1.08018e-07	0.52002	0.786	0.645	0.00348735
Uqcrc1	2.77768e-07	0.255622	0.982	0.991	0.00896774
Fxyd2	2.9893e-07	0.262888	1	1	0.00965097
S100a1	3.28253e-07	0.302954	0.991	0.982	0.0105976
Clu	3.94835e-07	0.465149	0.991	0.987	0.0127472
Klhl3	4.08735e-07	0.373126	0.643	0.461	0.013196
Wfdc2	5.60108e-07	0.31844	0.991	0.947	0.0180831
Pgam2	5.92697e-07	0.472563	0.75	0.612	0.0191352
Ppp1r1a	1.06248e-06	0.63125	0.92	0.897	0.0343022
Pkm	2.4447e-06	0.329863	0.973	0.956	0.078927
Cdh16	2.67628e-06	0.260972	1	1	0.0864037
Kl	5.28194e-06	0.286256	0.982	0.961	0.170527
Sfrp1	7.09736e-06	0.429168	0.857	0.809	0.229138
Car15	8.27736e-06	0.521156	0.92	0.868	0.267235
Hoxd8	8.77083e-06	0.28578	0.911	0.829	0.283166
Nudt4	1.34077e-05	0.346287	0.991	0.974	0.432868
Slc5a2	1.34626e-05	0.302776	0.991	0.958	0.434639
Pvalb	5.8902e-05	0.360856	0.518	0.364	1
Hoxd9	6.46994e-05	0.271737	0.67	0.542	1
Tmem72	7.63074e-05	0.285432	0.598	0.469	1
Gcgr	8.30759e-05	0.338354	0.598	0.463	1
Ckmt1	0.000223812	0.308687	0.643	0.557	1
Wnk1	0.00022473	0.262839	0.938	0.917	1
Mal	0.000290133	0.319733	0.884	0.868	1
Spink8	0.000401719	0.334301	0.554	0.421	1
Mrps24	0.000617078	0.269605	0.893	0.917	1
Paqr5	0.000702802	0.267231	0.732	0.719	1
Atp6v1g3	0.000744423	0.529987	0.812	0.746	1
Slc8a1	0.000997168	0.295567	0.75	0.686	1
Wnk4	0.00102756	0.251359	0.848	0.809	1
Akr1b7	0.00105794	0.29154	0.295	0.173	1
Ndrg2	0.00158918	0.253795	0.723	0.691	1
Igfbp3	0.00243899	0.30086	0.946	0.921	1
Slc16a7	0.00304849	0.279326	0.643	0.596	1
Mrps6	0.00334446	0.251876	0.875	0.901	1
Scnn1b	0.00373463	0.255908	0.589	0.546	1
Cldn8	0.00385553	0.282776	0.545	0.498	1
Cdo1	0.00581119	0.268661	0.714	0.664	1
Rhbg	0.0125733	0.308032	0.589	0.522	1
Wfdc15b	0.0227531	0.308964	0.893	0.866	1
Egf	0.023193	0.465672	0.946	0.939	1
Hsd11b2	0.0269392	0.318512	0.777	0.794	1
Umod	0.0457673	0.309172	1	1	1
Slc26a4	0.0556436	0.319173	0.5	0.452	1
Slc12a1	0.0631731	0.310388	0.884	0.925	1
Ren1	0.0917835	0.985951	0.652	0.66	1

## Sheet: glom_subcluster_C2_v_all
Gene	p_val	avg_log2FC	pct.1	pct.2	p_val_adj
Kap	1.01953e-54	1.00206	1	1	3.29154e-50
Acy3	8.40691e-50	0.791487	1	1	2.71417e-45
Fth1	2.6888e-48	0.443191	1	1	8.6808e-44
Ttc36	6.12264e-48	0.682004	1	0.997	1.97669e-43
Cndp2	8.0312e-44	0.810322	1	0.994	2.59287e-39
Slc27a2	7.00221e-42	0.744632	1	0.997	2.26066e-37
Gpx1	3.87993e-41	0.396218	1	1	1.25264e-36
Acsm2	1.88896e-40	0.567659	1	0.997	6.0985e-36
Nudt19	1.26662e-39	0.902038	0.995	0.992	4.08929e-35
Cyp4b1	5.11399e-39	0.765577	1	1	1.65105e-34
Inmt	1.2276e-38	0.706383	1	0.989	3.96332e-34
Ces1f	3.48524e-38	0.673731	0.995	0.983	1.12521e-33
Cyb5a	3.73434e-38	0.64535	1	0.997	1.20563e-33
Ggt1	3.42743e-37	0.596046	1	0.989	1.10655e-32
Slc34a1	5.58724e-37	0.442265	1	1	1.80384e-32
Ugt3a2	2.90463e-36	0.600815	1	0.981	9.37761e-32
Keg1	3.4352e-36	0.501969	1	0.997	1.10906e-31
Akr1c21	4.19875e-35	0.495916	1	1	1.35557e-30
Mep1a	1.20188e-34	0.711569	1	0.981	3.88028e-30
Nat8	8.47487e-34	0.695466	0.995	0.933	2.73611e-29
Ugt2b38	4.18829e-33	0.619479	0.99	0.972	1.35219e-28
Prdx5	4.74781e-33	0.402246	1	1	1.53283e-28
Slc7a13	1.37464e-32	0.884896	0.986	0.864	4.43803e-28
Slc22a6	1.7065e-32	0.594042	1	0.994	5.50944e-28
Cyp2j5	2.61574e-32	0.49791	1	0.997	8.44491e-28
Cyp2e1	5.95053e-32	0.677348	1	0.978	1.92113e-27
Aldob	1.01411e-31	0.392303	1	1	3.27406e-27
Spink1	2.81072e-31	0.453925	1	0.997	9.0744e-27
Nat8f1	4.24504e-31	0.543858	1	0.978	1.37051e-26
Miox	4.89551e-31	0.482079	1	1	1.58051e-26
Chpt1	1.15564e-29	0.447218	1	0.994	3.73098e-25
Slc13a3	4.91772e-29	0.547844	1	0.983	1.58769e-24
Lrp2	1.20146e-28	0.502049	1	0.989	3.87891e-24
Cltrn	1.20399e-27	0.416797	1	0.997	3.88708e-23
Acsm3	2.01405e-27	0.677647	0.986	0.869	6.50236e-23
Nat8f6	2.77119e-27	0.613157	0.928	0.682	8.94679e-23
Ndufa4	3.24648e-27	0.421586	1	1	1.04812e-22
Slc17a1	6.75689e-27	0.552281	0.986	0.964	2.18146e-22
Aqp1	7.04142e-27	0.500526	1	0.975	2.27332e-22
mt-Co3	1.18263e-26	0.576032	1	1	3.81812e-22
Dnase1	4.54521e-26	0.818943	1	0.981	1.46742e-21
Slc22a18	6.07048e-26	0.505344	0.981	0.967	1.95985e-21
Odc1	8.35238e-26	0.652921	0.995	0.994	2.69657e-21
AI314278	1.06162e-25	0.554276	0.976	0.925	3.42743e-21
Ephx2	1.37829e-25	0.540964	0.995	0.964	4.4498e-21
Scp2	4.75521e-25	0.409674	1	1	1.53522e-20
4833439L19Rik	5.12115e-25	0.461474	0.995	0.969	1.65336e-20
Rida	7.0763e-25	0.421273	1	0.994	2.28459e-20
Slc22a12	1.17348e-24	0.480301	1	0.986	3.78859e-20
Pck1	1.4136e-24	0.520055	0.995	0.978	4.56382e-20
Slc17a3	2.13508e-24	0.508883	0.995	0.969	6.89311e-20
Ccdc107	2.20462e-24	0.516527	0.995	0.958	7.11761e-20
Azgp1	5.27206e-24	0.627579	0.885	0.585	1.70209e-19
mt-Nd4	5.6921e-24	0.494075	1	1	1.83769e-19
mt-Atp6	5.78513e-24	0.499908	1	1	1.86773e-19
Tcn2	8.5765e-24	0.400648	1	0.994	2.76892e-19
Fxyd2	8.7868e-24	0.406633	1	1	2.83682e-19
Defb29	9.19334e-24	0.662397	0.919	0.744	2.96807e-19
Napsa	1.56787e-23	0.761153	0.995	0.967	5.06188e-19
Cd36	1.90855e-23	0.562474	0.971	0.841	6.16174e-19
Slco1a1	1.97213e-23	0.756445	0.895	0.663	6.36702e-19
mt-Cytb	2.09931e-23	0.46104	1	1	6.77762e-19
Serpinf2	7.77184e-23	0.57551	0.947	0.855	2.50914e-18
Adh1	1.50684e-22	0.491286	0.99	0.975	4.86482e-18
Akr7a5	4.07405e-22	0.426616	0.995	0.978	1.31531e-17
Ces2c	4.52419e-22	0.564794	0.952	0.844	1.46063e-17
Pdzk1	7.72918e-22	0.394564	0.995	0.994	2.49536e-17
Acox1	6.3524e-21	0.388035	1	0.997	2.05087e-16
mt-Co1	9.49131e-21	0.499294	1	1	3.06427e-16
Cyp2j13	3.0285e-20	0.546165	0.981	0.903	9.7775e-16
Atp11a	4.47783e-20	0.454658	0.995	0.981	1.44567e-15
mt-Nd1	5.85358e-20	0.451951	1	1	1.88983e-15
Pank1	6.33794e-20	0.51157	0.962	0.914	2.0462e-15
Pecr	8.44861e-20	0.444301	0.99	0.978	2.72764e-15
Eci3	3.46908e-19	0.524423	0.952	0.802	1.11999e-14
Khk	3.74584e-19	0.417211	0.995	0.983	1.20934e-14
Cyp2d9	5.3428e-19	0.593929	0.866	0.621	1.72492e-14
Fah	6.57073e-19	0.414779	0.995	0.978	2.12136e-14
Me1	9.03981e-19	0.438299	0.981	0.95	2.9185e-14
Cda	1.11889e-18	0.385627	1	0.983	3.61233e-14
mt-Nd2	1.45815e-18	0.409069	1	1	4.70763e-14
Slc3a1	1.60914e-18	0.489481	0.976	0.9	5.19512e-14
Ces1d	1.83898e-18	0.446323	0.981	0.916	5.93715e-14
Apom	3.17985e-18	0.527977	0.928	0.799	1.02662e-13
Stard10	3.9036e-18	0.40543	0.986	0.972	1.26028e-13
Ghr	5.01822e-18	0.513615	0.947	0.855	1.62013e-13
Aacs	5.75123e-18	0.508912	0.876	0.671	1.85678e-13
Cyp2a4	7.32098e-18	0.718614	0.943	0.852	2.36358e-13
Cbs	1.10825e-17	0.507303	0.895	0.674	3.578e-13
Cryzl2	1.95532e-17	0.467529	0.981	0.914	6.31275e-13
Acads	4.22721e-17	0.383457	0.99	0.967	1.36476e-12
Cycs	4.54627e-17	0.438347	1	0.986	1.46776e-12
Aspdh	6.94685e-17	0.465208	0.847	0.657	2.24279e-12
Cyp4a12a	9.54654e-17	0.550044	0.818	0.646	3.0821e-12
mt-Co2	1.09052e-16	0.426746	1	1	3.52074e-12
Ldhd	1.42437e-16	0.37179	0.995	0.997	4.59859e-12
Cat	2.41206e-16	0.3412	1	0.989	7.78732e-12
Cgref1	2.75349e-16	0.403948	0.967	0.883	8.88964e-12
Ugt3a1	2.94233e-16	0.477031	0.919	0.788	9.49931e-12
Ndufv3	3.68668e-16	0.367762	1	0.983	1.19024e-11
Mfsd4b5	4.33397e-16	0.425439	0.971	0.894	1.39922e-11
Slc5a8	6.94623e-16	0.451683	0.895	0.708	2.24259e-11
D630029K05Rik	1.04803e-15	0.466832	0.842	0.616	3.38357e-11
Atpif1	1.17914e-15	0.331842	1	0.989	3.80685e-11
Acsm1	1.33678e-15	0.434032	0.957	0.825	4.3158e-11
Bphl	1.85044e-15	0.412424	0.967	0.916	5.97414e-11
Slc47a1	2.4862e-15	0.388968	0.962	0.914	8.0267e-11
Aass	3.00965e-15	0.403381	0.967	0.903	9.71665e-11
Gpx4	3.3044e-15	0.259181	1	0.997	1.06683e-10
Galnt11	3.46383e-15	0.409999	0.981	0.933	1.1183e-10
Lrpap1	3.60423e-15	0.323008	0.995	0.983	1.16362e-10
Haao	4.34441e-15	0.419591	0.89	0.749	1.40259e-10
Selenbp1	4.73266e-15	0.399809	0.995	0.967	1.52794e-10
Guca2b	4.74169e-15	0.388559	0.99	0.964	1.53086e-10
Ndufa13	5.20529e-15	0.349184	1	0.983	1.68053e-10
Aadat	5.42257e-15	0.468771	0.895	0.671	1.75068e-10
Lap3	6.44071e-15	0.382678	0.981	0.953	2.07938e-10
Car4	6.57698e-15	0.409557	0.914	0.763	2.12338e-10
Slc37a4	7.54841e-15	0.382187	0.967	0.916	2.437e-10
Shmt2	7.82873e-15	0.382175	0.962	0.825	2.52751e-10
Cisd1	8.50517e-15	0.3393	0.995	0.989	2.74589e-10
Hint2	8.95813e-15	0.338612	0.99	0.969	2.89213e-10
Hao2	9.40492e-15	0.42457	0.938	0.819	3.03638e-10
Aldh1l1	9.75531e-15	0.414295	0.99	0.961	3.1495e-10
Fbp1	1.10848e-14	0.310093	1	0.989	3.57872e-10
Slc22a1	1.2891e-14	0.387602	0.99	0.958	4.16184e-10
Kcnj15	1.47897e-14	0.336418	0.981	0.978	4.77487e-10
Ehhadh	1.76481e-14	0.432592	0.962	0.889	5.6977e-10
Ndufb9	2.99854e-14	0.325701	1	0.983	9.68079e-10
Slc6a20b	3.19528e-14	0.383784	0.957	0.827	1.0316e-09
Pepd	4.24235e-14	0.352091	0.971	0.933	1.36964e-09
Cyp2a5	4.58586e-14	0.478531	0.923	0.816	1.48055e-09
Prss8	4.62534e-14	0.351736	0.981	0.955	1.49329e-09
Coasy	5.67817e-14	0.408216	0.971	0.908	1.8332e-09
Cox7a2	7.23154e-14	0.261797	1	0.997	2.3347e-09
Calml4	7.28766e-14	0.380214	0.99	0.969	2.35282e-09
Abca3	7.94772e-14	0.346809	0.986	0.972	2.56592e-09
Dhrs4	1.09607e-13	0.351913	0.971	0.947	3.53867e-09
Proc	1.22233e-13	0.426734	0.9	0.777	3.94629e-09
Hibadh	1.22247e-13	0.364694	0.962	0.944	3.94675e-09
Glyat	1.2766e-13	0.300544	1	0.992	4.12151e-09
Hint1	1.74216e-13	0.264463	1	0.997	5.62455e-09
Agps	1.75618e-13	0.450801	0.919	0.813	5.66982e-09
Fmo1	1.85393e-13	0.328203	0.976	0.955	5.98542e-09
Amacr	1.94861e-13	0.417343	0.962	0.905	6.29109e-09
Susd2	2.27762e-13	0.392571	0.9	0.777	7.35329e-09
Hpn	2.28431e-13	0.326172	0.99	0.958	7.37489e-09
Mpv17l	3.66012e-13	0.442901	0.861	0.755	1.18167e-08
Ugt8a	3.82177e-13	0.346707	0.761	0.499	1.23386e-08
Hykk	6.58364e-13	0.366407	0.952	0.864	2.12553e-08
Gapdh	6.7544e-13	0.303302	1	1	2.18066e-08
Msrb1	6.7899e-13	0.354079	0.971	0.944	2.19212e-08
Hspe1	8.68649e-13	0.324422	1	0.981	2.80443e-08
Zmynd10	8.77891e-13	0.375792	0.823	0.649	2.83427e-08
Nr1h4	1.03794e-12	0.399931	0.856	0.666	3.35099e-08
Mettl7b	1.41378e-12	0.371163	0.952	0.903	4.5644e-08
Slc22a30	1.48056e-12	0.358368	0.914	0.783	4.78e-08
Slc25a39	1.53387e-12	0.29081	1	0.989	4.95211e-08
Cubn	1.77315e-12	0.38461	0.933	0.861	5.72462e-08
Ftl1	1.93923e-12	0.273225	1	1	6.26079e-08
Aldh8a1	2.06636e-12	0.350347	0.938	0.894	6.67125e-08
Hsd17b11	2.11588e-12	0.37108	0.976	0.944	6.83111e-08
Aldh6a1	2.15266e-12	0.307882	0.986	0.983	6.94986e-08
Etfb	2.69211e-12	0.266983	1	0.994	8.69149e-08
Ace	3.5055e-12	0.45846	0.842	0.66	1.13175e-07
Phyh	3.80739e-12	0.30515	0.99	0.992	1.22922e-07
Bckdha	4.02032e-12	0.288005	0.995	0.989	1.29796e-07
Slc18a1	4.14988e-12	0.361236	0.861	0.685	1.33979e-07
Uqcrq	5.25339e-12	0.263144	1	1	1.69606e-07
Arl6ip1	5.51421e-12	0.282786	0.99	0.989	1.78026e-07
Gk	6.01371e-12	0.348846	0.952	0.903	1.94153e-07
Tmem174	6.96058e-12	0.331363	0.971	0.955	2.24722e-07
Bdh2	7.00385e-12	0.34281	0.967	0.969	2.26119e-07
Gcnt1	7.50199e-12	0.316437	0.995	0.955	2.42202e-07
Park7	7.67548e-12	0.283031	1	0.997	2.47803e-07
Acadm	9.13075e-12	0.299304	0.986	0.981	2.94786e-07
Ivd	9.72907e-12	0.34414	0.981	0.953	3.14103e-07
Dnajc12	1.20372e-11	0.356379	0.9	0.844	3.88621e-07
Dnajc19	1.25809e-11	0.332733	0.962	0.894	4.06175e-07
Acot12	1.37503e-11	0.33797	0.837	0.652	4.43929e-07
Atp5e	1.38324e-11	0.265195	1	0.997	4.46578e-07
Slc22a8	1.42703e-11	0.352121	0.967	0.953	4.60716e-07
Hspd1	1.50967e-11	0.309342	1	0.964	4.87396e-07
Por	2.47825e-11	0.320288	1	0.953	8.00103e-07
Sord	2.87524e-11	0.258722	1	0.997	9.28273e-07
Cth	2.98416e-11	0.36181	0.794	0.588	9.63435e-07
Akr1c14	3.32798e-11	0.312432	0.627	0.362	1.07444e-06
Pah	3.77784e-11	0.319754	0.995	0.981	1.21968e-06
Acss2	3.86811e-11	0.338398	0.9	0.836	1.24882e-06
Tmigd1	4.1736e-11	0.405523	0.923	0.855	1.34745e-06
Sult1d1	4.73775e-11	0.355147	0.976	0.939	1.52958e-06
Lactb2	6.1569e-11	0.313921	0.981	0.944	1.98775e-06
Mrps21	7.27695e-11	0.316608	0.995	0.95	2.34936e-06
Grhpr	7.47926e-11	0.333268	0.981	0.944	2.41468e-06
Gcdh	8.77599e-11	0.309498	0.971	0.944	2.83333e-06
Iscu	9.17007e-11	0.297711	0.981	0.972	2.96056e-06
Cyba	1.04446e-10	0.258286	0.995	0.992	3.37203e-06
Hgd	1.20232e-10	0.297199	0.981	0.955	3.88168e-06
Slc6a18	1.28143e-10	0.389246	0.938	0.883	4.1371e-06
4931406C07Rik	1.3689e-10	0.291858	0.986	0.975	4.4195e-06
mt-Nd5	1.40674e-10	0.368137	0.971	0.939	4.54168e-06
Ldc1	1.41722e-10	0.322578	0.483	0.248	4.57548e-06
Sardh	1.51837e-10	0.334362	0.971	0.961	4.90205e-06
Cideb	1.69813e-10	0.33728	0.866	0.763	5.48242e-06
Gchfr	1.83411e-10	0.338619	0.77	0.591	5.92143e-06
Tmem252	1.9058e-10	0.338622	0.967	0.928	6.15287e-06
Slc22a7	2.08531e-10	0.345639	0.45	0.206	6.73242e-06
Aadac	2.23275e-10	0.324682	0.938	0.827	7.20843e-06
Ddt	2.368e-10	0.275073	0.971	0.967	7.64509e-06
Cpt2	2.48938e-10	0.340752	0.938	0.861	8.03698e-06
Cndp1	2.85275e-10	0.264906	0.56	0.312	9.21009e-06
Tpi1	3.20894e-10	0.258552	1	0.989	1.03601e-05
Aldh9a1	3.87842e-10	0.292967	0.957	0.928	1.25215e-05
Hmgcs1	3.93315e-10	0.298652	0.976	0.958	1.26982e-05
Slc22a2	4.43506e-10	0.367278	0.866	0.749	1.43186e-05
Fmo5	5.22817e-10	0.332178	0.785	0.63	1.68792e-05
Cmbl	5.4805e-10	0.322869	0.943	0.891	1.76938e-05
Pzp	6.06987e-10	0.285937	0.646	0.401	1.95966e-05
Sod3	6.46592e-10	0.267046	0.971	0.978	2.08752e-05
Mtor	6.55127e-10	0.290467	0.928	0.797	2.11508e-05
Mettl26	6.85903e-10	0.299982	0.981	0.942	2.21444e-05
Mep1b	7.46936e-10	0.310315	0.421	0.189	2.41148e-05
Arpp19	1.01619e-09	0.291704	0.995	0.953	3.28078e-05
Tmem229a	1.0672e-09	0.318946	0.952	0.889	3.44547e-05
Acaa1b	1.13423e-09	0.323093	0.99	0.975	3.66186e-05
Gss	1.30828e-09	0.334355	0.957	0.916	4.22377e-05
Mien1	1.36531e-09	0.281223	0.943	0.883	4.40792e-05
Dao	1.41137e-09	0.290634	0.947	0.947	4.55661e-05
Pcx	1.46013e-09	0.292634	0.986	0.983	4.71402e-05
H2afj	1.90405e-09	0.273694	0.981	0.975	6.14724e-05
Hsd11b1	2.10006e-09	0.394841	0.89	0.791	6.78003e-05
Smpdl3a	2.74113e-09	0.256177	0.986	0.978	8.84975e-05
Gm19950	2.83086e-09	0.313749	0.938	0.883	9.13944e-05
Osgin1	3.44151e-09	0.292173	0.9	0.783	0.000111109
Tmem205	4.12433e-09	0.274928	0.971	0.939	0.000133154
Igfbp3	5.10722e-09	0.361979	0.962	0.905	0.000164887
Pipox	6.10758e-09	0.296703	0.952	0.916	0.000197183
Cfb	6.42987e-09	0.277778	0.99	0.955	0.000207588
B4galt5	7.50179e-09	0.298035	0.9	0.791	0.000242195
Ttr	8.65764e-09	0.500731	0.947	0.897	0.000279512
Degs2	1.15707e-08	0.29158	0.737	0.543	0.000373561
BC024386	1.40851e-08	0.272704	0.742	0.54	0.000454737
Sugct	2.23642e-08	0.286349	0.833	0.696	0.000722027
Ppt2	2.32168e-08	0.284037	0.933	0.861	0.000749555
Gm10804	2.44268e-08	0.284208	0.684	0.49	0.000788619
Msra	2.5654e-08	0.267518	0.952	0.944	0.00082824
Mogat1	2.61097e-08	0.30014	0.799	0.671	0.000842952
Ak4	2.81208e-08	0.290344	0.895	0.808	0.000907879
Ces1e	2.83678e-08	0.28944	0.813	0.657	0.000915854
Mcrip2	3.24158e-08	0.276465	0.962	0.905	0.00104655
Acot13	3.35722e-08	0.271199	0.967	0.947	0.00108388
Csrp2	4.04878e-08	0.278511	0.952	0.944	0.00130715
Lpl	4.2128e-08	0.256854	0.981	0.986	0.0013601
Lypla1	7.00018e-08	0.318691	0.947	0.852	0.00226001
Mfsd4b1	7.24247e-08	0.259042	0.933	0.813	0.00233823
Cyp2d12	8.16505e-08	0.411131	0.789	0.702	0.00263609
Csad	8.66614e-08	0.321697	0.885	0.808	0.00279786
Acox3	9.957e-08	0.283546	0.856	0.766	0.00321462
Crot	1.11519e-07	0.311566	0.885	0.811	0.00360041
mt-Nd4l	1.31476e-07	0.272303	0.684	0.482	0.00424471
Sephs2	1.49214e-07	0.253369	0.981	0.93	0.00481738
Sec23b	2.23594e-07	0.272048	0.885	0.741	0.00721872
Smlr1	2.53515e-07	0.260334	0.589	0.398	0.00818473
Tmem120a	2.97712e-07	0.264098	0.919	0.822	0.00961163
Dcxr	3.02771e-07	0.259084	0.962	0.928	0.00977495
Entpd5	3.22652e-07	0.264873	0.962	0.897	0.0104168
Gclm	4.23007e-07	0.274183	0.962	0.905	0.0136568
Vps8	4.73167e-07	0.286872	0.713	0.571	0.0152762
Gstz1	5.41742e-07	0.257338	0.923	0.883	0.0174901
Pxmp2	6.88447e-07	0.252324	0.737	0.596	0.0222265
Gas2	7.22238e-07	0.262756	0.976	0.933	0.0233175
Retsat	9.43252e-07	0.257777	0.909	0.847	0.0304529
Slc22a28	1.0126e-06	0.260901	0.751	0.596	0.0326919
Bhmt2	1.13295e-06	0.26002	0.632	0.437	0.0365774
Dglucy	1.3844e-06	0.250788	0.785	0.602	0.0446954
Treh	1.47171e-06	0.271767	0.77	0.604	0.0475143
Pmpcb	3.11926e-06	0.251426	0.933	0.869	0.100705
Trim7	3.81644e-06	0.266216	0.847	0.735	0.123214
Klf15	3.87502e-06	0.25168	0.751	0.646	0.125105
Slc5a10	4.62866e-06	0.295086	0.88	0.786	0.149436
Nhp2	8.53072e-06	0.25521	0.88	0.766	0.275414
Bdh1	2.79384e-05	0.268629	0.78	0.649	0.90199

## Sheet: glom_subcluster_C1_v_all
Gene	p_val	avg_log2FC	pct.1	pct.2	p_val_adj
Tmsb4x	2.2445e-68	0.990462	1	1	7.24636e-64
Igfbp7	2.66856e-60	0.647913	1	1	8.61543e-56
Sparc	2.94137e-60	1.25865	1	0.981	9.4962e-56
H2-D1	1.70023e-49	0.786102	0.996	0.988	5.48919e-45
B2m	1.7939e-49	0.909969	1	0.984	5.79162e-45
Ccn2	5.81813e-49	1.01865	1	0.984	1.87838e-44
Vim	7.40833e-46	1.11794	0.972	0.801	2.39178e-41
Actb	1.57915e-45	0.717196	1	1	5.09827e-41
Timp2	3.55172e-42	0.862901	0.972	0.857	1.14667e-37
H2-K1	4.35799e-41	0.687255	1	0.994	1.40698e-36
Nupr1	5.85582e-40	1.29813	0.992	0.819	1.89055e-35
Bgn	7.75287e-40	0.886742	1	0.956	2.50302e-35
Myl12a	2.18342e-39	0.789994	0.996	0.966	7.04918e-35
Itgb1	2.30337e-38	0.793206	0.98	0.922	7.43642e-34
Bcam	4.13681e-38	0.765046	1	0.972	1.33557e-33
S100a11	1.82135e-37	0.747109	0.984	0.894	5.88022e-33
Podxl	4.68366e-37	1.18466	1	0.994	1.51212e-32
Nphs2	7.68893e-37	1.27243	0.988	0.96	2.48237e-32
Col4a1	1.69192e-36	0.799976	0.988	0.944	5.46235e-32
Dag1	2.61792e-36	0.869506	0.98	0.866	8.45195e-32
Cald1	1.37946e-35	0.846011	0.951	0.748	4.4536e-31
Tpm1	1.61575e-35	0.796623	0.964	0.807	5.21644e-31
Nes	2.25644e-35	0.81124	0.879	0.492	7.28492e-31
Calm2	5.15247e-35	0.625258	1	0.95	1.66348e-30
Ripor1	6.10585e-35	0.782832	0.984	0.807	1.97127e-30
Lyz2	1.38301e-34	1.27086	0.899	0.57	4.46505e-30
Serpine2	1.91675e-34	0.86053	0.927	0.645	6.18823e-30
Tpm4	4.39211e-34	0.711021	0.939	0.679	1.41799e-29
Anxa1	4.85457e-34	0.789826	0.858	0.489	1.5673e-29
Col1a2	1.97841e-33	0.971883	0.955	0.779	6.38729e-29
Ptma	2.55897e-33	0.475917	1	1	8.26165e-29
Tagln2	5.24242e-33	0.669397	0.988	0.913	1.69252e-28
Anxa3	1.6844e-32	0.774755	0.891	0.595	5.43808e-28
Col4a3	2.58364e-32	0.941361	0.96	0.773	8.34129e-28
Tm4sf1	2.06614e-31	0.712074	0.984	0.931	6.67052e-27
Anxa2	4.228e-31	0.702806	0.972	0.804	1.36501e-26
Gsn	5.1544e-31	0.679841	0.968	0.857	1.6641e-26
Actg1	7.09393e-31	0.403844	1	1	2.29027e-26
Col18a1	1.05207e-30	0.617644	0.992	0.956	3.39661e-26
Col4a2	2.21001e-30	0.700924	0.98	0.872	7.13501e-26
Plat	2.26057e-30	0.946278	0.968	0.916	7.29826e-26
Dock8	2.89383e-30	0.899418	0.895	0.614	9.34272e-26
H3f3b	5.08373e-30	0.501621	0.992	0.991	1.64128e-25
Crim1	5.85691e-30	0.815483	0.907	0.676	1.8909e-25
Npnt	1.29651e-29	0.773037	0.964	0.829	4.18578e-25
Myh9	2.60673e-29	0.730516	0.98	0.841	8.41584e-25
S100a6	4.04033e-29	0.834913	0.976	0.832	1.30442e-24
Tmod3	4.85312e-29	0.793518	0.883	0.617	1.56683e-24
Tsc22d1	5.91862e-29	0.664433	0.988	0.969	1.91083e-24
Ptpro	7.10308e-28	0.761653	0.923	0.685	2.29323e-23
Egr1	1.17754e-27	0.635386	0.733	0.305	3.8017e-23
Flna	1.43521e-27	0.629267	0.976	0.835	4.63359e-23
App	2.29105e-27	0.422367	0.996	1	7.39664e-23
Cryab	2.76191e-27	0.677809	0.96	0.816	8.91683e-23
Laptm4a	3.44392e-27	0.590326	1	0.969	1.11187e-22
Crip1	3.89902e-27	0.612085	0.955	0.726	1.2588e-22
Slc6a6	3.93186e-27	0.683811	0.96	0.841	1.2694e-22
Itgb5	5.74092e-27	0.612427	0.976	0.928	1.85346e-22
Mgp	6.05015e-27	0.992968	1	0.988	1.95329e-22
Serinc3	7.27498e-27	0.525583	1	0.994	2.34873e-22
Gnai2	8.72755e-27	0.566568	0.968	0.903	2.81769e-22
Cd81	9.34979e-27	0.418139	1	0.997	3.01858e-22
Spp1	1.62515e-26	1.07586	0.996	0.984	5.2468e-22
Itgav	2.13334e-26	0.61908	0.98	0.85	6.8875e-22
Sema3g	2.9529e-26	1.05669	0.955	0.879	9.53343e-22
Pcsk6	3.42057e-26	0.701329	0.749	0.355	1.10433e-21
Apoe	4.47442e-26	0.846877	0.996	0.981	1.44456e-21
Ptn	8.64592e-26	0.621859	0.741	0.371	2.79134e-21
Pros1	1.20743e-25	0.605768	0.761	0.411	3.89818e-21
Nedd4	1.38576e-25	0.615042	0.964	0.866	4.47393e-21
Ifitm3	1.78172e-25	0.591651	0.98	0.891	5.75229e-21
Cdkn1c	1.7954e-25	0.950525	0.911	0.785	5.79644e-21
Aebp1	2.65275e-25	0.567499	0.988	0.86	8.56441e-21
Dpp4	3.02948e-25	0.691658	0.903	0.67	9.78068e-21
Lamb2	3.38178e-25	0.583578	0.951	0.816	1.09181e-20
Msn	3.85971e-25	0.607171	0.923	0.754	1.24611e-20
Rhob	6.13989e-25	0.631703	0.919	0.695	1.98226e-20
Epas1	7.05535e-25	0.691797	0.988	0.947	2.27782e-20
Cxcl13	9.37924e-25	0.674063	0.474	0.1	3.02809e-20
F2r	1.01242e-24	0.661695	0.923	0.732	3.2686e-20
Itm2b	1.21694e-24	0.38146	1	1	3.92888e-20
Lbh	1.48904e-24	0.560608	0.87	0.555	4.80737e-20
Vegfa	2.24836e-24	0.784529	0.964	0.882	7.25882e-20
Cd151	4.155e-24	0.518338	0.968	0.86	1.34144e-19
Sgk1	9.54831e-24	0.630804	0.951	0.847	3.08267e-19
Axl	1.15066e-23	0.592732	0.879	0.626	3.7149e-19
Fstl1	1.48352e-23	0.531128	0.733	0.349	4.78955e-19
Actn4	1.59359e-23	0.602112	0.96	0.9	5.14489e-19
H2-Q7	2.48141e-23	0.757694	0.984	0.897	8.01122e-19
Tuba1a	3.38819e-23	0.533954	0.923	0.701	1.09388e-18
Ifitm2	3.44666e-23	0.557082	0.976	0.885	1.11275e-18
Fat1	4.65512e-23	0.524807	0.83	0.474	1.5029e-18
Hspg2	5.98134e-23	0.533008	0.919	0.667	1.93107e-18
Cavin1	9.99801e-23	0.547784	0.866	0.561	3.22786e-18
Actn1	1.0564e-22	0.567633	0.781	0.458	3.41059e-18
Pdgfrb	1.15424e-22	0.573475	0.895	0.657	3.72646e-18
Enpep	1.16078e-22	0.704584	0.96	0.891	3.74758e-18
Mxra8	1.29762e-22	0.504441	0.822	0.492	4.18937e-18
Rps29	1.98823e-22	0.405151	0.992	0.997	6.41902e-18
Zfp36l1	2.00303e-22	0.546467	0.935	0.81	6.46679e-18
Plod2	2.90852e-22	0.608465	0.761	0.417	9.39017e-18
Marveld1	3.01298e-22	0.547021	0.83	0.52	9.7274e-18
Tjp1	3.85074e-22	0.540579	0.842	0.551	1.24321e-17
Nphs1	3.9382e-22	0.712517	0.899	0.67	1.27145e-17
Cd74	4.50945e-22	0.873153	1	0.991	1.45588e-17
Igfbp5	4.9491e-22	0.888258	1	0.981	1.59782e-17
Cd34	6.2697e-22	0.581299	0.842	0.558	2.02417e-17
Cd24a	6.38347e-22	0.515213	0.972	0.885	2.0609e-17
H2-Ab1	6.55756e-22	0.71761	0.988	0.944	2.11711e-17
Ahnak	6.59327e-22	0.565206	0.939	0.763	2.12864e-17
Egfl7	1.06032e-21	0.58676	0.964	0.854	3.42324e-17
Pmepa1	1.41794e-21	0.567642	0.923	0.71	4.57783e-17
Dpysl2	2.14779e-21	0.568774	0.87	0.595	6.93414e-17
Tns3	2.29657e-21	0.556099	0.927	0.813	7.41448e-17
Kdr	2.43723e-21	0.71012	0.919	0.745	7.8686e-17
Cx3cl1	2.44401e-21	0.537695	0.939	0.785	7.8905e-17
Tuba1b	2.61635e-21	0.489998	0.964	0.907	8.44689e-17
Fgfbp1	3.62494e-21	0.586174	0.709	0.346	1.17031e-16
Npr3	5.70698e-21	0.614305	0.765	0.47	1.8425e-16
Junb	5.88566e-21	0.464017	0.709	0.324	1.90019e-16
Htra1	6.22027e-21	0.513181	0.988	0.928	2.00821e-16
Col1a1	7.92726e-21	0.667417	0.834	0.489	2.55932e-16
Emcn	9.44048e-21	0.639102	0.976	0.913	3.04786e-16
Tmsb10	1.02106e-20	0.617138	0.992	0.947	3.2965e-16
Clic5	1.08978e-20	0.699938	0.895	0.732	3.51837e-16
H2-Aa	1.15332e-20	0.78034	0.972	0.869	3.72349e-16
C3	1.25135e-20	0.891877	0.862	0.551	4.03999e-16
Mmp2	1.3469e-20	0.547048	0.696	0.321	4.34847e-16
Synpo	1.63129e-20	0.623759	0.927	0.763	5.26663e-16
Lrp1	1.6765e-20	0.517511	0.923	0.682	5.41259e-16
Acpp	2.40827e-20	0.502149	0.607	0.255	7.7751e-16
Tubb5	4.25033e-20	0.512709	0.951	0.766	1.37222e-15
Ehd3	4.27e-20	0.77005	0.895	0.735	1.37857e-15
Cyp1b1	4.81849e-20	0.519242	0.794	0.48	1.55565e-15
Tspan2	5.46303e-20	0.502475	0.644	0.299	1.76374e-15
Mt2	6.95439e-20	0.553184	0.96	0.844	2.24523e-15
Angptl2	7.89072e-20	0.634256	0.96	0.891	2.54752e-15
Fus	8.11148e-20	0.559966	0.931	0.791	2.61879e-15
Gpc3	1.63956e-19	0.481884	0.68	0.346	5.29331e-15
Emp3	1.64876e-19	0.488294	0.769	0.47	5.32301e-15
Eng	1.65683e-19	0.640959	0.968	0.947	5.34909e-15
Lgals3bp	1.96317e-19	0.530953	0.923	0.735	6.33809e-15
R3hdml	2.68952e-19	0.303753	0.336	0.053	8.6831e-15
H3f3a	3.98739e-19	0.360479	1	0.988	1.28733e-14
Cfl1	4.1189e-19	0.381022	0.996	0.972	1.32979e-14
Pdpn	4.27876e-19	0.544508	0.729	0.414	1.3814e-14
Cd59a	4.36279e-19	0.58993	0.895	0.735	1.40853e-14
Loxl2	4.67777e-19	0.452767	0.567	0.224	1.51022e-14
Qk	4.93668e-19	0.507778	0.907	0.72	1.59381e-14
Mertk	7.25338e-19	0.404444	0.644	0.287	2.34175e-14
Cst3	7.38204e-19	0.445133	1	0.997	2.38329e-14
Tmbim1	7.75172e-19	0.434009	0.85	0.601	2.50264e-14
Aplp2	8.01866e-19	0.452624	0.992	0.963	2.58882e-14
Mylk	8.71713e-19	0.514439	0.935	0.832	2.81433e-14
Aopep	9.19099e-19	0.517778	0.947	0.854	2.96731e-14
Ddx5	1.02727e-18	0.381108	1	0.997	3.31653e-14
Wt1	1.32777e-18	0.546284	0.85	0.592	4.2867e-14
Akap12	1.36388e-18	0.381725	0.595	0.243	4.40329e-14
Tgfbr2	1.37921e-18	0.451547	0.87	0.648	4.45277e-14
Gnas	1.59751e-18	0.335133	0.996	1	5.15757e-14
Nid1	2.46018e-18	0.454524	0.745	0.445	7.9427e-14
Plac8	2.47165e-18	0.436742	0.68	0.346	7.97971e-14
Sfrp2	2.47878e-18	0.623966	0.749	0.439	8.00274e-14
Emilin1	2.73888e-18	0.481715	0.838	0.648	8.84247e-14
C1s1	3.12506e-18	0.434134	0.789	0.461	1.00893e-13
Anxa5	3.29816e-18	0.478654	0.951	0.832	1.06481e-13
Agrn	3.32759e-18	0.488434	0.915	0.717	1.07431e-13
Itga3	3.48964e-18	0.544503	0.919	0.738	1.12663e-13
Lama5	5.10603e-18	0.480955	0.907	0.692	1.64848e-13
Pea15a	5.88548e-18	0.465037	0.903	0.673	1.90013e-13
Col4a4	8.4186e-18	0.606545	0.96	0.841	2.71795e-13
Fn1	8.45938e-18	0.700839	0.789	0.539	2.73111e-13
Adamts1	9.11077e-18	0.4959	0.842	0.617	2.94141e-13
Gadd45a	9.3152e-18	0.524161	0.781	0.545	3.00741e-13
Eml1	1.23301e-17	0.400653	0.563	0.221	3.98077e-13
Zfp36l2	1.27046e-17	0.438267	0.911	0.738	4.10169e-13
Myof	1.46374e-17	0.413205	0.66	0.324	4.72568e-13
Vcl	1.46408e-17	0.472129	0.862	0.654	4.72678e-13
Scarb2	1.55863e-17	0.421196	0.879	0.62	5.03205e-13
Col3a1	1.97335e-17	0.692025	0.818	0.517	6.37097e-13
Macf1	2.02534e-17	0.492227	0.858	0.66	6.53881e-13
Mpeg1	2.07264e-17	0.422149	0.7	0.368	6.6915e-13
Rab3b	3.25425e-17	0.516176	0.789	0.564	1.05063e-12
Arpc2	3.39902e-17	0.436561	0.943	0.829	1.09737e-12
Cnn2	3.44119e-17	0.463556	0.85	0.592	1.11099e-12
Mprip	3.61398e-17	0.452144	0.96	0.879	1.16677e-12
Gadd45b	4.36785e-17	0.342285	0.551	0.221	1.41016e-12
Plpp1	4.57098e-17	0.580568	0.96	0.888	1.47574e-12
Ltbp2	4.70495e-17	0.409847	0.466	0.156	1.51899e-12
Tns2	4.97012e-17	0.496785	0.923	0.791	1.6046e-12
Ltbp3	5.56802e-17	0.450343	0.879	0.645	1.79763e-12
Nsf	6.3887e-17	0.505364	0.769	0.505	2.06259e-12
Coro1a	6.40227e-17	0.435821	0.684	0.383	2.06697e-12
Epb41l2	6.67784e-17	0.360783	0.628	0.287	2.15594e-12
Pecam1	7.69829e-17	0.537716	0.883	0.685	2.48539e-12
Heg1	9.51317e-17	0.484476	0.765	0.511	3.07133e-12
Hnrnpk	9.70163e-17	0.345201	0.992	0.978	3.13217e-12
Tnfaip2	1.04117e-16	0.428335	0.741	0.458	3.3614e-12
Pbx1	1.10425e-16	0.449714	0.777	0.53	3.56507e-12
Aplp1	1.27722e-16	0.464754	0.749	0.464	4.12351e-12
Csrp1	1.40784e-16	0.451726	0.955	0.779	4.54521e-12
Rbpms	1.63825e-16	0.390151	0.939	0.801	5.2891e-12
Myo1d	1.65912e-16	0.452687	0.802	0.576	5.35647e-12
Vcam1	1.90886e-16	0.539282	0.717	0.402	6.16275e-12
Lhfp	2.06425e-16	0.431424	0.785	0.492	6.66444e-12
Iqgap1	2.14118e-16	0.448316	0.838	0.657	6.91281e-12
Tyrobp	2.15846e-16	0.588367	0.789	0.52	6.9686e-12
Pamr1	2.44735e-16	0.396782	0.571	0.24	7.90127e-12
Timp3	2.46005e-16	0.348762	1	1	7.94227e-12
Arl4c	2.53539e-16	0.345499	0.599	0.283	8.18551e-12
Serpinb6b	2.69915e-16	0.364275	0.603	0.287	8.71421e-12
Neat1	2.80347e-16	0.433612	1	0.988	9.05101e-12
Dcdc2a	3.03194e-16	0.384048	0.522	0.221	9.78862e-12
Ccr2	3.97119e-16	0.29707	0.385	0.109	1.2821e-11
Shroom3	4.65861e-16	0.390054	0.656	0.352	1.50403e-11
Litaf	4.72337e-16	0.42234	0.814	0.523	1.52494e-11
Pdgfb	4.89112e-16	0.45479	0.765	0.486	1.5791e-11
Sema5a	4.94494e-16	0.433539	0.692	0.399	1.59647e-11
Clic4	6.37471e-16	0.429763	0.931	0.829	2.05807e-11
Galnt10	7.00218e-16	0.460632	0.773	0.536	2.26065e-11
Igfbp2	7.05756e-16	0.675607	0.502	0.202	2.27853e-11
Txnip	7.42023e-16	0.356609	0.996	0.978	2.39562e-11
Tmem54	7.63857e-16	0.408275	0.543	0.237	2.46611e-11
Prss23	7.88544e-16	0.493031	0.773	0.539	2.54582e-11
Ucp2	8.09361e-16	0.425079	0.895	0.654	2.61302e-11
Ctss	8.60815e-16	0.503497	0.737	0.458	2.77914e-11
Gnb1	8.87047e-16	0.365411	0.972	0.916	2.86383e-11
Adm	9.49536e-16	0.44474	0.575	0.259	3.06558e-11
Myom2	1.04048e-15	0.5453	0.741	0.48	3.3592e-11
Ctsl	1.05246e-15	0.292936	0.996	0.994	3.39788e-11
Ccl2	1.48055e-15	0.427787	0.393	0.109	4.77996e-11
Chrnb1	1.52294e-15	0.26355	0.449	0.146	4.91682e-11
Sptan1	1.58613e-15	0.420489	0.915	0.822	5.12083e-11
C1qa	1.64263e-15	0.587944	0.794	0.548	5.30322e-11
St3gal6	2.35197e-15	0.42528	0.777	0.514	7.59333e-11
Rpl12	2.46959e-15	0.356676	0.98	0.978	7.97307e-11
Adgre5	2.48635e-15	0.381707	0.83	0.604	8.02717e-11
St3gal1	2.63195e-15	0.407108	0.656	0.349	8.49724e-11
Rapgef3	2.66738e-15	0.418754	0.81	0.52	8.61164e-11
Cadm4	2.78e-15	0.479776	0.753	0.502	8.97523e-11
Mt1	2.80872e-15	0.427874	1	0.991	9.06796e-11
Alcam	2.92841e-15	0.404988	0.725	0.436	9.45438e-11
Kirrel	3.01941e-15	0.326351	0.547	0.237	9.74817e-11
Etl4	3.11769e-15	0.289038	0.543	0.231	1.00655e-10
Dkk2	3.23647e-15	0.499029	0.725	0.464	1.04489e-10
Fxyd5	3.43392e-15	0.433536	0.802	0.536	1.10864e-10
Gm42418	3.43712e-15	0.769676	0.96	0.938	1.10967e-10
Gm47283	3.44268e-15	0.429747	0.988	0.928	1.11147e-10
Arhgdia	3.45017e-15	0.343062	0.992	0.953	1.11389e-10
Foxc1	3.63826e-15	0.368699	0.644	0.343	1.17461e-10
Ehd4	4.06333e-15	0.406389	0.733	0.43	1.31184e-10
Lrrfip1	4.2338e-15	0.424217	0.745	0.495	1.36688e-10
Shank3	4.40477e-15	0.296005	0.498	0.193	1.42208e-10
Tnc	4.67641e-15	0.42795	0.583	0.271	1.50978e-10
Adamts5	5.16569e-15	0.501969	0.777	0.564	1.66774e-10
Malat1	6.02088e-15	0.4726	0.834	0.639	1.94384e-10
Fkbp1a	7.37106e-15	0.35056	0.964	0.897	2.37975e-10
Marcks	7.89698e-15	0.403425	0.866	0.645	2.54954e-10
Tnfrsf12a	8.05982e-15	0.447133	0.773	0.477	2.60211e-10
Mmp23	8.39699e-15	0.410397	0.826	0.586	2.71097e-10
Sdc4	9.33417e-15	0.364828	1	0.984	3.01354e-10
H2-Eb1	1.04157e-14	0.69366	0.951	0.894	3.36272e-10
Calm1	1.13104e-14	0.368958	0.976	0.941	3.65158e-10
Fhl2	1.13314e-14	0.411147	0.87	0.626	3.65833e-10
Gng11	1.17261e-14	0.397554	0.842	0.611	3.78576e-10
Mgat5	1.22476e-14	0.498552	0.789	0.598	3.95414e-10
Efnb2	1.26608e-14	0.416619	0.603	0.315	4.08753e-10
Sdc3	1.34814e-14	0.378618	0.688	0.399	4.35246e-10
Jun	1.41259e-14	0.396368	0.879	0.642	4.56056e-10
Arvcf	1.51263e-14	0.436369	0.854	0.604	4.88353e-10
Il6st	1.55342e-14	0.374233	0.939	0.801	5.01522e-10
Irf1	1.6008e-14	0.362809	0.644	0.34	5.16819e-10
Myadm	1.60796e-14	0.383154	0.7	0.421	5.19129e-10
Tcf21	1.73063e-14	0.497095	0.761	0.536	5.58733e-10
Ifngr1	1.7758e-14	0.427622	0.854	0.629	5.73316e-10
Thbs1	1.85123e-14	0.406232	0.749	0.498	5.97671e-10
Ets1	1.91216e-14	0.438182	0.721	0.417	6.17341e-10
Cdc14a	1.91542e-14	0.376886	0.603	0.327	6.18395e-10
Tmem123	1.93238e-14	0.406735	0.753	0.514	6.23868e-10
Arpc1b	2.40262e-14	0.461894	0.891	0.71	7.75686e-10
Slc9a3r2	2.41219e-14	0.466611	0.964	0.907	7.78776e-10
Rasl11a	2.47525e-14	0.452571	0.789	0.545	7.99135e-10
Clic3	2.48047e-14	0.55265	0.842	0.673	8.00819e-10
Rpl39	2.76185e-14	0.317804	0.996	0.991	8.91664e-10
Tmem150c	2.86757e-14	0.427927	0.615	0.33	9.25794e-10
Col15a1	3.04107e-14	0.458028	0.757	0.505	9.81808e-10
Btg1	3.04454e-14	0.380237	0.818	0.589	9.8293e-10
Dlc1	3.14752e-14	0.459318	0.729	0.489	1.01618e-09
Cdh5	3.17619e-14	0.417187	0.749	0.52	1.02543e-09
Samhd1	3.18053e-14	0.3015	0.603	0.302	1.02684e-09
Lsp1	3.34101e-14	0.359027	0.648	0.343	1.07864e-09
Serpine1	3.58896e-14	0.496102	0.526	0.237	1.15869e-09
Pcolce	3.66853e-14	0.430092	0.955	0.9	1.18438e-09
Nfkbia	4.16927e-14	0.381556	0.781	0.511	1.34605e-09
Cltc	5.65167e-14	0.348537	0.972	0.931	1.82464e-09
Serping1	5.70791e-14	0.5155	0.891	0.735	1.8428e-09
Ighm	5.78987e-14	0.324187	0.559	0.252	1.86926e-09
Mxd4	5.92273e-14	0.357083	0.947	0.854	1.91215e-09
Ecscr	5.94342e-14	0.294388	0.575	0.274	1.91883e-09
Plekhg1	6.06797e-14	0.319244	0.486	0.193	1.95904e-09
Rtn4	6.08431e-14	0.390277	0.947	0.86	1.96432e-09
Cstb	6.53432e-14	0.415784	0.968	0.879	2.1096e-09
Id3	6.8076e-14	0.398102	0.972	0.941	2.19783e-09
Efemp1	7.25622e-14	0.337541	0.7	0.405	2.34267e-09
Tcf4	8.41943e-14	0.276198	0.551	0.234	2.71821e-09
Pxdc1	8.61748e-14	0.268827	0.457	0.181	2.78215e-09
Eml2	9.75472e-14	0.362603	0.628	0.324	3.14931e-09
2024-09-11	1.04813e-13	0.377865	0.879	0.667	3.38388e-09
Rcan2	1.1031e-13	0.309486	0.607	0.299	3.56136e-09
Spns2	1.12102e-13	0.397246	0.789	0.561	3.61923e-09
Cfh	1.16371e-13	0.546864	0.972	0.903	3.75704e-09
Rhoa	1.17247e-13	0.347137	0.98	0.96	3.78531e-09
Dap	1.21138e-13	0.362011	0.798	0.567	3.91095e-09
S100a10	1.25343e-13	0.415674	0.968	0.879	4.04671e-09
Dpysl3	1.28477e-13	0.261091	0.433	0.156	4.14787e-09
Kctd12b	1.31878e-13	0.287979	0.421	0.15	4.25768e-09
Tapbp	1.35636e-13	0.394678	0.919	0.863	4.37901e-09
Sh3bgrl	1.47589e-13	0.388659	0.83	0.636	4.76491e-09
Lmcd1	1.49491e-13	0.386523	0.632	0.364	4.8263e-09
Elk3	1.51488e-13	0.33169	0.656	0.374	4.89078e-09
Pdgfra	1.5522e-13	0.28092	0.66	0.377	5.01126e-09
Golim4	1.5662e-13	0.357899	0.68	0.399	5.05647e-09
Srgap2	1.85074e-13	0.310472	0.591	0.318	5.97512e-09
Tmem184b	1.86048e-13	0.346944	0.648	0.355	6.00655e-09
Mrc2	1.92753e-13	0.360923	0.781	0.502	6.22302e-09
Ywhae	2.14444e-13	0.372257	0.992	0.941	6.92331e-09
C1qc	2.26077e-13	0.461936	0.725	0.452	7.29888e-09
Acsl4	2.27066e-13	0.34982	0.777	0.511	7.33084e-09
Osmr	2.30491e-13	0.263407	0.494	0.206	7.44139e-09
Fkbp9	2.396e-13	0.381027	0.846	0.648	7.73547e-09
Ly6e	2.44287e-13	0.344069	1	0.984	7.8868e-09
Fndc3b	2.48902e-13	0.338843	0.591	0.308	8.03581e-09
Ddah2	2.58438e-13	0.287963	0.64	0.352	8.34367e-09
Ptprb	2.77123e-13	0.448034	0.761	0.598	8.94691e-09
Fblim1	2.78067e-13	0.300707	0.494	0.215	8.97739e-09
Rpl31	2.84293e-13	0.25692	0.996	0.997	9.1784e-09
Cpe	2.85485e-13	0.419481	0.947	0.779	9.21687e-09
C1qb	2.88977e-13	0.523121	0.814	0.586	9.32963e-09
Map7d1	2.89616e-13	0.354801	0.802	0.583	9.35025e-09
Lmna	2.9806e-13	0.341436	0.935	0.769	9.62286e-09
Mrc1	3.11369e-13	0.250263	0.445	0.168	1.00525e-08
Lgals9	3.17036e-13	0.372779	0.636	0.383	1.02355e-08
Amotl1	3.23032e-13	0.320136	0.619	0.349	1.04291e-08
Ccdc80	3.33829e-13	0.290896	0.559	0.255	1.07777e-08
Lamc1	3.49733e-13	0.324948	0.688	0.411	1.12911e-08
Tgfbr3	3.58494e-13	0.401115	0.696	0.439	1.1574e-08
Laptm5	3.82922e-13	0.407958	0.652	0.389	1.23627e-08
Mafb	3.85269e-13	0.437704	0.749	0.545	1.24384e-08
Ptprs	3.92787e-13	0.312261	0.644	0.355	1.26811e-08
Ntrk3	4.14619e-13	0.290382	0.462	0.19	1.3386e-08
Rock2	5.00011e-13	0.327487	0.656	0.389	1.61428e-08
Pxdn	5.34512e-13	0.345965	0.717	0.433	1.72567e-08
Plekhg2	5.43068e-13	0.299374	0.632	0.346	1.75329e-08
Pls3	5.57537e-13	0.39066	0.794	0.589	1.80001e-08
Sorbs2	5.85761e-13	0.330662	0.619	0.33	1.89113e-08
Art3	6.00065e-13	0.26098	0.389	0.137	1.93731e-08
Gpx8	6.01504e-13	0.337359	0.717	0.461	1.94196e-08
Cmtm7	6.15037e-13	0.3942	0.749	0.498	1.98565e-08
Eln	6.76393e-13	0.312669	0.518	0.231	2.18374e-08
Card10	6.90619e-13	0.371248	0.866	0.667	2.22966e-08
Itga8	7.12336e-13	0.436439	0.741	0.498	2.29978e-08
Ctla2a	7.17592e-13	0.402348	0.737	0.492	2.31674e-08
Thsd7a	7.19002e-13	0.362909	0.656	0.377	2.3213e-08
Midn	7.93481e-13	0.382111	0.789	0.551	2.56175e-08
Ftl1-ps1	8.96996e-13	0.425548	0.903	0.798	2.89595e-08
Hnrnpa1	9.49755e-13	0.408011	0.891	0.701	3.06628e-08
Gucy1a1	9.73887e-13	0.377914	0.672	0.408	3.1442e-08
Srgn	1.01319e-12	0.43815	0.858	0.707	3.2711e-08
Arhgap24	1.02894e-12	0.432405	0.927	0.832	3.32193e-08
Cyyr1	1.05259e-12	0.337213	0.571	0.315	3.39829e-08
Prkar1a	1.07053e-12	0.339044	0.943	0.91	3.45619e-08
Rcsd1	1.10042e-12	0.308721	0.636	0.346	3.55271e-08
Setd7	1.10922e-12	0.277253	0.64	0.346	3.58112e-08
Crb2	1.19124e-12	0.363571	0.551	0.274	3.84592e-08
Adgrg1	1.28036e-12	0.393015	0.968	0.897	4.13364e-08
Eif3m	1.2817e-12	0.3696	0.939	0.835	4.13796e-08
Sulf1	1.35187e-12	0.331627	0.518	0.255	4.36452e-08
Foxc2	1.36036e-12	0.312194	0.599	0.305	4.39191e-08
Thbs2	1.38709e-12	0.271163	0.437	0.181	4.47821e-08
Cd82	1.38853e-12	0.332448	0.862	0.617	4.48287e-08
Mid1ip1	1.40122e-12	0.344831	0.737	0.474	4.52384e-08
Serpinb9	1.42539e-12	0.285306	0.595	0.312	4.60187e-08
Ssr3	1.4395e-12	0.350458	0.903	0.782	4.64742e-08
Cd52	1.44509e-12	0.422582	0.765	0.514	4.66546e-08
Ywhah	1.51757e-12	0.346799	0.903	0.754	4.89948e-08
Aldh1a2	1.54024e-12	0.255	0.453	0.193	4.97266e-08
Ifi27	1.64904e-12	0.394347	0.883	0.741	5.32394e-08
Icam1	1.75184e-12	0.373843	0.676	0.408	5.65581e-08
Itga4	1.93317e-12	0.274452	0.389	0.131	6.24125e-08
Cp	2.00267e-12	0.433462	0.733	0.48	6.46563e-08
Ccnd1	2.31489e-12	0.40308	0.972	0.863	7.47361e-08
Capg	2.32634e-12	0.287181	0.623	0.352	7.51058e-08
Scd2	2.34541e-12	0.388758	0.915	0.776	7.57214e-08
Rsrp1	2.35975e-12	0.315327	0.98	0.96	7.61846e-08
Emp1	2.66399e-12	0.354038	0.64	0.358	8.6007e-08
Ankrd1	2.85745e-12	0.31454	0.405	0.15	9.22529e-08
Rnase4	2.8808e-12	0.296154	0.591	0.299	9.30066e-08
Marcksl1	2.95971e-12	0.296148	0.628	0.364	9.55543e-08
Rras	3.13931e-12	0.351701	0.802	0.601	1.01352e-07
Cldn1	3.37219e-12	0.299528	0.482	0.224	1.08871e-07
Vdac2	3.55653e-12	0.342614	0.98	0.941	1.14823e-07
Slco2a1	3.86314e-12	0.384844	0.781	0.573	1.24721e-07
Tagln	3.99178e-12	0.56016	0.757	0.567	1.28875e-07
Arhgap29	4.1934e-12	0.302661	0.713	0.43	1.35384e-07
Klf6	4.61665e-12	0.333195	0.692	0.458	1.49049e-07
Fbn1	4.62805e-12	0.320696	0.628	0.336	1.49416e-07
Csf1	4.65085e-12	0.267672	0.644	0.349	1.50153e-07
Srsf5	4.84828e-12	0.466483	0.919	0.86	1.56527e-07
Amotl2	4.95631e-12	0.402093	0.83	0.67	1.60015e-07
Exoc3l2	4.98967e-12	0.447618	0.802	0.639	1.61092e-07
Nptn	5.23382e-12	0.353939	0.939	0.835	1.68974e-07
Speg	5.48718e-12	0.316514	0.599	0.321	1.77154e-07
Bmpr2	5.5896e-12	0.376821	0.826	0.614	1.8046e-07
Cxcl12	5.81445e-12	0.423247	0.927	0.841	1.8772e-07
Myo1c	5.85039e-12	0.382642	0.939	0.857	1.8888e-07
C1qtnf1	5.9059e-12	0.278187	0.498	0.231	1.90672e-07
Rbp1	6.12701e-12	0.3609	0.688	0.442	1.97811e-07
Rps28	6.27251e-12	0.315132	0.992	0.981	2.02508e-07
Cd38	6.34339e-12	0.341383	0.514	0.262	2.04796e-07
Twsg1	6.59778e-12	0.309987	0.773	0.505	2.13009e-07
Nfat5	6.65256e-12	0.355963	0.696	0.445	2.14778e-07
Mfge8	6.9048e-12	0.448632	0.98	0.944	2.22921e-07
Csnk1a1	7.30995e-12	0.374662	0.891	0.791	2.36002e-07
Hs3st3b1	7.35412e-12	0.27909	0.518	0.234	2.37428e-07
Ctnna1	7.43804e-12	0.333418	0.955	0.91	2.40137e-07
Cap1	7.55788e-12	0.291306	0.623	0.358	2.44006e-07
Tcim	7.96992e-12	0.393733	0.802	0.598	2.57309e-07
Rgs3	8.31537e-12	0.355096	0.644	0.402	2.68462e-07
Clec14a	8.32198e-12	0.277011	0.543	0.274	2.68675e-07
Mcam	8.74472e-12	0.33725	0.575	0.305	2.82323e-07
Arhgef17	8.79508e-12	0.401715	0.781	0.586	2.83949e-07
Cyfip1	9.01078e-12	0.313973	0.688	0.436	2.90913e-07
Myo1e	9.03864e-12	0.33379	0.733	0.455	2.91812e-07
Mme	9.2518e-12	0.337412	0.781	0.526	2.98694e-07
Golm1	9.4904e-12	0.266274	0.522	0.249	3.06397e-07
Ormdl3	9.91391e-12	0.31016	0.632	0.368	3.2007e-07
Slc31a2	1.0126e-11	0.27921	0.737	0.458	3.26917e-07
Pltp	1.07497e-11	0.255519	0.615	0.315	3.47053e-07
Rpl7	1.16615e-11	0.253403	1	1	3.76493e-07
Msi2	1.18015e-11	0.373009	0.773	0.545	3.81012e-07
Serpinh1	1.27741e-11	0.40423	0.976	0.925	4.12411e-07
Stat3	1.28333e-11	0.318806	0.818	0.611	4.14323e-07
Srsf2	1.32666e-11	0.338596	0.931	0.869	4.28311e-07
2024-09-07	1.47206e-11	0.339371	0.826	0.642	4.75255e-07
Ifi27l2a	1.48555e-11	0.383134	0.725	0.498	4.79611e-07
H2-DMb1	1.50702e-11	0.293071	0.676	0.421	4.86543e-07
Gpsm3	1.55128e-11	0.375324	0.721	0.505	5.0083e-07
Tprgl	1.70201e-11	0.322132	0.955	0.829	5.49493e-07
Lcn2	1.76437e-11	0.36642	0.433	0.174	5.69625e-07
Tpm3	1.81472e-11	0.304208	0.883	0.713	5.85884e-07
Vwa5a	1.893e-11	0.290251	0.656	0.402	6.11155e-07
Spon1	1.92863e-11	0.33549	0.619	0.371	6.22657e-07
Tmtc1	1.94169e-11	0.257399	0.449	0.196	6.26874e-07
Hnrnpa0	1.96915e-11	0.357801	0.907	0.794	6.3574e-07
Ptp4a2	2.03739e-11	0.349301	0.87	0.732	6.57772e-07
Cd47	2.18395e-11	0.314045	0.903	0.791	7.05089e-07
Slfn5	2.24947e-11	0.311243	0.684	0.421	7.26242e-07
Sema3e	2.25041e-11	0.294514	0.47	0.209	7.26545e-07
Capn2	2.37251e-11	0.337665	0.834	0.72	7.65963e-07
Efnb1	2.41411e-11	0.33389	0.741	0.483	7.79394e-07
Srgap1	2.4243e-11	0.330815	0.51	0.262	7.82687e-07
Nid2	2.65868e-11	0.270606	0.478	0.231	8.58354e-07
Tbx3	2.684e-11	0.292576	0.494	0.237	8.66529e-07
Arpc5	2.7615e-11	0.326851	0.927	0.866	8.9155e-07
Calcrl	2.76463e-11	0.320203	0.591	0.327	8.92561e-07
Igkc	3.09392e-11	0.331975	0.534	0.259	9.98873e-07
Cd9	3.18434e-11	0.306229	0.907	0.81	1.02806e-06
Nebl	3.30231e-11	0.272708	0.433	0.19	1.06615e-06
Hip1	3.33853e-11	0.255142	0.494	0.237	1.07784e-06
Rbm3	3.44991e-11	0.345567	0.919	0.788	1.1138e-06
Sirpa	3.61334e-11	0.386626	0.879	0.679	1.16657e-06
Ehd2	3.63338e-11	0.355133	0.753	0.53	1.17304e-06
Arhgap23	3.66255e-11	0.275597	0.494	0.243	1.18245e-06
Arhgap28	3.8454e-11	0.307995	0.543	0.28	1.24149e-06
Calu	4.08351e-11	0.31822	0.919	0.769	1.31836e-06
Slc44a2	4.10293e-11	0.320697	0.781	0.558	1.32463e-06
Leprot	4.13415e-11	0.347483	0.806	0.604	1.33471e-06
Cldn5	4.27161e-11	0.440175	0.83	0.695	1.37909e-06
Rbfox2	4.27901e-11	0.251649	0.506	0.249	1.38148e-06
Plxnb1	4.61478e-11	0.314792	0.761	0.536	1.48988e-06
Ywhaz	5.20664e-11	0.256873	0.992	0.981	1.68096e-06
Fam117b	5.32309e-11	0.285374	0.692	0.43	1.71856e-06
2024-09-04	5.89677e-11	0.332808	0.692	0.455	1.90377e-06
Gja5	6.18676e-11	0.260762	0.364	0.131	1.9974e-06
Dkk3	6.34994e-11	0.320421	0.652	0.399	2.05008e-06
Ctsc	6.79705e-11	0.299902	0.672	0.408	2.19443e-06
Sh3bgrl3	7.65195e-11	0.341874	0.955	0.879	2.47043e-06
Fcer1g	7.92509e-11	0.382444	0.68	0.445	2.55862e-06
Hmgb2	8.32152e-11	0.316009	0.607	0.352	2.6866e-06
Hopx	8.36081e-11	0.389465	0.615	0.374	2.69929e-06
Crlf1	8.78589e-11	0.298035	0.328	0.112	2.83653e-06
Myl12b	9.15247e-11	0.261855	1	0.972	2.95487e-06
Adgrf5	9.29519e-11	0.381642	0.785	0.614	3.00095e-06
Pnisr	9.66225e-11	0.276515	0.644	0.411	3.11946e-06
Fzd2	9.94913e-11	0.255915	0.555	0.287	3.21208e-06
Ddx17	1.05989e-10	0.30696	0.964	0.869	3.42185e-06
Itpripl2	1.06381e-10	0.264421	0.615	0.343	3.4345e-06
Hnrnpa3	1.17365e-10	0.285616	0.955	0.869	3.78913e-06
Bnip2	1.17692e-10	0.320915	0.745	0.52	3.7997e-06
S100a4	1.19499e-10	0.298377	0.559	0.302	3.85803e-06
Sema3f	1.20669e-10	0.352999	0.729	0.542	3.89581e-06
Pcp4l1	1.27095e-10	0.272568	0.575	0.321	4.10327e-06
Zeb2	1.38394e-10	0.284639	0.615	0.377	4.46806e-06
Gdf10	1.43892e-10	0.334705	0.713	0.492	4.64554e-06
Psmb8	1.47945e-10	0.283188	0.688	0.411	4.77642e-06
Pdcd6ip	1.48233e-10	0.331362	0.874	0.685	4.78571e-06
Tspan7	1.53534e-10	0.29497	0.692	0.464	4.95683e-06
Dusp3	1.57582e-10	0.336598	0.874	0.72	5.08753e-06
Capzb	1.59183e-10	0.303331	0.951	0.819	5.13922e-06
Mbnl2	1.59846e-10	0.343269	0.81	0.611	5.16063e-06
Trim35	1.6352e-10	0.28876	0.652	0.408	5.27923e-06
Dock5	1.68298e-10	0.262676	0.53	0.287	5.4335e-06
Lgals3	1.68503e-10	0.437199	0.822	0.664	5.44013e-06
Colgalt1	1.7691e-10	0.303368	0.704	0.489	5.71154e-06
Rpl23a	1.84376e-10	0.273997	0.992	0.981	5.95257e-06
Tap1	1.88938e-10	0.276761	0.587	0.324	6.09986e-06
Cd300lg	1.97448e-10	0.422978	0.826	0.667	6.37461e-06
Hnrnpu	1.98071e-10	0.32545	0.968	0.91	6.39473e-06
Efemp2	1.99359e-10	0.329185	0.668	0.414	6.43631e-06
Hexa	2.0896e-10	0.34428	0.879	0.707	6.74628e-06
Dysf	2.0926e-10	0.255755	0.555	0.287	6.75597e-06
Kmt2e	2.13849e-10	0.281228	0.749	0.474	6.9041e-06
Gimap6	2.20302e-10	0.379554	0.761	0.564	7.11245e-06
Ephx1	2.27734e-10	0.311349	0.911	0.757	7.35241e-06
Hnrnpf	2.29374e-10	0.322431	0.955	0.875	7.40535e-06
Fgfr1	2.39283e-10	0.305131	0.765	0.53	7.72524e-06
Esyt1	2.44376e-10	0.312399	0.611	0.368	7.88969e-06
Cdh11	2.45919e-10	0.25794	0.482	0.234	7.93951e-06
Nr2f2	2.46833e-10	0.337593	0.915	0.819	7.969e-06
Arhgap31	2.50645e-10	0.260476	0.466	0.224	8.09207e-06
Ralb	2.53277e-10	0.256169	0.765	0.555	8.17704e-06
Unc93b1	2.58458e-10	0.288772	0.652	0.405	8.34433e-06
Rad21	2.90723e-10	0.346349	0.919	0.838	9.38601e-06
Selenow	3.2521e-10	0.356714	0.947	0.872	1.04994e-05
Man2a2	3.29193e-10	0.300141	0.684	0.433	1.0628e-05
Nde1	3.31267e-10	0.269669	0.579	0.324	1.0695e-05
Mbnl1	3.38431e-10	0.317558	0.854	0.685	1.09263e-05
Ppp1r9b	3.64339e-10	0.288248	0.676	0.461	1.17627e-05
Gpihbp1	3.87008e-10	0.357066	0.753	0.542	1.24946e-05
Ctdsp2	3.90635e-10	0.298684	0.939	0.835	1.26116e-05
Hnrnph1	3.98169e-10	0.312727	0.883	0.779	1.28549e-05
Eva1b	4.00429e-10	0.318562	0.887	0.748	1.29279e-05
Dync1i2	4.01853e-10	0.292874	0.761	0.53	1.29738e-05
Nr4a1	4.04623e-10	0.273202	0.555	0.308	1.30632e-05
Vasn	4.24189e-10	0.3212	0.753	0.539	1.36949e-05
Arhgef18	4.28187e-10	0.327762	0.87	0.717	1.3824e-05
Lcp1	4.46391e-10	0.262381	0.538	0.293	1.44117e-05
Ilk	4.50721e-10	0.275464	0.943	0.841	1.45515e-05
Ctsb	4.56785e-10	0.254361	0.996	0.988	1.47473e-05
Uchl1	4.65703e-10	0.263516	0.559	0.308	1.50352e-05
Arhgef12	4.77961e-10	0.338205	0.87	0.732	1.5431e-05
Pkd1	4.97273e-10	0.271155	0.721	0.517	1.60545e-05
Hjurp	5.1596e-10	0.25708	0.551	0.305	1.66578e-05
Add1	5.38601e-10	0.30749	0.895	0.769	1.73887e-05
Col12a1	5.47381e-10	0.278233	0.482	0.246	1.76722e-05
Atp1b3	5.48947e-10	0.31044	0.883	0.751	1.77228e-05
Anxa6	5.55386e-10	0.28942	0.794	0.576	1.79306e-05
Clic1	5.75009e-10	0.30116	0.964	0.897	1.85642e-05
Cygb	6.01027e-10	0.281168	0.583	0.324	1.94042e-05
Col6a3	6.16091e-10	0.280243	0.611	0.364	1.98905e-05
Nedd9	6.26837e-10	0.308374	0.628	0.408	2.02374e-05
Cdc42se2	6.27023e-10	0.275191	0.692	0.452	2.02434e-05
Pfn1	6.45758e-10	0.316461	0.988	0.935	2.08483e-05
Sdcbp	6.70405e-10	0.345857	0.883	0.735	2.1644e-05
Colec12	6.972e-10	0.280147	0.652	0.424	2.25091e-05
Eif4a2	7.03056e-10	0.293769	0.98	0.907	2.26982e-05
Mcl1	7.20857e-10	0.309973	0.951	0.863	2.32729e-05
Plk2	7.39124e-10	0.250145	0.449	0.218	2.38626e-05
Cnn3	7.86519e-10	0.315203	0.939	0.844	2.53928e-05
Psme1	8.52485e-10	0.285999	0.895	0.791	2.75225e-05
Hmgb1	8.81069e-10	0.308793	0.911	0.776	2.84453e-05
Inf2	8.87046e-10	0.291641	0.628	0.399	2.86383e-05
Atp1b2	9.20098e-10	0.261861	0.522	0.271	2.97054e-05
Zfand5	9.86155e-10	0.35966	0.818	0.682	3.1838e-05
Rap1b	9.95439e-10	0.296639	0.955	0.897	3.21378e-05
Ctnnb1	1.01224e-09	0.285383	0.988	0.969	3.26803e-05
Lrrc32	1.06379e-09	0.259762	0.518	0.277	3.43446e-05
Des	1.07514e-09	0.283466	0.64	0.364	3.47107e-05
Nbl1	1.08947e-09	0.266869	0.579	0.336	3.51736e-05
Tnfaip1	1.09261e-09	0.278671	0.729	0.489	3.52751e-05
Ppp1cb	1.09645e-09	0.250593	0.927	0.813	3.5399e-05
Ptprd	1.14633e-09	0.284427	0.777	0.579	3.70094e-05
Plpp3	1.15642e-09	0.394782	0.887	0.779	3.7335e-05
Hsp90b1	1.17429e-09	0.27278	0.996	0.978	3.7912e-05
Pcna	1.19133e-09	0.3035	0.737	0.514	3.84622e-05
Fryl	1.22299e-09	0.259578	0.648	0.408	3.94844e-05
Mmrn2	1.24026e-09	0.303367	0.648	0.427	4.00417e-05
Hspb8	1.24933e-09	0.257521	0.534	0.308	4.03346e-05
Lamb1	1.25581e-09	0.296989	0.899	0.763	4.05437e-05
Ptgds	1.28188e-09	0.267786	0.368	0.153	4.13854e-05
Rhpn1	1.32698e-09	0.421141	0.838	0.701	4.28416e-05
Sox4	1.32821e-09	0.271431	0.555	0.305	4.28813e-05
Cpd	1.41204e-09	0.339866	0.814	0.676	4.55878e-05
Metrnl	1.41399e-09	0.296182	0.773	0.555	4.56507e-05
Sptbn1	1.47514e-09	0.311083	0.98	0.941	4.76249e-05
Plxnd1	1.5968e-09	0.300155	0.765	0.573	5.15527e-05
Plscr1	1.62619e-09	0.311181	0.769	0.589	5.25015e-05
Meis2	1.69741e-09	0.280634	0.526	0.296	5.48008e-05
Slc39a1	1.70464e-09	0.302954	0.87	0.679	5.50344e-05
Ski	1.81312e-09	0.283579	0.854	0.688	5.85366e-05
Pi16	1.87743e-09	0.347863	0.737	0.53	6.0613e-05
Esam	1.89874e-09	0.306408	0.741	0.539	6.13008e-05
Lima1	1.95294e-09	0.318667	0.769	0.579	6.30508e-05
Smoc2	1.98552e-09	0.260368	0.413	0.187	6.41025e-05
Cd248	1.9976e-09	0.270135	0.611	0.346	6.44926e-05
Efhd2	2.21864e-09	0.310613	0.656	0.414	7.16287e-05
Atn1	2.23914e-09	0.271943	0.737	0.489	7.22907e-05
Tnfsf12	2.31697e-09	0.288514	0.688	0.449	7.48033e-05
Cbx6	2.31747e-09	0.282281	0.785	0.555	7.48195e-05
Gimap4	2.34413e-09	0.354269	0.676	0.486	7.56801e-05
R3hdm4	2.38818e-09	0.284679	0.814	0.592	7.71025e-05
Mxra7	2.40885e-09	0.253846	0.583	0.336	7.77697e-05
Uaca	2.45663e-09	0.291439	0.688	0.461	7.93121e-05
Ets2	2.49363e-09	0.328993	0.838	0.645	8.05067e-05
Serpinb6a	2.56884e-09	0.31551	0.834	0.617	8.29351e-05
Acer2	2.62032e-09	0.269173	0.514	0.293	8.45969e-05
Arhgap45	2.75274e-09	0.306816	0.51	0.277	8.88722e-05
Brd2	2.77141e-09	0.301924	0.842	0.688	8.94751e-05
Pde2a	2.79042e-09	0.309969	0.595	0.399	9.00888e-05
Lifr	2.81638e-09	0.285763	0.777	0.576	9.09268e-05
Jund	3.09212e-09	0.280268	0.947	0.857	9.9829e-05
Tgfb1	3.33821e-09	0.261844	0.591	0.364	0.000107774
Creb3l2	3.46981e-09	0.287581	0.773	0.548	0.000112023
Sf3b1	3.49105e-09	0.275996	0.935	0.813	0.000112708
Parva	3.56354e-09	0.311414	0.923	0.832	0.000115049
Ltbp4	3.61934e-09	0.330383	0.911	0.804	0.00011685
Ogt	3.83634e-09	0.263928	0.854	0.713	0.000123856
Timp1	3.91942e-09	0.283838	0.453	0.224	0.000126538
Ednrb	4.05973e-09	0.277991	0.563	0.336	0.000131068
Plekho1	4.26586e-09	0.322007	0.749	0.539	0.000137723
Elmo2	4.61123e-09	0.314337	0.709	0.495	0.000148874
Cbx5	4.73154e-09	0.275698	0.717	0.489	0.000152758
Pcnp	4.74157e-09	0.321493	0.798	0.645	0.000153082
Anxa4	4.74212e-09	0.277974	0.842	0.657	0.000153099
Tubb2a	5.01176e-09	0.285426	0.785	0.57	0.000161805
Chd4	5.01425e-09	0.279639	0.883	0.757	0.000161885
Kif5b	5.08905e-09	0.27077	0.846	0.657	0.0001643
Ddn	5.16522e-09	0.349493	0.66	0.452	0.000166759
Bmpr1a	5.28912e-09	0.265177	0.713	0.505	0.000170759
Dusp1	5.47802e-09	0.333121	0.846	0.695	0.000176858
Trim8	5.50312e-09	0.266296	0.757	0.533	0.000177668
Irgm1	5.58241e-09	0.259658	0.611	0.368	0.000180228
Extl3	5.62351e-09	0.269564	0.713	0.464	0.000181555
Rps27rt	5.96712e-09	0.291959	0.806	0.648	0.000192648
Txndc5	6.14684e-09	0.266979	0.769	0.589	0.000198451
Wasf2	6.32298e-09	0.278476	0.761	0.595	0.000204137
Pld4	6.90922e-09	0.274827	0.482	0.271	0.000223064
Slc48a1	6.92791e-09	0.295108	0.96	0.913	0.000223668
Ier5	6.93233e-09	0.275896	0.676	0.452	0.00022381
Mmd	7.03792e-09	0.267949	0.559	0.34	0.000227219
Jpt1	7.13005e-09	0.263133	0.7	0.474	0.000230194
Arpc4	7.15973e-09	0.271339	0.943	0.822	0.000231152
Loxl1	8.89145e-09	0.372831	0.785	0.632	0.00028706
Rasip1	9.29354e-09	0.279179	0.636	0.417	0.000300042
Vamp2	9.31797e-09	0.301732	0.85	0.735	0.000300831
Akt1	9.32155e-09	0.27527	0.789	0.607	0.000300946
Ssbp4	9.4526e-09	0.289895	0.713	0.486	0.000305177
Gas6	9.58649e-09	0.256534	0.984	0.935	0.0003095
Ywhag	9.93198e-09	0.254993	0.879	0.741	0.000320654
Iqgap2	1.09596e-08	0.308724	0.696	0.505	0.000353831
Cdc42bpb	1.12857e-08	0.268889	0.7	0.477	0.000364359
Rps27	1.15127e-08	0.295891	0.984	0.956	0.000371688
Bicc1	1.16202e-08	0.270332	0.834	0.698	0.000375159
Elovl5	1.17025e-08	0.28643	0.664	0.486	0.000377815
Cxcl16	1.24861e-08	0.32257	0.854	0.692	0.000403113
Trf	1.26529e-08	0.286583	0.7	0.486	0.000408499
Gas1	1.26987e-08	0.291186	0.757	0.555	0.000409976
Hnrnpl	1.31073e-08	0.286664	0.854	0.707	0.00042317
Slc38a2	1.33161e-08	0.30017	0.794	0.623	0.000429909
Tln1	1.34687e-08	0.278209	0.947	0.838	0.000434835
Prpf39	1.39299e-08	0.252744	0.457	0.246	0.000449727
Rab12	1.41293e-08	0.254271	0.623	0.411	0.000456164
Tnfrsf1a	1.53975e-08	0.25772	0.879	0.726	0.000497109
Tmem50a	1.55215e-08	0.295315	0.895	0.804	0.000501111
Kbtbd2	1.55612e-08	0.264423	0.563	0.324	0.000502392
Ccl6	1.56641e-08	0.25882	0.437	0.227	0.000505714
Piezo1	1.58222e-08	0.283428	0.769	0.539	0.00051082
Lmo7	1.58912e-08	0.300406	0.717	0.539	0.000513049
Adnp	1.69232e-08	0.275065	0.737	0.539	0.000546365
Tspan15	1.69794e-08	0.357809	0.709	0.526	0.000548179
Camk1	1.7264e-08	0.30092	0.802	0.67	0.000557368
Nelfb	1.74682e-08	0.264809	0.737	0.517	0.000563961
Prpf8	1.81866e-08	0.280744	0.842	0.729	0.000587155
Acvrl1	1.86816e-08	0.25607	0.664	0.417	0.000603135
Bclaf1	2.16061e-08	0.268486	0.713	0.502	0.000697554
Ddx39b	2.16268e-08	0.280513	0.899	0.785	0.000698221
Smad6	2.219e-08	0.265764	0.567	0.34	0.000716403
Wac	2.38848e-08	0.260095	0.798	0.598	0.00077112
Phlda3	2.41982e-08	0.265377	0.478	0.274	0.000781239
Ext2	2.44594e-08	0.297377	0.749	0.57	0.000789672
Smim14	2.46762e-08	0.264815	0.862	0.726	0.000796672
P2rx4	2.51471e-08	0.2761	0.806	0.589	0.000811873
Rela	2.53386e-08	0.264043	0.777	0.555	0.000818055
Stab1	2.59068e-08	0.250829	0.628	0.424	0.000836402
Crip2	2.59195e-08	0.332271	0.919	0.86	0.000836811
Endod1	2.65374e-08	0.268976	0.696	0.483	0.00085676
Hnf1b	2.68143e-08	0.295632	0.866	0.713	0.000865699
Bst2	2.69674e-08	0.285788	0.794	0.604	0.000870641
Fnbp1l	2.71606e-08	0.263885	0.785	0.598	0.00087688
Ywhab	2.84112e-08	0.259931	0.96	0.903	0.000917255
Stag2	2.90999e-08	0.260818	0.632	0.421	0.000939491
Pdcd4	3.02061e-08	0.270148	0.64	0.461	0.000975205
Srrm2	3.04051e-08	0.306747	0.887	0.763	0.00098163
Morf4l2	3.10417e-08	0.263196	0.87	0.745	0.00100218
Eif4a1	3.17257e-08	0.26873	0.988	0.969	0.00102426
Igha	3.3553e-08	0.301962	0.332	0.137	0.00108326
Slc12a2	3.57541e-08	0.320447	0.68	0.489	0.00115432
Fermt2	3.88217e-08	0.250931	0.773	0.598	0.00125336
Tead1	3.96713e-08	0.255427	0.692	0.477	0.00128079
Sh2b3	3.97281e-08	0.270376	0.607	0.396	0.00128262
Adgrl4	4.14138e-08	0.284774	0.798	0.651	0.00133704
Abr	4.24661e-08	0.268046	0.749	0.539	0.00137102
Tut7	4.25294e-08	0.300045	0.567	0.38	0.00137306
Sparcl1	4.30176e-08	0.288557	0.696	0.505	0.00138882
Cd2ap	4.64037e-08	0.278824	0.802	0.685	0.00149814
Bmp7	4.80544e-08	0.283898	0.664	0.492	0.00155144
Lasp1	5.45927e-08	0.264637	0.842	0.723	0.00176253
Kremen1	5.47748e-08	0.273467	0.619	0.421	0.0017684
Mvp	5.53668e-08	0.278941	0.773	0.595	0.00178752
Ramp2	5.72824e-08	0.260605	0.745	0.542	0.00184936
Ppic	5.77117e-08	0.284023	0.749	0.548	0.00186322
Mapkapk2	5.96315e-08	0.28592	0.866	0.726	0.0019252
Tceal9	6.18599e-08	0.259824	0.749	0.555	0.00199715
Pabpc1	6.20309e-08	0.253047	0.939	0.841	0.00200267
Son	6.37283e-08	0.279874	0.858	0.757	0.00205747
Rcn3	6.96153e-08	0.291128	0.761	0.583	0.00224753
Prrc2b	7.23834e-08	0.271706	0.822	0.66	0.0023369
Itm2c	7.45125e-08	0.263215	0.895	0.748	0.00240564
Ier3	7.82899e-08	0.29438	0.887	0.801	0.00252759
Tmed9	7.97828e-08	0.272356	0.943	0.835	0.00257579
Agtr1a	8.07562e-08	0.321536	0.781	0.586	0.00260721
Ly6c1	8.74958e-08	0.331954	0.96	0.922	0.0028248
Adam10	9.75665e-08	0.274981	0.749	0.579	0.00314994
Nucb1	1.00655e-07	0.25931	0.939	0.872	0.00324965
Isyna1	1.00767e-07	0.266216	0.862	0.723	0.00325325
Hnrnpdl	1.19149e-07	0.25487	0.761	0.598	0.00384672
Clk1	1.22322e-07	0.291352	0.899	0.754	0.00394916
Aif1l	1.23385e-07	0.277146	0.947	0.86	0.00398347
Plxdc2	1.28396e-07	0.293151	0.874	0.748	0.00414528
Ptbp3	1.38103e-07	0.281936	0.761	0.617	0.00445866
F11r	1.3815e-07	0.267683	0.866	0.751	0.00446017
Ywhaq	1.49904e-07	0.257444	0.968	0.935	0.00483964
Csde1	1.501e-07	0.256715	0.96	0.897	0.00484599
Actr2	1.52241e-07	0.281919	0.874	0.782	0.00491509
Clu	1.5972e-07	0.378585	0.992	0.984	0.00515655
Ece1	1.67806e-07	0.289179	0.862	0.685	0.00541762
Ccn1	1.93593e-07	0.392971	0.822	0.717	0.00625016
Wls	2.22046e-07	0.255755	0.943	0.903	0.00716877
Kctd10	2.26092e-07	0.253439	0.709	0.539	0.00729938
Tspan8	2.49162e-07	0.320921	0.785	0.642	0.00804418
Rcn2	2.79214e-07	0.250126	0.684	0.474	0.00901442
Tbrg1	2.92486e-07	0.254932	0.741	0.604	0.00944292
Tspan4	2.92888e-07	0.251345	0.939	0.919	0.00945589
Scarf2	3.03396e-07	0.273195	0.688	0.53	0.00979515
Phc2	4.13552e-07	0.257756	0.741	0.583	0.0133515
Etf1	4.60531e-07	0.254019	0.834	0.682	0.0148682
Lgals1	4.75098e-07	0.340251	0.923	0.844	0.0153385
Purb	4.75867e-07	0.270357	0.773	0.589	0.0153634
Anp32a	4.94924e-07	0.262505	0.595	0.417	0.0159786
Jak1	5.39879e-07	0.254397	0.85	0.729	0.01743
Osbpl5	5.56396e-07	0.251755	0.595	0.408	0.0179633
Lpin2	5.64869e-07	0.261957	0.737	0.548	0.0182368
Stmn1	5.73911e-07	0.253918	0.713	0.53	0.0185287
Rarres2	6.17985e-07	0.265186	0.838	0.639	0.0199516
Wdr1	6.45481e-07	0.263045	0.895	0.782	0.0208394
Atf4	6.53986e-07	0.256688	0.927	0.872	0.0211139
Syncrip	6.68565e-07	0.263641	0.709	0.511	0.0215846
Npr1	7.19993e-07	0.254473	0.725	0.576	0.023245
Prrc2a	8.46087e-07	0.258477	0.854	0.682	0.0273159
Tacstd2	9.82904e-07	0.262464	0.628	0.442	0.0317331
Adam9	1.24777e-06	0.261817	0.713	0.545	0.0402842
B230219D22Rik	1.32002e-06	0.258566	0.753	0.62	0.0426169
Pam	1.43998e-06	0.259149	0.802	0.701	0.0464899
Mdk	1.56116e-06	0.288016	0.883	0.729	0.050402
Pbx2	1.74408e-06	0.257272	0.632	0.445	0.0563075
Ppp1r12c	1.84655e-06	0.252054	0.696	0.508	0.0596157
Gna12	1.9735e-06	0.26016	0.874	0.745	0.0637144
Abca2	2.0015e-06	0.288092	0.794	0.623	0.0646185
Rbms1	2.12338e-06	0.263448	0.64	0.486	0.0685533
Icam2	2.20564e-06	0.255296	0.688	0.517	0.071209
Myl9	2.43098e-06	0.354256	0.927	0.869	0.0784842
Ier2	3.44408e-06	0.254043	0.595	0.427	0.111192
Pak1	3.9729e-06	0.260877	0.721	0.598	0.128265
Mbd2	4.39369e-06	0.26269	0.826	0.685	0.14185
Dynll1	4.98405e-06	0.344607	0.976	0.956	0.16091
Ildr2	6.01244e-06	0.308095	0.745	0.642	0.194112
Jup	6.18216e-06	0.253123	0.943	0.885	0.199591
Klc1	6.88228e-06	0.259861	0.713	0.558	0.222194
Rgs5	7.51933e-06	0.420288	0.737	0.614	0.242761
Itprid2	7.7684e-06	0.25318	0.749	0.639	0.250803
Hspb1	1.20449e-05	0.41517	0.834	0.738	0.388869
Chmp4b	1.52285e-05	0.250559	0.798	0.673	0.491654
H2-Q6	3.44423e-05	0.269182	0.761	0.607	1
Klf2	0.000126935	0.276981	0.858	0.801	1
Acta2	0.000134149	0.298269	0.769	0.676	1
Cyp24a1	0.00186058	0.274948	0.53	0.455	1
Wfdc2	0.0303737	0.252067	0.947	0.963	1
