# Supplementary material for: Extracellular vesicle miR-93-5p cargo regulates glomerular endothelial cell damage in Alport syndrome
Source: JCI Insight. 2026 Mar 23;11(6):e197643. doi: 10.1172/jci.insight.197643 (PMC13043101; doi:10.1172/jci.insight.197643)
Supplement: Supplemental data set 15 [file jciinsight-11-197643-s153.xlsx]

## Sheet: SC1 2mAS vs WT
Gene	p_val	avg_log2FC	pct.1	pct.2	p_val_adj
Nupr1	3.29449e-07	1.274	0.899	0.748	0.0106362
Gsta2	1.56825e-14	1.1389	0.928	0.721	5.06308e-10
Pcbd1	3.32453e-19	0.951158	0.986	0.991	1.07332e-14
Cyp24a1	1.19715e-12	0.94603	0.884	0.532	3.86501e-08
Uqcrb	2.1259e-22	0.920456	1	0.991	6.86347e-18
Ppia	8.09404e-27	0.902725	1	1	2.61316e-22
Gatm	1.92971e-11	0.898888	0.986	0.946	6.23006e-07
Rpl10	9.19305e-15	0.89677	0.928	0.892	2.96798e-10
Spp1	2.20734e-15	0.891547	1	1	7.1264e-11
Dbi	4.16326e-25	0.866949	1	1	1.34411e-20
Rpl9	1.5342e-21	0.853868	1	0.982	4.95315e-17
Fabp3	5.91093e-13	0.848482	1	0.946	1.90834e-08
Mgp	5.4602e-08	0.84812	1	0.982	0.00176282
Mpc1	3.09469e-22	0.847153	1	0.991	9.99121e-18
Ftl1	1.31785e-19	0.815164	1	1	4.25467e-15
Tbca	1.05491e-14	0.811592	0.986	0.928	3.40578e-10
Naca	9.53632e-18	0.802686	0.986	0.964	3.0788e-13
D630023F18Rik	1.50661e-11	0.790466	0.783	0.387	4.86409e-07
Atpif1	1.70193e-20	0.773187	1	0.991	5.49469e-16
Cox5a	4.39971e-23	0.772901	1	1	1.42045e-18
Clec2h	2.70739e-08	0.756135	0.797	0.595	0.000874079
Atp5g2	7.38676e-18	0.754901	1	1	2.38481e-13
Rpl35	4.50202e-12	0.745598	0.971	0.856	1.45348e-07
Gm10076	1.34168e-11	0.739922	0.841	0.604	4.3316e-07
Spp2	7.58217e-08	0.736159	1	0.973	0.0024479
Fth1	2.1115e-27	0.727669	1	1	6.81697e-23
Rpl21	6.44102e-21	0.726262	1	1	2.07948e-16
Ndufc2	1.66662e-16	0.716327	1	0.982	5.38067e-12
Umod	0.0901361	0.714844	1	1	1
Rpl29	6.34359e-17	0.69655	1	1	2.04803e-12
Mpc2	8.44519e-17	0.693501	1	1	2.72653e-12
Rida	3.23539e-18	0.686115	0.986	1	1.04455e-13
Pfdn1	4.36107e-09	0.68415	0.942	0.757	0.000140797
Cox5b	4.87023e-21	0.682161	1	1	1.57236e-16
Rpl23	2.43111e-18	0.669037	1	1	7.84884e-14
Ctsl	1.23198e-17	0.668392	1	1	3.97744e-13
Slc6a19	5.88042e-08	0.665219	0.971	0.991	0.00189849
Bola3	2.41033e-12	0.663092	1	0.937	7.78177e-08
Rps24	1.05237e-18	0.657804	1	1	3.39757e-14
Rps7	1.40252e-20	0.656059	1	1	4.52804e-16
Rpl11	8.30251e-19	0.649881	1	1	2.68046e-14
Cox8a	8.68811e-22	0.648531	1	1	2.80496e-17
Ypel3	4.55651e-10	0.646014	1	0.901	1.47107e-05
Rps16	3.4783e-17	0.644548	1	0.991	1.12297e-12
Mrpl42	5.10652e-11	0.642252	0.942	0.865	1.64864e-06
Commd3	1.58356e-09	0.634294	0.971	0.802	5.11252e-05
Cda	1.82172e-13	0.631253	1	0.991	5.88142e-09
Slc25a4	1.09047e-12	0.630162	0.986	0.973	3.52059e-08
Rpl13	3.11789e-20	0.629552	1	1	1.00661e-15
Mrps33	3.54831e-10	0.618069	0.942	0.784	1.14557e-05
Rpl15	1.27963e-12	0.610957	0.986	0.982	4.13129e-08
Mrps36	6.00584e-09	0.609893	0.942	0.874	0.000193898
Polr1d	8.85907e-11	0.607992	0.971	0.919	2.86015e-06
Gapdh	7.19958e-18	0.606265	1	1	2.32439e-13
Rnf7	3.77695e-10	0.603906	0.942	0.676	1.21939e-05
Ndufb9	3.56684e-17	0.602764	1	0.991	1.15155e-12
Eny2	6.53771e-09	0.602454	0.928	0.874	0.00021107
Spcs1	6.59412e-09	0.598487	0.957	0.937	0.000212891
Cldn10	1.31011e-06	0.596904	0.928	0.829	0.0422968
Ndufa12	7.41933e-12	0.593434	0.971	1	2.39533e-07
Mif	1.08372e-11	0.589778	1	0.973	3.4988e-07
Rps3a1	7.3662e-17	0.585211	1	1	2.37818e-12
Bex4	3.48624e-10	0.583381	0.725	0.27	1.12553e-05
Rpl6	2.54408e-15	0.582703	1	1	8.21355e-11
H3f3b	1.00909e-11	0.582435	1	1	3.25783e-07
Cetn3	1.62788e-10	0.581579	0.812	0.36	5.25562e-06
Rps8	1.43535e-17	0.579247	1	1	4.63403e-13
Prdx1	1.47233e-17	0.578656	1	1	4.75341e-13
Hint1	3.22835e-16	0.578596	1	1	1.04227e-11
Selenow	2.70084e-10	0.577478	0.986	0.856	8.71965e-06
Pigp	1.25088e-07	0.577466	0.754	0.441	0.00403847
Iscu	1.74671e-11	0.575749	1	0.982	5.63926e-07
Sumo2	4.1879e-07	0.574284	0.913	0.811	0.0135206
Pttg1	2.59232e-07	0.574036	0.841	0.631	0.00836931
Rps5	1.21512e-10	0.571171	1	1	3.92302e-06
Srp9	1.19743e-09	0.57023	0.957	0.856	3.8659e-05
Atp5g1	5.24719e-16	0.564041	1	1	1.69405e-11
F2r	4.26148e-05	0.561519	0.797	0.622	1
Atp5j	2.32382e-17	0.558612	1	1	7.50244e-13
Rps4x	4.80108e-15	0.555013	1	1	1.55003e-10
Taf10	9.87186e-09	0.554516	0.928	0.856	0.000318713
Nop10	3.49658e-09	0.551571	0.986	0.973	0.000112887
Acot13	4.00009e-11	0.549173	0.971	0.937	1.29143e-06
Rtraf	2.87759e-08	0.549044	0.971	0.856	0.000929031
Rps2	2.37191e-13	0.547905	1	1	7.65772e-09
Nox4	2.61397e-05	0.546645	0.928	0.856	0.843921
Nedd8	1.53884e-09	0.543765	1	0.991	4.96816e-05
Atp6v1g1	8.37331e-09	0.542009	0.971	0.982	0.000270332
Wfdc15b	0.00681935	0.539833	0.928	0.955	1
Hsbp1	3.06037e-08	0.539143	0.971	0.91	0.000988041
Cycs	1.81877e-11	0.53906	1	1	5.87188e-07
Slc7a9	1.54664e-06	0.538066	0.899	0.721	0.0499331
Bri3	1.3386e-10	0.536735	0.986	1	4.32167e-06
Esd	4.00624e-13	0.535288	1	0.991	1.29342e-08
Ndufab1	4.88614e-10	0.53448	0.957	0.982	1.57749e-05
Rpl30	1.11753e-11	0.534185	1	1	3.60796e-07
1810058I24Rik	1.65584e-08	0.533938	0.971	0.829	0.000534587
Vdac2	1.66761e-09	0.532407	0.986	0.937	5.38388e-05
Mrps14	1.54282e-07	0.531331	0.928	0.739	0.00498099
Gpx1	3.4783e-17	0.52893	1	1	1.12297e-12
Pdzk1ip1	2.67029e-10	0.526399	1	1	8.62104e-06
Btf3	1.98022e-09	0.526166	0.971	0.937	6.39315e-05
Gldc	1.30487e-06	0.523624	0.725	0.441	0.0421276
Mgst3	1.43308e-08	0.522939	0.971	0.892	0.00046267
Cstb	1.42606e-06	0.521141	0.884	0.865	0.0460404
C1d	1.51553e-07	0.518359	0.87	0.586	0.0048929
Ddt	6.53087e-10	0.51649	1	1	2.10849e-05
Rps11	9.90936e-11	0.516426	0.986	0.991	3.19924e-06
Rpp21	1.28215e-07	0.515971	0.899	0.658	0.00413943
1700016C15Rik	1.20478e-06	0.514056	0.681	0.342	0.0388962
Gng5	1.87968e-09	0.513142	1	0.991	6.06856e-05
Pnkd	2.26819e-08	0.512833	0.971	0.964	0.000732284
Rps10	8.34799e-13	0.511871	1	1	2.69515e-08
Slc15a2	4.77614e-07	0.511125	0.609	0.306	0.0154198
Col3a1	5.63285e-06	0.51048	0.609	0.342	0.181857
Rpl14	5.54537e-13	0.508358	0.986	1	1.79032e-08
Col4a3	6.13064e-05	0.508225	0.841	0.676	1
Cryl1	9.29142e-08	0.50639	0.986	0.964	0.00299973
Rpl22	7.26846e-12	0.50422	1	1	2.34662e-07
Cyb5a	8.95844e-14	0.503392	1	1	2.89223e-09
Dock8	0.000176522	0.502547	0.754	0.514	1
Coa3	1.43096e-07	0.501599	0.942	0.856	0.00461985
Rps14	9.37641e-10	0.500386	1	0.991	3.02717e-05
Cox4i1	1.545e-20	0.499554	1	1	4.98804e-16
Rps12	1.53884e-09	0.4993	0.986	1	4.96816e-05
Ndufb11	7.91754e-11	0.498848	1	1	2.55618e-06
H3f3a	9.63867e-10	0.497288	0.986	0.982	3.11185e-05
Fmo1	1.34806e-08	0.495986	0.986	0.973	0.00043522
Ndufa6	4.09427e-13	0.495302	1	1	1.32183e-08
Isca2	6.18271e-07	0.494329	0.754	0.495	0.0199609
Npl	3.07048e-06	0.493704	0.681	0.396	0.0991304
Fxyd2	8.36523e-24	0.493612	1	1	2.70071e-19
Dnajc19	2.55242e-08	0.49339	1	0.937	0.000824048
Churc1	2.95912e-08	0.491215	0.841	0.577	0.000955351
Cirbp	7.13963e-07	0.489187	0.768	0.441	0.0230503
Rps13	4.84196e-11	0.488916	1	0.982	1.56323e-06
Rps27a	1.78291e-15	0.488578	1	1	5.75611e-11
Smdt1	2.64489e-10	0.488179	1	1	8.53903e-06
Atox1	2.61995e-10	0.486382	1	0.991	8.4585e-06
Txndc17	7.51992e-08	0.485347	1	0.964	0.0024278
Ndufb3	5.40006e-09	0.484988	0.957	0.982	0.000174341
Cd63	2.42767e-10	0.484307	1	1	7.83774e-06
Ndufb8	3.756e-10	0.483617	1	1	1.21263e-05
Pts	1.79592e-05	0.478785	0.783	0.55	0.579814
Ndufa4	3.6576e-17	0.478777	1	1	1.18086e-12
Vps4b	7.54199e-06	0.477877	0.783	0.595	0.243493
Fau	2.5332e-13	0.47743	1	1	8.17845e-09
H2afv	1.73692e-06	0.476303	0.942	0.847	0.0560765
Rpl17	2.43702e-06	0.475242	0.986	1	0.078679
Fn1	5.61651e-06	0.47515	0.623	0.342	0.181329
Sod2	3.28524e-09	0.473038	0.986	1	0.000106064
Ubb	8.79849e-15	0.47259	1	1	2.84059e-10
Rbm3	2.6086e-06	0.472109	0.87	0.721	0.0842188
Cbr1	2.44374e-06	0.472069	0.797	0.495	0.0788961
Sumo1	1.82466e-06	0.471307	0.884	0.712	0.0589091
Rps15a	1.26947e-08	0.469211	1	1	0.000409848
Snrpd3	3.18475e-06	0.468994	0.928	0.829	0.10282
Rpl24	6.23366e-10	0.46874	1	1	2.01254e-05
Ndufb6	5.40191e-09	0.46644	1	0.991	0.000174401
Eloc	3.5393e-06	0.465169	0.884	0.631	0.114266
Eno1	2.17041e-06	0.464768	0.928	0.712	0.0700717
Rpl27a	1.50303e-10	0.46438	1	1	4.85252e-06
Lamtor4	3.98912e-07	0.463016	0.942	0.973	0.0128789
G6pc	1.8231e-05	0.460289	0.87	0.793	0.588588
Polr2f	8.9783e-06	0.459496	0.913	0.766	0.289864
Atp5h	6.716e-10	0.459087	1	1	2.16826e-05
Rpl7a	4.06898e-09	0.458995	1	1	0.000131367
Mrpl30	9.82192e-07	0.458797	0.899	0.82	0.0317101
Cnbp	9.12172e-08	0.458536	1	0.91	0.00294495
Tomm5	7.22048e-07	0.458093	0.957	0.82	0.0233113
Rpl18	1.58259e-12	0.458011	1	0.991	5.1094e-08
Gas5	1.69247e-05	0.456889	0.913	0.82	0.546413
Uqcc3	4.41978e-05	0.454571	0.87	0.712	1
Emc6	1.55397e-05	0.454384	0.913	0.901	0.501701
Vps29	1.5807e-05	0.454171	0.971	0.82	0.510329
Mrpl21	2.81668e-05	0.452856	0.797	0.568	0.909366
Sec11c	1.84865e-06	0.451787	0.739	0.45	0.0596836
Atp6v1f	5.44644e-09	0.450858	0.957	0.973	0.000175838
Rpl34	2.316e-11	0.449132	1	1	7.47721e-07
2610528J11Rik	0.000422821	0.448606	0.725	0.559	1
Snrpe	4.38265e-05	0.446254	0.884	0.667	1
Hnf1b	4.65924e-06	0.444358	0.841	0.685	0.150424
Gm17750	3.74106e-08	0.444155	0.667	0.279	0.0012078
Acadm	2.15476e-06	0.442202	1	0.991	0.0695663
Mocs2	1.51622e-05	0.439831	0.899	0.757	0.489512
Sat1	1.51988e-06	0.438183	0.942	0.91	0.0490693
Malat1	0.00343099	0.438077	0.739	0.622	1
Pfdn5	1.20545e-08	0.437202	1	0.982	0.000389179
Txn1	7.24046e-07	0.437043	0.971	0.946	0.0233758
Eef1b2	3.23418e-06	0.436817	0.928	0.928	0.104415
Higd2a	3.07184e-08	0.43446	1	0.937	0.000991744
Dcxr	6.56305e-06	0.434243	0.971	0.991	0.211888
Timm23	0.00129038	0.432577	0.899	0.784	1
Fos	2.43309e-08	0.430028	0.377	0.054	0.000785525
Car14	7.55444e-05	0.429628	0.841	0.667	1
Pbld1	4.24809e-05	0.427127	0.899	0.82	1
Polr2k	7.53398e-05	0.425071	0.913	0.802	1
Hmgcl	0.000144939	0.424043	0.913	0.802	1
Nme2	1.3152e-11	0.424037	1	1	4.24612e-07
Rps26	5.72732e-07	0.423418	0.986	0.991	0.0184907
Guca2b	2.0538e-07	0.423268	0.971	0.982	0.00663069
Selenok	2.01965e-05	0.421616	0.986	0.883	0.652045
Smim24	0.000102815	0.421148	0.884	0.775	1
Zfp706	1.20545e-08	0.418723	1	0.982	0.000389179
Fdx1	3.24289e-05	0.418008	0.899	0.775	1
Sf3b5	4.88791e-05	0.417655	0.855	0.793	1
S100a10	6.65051e-06	0.417147	0.942	0.856	0.214712
Rsrp1	3.73155e-05	0.416977	0.957	0.973	1
Zfp36	0.000143245	0.416904	0.623	0.36	1
Srsf5	0.000271186	0.416661	0.855	0.865	1
Ndufs4	1.45942e-06	0.414534	0.971	0.928	0.0471173
Cks2	5.02085e-05	0.413638	0.681	0.414	1
Malsu1	2.26857e-06	0.412092	0.725	0.405	0.0732406
Micos13	4.66623e-08	0.411774	1	0.982	0.00150649
Rpl28	4.28573e-10	0.411484	1	1	1.38365e-05
Psma3	4.85209e-06	0.410448	0.986	0.856	0.15665
Rps27	6.53118e-05	0.410271	0.928	0.964	1
Mrpl20	7.42328e-06	0.40937	0.957	0.946	0.239661
H2afz	4.49953e-06	0.408728	0.986	0.964	0.145267
Tmem126a	1.444e-05	0.408633	0.739	0.541	0.466195
Dnajc12	2.65372e-06	0.408551	0.913	0.874	0.0856755
Cebpzos	0.00103253	0.408483	0.797	0.712	1
Akr1a1	2.57093e-12	0.408268	1	1	8.30024e-08
Abracl	3.25373e-05	0.407909	0.884	0.622	1
Ndufa8	1.76976e-06	0.406743	0.971	0.982	0.0571366
Glod5	6.4743e-05	0.406409	0.754	0.532	1
Mgst1	0.000378929	0.406315	0.855	0.784	1
Prdx5	1.39655e-14	0.404124	1	1	4.50875e-10
Bola1	1.79592e-05	0.404111	0.797	0.541	0.579814
Gpx4	4.70975e-12	0.402845	1	1	1.52054e-07
Dynlrb1	7.39272e-05	0.402064	0.942	0.847	1
Tyrobp	3.00801e-05	0.401707	0.623	0.333	0.971136
Cenpx	4.88088e-06	0.401258	0.928	0.856	0.157579
Tmsb4x	2.06914e-05	0.400499	1	1	0.668023
Oaz1	1.35416e-09	0.400363	1	0.991	4.37191e-05
Plscr2	4.72723e-06	0.399945	0.986	0.973	0.152618
Ndufs3	6.81471e-06	0.398905	0.942	0.919	0.220013
Pfdn2	8.13996e-05	0.398548	0.855	0.622	1
D8Ertd738e	2.43691e-05	0.396967	0.986	0.964	0.786757
Lamtor5	0.00154092	0.39636	0.942	0.892	1
Junb	4.11544e-10	0.396086	0.536	0.117	1.32867e-05
Auh	9.09323e-06	0.396049	0.855	0.703	0.293575
Tma7	9.72087e-05	0.39503	0.957	0.919	1
Psme2	0.000168451	0.394533	0.681	0.441	1
Exosc7	2.25077e-06	0.394297	0.623	0.279	0.0726661
Rpl10a	8.99726e-08	0.393215	1	0.991	0.00290476
Pam16	0.000209237	0.393054	0.768	0.631	1
Mrpl22	2.06541e-05	0.391819	0.681	0.414	0.666818
0610005C13Rik	0.000118486	0.39098	0.942	0.91	1
Hagh	4.91244e-07	0.390962	0.986	0.955	0.0158598
Hmgb1	8.4328e-05	0.390761	0.87	0.757	1
1810037I17Rik	5.77791e-05	0.390733	0.942	0.829	1
Tomm20	1.76381e-05	0.390616	0.971	0.937	0.569446
Serf2	1.50303e-10	0.390491	1	1	4.85252e-06
Kxd1	5.563e-05	0.389265	0.87	0.739	1
Etfa	7.50652e-06	0.389011	0.957	0.91	0.242348
Ube2b	0.00114125	0.388848	0.87	0.739	1
Rpl32	1.75849e-08	0.388446	1	1	0.000567728
Bphl	4.04072e-06	0.387765	0.957	0.937	0.130455
Zcrb1	2.25804e-05	0.387508	0.841	0.595	0.729007
Sap18	0.000448209	0.386639	0.652	0.468	1
Gkap1	1.44448e-06	0.386389	0.797	0.441	0.0466351
Pipox	2.98744e-05	0.385083	0.957	0.901	0.964495
Sptssa	5.06656e-06	0.384628	0.841	0.613	0.163574
Nme1	5.07092e-06	0.384144	0.986	0.973	0.163715
Fmo2	0.000612465	0.383696	0.87	0.838	1
Trappc6b	0.000119157	0.383054	0.826	0.604	1
Rpl18a	2.29367e-09	0.382313	1	1	7.4051e-05
Chrac1	3.0033e-06	0.382048	0.797	0.486	0.0969617
Timm10b	3.51729e-05	0.381911	0.928	0.793	1
Sap30	1.7116e-05	0.381843	0.739	0.468	0.55259
Atp6v0e	4.1289e-05	0.381109	0.957	0.946	1
Cisd1	1.23373e-06	0.381049	0.986	0.991	0.039831
Timm8b	2.01697e-06	0.380931	0.971	0.955	0.0651177
Slc25a3	1.60598e-07	0.38061	1	1	0.00518492
Calml4	5.10674e-07	0.379322	1	0.982	0.0164871
Tmbim4	4.62886e-06	0.379117	0.971	0.991	0.149443
Zbtb8os	6.20947e-05	0.378992	0.725	0.495	1
Uqcrh	1.49465e-08	0.378051	1	1	0.000482546
Sdhd	1.28651e-05	0.377873	0.957	0.919	0.415351
Mdh1	3.32037e-11	0.377293	1	1	1.07198e-06
Hspe1	6.07755e-08	0.377284	1	1	0.00196214
Gabarapl2	0.000119568	0.376668	0.928	0.892	1
Atp5c1	2.62023e-08	0.376309	1	1	0.000845942
Fkbp3	8.00642e-05	0.376037	0.826	0.667	1
Spag9	0.000204903	0.375614	0.739	0.559	1
Fgfbp1	0.000321253	0.37561	0.464	0.225	1
Eif1	2.04981e-08	0.375204	1	1	0.00066178
Sparc	0.000190972	0.3747	1	0.964	1
Ift20	0.000288325	0.374171	0.942	0.829	1
Cpe	0.00565807	0.373191	0.841	0.667	1
Edf1	1.33438e-05	0.372516	0.971	1	0.430806
Psma2	0.000127954	0.372323	0.913	0.874	1
Slc5a12	0.000684166	0.37039	0.623	0.378	1
Arhgap24	5.84087e-05	0.369988	0.913	0.82	1
Igfbp7	1.08159e-10	0.369744	1	1	3.4919e-06
Ndufv2	7.63894e-06	0.369687	0.986	0.964	0.246623
Ndufb10	5.91844e-05	0.369521	1	0.991	1
Rpl23a	3.56292e-06	0.369149	0.971	0.991	0.115029
Ptma	1.04745e-06	0.369051	1	1	0.0338168
Mdk	0.00159898	0.367424	0.812	0.685	1
Pfdn4	5.84055e-05	0.36726	0.609	0.297	1
Comt	3.76005e-05	0.367014	0.913	0.793	1
Thoc7	0.000289397	0.365705	0.899	0.847	1
Uchl3	1.73603e-05	0.365591	0.58	0.279	0.560476
Fis1	2.21795e-06	0.365328	0.957	0.991	0.0716066
Egr1	3.70347e-07	0.365272	0.565	0.198	0.0119566
Pfn2	0.000400884	0.365099	0.638	0.387	1
Smim26	0.00412288	0.364612	0.812	0.667	1
Txndc9	0.000133922	0.36454	0.71	0.468	1
Zc3h14	0.000121337	0.364409	0.652	0.387	1
Tmed6	1.49967e-06	0.363243	0.58	0.225	0.0484167
Cox7a2	1.82193e-10	0.362865	1	1	5.8821e-06
Chchd2	3.98824e-12	0.362349	1	1	1.2876e-07
Mea1	0.000609457	0.362222	0.812	0.739	1
Rps18	0.000642528	0.362189	0.971	0.955	1
Slc12a1	0.983557	0.361452	0.884	0.892	1
Rps20	3.41734e-10	0.361409	1	1	1.10329e-05
Chchd1	0.000841924	0.36117	0.826	0.721	1
Polr3e	0.00210557	0.360472	0.783	0.613	1
Srp14	0.0029514	0.360316	0.87	0.829	1
Acyp2	0.000750229	0.360183	0.652	0.468	1
Mff	0.000284507	0.360164	0.87	0.613	1
Dctn3	9.64022e-05	0.359885	0.942	0.829	1
Tnfaip8	0.000271879	0.359278	0.913	0.91	1
Mrpl54	5.20095e-05	0.358872	0.942	0.91	1
Ssbp1	0.000134341	0.35884	0.652	0.405	1
Rpl22l1	0.000634565	0.358622	0.87	0.811	1
Bcl7c	3.04251e-05	0.357966	0.71	0.378	0.982275
Slc25a36	0.00322348	0.357562	0.783	0.577	1
Dctpp1	2.56699e-05	0.35713	0.754	0.495	0.828752
Car3	0.0989785	0.356028	0.58	0.505	1
Ppp1r1a	0.0706087	0.355919	0.986	0.955	1
Car2	0.000222112	0.355195	0.986	0.964	1
Metap2	0.009132	0.354824	0.754	0.568	1
Ndufb4	2.33357e-06	0.354426	1	1	0.0753395
Gstt2	3.89543e-05	0.354295	0.986	0.91	1
Hoga1	0.00165478	0.352688	0.841	0.721	1
Ttc36	1.85315e-07	0.351903	1	1	0.00598289
Scand1	3.95322e-05	0.351885	0.971	0.991	1
Sra1	0.00312073	0.350698	0.768	0.712	1
Alpl	0.000464898	0.350055	0.957	0.919	1
Psmb2	0.000924461	0.349547	0.841	0.766	1
Cmbl	0.000277032	0.349018	0.928	0.919	1
Clta	0.000119558	0.348751	0.986	0.937	1
Fam92a	9.86073e-05	0.34865	0.42	0.171	1
Rpl7	1.6846e-07	0.348244	0.986	1	0.00543873
Ptgds	2.49453e-05	0.348105	0.29	0.063	0.805358
Eif3m	0.00027963	0.347841	0.899	0.775	1
Rpl8	8.02847e-08	0.34707	1	1	0.00259199
Vegfb	0.000822144	0.344742	0.855	0.631	1
Kmt5a	0.00226218	0.344673	0.667	0.495	1
Mrps24	0.000110028	0.344465	0.971	0.874	1
Spns3	0.000394081	0.343426	0.652	0.468	1
Ccpg1os	2.18072e-05	0.34305	0.551	0.225	0.704047
Sarnp	0.000122596	0.341767	0.754	0.523	1
Snhg3	0.000931368	0.340644	0.652	0.414	1
Vkorc1	0.000293748	0.340049	0.928	0.82	1
Rpl35a	3.36622e-07	0.339142	1	1	0.0108679
Scp2	8.22704e-08	0.339097	1	1	0.0026561
Rpl12	0.000270013	0.338507	0.971	0.955	1
Pomp	0.000627173	0.337719	0.971	0.892	1
Rps19	1.16622e-05	0.337294	0.986	1	0.376515
Cox20	0.000613322	0.337108	0.957	0.892	1
S100a11	0.00125544	0.33612	0.913	0.829	1
Creg1	0.000210732	0.335747	0.855	0.676	1
Gpx6	0.0350747	0.335746	0.478	0.369	1
Mrpl11	0.000525581	0.3356	0.812	0.631	1
Cyp4a10	0.00394539	0.335147	0.725	0.613	1
Fitm1	0.000345772	0.334522	0.768	0.532	1
Lgmn	0.000522784	0.333529	0.986	0.991	1
D630045J12Rik	0.00112701	0.332874	0.536	0.342	1
Rps27l	1.96042e-06	0.332669	1	0.991	0.0632922
1110038B12Rik	0.000596889	0.33196	0.652	0.432	1
Epb41l4aos	3.78687e-05	0.3318	0.551	0.252	1
Mrpl51	0.000334758	0.331715	0.899	0.901	1
Nfs1	0.000708412	0.331	0.826	0.676	1
Stard3nl	0.000160732	0.330851	0.652	0.387	1
Fkbp2	0.000736978	0.329732	0.971	0.892	1
Cox14	4.89639e-05	0.329403	0.971	0.928	1
Rbis	0.000177205	0.329247	0.884	0.82	1
Chchd10	1.69941e-08	0.329081	1	1	0.000548654
Pcca	0.000455144	0.328293	0.913	0.829	1
Fahd1	0.000844244	0.327935	0.899	0.766	1
Timm10	0.0163555	0.327297	0.623	0.486	1
Rps3	1.50666e-07	0.327294	1	1	0.00486425
Cyba	5.55423e-06	0.326437	1	1	0.179318
Ccn1	0.0069038	0.325412	0.768	0.649	1
Stx8	0.000495662	0.325386	0.652	0.387	1
Mettl26	0.00189047	0.323522	0.986	0.982	1
Eif3k	1.60774e-05	0.323291	0.957	0.955	0.519057
Plac8	0.000178045	0.32284	0.464	0.207	1
Mrpl58	0.00231111	0.322286	0.87	0.757	1
1810059H22Rik	0.000466253	0.322227	0.71	0.477	1
1700123O20Rik	3.78455e-05	0.320531	0.71	0.396	1
Acat1	0.000136457	0.320383	0.986	0.991	1
Tmem106a	0.000718344	0.320379	0.884	0.802	1
Hmgn2	0.00267569	0.320215	0.594	0.387	1
Ssr4	0.000598688	0.319767	0.928	0.847	1
Ifi27l2a	0.00163956	0.319492	0.551	0.342	1
Mcee	0.00195856	0.31922	0.884	0.919	1
Hsd17b10	0.000215882	0.319191	0.87	0.748	1
Tmod3	0.000759625	0.319055	0.681	0.459	1
Cox6a1	4.31244e-07	0.318734	1	1	0.0139227
Dpp4	0.0116047	0.318575	0.725	0.622	1
Sub1	0.00798973	0.318455	0.768	0.73	1
Mrpl34	0.000803774	0.317999	0.957	0.928	1
Mrps16	0.00139724	0.317448	0.899	0.793	1
Vti1b	0.0041459	0.316721	0.87	0.757	1
Mbnl1	0.00257639	0.316196	0.725	0.559	1
Scd1	0.000475605	0.315556	0.464	0.225	1
Slc2a2	0.00717614	0.315323	0.841	0.757	1
Ndufb5	1.0899e-05	0.315015	1	0.982	0.351873
Nr4a1	0.000257526	0.313258	0.522	0.261	1
Cox6b1	1.55553e-07	0.312799	1	1	0.00502204
Rab5if	0.000996262	0.312695	0.913	0.874	1
Pfn1	0.00185202	0.312649	0.942	0.955	1
Ccdc107	0.00074301	0.312406	0.957	0.991	1
Higd1a	0.00427822	0.312357	0.971	0.964	1
Id3	0.000430595	0.31202	0.986	0.919	1
Dpy30	0.00140956	0.311709	0.725	0.559	1
Grpel1	6.24585e-05	0.311699	0.942	0.874	1
Micos10	1.19008e-05	0.311612	1	1	0.384217
2010320M18Rik	0.00163964	0.311169	0.638	0.441	1
Ttc32	0.00559846	0.310582	0.536	0.333	1
Emc2	0.00141619	0.309656	0.667	0.441	1
Rpl26	1.4365e-05	0.309437	1	1	0.463773
Uqcrc2	0.000143938	0.307845	0.957	0.982	1
Ube2a	0.010779	0.307571	0.725	0.568	1
Cryab	0.00412271	0.307036	0.855	0.793	1
Apopt1	0.00367128	0.307028	0.623	0.45	1
Dnajc15	0.00111667	0.306591	0.899	0.847	1
Ptpro	0.0350549	0.306274	0.739	0.622	1
Sf3b6	0.000816085	0.306235	0.899	0.775	1
Mrps10	0.00225458	0.305187	0.667	0.441	1
Ccdc58	0.000127453	0.3039	0.609	0.369	1
Ndufa5	7.67738e-05	0.303134	1	1	1
Tmem176b	5.3262e-06	0.302944	1	1	0.171956
Mrpl55	0.0012195	0.302845	0.71	0.523	1
Mrpl14	0.00424619	0.302179	0.913	0.802	1
Snx3	0.000896964	0.301665	0.986	0.883	1
Aprt	0.00624281	0.300987	0.797	0.757	1
G0s2	0.00130005	0.300873	0.696	0.55	1
Ndufa7	0.000813414	0.300741	1	0.964	1
Ccl5	0.0367834	0.300714	0.246	0.135	1
Suox	0.00740609	0.300596	0.507	0.342	1
Dab2	0.00504658	0.300366	0.971	0.937	1
Myl12a	0.00192791	0.299799	0.986	0.946	1
Ubxn1	0.00305805	0.298467	0.928	0.829	1
Psenen	0.00060916	0.298134	0.855	0.703	1
Aldh8a1	0.000356148	0.29809	0.913	0.892	1
Oat	0.000623084	0.298047	0.957	0.811	1
Lage3	0.00197352	0.297586	0.71	0.523	1
Tprgl	0.00146649	0.296894	0.928	0.784	1
Cited2	0.00598398	0.296292	0.739	0.586	1
Ier2	0.0561585	0.296277	0.507	0.396	1
Psma4	0.01985	0.296165	0.884	0.811	1
Mrpl23	0.00107331	0.296163	0.841	0.811	1
Lsm4	0.000993841	0.29615	0.899	0.838	1
Erich4	0.00214983	0.296149	0.71	0.495	1
Cdkn2c	1.02802e-05	0.296053	0.391	0.117	0.331895
Slc51b	0.00117594	0.295666	0.493	0.288	1
Sem1	2.88609e-05	0.295462	0.986	0.991	0.931774
Sdhb	4.5172e-05	0.295315	0.986	0.991	1
Pdcd10	0.000639505	0.295176	0.667	0.423	1
Sec61b	0.0019829	0.294823	0.942	0.919	1
Mlf2	2.15116e-05	0.294405	1	0.937	0.694503
Sdhaf4	0.0017437	0.294282	0.696	0.532	1
Ube2e3	0.00160161	0.293874	0.754	0.568	1
Zfp945	2.10477e-05	0.293739	0.406	0.135	0.679526
Bcl7b	0.00549108	0.29373	0.725	0.495	1
Npnt	0.0100586	0.293714	0.884	0.739	1
Arl1	0.00357325	0.292703	0.884	0.784	1
Pdcd5	0.00179856	0.292421	0.855	0.748	1
Pcbd2	0.0020945	0.292005	0.855	0.694	1
Immp1l	0.000800723	0.291571	0.623	0.396	1
Rps23	0.000419279	0.291116	1	0.991	1
Snrpf	0.00540641	0.291088	0.768	0.577	1
Cpne3	0.000541182	0.291055	0.58	0.342	1
Itm2b	1.61984e-05	0.29077	1	1	0.522964
Cela1	0.000796192	0.290425	0.971	0.964	1
Snapc5	0.00460255	0.290344	0.754	0.649	1
B230118H07Rik	0.0233582	0.289632	0.609	0.477	1
Mat2b	0.0182702	0.289463	0.768	0.64	1
Tceal9	0.00164803	0.288901	0.696	0.495	1
Rasl11a	0.0134772	0.28819	0.609	0.459	1
Gc	3.60406e-05	0.287675	0.406	0.135	1
Acsl1	0.0089939	0.287238	0.826	0.748	1
Calm2	0.000642077	0.286536	0.971	0.928	1
Mir22hg	0.000236625	0.28645	0.507	0.243	1
Cebpb	0.00121528	0.286416	0.594	0.36	1
Mrps12	0.00303942	0.286163	0.899	0.775	1
Adtrp	0.0010279	0.285951	0.725	0.532	1
Tceal8	0.0160466	0.285586	0.652	0.532	1
2310039H08Rik	0.00503941	0.285398	0.855	0.784	1
1810026B05Rik	0.00857982	0.285214	0.478	0.306	1
Ube2n	0.00972924	0.28485	0.681	0.514	1
Mertk	0.000144088	0.284678	0.493	0.225	1
Nfu1	0.00262907	0.284667	0.623	0.486	1
Psph	0.00100234	0.284408	0.551	0.324	1
Pigyl	0.000721739	0.284083	0.783	0.577	1
Cd302	0.00401473	0.284031	0.797	0.658	1
Cox7c	6.55574e-09	0.283874	1	1	0.000211652
Ost4	0.00208746	0.28381	0.971	0.991	1
Slc2a5	0.010159	0.2833	0.71	0.523	1
Oard1	0.038037	0.283095	0.783	0.649	1
Uqcrfs1	1.5668e-05	0.282623	1	0.991	0.505842
Smim14	0.0109392	0.282209	0.797	0.667	1
Med28	0.00342254	0.282021	0.928	0.901	1
Map1lc3b	6.14374e-05	0.28177	0.986	0.982	1
Sdhaf1	0.000424633	0.280867	0.754	0.486	1
Dusp1	0.0260536	0.280553	0.754	0.586	1
Mrps28	0.0230473	0.280342	0.754	0.595	1
Jpt1	0.00685975	0.280273	0.551	0.387	1
Trpm7	0.010425	0.279369	0.667	0.486	1
Pcsk6	0.00243539	0.279132	0.609	0.36	1
Il10rb	0.00600705	0.279041	0.609	0.432	1
Ran	0.00611934	0.278876	0.899	0.874	1
Dtd2	0.000191027	0.278856	0.42	0.18	1
Phyh	2.83059e-05	0.278847	1	1	0.913857
Mthfd2l	0.00156556	0.278787	0.551	0.297	1
Sult1c2	0.00543925	0.278708	0.681	0.586	1
Ndufa11	0.00212887	0.278552	0.942	0.991	1
Npm1	0.0148325	0.276951	0.899	0.784	1
Mrpl57	0.000895583	0.276832	0.87	0.748	1
Litaf	0.00205112	0.276676	0.652	0.441	1
Coa6	0.0201711	0.276517	0.667	0.568	1
0610009B22Rik	0.00048841	0.275345	0.71	0.468	1
Ndufs5	0.000583039	0.274691	1	0.973	1
Tor1a	0.00127905	0.274643	0.609	0.387	1
Cdc123	0.00304807	0.274396	0.652	0.405	1
Rpl19	4.7611e-06	0.274383	0.986	1	0.153712
Npc2	0.00848623	0.273543	0.913	0.874	1
Smim12	0.000298024	0.273425	0.797	0.568	1
Tcf21	0.0573487	0.272954	0.623	0.514	1
Clybl	0.00083831	0.272724	0.812	0.604	1
Slc34a3	0.0218818	0.272278	0.536	0.378	1
Cisd2	0.0127078	0.27216	0.681	0.532	1
Lrrfip1	0.01217	0.272151	0.623	0.432	1
Gtf2h5	0.0163792	0.272137	0.899	0.856	1
Gadd45a	0.0073284	0.271888	0.696	0.468	1
Cox6c	1.19115e-09	0.271765	1	1	3.84562e-05
B9d1	0.00438542	0.271408	0.435	0.261	1
Etfrf1	0.00150387	0.270974	0.667	0.45	1
Acmsd	0.000734954	0.270915	0.696	0.505	1
Phb2	0.00992565	0.270636	0.928	0.892	1
Ethe1	0.00136982	0.270474	0.884	0.847	1
Mrpl40	0.00476076	0.270445	0.754	0.613	1
Ivns1abp	0.0039352	0.269711	1	1	1
Add3	0.00316143	0.26938	0.783	0.577	1
Glrx5	0.00162497	0.268573	0.884	0.865	1
Calm3	0.00474792	0.268178	0.957	0.901	1
Zfyve21	0.00347565	0.268079	0.638	0.45	1
Rpain	0.00830782	0.268074	0.58	0.378	1
Col1a2	0.0523472	0.267947	0.71	0.685	1
Ankrd10	0.00032594	0.267894	0.507	0.234	1
Nedd4	0.0767114	0.267499	0.87	0.829	1
Gng12	0.000881662	0.267318	0.971	0.874	1
Mrpl32	0.00116901	0.267035	0.739	0.523	1
Prdx3	0.00349816	0.26694	0.913	0.775	1
Mmut	0.00273847	0.266759	0.855	0.739	1
Lrpprc	0.0142344	0.266394	0.536	0.378	1
Leprot	0.000836819	0.266262	0.797	0.532	1
Rabggtb	0.00760315	0.265899	0.681	0.505	1
Mrps26	0.012585	0.265248	0.884	0.757	1
Atp5l	8.29734e-06	0.265184	1	1	0.26788
Ddx50	0.00458351	0.264494	0.551	0.36	1
Anapc11	0.0124322	0.264162	0.812	0.694	1
Commd1	0.00703194	0.264071	0.797	0.658	1
Cox16	0.0150976	0.263665	0.812	0.577	1
Lamtor2	0.000111277	0.263592	0.957	0.973	1
Lzts3	0.00853229	0.263368	0.522	0.342	1
Smim8	0.00835517	0.263282	0.696	0.532	1
Rplp2	0.000135645	0.261597	1	0.982	1
Cfl2	0.020252	0.26142	0.754	0.586	1
Mid1ip1	0.0090858	0.261197	0.536	0.333	1
Fcf1	8.28807e-05	0.260278	0.58	0.297	1
Mrps6	0.0262937	0.259896	0.942	0.91	1
Gabarap	0.000246448	0.259593	1	1	1
Pah	0.00329049	0.259553	1	1	1
Nphs2	0.0658745	0.259406	0.942	0.91	1
Paip2	0.0109666	0.259219	0.913	0.874	1
Trmt112	0.000893276	0.259179	0.855	0.775	1
Chmp6	0.00754397	0.258969	0.783	0.73	1
Ube2d3	0.00655633	0.258483	0.971	0.973	1
Rab4a	0.00256996	0.258166	0.522	0.279	1
Hoxa9	0.00251894	0.257812	0.551	0.342	1
0610012G03Rik	0.0451629	0.257413	0.928	0.883	1
Grcc10	0.000678336	0.257197	1	0.982	1
Emc4	0.0156034	0.256687	0.768	0.775	1
Slc7a8	0.00820709	0.256497	0.768	0.577	1
Mrpl41	0.000739844	0.256385	0.826	0.64	1
Cetn2	0.00583668	0.256192	0.609	0.405	1
Rbx1	0.000108581	0.255082	0.957	0.955	1
Col6a3	0.000783731	0.255051	0.435	0.198	1
Rbbp6	0.009915	0.254377	0.667	0.541	1
1110008P14Rik	0.0104073	0.254183	0.826	0.748	1
Rnf11	0.0159997	0.254108	0.884	0.766	1
Adhfe1	0.00243642	0.253331	0.942	0.91	1
Ifitm2	0.0297396	0.252745	0.899	0.919	1
Ufm1	0.00822473	0.251968	0.841	0.721	1
Sgk3	0.000611203	0.251922	0.406	0.189	1
Mrpl53	0.0209409	0.251707	0.841	0.739	1
Cog6	0.00174155	0.251571	0.493	0.279	1
Atp5f1	0.000106705	0.251548	1	1	1
Snrpg	0.00623558	0.25142	0.899	0.757	1
Hmgn1	0.0236329	0.251267	0.913	0.928	1
Atp5mpl	0.000346686	0.250989	1	0.991	1
Chmp2b	0.00324514	0.250974	0.681	0.459	1
Tomm22	0.000638048	0.250777	0.971	0.847	1
Wbp1	0.0728842	0.25044	0.812	0.703	1
Prorsd1	0.00104176	0.2504	0.565	0.288	1
Mettl9	0.0262345	0.250391	0.841	0.73	1
Ciao2a	0.00700354	0.250381	0.71	0.541	1
Grn	0.0106825	-0.250018	0.899	0.937	1
Wbp1l	0.00650325	-0.250118	0.493	0.694	1
Kpna6	0.0230317	-0.250412	0.449	0.55	1
Myo1c	0.00583309	-0.251143	0.725	0.838	1
Khsrp	0.000319547	-0.252002	0.145	0.396	1
Tcn2	4.90367e-05	-0.253701	1	1	1
Sdc3	0.00128878	-0.254242	0.246	0.45	1
Ctsh	0.0143036	-0.254266	0.855	0.91	1
Cdc42bpb	0.00362459	-0.254379	0.29	0.468	1
Psmd13	0.0141198	-0.254424	0.609	0.739	1
Znrf2	0.0181297	-0.254797	0.652	0.775	1
Ywhag	0.00692103	-0.255075	0.536	0.694	1
Atp6v1a	0.005444	-0.255484	0.87	0.955	1
Sgms2	0.0113246	-0.255594	0.667	0.757	1
Nceh1	0.00715315	-0.256084	0.667	0.784	1
Slc44a4	0.0104515	-0.256546	0.406	0.568	1
Ddah1	0.00198721	-0.256652	0.797	0.874	1
Nomo1	0.0324643	-0.256776	0.406	0.505	1
Mtmr4	0.00388302	-0.256858	0.304	0.459	1
Cavin2	0.00234091	-0.25696	0.319	0.523	1
Srr	0.0113557	-0.256965	0.377	0.523	1
Nudc	0.00331124	-0.258814	0.638	0.703	1
2900097C17Rik	0.0280328	-0.259005	0.71	0.757	1
Alkbh5	0.0230175	-0.25915	0.58	0.649	1
Grb7	0.0111569	-0.259192	0.594	0.73	1
Irf3	0.00684355	-0.259648	0.594	0.712	1
Ece1	0.00177519	-0.26062	0.536	0.703	1
Gcat	0.0157979	-0.261092	0.609	0.721	1
Ggnbp1	0.00558869	-0.261109	0.391	0.568	1
Ctsa	0.000746943	-0.261509	0.957	0.982	1
Tbc1d22a	0.00164363	-0.262791	0.29	0.486	1
Htt	0.00167535	-0.263444	0.232	0.45	1
Tubb4b	0.00429945	-0.263508	0.884	0.91	1
Aqp3	0.0151621	-0.263527	0.478	0.649	1
Numa1	0.00306338	-0.264896	0.391	0.622	1
Slc22a28	0.00149762	-0.265382	0.493	0.712	1
Ddit3	0.00517337	-0.265454	0.275	0.441	1
Cckar	0.00671435	-0.26625	0.348	0.495	1
Tmx2	0.00550705	-0.266409	0.71	0.793	1
Slco3a1	0.000756607	-0.26649	0.551	0.757	1
Scnn1b	0.0029808	-0.266901	0.522	0.694	1
Calu	0.0146594	-0.26707	0.667	0.739	1
Nr2f6	0.0120708	-0.267315	0.783	0.82	1
Maged1	0.00499387	-0.267543	0.768	0.874	1
Map2k2	0.00104534	-0.267968	0.841	0.892	1
Esrra	0.00132072	-0.268161	0.768	0.874	1
Samm50	0.00689211	-0.268183	0.71	0.865	1
Eif4h	0.0345404	-0.268188	0.826	0.937	1
Aco2	0.00115563	-0.268324	1	1	1
Reep6	0.00169584	-0.268344	0.261	0.477	1
Nfic	0.0078734	-0.26844	0.565	0.748	1
Proc	0.00455605	-0.269129	0.783	0.847	1
Acsm2	2.50142e-07	-0.269518	1	1	0.00807584
Foxi1	0.0119476	-0.269953	0.217	0.387	1
Bsnd	0.0046635	-0.270023	0.435	0.631	1
Magt1	0.00345732	-0.270491	0.406	0.586	1
Met	0.0103036	-0.271026	0.623	0.775	1
Ces1g	0.00624005	-0.271184	0.522	0.676	1
Aldh4a1	0.00341623	-0.271252	0.913	0.982	1
Pdia6	0.0110807	-0.271494	0.884	0.919	1
Ccni	0.00481008	-0.271688	0.623	0.757	1
Lonp1	0.00321144	-0.271811	0.797	0.847	1
Ctsz	0.00357657	-0.272524	0.87	0.964	1
Srprb	0.000726147	-0.272711	0.362	0.595	1
S1pr3	0.00482345	-0.272828	0.217	0.387	1
Trabd2b	0.00489291	-0.273016	0.435	0.631	1
Kars	0.00196214	-0.273334	0.377	0.559	1
Creb1	0.000213713	-0.273661	0.13	0.387	1
Slc46a1	0.000362906	-0.274489	0.217	0.45	1
Hk1	0.00610747	-0.275055	0.478	0.658	1
Slc5a10	0.0308897	-0.275318	0.609	0.685	1
Wipi2	0.0155117	-0.275407	0.58	0.676	1
St14	0.00912852	-0.276101	0.29	0.45	1
Snd1	0.000594582	-0.276633	0.333	0.559	1
Csrp1	0.00126829	-0.276972	0.638	0.847	1
Isyna1	0.0011495	-0.27711	0.565	0.784	1
Uqcrc1	0.000419268	-0.277287	0.957	1	1
Shisa5	0.011504	-0.277326	0.739	0.856	1
Sfrp2	0.0714192	-0.277857	0.377	0.477	1
Man1b1	0.00313281	-0.278254	0.304	0.486	1
Tmem259	0.0103706	-0.278623	0.783	0.82	1
Cttn	0.00140583	-0.278663	0.638	0.847	1
Plod1	0.000190191	-0.279909	0.261	0.523	1
Atp5k	5.35478e-05	-0.280439	1	1	1
Psap	7.70015e-07	-0.280646	1	1	0.0248599
Gtf2i	0.00424005	-0.280745	0.841	0.937	1
Cdc42se1	0.00587113	-0.281827	0.652	0.748	1
Epas1	0.000218183	-0.282383	0.899	0.991	1
Atp6v1h	0.000758292	-0.283008	0.638	0.784	1
Ldha	9.5137e-06	-0.283357	1	1	0.30715
Ddb1	0.00149745	-0.283825	0.87	0.964	1
Clec2d	0.000234053	-0.28418	0.188	0.423	1
Per1	0.0118698	-0.284258	0.406	0.532	1
Psmd2	0.00528605	-0.284344	0.754	0.811	1
Rnpepl1	0.00847859	-0.285502	0.754	0.811	1
Clptm1	0.00327996	-0.28563	0.855	0.865	1
Ggact	0.0121921	-0.286269	0.406	0.55	1
Neat1	0.000364661	-0.286967	0.986	0.991	1
Cct3	0.00502591	-0.287166	0.754	0.838	1
Acox3	0.00174145	-0.287294	0.812	0.856	1
Sgk1	0.00831003	-0.287585	0.667	0.802	1
Gprc5c	0.00403625	-0.28767	0.565	0.685	1
Klhl3	0.00106937	-0.287797	0.362	0.604	1
Nucb1	0.00894168	-0.287911	0.739	0.838	1
Slc22a1	0.000442831	-0.288551	0.942	0.955	1
Hykk	0.00638618	-0.288677	0.841	0.937	1
Rnf187	0.000263694	-0.289016	0.913	0.964	1
Itpkb	0.000990198	-0.289767	0.188	0.414	1
Ak4	0.00400766	-0.289822	0.826	0.847	1
Slc29a3	0.00161909	-0.289982	0.464	0.658	1
Mgat3	0.00181137	-0.290056	0.507	0.685	1
Clic4	0.00263621	-0.290091	0.609	0.766	1
Npr1	0.00451349	-0.290479	0.42	0.595	1
Kdelr2	0.000994827	-0.291162	0.594	0.739	1
Creld2	0.000606989	-0.291219	0.406	0.613	1
Hspa4	0.00563654	-0.291317	0.522	0.676	1
Pigq	0.00326306	-0.291422	0.797	0.874	1
Slc9a3r2	0.0193251	-0.292243	0.841	0.874	1
Tbrg4	0.00340328	-0.293843	0.275	0.468	1
Eif3g	0.00543408	-0.29434	0.71	0.784	1
Cyb5r3	0.000415469	-0.29481	0.826	0.928	1
Plbd2	0.000133271	-0.295362	0.478	0.712	1
Acox1	1.41739e-05	-0.296025	1	1	0.457605
Chordc1	0.000736205	-0.296128	0.391	0.604	1
Smtn	0.0120529	-0.296279	0.565	0.658	1
Acss2	0.00191253	-0.296313	0.841	0.91	1
Sigirr	0.00470787	-0.296597	0.652	0.748	1
Psmc1	0.00115373	-0.296684	0.652	0.811	1
Abca3	0.00221432	-0.297512	0.942	0.991	1
Ly6c1	0.0130133	-0.297941	0.841	0.919	1
Pi16	0.00137216	-0.298435	0.333	0.577	1
Gnpat	0.00048841	-0.299597	0.435	0.64	1
Kcnj16	1.52554e-05	-0.300594	0.971	1	0.492521
Inmt	1.50533e-05	-0.300622	1	1	0.485995
Nat8f5	0.000764828	-0.301292	0.348	0.568	1
Mbd3	0.00048252	-0.301996	0.638	0.82	1
Ap2b1	0.000562417	-0.304089	0.246	0.486	1
Hnrnpul2	0.000658676	-0.30439	0.623	0.793	1
Hoxd9	0.000710471	-0.304554	0.478	0.658	1
Got2	0.00402577	-0.305049	0.913	0.973	1
Tmed8	2.73478e-05	-0.30541	0.087	0.351	0.882922
Ltbp4	0.00493142	-0.305411	0.623	0.766	1
Clstn1	0.00263942	-0.305835	0.58	0.757	1
Tuba4a	0.0029401	-0.306581	0.841	0.91	1
Lipo3	0.000322008	-0.307699	0.159	0.405	1
Glmp	0.000196947	-0.308219	0.841	0.919	1
Ilrun	0.002488	-0.308466	0.696	0.82	1
Cdk11b	0.00180382	-0.308932	0.522	0.694	1
Cd248	2.60752e-05	-0.30898	0.087	0.36	0.841837
Arhgdia	0.00166628	-0.309522	0.942	0.937	1
Plekhb2	0.00123398	-0.310613	0.797	0.919	1
Kcnk5	0.00565635	-0.310742	0.667	0.829	1
Tmem109	0.00101539	-0.31079	0.58	0.712	1
Tmem176a	1.83749e-05	-0.311035	0.986	1	0.593232
Tram1	0.00711407	-0.311547	0.565	0.694	1
Bckdha	1.15055e-05	-0.311586	0.971	1	0.371456
Cd74	0.0071633	-0.311635	0.942	0.991	1
Slc6a18	0.00160663	-0.311777	0.754	0.892	1
Kdelr1	0.000874173	-0.312368	0.783	0.901	1
Rpn2	0.00147596	-0.312839	0.855	0.883	1
Npm3	0.000828664	-0.313077	0.362	0.559	1
Vcp	0.000111963	-0.314041	0.942	0.991	1
Fbl	0.000153924	-0.314253	0.304	0.55	1
Mxd4	0.00194373	-0.314415	0.696	0.811	1
Hebp1	0.000968382	-0.31448	0.333	0.541	1
Mlxipl	0.00474357	-0.315008	0.478	0.64	1
St6galnac2	0.00294629	-0.315356	0.768	0.865	1
Mal	0.00248254	-0.315913	0.826	0.919	1
Zfand3	0.00274126	-0.315944	0.551	0.748	1
Frrs1	0.000447295	-0.3161	0.507	0.703	1
Ndufv1	0.000121776	-0.316357	0.957	0.973	1
Gpr108	0.00242084	-0.316788	0.391	0.559	1
Ubqln1	0.000571343	-0.317633	0.623	0.793	1
Prkcsh	0.0015386	-0.318082	0.754	0.865	1
Adgrl4	0.000686827	-0.318934	0.435	0.64	1
Adgrf5	0.00596597	-0.319156	0.435	0.586	1
Acaa1b	0.000376979	-0.319492	0.928	0.982	1
Spns1	0.00796839	-0.319584	0.406	0.541	1
Cct8	0.00223382	-0.319698	0.696	0.811	1
Tkt	0.00263411	-0.320603	0.725	0.82	1
Dlc1	0.000379593	-0.321571	0.29	0.541	1
Acot12	0.000554582	-0.323153	0.681	0.802	1
Stx5a	0.00485248	-0.324471	0.522	0.676	1
Bhlhe40	7.61183e-05	-0.326961	0.42	0.667	1
Serpine2	0.000243916	-0.327909	0.377	0.649	1
Manf	0.000463027	-0.328285	0.754	0.874	1
Pzp	0.000606715	-0.329001	0.333	0.577	1
Pcx	0.00012326	-0.329345	0.928	1	1
Eif3l	9.40544e-05	-0.33035	0.841	0.919	1
Pdxk	0.000396179	-0.330595	0.536	0.721	1
Prrc2a	0.00229449	-0.331518	0.449	0.649	1
Mt2	0.00191479	-0.331554	0.739	0.784	1
Pex6	0.000244859	-0.332598	0.536	0.685	1
Slc22a18	5.87977e-05	-0.333216	0.942	0.982	1
Tmem204	7.98179e-05	-0.333275	0.551	0.775	1
Mgat1	0.00324922	-0.33545	0.71	0.784	1
Ikbkb	0.00533358	-0.336049	0.609	0.775	1
Zbtb20	0.00425702	-0.336056	0.58	0.703	1
Rangap1	0.000381404	-0.336069	0.333	0.541	1
Cyp2a4	0.00251727	-0.337844	0.739	0.874	1
Ppp6r1	0.000985497	-0.338186	0.681	0.739	1
Nploc4	7.6282e-05	-0.338193	0.275	0.541	1
Kif1c	4.15758e-05	-0.338826	0.362	0.649	1
Tpm2	0.000408569	-0.338951	0.29	0.541	1
Cux1	0.000239078	-0.339768	0.841	0.901	1
Khk	5.10681e-07	-0.339902	1	1	0.0164873
Igfbp3	0.000497496	-0.340284	0.928	0.991	1
Scap	0.000139533	-0.341128	0.362	0.622	1
Kcnj10	2.14165e-05	-0.342447	0.275	0.595	0.691432
Abcf1	1.91085e-05	-0.342935	0.536	0.784	0.616918
Tcf25	0.000142016	-0.343151	0.812	0.955	1
Zhx3	5.07022e-05	-0.343535	0.304	0.559	1
Sil1	0.000475529	-0.343715	0.391	0.604	1
Rgl1	0.000924438	-0.344073	0.812	0.874	1
H2-D1	0.000207208	-0.344148	0.971	0.991	1
Tbc1d13	0.000689384	-0.344496	0.478	0.649	1
Eif3b	0.0018857	-0.344802	0.739	0.793	1
Herpud1	4.90279e-05	-0.344901	0.942	0.991	1
Lmna	0.000272258	-0.345427	0.536	0.739	1
Atp6ap1	0.00017985	-0.346278	0.87	0.919	1
Il6st	0.000437505	-0.346446	0.58	0.766	1
Bag6	0.00217855	-0.347003	0.623	0.721	1
Tstd2	1.57081e-05	-0.34887	0.188	0.468	0.507135
Keg1	4.82841e-06	-0.348987	0.971	1	0.155885
Lamb2	0.0157629	-0.349016	0.71	0.793	1
Atp5e	6.38128e-11	-0.351495	1	1	2.0602e-06
Glb1	0.000604763	-0.35236	0.58	0.793	1
Fah	2.12425e-05	-0.353905	0.971	1	0.685815
Glyctk	0.000522058	-0.354094	0.739	0.829	1
Slc26a4	0.0194563	-0.354627	0.493	0.685	1
Ehd3	0.00117168	-0.354936	0.594	0.775	1
Atp5g3	1.2878e-10	-0.356473	1	1	4.15767e-06
Ctsd	1.88278e-07	-0.357647	1	1	0.00607856
Ephx2	0.000816961	-0.35793	0.899	0.973	1
Rpn1	0.000796035	-0.358216	0.826	0.91	1
Snrpb	0.000611016	-0.358338	0.87	0.91	1
Slc51a	0.00381787	-0.359033	0.652	0.802	1
Rxra	0.000166946	-0.360891	0.565	0.757	1
Ltbr	0.000444972	-0.360895	0.478	0.766	1
Sympk	1.01986e-05	-0.361192	0.362	0.703	0.329263
Rrbp1	0.000840335	-0.36201	0.681	0.865	1
Pank1	0.00158036	-0.367025	0.87	0.937	1
Hexb	1.40764e-05	-0.36706	0.899	0.919	0.454456
Mettl7b	7.55998e-05	-0.367421	0.899	0.946	1
Hdlbp	3.25127e-05	-0.367963	0.768	0.874	1
Por	4.15848e-05	-0.368305	0.942	0.982	1
Caskin2	0.000239725	-0.368897	0.333	0.559	1
Scnn1a	0.000205023	-0.369326	0.406	0.685	1
Txnip	6.22069e-05	-0.369925	0.971	0.991	1
Cenpb	0.000865741	-0.370765	0.783	0.865	1
Atp11a	2.26784e-05	-0.370865	0.942	0.991	0.732172
Hspg2	0.000362611	-0.371176	0.377	0.568	1
Slc22a8	1.74168e-05	-0.372679	0.928	0.982	0.562303
Abhd2	2.32927e-06	-0.372721	0.174	0.505	0.0752005
Degs2	4.79698e-05	-0.373423	0.594	0.775	1
Sash1	0.00049249	-0.373431	0.217	0.459	1
Ptms	3.85241e-06	-0.37403	0.986	0.982	0.124375
Trim7	6.66852e-05	-0.375377	0.594	0.775	1
Hsd11b1	0.000140587	-0.375801	0.739	0.892	1
Eif4g1	8.13781e-05	-0.376267	0.754	0.91	1
H13	0.000124835	-0.376653	0.725	0.919	1
Treh	5.0696e-05	-0.376726	0.377	0.631	1
Sptlc1	4.81564e-05	-0.3772	0.391	0.649	1
Atp4a	1.18938e-05	-0.377315	0.304	0.667	0.38399
Fuca1	0.000375347	-0.378895	0.841	0.955	1
Vwa1	0.000187161	-0.380105	0.406	0.595	1
Galns	0.000229932	-0.380192	0.493	0.676	1
Flna	0.000150779	-0.381457	0.681	0.793	1
Slc17a1	9.44782e-05	-0.381511	0.942	0.973	1
Slc22a2	0.00105821	-0.381887	0.609	0.748	1
Ptges2	0.000397993	-0.382	0.464	0.649	1
Emc10	1.67458e-05	-0.382353	0.826	0.928	0.54064
Eif2b5	3.72417e-05	-0.382796	0.319	0.604	1
Tmem120a	0.000100213	-0.382862	0.667	0.811	1
Safb2	9.83504e-05	-0.384489	0.362	0.604	1
Sdc4	5.43846e-06	-0.385032	0.957	0.991	0.175581
Xbp1	7.18666e-05	-0.385966	0.681	0.856	1
Hspb1	0.000674142	-0.386691	0.507	0.694	1
Srrm2	0.000380206	-0.386804	0.551	0.694	1
Fkbp5	5.78839e-05	-0.387963	0.42	0.658	1
Cgref1	6.83846e-06	-0.388575	0.841	0.955	0.22078
Ces2c	7.26577e-05	-0.39218	0.855	0.946	1
Hadha	0.000216282	-0.392289	0.841	0.892	1
Sephs2	5.3226e-05	-0.39429	0.855	0.946	1
Mrpl37	2.27333e-06	-0.394797	0.58	0.811	0.0733945
Crip2	0.000136076	-0.395308	0.768	0.919	1
Psen1	1.93416e-06	-0.397045	0.319	0.622	0.0624443
Laptm4b	0.000161092	-0.397325	0.493	0.712	1
Ace	0.000119656	-0.399385	0.551	0.721	1
Lsm14b	1.73055e-05	-0.3994	0.261	0.577	0.558707
Sema3g	0.000154612	-0.404086	0.739	0.892	1
Fcgrt	5.27573e-05	-0.404366	0.812	0.955	1
Agpat3	5.88745e-07	-0.406199	0.899	0.964	0.0190076
Pam	0.000422648	-0.406305	0.435	0.649	1
Lman2	0.000206146	-0.408691	0.725	0.829	1
Cyp2d9	4.14649e-05	-0.413641	0.681	0.829	1
Midn	1.79505e-07	-0.414157	0.116	0.486	0.00579531
Stard10	5.90841e-06	-0.414856	0.899	0.991	0.190753
Ppp1r37	1.72179e-06	-0.415102	0.261	0.595	0.0555879
Snrnp70	5.95891e-06	-0.415274	0.536	0.766	0.192383
Mapk14	7.1126e-06	-0.417811	0.681	0.856	0.22963
Plvap	0.00109304	-0.419921	0.768	0.901	1
Raly	0.000389704	-0.42099	0.754	0.847	1
Sfrp1	0.000844196	-0.422749	0.623	0.82	1
Hbb-bt	0.000939038	-0.423396	0.333	0.577	1
Slc22a30	2.54479e-05	-0.425215	0.754	0.901	0.821584
Slc5a8	5.77125e-05	-0.429103	0.638	0.865	1
Stk11	0.00038765	-0.429305	0.58	0.721	1
Acta2	0.00320172	-0.43002	0.522	0.685	1
Slc25a25	4.8196e-07	-0.43312	0.246	0.577	0.0155601
Acads	1.10331e-06	-0.436244	0.957	0.982	0.0356204
Prpf19	2.31743e-05	-0.436634	0.464	0.667	0.748182
Dgkz	2.17926e-05	-0.438687	0.29	0.559	0.703573
Hsp90b1	1.38967e-07	-0.440939	0.899	1	0.00448654
Slc39a1	1.6682e-05	-0.441609	0.406	0.667	0.538577
Calb1	2.93424e-06	-0.445756	0.884	0.991	0.0947319
Aebp1	9.18984e-06	-0.445987	0.754	0.829	0.296694
Myl9	7.03623e-05	-0.447972	0.826	0.919	1
Pcolce	1.12713e-05	-0.449675	0.783	0.955	0.363893
Dhcr24	4.26273e-07	-0.450552	0.87	0.973	0.0137622
Ugt8a	1.15797e-05	-0.453213	0.377	0.658	0.373852
Epn1	7.82313e-06	-0.453279	0.899	0.946	0.25257
Apeh	5.78718e-06	-0.453514	0.797	0.946	0.186839
Dao	1.29327e-06	-0.453531	0.87	0.919	0.0417534
Acaa1a	1.07693e-06	-0.457003	0.899	0.973	0.0347688
Aldh2	1.75849e-08	-0.457291	0.986	1	0.000567728
Akr7a5	1.94781e-08	-0.458757	0.986	1	0.000628852
mt-Nd4l	1.14597e-06	-0.46013	0.29	0.676	0.0369977
Krt7	5.34736e-06	-0.460358	0.725	0.865	0.17264
Glul	6.61927e-07	-0.460545	0.812	0.946	0.0213703
Canx	2.37789e-09	-0.460722	0.971	1	7.67702e-05
Fkbp4	1.34586e-07	-0.468656	0.841	0.928	0.00434509
Psmd3	2.51465e-07	-0.471887	0.739	0.901	0.00811853
Igfbp5	1.18447e-07	-0.478363	0.986	1	0.00382407
Dnase1	9.96552e-09	-0.482602	1	1	0.000321737
Sardh	1.60516e-07	-0.482952	0.971	0.964	0.00518227
Acy3	2.57093e-12	-0.483685	1	1	8.30024e-08
S100g	6.45731e-05	-0.483752	1	1	1
Isoc2a	6.63414e-07	-0.488875	0.275	0.622	0.0214183
Nat8f6	2.30505e-07	-0.489072	0.652	0.838	0.00744185
Os9	1.16639e-05	-0.492671	0.667	0.829	0.376569
Fmo5	1.2724e-05	-0.496529	0.478	0.712	0.410793
Furin	1.14051e-06	-0.499376	0.754	0.91	0.0368215
Dnajb1	7.03469e-07	-0.500558	0.522	0.784	0.0227115
Ddx6	3.90165e-06	-0.500658	0.522	0.784	0.125965
Mfsd4b5	1.12307e-06	-0.508576	0.826	0.946	0.0362583
Neurl4	1.63792e-09	-0.509771	0.522	0.847	5.28802e-05
Pdia3	1.7613e-07	-0.513913	0.899	0.964	0.00568635
Eef1g	4.62507e-08	-0.514142	0.855	0.955	0.0014932
Tkfc	5.07193e-09	-0.516355	0.783	0.928	0.000163747
Gm2a	1.78381e-06	-0.521478	0.841	0.964	0.0575901
Agps	7.49026e-08	-0.523453	0.797	0.946	0.00241823
Slc7a13	1.78808e-06	-0.527724	0.855	0.973	0.0577282
Myh9	1.93032e-07	-0.53553	0.507	0.775	0.00623203
Cdh16	3.10466e-12	-0.537821	1	1	1.00234e-07
Slco1a1	1.97733e-05	-0.542113	0.812	0.874	0.63838
Plxnb2	1.88432e-08	-0.554974	0.87	0.955	0.000608352
Slc8a1	1.54193e-07	-0.561652	0.522	0.793	0.00497813
Nat8	1.16802e-10	-0.564539	0.942	0.982	3.77095e-06
Aldh1l1	2.54563e-10	-0.565829	0.957	0.991	8.21855e-06
Mep1a	4.10523e-09	-0.570043	0.986	0.991	0.000132537
Stip1	2.48899e-10	-0.575815	0.348	0.775	8.03569e-06
P4hb	1.53215e-10	-0.577163	0.957	1	4.94656e-06
Cct7	1.50741e-08	-0.579477	0.797	0.919	0.000486666
Gm47283	2.35846e-08	-0.582602	0.768	0.946	0.000761427
Paqr7	3.15295e-08	-0.58313	0.58	0.802	0.00101793
Dnaja1	3.23694e-12	-0.583255	0.986	0.982	1.04505e-07
Cd36	1.79015e-08	-0.584882	0.855	0.928	0.00057795
Hsd11b2	0.000147799	-0.585075	0.609	0.811	1
Slc34a1	4.06003e-19	-0.587591	1	1	1.31078e-14
Pkm	1.644e-07	-0.589799	0.928	0.991	0.00530765
Tns1	4.90679e-12	-0.592494	0.957	0.982	1.58416e-07
mt-Cytb	3.25349e-14	-0.596214	1	1	1.05039e-09
Pgam2	1.4804e-07	-0.600329	0.507	0.865	0.00477947
Nudt19	3.25451e-11	-0.602882	0.957	1	1.05072e-06
Serpinh1	4.3464e-08	-0.603486	0.681	0.892	0.00140324
Aacs	1.08169e-09	-0.603948	0.594	0.847	3.49225e-05
Rhcg	1.60995e-06	-0.607478	0.638	0.865	0.0519774
Ly6e	3.20352e-12	-0.615143	0.986	0.991	1.03426e-07
Pth1r	5.1217e-16	-0.625113	1	1	1.65354e-11
Slc17a3	1.8179e-11	-0.628494	0.942	0.991	5.8691e-07
Eng	1.42204e-08	-0.63351	0.754	0.919	0.000459107
mt-Co1	4.09427e-13	-0.640121	1	1	1.32183e-08
Hsp90aa1	1.28702e-11	-0.641398	0.928	0.982	4.15516e-07
Slc12a3	5.41465e-08	-0.642375	0.942	1	0.00174812
B4galt5	8.20751e-09	-0.642878	0.58	0.829	0.000264979
Azgp1	6.22914e-09	-0.643927	0.652	0.892	0.000201108
Ecm1	1.24531e-10	-0.644016	0.754	0.964	4.0205e-06
Aqp1	7.10568e-12	-0.647874	0.913	0.982	2.29407e-07
Rhbg	7.50415e-08	-0.658032	0.362	0.712	0.00242272
Eef2	7.07107e-20	-0.679314	1	1	2.28289e-15
Cfb	1.69933e-10	-0.687536	0.855	0.955	5.4863e-06
Dynll2	9.05363e-11	-0.693201	0.899	0.982	2.92296e-06
Tmbim6	1.58663e-16	-0.707926	0.986	1	5.12242e-12
Hspa1b	3.75976e-11	-0.711759	0.319	0.73	1.21384e-06
Ces1f	6.84936e-14	-0.713396	0.971	1	2.21131e-09
Serpinf2	1.0892e-09	-0.714063	0.812	0.964	3.51647e-05
Lpl	3.07412e-13	-0.721532	0.87	1	9.9248e-09
Osgin1	3.53146e-11	-0.724422	0.522	0.82	1.14013e-06
Fam151a	1.29763e-11	-0.729331	0.87	0.946	4.18939e-07
Hba-a1	1.33564e-07	-0.738716	0.681	0.901	0.00431211
Mfge8	7.91943e-13	-0.744794	0.841	0.982	2.55679e-08
Clu	1.30258e-08	-0.749498	0.957	1	0.000420538
Ubc	1.0308e-21	-0.750276	1	1	3.32794e-17
Cyp2j13	1.21724e-11	-0.759014	0.826	0.964	3.92986e-07
Hspa5	1.04237e-16	-0.782402	0.942	1	3.36528e-12
Cyp4b1	3.18519e-22	-0.78245	1	1	1.02834e-17
Mlec	7.0196e-15	-0.79316	0.87	0.991	2.26628e-10
mt-Nd5	3.88925e-13	-0.79755	0.855	0.982	1.25564e-08
Odc1	6.00659e-20	-0.808684	1	1	1.93923e-15
Slc22a6	3.36916e-19	-0.81048	0.971	1	1.08773e-14
Cyp2d12	3.58295e-12	-0.816263	0.667	0.919	1.15675e-07
Hbb-bs	4.28637e-08	-0.817891	0.884	0.991	0.00138386
Cndp2	1.39086e-19	-0.81842	1	1	4.49039e-15
mt-Nd2	5.46127e-17	-0.822766	1	1	1.76317e-12
Ren1	0.00976529	-0.822848	0.623	0.757	1
Hba-a2	3.26859e-09	-0.824583	0.667	0.955	0.000105527
Clcnkb	1.57577e-12	-0.845356	0.884	0.982	5.08737e-08
Actb	3.19424e-19	-0.857612	1	1	1.03126e-14
Hspa8	2.30183e-26	-0.863494	1	1	7.43147e-22
Sod1	2.02664e-19	-0.875759	0.971	1	6.54302e-15
Slc13a3	5.63916e-18	-0.887292	0.986	0.991	1.8206e-13
Cyp4a12a	3.58071e-15	-0.888787	0.391	0.847	1.15603e-10
Adh1	2.62741e-18	-0.901724	0.942	1	8.4826e-14
Hsp90ab1	7.53266e-22	-0.903953	0.986	1	2.43192e-17
Cyp2e1	2.07919e-18	-0.923579	0.971	1	6.71268e-14
Atp1a1	8.38397e-23	-0.928888	1	1	2.70677e-18
Slc22a12	4.85058e-17	-0.939949	0.87	0.991	1.56601e-12
Hsph1	3.93032e-16	-0.947555	0.551	0.892	1.2689e-11
Calr	1.15395e-21	-0.963233	0.928	1	3.72552e-17
Hspa1a	1.20578e-20	-1.01957	0.217	0.865	3.89287e-16
mt-Co3	5.09595e-23	-1.03256	1	1	1.64523e-18
Gm49980	3.88557e-21	-1.06113	0.913	1	1.25446e-16
mt-Co2	7.64804e-24	-1.16643	1	1	2.46917e-19
mt-Nd4	1.90479e-26	-1.24719	1	1	6.14962e-22
Ggt1	5.88593e-27	-1.26779	0.986	1	1.90027e-22
Hsd17b11	1.82724e-25	-1.37305	0.667	0.991	5.89925e-21
mt-Nd1	5.34857e-27	-1.41259	1	1	1.72679e-22
mt-Atp6	1.78817e-26	-1.42234	1	1	5.7731e-22
mt-Nd3	7.09919e-29	-2.17666	0.971	1	2.29197e-24

## Sheet: SC1 5mAS vs 2mAS
Gene	p_val	avg_log2FC	pct.1	pct.2	p_val_adj
Hspa1b	3.1151e-14	2.10769	1	0.319	1.00571e-09
mt-Nd3	2.51337e-11	2.02768	1	0.971	8.11443e-07
Hspa5	2.14848e-12	1.76496	1	0.942	6.93635e-08
Cd74	1.45623e-12	1.68656	1	0.942	4.70144e-08
Calr	1.65508e-12	1.66643	1	0.928	5.34342e-08
Hspa1a	1.19149e-15	1.64383	1	0.217	3.84672e-11
Gm49980	4.07531e-11	1.58319	1	0.913	1.31572e-06
H2-Ab1	1.24952e-10	1.55574	1	0.855	4.03407e-06
Mgp	1.22117e-09	1.52302	1	1	3.94256e-05
Actb	1.84687e-11	1.48994	1	1	5.96261e-07
Hsph1	2.29411e-12	1.45413	1	0.551	7.40653e-08
H2-Eb1	1.52875e-11	1.44173	1	0.812	4.93557e-07
Apoe	3.02121e-11	1.42657	1	0.971	9.75397e-07
Lyz2	2.44172e-11	1.41183	1	0.464	7.8831e-07
H2-Aa	2.48562e-10	1.37295	1	0.826	8.02483e-06
Hsp90ab1	2.78529e-12	1.3719	1	0.986	8.99231e-08
Bgn	3.23943e-10	1.32497	1	0.884	1.04585e-05
Spp1	3.02173e-11	1.31876	1	1	9.75567e-07
Serpinh1	9.395e-10	1.29094	1	0.681	3.03318e-05
Mt2	1.47455e-10	1.26936	1	0.739	4.76058e-06
Clu	5.14184e-08	1.24964	1	0.957	0.00166004
Ttr	1.13736e-06	1.21948	0.957	0.899	0.0367195
S100a6	2.82415e-09	1.21521	1	0.812	9.11778e-05
Myh9	9.33525e-11	1.21513	1	0.507	3.01389e-06
mt-Nd1	1.96316e-07	1.19948	1	1	0.00633807
Hspa8	1.36715e-12	1.17577	1	1	4.41384e-08
C3	1.43042e-08	1.15354	0.957	0.478	0.000461811
Glul	1.36205e-10	1.12569	1	0.812	4.39739e-06
Col1a1	1.67838e-08	1.10655	0.913	0.377	0.000541863
Col1a2	6.73167e-10	1.10474	1	0.71	2.17332e-05
Hsp90aa1	8.19877e-10	1.10273	1	0.928	2.64697e-05
C1qb	4.56668e-10	1.08302	0.957	0.464	1.47435e-05
Igkc	1.02015e-06	1.06634	0.696	0.174	0.0329355
Psap	4.35871e-12	1.04889	1	1	1.40721e-07
Manf	4.845e-09	1.00099	1	0.754	0.000156421
Flna	6.65383e-07	0.992657	0.957	0.681	0.0214819
Hspb1	1.52953e-08	0.991238	0.957	0.507	0.000493807
Gm47283	4.07425e-07	0.975674	0.957	0.768	0.0131537
Cyp4a14	7.68359e-08	0.97095	0.739	0.246	0.00248065
Dnajb1	2.3293e-08	0.969901	1	0.522	0.000752015
Ggt1	2.18206e-10	0.958067	1	0.986	7.04479e-06
Dnaja1	7.33948e-10	0.953108	1	0.986	2.36955e-05
Col15a1	1.83715e-07	0.942793	0.826	0.246	0.00593123
Pdia3	1.47988e-08	0.925547	1	0.899	0.000477778
Sod1	7.88568e-09	0.923081	1	0.971	0.000254589
Grn	8.88143e-08	0.906768	1	0.899	0.00286737
Slc22a12	1.94093e-06	0.901402	0.957	0.87	0.062663
Aebp1	2.13909e-06	0.878748	1	0.754	0.0690606
mt-Co2	0.000795622	0.867028	1	1	1
Cyp2a4	7.28099e-05	0.860721	0.957	0.739	1
Col18a1	2.15e-07	0.846844	1	0.899	0.00694128
P4hb	1.29098e-09	0.84637	1	0.957	4.16794e-05
Ighm	0.000159979	0.832138	0.565	0.174	1
C1qa	8.84284e-07	0.820264	0.87	0.406	0.0285491
Tuba1b	1.00779e-05	0.819624	1	0.812	0.325364
Scd1	0.0113687	0.81951	0.739	0.464	1
Lgals3	6.41158e-06	0.813321	0.87	0.478	0.206998
Col3a1	2.76336e-06	0.81286	0.957	0.609	0.0892152
Sparc	1.39496e-07	0.799412	1	1	0.00450362
C4b	1.17244e-09	0.793403	0.739	0.101	3.78521e-05
Itgb5	4.17367e-07	0.786888	1	0.87	0.0134747
mt-Atp6	0.000109605	0.77637	1	1	1
Pdia6	1.01462e-06	0.771788	1	0.884	0.0327571
Fam151a	2.93566e-05	0.771599	0.913	0.87	0.947776
Gm2a	0.000100404	0.771073	1	0.841	1
Hsp90b1	8.0832e-07	0.761836	1	0.899	0.0260966
Slc13a3	7.07352e-07	0.757666	1	0.986	0.0228369
Osgin1	2.26841e-07	0.75373	0.913	0.522	0.00732357
Krt8	0.000194966	0.753462	0.826	0.696	1
Pcolce	0.000176733	0.753005	1	0.783	1
Lcn2	2.04849e-07	0.750349	0.565	0.072	0.00661354
C1qc	2.89539e-06	0.744043	0.87	0.362	0.0934776
Ikbkb	2.79636e-05	0.7411	0.87	0.609	0.902804
Lgals1	1.91773e-05	0.739193	0.957	0.797	0.619139
Pgd	8.40734e-05	0.732814	0.87	0.609	1
Anxa2	5.23514e-05	0.729927	0.87	0.667	1
Aqp2	0.000464227	0.712437	1	0.754	1
Axl	1.7325e-06	0.710867	0.957	0.536	0.0559338
Lmna	5.78388e-06	0.709699	0.913	0.536	0.186733
Slc25a25	1.14243e-06	0.709273	0.696	0.246	0.0368833
Ubxn4	2.94581e-07	0.700368	0.957	0.551	0.00951054
Ctss	5.94911e-08	0.69869	0.739	0.203	0.00192067
mt-Nd4	0.000591536	0.698644	1	1	1
Acaa1b	2.86176e-05	0.69339	1	0.928	0.923918
Tubb5	0.000183299	0.691076	0.913	0.623	1
Creld2	3.22348e-07	0.687586	0.913	0.406	0.010407
Adamts1	1.03851e-06	0.686983	0.826	0.406	0.0335284
Wfdc2	0.00067502	0.686666	1	0.942	1
Dynll2	2.24626e-05	0.68461	1	0.899	0.725207
Herpud1	5.74097e-06	0.683749	1	0.942	0.185347
Eef2	4.60001e-09	0.681233	1	1	0.000148511
Fkbp4	0.00104634	0.677928	0.913	0.841	1
Prpf19	0.000415095	0.67775	0.739	0.464	1
Laptm5	3.63103e-05	0.672434	0.696	0.246	1
Stip1	4.48063e-07	0.66967	0.87	0.348	0.0144657
Adh1	3.73003e-06	0.668206	1	0.942	0.120424
Col6a2	1.75269e-08	0.667751	0.826	0.217	0.000565855
Vcam1	1.08371e-06	0.667711	0.783	0.319	0.0349875
Tsc22d1	3.56042e-05	0.66604	0.957	0.986	1
Eif4g1	2.05882e-05	0.665265	0.957	0.754	0.664691
Col4a1	2.19129e-06	0.664848	1	0.899	0.0707458
Atp1a1	8.93924e-08	0.662174	1	1	0.00288603
Ctsd	3.50267e-09	0.654677	1	1	0.000113084
Cxcl14	2.97914e-07	0.652294	0.826	0.261	0.00961816
Hdlbp	7.72212e-05	0.65211	0.957	0.768	1
Serping1	6.36712e-05	0.651455	0.913	0.696	1
Rrbp1	0.000112254	0.649565	0.957	0.681	1
Slc8a1	0.000827434	0.647763	0.783	0.522	1
Ly6e	8.0669e-06	0.647146	1	0.986	0.26044
Sgk1	0.000174886	0.646136	0.913	0.667	1
Hexa	0.0006766	0.643927	0.913	0.609	1
Tmem176a	3.17716e-07	0.63903	1	0.986	0.0102575
Rps29	7.07352e-07	0.636783	1	0.986	0.0228369
Ctsb	2.20236e-06	0.635712	1	1	0.071103
Gas6	4.86537e-07	0.63497	1	0.957	0.0157078
Epn1	7.64635e-05	0.633077	0.957	0.899	1
Cst3	2.16295e-07	0.631161	1	1	0.00698308
Plin2	0.00012986	0.628999	0.913	0.638	1
Fxyd5	8.08032e-05	0.625661	0.783	0.391	1
Rdh16	1.87169e-05	0.624881	0.87	0.551	0.604274
Slc22a6	2.64428e-08	0.622837	1	0.971	0.000853706
Hspg2	0.000396157	0.621596	0.739	0.377	1
Timp2	0.000417761	0.618405	0.913	0.725	1
Ftl1-ps1	4.05794e-05	0.614837	0.913	0.652	1
Midn	8.88082e-08	0.613869	0.652	0.116	0.00286717
Bhlhe40	2.62269e-05	0.613738	0.826	0.42	0.846737
Pdxk	2.76792e-05	0.606838	0.913	0.536	0.893623
Snrnp70	9.03411e-05	0.605404	0.826	0.536	1
Calu	0.000151126	0.605072	0.913	0.667	1
mt-Nd5	4.90267e-05	0.601629	1	0.855	1
Acly	0.000195768	0.60132	0.957	0.754	1
Tnfrsf12a	0.000286552	0.600539	0.739	0.435	1
Mvp	0.000177239	0.599024	0.783	0.478	1
Ctsz	5.00213e-06	0.594654	1	0.87	0.161494
Txnrd1	0.000555057	0.588736	0.87	0.696	1
Serpina1f	1.04303e-05	0.586597	0.609	0.159	0.336742
Hmgcs2	0.000135278	0.585927	0.739	0.377	1
Arhgdia	1.12605e-05	0.583833	1	0.942	0.363547
Slc39a1	0.000199824	0.583589	0.739	0.406	1
Cct3	5.18668e-06	0.583205	0.957	0.754	0.167452
Atp6v0a1	0.00106147	0.582964	0.739	0.406	1
Vim	0.000187552	0.581865	0.826	0.725	1
Tubb2a	1.20729e-06	0.579373	1	0.478	0.0389775
Sptlc2	0.0011625	0.574864	0.913	0.536	1
Mrpl37	2.7993e-06	0.573636	0.957	0.58	0.0903754
Icam1	1.77788e-05	0.573443	0.783	0.304	0.57399
Ddx6	3.24515e-05	0.571557	0.913	0.522	1
Mep1a	1.69956e-05	0.570942	1	0.986	0.548703
Ddit3	9.80359e-05	0.569762	0.652	0.275	1
Tmbim6	4.25227e-06	0.568639	1	0.986	0.137284
Serpine2	5.02631e-05	0.568526	0.783	0.377	1
Slc5a10	0.000604669	0.564635	0.826	0.609	1
Col4a2	1.98645e-05	0.564431	1	0.884	0.641325
Laptm4b	0.000118855	0.564393	0.87	0.493	1
Ptms	4.07202e-06	0.564176	1	0.986	0.131465
Ywhag	0.00129227	0.55787	0.826	0.536	1
Hba-a2	0.581179	0.557072	0.652	0.667	1
Fuca1	0.000266408	0.550966	1	0.841	1
Ripor1	0.0145366	0.549751	0.913	0.768	1
Tns1	3.89777e-06	0.54901	1	0.957	0.125839
Tkfc	7.08589e-05	0.548235	0.957	0.783	1
Hnrnpc	0.000321279	0.547123	0.913	0.594	1
Canx	0.000163803	0.54674	0.957	0.971	1
Chd9	0.0124999	0.544263	0.696	0.493	1
Hsd17b11	0.000468471	0.543151	0.957	0.667	1
Fbl	4.53513e-05	0.542925	0.739	0.304	1
Nucb1	0.0119826	0.537788	0.87	0.739	1
Mast2	9.60733e-05	0.535553	0.739	0.348	1
Emilin1	2.40983e-05	0.534519	0.913	0.391	0.778015
Anapc5	7.94143e-05	0.534338	0.913	0.768	1
Cpox	6.19679e-06	0.533794	0.87	0.391	0.200063
Capns1	5.99871e-05	0.53139	0.957	0.942	1
Sfrp1	0.000690272	0.53083	0.913	0.623	1
Aqp1	1.49972e-05	0.52966	1	0.913	0.484183
Chordc1	1.01103e-05	0.52925	0.826	0.391	0.326411
Mt1	0.00026032	0.52716	1	0.971	1
Rhoa	0.000407134	0.526857	1	0.899	1
Lman2	0.0024019	0.525661	0.826	0.725	1
Hebp1	0.000215964	0.52186	0.696	0.333	1
Mpeg1	6.70956e-06	0.520623	0.696	0.232	0.216618
Fbln1	3.38949e-05	0.519938	0.652	0.232	1
Zfp106	0.0043731	0.519657	0.739	0.435	1
Cfb	0.0016862	0.519048	0.957	0.855	1
Actn1	8.33689e-05	0.519044	0.739	0.333	1
Sfn	5.48988e-07	0.519036	0.522	0.072	0.0177241
Adgrg1	0.0010121	0.518644	1	0.913	1
Os9	0.0166616	0.518604	0.87	0.667	1
Piezo1	4.19074e-05	0.517572	0.826	0.391	1
Bag3	1.19907e-05	0.516593	0.783	0.319	0.387119
Nomo1	3.62067e-05	0.515685	0.783	0.406	1
Pkm	7.38609e-05	0.515491	0.957	0.928	1
Hspa9	1.56599e-05	0.515157	1	0.957	0.505579
Slc51a	0.00257924	0.51457	0.87	0.652	1
Rhob	0.000585226	0.514188	0.913	0.652	1
Stk11	0.0140569	0.51388	0.826	0.58	1
Usp2	0.000501333	0.513328	0.957	0.754	1
Tcf25	0.00034924	0.513243	1	0.812	1
Xbp1	0.0031405	0.51269	0.957	0.681	1
Plbd2	0.000115418	0.511933	0.87	0.478	1
Tgfbi	0.00847571	0.51156	0.652	0.406	1
Havcr1	2.95909e-07	0.510858	0.522	0.058	0.00955342
Lgals3bp	0.00110381	0.508877	0.913	0.696	1
Mlxipl	0.000458544	0.508815	0.783	0.478	1
Plk3	1.95522e-05	0.508281	0.565	0.174	0.631243
Chpf	0.000207709	0.508032	0.652	0.261	1
Acta2	5.32521e-06	0.507047	1	0.522	0.171925
Krt7	0.00124819	0.502704	0.87	0.725	1
Itgb1	9.80038e-05	0.502394	1	0.942	1
Slc39a14	1.68969e-05	0.501853	0.478	0.087	0.545517
Atp5k	6.25733e-06	0.501318	1	1	0.202018
Timp1	8.18446e-07	0.500282	0.609	0.101	0.0264235
Cep170b	5.8423e-05	0.496971	0.739	0.348	1
Ccdc50	0.000400356	0.495103	0.87	0.493	1
Cx3cl1	0.00216935	0.494321	0.913	0.681	1
P4ha2	0.000100959	0.494203	0.696	0.29	1
Chrna4	0.00427947	0.494003	0.739	0.449	1
Cryab	0.00411483	0.492845	1	0.855	1
Abhd2	5.09409e-05	0.492703	0.565	0.174	1
Bcr	0.00173229	0.491934	0.696	0.348	1
Eif3l	0.000588221	0.490526	0.87	0.841	1
Ube2z	0.000348334	0.489716	0.957	0.522	1
Hnrnpu	0.0021639	0.489613	1	0.884	1
Lbp	0.00404108	0.487803	0.435	0.174	1
Cebpd	0.00980256	0.486705	0.609	0.333	1
Cct8	0.00280186	0.486512	0.87	0.696	1
Tkt	0.00550808	0.486496	0.913	0.725	1
Slc13a1	0.00290006	0.485978	0.913	0.87	1
Neat1	0.000158022	0.485854	1	0.986	1
Mmp2	9.57329e-06	0.485111	0.739	0.246	0.309074
Cyb5r3	0.000407591	0.484519	0.957	0.826	1
Uap1l1	0.0127927	0.484246	1	0.884	1
Kcnk1	0.0246942	0.483576	0.609	0.377	1
Kcnk5	0.000727267	0.482645	0.87	0.667	1
Ddb1	0.000397989	0.482601	0.957	0.87	1
Tagln2	0.00199969	0.480944	0.957	0.87	1
Ctdsp1	2.57138e-05	0.479762	0.957	0.783	0.830172
Cdk11b	6.45209e-06	0.479394	0.957	0.522	0.208306
Tyrobp	0.0440543	0.479067	0.783	0.623	1
Sumf1	9.97934e-05	0.477914	0.87	0.449	1
Amn	0.000890839	0.476847	1	0.812	1
Gnl1	0.00161875	0.476633	0.565	0.29	1
Cpn1	0.0354884	0.475784	0.913	0.739	1
Plxnb2	0.000291637	0.4753	0.957	0.87	1
Tm9sf4	0.00610497	0.475176	0.652	0.377	1
B4galt5	0.000107085	0.475098	0.87	0.58	1
Pam	0.00206854	0.4738	0.739	0.435	1
Pa2g4	9.43333e-05	0.473314	0.783	0.362	1
Nphs2	0.00504125	0.472669	1	0.942	1
Oplah	0.00242592	0.471867	0.826	0.739	1
Mlec	0.000197755	0.471437	0.957	0.87	1
Capg	8.48588e-06	0.471289	0.565	0.116	0.273967
mt-Co3	0.020484	0.471049	1	1	1
Ctsc	0.000121257	0.470371	0.739	0.29	1
Rbm14	0.000114535	0.47	0.696	0.29	1
Fn1	0.000537366	0.469685	0.957	0.623	1
Hnrnpul2	0.00597545	0.469327	0.783	0.623	1
Man2b1	0.00501986	0.469316	0.913	0.768	1
Alas1	0.0315701	0.468991	0.913	0.826	1
Cfh	0.0115396	0.468231	1	0.87	1
Loxl1	0.00135708	0.468199	0.913	0.551	1
Lum	3.71753e-07	0.467501	0.348	0	0.012002
Sgms2	0.00265796	0.466457	0.826	0.667	1
Rfng	0.00168788	0.464288	0.609	0.29	1
Sdf2l1	6.04815e-09	0.464077	0.565	0.043	0.000195265
Tor1b	0.00641078	0.461869	0.652	0.391	1
Ptges3	0.0006228	0.461826	0.957	0.725	1
Prom1	0.000357003	0.460903	0.826	0.464	1
Lrwd1	0.000124177	0.460461	0.391	0.072	1
Jun	0.000744444	0.459727	0.87	0.609	1
Hnrnpa3	0.000783338	0.459524	0.87	0.812	1
Lcp1	0.0015221	0.458778	0.522	0.174	1
Abcf1	0.00017206	0.458634	0.913	0.536	1
Scarf2	0.0122352	0.457713	0.652	0.406	1
Lrp1	0.00131421	0.457413	0.826	0.58	1
Pfkp	0.000311195	0.45718	0.739	0.333	1
Trf	0.0119231	0.457114	0.696	0.377	1
Arrb2	0.000469806	0.457061	0.522	0.174	1
Zmat3	0.000558789	0.455316	0.522	0.159	1
Rtn4	0.00445038	0.45468	0.913	0.841	1
Otub1	0.18926	0.454459	0.609	0.536	1
Fcer1g	0.00108401	0.453664	0.783	0.478	1
Slc12a3	0.097046	0.453164	0.913	0.942	1
Igha	1.97406e-05	0.453071	0.391	0.043	0.637324
Sec14l1	6.04645e-05	0.452751	0.826	0.406	1
Maged1	0.0148388	0.451805	0.87	0.768	1
Eif1a	0.0169472	0.450626	0.652	0.406	1
Ptpn11	0.000188023	0.450269	0.696	0.29	1
Sympk	0.00932889	0.449967	0.652	0.362	1
Rcan1	0.0056918	0.449682	0.957	0.754	1
Ube2j1	0.0199424	0.449283	0.609	0.406	1
Sema4d	0.00469401	0.448929	0.609	0.362	1
Mfsd4b5	0.00126598	0.447867	0.957	0.826	1
Rpn1	0.00233408	0.44702	0.913	0.826	1
Hexb	7.94005e-05	0.44686	0.957	0.899	1
Pxn	0.0241237	0.445594	0.87	0.768	1
Rpl38	7.76033e-07	0.442928	1	1	0.0250542
Cxcl16	0.0258816	0.442261	0.87	0.768	1
Cux1	0.0042045	0.441578	0.913	0.841	1
Clcnkb	0.00389224	0.440956	0.957	0.884	1
Krt18	0.000970067	0.440075	0.565	0.217	1
Pafah1b1	0.128222	0.440027	0.87	0.681	1
Habp2	0.00768134	0.439666	0.913	0.812	1
Bag6	0.0125521	0.439464	0.826	0.623	1
Rock1	0.0458904	0.439392	0.565	0.435	1
Trim47	0.0190122	0.437638	0.652	0.551	1
Isoc2a	0.000339753	0.437608	0.652	0.275	1
Rps21	8.41278e-06	0.437503	1	1	0.271606
mt-Nd2	0.051455	0.437414	1	1	1
H2-D1	0.0031462	0.437394	1	0.971	1
Ltbp2	3.74014e-09	0.436781	0.522	0.014	0.000120751
Ywhah	0.00909615	0.436434	0.826	0.681	1
Scamp1	0.0144645	0.436419	0.696	0.478	1
Itgav	0.00328035	0.436323	1	0.899	1
Spint1	0.00587631	0.436172	0.826	0.594	1
Ubn1	0.000338559	0.43599	0.652	0.29	1
Eif6	0.00316528	0.435877	0.87	0.681	1
Sil1	0.000380754	0.435425	0.739	0.391	1
Ankrd40	0.00827953	0.435358	0.783	0.594	1
Pea15a	0.0286501	0.435153	0.783	0.623	1
Eln	7.31954e-06	0.435073	0.565	0.13	0.236311
H2-DMb1	0.0250204	0.433728	0.565	0.362	1
Ndst1	0.000734773	0.433561	0.739	0.377	1
Cd2ap	0.00159148	0.432846	0.913	0.551	1
B2m	0.000437059	0.432802	1	0.971	1
Wfdc17	0.000304681	0.432099	0.478	0.13	1
Clic4	0.00265626	0.431937	0.913	0.609	1
Cbx6	0.00539012	0.430548	0.739	0.435	1
Parva	0.00484264	0.429715	0.826	0.725	1
Sema3c	0.0010275	0.429015	0.609	0.261	1
Cd52	0.0090158	0.428999	0.696	0.493	1
2023-09-07	0.00101103	0.428736	0.87	0.522	1
Sfpq	0.0353692	0.428124	0.826	0.696	1
Cdv3	0.0257126	0.427997	0.696	0.551	1
Furin	0.00601567	0.42657	0.957	0.754	1
Rarres2	0.0115535	0.424368	0.739	0.42	1
Gpi1	5.25184e-05	0.424195	1	0.986	1
Sypl2	0.00559186	0.424048	0.739	0.449	1
Zhx3	0.00596506	0.422691	0.565	0.304	1
Creld1	0.00469401	0.422642	0.652	0.348	1
Cenpb	0.00775664	0.422548	0.957	0.783	1
Sema3g	0.00341674	0.422407	0.913	0.739	1
Plvap	0.0054593	0.421872	0.913	0.768	1
Kdelr2	0.0020906	0.421525	0.826	0.594	1
Entr1	0.0120377	0.420785	0.826	0.71	1
Eef1g	0.0374601	0.420454	0.913	0.855	1
Dync1li2	0.00268611	0.419691	0.652	0.391	1
Efhd2	0.00440274	0.419596	0.565	0.29	1
Eif3b	0.018698	0.41885	0.826	0.739	1
Crip1	0.01971	0.418764	0.87	0.681	1
Tex261	0.00184227	0.418705	0.826	0.493	1
BC004004	0.035857	0.418565	0.913	0.783	1
Vars	0.000288773	0.418203	0.696	0.275	1
Nbl1	0.00480574	0.418025	0.478	0.203	1
Psen1	0.00141506	0.417724	0.609	0.319	1
S1pr3	0.00357062	0.416939	0.522	0.217	1
Prss23	0.00988515	0.416474	0.739	0.522	1
Calb1	0.00530317	0.416455	0.913	0.884	1
Ddx39b	0.047675	0.416412	0.783	0.667	1
Slc5a1	0.0126096	0.416274	0.652	0.377	1
Capn1	0.00817316	0.415873	0.478	0.232	1
Syvn1	0.00175028	0.415089	0.696	0.406	1
Eif4a1	0.0028372	0.414859	1	0.928	1
Trim28	0.000380452	0.414615	0.826	0.565	1
Rpl10-ps3	0.0287079	0.414101	0.522	0.348	1
Slc6a18	0.00129282	0.414088	0.957	0.754	1
Bcam	0.0101735	0.413922	1	0.957	1
Igsf11	0.00318248	0.41391	0.652	0.42	1
Khdrbs1	0.170867	0.4137	0.609	0.551	1
Cp	0.000340745	0.413528	0.739	0.362	1
Arglu1	0.00170754	0.413177	0.826	0.565	1
Acaa1a	0.00159609	0.413038	1	0.899	1
Hyou1	0.00024546	0.412731	0.565	0.188	1
Trip6	0.00158933	0.41264	0.696	0.362	1
Gga1	0.0120074	0.411763	0.652	0.507	1
Ptpn23	0.000788966	0.411657	0.652	0.29	1
Sdc4	0.004903	0.411106	1	0.957	1
Tuba1a	0.00360019	0.40985	0.826	0.594	1
Slc48a1	0.022755	0.409352	0.957	0.899	1
Atp5g3	1.34426e-06	0.409156	1	1	0.0433993
Rack1	0.000517494	0.408868	1	1	1
Dnajc5	0.0877528	0.40858	0.652	0.551	1
Psmc3	0.034065	0.407849	0.957	0.739	1
Brd4	0.00564128	0.407577	0.609	0.304	1
Clk3	9.03915e-05	0.407522	0.826	0.406	1
Cnot10	0.00279485	0.40689	0.652	0.319	1
Hspa4	0.00391181	0.406738	0.783	0.522	1
Per1	0.00158404	0.406426	0.696	0.406	1
Tspan14	0.011068	0.40513	0.739	0.493	1
Ncl	0.00538191	0.40507	1	0.783	1
Rad23b	0.0038418	0.404571	0.87	0.609	1
Gsn	0.0346062	0.403778	0.87	0.855	1
Smarce1	0.0140671	0.403692	0.696	0.507	1
H2-K1	0.00548248	0.403392	1	0.986	1
Wdr82	0.00134814	0.402849	0.783	0.435	1
Uhmk1	0.00598817	0.402624	0.826	0.638	1
Emp1	0.0134179	0.401085	0.696	0.435	1
Stat3	0.000156587	0.40062	0.957	0.638	1
Clasp2	1.80564e-09	0.400524	0.522	0.014	5.82951e-05
Vat1	0.000711673	0.399694	0.652	0.275	1
Slc38a10	0.00470734	0.399642	0.913	0.696	1
Akr7a5	0.00259806	0.399092	1	0.986	1
Rnpepl1	0.0418746	0.39908	0.87	0.754	1
Tmem119	0.00012209	0.39877	0.565	0.159	1
Dmgdh	0.00294469	0.398767	0.696	0.42	1
Eva1b	0.0201945	0.398602	0.87	0.681	1
Dnajb9	0.0531194	0.398528	0.739	0.594	1
Ppp1ca	0.00611127	0.39837	1	0.899	1
Pcyox1	0.00909953	0.398037	0.913	0.696	1
Llgl2	0.0948006	0.397779	0.609	0.551	1
Gars	0.0055012	0.397579	0.739	0.42	1
Ehd2	0.00612917	0.397059	0.609	0.348	1
Pdia4	0.00404435	0.397058	0.565	0.304	1
Emc10	0.00158082	0.396823	1	0.826	1
Dnajb2	0.000410489	0.396377	0.739	0.304	1
Slc22a8	0.00611835	0.395616	1	0.928	1
Col6a1	7.22221e-05	0.395576	0.609	0.203	1
Metap1d	0.0589353	0.395463	0.652	0.435	1
Cpsf2	0.000319116	0.394733	0.652	0.232	1
Rabl6	0.0025175	0.394525	0.652	0.391	1
Rnaset2a	0.003404	0.394178	0.87	0.551	1
Rnpep	0.0102029	0.393854	0.783	0.478	1
Glb1	0.00664136	0.393809	0.826	0.58	1
Sh3bgrl	0.0126392	0.392762	0.783	0.58	1
Tacstd2	0.0684329	0.392632	0.522	0.377	1
Tgfb1	0.00024206	0.392556	0.522	0.145	1
Adgra2	0.00142692	0.392199	0.435	0.159	1
Trappc10	0.00118009	0.391308	0.652	0.319	1
Map4	0.00560463	0.391072	0.739	0.406	1
Caskin2	0.0190535	0.390488	0.522	0.333	1
Tram1	0.0210926	0.390017	0.739	0.565	1
Nfia	0.000912357	0.389066	0.739	0.348	1
Art4	0.00108809	0.388369	0.478	0.159	1
Bcl2l1	0.01176	0.388286	0.826	0.609	1
Zyx	0.00898154	0.387036	0.783	0.594	1
Rbm39	0.083144	0.38675	1	0.841	1
Adipor2	0.00466251	0.386132	0.783	0.464	1
Klhl3	0.0202411	0.385552	0.565	0.362	1
Aldh2	0.00103009	0.384907	1	0.986	1
Rusc2	0.00154413	0.384627	0.478	0.174	1
Ccng1	0.00881023	0.384433	0.87	0.725	1
Atp9a	0.00114087	0.384426	0.696	0.435	1
Aktip	0.00926777	0.384024	0.826	0.609	1
Kpnb1	0.000256712	0.383558	0.87	0.507	1
Tmem176b	0.000163841	0.382296	1	1	1
Thbd	0.00185802	0.382281	0.739	0.377	1
Pygb	0.00101424	0.381793	0.696	0.362	1
Kif1c	0.00222853	0.381663	0.652	0.362	1
Rnf4	0.0126554	0.381353	0.739	0.493	1
Pqbp1	0.00385489	0.381019	0.609	0.275	1
Arhgef5	0.000144261	0.380573	0.739	0.261	1
Mfge8	0.00211445	0.380547	0.957	0.841	1
Sav1	0.00447201	0.379866	0.478	0.203	1
Arpc1b	0.00985067	0.379807	0.87	0.71	1
Cct7	0.00440187	0.379719	0.913	0.797	1
Cdc42se1	0.052817	0.379163	0.739	0.652	1
Fkbp5	0.00908513	0.37904	0.652	0.42	1
Rhbdf1	0.00743011	0.378599	0.652	0.348	1
Snhg18	0.0101071	0.378583	0.913	0.754	1
Lrrc8a	0.00478552	0.378469	0.696	0.449	1
Eif4ebp2	0.00597718	0.378269	0.87	0.652	1
Renbp	0.00298904	0.378194	0.87	0.609	1
Spon1	0.00348547	0.377929	0.565	0.29	1
Fcgr3	1.17572e-05	0.377769	0.478	0.072	0.379581
Cpxm1	0.0296945	0.377678	0.435	0.246	1
Abcf3	0.020252	0.377497	0.435	0.232	1
Ormdl3	0.000288233	0.377382	0.609	0.203	1
Bola2	0.00938426	0.37664	1	0.884	1
Scd2	0.034065	0.376617	0.957	0.739	1
Laptm4a	0.00701598	0.376546	1	0.971	1
Snhg9	0.00322091	0.376184	0.565	0.261	1
Psmd11	0.0642259	0.375322	0.522	0.362	1
Rangap1	0.000755193	0.37494	0.696	0.333	1
Eif2b5	0.00870721	0.374903	0.565	0.319	1
Raly	0.00354206	0.374559	0.913	0.754	1
Klf6	0.0108563	0.374062	0.696	0.42	1
Itpripl2	0.008839	0.373848	0.522	0.232	1
Tmem186	0.000589944	0.373599	0.565	0.232	1
Ccni	0.0214755	0.373364	0.87	0.623	1
Pmepa1	0.0015152	0.373049	0.957	0.681	1
Mfsd5	0.0250204	0.372767	0.565	0.362	1
Dynll1	0.000997449	0.372111	1	0.957	1
Cldn7	0.00711204	0.371816	0.696	0.377	1
Samm50	0.001377	0.371629	1	0.71	1
Atf4	0.0103349	0.371396	0.913	0.841	1
Ykt6	0.00419877	0.371083	0.826	0.522	1
Cdh1	0.0248418	0.370239	0.783	0.638	1
Clasrp	0.00021308	0.369651	0.435	0.101	1
Kctd20	0.000442624	0.369536	0.783	0.362	1
Psmd8	0.0108252	0.369382	1	0.783	1
S100a11	0.00251864	0.369173	1	0.913	1
Gtf2i	0.0180568	0.369099	1	0.841	1
mt-Co1	0.051455	0.368994	1	1	1
Spns2	0.00172516	0.36791	0.826	0.42	1
Pth1r	0.000356	0.366788	0.957	1	1
Uchl1	0.000411499	0.36656	0.478	0.145	1
Fcgrt	0.00760325	0.36534	0.957	0.812	1
Myo10	0.0730134	0.365239	0.826	0.652	1
Evc	0.0190105	0.364954	0.87	0.623	1
Dcakd	0.00101393	0.364942	0.522	0.203	1
Ubp1	0.00112656	0.364911	0.696	0.362	1
Mrpl52	0.00204339	0.364889	1	0.957	1
Elf3	0.0019772	0.364787	0.522	0.203	1
Wbp1l	0.00806273	0.364715	0.783	0.493	1
Ilrun	0.0691459	0.364441	0.739	0.696	1
B4galt1	0.00020071	0.364433	0.696	0.275	1
P2rx4	0.000915322	0.364144	0.87	0.522	1
Slc22a2	0.0159943	0.364143	0.87	0.609	1
Mapk14	0.0311316	0.364074	0.783	0.681	1
Paf1	0.12823	0.363903	0.435	0.304	1
Rpl39	0.000935535	0.362953	1	1	1
Lrch4	0.0267098	0.36217	0.609	0.362	1
Clptm1	0.0103579	0.361934	0.913	0.855	1
Clstn1	0.0828173	0.361665	0.739	0.58	1
Smg7	0.0787347	0.361544	0.522	0.406	1
Nedd9	0.00175904	0.361493	0.696	0.362	1
Got2	0.00337957	0.361068	1	0.913	1
Hadha	0.0203772	0.360724	1	0.841	1
Aacs	0.013142	0.360659	0.739	0.594	1
Ppp2r5a	0.0167184	0.360535	0.87	0.652	1
Dennd5a	0.00150707	0.359991	0.826	0.464	1
Atp2a2	0.00116706	0.359748	1	0.899	1
Ptpa	0.0172416	0.359636	0.87	0.609	1
Adprhl2	0.0170511	0.35898	0.609	0.377	1
Ahsa2	0.000598403	0.358929	0.652	0.304	1
Stab1	0.000925874	0.358701	0.652	0.275	1
Eif4h	0.00354896	0.358529	1	0.826	1
Atg2a	5.45535e-05	0.35851	0.739	0.232	1
Flt1	0.00427318	0.357905	0.609	0.333	1
Mapkapk2	0.010433	0.357413	0.826	0.594	1
Tpm4	0.0104811	0.357291	0.913	0.667	1
Tuba4a	0.00772761	0.356805	0.913	0.841	1
Ssr1	0.00894387	0.356223	0.87	0.681	1
Marcks	0.00443552	0.355445	0.87	0.551	1
Kmt2d	0.000897948	0.354582	0.522	0.203	1
Pik3r1	0.0134786	0.353997	0.565	0.348	1
Nedd4l	0.00631456	0.353975	0.739	0.464	1
R3hdm4	0.003126	0.353769	0.739	0.522	1
Dstn	0.0115767	0.35357	1	0.957	1
Sf1	0.0153967	0.353424	0.783	0.71	1
Sox4	0.000916704	0.353385	0.478	0.159	1
Pdzrn3	0.000494577	0.352558	0.478	0.159	1
Col4a3bp	0.00964733	0.351406	0.652	0.391	1
Smarcc2	0.0117129	0.350963	0.696	0.435	1
Pter	0.00488962	0.350748	0.957	0.899	1
Ptov1	0.0163923	0.350711	0.957	0.739	1
Diaph1	0.00592287	0.350288	0.696	0.435	1
Nr2f2	0.00333049	0.35018	0.913	0.696	1
Shc1	0.00990093	0.350149	0.609	0.348	1
Zbtb38	0.0156523	0.350103	0.522	0.304	1
Eefsec	0.0330308	0.349977	0.478	0.29	1
Rps17	0.00230572	0.349601	1	1	1
Dapk3	0.00313846	0.349182	0.609	0.304	1
Ube2l3	0.0361473	0.348954	0.87	0.783	1
Fads2	0.00378608	0.348665	0.87	0.609	1
Tpm1	0.0120649	0.348212	0.913	0.841	1
Sec24c	0.015538	0.347776	0.87	0.725	1
Tfcp2l1	0.00488385	0.347422	0.957	0.884	1
Tmsb10	0.00629159	0.347122	0.957	0.971	1
Tbc1d13	0.00710985	0.347032	0.783	0.478	1
Bmp1	0.167244	0.347006	0.348	0.246	1
Smtn	0.0172788	0.346673	0.739	0.565	1
Agpat3	0.0158296	0.346647	0.957	0.899	1
Zbtb20	0.0386285	0.346646	0.783	0.58	1
Vps52	0.000283634	0.346283	0.696	0.261	1
Ndufb1-ps	0.000795585	0.346215	1	0.971	1
Gpbp1l1	0.000242508	0.346194	0.652	0.246	1
Nt5e	0.0027789	0.345732	0.565	0.275	1
Plekho1	0.00414497	0.345702	0.739	0.406	1
Ubl7	0.00503107	0.345534	0.739	0.42	1
Edem3	0.0107884	0.345198	0.522	0.275	1
Ptprf	0.0100427	0.345026	1	0.797	1
Qars	0.00401361	0.344977	0.87	0.609	1
Gpx3	0.0259345	0.344927	1	1	1
2510039O18Rik	0.0119348	0.344847	0.652	0.464	1
Pigq	0.00997783	0.344696	0.913	0.797	1
Nfya	0.000227572	0.344688	0.478	0.13	1
Idh1	0.000500384	0.344481	1	0.986	1
Nupr1	0.00267069	0.344063	1	0.899	1
Psmd2	0.0108051	0.343916	0.826	0.754	1
Cpe	0.00535597	0.343661	0.957	0.841	1
Usp6nl	9.1686e-05	0.343364	0.522	0.145	1
Dcn	0.0101928	0.343264	0.739	0.464	1
Mpst	0.000493202	0.343237	0.609	0.261	1
Polr1c	0.00172444	0.343076	0.826	0.536	1
Smcr8	0.0019772	0.342631	0.522	0.203	1
Nr1h3	0.000884203	0.34254	0.696	0.304	1
Rhpn1	0.0139027	0.341755	0.783	0.551	1
Ifitm1	0.00707757	0.341725	0.478	0.203	1
Upf1	0.0140301	0.341273	0.696	0.449	1
Tmem135	0.01897	0.341181	0.783	0.667	1
Aplnr	0.000865662	0.340431	0.391	0.101	1
Ipo9	0.00564128	0.340054	0.609	0.304	1
Dnajb4	0.00384868	0.339443	0.609	0.29	1
Prrc2a	0.0400267	0.338813	0.696	0.449	1
Stat6	0.0356013	0.338795	0.696	0.449	1
Zmpste24	0.0322011	0.338192	0.826	0.58	1
H2-DMa	0.000684547	0.337913	0.565	0.203	1
Surf4	0.00741815	0.337569	0.87	0.797	1
Rogdi	0.0554532	0.337347	0.696	0.522	1
Kif12	0.0111606	0.337154	0.957	0.696	1
AI413582	0.0182811	0.336837	0.696	0.478	1
Tcirg1	0.0049318	0.33658	0.609	0.348	1
Srsf7	0.20264	0.336526	0.696	0.623	1
Ttyh2	0.000116408	0.336406	0.565	0.159	1
Rpn2	0.00936211	0.336359	1	0.855	1
H13	0.0328049	0.336074	0.957	0.725	1
Rpl41	0.000653414	0.335822	1	1	1
Tmem120a	0.0429007	0.33547	0.739	0.667	1
Ctdsp2	0.0693191	0.335454	0.913	0.812	1
Ltbr	0.00939843	0.335401	0.783	0.478	1
Gatad2b	2.77161e-05	0.335173	0.435	0.072	0.894816
Irf3	0.0536612	0.335077	0.783	0.594	1
Tsc2	0.0406508	0.334847	0.696	0.522	1
Ubc	0.000269629	0.334718	1	1	1
Snta1	0.0215064	0.334611	0.696	0.435	1
Snrpa	0.00670714	0.334109	0.696	0.406	1
Ddx52	0.0276172	0.333958	0.522	0.261	1
Kars	0.00349722	0.333141	0.652	0.377	1
Dlgap4	0.107704	0.333037	0.652	0.565	1
Rpia	0.000170463	0.332822	0.522	0.159	1
Cdk4	0.0119823	0.332774	0.913	0.725	1
Tsr1	0.0131865	0.332381	0.478	0.275	1
Tnc	0.00534871	0.3322	0.478	0.203	1
Cdh16	0.00109796	0.331945	1	1	1
Ctsa	0.004903	0.331852	1	0.957	1
Slc35a3	0.0144567	0.331291	0.826	0.609	1
Slc44a4	0.00821982	0.331236	0.696	0.406	1
Zfp622	0.0048305	0.330929	0.696	0.406	1
Fosl2	0.0361095	0.330493	0.435	0.246	1
Aoc1	7.04214e-05	0.3304	0.391	0.058	1
Scnn1a	0.0121891	0.330273	0.696	0.406	1
Zkscan3	0.0501798	0.330146	0.565	0.362	1
Slc30a1	0.00984474	0.329998	0.696	0.449	1
Dcun1d4	0.0067049	0.329609	0.565	0.29	1
Ywhae	0.00230563	0.329529	1	0.971	1
Gnb1	0.054574	0.329479	0.957	0.855	1
Serpine1	0.000135898	0.329324	0.435	0.087	1
Zbtb7a	0.001523	0.328953	0.478	0.159	1
Dao	0.0270927	0.328886	1	0.87	1
Ccdc47	0.0661747	0.328787	0.783	0.594	1
Nelfb	0.0407631	0.328647	0.739	0.565	1
Neurl4	0.00720799	0.327976	0.696	0.522	1
Tnfrsf1a	0.0127059	0.327708	0.826	0.638	1
Rps28	0.00283933	0.327614	1	0.986	1
Prkar1a	0.0684821	0.327311	1	0.899	1
Sirpa	0.238032	0.327192	0.826	0.652	1
Man1b1	0.03378	0.327145	0.522	0.304	1
Deaf1	0.0838824	0.327096	0.522	0.362	1
Brip1os	0.0133587	0.326966	0.739	0.464	1
Crispld2	0.000491573	0.326717	0.565	0.188	1
Gpat4	0.00616495	0.326255	0.783	0.478	1
Scly	0.00113287	0.32599	0.826	0.493	1
Trmt2a	0.000534733	0.325953	0.522	0.159	1
Npepps	0.0380153	0.325812	0.609	0.42	1
Atp2c1	0.000809114	0.325797	0.783	0.406	1
Mrc2	0.02173	0.325219	0.565	0.333	1
Rbbp4	0.0506103	0.325175	0.739	0.652	1
Tapbp	0.0169292	0.325135	0.957	0.725	1
Crlf1	0.00196069	0.325087	0.261	0.043	1
Rap1b	0.0714964	0.324689	0.913	0.754	1
Lifr	0.00726284	0.32456	0.783	0.406	1
Vcl	0.00651865	0.324528	0.826	0.565	1
Dnajc11	0.0133307	0.324206	0.609	0.391	1
Ptbp1	0.0117852	0.323972	1	0.826	1
Mfhas1	0.000534315	0.323885	0.565	0.203	1
Cdkn1b	0.000445886	0.323745	0.478	0.13	1
Fam3c	0.0020855	0.323669	0.652	0.29	1
Gatd1	0.0352476	0.323606	0.522	0.29	1
Sdc1	0.0695708	0.323542	0.565	0.377	1
Sae1	0.00157551	0.323533	0.652	0.29	1
Ipo7	0.0303415	0.323325	0.565	0.377	1
Jund	0.0178526	0.323152	0.913	0.797	1
Agt	0.00211397	0.323024	0.652	0.304	1
Phldb1	0.00136612	0.322571	0.652	0.29	1
Zfand3	0.00750284	0.322542	0.783	0.551	1
Rpl31	0.00145762	0.322178	1	1	1
Tubb2b	0.00339568	0.321899	0.391	0.13	1
Htt	0.0132593	0.321692	0.478	0.232	1
P4ha1	0.000151904	0.321625	0.609	0.188	1
Map2k2	0.0155229	0.321295	0.913	0.841	1
Rce1	0.181419	0.321048	0.522	0.42	1
Osmr	0.0291975	0.320993	0.348	0.145	1
Lims1	0.100952	0.320896	0.522	0.464	1
Kras	0.0120692	0.320371	0.652	0.362	1
Rab3gap2	0.00366014	0.320151	0.522	0.232	1
Slc6a13	0.00858888	0.320098	0.739	0.536	1
Aff1	0.00721597	0.320095	0.739	0.391	1
Stard10	0.0115601	0.31968	1	0.899	1
Fam124a	0.0341512	0.319614	0.174	0.043	1
Emc1	0.0508591	0.319528	0.652	0.507	1
Acaa2	0.00223573	0.319419	0.957	0.942	1
Slc3a2	0.0181392	0.319411	1	0.913	1
Gramd1b	0.0081718	0.319352	0.652	0.333	1
Grina	0.0190552	0.319295	1	0.957	1
Slc30a9	0.0196304	0.318816	0.913	0.71	1
Sult1a1	0.0692803	0.318738	0.435	0.275	1
Irf2bpl	0.0189951	0.318393	0.696	0.464	1
Triobp	0.00358516	0.318335	0.652	0.29	1
Elk4	0.0247161	0.318289	0.565	0.377	1
Rplp1	0.00275676	0.317982	1	1	1
Lad1	0.0165939	0.317747	0.783	0.71	1
Pdcd4	0.00309636	0.317378	0.652	0.275	1
Ptp4a2	0.0321815	0.317019	0.783	0.58	1
Tmed9	0.0956028	0.317005	0.957	0.812	1
Polb	0.00661608	0.316619	0.739	0.435	1
Serpina3n	2.27967e-06	0.316207	0.304	0	0.0735991
Thap12	0.0638546	0.315954	0.435	0.304	1
Cdk10	0.0185322	0.315875	0.565	0.319	1
Cd47	0.0403609	0.315737	0.87	0.739	1
Gltp	0.00700781	0.315668	0.652	0.391	1
Tbcd	0.097436	0.31546	0.522	0.362	1
Zfp451	0.00480574	0.315428	0.478	0.203	1
Ppp1r37	0.00106684	0.315385	0.609	0.261	1
Lamc1	0.00594864	0.315292	0.696	0.377	1
Ptprs	0.0619234	0.315257	0.478	0.304	1
Csnk1a1	0.0210013	0.314735	0.913	0.768	1
2610507B11Rik	0.012216	0.314635	0.913	0.71	1
Ubqln1	0.0130374	0.314627	0.87	0.623	1
Flnb	0.00459215	0.31455	0.913	0.551	1
Pros1	0.0131392	0.31435	0.565	0.29	1
Tbcb	0.195276	0.314196	0.957	0.739	1
Slc40a1	0.00481005	0.314019	0.696	0.377	1
Crtap	0.00340657	0.31383	0.783	0.435	1
Pcna	0.0805793	0.313544	0.609	0.435	1
Men1	0.0264924	0.313067	0.478	0.275	1
Nceh1	0.183242	0.312935	0.783	0.667	1
Cand1	0.00396991	0.312917	0.826	0.464	1
Ppp4r2	0.00533788	0.312835	0.826	0.478	1
Mtg2	0.032143	0.31272	0.478	0.304	1
Acad12	0.216085	0.312509	0.609	0.522	1
Hoxd9	0.00533466	0.312329	0.783	0.478	1
Usp14	0.00455835	0.31232	0.652	0.333	1
Msl1	0.00169729	0.3123	0.783	0.435	1
Alcam	0.00819989	0.312135	0.609	0.333	1
Parp4	0.00902223	0.311737	0.522	0.217	1
Col16a1	0.00435372	0.311667	0.391	0.13	1
Bri3bp	0.0352524	0.311564	0.609	0.362	1
Edem1	0.039106	0.311506	0.609	0.478	1
Slc39a7	0.0327927	0.311419	0.826	0.638	1
Per2	0.000407985	0.311368	0.435	0.116	1
Mbd3	0.033678	0.311227	0.739	0.638	1
Vmp1	0.0113007	0.310972	0.87	0.754	1
Phf23	0.00256219	0.310792	0.609	0.275	1
Lpin2	0.00633456	0.31069	0.739	0.478	1
Slc5a11	0.0243609	0.310313	0.478	0.275	1
Sqstm1	0.0340839	0.310246	0.957	0.957	1
Ccdc22	0.00907175	0.310163	0.565	0.275	1
Tbrg1	0.023545	0.310157	0.783	0.551	1
Hgs	0.00308699	0.309793	0.652	0.319	1
Gtf2f1	0.00316967	0.309711	0.652	0.304	1
Pkhd1	0.00235596	0.309492	0.739	0.406	1
Cyp2j13	0.0331424	0.30944	1	0.826	1
Tmem19	0.128672	0.309134	0.826	0.71	1
B3gat3	0.0178967	0.308304	0.826	0.623	1
Erp29	0.892179	0.308166	0.87	0.826	1
Prxl2c	0.0153275	0.308145	0.826	0.522	1
Gnai2	0.0482238	0.308027	0.87	0.812	1
Ube2v1	0.0229827	0.307953	0.913	0.884	1
Ppp2ca	0.0310146	0.307558	0.957	0.855	1
Pgls	0.0234662	0.306904	0.913	0.855	1
Ei24	0.0511456	0.306701	0.87	0.739	1
Arsb	0.0795103	0.306601	0.826	0.667	1
Rab1a	0.0785981	0.306581	1	0.884	1
Jmjd6	0.0141154	0.306475	0.478	0.232	1
Sbf1	0.0184682	0.305994	0.609	0.362	1
Htra1	0.0340087	0.305817	0.957	0.884	1
Atp13a3	0.0123628	0.305375	0.739	0.565	1
Hspd1	0.0164617	0.305295	1	0.986	1
Fuca2	0.0199965	0.30528	1	0.957	1
Cnot9	0.000426357	0.30499	0.609	0.232	1
2410002F23Rik	0.0718973	0.304974	0.565	0.348	1
Cldn3	0.000853878	0.304897	0.348	0.072	1
Pmpca	0.0853422	0.304774	0.87	0.725	1
Kdm6b	0.0221616	0.304549	0.435	0.232	1
Aldh1a7	0.00860316	0.304543	0.478	0.188	1
Exoc3	0.0274045	0.304425	0.565	0.377	1
Tubg1	0.0287598	0.304367	0.435	0.217	1
Rpsa	0.000343939	0.303604	1	1	1
Ncln	0.0861589	0.303483	0.739	0.58	1
Tgm2	0.0146149	0.302909	0.957	0.841	1
Dlc1	0.0064954	0.301703	0.565	0.29	1
Dglucy	0.108373	0.3012	0.609	0.536	1
Tmed7	0.0175086	0.300991	0.87	0.667	1
Cotl1	0.0159302	0.300731	0.87	0.725	1
Trpv4	0.0722848	0.300723	0.783	0.667	1
Rbpj	0.00724626	0.300701	0.609	0.304	1
Angptl4	0.0377767	0.300347	0.609	0.464	1
Fars2	0.191714	0.300106	0.652	0.58	1
Ncaph2	0.00127638	0.300094	0.913	0.594	1
Tsc22d3	0.0299582	0.299958	0.826	0.681	1
Ugt2b37	0.0477879	0.299703	0.696	0.478	1
Serpina1d	0.277974	0.299261	0.304	0.217	1
Tbc1d20	0.245129	0.299167	0.565	0.464	1
Esam	0.211507	0.298898	0.565	0.464	1
Ap2a2	0.0122458	0.298823	0.957	0.841	1
Yipf2	0.148594	0.298771	0.391	0.29	1
Mef2d	0.00675481	0.298582	0.696	0.464	1
Cltc	0.030405	0.298524	0.913	0.913	1
Fblim1	0.0111973	0.298462	0.391	0.145	1
Ddost	0.0233195	0.298017	0.913	0.812	1
Fgf1	0.00531563	0.297861	0.913	0.667	1
Hmg20b	0.0218841	0.297772	0.783	0.551	1
Fxr2	0.0284445	0.297661	0.739	0.493	1
Pwwp2b	0.00209139	0.297229	0.391	0.116	1
Fbln7	0.0844151	0.296965	0.391	0.246	1
Pxdn	0.00724626	0.296945	0.609	0.304	1
Cyp4a10	0.0259741	0.2969	0.826	0.725	1
Xpo5	0.00364304	0.296874	0.696	0.333	1
Safb2	0.0361335	0.296752	0.609	0.362	1
Vsir	0.00120575	0.296709	0.435	0.13	1
Gss	0.0755816	0.296661	1	0.884	1
Ints3	0.00692045	0.296615	0.565	0.29	1
Afap1	0.0142342	0.296332	0.522	0.246	1
Phc2	0.0139018	0.296332	0.696	0.493	1
Col8a1	0.00146628	0.296015	0.348	0.087	1
Hnrnpa0	0.0228744	0.295963	0.87	0.667	1
Isyna1	0.00566181	0.295559	0.826	0.565	1
Cisd3	0.023146	0.295167	0.826	0.609	1
Serinc3	0.00369059	0.295069	1	0.986	1
Lamc2	0.0145916	0.294913	0.522	0.275	1
2900097C17Rik	0.0730853	0.294737	0.826	0.71	1
Mxra8	0.00598354	0.294729	0.783	0.507	1
Slc30a5	0.0197378	0.294584	0.739	0.449	1
Scarb2	0.078976	0.294419	0.652	0.522	1
Ttll4	0.0011932	0.294018	0.522	0.174	1
Brd3	0.00834955	0.293922	0.565	0.29	1
Adamts2	1.36417e-06	0.293873	0.435	0.029	0.0440422
Nebl	0.0204504	0.293643	0.435	0.203	1
Serinc2	0.0183908	0.293607	0.348	0.13	1
Ppp2r5c	0.084128	0.293569	0.609	0.478	1
Lman2l	0.00441209	0.293361	0.652	0.319	1
Slc20a1	0.00332248	0.293304	0.522	0.217	1
5031439G07Rik	0.0045699	0.293192	0.565	0.246	1
Wdr43	0.00075755	0.292909	0.522	0.159	1
Magt1	0.0144223	0.292902	0.652	0.406	1
Foxo3	0.0394902	0.292782	0.609	0.391	1
Cldn4	0.0351871	0.292698	0.435	0.217	1
Ifngr2	0.0804069	0.292319	0.391	0.246	1
Map1b	1.76913e-05	0.292206	0.435	0.058	0.571162
Pigt	0.0355746	0.292125	0.652	0.435	1
Msantd4	0.0571695	0.29212	0.478	0.319	1
Cfd	7.89506e-05	0.291766	0.217	0	1
Alg3	0.00020216	0.291626	0.435	0.101	1
Ddx3x	0.138924	0.291594	0.87	0.783	1
S100a10	0.0247481	0.290966	1	0.942	1
Ccl2	0.000186423	0.290835	0.391	0.072	1
Rpl37	0.000437081	0.290242	1	1	1
Mapt	0.00557495	0.290227	0.696	0.362	1
Nudc	0.0194827	0.290137	0.826	0.638	1
Fbrs	0.0239871	0.290128	0.565	0.348	1
Bicd2	0.00274551	0.290021	0.609	0.275	1
Lacc1	9.58892e-05	0.289901	0.304	0.029	1
Uqcrc1	0.00213774	0.289416	0.957	0.957	1
Psmb4	0.0658368	0.289394	1	0.942	1
Ckb	0.161188	0.289334	0.826	0.71	1
Sox9	2.59331e-05	0.289333	0.304	0.014	0.83725
Tspan33	0.132923	0.289322	0.696	0.594	1
Usp19	0.0136999	0.289052	0.826	0.58	1
Ash2l	0.00995129	0.289011	0.565	0.275	1
Unc45a	0.0285561	0.288654	0.565	0.319	1
Wdr1	0.0546143	0.288447	0.826	0.696	1
Cdc73	0.00300474	0.288376	0.565	0.261	1
Dcdc2a	0.00578294	0.288365	0.435	0.159	1
Srxn1	0.0922946	0.288318	0.739	0.536	1
Vac14	0.00293532	0.288089	0.478	0.217	1
Nqo1	0.0668363	0.287951	0.652	0.464	1
Zfp598	0.143601	0.287921	0.565	0.464	1
Zfp110	0.000566557	0.287801	0.609	0.217	1
Tmem33	0.00310515	0.287573	0.87	0.739	1
Slc27a4	0.00140053	0.287515	0.609	0.275	1
Rhot2	0.0263379	0.286923	0.739	0.507	1
Hdgf	0.385595	0.286806	0.739	0.696	1
Fkbp10	0.00209139	0.286682	0.391	0.116	1
Wrb	0.0217063	0.286675	0.696	0.42	1
Anxa6	0.0358906	0.286585	0.783	0.536	1
mt-Nd4l	0.00854056	0.28651	0.609	0.29	1
B4galt3	0.0391306	0.28604	0.652	0.449	1
Bud31	0.0540192	0.286017	0.826	0.725	1
Tmem173	0.000127729	0.286	0.304	0.029	1
Med14	0.012022	0.285953	0.565	0.29	1
Tap1	0.00203903	0.285736	0.522	0.188	1
Hnrnpa1	0.0493958	0.2852	0.826	0.71	1
Fus	0.0300161	0.285183	0.783	0.623	1
Afdn	0.00872344	0.285046	0.783	0.435	1
Fbn1	0.0135316	0.284901	0.565	0.29	1
Cox6b2	0.0836689	0.28489	0.348	0.203	1
Cggbp1	0.00960318	0.284889	0.652	0.362	1
2200002D01Rik	0.142911	0.28479	0.609	0.435	1
Slc22a1	0.0607	0.284489	0.957	0.942	1
Smpd1	0.0708454	0.284154	0.783	0.667	1
Trim25	0.030559	0.284057	0.696	0.507	1
Irf2bp2	0.0646596	0.284043	0.87	0.725	1
Far1	0.0626952	0.283926	0.783	0.667	1
Znrf1	0.0219395	0.283619	0.565	0.304	1
Kcnj10	0.0244781	0.283389	0.522	0.275	1
Sash1	0.168944	0.28334	0.348	0.217	1
Arid5a	0.000365793	0.283088	0.391	0.072	1
Stx5a	0.026979	0.282431	0.783	0.522	1
Rcc2	0.0253334	0.282274	0.478	0.246	1
Tra2b	0.0859394	0.282146	0.783	0.594	1
Nid1	0.00798652	0.282074	0.696	0.406	1
Atp9b	0.00149901	0.281734	0.696	0.319	1
Inafm2	0.0104614	0.28172	0.522	0.275	1
Lrp6	0.106531	0.281689	0.739	0.58	1
Amotl1	0.00814724	0.281589	0.435	0.174	1
Stub1	0.0314222	0.281554	0.913	0.797	1
Fam20a	0.0125519	0.281242	0.261	0.072	1
Tnpo1	0.128203	0.281078	0.696	0.594	1
Fam107a	0.0368771	0.280999	0.391	0.203	1
Plekha1	0.0327463	0.280888	0.565	0.304	1
Man1c1	0.0105441	0.280828	0.348	0.13	1
Pigr	0.0360239	0.280745	0.696	0.507	1
Lrrn1	0.195259	0.280729	0.217	0.116	1
Acot8	0.0222809	0.280656	0.739	0.493	1
Pkp2	0.00297963	0.280642	0.522	0.217	1
Abcb6	0.00895537	0.280347	0.565	0.261	1
Dnttip1	0.00585888	0.280002	0.609	0.333	1
G6pc3	0.0130275	0.27994	0.826	0.536	1
Aftph	0.0217429	0.279873	0.826	0.565	1
Coro1a	0.015804	0.279873	0.478	0.246	1
Dpp3	0.0333348	0.279864	0.696	0.493	1
G3bp1	0.101868	0.279423	0.913	0.696	1
Cd151	0.0183952	0.279341	0.913	0.826	1
Cers2	0.0727211	0.279148	0.957	0.783	1
1700037C18Rik	0.0164723	0.279079	0.478	0.232	1
Atp6v0d1	0.0405878	0.278912	0.957	0.783	1
Smarcd2	0.00632381	0.278584	0.609	0.319	1
Selenop	0.0042581	0.27857	1	1	1
Atad3a	0.0371673	0.278467	0.739	0.464	1
Srprb	0.07685	0.278313	0.522	0.362	1
Rhbdl1	0.00146628	0.278116	0.348	0.087	1
Plbd1	0.320912	0.278087	0.304	0.246	1
Slc9a3r1	0.0692187	0.278065	0.957	0.957	1
Mob1b	0.0391902	0.277619	0.696	0.551	1
Zdhhc24	0.000267651	0.277611	0.391	0.087	1
Sh3bp1	0.00669149	0.277555	0.261	0.058	1
Ankrd13a	0.013157	0.27732	0.696	0.42	1
Smad3	0.110986	0.277276	0.522	0.42	1
Usp39	0.0856946	0.277183	0.478	0.333	1
Nr1d1	0.01146	0.277047	0.87	0.609	1
Arpc4	0.0182232	0.276914	0.957	0.725	1
Sipa1l2	0.00113534	0.276693	0.478	0.159	1
Tnks2	0.0593469	0.276665	0.696	0.536	1
Cyp4a12b	0.000428556	0.276412	0.435	0.116	1
Serbp1	0.0172385	0.276392	0.957	0.884	1
Tes	0.0064954	0.276371	0.565	0.29	1
Sec61a1	0.0885075	0.276273	0.826	0.696	1
Clk2	0.0458699	0.276009	0.522	0.304	1
Flvcr1	0.00600377	0.27593	0.435	0.159	1
Nrd1	0.0979261	0.275918	0.87	0.594	1
Thra	0.033148	0.275899	0.652	0.449	1
Gm43305	0.133849	0.275884	0.522	0.406	1
Rxra	0.0741738	0.275883	0.739	0.565	1
Chp1	0.112712	0.275744	0.913	0.739	1
Wdr5	0.0064831	0.275663	0.652	0.377	1
Tpm3	0.353932	0.27566	0.87	0.71	1
Ubap2l	0.00884826	0.275471	0.783	0.551	1
Cxcl1	0.000122853	0.275078	0.348	0.043	1
Gpbp1	0.0302755	0.275051	0.609	0.377	1
Clec2d	0.00249071	0.274465	0.478	0.188	1
Anapc1	0.0398677	0.274367	0.609	0.42	1
Birc5	4.38109e-06	0.274361	0.391	0.029	0.141443
Cck	2.02722e-05	0.274127	0.304	0.014	0.65449
Cdkn1c	0.22102	0.274009	0.826	0.667	1
Sertad2	0.123165	0.273472	0.348	0.217	1
Hmox1	0.109408	0.273313	0.478	0.348	1
Rbmxl1	0.103311	0.273087	0.435	0.29	1
Slc25a10	0.0645331	0.273074	1	0.986	1
Syncrip	0.0443023	0.273068	0.696	0.464	1
Retreg3	0.0103957	0.273044	0.609	0.333	1
1810013L24Rik	0.0188388	0.273015	0.696	0.391	1
Pitpnb	0.0670469	0.272681	0.609	0.391	1
Recql5	0.0016234	0.272671	0.522	0.246	1
Sort1	0.0144319	0.272618	0.652	0.348	1
Cuedc2	0.107965	0.272575	0.783	0.681	1
Polr1b	0.00536313	0.272429	0.435	0.159	1
Adra2b	0.159272	0.272308	0.609	0.58	1
Noct	0.0103812	0.272239	0.522	0.232	1
Sh3bgrl3	0.0360176	0.272131	0.957	0.928	1
Dcbld1	0.0201241	0.272047	0.348	0.145	1
Adcy1	0.0290107	0.27194	0.391	0.174	1
Ralb	0.0030828	0.271893	0.826	0.435	1
C1ra	0.0615688	0.271871	0.522	0.333	1
Abcg1	0.000293107	0.271838	0.391	0.072	1
Ncbp1	0.0968389	0.271808	0.478	0.29	1
Ecsit	0.0291028	0.271807	0.783	0.536	1
Extl3	0.0195017	0.271586	0.609	0.377	1
Cyb561d2	0.0259026	0.271366	0.696	0.42	1
Anxa11	0.151479	0.271246	0.783	0.623	1
Glg1	0.0323127	0.271086	0.435	0.246	1
Bst2	0.0439845	0.270896	0.739	0.551	1
Shisa5	0.120535	0.270801	0.826	0.739	1
Psmd4	0.0237367	0.270671	0.957	0.768	1
Unc119	0.139622	0.270651	0.348	0.232	1
Itga9	0.00526174	0.270562	0.435	0.174	1
Ap3d1	0.0607023	0.27051	0.826	0.609	1
Zdhhc9	0.0196708	0.270481	0.522	0.261	1
Spire1	0.0207025	0.270373	0.435	0.217	1
Igf2r	0.0484954	0.270153	0.696	0.464	1
Hacd3	0.0992724	0.269808	0.609	0.406	1
Hivep1	0.00552978	0.269771	0.565	0.261	1
Ndufaf4	0.0709587	0.269489	0.609	0.435	1
Ids	0.0608133	0.269347	0.565	0.377	1
Pycr2	0.137949	0.268235	0.391	0.275	1
2023-09-11	0.0171275	0.268036	0.783	0.464	1
Reep6	0.0241761	0.267535	0.478	0.261	1
Smchd1	0.010271	0.267354	0.609	0.319	1
Gm2000	0.0462526	0.267047	0.348	0.174	1
Arap1	0.0349324	0.266694	0.522	0.319	1
Pprc1	0.0159117	0.266674	0.348	0.13	1
Insr	0.0240635	0.266648	0.609	0.377	1
Wrn	0.0529506	0.266611	0.261	0.101	1
Mief1	0.00426639	0.266528	0.522	0.217	1
Wdr48	0.00465621	0.266446	0.609	0.304	1
Lrrc58	0.0953143	0.26612	0.87	0.812	1
Slc29a1	0.241731	0.266116	0.522	0.507	1
C2	0.02284	0.266075	0.696	0.507	1
Acp5	0.0264572	0.2659	0.783	0.478	1
Slc52a2	0.0424924	0.265821	0.565	0.333	1
Myo18a	0.10818	0.265756	0.783	0.594	1
Fam234a	0.0100405	0.265534	0.826	0.609	1
Ltbp4	0.0340093	0.265242	0.826	0.623	1
Ppp1r16b	0.0500757	0.265221	0.696	0.551	1
9530068E07Rik	0.0328534	0.264928	0.957	0.87	1
Xpnpep1	0.0468223	0.264758	0.957	0.667	1
Isoc1	0.0137241	0.264568	0.783	0.609	1
Vapb	0.0201655	0.264416	0.826	0.652	1
Cyp1b1	0.0113118	0.264343	0.739	0.522	1
Ubd	2.42592e-05	0.264059	0.391	0.043	0.783209
Stk19	0.142911	0.263732	0.609	0.435	1
Mob4	0.0380417	0.263624	0.696	0.478	1
Arhgef12	0.0603685	0.263574	0.783	0.652	1
Slc25a38	0.0212731	0.263547	0.522	0.275	1
Trim7	0.164115	0.263286	0.696	0.594	1
Fam174b	0.00203903	0.263271	0.522	0.188	1
Cyth3	0.0165794	0.2631	0.565	0.29	1
Smoc2	2.78011e-05	0.262837	0.391	0.043	0.897558
Gclc	0.0911197	0.262637	0.696	0.623	1
Fasn	0.021324	0.262603	0.696	0.406	1
Igfbp2	0.00026863	0.262482	0.348	0.058	1
Notch3	0.185319	0.262415	0.304	0.188	1
Col27a1	0.0151547	0.262319	0.391	0.174	1
Gps1	0.070927	0.262191	0.783	0.725	1
Kat6a	0.0191681	0.262074	0.478	0.232	1
2023-03-08	0.0127691	0.262013	0.87	0.71	1
Mroh1	0.0396925	0.261844	0.652	0.507	1
Dgkz	0.567625	0.261669	0.304	0.29	1
Acot1	0.0519395	0.261462	0.739	0.565	1
Notch2	0.189233	0.261426	0.304	0.174	1
Gne	0.0440226	0.261397	0.478	0.29	1
AU020206	0.00443127	0.261265	0.348	0.101	1
Aen	0.0302755	0.261232	0.609	0.377	1
Cct5	0.0543557	0.261111	0.913	0.826	1
Fcgr2b	0.011038	0.260863	0.739	0.449	1
Ell2	0.116468	0.26081	0.522	0.377	1
Ccdc124	0.0453331	0.260694	0.826	0.71	1
Ifi27l2a	0.0914317	0.260578	0.783	0.551	1
Mapre1	0.0502788	0.260574	0.783	0.551	1
Polr2a	0.0227014	0.260444	0.826	0.536	1
Pom121	0.0294272	0.26036	0.478	0.261	1
Gstt1	0.0415585	0.260243	1	0.942	1
Larp4b	0.00922709	0.259971	0.87	0.565	1
Zdhhc14	0.00270059	0.259958	0.348	0.101	1
Rpl37a	0.0271631	0.259957	1	0.971	1
Znrd1	0.0281162	0.25991	0.609	0.348	1
Cxcl10	0.0569845	0.259637	0.391	0.217	1
Wdr6	0.062206	0.259583	0.565	0.377	1
Lima1	0.00706088	0.259524	0.87	0.594	1
Por	0.0536433	0.259403	1	0.942	1
Rrp8	0.0181235	0.259373	0.348	0.145	1
Rspry1	0.0142342	0.259348	0.522	0.246	1
Mme	0.437606	0.259247	0.652	0.565	1
Lpgat1	0.0568611	0.25918	0.783	0.507	1
Ankrd1	0.00090074	0.259155	0.348	0.072	1
Tfeb	0.00176763	0.259136	0.565	0.203	1
St6galnac2	0.0622557	0.258915	0.913	0.768	1
Srsf9	0.0537644	0.258822	0.652	0.464	1
Ccdc80	0.00417871	0.258804	0.391	0.13	1
Ptges2	0.0870855	0.258591	0.609	0.464	1
Mdm4	0.0480176	0.258551	0.609	0.377	1
Gnb2	0.0212313	0.258351	0.957	0.986	1
Sfxn1	0.12244	0.258081	1	0.797	1
1700017B05Rik	0.00760661	0.258064	0.391	0.13	1
Hs2st1	0.00210455	0.257916	0.565	0.232	1
Ildr2	0.0155059	0.257881	0.826	0.493	1
Etv5	0.143055	0.257816	0.391	0.246	1
Tmem127	0.0988498	0.257768	0.609	0.478	1
Nans	0.00585334	0.256981	0.478	0.188	1
Evi2a	0.000594662	0.256903	0.217	0.014	1
Ythdf3	0.0872191	0.256361	0.652	0.478	1
Wdr89	0.108471	0.256243	0.565	0.362	1
Tdrd3	0.00274307	0.256106	0.652	0.29	1
Nup93	0.0447784	0.255309	0.304	0.13	1
Cpped1	0.0732792	0.255218	0.565	0.42	1
Lsp1	0.0375965	0.255218	0.478	0.261	1
Ndufa3	0.0406726	0.255177	1	1	1
Appl1	0.359603	0.255045	0.304	0.217	1
Cacul1	0.0360239	0.25502	0.696	0.507	1
Src	0.0328474	0.254828	0.478	0.261	1
Echdc2	0.0684139	0.254697	0.913	0.899	1
Plcb1	0.0035082	0.254662	0.435	0.159	1
Kdelr1	0.13182	0.254628	0.87	0.783	1
Stat5a	0.0146527	0.254576	0.478	0.217	1
Paqr7	0.0491966	0.254344	0.696	0.58	1
Arhgef2	0.0258957	0.253885	0.522	0.304	1
Serpinf1	0.0103324	0.253736	0.217	0.043	1
Krr1	0.00426639	0.253509	0.522	0.217	1
Pltp	0.00701531	0.25315	0.348	0.116	1
Rnf169	0.125623	0.25264	0.435	0.29	1
Faap20	0.0192518	0.252607	0.826	0.522	1
Myo1c	0.0180244	0.252602	0.87	0.725	1
Wdr4	0.08022	0.252332	0.391	0.232	1
Ppid	0.0232194	0.25218	0.565	0.29	1
Tsn	0.0603225	0.252116	0.739	0.594	1
Trim56	0.0183044	0.251976	0.435	0.217	1
Itga1	0.131248	0.251951	0.826	0.652	1
Cnpy3	0.241591	0.251775	0.478	0.391	1
Asah1	0.122799	0.251701	0.652	0.565	1
Sh3d19	0.0457245	0.251615	0.565	0.333	1
Ccl8	0.0376124	0.251517	0.174	0.043	1
Arl4c	0.000447549	0.25149	0.565	0.174	1
Rbm42	0.0844991	0.251402	0.652	0.58	1
Zmynd8	0.012578	0.250998	0.696	0.391	1
Ccna2	0.00262401	0.250749	0.261	0.043	1
Cd44	0.000285178	0.250588	0.348	0.058	1
Afg3l1	0.0746413	0.250568	0.783	0.609	1
Uba52	0.016863	0.250425	0.957	0.942	1
Rnaset2b	0.237781	0.250237	0.652	0.522	1
Poglut1	0.181419	0.250151	0.565	0.406	1
Prmt5	0.0843036	0.250087	0.565	0.362	1
Mib2	0.0838177	-0.250681	0.217	0.391	1
Gm45051	0.0191107	-0.251065	0.13	0.435	1
Akr1c14	0.106489	-0.251568	0.348	0.449	1
Ube2d1	0.0597327	-0.251784	0.13	0.348	1
Aifm1	0.0878447	-0.252317	0.652	0.797	1
Fez2	0.0641548	-0.25244	0.435	0.594	1
Slc7a9	0.126178	-0.252553	0.87	0.899	1
Gimap6	0.139477	-0.252772	0.391	0.551	1
Selenbp2	0.0170004	-0.252791	0.043	0.275	1
Mrpl50	0.0859787	-0.252878	0.652	0.725	1
Mrpl57	0.117307	-0.253	0.87	0.87	1
Bmi1	0.0387474	-0.253095	0.261	0.493	1
Mrpl21	0.208066	-0.253245	0.783	0.797	1
Kbtbd11	0.0876096	-0.253346	0.217	0.42	1
Tprgl	0.0824098	-0.25346	0.783	0.928	1
Rps15a	0.02098	-0.253886	1	1	1
Idh3b	0.145238	-0.25399	0.913	0.928	1
B9d1	0.140378	-0.254003	0.304	0.435	1
Alg14	0.100084	-0.254018	0.261	0.435	1
Nol7	0.0938189	-0.254247	0.87	0.841	1
Kcmf1	0.0895099	-0.254482	0.522	0.667	1
Senp6	0.167946	-0.255099	0.522	0.58	1
Wt1	0.21994	-0.255431	0.609	0.754	1
Rbbp9	0.315008	-0.255549	0.478	0.565	1
Ntan1	0.0932711	-0.256344	0.348	0.464	1
Sem1	0.0340915	-0.256542	1	0.986	1
Pde1a	0.178207	-0.256819	0.348	0.478	1
Zbtb8os	0.0850064	-0.257135	0.565	0.725	1
Nosip	0.106605	-0.257419	0.304	0.478	1
D730003I15Rik	0.0472978	-0.257475	0.13	0.348	1
Msra	0.0493158	-0.257483	0.913	0.957	1
Rbis	0.12464	-0.25751	0.739	0.884	1
Adprh	0.0381463	-0.257946	0.13	0.348	1
Tdrp	0.0638546	-0.257987	0.217	0.377	1
Pomp	0.139183	-0.258042	0.913	0.971	1
Gm32461	0.12851	-0.258109	0.478	0.638	1
Acap2	0.0361803	-0.258173	0.174	0.406	1
Selenbp1	0.0372585	-0.258495	1	0.986	1
Tst	0.2341	-0.258748	0.435	0.536	1
Ndufb10	0.0607198	-0.258873	1	1	1
Scnn1g	0.284075	-0.259843	0.261	0.362	1
Mtln	0.0775631	-0.259858	0.739	0.739	1
Pkig	0.0198247	-0.26035	0.783	0.884	1
Hddc3	0.00890263	-0.260501	0.043	0.304	1
Zfand1	0.0141638	-0.26162	0.217	0.478	1
Fam135a	0.0117576	-0.261722	0.043	0.304	1
Zcrb1	0.0122942	-0.261789	0.565	0.841	1
Lonp2	0.158205	-0.261924	0.522	0.667	1
Borcs7	0.0896509	-0.262533	0.174	0.319	1
Blvra	0.082827	-0.262667	0.565	0.71	1
Atp6v0d2	0.213628	-0.263306	0.174	0.29	1
Mettl7a1	0.0651771	-0.263463	0.957	0.957	1
Aadat	0.152699	-0.263601	0.652	0.754	1
Tmem179b	0.0609711	-0.263997	0.522	0.652	1
Tcp11l2	0.04367	-0.264319	0.13	0.348	1
Cdc14a	0.0685872	-0.264554	0.174	0.348	1
Clic3	0.162249	-0.264583	0.565	0.696	1
Snhg20	0.076392	-0.265043	0.522	0.667	1
Tasor	0.0156585	-0.265115	0.174	0.449	1
Polr2k	0.0801427	-0.265178	0.913	0.913	1
Letmd1	0.0585192	-0.265307	0.391	0.565	1
Upb1	0.0388753	-0.265465	0.696	0.783	1
Hipk3	0.18986	-0.265696	0.565	0.667	1
Tceanc2	0.0425777	-0.26608	0.087	0.304	1
Rbks	0.0782768	-0.266245	0.217	0.391	1
Fnip2	0.0732182	-0.26685	0.217	0.42	1
Lyrm1	0.00939283	-0.266883	0	0.246	1
Sap18	0.143733	-0.267087	0.565	0.652	1
Dpep1	0.143829	-0.267319	0.913	0.884	1
Impact	0.253483	-0.267345	0.261	0.348	1
Bcl7b	0.0344545	-0.267407	0.478	0.725	1
Cpne3	0.0578853	-0.267492	0.348	0.58	1
Rer1	0.0482519	-0.267804	0.913	0.928	1
Atraid	0.00988894	-0.267827	0.913	0.913	1
Emc7	0.112211	-0.26835	0.87	0.884	1
Slc2a5	0.082827	-0.268594	0.565	0.71	1
Fmo2	0.13411	-0.268869	0.913	0.87	1
Psmd14	0.168712	-0.269116	0.565	0.623	1
Eif3k	0.0123303	-0.26912	0.87	0.957	1
Vdac2	0.0594871	-0.26938	0.913	0.986	1
Cdk8	0.0773778	-0.269503	0.261	0.42	1
Unc50	0.167548	-0.269543	0.522	0.623	1
Itga8	0.134413	-0.269564	0.435	0.536	1
Sat2	0.0189786	-0.269783	0.13	0.406	1
1700123O20Rik	0.020756	-0.270212	0.478	0.71	1
Fbxo36	0.0331681	-0.270265	0.217	0.478	1
Azgp1	0.0583564	-0.270935	0.435	0.652	1
Defb29	0.0252907	-0.271034	0.913	0.913	1
C1qbp	0.0845884	-0.271758	0.739	0.899	1
Hao2	0.0440504	-0.272138	0.783	0.884	1
Eif1	0.00646675	-0.272384	1	1	1
Lsm3	0.0561725	-0.272797	0.174	0.348	1
Rnf5	0.0437334	-0.272837	0.696	0.812	1
Nme2	0.00390878	-0.27302	1	1	1
Myrf	0.0372365	-0.273765	0.043	0.246	1
Sult1c2	0.0954389	-0.274056	0.696	0.681	1
Dio1	0.0113611	-0.274719	0.043	0.304	1
Fam13a	0.0461782	-0.274808	0.261	0.464	1
Slc25a5	0.00402222	-0.275325	1	1	1
Eif1ad	0.114746	-0.275405	0.435	0.594	1
Ube2e3	0.103005	-0.275412	0.652	0.754	1
Gm10804	0.139499	-0.27543	0.478	0.594	1
Sord	0.0297735	-0.275501	1	1	1
Dab2	0.120907	-0.275809	0.913	0.971	1
Bdh2	0.0415507	-0.275836	1	0.928	1
Tmem38b	0.0347682	-0.27602	0.348	0.565	1
Mylip	0.16989	-0.276081	0.391	0.507	1
Pigyl	0.0583578	-0.277185	0.696	0.783	1
Trappc4	0.0342756	-0.277633	0.478	0.638	1
Chmp2a	0.0785048	-0.278241	0.913	0.884	1
Zbtb11os1	0.021492	-0.278249	0.043	0.275	1
Yes1	0.063351	-0.278529	0.13	0.304	1
Psmb1	0.0699011	-0.278603	0.913	0.957	1
Rab5if	0.0442795	-0.278928	0.913	0.913	1
Iqsec2	0.0458904	-0.278933	0.304	0.522	1
Eif3m	0.0966222	-0.279297	0.739	0.899	1
Gpt2	0.0783417	-0.279382	0.391	0.58	1
Rtl8b	0.00762597	-0.2796	0.043	0.319	1
Emc4	0.0966166	-0.279651	0.739	0.768	1
Nbr1	0.0765354	-0.280023	0.739	0.87	1
Zcchc17	0.0390044	-0.280306	0.261	0.449	1
Eci2	0.0858595	-0.280559	0.609	0.797	1
Gabarapl1	0.0368487	-0.280893	0.957	0.986	1
Dpp4	0.119365	-0.281588	0.565	0.725	1
Gmpr	0.068946	-0.281656	0.478	0.696	1
Umod	0.645613	-0.282026	1	1	1
Pfdn6	0.214516	-0.282731	0.609	0.681	1
Anapc16	0.0391531	-0.283588	0.522	0.754	1
Fbxl5	0.0826494	-0.283686	0.478	0.609	1
Immp1l	0.0439956	-0.283833	0.391	0.623	1
Echdc3	0.0105065	-0.284051	0.217	0.536	1
Mpdu1	0.0738425	-0.284111	0.652	0.739	1
Adgrl2	0.0618824	-0.284269	0.174	0.377	1
Polr2m	0.18439	-0.284331	0.87	0.855	1
Ncoa7	0.167395	-0.284475	0.435	0.551	1
Slc16a7	0.518998	-0.285317	0.652	0.652	1
Arl1	0.0829728	-0.285339	0.783	0.884	1
Smim5	0.264638	-0.285732	0.348	0.435	1
Commd2	0.124687	-0.28616	0.304	0.435	1
Nudt3	0.128354	-0.28629	0.348	0.536	1
Pank2	0.0431726	-0.286663	0.304	0.478	1
Pdcd6	0.0378183	-0.286775	0.87	0.855	1
Mtor	0.104126	-0.287034	0.739	0.768	1
Snhg4	0.090082	-0.287487	0.391	0.522	1
Cd302	0.0858595	-0.287551	0.609	0.797	1
Rbbp6	0.0572284	-0.287717	0.522	0.667	1
Hopx	0.0357665	-0.287734	0.174	0.391	1
Fcf1	0.025683	-0.288004	0.348	0.58	1
Etfrf1	0.0450612	-0.288145	0.435	0.667	1
Rpap3	0.0330308	-0.288947	0.174	0.391	1
Klf15	0.135879	-0.288993	0.609	0.696	1
Sectm1b	0.183597	-0.28941	0.348	0.464	1
Gm15318	0.0707689	-0.28981	0.13	0.319	1
Klf2	0.709711	-0.290061	0.826	0.739	1
B230118H07Rik	0.117195	-0.290425	0.478	0.609	1
2310001H17Rik	0.0263178	-0.290966	0.13	0.377	1
Rheb	0.0702192	-0.291253	0.739	0.739	1
Mrps18b	0.0836462	-0.291289	0.435	0.58	1
Cnbp	0.0125002	-0.291314	1	1	1
Mettl5	0.0170607	-0.291726	0.13	0.435	1
Gemin7	0.0268318	-0.291832	0.391	0.638	1
Sdhaf1	0.0557706	-0.291983	0.652	0.754	1
Pop4	0.0846245	-0.292192	0.304	0.464	1
Fam107b	0.0388753	-0.292355	0.696	0.783	1
H3f3b	0.020484	-0.292417	1	1	1
Zmynd10	0.126001	-0.292806	0.87	0.87	1
Tinag	0.0675095	-0.292924	0.739	0.826	1
Aass	0.0726912	-0.293502	0.87	0.942	1
Tmem50a	0.139711	-0.29421	0.87	0.841	1
Mrps30	0.022893	-0.294561	0.174	0.406	1
Psmb3	0.0156544	-0.29473	0.826	0.971	1
Slc43a2	0.128602	-0.295141	0.826	0.812	1
Rpl32	0.000849078	-0.29524	1	1	1
Fitm1	0.0566304	-0.295318	0.565	0.768	1
Car15	0.638683	-0.295413	0.87	0.855	1
Bet1	0.00434165	-0.295611	0.304	0.638	1
Xpa	0.0235866	-0.296372	0.13	0.348	1
Pcf11	0.0272381	-0.296375	0.217	0.42	1
Etnk1	0.175594	-0.296769	0.783	0.884	1
Dnajc4	0.0527327	-0.296941	0.348	0.536	1
Banf1	0.0454751	-0.297056	0.652	0.855	1
Akip1	0.0882595	-0.29768	0.391	0.522	1
Tpd52l2	0.0819014	-0.298698	0.739	0.725	1
Serinc1	0.0669516	-0.299484	0.783	0.913	1
Mep1b	0.111581	-0.299676	0.217	0.362	1
Cops8	0.144496	-0.300087	0.348	0.464	1
Slc25a3	0.0112843	-0.300243	1	1	1
Atp5l	0.00113337	-0.300283	1	1	1
Vamp4	0.0199424	-0.300347	0.261	0.522	1
Tef	0.0782755	-0.300465	0.826	0.87	1
Fut8	0.0419558	-0.300587	0.304	0.551	1
Dctpp1	0.0264652	-0.300779	0.565	0.754	1
Mrpl32	0.0119172	-0.301735	0.478	0.739	1
Bid	0.0495318	-0.301907	0.478	0.623	1
Tmem213	0.216674	-0.301986	0.957	0.942	1
Rpe	0.0199191	-0.302295	0.174	0.435	1
Cth	0.0607023	-0.302299	0.565	0.696	1
Ier2	0.347477	-0.304045	0.435	0.507	1
Isoc2b	0.0241916	-0.304562	0.217	0.449	1
Hif1a	0.0260209	-0.305337	0.348	0.638	1
Jarid2	0.00425953	-0.305514	0.13	0.435	1
Exosc7	0.0356075	-0.305553	0.435	0.623	1
Selenow	0.0103075	-0.305639	0.957	0.986	1
2310009A05Rik	0.0499321	-0.305719	0.652	0.696	1
Iqcg	0.0327181	-0.305748	0.261	0.478	1
Mkrn1	0.0522095	-0.306002	0.696	0.841	1
Coq7	0.041316	-0.30634	0.609	0.768	1
Alkbh6	0.0128076	-0.306494	0.174	0.449	1
Ciao2a	0.104895	-0.306535	0.609	0.71	1
Rps16	0.00020321	-0.306649	1	1	1
Mrps6	0.154233	-0.307179	1	0.942	1
Coa6	0.0726747	-0.30738	0.478	0.667	1
Ndufaf8	0.178933	-0.307837	0.783	0.812	1
Pfdn4	0.0598938	-0.307862	0.348	0.609	1
Glrx5	0.0339398	-0.308133	0.87	0.884	1
Dpm1	0.0614153	-0.308345	0.609	0.725	1
2300009A05Rik	0.0269485	-0.30841	0.826	0.87	1
Erg28	0.0388381	-0.309052	0.435	0.609	1
Mrpl43	0.0722294	-0.309294	0.652	0.797	1
Hpn	0.0259322	-0.309454	0.87	1	1
Eif1b	0.0449369	-0.309503	0.609	0.696	1
Ppdpf	0.126001	-0.309862	0.87	0.87	1
Mrps18a	0.154832	-0.310403	0.783	0.87	1
Lmo7	0.0733842	-0.311585	0.478	0.638	1
Gstt2	0.0433951	-0.311763	0.87	0.986	1
S100g	0.391659	-0.312254	1	1	1
Fbxo3	0.0385005	-0.312477	0.522	0.725	1
Upp2	0.0402528	-0.312723	0.174	0.377	1
Mcrip2	0.0149009	-0.313167	0.913	0.957	1
Sugct	0.086817	-0.313937	0.696	0.739	1
Hax1	0.0620515	-0.313971	0.565	0.739	1
1110038F14Rik	0.0372354	-0.314149	0.304	0.536	1
Trap1	0.052394	-0.315227	0.913	0.884	1
Rpl18a	0.00141288	-0.315239	1	1	1
Ndfip1	0.00991287	-0.315424	1	0.986	1
Stard4	0.0137354	-0.315765	0.174	0.464	1
Serf2	0.00192323	-0.316362	1	1	1
Hnrnpa2b1	0.0462879	-0.316609	1	0.971	1
Txndc17	0.0164617	-0.316685	1	1	1
Tprkb	0.0223958	-0.316944	0.565	0.797	1
Tmem185a	0.0122622	-0.317416	0.261	0.507	1
Fn3k	0.00907175	-0.317469	0.13	0.42	1
Apip	0.0360284	-0.317869	0.217	0.435	1
Hspe1	0.00301129	-0.318158	1	1	1
Dynlrb1	0.0424489	-0.318318	0.913	0.942	1
Chchd7	0.0291519	-0.31835	0.783	0.87	1
Manbal	0.0808291	-0.318361	0.435	0.609	1
Bcat2	0.164696	-0.319499	0.478	0.638	1
Nadk2	0.0169752	-0.319747	0.348	0.681	1
Appl2	0.0503175	-0.320198	0.304	0.522	1
Oat	0.00437766	-0.320476	0.913	0.957	1
Bend5	0.00844677	-0.320764	0.174	0.449	1
Oxgr1	0.0425777	-0.321099	0.087	0.304	1
Gpx6	0.215937	-0.321164	0.348	0.478	1
Sec11c	0.037577	-0.321222	0.652	0.739	1
Rps14	0.0104425	-0.321709	1	1	1
Rpl28	0.00124626	-0.321742	1	1	1
Ak3	0.0604239	-0.322248	0.696	0.797	1
Aurkaip1	0.0380259	-0.322703	0.913	0.913	1
Acsm3	0.141186	-0.322932	0.826	0.884	1
Dctn3	0.030405	-0.323121	0.826	0.942	1
2023-03-02	0.0129848	-0.323381	0.957	0.986	1
Cnn3	0.0754283	-0.324409	0.87	0.884	1
Fam92a	0.086443	-0.324664	0.261	0.42	1
Nipsnap1	0.0375844	-0.324761	0.739	0.855	1
Tnfaip8	0.00698997	-0.326755	0.87	0.913	1
Stoml2	0.0361362	-0.326963	0.565	0.841	1
Lhx1os	0.0276716	-0.327945	0.304	0.522	1
Aldob	0.000320955	-0.329317	1	1	1
Polr3h	0.0749038	-0.329332	0.217	0.42	1
Rps20	9.80645e-05	-0.329391	1	1	1
Timm10	0.164696	-0.329584	0.522	0.623	1
Mmut	0.0300246	-0.329755	0.739	0.855	1
Atp5f1	0.00186546	-0.329844	1	1	1
Acy3	0.0348608	-0.330017	1	1	1
Nudt2	0.0310442	-0.330336	0.261	0.493	1
Edf1	0.0380853	-0.330809	0.957	0.971	1
Elof1	0.0339329	-0.331647	0.739	0.797	1
Rnf6	0.0556966	-0.332328	0.348	0.551	1
Swi5	0.0104425	-0.332627	1	0.986	1
Rps12	0.003384	-0.333156	1	0.986	1
Slc25a16	0.0497197	-0.33388	0.435	0.609	1
Vdac1	0.0104425	-0.333933	0.957	1	1
Sdhd	0.0209701	-0.334334	0.913	0.957	1
Metrnl	0.0969383	-0.334499	0.522	0.623	1
Tmem159	0.0210121	-0.334501	0.391	0.638	1
Mrpl51	0.0211497	-0.334934	0.87	0.899	1
Amacr	0.0509086	-0.335256	0.957	0.957	1
Timm8b	0.00450584	-0.33588	0.957	0.971	1
Cetn3	0.0496421	-0.336274	0.565	0.812	1
Dtnbp1	0.0340093	-0.337099	0.565	0.71	1
Gphn	0.0136486	-0.337789	0.217	0.493	1
Wbp1	0.0459658	-0.338057	0.783	0.812	1
Lypla1	0.0423937	-0.338155	0.696	0.87	1
Sdhaf4	0.0108302	-0.33828	0.478	0.696	1
Slc25a36	0.145061	-0.338664	0.696	0.783	1
Syngr1	0.0108941	-0.338676	0.174	0.464	1
Commd4	0.0151341	-0.339205	0.652	0.768	1
Aldh6a1	0.00869194	-0.339561	1	0.986	1
Rps13	0.00128612	-0.339645	1	1	1
Guk1	0.00553372	-0.339956	0.652	0.899	1
Acadm	0.0168714	-0.3404	1	1	1
Ppp6r3	0.0183511	-0.340415	0.478	0.71	1
Cox6a1	0.000770082	-0.341239	1	1	1
Txndc9	0.0906205	-0.341402	0.652	0.71	1
Ccpg1os	0.0226258	-0.341951	0.348	0.551	1
Psma2	0.0277248	-0.342684	0.87	0.913	1
Errfi1	0.0104423	-0.343104	1	0.971	1
Ndufs7	0.00595613	-0.343171	1	0.971	1
Gm44386	0.0170283	-0.343224	0.478	0.71	1
Rhot1	0.0174038	-0.343559	0.261	0.536	1
Dcaf13	0.00772032	-0.343798	0.174	0.478	1
Hmgb1	0.028491	-0.344078	0.783	0.87	1
2310030G06Rik	0.155262	-0.344329	0.478	0.594	1
Sptssa	0.0127516	-0.345508	0.652	0.841	1
Iqcc	0.0730378	-0.345747	0.217	0.391	1
Tcf21	0.0941181	-0.345833	0.478	0.623	1
Gimap4	0.0680431	-0.34621	0.304	0.464	1
Mrpl22	0.0136116	-0.346264	0.435	0.681	1
Agtr1a	0.0603078	-0.34646	0.478	0.652	1
Cbs	0.0229465	-0.346732	0.609	0.812	1
Clta	0.0247514	-0.347331	0.913	0.986	1
Ube2b	0.0974138	-0.348021	0.783	0.87	1
Cideb	0.0124256	-0.348801	0.826	0.899	1
H1f0	0.0502385	-0.348903	0.826	0.913	1
Acsm2	0.000697955	-0.349082	1	1	1
Gldc	0.048872	-0.349914	0.565	0.725	1
Sap30	0.00778112	-0.350324	0.478	0.739	1
H2afv	0.0172858	-0.350398	1	0.942	1
Mettl9	0.0330505	-0.350462	0.696	0.841	1
Tlcd1	0.0652329	-0.350485	0.435	0.58	1
Rpl8	0.00145762	-0.350678	1	1	1
Cryl1	0.00978397	-0.351298	1	0.986	1
Pdcl3	0.058277	-0.351678	0.348	0.594	1
Cnot7	0.0096902	-0.35172	0.217	0.493	1
Nbeal2	0.00664141	-0.351946	0.174	0.522	1
Tmem94	0.0148846	-0.352761	0.087	0.348	1
Timm17a	0.00765309	-0.352901	0.739	0.855	1
Higd2a	0.00310078	-0.353806	0.957	1	1
Rps10	0.000105623	-0.354841	1	1	1
Cox6c	5.87133e-07	-0.355113	1	1	0.0189556
Pde4dip	0.0142671	-0.355373	0.435	0.667	1
1190007I07Rik	0.00634785	-0.355671	0.217	0.507	1
Prodh2	0.109982	-0.355676	0.652	0.725	1
Ndufa7	0.0104423	-0.355798	0.957	1	1
Ndufs3	0.00413575	-0.357396	0.957	0.942	1
Ndufa13	0.000158022	-0.357405	1	1	1
Rps4x	0.000218186	-0.357894	1	1	1
Prdx3	0.0405022	-0.358291	0.783	0.913	1
Chmp6	0.0283972	-0.358459	0.826	0.783	1
Rps5	0.0104425	-0.359294	1	1	1
Adtrp	0.0108554	-0.35938	0.435	0.725	1
Pim3	0.0617485	-0.360271	0.826	0.899	1
Rpl24	0.00096612	-0.360614	1	1	1
Tmem238	0.0453319	-0.360697	0.783	0.797	1
Ptgr2	0.0377856	-0.360772	0.783	0.812	1
Hikeshi	0.0174531	-0.361374	0.217	0.449	1
Cox7a2l	0.00456901	-0.361596	0.957	0.957	1
Fahd1	0.0161923	-0.361854	0.87	0.899	1
Pipox	0.010996	-0.36202	1	0.957	1
Chchd5	0.0158786	-0.363405	0.304	0.551	1
Aldh9a1	0.012648	-0.363599	0.87	0.957	1
Them7	0.0454868	-0.363676	0.609	0.739	1
Itm2b	0.000218198	-0.363707	1	1	1
Slc7a13	0.0429523	-0.363798	0.783	0.855	1
Mettl26	0.0160608	-0.363837	1	0.986	1
Slc37a4	0.0726206	-0.364281	0.826	0.928	1
Uqcrc2	0.0051122	-0.364982	0.957	0.957	1
Nphs1	0.0470344	-0.365136	0.522	0.71	1
Smim8	0.0260898	-0.365673	0.522	0.696	1
Taf10	0.00167318	-0.36663	0.957	0.928	1
Malsu1	0.00631929	-0.366855	0.478	0.725	1
Id2	0.00348301	-0.366946	0.957	0.971	1
Tomm22	0.0054722	-0.367839	0.783	0.971	1
Sec62	0.00400529	-0.367975	0.87	0.913	1
Ssbp1	0.0148294	-0.368421	0.478	0.652	1
Ciao2b	0.0136116	-0.368619	0.435	0.681	1
Lamtor5	0.0472557	-0.368811	0.913	0.942	1
0610012G03Rik	0.0438276	-0.369826	0.913	0.928	1
1500011B03Rik	0.00238148	-0.370171	0.261	0.638	1
Mcrs1	0.0337169	-0.370893	0.478	0.696	1
Psma3	0.0104414	-0.371141	0.913	0.986	1
Sema4g	0.0129476	-0.37142	0.13	0.406	1
Lamtor4	0.00368927	-0.372027	1	0.942	1
Gstk1	0.0249196	-0.372239	0.609	0.783	1
Hmgb2	0.0157173	-0.373441	0.261	0.507	1
Cox16	0.0556237	-0.374504	0.652	0.812	1
Sbds	0.0486641	-0.374558	0.565	0.681	1
Chpt1	0.00150367	-0.376157	1	1	1
Chrac1	0.00488482	-0.376732	0.652	0.797	1
Rps19bp1	0.00500242	-0.376797	0.391	0.667	1
Iqgap2	0.0109036	-0.377159	0.348	0.681	1
Uqcrh	0.000553362	-0.377558	1	1	1
Fam214a	0.00612997	-0.37883	0.174	0.464	1
Tln2	0.0365022	-0.379253	0.565	0.681	1
Paip2	0.0164119	-0.379443	0.87	0.913	1
Insrr	0.0291102	-0.379787	0.087	0.304	1
Gsta4	0.0344406	-0.379916	0.522	0.652	1
Stx8	0.0193832	-0.380384	0.391	0.652	1
Mrpl17	0.0125875	-0.381035	0.739	0.855	1
C1d	0.0115083	-0.381207	0.696	0.87	1
Rpl17	0.0152846	-0.381296	1	0.986	1
Tob1	0.0145809	-0.381302	0.609	0.841	1
Rps24	2.64674e-05	-0.381496	1	1	0.8545
Odc1	0.00310078	-0.382719	1	1	1
Pfn2	0.0439845	-0.38273	0.478	0.638	1
Hsd17b10	0.00868924	-0.382901	0.783	0.87	1
Thnsl2	0.0119769	-0.384549	0.87	0.899	1
Rps2	0.000136636	-0.38484	1	1	1
Tomm20	0.00720622	-0.385916	0.913	0.971	1
Ssr4	0.00172199	-0.386215	0.87	0.928	1
Trmt112	0.00405817	-0.386822	0.783	0.855	1
Id3	0.00673623	-0.386953	0.957	0.986	1
0610009B22Rik	0.0015123	-0.387578	0.348	0.71	1
Hnf1b	0.010747	-0.387786	0.739	0.841	1
Slc51b	0.0233947	-0.388271	0.304	0.493	1
Mgat4b	0.0244745	-0.388727	0.522	0.855	1
Tomm5	0.0154421	-0.388887	0.783	0.957	1
Nenf	0.00548176	-0.389044	0.87	1	1
Jam3	0.00201516	-0.389351	0.174	0.507	1
Sf3b5	0.0144037	-0.389925	0.87	0.855	1
Clpx	0.00740736	-0.390481	0.522	0.797	1
Cela1	0.00402208	-0.390575	1	0.971	1
Mff	0.0210776	-0.391285	0.652	0.87	1
Abracl	0.00825951	-0.391462	0.609	0.884	1
Srp9	0.00444164	-0.391967	0.957	0.957	1
Cxxc5	0.0224066	-0.392003	0.609	0.812	1
Ift20	0.0224869	-0.393277	0.826	0.942	1
Pfdn2	0.0182324	-0.393893	0.696	0.855	1
Cks2	0.0276765	-0.39397	0.565	0.681	1
Gm17750	0.00187314	-0.394515	0.348	0.667	1
Alpl	0.0287491	-0.394972	0.87	0.957	1
Id1	0.0144221	-0.395238	0.478	0.696	1
Etfa	0.002636	-0.395698	0.957	0.957	1
Dnlz	0.0258505	-0.396309	0.609	0.739	1
Srsf5	0.0183952	-0.397269	0.826	0.855	1
Sdhb	0.000279235	-0.398514	1	0.986	1
Psmb2	0.0330505	-0.39865	0.696	0.841	1
Hdhd2	0.0144645	-0.399078	0.391	0.58	1
Vkorc1	0.00540066	-0.399447	0.957	0.928	1
Mthfd2l	0.0158786	-0.399466	0.304	0.551	1
Mlf2	0.00563614	-0.400714	0.913	1	1
Zfp706	0.000849078	-0.400778	1	1	1
Vps28	0.0786771	-0.400797	0.783	0.841	1
Gm15883	0.0188388	-0.40092	0.261	0.536	1
Rpl15	0.000368437	-0.4013	1	0.986	1
Dnajc15	0.00985024	-0.401484	0.826	0.899	1
Slc18a1	0.00952555	-0.401597	0.522	0.725	1
Mif	0.000500384	-0.40188	1	1	1
Uchl3	0.00721427	-0.403059	0.304	0.58	1
Gchfr	0.0163067	-0.40312	0.565	0.754	1
Mrpl13	0.00786548	-0.403201	0.652	0.812	1
Oxld1	0.00138745	-0.403992	0.217	0.638	1
Dld	0.00772761	-0.404118	0.87	0.855	1
Gk	0.0151981	-0.404128	0.739	0.928	1
Ivd	0.00682428	-0.40458	0.957	0.942	1
Sp3os	0.00358657	-0.40463	0.174	0.493	1
Gkap1	0.00174986	-0.404825	0.565	0.797	1
Eny2	0.00645526	-0.404827	0.913	0.928	1
Vti1b	0.0210055	-0.405143	0.783	0.87	1
Pfdn1	0.0181298	-0.407369	0.87	0.942	1
Ndrg3	0.0286513	-0.407647	0.435	0.609	1
Tmem140	0.0153347	-0.407781	0.478	0.681	1
Mrpl30	0.00659937	-0.407961	0.826	0.899	1
Ttc32	0.0239211	-0.409996	0.304	0.536	1
Rps11	0.00143503	-0.410589	0.957	0.986	1
Inmt	0.000697955	-0.410822	1	1	1
Uqcrfs1	0.000320955	-0.412253	1	1	1
Naa20	0.00385577	-0.412405	0.348	0.739	1
Fut9	0.0552854	-0.412487	0.826	0.826	1
Tma7	0.00701532	-0.412975	1	0.957	1
Mrpl14	0.015554	-0.414113	0.739	0.913	1
Hoxa9	0.00355154	-0.414668	0.261	0.551	1
Ndufb11	9.44795e-05	-0.415061	1	1	1
Mat2b	0.0330536	-0.415263	0.609	0.768	1
Hist1h2bc	0.00170159	-0.41594	1	1	1
Hsf2bp	0.00218772	-0.416672	0.13	0.478	1
Timm23	0.0291519	-0.416711	0.696	0.899	1
Auh	0.00894532	-0.416769	0.696	0.855	1
Slc7a8	0.00984981	-0.417178	0.565	0.768	1
Lactb	0.00208879	-0.417446	0.348	0.681	1
Hsbp1	0.00186539	-0.417527	1	0.971	1
Scand1	0.00425751	-0.420018	0.957	0.971	1
Fam162a	0.0189252	-0.420987	0.739	0.913	1
Oard1	0.0300172	-0.42158	0.609	0.783	1
Sirt3	0.00312573	-0.422077	0.696	0.841	1
Cript	0.018096	-0.422092	0.565	0.725	1
Rpl22	6.99416e-05	-0.423258	1	1	1
Atp6v1g1	0.00204364	-0.424214	1	0.971	1
Fau	1.91959e-05	-0.425998	1	1	0.619739
Tmbim4	0.00155099	-0.426205	1	0.971	1
Ndufb8	0.000152399	-0.42637	1	1	1
Ost4	0.00802466	-0.426394	0.957	0.971	1
Vamp8	0.00204364	-0.428063	1	0.971	1
Ccs	0.0143477	-0.428534	0.957	0.928	1
Rufy3	0.000726953	-0.43082	0.391	0.812	1
Acss1	0.00357488	-0.431322	0.913	0.913	1
Cox7b	4.58818e-05	-0.431822	1	1	1
Ndufa5	8.44528e-05	-0.432152	1	1	1
Mrps36	0.00603178	-0.432162	0.913	0.942	1
Igbp1	0.00295224	-0.434082	0.478	0.768	1
Nop10	0.000721269	-0.434438	1	0.986	1
Lzts3	0.00557495	-0.43454	0.217	0.522	1
Smim14	0.0179078	-0.434559	0.696	0.797	1
Tmem9	0.0315974	-0.43537	0.565	0.739	1
2010320M18Rik	0.00526089	-0.435752	0.348	0.638	1
Rsrp1	0.00548176	-0.436202	1	0.957	1
Gm10076	0.00383192	-0.437285	0.826	0.841	1
Pmpcb	0.021891	-0.43792	0.826	0.899	1
Ptrh2	0.00187873	-0.439533	0.13	0.464	1
Gm5617	0.00925212	-0.439811	0.435	0.725	1
Qdpr	0.020467	-0.439933	0.913	0.942	1
Glod5	0.00810528	-0.440292	0.478	0.754	1
Llph	0.00943229	-0.44046	0.565	0.783	1
Smim12	0.00114677	-0.441904	0.522	0.797	1
Micos13	4.58818e-05	-0.442848	1	1	1
Mrps21	0.00402208	-0.443822	0.913	1	1
H2afz	0.000653414	-0.444148	1	0.986	1
Stard3nl	0.00260009	-0.4444	0.391	0.652	1
Mrpl54	0.00300905	-0.444445	0.957	0.942	1
H3f3a	0.000422468	-0.444532	1	0.986	1
Gstz1	0.00605087	-0.444567	0.826	0.87	1
Thoc7	0.00417391	-0.444757	0.87	0.899	1
Pdcd5	0.00577126	-0.44607	0.652	0.855	1
Hbp1	0.0103105	-0.447949	0.522	0.71	1
2610528J11Rik	0.0426088	-0.44853	0.652	0.725	1
Adhfe1	0.00251042	-0.448893	0.783	0.942	1
Rpl35	0.00237549	-0.448894	0.957	0.971	1
Acyp2	0.00793389	-0.448894	0.348	0.652	1
Rpl23	1.12693e-05	-0.449499	1	1	0.36383
Hmgn2	0.0136991	-0.449601	0.304	0.594	1
Bola1	0.00323422	-0.449927	0.609	0.797	1
Fbp1	0.000572153	-0.453785	1	0.986	1
Mien1	0.00136238	-0.454986	0.87	0.913	1
Rpl35a	1.17461e-05	-0.455613	1	1	0.379223
Slc34a3	0.051518	-0.458414	0.391	0.536	1
Mrpl34	0.00300905	-0.458541	0.913	0.957	1
Atp6v0e	0.00106333	-0.459053	1	0.957	1
Ndufs5	0.000795622	-0.460021	0.957	1	1
Fbln5	0.0222035	-0.460459	0.913	0.899	1
Ndufb6	0.000611528	-0.461013	0.957	1	1
Uqcc3	0.00906568	-0.465311	0.826	0.87	1
Naa38	0.0141691	-0.465598	0.913	0.942	1
Cenpx	0.00191393	-0.46806	0.826	0.928	1
Cldn10	0.0108455	-0.46866	0.957	0.928	1
Tstd1	0.00351404	-0.469282	0.391	0.667	1
Mrpl55	0.00352936	-0.470015	0.435	0.71	1
Esd	6.24029e-05	-0.47267	0.957	1	1
Slco1a1	0.0047293	-0.475069	0.522	0.812	1
Coa3	0.00216082	-0.475549	0.783	0.942	1
Ndufv2	0.000653288	-0.475711	0.913	0.986	1
Slc12a1	0.91378	-0.479396	0.913	0.884	1
Eloc	0.00200671	-0.480714	0.739	0.884	1
Chchd2	1.69654e-07	-0.481217	1	1	0.00547727
Nfs1	0.00267784	-0.484784	0.609	0.826	1
Smim1	0.00149608	-0.486185	0.87	0.913	1
Lamtor2	0.000251064	-0.486249	0.913	0.957	1
Mrps14	0.00203394	-0.487268	0.826	0.928	1
Iah1	0.000185823	-0.488473	0.957	0.986	1
Polr1d	0.00061141	-0.489196	0.957	0.971	1
Park7	0.000117999	-0.489626	1	1	1
Rida	4.84004e-06	-0.489873	1	0.986	0.156261
Rpl22l1	0.00392531	-0.49127	0.87	0.87	1
Aspdh	0.0122942	-0.491946	0.739	0.783	1
Hint2	0.00148042	-0.493104	0.957	0.986	1
H2-Q6	0.0101878	-0.494004	0.391	0.696	1
Cyp4b1	0.000356	-0.494712	1	1	1
Emc2	0.00690152	-0.495515	0.435	0.667	1
Sostdc1	0.0322193	-0.495585	0.478	0.623	1
Rdh14	7.39518e-05	-0.496879	0.261	0.71	1
Hoga1	0.00476981	-0.498023	0.739	0.841	1
Rpl14	9.9473e-06	-0.49915	1	0.986	0.321148
1810059H22Rik	0.00150407	-0.499192	0.391	0.71	1
Rab3ip	0.000632026	-0.499761	0.913	0.986	1
Akr1a1	9.87387e-08	-0.502391	1	1	0.00318778
Mrpl53	0.00354206	-0.503032	0.652	0.841	1
Cystm1	6.24029e-05	-0.503432	0.957	1	1
Tmem174	0.000483316	-0.504247	0.913	0.957	1
Car2	0.00124626	-0.505438	1	0.986	1
Mrpl40	0.00130144	-0.506049	0.478	0.754	1
Cirbp	0.00196095	-0.508689	0.522	0.768	1
Atp5g1	9.33168e-07	-0.509213	1	1	0.0301273
Calml4	4.41361e-05	-0.509653	1	1	1
Ubb	1.2557e-06	-0.510234	1	1	0.0405401
Gm15638	0.000170819	-0.510725	0.217	0.638	1
Cox7a2	6.29605e-08	-0.511649	1	1	0.00203268
Slc2a2	0.00722048	-0.512635	0.739	0.841	1
Rpl13	4.41727e-08	-0.515469	1	1	0.00142612
Pxmp2	0.000797912	-0.515546	0.522	0.826	1
Mrps28	0.00686412	-0.515595	0.565	0.754	1
Grcc10	2.86562e-05	-0.517491	0.913	1	0.925165
Oaz1	1.2276e-06	-0.519001	1	1	0.039633
Maf	0.00461265	-0.519485	0.652	0.855	1
Hagh	2.80929e-05	-0.520974	0.957	0.986	0.906979
Rps8	4.42959e-07	-0.521898	1	1	0.0143009
Bex4	0.000831436	-0.52246	0.391	0.725	1
Ndufs4	0.000203095	-0.522985	0.913	0.971	1
Fis1	0.000229986	-0.526019	0.957	0.957	1
Ftl1	6.5292e-06	-0.526058	1	1	0.210795
Idh2	1.80625e-05	-0.526646	0.957	0.986	0.583148
Aamdc	0.00810518	-0.527264	0.522	0.725	1
Atp5c1	5.60308e-07	-0.528605	1	1	0.0180895
Rtraf	0.000794322	-0.52904	0.826	0.971	1
Smim26	0.00862761	-0.529508	0.565	0.812	1
BC024386	0.000687827	-0.530723	0.391	0.681	1
Atp6v1f	9.44149e-05	-0.530838	0.957	0.957	1
Ndufb5	9.9473e-06	-0.533852	1	1	0.321148
Atp5h	5.2743e-06	-0.534951	1	1	0.170281
Spns3	0.000436955	-0.53548	0.217	0.652	1
Mocs2	0.000824345	-0.536158	0.783	0.899	1
Slc5a12	0.00074426	-0.536387	0.217	0.623	1
Dbi	6.96201e-08	-0.53665	1	1	0.00224768
Rpl18	5.98664e-08	-0.537495	1	1	0.00193279
Nox4	0.0136451	-0.537861	0.957	0.928	1
Snrpd3	0.000558128	-0.539151	0.783	0.928	1
Rpl30	2.08107e-05	-0.539715	1	1	0.671873
Car3	0.0304574	-0.539816	0.348	0.58	1
Mrpl20	0.000264799	-0.54125	0.957	0.957	1
Cisd1	4.67759e-05	-0.542391	1	0.986	1
Ndufb4	2.34775e-05	-0.542578	1	1	0.75797
Sumo2	0.00102621	-0.542699	0.913	0.913	1
Higd1a	0.00275301	-0.542887	0.826	0.971	1
Fmo1	6.23988e-05	-0.543944	1	0.986	1
Chchd10	1.96295e-07	-0.544118	1	1	0.00633738
Rpl6	3.42158e-06	-0.547275	1	1	0.110466
S100a1	0.000877037	-0.547488	0.957	1	1
Isca2	0.000673373	-0.549068	0.435	0.754	1
Malat1	0.00938631	-0.549896	0.565	0.739	1
Ppp1r1a	0.0415664	-0.553416	1	0.986	1
Dst	0.00489861	-0.554005	0.522	0.783	1
Cox14	0.000288832	-0.554111	0.87	0.971	1
Gpx1	1.26431e-07	-0.555775	1	1	0.00408183
Rpl11	1.0376e-07	-0.557442	1	1	0.00334989
Mrps26	0.00113533	-0.557797	0.652	0.884	1
Btf3	6.48091e-05	-0.55809	0.957	0.971	1
Rps27a	3.60121e-08	-0.559383	1	1	0.00116265
Hsd11b1	0.00198949	-0.559843	0.652	0.739	1
Atp6v1e1	7.73152e-06	-0.560076	0.957	0.971	0.249612
D8Ertd738e	0.000234168	-0.564219	0.913	0.986	1
0610005C13Rik	0.000182164	-0.564434	0.913	0.942	1
Rps3a1	5.34666e-07	-0.564511	1	1	0.0172617
Pigp	0.00264826	-0.565423	0.652	0.754	1
Pbld1	0.000561992	-0.571673	0.739	0.899	1
Mrpl42	9.78521e-05	-0.575939	0.913	0.942	1
Sra1	0.0034717	-0.576014	0.522	0.768	1
2310039H08Rik	0.000635965	-0.576083	0.783	0.855	1
Cited2	0.000573881	-0.580282	0.348	0.739	1
Arhgap24	0.000162274	-0.580661	0.826	0.913	1
Acat1	3.10207e-05	-0.584039	1	0.986	1
Prdx1	3.60121e-08	-0.584827	1	1	0.00116265
Selenok	0.000182488	-0.587456	0.913	0.986	1
Hibadh	4.24506e-05	-0.588346	0.957	1	1
Smdt1	7.73339e-06	-0.592549	1	1	0.249673
Tbx2	0.000451462	-0.59399	0.609	0.797	1
Mrpl58	0.000817446	-0.595801	0.652	0.87	1
Aspa	0.000129218	-0.597863	0.652	0.812	1
Cox4i1	1.44505e-10	-0.598184	1	1	4.66535e-06
Ndufb3	2.75343e-05	-0.602903	1	0.957	0.888943
Mrps33	0.00010508	-0.605192	0.826	0.942	1
Nat8f1	1.03706e-05	-0.605851	1	1	0.334814
Gapdh	2.14922e-08	-0.6064	1	1	0.000693877
Pts	0.000886198	-0.606983	0.522	0.783	1
Churc1	2.77995e-05	-0.608006	0.565	0.841	0.897506
Emc6	0.000433411	-0.61185	0.826	0.913	1
Slc26a4	0.00619869	-0.612077	0.217	0.493	1
Ndufab1	4.94113e-06	-0.612081	0.957	0.957	0.159524
Plat	0.00136448	-0.613234	0.826	0.942	1
Cox5a	1.09115e-09	-0.614302	1	1	3.52277e-05
Pdzk1ip1	5.50518e-06	-0.614841	1	1	0.177735
Igfbp3	0.0010275	-0.616255	0.913	0.928	1
Spcs1	5.99871e-05	-0.619175	0.913	0.957	1
Atpif1	3.98906e-08	-0.622118	1	1	0.00128787
Mdh1	1.80644e-09	-0.623527	1	1	5.83208e-05
Fkbp3	0.00012002	-0.629875	0.609	0.826	1
Spink8	0.0126554	-0.630028	0.348	0.623	1
Phyh	3.57415e-06	-0.630601	1	1	0.115392
Scp2	1.26431e-07	-0.638665	1	1	0.00408183
Pfdn5	3.6652e-07	-0.640137	1	1	0.0118331
Ndufa12	1.17287e-06	-0.64277	1	0.971	0.0378662
Cmbl	3.34366e-05	-0.643098	0.913	0.928	1
Plscr2	1.66518e-05	-0.650629	0.957	0.986	0.537605
Cox5b	3.28215e-10	-0.658906	1	1	1.05964e-05
Commd3	4.24246e-05	-0.659666	0.913	0.971	1
Sod2	3.33242e-07	-0.662939	1	0.986	0.0107587
Gabarapl2	1.79513e-05	-0.665228	0.87	0.928	0.579558
Cebpzos	0.00066739	-0.66902	0.565	0.797	1
Pcca	1.74126e-05	-0.672108	0.783	0.913	0.562167
Bri3	2.30237e-06	-0.672817	1	0.986	0.0743319
Acot13	7.40829e-06	-0.676534	0.913	0.971	0.239177
Rnf7	2.1787e-06	-0.678214	0.783	0.942	0.0703393
Spp2	0.0018093	-0.679753	1	1	1
Pnkd	2.64296e-05	-0.68036	0.87	0.971	0.853278
Kxd1	4.96083e-05	-0.684236	0.565	0.87	1
Galnt11	1.92603e-06	-0.684254	0.913	0.986	0.062182
Dcxr	0.000109472	-0.68504	0.87	0.971	1
Tbca	1.41295e-05	-0.689326	0.87	0.986	0.456171
Ccdc107	1.32744e-05	-0.689495	0.913	0.957	0.428563
Rpp21	1.59832e-05	-0.6897	0.565	0.899	0.516019
Nedd8	8.12739e-07	-0.696488	0.957	1	0.0262393
Iscu	1.53862e-07	-0.696912	0.957	1	0.00496743
Slc25a4	9.77e-07	-0.697956	1	0.986	0.0315424
Gng5	8.51115e-07	-0.699778	0.957	1	0.0274782
Naca	2.51126e-08	-0.708656	1	0.986	0.000810762
Cox8a	9.53248e-11	-0.7102	1	1	3.07756e-06
Apom	6.14592e-05	-0.711842	0.652	0.87	1
Mgst3	4.43263e-06	-0.717577	0.87	0.971	0.143107
Mrps24	3.12538e-06	-0.721925	0.826	0.971	0.100903
Ndufb9	2.6446e-08	-0.724984	1	1	0.00085381
Ndufa4	4.64519e-12	-0.727824	1	1	1.4997e-07
G6pc	4.96254e-05	-0.740182	0.739	0.87	1
Bola3	1.53828e-07	-0.743428	0.913	1	0.00496634
Kap	3.57415e-06	-0.75577	1	1	0.115392
Rpl10	1.00892e-05	-0.759413	0.87	0.928	0.325728
Pah	6.75246e-07	-0.760593	0.957	1	0.0218003
Rps7	2.45298e-10	-0.761567	1	1	7.91945e-06
Pam16	2.40625e-05	-0.762702	0.435	0.768	0.776858
Dnajc19	1.61554e-07	-0.772916	0.913	1	0.00521576
Prdx5	1.12305e-11	-0.774863	1	1	3.62577e-07
Fdx1	2.6982e-06	-0.783545	0.696	0.899	0.0871113
Pttg1	2.37524e-05	-0.785432	0.522	0.841	0.766847
Slc27a2	6.62092e-08	-0.788864	1	1	0.00213756
Fxyd2	1.0527e-12	-0.791478	1	1	3.39865e-08
Hint1	1.36626e-09	-0.793367	1	1	4.41098e-05
Gatm	5.78117e-05	-0.802653	1	0.986	1
Hmgcl	9.66544e-06	-0.803675	0.696	0.913	0.312049
Mcee	5.15805e-05	-0.804008	0.696	0.884	1
Mpc2	3.79033e-08	-0.806433	0.957	1	0.00122371
Rpl29	3.90703e-09	-0.808864	1	1	0.000126138
Ndufa6	6.93306e-10	-0.810187	1	1	2.23834e-05
Dnajc12	1.13348e-06	-0.813511	0.87	0.913	0.0365943
Ndufc2	8.50464e-08	-0.831018	1	1	0.00274572
Dnase1	6.44547e-07	-0.834101	1	1	0.0208092
Cycs	7.47546e-09	-0.835155	1	1	0.000241345
Rpl21	9.53248e-11	-0.83685	1	1	3.07756e-06
Atp5j	1.362e-10	-0.846499	1	1	4.3972e-06
Ddt	1.41408e-08	-0.850796	1	1	0.000456536
Ypel3	8.49466e-07	-0.851785	0.783	1	0.027425
D630023F18Rik	5.20033e-06	-0.863221	0.348	0.783	0.167893
Fabp3	3.42158e-06	-0.865338	1	1	0.110466
Cda	3.31607e-09	-0.885349	1	1	0.000107059
Ppia	1.05497e-11	-0.909763	1	1	3.40597e-07
Uqcrb	9.53248e-11	-0.93011	1	1	3.07756e-06
Ttc36	1.62628e-10	-0.932735	1	1	5.25043e-06
Fth1	9.86163e-13	-0.953877	1	1	3.18383e-08
Bphl	2.12759e-09	-0.982858	0.913	0.957	6.86893e-05
Atp6v1g3	0.00672836	-1.04208	0.652	0.826	1
Mpc1	1.94045e-10	-1.05759	1	1	6.26473e-06
Klk1	0.0453097	-1.06807	1	1	1
Pcbd1	2.38369e-09	-1.12254	1	0.986	7.69573e-05
Wfdc15b	0.000188588	-1.12345	0.913	0.928	1
Rpl9	3.02173e-11	-1.12717	1	1	9.75567e-07
Atp5g2	6.6526e-11	-1.15727	0.957	1	2.14779e-06
Cyb5a	1.27238e-11	-1.18939	1	1	4.10788e-07
Slc6a19	2.05297e-07	-1.26288	0.826	0.971	0.00662802
Clec2h	9.59837e-08	-1.33226	0.217	0.797	0.00309883
Ren1	0.0773785	-1.41446	0.348	0.623	1
Cyp24a1	1.32578e-09	-1.41492	0.13	0.884	4.28028e-05
Egf	2.64485e-05	-1.57326	0.913	0.971	0.853889

## Sheet: SC1 5mAS vs WT
Gene	p_val	avg_log2FC	pct.1	pct.2	p_val_adj
Mgp	1.43016e-13	2.37114	1	0.982	4.61727e-09
Spp1	5.84532e-14	2.21031	1	1	1.88716e-09
Apoe	4.8915e-13	1.65657	1	0.982	1.57922e-08
Nupr1	7.29123e-11	1.61806	1	0.748	2.35397e-06
Lyz2	9.76905e-15	1.61491	1	0.369	3.15394e-10
Hspa1b	3.83139e-11	1.39593	1	0.73	1.23696e-06
C3	1.55391e-12	1.3849	0.957	0.351	5.01678e-08
Cd74	1.31657e-12	1.37492	1	0.991	4.25054e-08
Col1a2	1.38934e-12	1.37268	1	0.685	4.48548e-08
Ttr	4.59105e-07	1.36834	0.957	0.874	0.0148222
H2-Ab1	3.80422e-10	1.3529	1	0.91	1.22819e-05
Bgn	4.84246e-12	1.35192	1	0.937	1.56339e-07
Col3a1	2.02282e-13	1.32334	0.957	0.342	6.53066e-09
H2-Eb1	6.32159e-12	1.31961	1	0.829	2.04093e-07
H2-Aa	4.06238e-11	1.30803	1	0.793	1.31154e-06
S100a6	1.12331e-10	1.30235	1	0.766	3.6266e-06
Col1a1	3.52129e-12	1.19208	0.913	0.243	1.13685e-07
Gsta2	3.4318e-09	1.18087	0.913	0.721	0.000110796
Sparc	9.98551e-11	1.17411	1	0.964	3.22382e-06
Scd1	3.12888e-07	1.13507	0.739	0.225	0.0101016
Cyp4a14	3.61785e-17	1.10921	0.739	0.045	1.16802e-12
C1qb	1.82918e-10	0.999651	0.957	0.495	5.90552e-06
Hspa5	2.93075e-11	0.982558	1	1	9.46192e-07
Igkc	1.30518e-07	0.962362	0.696	0.171	0.00421377
Lgals1	4.24948e-08	0.947179	0.957	0.757	0.00137194
Fn1	1.7426e-11	0.944835	0.957	0.342	5.62597e-07
Mt2	1.3642e-09	0.937811	1	0.784	4.40432e-05
Lcn2	1.74613e-15	0.913401	0.565	0.009	5.63739e-11
C1qa	1.60512e-08	0.892098	0.87	0.432	0.000518212
Ighm	7.62579e-08	0.891774	0.565	0.099	0.00246199
Tyrobp	1.15176e-06	0.880774	0.783	0.333	0.0371847
Tsc22d1	1.63371e-07	0.848615	0.957	0.991	0.00527444
C4b	1.25203e-14	0.846926	0.739	0.072	4.04217e-10
C1qc	1.1386e-07	0.80622	0.87	0.333	0.00367598
Cryab	9.38979e-07	0.799881	1	0.793	0.0303149
Hmgcs2	7.11876e-09	0.793469	0.739	0.198	0.000229829
Col15a1	9.61809e-06	0.790787	0.826	0.396	0.31052
Psap	2.70521e-12	0.768243	1	1	8.73376e-08
Serpina1f	6.10285e-18	0.746655	0.609	0	1.9703e-13
Vcam1	1.43233e-09	0.74582	0.783	0.216	4.62427e-05
Serping1	2.16777e-06	0.745511	0.913	0.694	0.0699864
Nphs2	1.92917e-05	0.732074	1	0.91	0.622832
Col4a2	2.5741e-08	0.724908	1	0.865	0.000831047
Axl	2.61175e-07	0.720797	0.957	0.514	0.00843205
Cpe	4.63456e-07	0.716852	0.957	0.667	0.0149627
Gas6	4.49362e-08	0.708605	1	0.937	0.00145077
S100a10	8.68112e-07	0.708113	1	0.856	0.028027
Col6a2	2.27934e-12	0.707932	0.826	0.135	7.35885e-08
S100a11	3.30085e-07	0.705294	1	0.829	0.0106568
Calr	1.63365e-08	0.7032	1	1	0.000527423
Serpinh1	6.43806e-05	0.687454	1	0.892	1
Tmem176b	2.83079e-10	0.68524	1	1	9.13922e-06
Myh9	1.88404e-06	0.679602	1	0.775	0.0608261
Mt1	1.19645e-06	0.67466	1	0.982	0.0386275
Manf	5.05307e-07	0.672703	1	0.874	0.0163138
Cebpd	1.08399e-05	0.669137	0.609	0.189	0.349965
Laptm5	4.23538e-06	0.666031	0.696	0.225	0.136739
Fcer1g	6.77769e-08	0.66588	0.783	0.27	0.00218818
Tnfrsf12a	1.46177e-05	0.665532	0.739	0.342	0.471933
Glul	3.0236e-07	0.66515	1	0.946	0.0097617
Cd52	1.13596e-05	0.658531	0.696	0.297	0.366746
Grn	1.33086e-05	0.656751	1	0.937	0.429668
Fbln1	4.28677e-13	0.65432	0.652	0.054	1.38398e-08
Cst3	1.11781e-08	0.654229	1	1	0.000360886
Icam1	8.24152e-07	0.653745	0.783	0.261	0.0266077
Rps29	1.24019e-08	0.652468	1	1	0.000400396
F2r	0.0001368	0.647262	0.87	0.622	1
Vim	3.43519e-05	0.641045	0.826	0.694	1
Rhob	1.27632e-05	0.635616	0.913	0.532	0.412061
Actb	1.19802e-08	0.632329	1	1	0.00038678
Cyp4a10	1.79591e-05	0.632047	0.826	0.613	0.579809
Tubb5	0.00088496	0.624431	0.913	0.676	1
Hspa1a	3.36603e-07	0.624266	1	0.865	0.0108672
Col4a1	6.51313e-06	0.619643	1	0.91	0.210276
Ctsb	1.09405e-06	0.617283	1	1	0.0353215
Uap1l1	0.000621553	0.613967	1	0.739	1
Cxcl16	0.000653655	0.613706	0.87	0.64	1
Cpn1	0.00590713	0.613693	0.913	0.694	1
Col18a1	3.34919e-05	0.612842	1	0.946	1
Emp1	2.65568e-06	0.612021	0.696	0.234	0.0857386
Flna	0.000592158	0.6112	0.957	0.793	1
Dock8	0.000144364	0.607797	0.783	0.514	1
Itgb1	2.48117e-06	0.606142	1	0.91	0.0801045
Hspb1	2.0717e-05	0.604546	0.957	0.694	0.668848
Itgb5	8.38269e-06	0.598445	1	0.946	0.270635
Timp1	4.06127e-15	0.58895	0.609	0.018	1.31118e-10
Stat3	2.73833e-08	0.58777	0.957	0.523	0.00088407
Cstb	0.000166653	0.585191	0.957	0.865	1
Lgals3	0.000494471	0.584472	0.87	0.667	1
Tpm1	3.88781e-05	0.584038	0.913	0.721	1
Tuba1b	0.000539803	0.581817	1	0.865	1
Ifi27l2a	3.10803e-05	0.58007	0.783	0.342	1
Jun	3.06989e-05	0.572457	0.87	0.604	0.991114
Cd63	7.39195e-08	0.56405	1	1	0.00238649
Chd9	0.00785762	0.564002	0.696	0.477	1
Cfh	0.00124313	0.561342	1	0.892	1
Havcr1	4.39005e-14	0.559399	0.522	0.009	1.41733e-09
Tmsb10	0.000142199	0.554483	0.957	0.901	1
Tagln2	3.83574e-05	0.554127	0.957	0.901	1
Lgals3bp	0.000226057	0.552582	0.913	0.649	1
Ctss	1.99694e-06	0.552516	0.739	0.279	0.0644712
Rps28	1.562e-06	0.54806	1	0.973	0.050429
Prss23	0.000415189	0.545238	0.739	0.414	1
H2-DMb1	0.000624635	0.543201	0.565	0.252	1
Mmp2	5.18318e-08	0.540026	0.739	0.18	0.00167339
Plin2	0.000359411	0.538012	0.913	0.649	1
Arpc1b	0.000395497	0.53477	0.87	0.595	1
Wfdc2	0.00266963	0.533758	1	0.991	1
Ccdc50	3.85146e-05	0.53042	0.87	0.45	1
Fxyd5	0.000430503	0.527332	0.783	0.414	1
Atp6v0a1	0.00318701	0.524288	0.739	0.441	1
Cyp2a4	0.0142669	0.522877	0.957	0.874	1
Gm49980	2.15619e-06	0.522058	1	1	0.0696127
Sfn	1.07546e-09	0.521572	0.522	0.054	3.47212e-05
Tubb2a	7.30972e-06	0.520473	1	0.55	0.235994
Npnt	0.000610571	0.519146	0.957	0.739	1
Krt8	0.00429295	0.518904	0.826	0.793	1
Dynll1	3.52848e-05	0.51645	1	0.973	1
Txnrd1	0.00164404	0.514346	0.87	0.757	1
Junb	7.75409e-05	0.512888	0.435	0.117	1
Cpxm1	0.000104446	0.512752	0.435	0.117	1
Cdk4	0.000191734	0.512681	0.913	0.613	1
Loxl1	0.000159925	0.511202	0.913	0.514	1
Pgd	0.00349927	0.508703	0.87	0.739	1
Hsph1	0.0003174	0.506578	1	0.892	1
Hexa	0.00331652	0.50608	0.913	0.676	1
Mxra8	0.000143953	0.50492	0.783	0.36	1
Serpina1d	0.000124224	0.502641	0.304	0.054	1
Ripor1	0.0169006	0.502201	0.913	0.766	1
Pdia6	0.000381284	0.500294	1	0.919	1
Clu	0.00117308	0.500146	1	1	1
Adamts1	0.000230547	0.494666	0.826	0.486	1
Anxa2	0.00174248	0.494367	0.87	0.694	1
Crip1	0.00489315	0.490286	0.87	0.649	1
Hnrnpu	0.00127351	0.488953	1	0.946	1
Ltbp2	2.22309e-15	0.486861	0.522	0	7.17724e-11
Actn1	2.85906e-05	0.486826	0.739	0.288	0.923049
Sptlc2	0.00528773	0.486393	0.913	0.604	1
Mdk	0.000117082	0.484249	1	0.685	1
Spon1	0.000225788	0.482854	0.565	0.252	1
Litaf	7.2567e-05	0.481846	0.783	0.441	1
Ctsl	2.51946e-05	0.481094	1	1	0.813408
Mpeg1	4.62749e-06	0.480338	0.696	0.234	0.149399
Lcp1	0.000512558	0.478373	0.522	0.171	1
AI413582	0.000487886	0.477328	0.696	0.369	1
Rdh16	0.000791363	0.476719	0.87	0.595	1
Tpm3	0.00917855	0.475506	0.87	0.532	1
Kcnk1	0.0202636	0.474654	0.609	0.378	1
Usp2	0.00137272	0.47289	0.957	0.802	1
Idh1	1.52405e-05	0.472821	1	0.973	0.492041
Aqp2	0.0671791	0.472281	1	0.865	1
Chrna4	0.00422148	0.47053	0.739	0.423	1
Dnajb1	0.00747813	0.469343	1	0.784	1
Fat1	0.00066163	0.469297	0.739	0.333	1
Rcan1	0.000674692	0.468414	0.957	0.694	1
Hsp90ab1	5.62304e-07	0.467943	1	1	0.018154
Rpl12	0.000178967	0.467808	1	0.955	1
Tgfbi	0.009858	0.467118	0.652	0.36	1
Sh3bgrl	0.00332784	0.464982	0.783	0.532	1
Hsp90aa1	3.18319e-05	0.461336	1	0.982	1
Tnc	1.5323e-06	0.459589	0.478	0.081	0.0494704
Ifngr1	0.0236542	0.457723	0.696	0.495	1
Cp	4.21636e-05	0.456566	0.739	0.306	1
Ivns1abp	0.00652444	0.456354	1	1	1
Rtn4	0.00271537	0.454877	0.913	0.82	1
Ubxn4	0.000606063	0.454759	0.957	0.604	1
Ube2z	0.000719224	0.453315	0.957	0.568	1
Ndrg1	4.4413e-05	0.452627	1	1	1
Capg	2.42049e-05	0.452266	0.565	0.189	0.781457
Dcn	0.000552882	0.451502	0.739	0.423	1
Gls	0.000145308	0.451169	0.957	0.712	1
Sptan1	0.00233352	0.446878	0.913	0.748	1
B2m	0.000228746	0.446723	1	0.982	1
Rpl39	0.00010334	0.446524	1	0.991	1
Tpm4	0.00202207	0.446111	0.913	0.586	1
Ssr3	0.00754602	0.445994	0.87	0.694	1
Lum	4.98736e-09	0.444846	0.348	0.009	0.000161017
Mvp	0.00459102	0.443059	0.783	0.541	1
Rarres2	0.0252362	0.442031	0.739	0.486	1
Polr1c	7.69611e-05	0.438758	0.826	0.477	1
Col6a3	4.40917e-06	0.438219	0.652	0.198	0.14235
Prxl2c	0.000108426	0.437364	0.826	0.387	1
Lbp	0.00558332	0.437154	0.435	0.189	1
Cx3cl1	0.0020055	0.435743	0.913	0.73	1
Mbnl1	0.00603277	0.434863	0.739	0.559	1
Tspan14	0.00369027	0.433953	0.739	0.414	1
Sirpa	0.050163	0.43383	0.826	0.64	1
Scamp1	0.0223303	0.433478	0.696	0.486	1
Umod	0.0597952	0.432818	1	1	1
Aebp1	0.0275194	0.432762	1	0.829	1
Cxcl14	0.00306162	0.432366	0.826	0.505	1
Rock1	0.0207522	0.432102	0.565	0.306	1
Cpsf2	0.000358189	0.431457	0.652	0.261	1
Pxn	0.0176781	0.43076	0.87	0.766	1
Acot1	0.000479662	0.429884	0.739	0.414	1
Timp2	0.00414956	0.428747	0.913	0.838	1
Chp1	0.00791942	0.428452	0.913	0.622	1
Krt18	9.9869e-05	0.428422	0.565	0.171	1
Plac8	5.88566e-06	0.428033	0.696	0.207	0.190018
Anapc5	0.00207184	0.427324	0.913	0.748	1
Chpf	0.000527039	0.427105	0.652	0.27	1
Spns2	0.000647054	0.425648	0.826	0.423	1
Vmp1	0.000631936	0.424873	0.87	0.712	1
Kpnb1	1.66127e-05	0.424782	0.87	0.541	0.536342
Klf6	0.00309627	0.423101	0.696	0.405	1
Comt	0.000270215	0.421615	0.957	0.793	1
Pafah1b1	0.192153	0.421436	0.87	0.685	1
Smad3	0.000400579	0.420279	0.522	0.18	1
Capns1	0.00106812	0.419969	0.957	0.973	1
Plk3	0.00010433	0.417724	0.565	0.198	1
Gadd45a	0.00283762	0.417152	0.783	0.468	1
Rpl38	1.38804e-06	0.416746	1	1	0.0448128
Casp6	4.65719e-05	0.41635	0.609	0.198	1
Prom1	0.000380863	0.414042	0.826	0.468	1
Rbm39	0.0127474	0.413976	1	0.901	1
Polb	0.000276338	0.413411	0.739	0.324	1
Cdh1	0.0112731	0.413059	0.783	0.541	1
Aen	0.00122372	0.411979	0.609	0.297	1
Pdia3	0.00242167	0.411633	1	0.964	1
Arpc5	0.0092674	0.410785	0.913	0.82	1
Prkar1a	0.0125482	0.409321	1	0.919	1
Pfkp	0.00116124	0.407509	0.739	0.405	1
Rplp1	2.56616e-06	0.406435	1	1	0.0828484
Nelfb	0.00659773	0.406232	0.739	0.459	1
Acly	0.00501591	0.405671	0.957	0.784	1
Pmepa1	0.00085644	0.40543	0.957	0.658	1
Cygb	1.7728e-05	0.405147	0.609	0.171	0.572348
Ikbkb	0.00509702	0.405051	0.87	0.775	1
Slc5a1	0.00449671	0.404903	0.652	0.342	1
Irf2bpl	0.0017361	0.404114	0.696	0.405	1
Dcakd	1.93739e-05	0.404066	0.522	0.144	0.625485
Slc39a14	0.00118493	0.404039	0.478	0.171	1
Ankrd40	0.0163852	0.403908	0.783	0.64	1
Cdv3	0.0255973	0.402569	0.696	0.568	1
Adamtsl2	0.0265207	0.402083	0.739	0.55	1
Hnrnpc	0.00378073	0.401955	0.913	0.694	1
Art4	0.000145694	0.40121	0.478	0.144	1
Gm43305	0.00617981	0.400637	0.522	0.252	1
Atf4	0.0147663	0.399491	0.913	0.802	1
F3	0.00777095	0.399269	0.478	0.225	1
Dync1li2	0.00356347	0.397782	0.652	0.423	1
Trf	0.0155702	0.397377	0.696	0.369	1
Cyp1b1	0.000167113	0.397332	0.739	0.306	1
Sdc1	0.0170231	0.396514	0.565	0.324	1
Creld2	0.00128934	0.396367	0.913	0.613	1
C1ra	0.00151234	0.396069	0.522	0.216	1
Srsf7	0.0892027	0.395937	0.696	0.595	1
Wfdc17	0.000404461	0.395921	0.478	0.153	1
Agt	8.95277e-05	0.395751	0.652	0.243	1
Aoc1	2.48996e-09	0.393912	0.391	0.018	8.03884e-05
Gm47283	0.0160567	0.393072	0.957	0.946	1
Fcgr3	2.27598e-07	0.392068	0.478	0.072	0.00734799
Sytl2	1.4972e-05	0.391344	0.478	0.108	0.48337
C1s1	0.00676481	0.391038	0.652	0.387	1
Tmem19	0.0336537	0.390857	0.826	0.649	1
Npl	0.0408356	0.390594	0.565	0.396	1
2410002F23Rik	0.00559735	0.389649	0.565	0.279	1
Rps19	3.90993e-05	0.389113	1	1	1
Col5a1	5.01076e-05	0.388973	0.522	0.162	1
Aldh1a7	6.73212e-05	0.387454	0.478	0.126	1
Syvn1	0.00257069	0.387008	0.696	0.387	1
Anxa1	0.00052399	0.386689	0.696	0.342	1
Lima1	0.000515237	0.386333	0.87	0.486	1
Eln	9.99447e-06	0.38579	0.565	0.135	0.322672
Cacul1	0.00188267	0.385445	0.696	0.423	1
Eif4a1	0.00470722	0.384857	1	0.973	1
Npm1	0.0026253	0.382807	0.913	0.784	1
Gas5	0.00588242	0.382667	1	0.82	1
Dap	0.000293522	0.382435	0.826	0.486	1
Egr1	0.000733081	0.38224	0.522	0.198	1
Nebl	3.32472e-05	0.381687	0.435	0.099	1
Cyp4a31	0.0030902	0.380618	0.826	0.595	1
Ywhah	0.016415	0.379812	0.826	0.694	1
Tm9sf4	0.0219886	0.379794	0.652	0.405	1
Ube2j1	0.0438452	0.379679	0.609	0.414	1
Afap1	0.00299619	0.379343	0.522	0.216	1
Lpin2	0.00257784	0.379137	0.739	0.423	1
Sdf2l1	2.40281e-06	0.378373	0.565	0.135	0.0775748
Alas1	0.0900363	0.377911	0.913	0.865	1
Brip1os	0.000802877	0.376943	0.739	0.333	1
Tmed9	0.0534199	0.376727	0.957	0.766	1
Rbp1	0.00112473	0.374368	0.696	0.315	1
Tacstd2	0.307669	0.374333	0.522	0.423	1
Acaa1b	0.0150546	0.373898	1	0.982	1
Dcdc2a	4.07169e-05	0.372202	0.435	0.099	1
Rnf4	0.00821662	0.371562	0.739	0.45	1
Snhg18	0.0100457	0.370903	0.913	0.721	1
Dusp1	0.0108592	0.370752	0.87	0.586	1
G3bp1	0.0258188	0.370291	0.913	0.622	1
Dnaja1	0.00056901	0.369853	1	0.982	1
Atp6v0b	0.00132762	0.368733	0.957	1	1
Rnpep	0.0202218	0.368691	0.783	0.468	1
Ctsc	0.000797726	0.367725	0.739	0.315	1
Ftl1-ps1	0.0109959	0.367236	0.913	0.73	1
P2rx4	0.00144541	0.36697	0.87	0.505	1
Lrwd1	0.00531514	0.365786	0.391	0.144	1
Unc119	0.00108087	0.365561	0.348	0.099	1
Lmna	0.01086	0.364272	0.913	0.739	1
Mme	0.0723303	0.364266	0.652	0.45	1
Myof	0.000196375	0.363307	0.652	0.243	1
Kctd17	0.00476837	0.362217	0.783	0.468	1
Scarf2	0.0573974	0.362022	0.652	0.495	1
Piezo1	0.00281538	0.361277	0.826	0.495	1
Cebpb	0.00353387	0.360892	0.739	0.36	1
Man2b1	0.0293229	0.360823	0.913	0.703	1
Slc13a1	0.023423	0.360728	0.913	0.919	1
Nbl1	0.00976907	0.360506	0.478	0.234	1
Dmgdh	0.00418772	0.359376	0.696	0.45	1
Sgk1	0.0152568	0.358552	0.913	0.802	1
Suox	0.0711463	0.357823	0.522	0.342	1
Sema3c	0.00200131	0.357602	0.609	0.261	1
Rpl7	0.000856511	0.357578	1	1	1
Col8a1	3.06775e-07	0.357081	0.348	0.027	0.00990422
Pter	0.00164214	0.356924	0.957	0.937	1
Qars	0.0013956	0.356779	0.87	0.613	1
Zyx	0.0099805	0.35651	0.783	0.613	1
Ywhae	0.00271636	0.356435	1	0.91	1
Ifitm1	0.000760835	0.356397	0.478	0.162	1
Emilin1	0.0166778	0.35568	0.913	0.568	1
C2	0.000982657	0.35552	0.696	0.351	1
Cbx6	0.0207319	0.35538	0.739	0.477	1
Fam3c	0.000190851	0.355098	0.652	0.252	1
Txnl4a	0.00428126	0.355025	0.739	0.477	1
Nfia	0.00148263	0.354803	0.739	0.369	1
Slc48a1	0.0701823	0.354047	0.957	0.847	1
Sumf1	0.00145725	0.353792	0.87	0.541	1
Top1mt	0.000775273	0.353642	0.565	0.225	1
Eva1b	0.0317993	0.353601	0.87	0.766	1
Adgrg1	0.0276979	0.352112	1	0.901	1
Ubl7	0.00199807	0.352096	0.739	0.423	1
Gltp	0.00043221	0.352031	0.652	0.279	1
Bcr	0.0384447	0.351671	0.696	0.441	1
Cltc	0.0123301	0.35133	0.913	0.919	1
Itgav	0.00627668	0.35072	1	0.892	1
Fuom	0.0155342	0.349936	0.913	0.721	1
Nedd4l	0.0140664	0.349854	0.739	0.523	1
Pik3c2a	0.00174799	0.349663	0.652	0.36	1
Plod2	0.00903535	0.348439	0.522	0.261	1
Pgls	0.00609839	0.348383	0.913	0.838	1
Cpox	0.00265868	0.346816	0.87	0.495	1
Hprt	0.0414471	0.346735	0.739	0.541	1
Rack1	0.000297939	0.346318	1	1	1
Ppp1r12a	0.0183276	0.345657	0.565	0.351	1
Ccl2	2.03432e-10	0.345018	0.391	0.009	6.56779e-06
Mcl1	0.0317651	0.344878	0.913	0.811	1
Tbcb	0.0222374	0.344511	0.957	0.694	1
Otub1	0.456324	0.344326	0.609	0.613	1
Fblim1	0.000187325	0.344193	0.391	0.09	1
Pcna	0.0195642	0.344184	0.609	0.378	1
Bola2	0.0471855	0.344043	1	0.847	1
Pcyox1	0.0649694	0.343708	0.913	0.748	1
Tmem186	0.000591069	0.343533	0.565	0.225	1
Lrrk1	0.000533987	0.343222	0.652	0.261	1
Myl12a	0.0171275	0.342913	1	0.946	1
Khdrbs1	0.272447	0.341709	0.609	0.532	1
Rad23b	0.0109484	0.341325	0.87	0.631	1
Entr1	0.0158543	0.340757	0.826	0.631	1
Fgfbp1	0.00247991	0.340633	0.522	0.225	1
Nedd9	0.00156547	0.340581	0.696	0.342	1
Pdia4	0.00819463	0.340286	0.565	0.333	1
Sort1	0.00170656	0.339679	0.652	0.297	1
Igha	0.000173356	0.339396	0.391	0.09	1
Zbtb38	0.0134487	0.339107	0.522	0.27	1
Herpud1	0.00926339	0.338848	1	0.991	1
Mrpl35	0.00338448	0.338836	0.696	0.414	1
Nedd4	0.00794297	0.338571	0.913	0.829	1
Calu	0.0248091	0.338002	0.913	0.739	1
Rps16	0.000134698	0.337898	1	0.991	1
Fosl2	0.0247878	0.33784	0.435	0.252	1
Tgm2	0.0116306	0.336945	0.957	0.838	1
Lamc1	0.00109824	0.336448	0.696	0.315	1
Stk19	0.0727762	0.335799	0.609	0.432	1
Ppp1r14b	0.00116783	0.335419	1	0.802	1
Gc	0.000142372	0.334839	0.478	0.135	1
Sbf1	0.00491467	0.33438	0.609	0.342	1
Hyou1	0.0071949	0.334348	0.565	0.288	1
Zfp36l1	0.00864023	0.334143	0.913	0.766	1
Atox1	0.00342566	0.333872	1	0.991	1
Rps26	0.001149	0.333671	1	0.991	1
Dcun1d4	0.00242955	0.333407	0.565	0.279	1
Kras	0.00254645	0.333162	0.652	0.315	1
Fabp4	0.0437531	0.332814	0.913	0.757	1
Rhoa	0.00765117	0.332749	1	0.982	1
Ptpa	0.0157746	0.332655	0.87	0.586	1
Nid1	0.000536307	0.332571	0.696	0.378	1
Atp13a3	0.0104163	0.332442	0.739	0.55	1
Arap1	0.00450894	0.332423	0.522	0.252	1
Car14	0.0117186	0.332007	0.826	0.667	1
Znhit1	0.0165105	0.331908	0.826	0.658	1
Arrb2	0.00894566	0.331843	0.522	0.252	1
Pfn1	0.00506503	0.331812	1	0.955	1
Srxn1	0.0779587	0.331453	0.739	0.541	1
Elf3	0.0046395	0.330564	0.522	0.225	1
Mdm4	0.0200869	0.330305	0.609	0.333	1
Dbi	0.000141286	0.3303	1	1	1
Csde1	0.00332902	0.329804	0.957	0.856	1
Lsm14a	0.0145697	0.329768	0.739	0.505	1
Ugt2b37	0.0454031	0.329571	0.696	0.495	1
Lamp1	3.52887e-05	0.329262	1	1	1
Crlf1	0.00043114	0.32888	0.261	0.045	1
1810058I24Rik	0.0331128	0.3284	0.957	0.829	1
Cald1	0.0354577	0.328252	0.87	0.676	1
Tmem176a	0.00103532	0.327994	1	1	1
Metap1d	0.157743	0.327721	0.652	0.495	1
Bmpr1a	0.00313893	0.327296	0.696	0.396	1
Snap23	0.0527747	0.327018	0.652	0.477	1
Gpx3	0.0121497	0.326952	1	1	1
Vat1	0.00767926	0.325593	0.652	0.405	1
Renbp	0.00535846	0.325118	0.87	0.631	1
Efhd2	0.0179962	0.324981	0.565	0.324	1
Aftph	0.00639069	0.324889	0.826	0.505	1
Col6a1	0.000485281	0.324491	0.609	0.261	1
H2-DMa	0.000390193	0.324317	0.565	0.207	1
Znrd1	0.00597238	0.323599	0.609	0.324	1
Anxa3	0.0110017	0.323503	0.783	0.532	1
Deaf1	0.0845858	0.323248	0.522	0.369	1
Ccn1	0.0183503	0.322652	0.87	0.649	1
Psmd4	0.0121123	0.322532	0.957	0.712	1
Eif6	0.0154147	0.322528	0.87	0.748	1
Ctsz	0.00187296	0.32213	1	0.964	1
Osmr	0.0110291	0.321957	0.348	0.135	1
Serpine1	0.000161785	0.321183	0.435	0.117	1
2200002D01Rik	0.042145	0.321183	0.609	0.387	1
Zfp451	9.36073e-05	0.321083	0.478	0.135	1
Cflar	0.015978	0.320996	0.913	0.64	1
Hsp90b1	0.0127718	0.320897	1	1	1
Arhgdib	0.00299366	0.320644	0.435	0.162	1
Ubp1	0.00260475	0.320536	0.696	0.351	1
Mrpl52	0.00629163	0.320057	1	0.937	1
Vsir	7.38633e-05	0.319959	0.435	0.099	1
Zfp106	0.0832831	0.31973	0.739	0.541	1
B4galt3	0.0170299	0.319509	0.652	0.378	1
Pdgfb	0.371673	0.319417	0.435	0.405	1
Bax	0.0619524	0.319254	0.913	0.685	1
Snrpf	0.0792925	0.318866	0.696	0.577	1
Plbd1	0.0726296	0.318393	0.304	0.171	1
Srsf10	0.00145235	0.318351	0.739	0.405	1
Cldn7	0.0151121	0.318261	0.696	0.396	1
Slc3a2	0.0330384	0.317397	1	0.865	1
Ubd	2.30785e-09	0.317204	0.391	0.018	7.45088e-05
Laptm4a	0.0294445	0.316825	1	0.937	1
Nhlrc3	0.0110375	0.31682	0.304	0.117	1
Bmp1	0.233477	0.316569	0.348	0.279	1
Ptges3	0.0108436	0.316401	0.957	0.766	1
Dnajb9	0.0944443	0.316378	0.739	0.568	1
Ubn1	0.00205604	0.315617	0.652	0.297	1
Slc15a2	0.000982238	0.314689	0.652	0.306	1
Igfbp7	7.33274e-05	0.314671	1	1	1
Fermt2	0.0146277	0.314493	0.826	0.55	1
Iars	0.0180358	0.314281	0.522	0.297	1
Samd9l	0.0357754	0.314175	0.739	0.613	1
Amotl2	0.0110248	0.314119	0.826	0.495	1
Rab1a	0.00751766	0.313228	1	0.973	1
Slc25a45	0.0210741	0.313168	0.609	0.405	1
Mast2	0.0207319	0.312872	0.739	0.477	1
Pea15a	0.113032	0.312433	0.783	0.595	1
Bag3	0.00657306	0.312414	0.783	0.477	1
Hspa8	1.56553e-05	0.312274	1	1	0.505431
2023-09-07	0.0133682	0.312126	0.87	0.595	1
Pros1	0.0121995	0.312009	0.565	0.306	1
Tax1bp3	0.188596	0.311878	0.913	0.784	1
Msl1	0.00674254	0.311662	0.783	0.55	1
Msantd4	0.044727	0.31158	0.478	0.315	1
Cuedc2	0.0320276	0.311083	0.783	0.685	1
S100a16	0.0176781	0.30936	0.913	0.757	1
Wrb	0.00210123	0.307973	0.696	0.306	1
Qprt	0.00630014	0.307808	0.87	0.613	1
Hmox1	0.044727	0.307534	0.478	0.315	1
Gpbp1	0.0161833	0.307524	0.609	0.396	1
Slc40a1	0.00356675	0.307351	0.696	0.36	1
Crat	0.0137911	0.307246	0.957	0.784	1
Ddx52	0.0873481	0.306917	0.522	0.324	1
Wsb1	0.0148219	0.30685	0.739	0.505	1
Dkk3	0.0103748	0.306727	0.522	0.252	1
Rpl3	0.0145714	0.306707	1	1	1
Mrps16	0.019262	0.306618	0.957	0.793	1
Lrch4	0.0704182	0.306588	0.609	0.387	1
Map1b	1.00924e-07	0.30656	0.435	0.045	0.00325834
Pa2g4	0.0130107	0.306247	0.783	0.486	1
Lgals9	0.019555	0.306185	0.565	0.297	1
Lgmn	0.0100916	0.305986	1	0.991	1
Ppp1r35	0.0237618	0.305771	0.435	0.225	1
Spint1	0.0393893	0.305654	0.826	0.622	1
Tmem251	0.000579154	0.305446	0.522	0.189	1
Rplp0	0.000427214	0.305271	1	0.991	1
Calm2	0.0119394	0.305086	1	0.928	1
Vps29	0.0714379	0.304843	1	0.82	1
Clk3	0.00263731	0.304735	0.826	0.486	1
Ddit3	0.0225337	0.304308	0.652	0.441	1
Nr1d1	0.0143403	0.304258	0.87	0.613	1
Map3k1	0.00736771	0.304207	0.522	0.252	1
Med9	0.0243386	0.304027	0.652	0.405	1
Rpl37	4.32983e-05	0.304013	1	1	1
Hnrnpa3	0.0137132	0.303713	0.87	0.811	1
Fgfrl1	0.0268463	0.30367	0.478	0.252	1
Tes	0.000261075	0.303462	0.565	0.198	1
Pcolce	0.138581	0.30333	1	0.955	1
Ywhag	0.113696	0.302795	0.826	0.694	1
Gm10076	0.00972194	0.302636	0.826	0.604	1
Syne2	0.0698123	0.302583	0.609	0.468	1
Tspan8	0.0337476	0.302475	0.783	0.712	1
Rpl34	0.0028842	0.302466	1	1	1
Brd4	0.138997	0.30241	0.609	0.459	1
Strbp	0.00425326	0.302401	0.783	0.459	1
Tbcd	0.125055	0.301559	0.522	0.405	1
Tbxas1	0.00726277	0.301335	0.478	0.225	1
Zkscan3	0.0841325	0.301327	0.565	0.351	1
Ccdc58	0.00323241	0.301229	0.609	0.369	1
Sox9	6.91788e-07	0.30102	0.304	0.018	0.0223344
Itga1	0.0336976	0.300777	0.826	0.595	1
Tubb6	7.1106e-06	0.300753	0.261	0.018	0.229566
Smchd1	0.000315001	0.300745	0.609	0.216	1
S100a13	0.0232229	0.30049	0.957	0.739	1
Snrpe	0.00444558	0.300484	1	0.667	1
1110038B12Rik	0.0537259	0.300123	0.609	0.432	1
Smarce1	0.0677424	0.299975	0.696	0.468	1
Dpf2	0.0732471	0.29996	0.565	0.387	1
Lrp6	0.0590844	0.299651	0.739	0.55	1
Sall2	0.000699569	0.299107	0.522	0.18	1
Fstl1	0.0210238	0.298921	0.522	0.288	1
Arid5a	4.38916e-06	0.298424	0.391	0.054	0.141704
Serpina3n	7.69868e-08	0.298395	0.304	0.009	0.00248552
Ppp2ca	0.0198787	0.298376	0.957	0.901	1
Stab1	0.00141413	0.297959	0.652	0.288	1
Lims1	0.0763562	0.297742	0.522	0.441	1
Xpo5	0.0040237	0.297518	0.696	0.342	1
Polr3e	0.0658702	0.297458	0.739	0.613	1
1810013L24Rik	0.00246477	0.297414	0.696	0.324	1
Ctsd	0.000131513	0.29703	1	1	1
Extl3	0.0071855	0.296976	0.609	0.324	1
Rpl35	0.0325002	0.296704	0.957	0.856	1
Cxcl10	0.00239297	0.296385	0.391	0.135	1
Gsn	0.08769	0.296281	0.87	0.856	1
Incenp	5.1496e-06	0.296252	0.304	0.027	0.166255
Ntpcr	0.000596506	0.296221	0.565	0.207	1
Lox	4.63247e-09	0.296194	0.435	0.027	0.000149559
Cacybp	0.0115427	0.296158	0.783	0.55	1
Cct3	0.0051904	0.296039	0.957	0.838	1
Stk4	0.00319305	0.295728	0.478	0.207	1
Acot8	0.0187564	0.295233	0.739	0.477	1
Eef1b2	0.0454341	0.294964	0.957	0.928	1
Tsr1	0.0165024	0.294837	0.478	0.252	1
Hnrnpab	0.0198974	0.294647	0.957	0.919	1
Thbs1	0.0138273	0.294278	0.826	0.477	1
Ifitm3	0.0250491	0.29401	0.913	0.829	1
Afdn	0.00386411	0.293996	0.783	0.441	1
Eif1a	0.0961754	0.293958	0.652	0.45	1
Ankrd13a	0.0158863	0.293567	0.696	0.468	1
Zmat3	0.060617	0.293454	0.522	0.315	1
Edem3	0.014045	0.29328	0.522	0.297	1
Cd2ap	0.0247613	0.293233	0.913	0.649	1
Prdx4	0.00394346	0.292692	0.783	0.432	1
Pla2g7	0.00948781	0.29251	0.391	0.162	1
Ptgds	1.13273e-05	0.292324	0.391	0.063	0.365702
Romo1	0.0265077	0.292242	1	0.955	1
Plin3	0.0325953	0.292194	0.609	0.378	1
1700016C15Rik	0.0151197	0.29213	0.609	0.342	1
Hypk	0.0144415	0.29211	0.826	0.676	1
Ptpn23	0.0153714	0.292098	0.652	0.369	1
Ube2l3	0.0701545	0.291991	0.87	0.775	1
Tmem9b	0.0594325	0.291976	0.783	0.667	1
Igf2r	0.0175547	0.29191	0.696	0.441	1
Cfd	6.434e-07	0.291766	0.217	0	0.0207722
Sfpq	0.0972397	0.291462	0.826	0.667	1
Eloa	0.00112363	0.291452	0.565	0.225	1
Smoc2	2.46961e-06	0.291022	0.391	0.054	0.0797314
Llgl2	0.228681	0.290715	0.609	0.568	1
Lrp1	0.0202214	0.290646	0.826	0.649	1
Ier3	0.0167526	0.290389	0.957	0.811	1
Clk2	0.0170529	0.290034	0.522	0.27	1
Paxx	0.0202496	0.290023	0.522	0.288	1
H3f3b	0.00421236	0.290018	1	1	1
Parp4	0.00922662	0.290002	0.522	0.243	1
Rps21	9.37525e-05	0.289949	1	1	1
Fbn1	0.00838409	0.2899	0.565	0.279	1
Mfap4	7.2756e-05	0.28979	0.304	0.045	1
Slc5a10	0.0250578	0.289317	0.826	0.685	1
Ets2	0.00873356	0.28931	0.739	0.514	1
H2-K1	0.0249459	0.289276	1	1	1
Ubl4a	0.0592903	0.289166	0.739	0.568	1
Ftl1	0.000676915	0.289106	1	1	1
Hspa9	0.00311436	0.289037	1	0.982	1
Eif4g1	0.0366721	0.288998	0.957	0.91	1
Rab3gap2	0.00303195	0.288918	0.522	0.234	1
Mrc1	0.00145626	0.288567	0.391	0.117	1
Clasp2	0.000122153	0.288505	0.522	0.153	1
Efemp1	0.00649185	0.288435	0.652	0.333	1
Bag2	0.00643649	0.288359	0.478	0.207	1
Cotl1	0.00739728	0.288332	0.87	0.703	1
Ssr1	0.0382703	0.288321	0.87	0.712	1
Atp2a2	0.0109632	0.287602	1	0.901	1
Rrbp1	0.0591803	0.287555	0.957	0.865	1
Ipo9	0.0111926	0.287274	0.609	0.315	1
Oplah	0.0539411	0.28722	0.826	0.847	1
Cxcl1	1.94251e-06	0.287045	0.348	0.036	0.062714
Nkiras2	0.0086118	0.286897	0.652	0.36	1
Bhlhe40	0.048872	0.286778	0.826	0.667	1
Creld1	0.252659	0.28667	0.652	0.495	1
Bcl3	7.57289e-07	0.285895	0.391	0.045	0.0244491
Wasl	0.0368697	0.285819	0.783	0.631	1
Ptpn13	0.44381	0.285578	0.435	0.351	1
Slc7a9	0.060514	0.285513	0.87	0.721	1
Acaa2	0.00651641	0.285468	0.957	0.928	1
P4ha2	0.0209589	0.28532	0.696	0.423	1
Sat1	0.0507433	0.285217	0.957	0.91	1
Adamts2	4.54984e-06	0.285191	0.435	0.072	0.146892
Stat5a	0.00116815	0.285	0.478	0.153	1
Ajuba	0.004205	0.284919	0.565	0.279	1
Hdac4	0.0127734	0.284885	0.435	0.198	1
Ptprs	0.0732678	0.284804	0.478	0.315	1
Cck	2.89315e-09	0.284658	0.304	0	9.34053e-05
Gna13	0.017238	0.284562	0.739	0.477	1
Ccdc47	0.152227	0.284242	0.783	0.64	1
Plekho1	0.0104966	0.284211	0.739	0.432	1
Shc1	0.0353288	0.284196	0.609	0.396	1
Hdlbp	0.127652	0.284147	0.957	0.874	1
Nqo1	0.0584185	0.283605	0.652	0.441	1
Tmem37	0.0164369	0.283081	0.87	0.856	1
Man2a1	0.0151835	0.282734	0.739	0.559	1
Tmem258	0.0601025	0.282664	0.783	0.784	1
Calm3	0.0554367	0.282574	0.957	0.901	1
Chmp2b	0.146262	0.282456	0.565	0.459	1
Stx3	0.0414511	0.282375	0.522	0.288	1
Dnajc5	0.276126	0.282013	0.652	0.631	1
Sh3d19	0.020833	0.281801	0.565	0.324	1
Nsa2	0.0177776	0.281772	0.87	0.64	1
Lman1	0.0405297	0.281562	0.826	0.586	1
Gclc	0.102109	0.281538	0.696	0.64	1
Lacc1	5.47664e-06	0.281522	0.304	0.027	0.176813
Slc6a6	0.016318	0.281455	0.913	0.811	1
Col4a3	0.0248093	0.281377	0.913	0.676	1
Hnrnpa1	0.0727867	0.280498	0.826	0.649	1
Tgfbr3	0.0148228	0.280291	0.652	0.369	1
Adm	0.00030065	0.280266	0.435	0.126	1
Mast3	0.00955185	0.279924	0.522	0.279	1
Tmem119	0.00491647	0.279427	0.565	0.261	1
Col4a3bp	0.0702523	0.279089	0.652	0.423	1
Marcks	0.0126544	0.278916	0.87	0.541	1
Dlgap4	0.142143	0.27886	0.652	0.559	1
Sf3b6	0.191974	0.278639	0.826	0.775	1
Csnk1a1	0.0561725	0.278611	0.913	0.757	1
Cep63	0.00358506	0.278543	0.522	0.234	1
Zfand6	0.0704609	0.278271	0.783	0.595	1
Fam174b	0.000171832	0.278158	0.522	0.144	1
Ifi30	0.379808	0.277856	0.609	0.505	1
Epb41l4aos	0.000314965	0.277532	0.652	0.252	1
Phc2	0.0204758	0.277077	0.696	0.541	1
Slc6a8	0.0202462	0.276879	0.913	0.856	1
Pfdn1	0.0587615	0.27678	0.87	0.757	1
Rps24	0.0031745	0.276307	1	1	1
Sgms1	0.0151197	0.276262	0.609	0.342	1
Pdxk	0.0602897	0.276242	0.913	0.721	1
Slc25a25	0.0580672	0.276153	0.696	0.577	1
Jag1	0.094677	0.275764	0.391	0.243	1
Aprt	0.0105839	0.275695	0.913	0.757	1
Sh3bgrl3	0.0192796	0.275614	0.957	0.919	1
Smcr8	0.00584848	0.275455	0.522	0.225	1
Bri3bp	0.049373	0.275084	0.609	0.369	1
Eif3a	0.0127224	0.27483	0.87	0.676	1
Tmsb4x	0.00479488	0.274499	1	1	1
Asah1	0.0818817	0.274366	0.652	0.541	1
Arhgdia	0.00849177	0.274311	1	0.937	1
Ddah2	0.0111926	0.274177	0.609	0.315	1
Tmem126a	0.0164269	0.274127	0.783	0.541	1
Myo10	0.2432	0.273731	0.826	0.631	1
Ckb	0.127461	0.273374	0.826	0.721	1
Mfsd11	0.0314207	0.273374	0.652	0.459	1
Rbm3	0.0341723	0.273181	0.957	0.721	1
Mapkapk2	0.0508714	0.273102	0.826	0.64	1
Thbs2	0.0012683	0.272757	0.304	0.072	1
Tuft1	0.000704491	0.272273	0.565	0.207	1
Pkhd1	0.00840813	0.272033	0.739	0.432	1
Tsr3	0.0438868	0.272009	0.435	0.261	1
Selenow	0.152887	0.271839	0.957	0.856	1
Parva	0.0311067	0.27169	0.826	0.802	1
Vars	0.0280147	0.271136	0.696	0.441	1
Col27a1	0.00491727	0.271059	0.391	0.153	1
Rela	0.0154646	0.271049	0.87	0.468	1
Tmem135	0.0307572	0.270982	0.783	0.658	1
Exoc3	0.0208383	0.270755	0.565	0.333	1
Ccl8	0.000149627	0.270624	0.174	0.009	1
Noct	0.0218706	0.270586	0.522	0.279	1
Wrn	0.0152925	0.270477	0.261	0.081	1
Itgb2	1.53237e-06	0.270365	0.348	0.036	0.0494725
Tyw3	0.005607	0.270365	0.391	0.144	1
Wdr77	0.024456	0.27036	0.522	0.279	1
Fos	0.000206241	0.270254	0.304	0.054	1
Lamc2	0.0134487	0.270215	0.522	0.27	1
Efemp2	0.0188157	0.270205	0.652	0.36	1
Fam124a	0.154229	0.270167	0.174	0.081	1
Insig2	0.136038	0.269609	0.565	0.36	1
Vps50	0.00912862	0.269514	0.391	0.171	1
P4hb	0.0041346	0.269207	1	1	1
Rbpj	0.00406249	0.268481	0.609	0.297	1
Serpinb6b	0.000414831	0.26841	0.478	0.135	1
Pnpla7	0.000497799	0.268319	0.435	0.135	1
Thbd	0.0145469	0.268229	0.739	0.486	1
Wwtr1	0.0623544	0.267971	0.739	0.486	1
Nuak2	0.0428727	0.267715	0.739	0.586	1
Ezr	0.0467548	0.267622	1	0.982	1
Rhoq	0.030518	0.267552	0.609	0.396	1
Aplnr	0.00225653	0.267441	0.391	0.135	1
Kctd20	0.00656727	0.267429	0.783	0.405	1
Cd164	0.0638166	0.267373	0.826	0.928	1
Lamb1	0.0502745	0.267322	0.957	0.721	1
Cops6	0.0456456	0.267273	0.913	0.757	1
Mef2d	0.00493199	0.267103	0.696	0.396	1
Phldb2	0.131014	0.267075	0.87	0.667	1
Zfp36	0.0318875	0.267046	0.565	0.36	1
Ttll4	0.00083059	0.266741	0.522	0.18	1
Man1c1	0.00361817	0.266445	0.348	0.117	1
Eno1	0.0393947	0.266137	0.87	0.712	1
Atp6v0d1	0.0726465	0.266136	0.957	0.874	1
Gga1	0.0879507	0.266133	0.652	0.577	1
Ubap2l	0.0225116	0.266107	0.783	0.595	1
Src	0.0194526	0.266076	0.478	0.234	1
Reps1	0.00244465	0.266017	0.565	0.234	1
Ctdsp1	0.0094564	0.265786	0.957	0.766	1
Fgf1	0.0160998	0.26561	0.913	0.766	1
Shroom3	0.00585902	0.265594	0.609	0.297	1
Pom121	0.0453145	0.265589	0.478	0.279	1
Fcgr2b	0.013229	0.26555	0.739	0.459	1
Eci1	0.0730677	0.265478	0.87	0.676	1
Eif4a2	0.0485545	0.265263	1	0.856	1
Rpsa	0.000648287	0.264998	1	1	1
Psmd11	0.199731	0.264981	0.522	0.414	1
Gnl1	0.108513	0.264956	0.565	0.414	1
Btg1	0.00842649	0.264766	0.783	0.514	1
Taf9b	0.000466474	0.26465	0.435	0.135	1
Scly	0.0378762	0.264566	0.826	0.649	1
Pmpca	0.187512	0.264269	0.87	0.694	1
Sec23b	0.037482	0.264265	1	0.82	1
Ss18	0.0404262	0.264189	0.522	0.315	1
Csf1r	0.00369851	0.263673	0.609	0.288	1
Ash2l	0.00410662	0.263654	0.565	0.261	1
Cyp4a12b	9.32443e-05	0.263595	0.435	0.099	1
Lamtor3	0.035044	0.263541	0.783	0.568	1
Pdlim7	0.00384905	0.263476	0.522	0.234	1
Rps17	0.00223918	0.263213	1	1	1
Zc3h15	0.0428734	0.263041	0.696	0.477	1
Rab5a	0.0878035	0.263028	0.739	0.631	1
Vdac2	0.0152864	0.263027	0.913	0.937	1
Wdr82	0.0689229	0.262952	0.783	0.523	1
Rpl41	0.00445366	0.262844	1	1	1
Nme1	0.0247542	0.262587	0.957	0.973	1
Ppp2r5a	0.0533378	0.262537	0.87	0.73	1
Cpsf6	0.00644143	0.262403	0.696	0.423	1
Zc3h14	0.0323284	0.262378	0.565	0.387	1
Akap1	0.00688033	0.262334	0.739	0.405	1
Ccng1	0.0801934	0.261945	0.87	0.766	1
Cpne1	0.00915085	0.261827	0.478	0.234	1
Ddx3x	0.113969	0.261826	0.87	0.802	1
Magi2	0.00631222	0.261819	0.478	0.198	1
Anxa6	0.0266085	0.261594	0.783	0.505	1
Acpp	0.863422	0.260311	0.217	0.216	1
Ccna2	5.06693e-05	0.260298	0.261	0.027	1
Cldn3	0.00312085	0.260215	0.348	0.108	1
Agtrap	0.0742245	0.259717	0.87	0.667	1
Cnot10	0.0683524	0.259475	0.652	0.432	1
Prelp	0.101787	0.259411	0.609	0.495	1
Zwint	0.103389	0.259205	0.652	0.477	1
Rpl37a	0.0203979	0.259188	1	1	1
Rnd3	0.019729	0.259142	0.304	0.126	1
Epcam	0.0390796	0.259107	0.87	0.622	1
Psmd6	0.0281141	0.259065	0.826	0.631	1
Cep170b	0.00951241	0.258942	0.739	0.486	1
Nomo1	0.00656433	0.258909	0.783	0.505	1
Ddx24	0.0938872	0.258863	0.652	0.495	1
Spag7	0.100554	0.258852	0.522	0.351	1
Dnajb2	0.0150145	0.25878	0.739	0.432	1
Amn	0.0289275	0.258719	1	0.874	1
Kirrel	0.000559417	0.258531	0.391	0.108	1
Dcbld1	0.0165486	0.258467	0.348	0.144	1
Rras	0.0230337	0.258448	0.783	0.505	1
Arhgap27	0.00840779	0.258246	0.478	0.216	1
Gtf2f1	0.00469194	0.258133	0.652	0.315	1
Trim12a	0.212956	0.257594	0.304	0.189	1
Plekha1	0.0238448	0.257578	0.565	0.288	1
Sqstm1	0.0664902	0.257485	0.957	0.982	1
Rfng	0.112728	0.257113	0.609	0.441	1
Erp29	0.896642	0.257075	0.87	0.892	1
Ifngr2	0.125699	0.256853	0.391	0.279	1
Skap2	0.0216703	0.256802	0.696	0.459	1
9530068E07Rik	0.0328192	0.256628	0.957	0.883	1
Tmem106a	0.0233717	0.256531	0.87	0.802	1
1600012H06Rik	0.0347685	0.256328	0.435	0.216	1
Nfya	0.00726277	0.256045	0.478	0.225	1
Pik3r1	0.0318408	0.255803	0.565	0.315	1
Pbdc1	0.00394089	0.255696	0.522	0.234	1
Ahsa2	0.00757339	0.255675	0.652	0.396	1
Napg	0.003717	0.255527	0.609	0.27	1
Riok2	0.172456	0.255361	0.304	0.18	1
Fh1	0.0103517	0.255323	0.957	0.973	1
Parl	0.00957597	0.255115	0.783	0.423	1
Tcirg1	0.0203599	0.254699	0.609	0.405	1
Zbtb18	0.0010587	0.254557	0.478	0.18	1
Gsto1	0.00566136	0.254467	0.739	0.405	1
Dtx4	9.40795e-05	0.254431	0.565	0.162	1
Itpripl2	0.0645784	0.254324	0.522	0.288	1
Gins2	1.18626e-05	0.254167	0.217	0.009	0.382985
Stx17	0.056141	0.254156	0.391	0.207	1
Slc20a1	0.0048615	0.254103	0.522	0.234	1
Adprhl2	0.093214	0.254064	0.609	0.432	1
Fga	6.44927e-07	0.253975	0.304	0.018	0.0208215
Psmb4	0.0501017	0.253516	1	0.946	1
Slc38a6	0.00697658	0.253459	0.304	0.099	1
Prxl2a	0.14741	0.253262	0.87	0.748	1
Pdzrn3	0.00685134	0.253164	0.478	0.216	1
Vps4b	0.0135959	0.253126	0.87	0.595	1
Pxdn	0.0124962	0.253069	0.609	0.324	1
Ptprc	0.0061855	0.252492	0.304	0.099	1
Tex261	0.0792191	0.25239	0.826	0.541	1
Lad1	0.0415072	0.252205	0.783	0.703	1
Clybl	0.258033	0.252107	0.652	0.604	1
Ube2v1	0.0446841	0.252088	0.913	0.883	1
Coq10b	0.0956401	0.252077	0.652	0.477	1
Cryz	0.048074	0.252031	1	0.982	1
Ddx50	0.0197552	0.252007	0.609	0.36	1
Sumo3	0.0528541	0.25161	0.783	0.604	1
Cd24a	0.111941	0.251405	0.87	0.856	1
Rbm14	0.0286068	0.251386	0.696	0.459	1
Pdap1	0.0569215	0.251329	0.826	0.523	1
Coa4	0.000598718	0.25123	0.478	0.162	1
Pold4	0.0601354	0.251212	0.652	0.441	1
Slc17a5	0.0141395	0.251064	0.652	0.387	1
Trappc6b	0.519201	0.250941	0.652	0.604	1
Cd44	2.46426e-05	0.250618	0.348	0.054	0.795587
Steap2	0.0492139	0.250551	0.739	0.514	1
Rbm8a	0.014817	0.250533	0.826	0.559	1
Stk3	0.0345232	0.250474	0.348	0.171	1
Pomgnt1	0.102693	0.25045	0.609	0.459	1
Hspg2	0.154981	0.25042	0.739	0.568	1
Eefsec	0.117992	0.250161	0.478	0.351	1
Cpeb2	0.0121227	-0.250014	0.043	0.297	1
Cd300lg	0.138422	-0.250031	0.522	0.649	1
Fmo5	0.194355	-0.250206	0.652	0.712	1
Ncoa7	0.115486	-0.250286	0.435	0.577	1
Ptgr2	0.104181	-0.250623	0.783	0.757	1
Rab11fip3	0.0837974	-0.250659	0.913	0.946	1
Plscr2	0.0771846	-0.250684	0.957	0.973	1
Dcxr	0.150769	-0.250797	0.87	0.991	1
Spink1	0.00596511	-0.251318	1	1	1
Mrpl53	0.0816137	-0.251325	0.652	0.739	1
Blvra	0.119638	-0.251447	0.565	0.667	1
Tspan18	0.0289816	-0.251571	0.043	0.243	1
Defb1	0.267293	-0.251575	0.957	1	1
Prodh	0.10978	-0.251612	0.87	0.964	1
Hpn	0.0626251	-0.251681	0.87	0.955	1
Atp4a	0.0803688	-0.252252	0.478	0.667	1
Upp2	0.0577368	-0.252847	0.174	0.342	1
AI314278	0.0377948	-0.253122	1	0.955	1
Arhgap1	0.141708	-0.253675	0.478	0.559	1
Fkbp3	0.152538	-0.253839	0.609	0.667	1
Cda	0.0312614	-0.254096	1	0.991	1
Adh5	0.0776761	-0.254304	0.957	0.964	1
Phyhd1	0.0539299	-0.255281	0.435	0.613	1
Kank1	0.021786	-0.255489	0.304	0.568	1
Sfrp2	0.286593	-0.255517	0.391	0.477	1
Lypla1	0.165234	-0.256158	0.696	0.847	1
Atp6v1h	0.0511508	-0.256456	0.826	0.784	1
Slc4a1	0.0443309	-0.256657	0.13	0.315	1
Mrps30	0.0315483	-0.257045	0.174	0.378	1
Tmem64	0.185129	-0.257547	0.652	0.73	1
Gjb1	0.110467	-0.257603	0.304	0.423	1
Gpc4	0.140893	-0.257625	0.696	0.757	1
Gphn	0.0679178	-0.258097	0.217	0.396	1
Pth1r	0.0589989	-0.258325	0.957	1	1
Lipo3	0.103386	-0.258666	0.261	0.405	1
Cth	0.150512	-0.258923	0.565	0.685	1
Rnf123	0.0214004	-0.259368	0.217	0.468	1
Klhdc7a	0.0405947	-0.260179	0.217	0.414	1
Grcc10	0.0461043	-0.260295	0.913	0.982	1
Bend5	0.0436135	-0.260403	0.174	0.36	1
Fkbp8	0.0331534	-0.260407	1	0.946	1
Cebpzos	0.059029	-0.260538	0.565	0.712	1
Sec62	0.107727	-0.261116	0.87	0.919	1
Itih5	0.0124067	-0.261298	0.087	0.36	1
Gja4	0.0112118	-0.261963	0.043	0.288	1
Hdac7	0.03695	-0.262112	0.304	0.495	1
Slc5a8	0.0609164	-0.262859	0.739	0.865	1
Nrtn	0.0219338	-0.263002	0.087	0.297	1
Thtpa	0.0227738	-0.263378	0.043	0.252	1
Acat1	0.0203979	-0.263655	1	0.991	1
Exoc6	0.0539746	-0.263711	0.348	0.523	1
Ghr	0.0543379	-0.264161	0.913	0.919	1
Mrpl13	0.0934837	-0.264484	0.652	0.73	1
Defb29	0.0708814	-0.264851	0.913	0.91	1
Bpgm	0.040748	-0.266048	0.391	0.577	1
Hint2	0.0261116	-0.266328	0.957	0.982	1
Lamb2	0.256311	-0.266618	0.783	0.793	1
Atp1a1	0.00725762	-0.266713	1	1	1
Ak3	0.0902364	-0.266722	0.696	0.793	1
Fez2	0.0409494	-0.266781	0.435	0.577	1
Cdc5l	0.0872448	-0.266959	0.217	0.378	1
Hba-a2	0.00419512	-0.267511	0.652	0.955	1
Zcchc17	0.100809	-0.267808	0.261	0.387	1
Rab3ip	0.0786369	-0.267894	0.913	0.937	1
Isoc2b	0.0458813	-0.269449	0.217	0.396	1
Kyat1	0.0594937	-0.26982	0.652	0.739	1
Arhgap10	0.0296862	-0.270345	0.174	0.405	1
mt-Co1	0.0551485	-0.271126	1	1	1
Dhps	0.0145672	-0.271147	0.087	0.36	1
Tstd2	0.0353288	-0.271297	0.261	0.468	1
Ttc39c	0.0848919	-0.271548	0.261	0.396	1
Acbd4	0.0925042	-0.272008	0.609	0.712	1
Ppp6r1	0.0829169	-0.272063	0.609	0.739	1
Park7	0.00792419	-0.272638	1	1	1
Rpl9	0.0040581	-0.273301	1	0.982	1
Mrpl58	0.107935	-0.273515	0.652	0.757	1
Pbxip1	0.0600442	-0.274136	0.565	0.694	1
Nudt4	0.0776835	-0.274276	1	1	1
Gm15638	0.0115539	-0.27447	0.217	0.477	1
Lonp1	0.06076	-0.275414	0.739	0.847	1
Nat9	0.093588	-0.275767	0.391	0.559	1
Tmem140	0.167828	-0.27627	0.478	0.523	1
Naa38	0.0857449	-0.276603	0.913	0.883	1
Ddx47	0.0734304	-0.276693	0.174	0.324	1
Maf	0.0557618	-0.276781	0.652	0.838	1
Gimap6	0.0431355	-0.278563	0.391	0.586	1
Metrnl	0.219574	-0.278818	0.522	0.559	1
Msrb1	0.048722	-0.278925	0.913	0.946	1
Cystm1	0.0501106	-0.279008	0.957	0.982	1
Mxd4	0.0908735	-0.279474	0.783	0.811	1
Dnajc19	0.0326511	-0.279525	0.913	0.937	1
G6pc	0.0742371	-0.279892	0.739	0.793	1
Tmem229a	0.0394341	-0.280291	0.957	0.928	1
Tmem45b	0.0285644	-0.280558	0.174	0.369	1
Plpp3	0.0782355	-0.28116	0.652	0.766	1
Cgref1	0.0283569	-0.282118	0.87	0.955	1
Selenbp1	0.0158063	-0.283798	1	0.991	1
Cited2	0.051549	-0.28399	0.348	0.586	1
Polr2m	0.0721238	-0.284176	0.87	0.82	1
Slc2a4	0.0309341	-0.284588	0.261	0.486	1
Macrod2	0.046092	-0.284789	0.609	0.721	1
Kdr	0.087495	-0.285033	0.652	0.721	1
Atp5j	0.00223918	-0.287887	1	1	1
Aig1	0.0993544	-0.288191	0.478	0.622	1
Gabarapl2	0.041636	-0.28856	0.87	0.892	1
Coasy	0.0558842	-0.288566	0.87	0.964	1
Pdzk1	0.00285651	-0.288737	1	1	1
Yif1b	0.0699646	-0.288902	0.652	0.712	1
Trappc4	0.0125335	-0.289277	0.478	0.658	1
Clec14a	0.0571257	-0.289373	0.13	0.306	1
Atp11a	0.0271198	-0.289417	0.957	0.991	1
Mien1	0.0691152	-0.289511	0.87	0.946	1
Fam8a1	0.059364	-0.289877	0.435	0.604	1
2310039H08Rik	0.083314	-0.290685	0.783	0.784	1
Trap1	0.0298648	-0.290823	0.913	0.928	1
Gm10804	0.0334661	-0.291013	0.478	0.676	1
Gcgr	0.145392	-0.291719	0.522	0.622	1
Rap1gds1	0.0148502	-0.291732	0.261	0.495	1
Mrps26	0.0575269	-0.292549	0.652	0.757	1
Ociad2	0.0317661	-0.292836	0.174	0.369	1
Lonp2	0.0204395	-0.293762	0.522	0.748	1
Klf15	0.0638269	-0.293892	0.609	0.739	1
Cmbl	0.0493623	-0.29408	0.913	0.919	1
Galns	0.0844921	-0.294175	0.522	0.676	1
Gchfr	0.0497414	-0.294363	0.565	0.703	1
Kxd1	0.0943442	-0.294971	0.565	0.739	1
Hipk3	0.045949	-0.295235	0.565	0.712	1
Aadat	0.0764516	-0.295564	0.652	0.775	1
Cycs	0.00664181	-0.296095	1	1	1
Vdac1	0.0301219	-0.297334	0.957	0.991	1
Fxyd2	5.3167e-08	-0.297867	1	1	0.0017165
Snap47	0.0477129	-0.298829	0.522	0.622	1
Slc9a3r2	0.132017	-0.298911	0.87	0.874	1
Eci2	0.0411032	-0.299332	0.609	0.802	1
Dtnbp1	0.107291	-0.299335	0.565	0.721	1
mt-Co2	0.00751796	-0.2994	1	1	1
Scp2	0.00676108	-0.299568	1	1	1
Scap	0.0285637	-0.300347	0.435	0.622	1
Esrra	0.0297006	-0.300729	0.826	0.874	1
Adprh	0.0180358	-0.301043	0.13	0.378	1
Aldob	0.000105877	-0.30108	1	1	1
Kl	0.0442079	-0.301193	0.957	1	1
Sncg	0.0734425	-0.302115	0.174	0.342	1
Aldh4a1	0.0388997	-0.302225	0.913	0.982	1
Sucnr1	0.0293099	-0.302424	0.304	0.514	1
Cog8	0.0306288	-0.30374	0.435	0.604	1
Acad10	0.0894715	-0.304302	0.348	0.505	1
Acox1	0.00232893	-0.305159	1	1	1
Ctbp1	0.04915	-0.30659	0.826	0.874	1
Rdh14	0.0271759	-0.306669	0.261	0.468	1
Cyp2j5	0.00565062	-0.307235	1	1	1
Mcrip2	0.00910349	-0.307758	0.913	0.973	1
Ahcy	0.0241924	-0.307765	0.391	0.649	1
Mettl7b	0.0796451	-0.307864	0.87	0.946	1
Fbln5	0.0213687	-0.308025	0.913	0.955	1
Psmd3	0.0204867	-0.30966	0.87	0.901	1
Ggt1	0.00103532	-0.309726	1	1	1
Nphs1	0.0615481	-0.309766	0.522	0.649	1
Ubxn6	0.0430124	-0.309783	0.565	0.721	1
Atp6v1c2	0.107154	-0.310695	0.348	0.477	1
2310010J17Rik	0.026713	-0.311576	0.217	0.486	1
Slc6a20b	0.0112785	-0.311742	0.826	0.883	1
Psen2	0.0204162	-0.314004	0.217	0.423	1
Ifrd2	0.0334928	-0.314339	0.435	0.64	1
Chpt1	0.00390907	-0.314362	1	1	1
Ndufa6	0.000912656	-0.314885	1	1	1
Hykk	0.0145566	-0.315389	0.913	0.937	1
Gsta4	0.0457618	-0.315915	0.522	0.631	1
Ehd3	0.0393947	-0.315991	0.565	0.775	1
Crebbp	0.0300115	-0.316431	0.348	0.532	1
Amacr	0.0361826	-0.316629	0.957	0.946	1
Apeh	0.0155309	-0.317582	0.826	0.946	1
Galnt18	0.039423	-0.317654	0.304	0.468	1
Osbp	0.0476163	-0.317768	0.391	0.532	1
Optn	0.00633443	-0.318287	0.087	0.36	1
Cwh43	0.107831	-0.318861	0.304	0.432	1
Lrrk2	0.0282063	-0.319152	0.435	0.595	1
Pde4dip	0.0362329	-0.319428	0.435	0.604	1
Akr1b7	0.0800119	-0.320244	0.087	0.252	1
Slc22a22	0.0387612	-0.320483	0.565	0.694	1
Dbp	0.0109847	-0.320497	0.913	0.991	1
Jarid2	0.0108549	-0.320562	0.13	0.378	1
Ndrg3	0.0148749	-0.320574	0.435	0.649	1
Nudt3	0.0332902	-0.321035	0.348	0.604	1
Mlec	0.00785507	-0.321723	0.957	0.991	1
Fhl2	0.047013	-0.322127	0.565	0.703	1
Fah	0.0163255	-0.322437	0.957	1	1
Pzp	0.0314376	-0.322553	0.391	0.577	1
Gimap4	0.0413253	-0.322722	0.304	0.468	1
Hist1h2bc	0.00470742	-0.325694	1	1	1
Sptlc1	0.0340734	-0.32586	0.435	0.649	1
Tmem94	0.00428873	-0.327718	0.087	0.387	1
Mafb	0.0452113	-0.327803	0.435	0.568	1
Ndel1	0.0554128	-0.328078	0.783	0.784	1
Ugt3a2	0.00362575	-0.328697	1	0.991	1
Slc22a28	0.017073	-0.328749	0.478	0.712	1
Paqr7	0.0295121	-0.328785	0.696	0.802	1
Mthfd1	0.0289614	-0.331336	0.826	0.928	1
Dmac2	0.0240249	-0.331681	0.478	0.613	1
Oxgr1	0.015223	-0.331687	0.087	0.333	1
Mlycd	0.0171301	-0.331898	0.565	0.739	1
Smim5	0.0256937	-0.332154	0.348	0.523	1
Epas1	0.00445346	-0.332289	0.913	0.991	1
Pim3	0.0121106	-0.334136	0.826	0.919	1
Coq8a	0.0398084	-0.3342	0.652	0.748	1
Acsm3	0.0276699	-0.334277	0.826	0.919	1
Ddt	0.00202849	-0.334306	1	1	1
Slc22a18	0.0155517	-0.335759	0.957	0.982	1
Me1	0.0116481	-0.336216	0.957	0.955	1
Acss2	0.00955439	-0.336365	0.87	0.91	1
Ggnbp1	0.0244049	-0.336772	0.435	0.568	1
Wnk4	0.0771134	-0.337185	0.783	0.856	1
Tob1	0.0312363	-0.338452	0.609	0.757	1
Rufy3	0.0110275	-0.339423	0.391	0.658	1
Upb1	0.00814079	-0.340566	0.696	0.838	1
Tstd1	0.0248232	-0.341112	0.391	0.568	1
S100a1	0.0165907	-0.342831	0.957	1	1
Fbxo3	0.0347467	-0.343244	0.522	0.685	1
Pcca	0.0314717	-0.343815	0.783	0.829	1
Rsad2	0.00819463	-0.344232	0.13	0.423	1
Dld	0.0186359	-0.344305	0.87	0.901	1
Id2	0.00449502	-0.344902	0.957	0.991	1
Mgat4b	0.0212143	-0.345475	0.522	0.784	1
Tasor	0.00345646	-0.34596	0.174	0.495	1
Grb7	0.0260943	-0.346603	0.565	0.73	1
Slc4a9	0.00279001	-0.346836	0.217	0.559	1
Pvalb	0.0628745	-0.348349	0.391	0.577	1
Slc34a1	3.72627e-06	-0.350855	1	1	0.120303
Aamdc	0.0192101	-0.350927	0.522	0.739	1
Fbp1	0.000856511	-0.351337	1	1	1
Phyh	0.00376499	-0.351754	1	1	1
Dhcr24	0.00612755	-0.354673	0.957	0.973	1
Bckdha	0.00130062	-0.356491	1	1	1
Sema4g	0.00868984	-0.359583	0.13	0.396	1
Sostdc1	0.0346976	-0.359834	0.478	0.622	1
Trabd2b	0.00571423	-0.360228	0.304	0.631	1
Bsnd	0.00565751	-0.360322	0.348	0.631	1
Akr1c14	0.0141943	-0.362662	0.348	0.523	1
Smpdl3a	0.00336123	-0.363031	1	0.991	1
Mfge8	0.00575351	-0.364247	0.957	0.982	1
Pxmp2	0.0118916	-0.36449	0.522	0.748	1
Fdx1	0.0066848	-0.365536	0.696	0.775	1
Pgam2	0.0485845	-0.366004	0.696	0.865	1
Rgl1	0.0103482	-0.366666	0.826	0.874	1
Pam16	0.0165891	-0.369648	0.435	0.631	1
Prdx5	5.69024e-06	-0.370739	1	1	0.183709
Nat8f6	0.0102717	-0.373039	0.826	0.838	1
Cavin2	0.0406304	-0.373851	0.348	0.523	1
Atp6v1e1	0.00342566	-0.376147	0.957	1	1
Tmem204	0.0129964	-0.37689	0.609	0.775	1
Ccdc107	0.00910487	-0.377089	0.913	0.991	1
Mrps24	0.0279711	-0.37746	0.826	0.874	1
Serinc1	0.0522943	-0.377704	0.783	0.883	1
Sardh	0.0200671	-0.378867	0.826	0.964	1
Hmgcl	0.0133941	-0.379632	0.696	0.802	1
Sh3tc1	0.0281225	-0.380933	0.435	0.622	1
mt-Nd2	0.0048838	-0.385352	1	1	1
Tef	0.00787138	-0.388938	0.826	0.892	1
Aspa	0.00597295	-0.38902	0.652	0.739	1
Khk	0.000753705	-0.390362	1	1	1
Hbp1	0.0129703	-0.390748	0.522	0.73	1
Bcat2	0.04729	-0.391013	0.478	0.622	1
Klf2	0.0204001	-0.392613	0.826	0.829	1
Nr1h2	0.00633248	-0.394362	0.478	0.739	1
Tln2	0.0109484	-0.395438	0.565	0.766	1
Tmem52b	0.0543545	-0.397128	0.826	0.946	1
Acot12	0.00528757	-0.399111	0.652	0.802	1
Aspdh	0.00771355	-0.40081	0.739	0.784	1
Ass1	3.35184e-05	-0.401766	1	1	1
Nr1h4	0.0119158	-0.401923	0.826	0.775	1
Gk	0.0302067	-0.402204	0.739	0.91	1
Atp5g2	0.001149	-0.402373	0.957	1	1
Vdr	0.00265127	-0.402445	0.739	0.919	1
Smim1	0.0108255	-0.403775	0.87	0.883	1
Clcnkb	0.0134218	-0.4044	0.957	0.982	1
Dnajc12	0.00658656	-0.404959	0.87	0.874	1
Hsd11b2	0.082263	-0.414471	0.652	0.811	1
Jam3	0.00220424	-0.414828	0.174	0.477	1
Ubc	1.33271e-05	-0.415558	1	1	0.430265
Idh2	0.000753705	-0.419334	0.957	1	1
Ugt2b38	0.00027821	-0.423722	1	0.991	1
Slc37a4	0.0115457	-0.424564	0.826	0.964	1
Cpm	0.00256681	-0.425757	0.174	0.477	1
Hibadh	0.0011604	-0.430027	0.957	0.955	1
Mtor	0.00432584	-0.432347	0.739	0.829	1
Pink1	0.00178176	-0.43965	0.957	0.991	1
Hopx	0.00957548	-0.44336	0.174	0.432	1
Myl9	0.0163965	-0.447669	0.783	0.919	1
Cyp2j13	0.00124797	-0.449574	1	0.964	1
Eng	0.0032556	-0.454453	0.87	0.919	1
Slc17a3	0.00045161	-0.45766	0.957	0.991	1
H2-Q6	0.00742866	-0.460834	0.391	0.667	1
Cbs	0.00123532	-0.465711	0.609	0.847	1
Tmem174	0.000318862	-0.468638	0.913	0.973	1
Cyp24a1	0.000946352	-0.468891	0.13	0.532	1
Tmem213	0.00154715	-0.470979	0.957	0.991	1
Galnt11	0.00135447	-0.471655	0.913	0.964	1
Mcee	0.00141292	-0.484788	0.696	0.919	1
BC024386	0.0076648	-0.488164	0.391	0.631	1
Spink8	0.0190523	-0.488289	0.348	0.604	1
mt-Cytb	0.000131513	-0.494431	1	1	1
Gabarapl1	5.16943e-05	-0.495624	0.957	1	1
Scnn1b	0.0065068	-0.499127	0.652	0.694	1
Degs2	0.0006325	-0.500155	0.522	0.775	1
Pah	5.30128e-05	-0.50104	0.957	1	1
Dpep1	0.000594051	-0.506525	0.913	0.964	1
Tbx2	0.000720125	-0.507213	0.609	0.766	1
Plat	0.00748401	-0.507805	0.826	0.91	1
Insrr	0.000769152	-0.509853	0.087	0.45	1
Ces2c	0.000568702	-0.512392	1	0.946	1
Slc18a1	0.00163933	-0.515421	0.522	0.739	1
Pi16	0.00191201	-0.523355	0.261	0.577	1
Ivd	9.03149e-05	-0.525342	0.957	0.955	1
Rhbg	0.016095	-0.529348	0.609	0.712	1
Rhcg	0.00866681	-0.530116	0.739	0.865	1
Lpl	0.000100858	-0.533761	0.957	1	1
Sephs2	0.00129543	-0.53436	0.739	0.946	1
Car15	0.0182307	-0.534462	0.87	0.928	1
Acox3	0.000429944	-0.535083	0.652	0.856	1
mt-Nd4	2.20992e-05	-0.54855	1	1	0.713472
mt-Co3	7.89646e-05	-0.561509	1	1	1
Id1	0.000423373	-0.571017	0.478	0.757	1
Cyp2d9	0.000434666	-0.574014	0.609	0.829	1
Clec2h	0.000265835	-0.576125	0.217	0.595	1
Txnip	6.80723e-05	-0.579456	1	0.991	1
Ttc36	1.09285e-07	-0.580831	1	1	0.00352827
Wfdc15b	0.00398043	-0.583616	0.913	0.955	1
Igfbp5	0.000215859	-0.585864	0.957	1	1
Bphl	0.000103093	-0.595094	0.913	0.937	1
Ecm1	0.000113354	-0.596582	0.696	0.964	1
Slc6a19	0.000769768	-0.597666	0.826	0.991	1
Dst	5.52711e-05	-0.602809	0.522	0.829	1
Ces1f	1.75723e-06	-0.615274	1	1	0.0567322
Serpinf2	0.000155325	-0.616512	0.957	0.964	1
Acsm2	1.19802e-08	-0.6186	1	1	0.00038678
Hba-a1	0.00431639	-0.621815	0.652	0.901	1
Slc22a30	4.91765e-05	-0.636015	0.652	0.901	1
Nat8	7.3972e-07	-0.641114	1	0.982	0.0238819
mt-Atp6	3.72627e-06	-0.645967	1	1	0.120303
Aldh1l1	1.09405e-06	-0.66828	1	0.991	0.0353215
Nat8f1	2.20985e-07	-0.668487	1	0.982	0.0071345
Cyb5a	1.32891e-08	-0.685999	1	1	0.000429037
Cyp2d12	4.16917e-05	-0.709225	0.739	0.919	1
Inmt	3.13761e-09	-0.711444	1	1	0.000101298
Agps	2.39649e-06	-0.741268	0.696	0.946	0.0773706
Nudt19	3.33281e-08	-0.750678	1	1	0.001076
S100g	0.000291221	-0.796006	1	1	1
Acy3	5.54189e-11	-0.813702	1	1	1.7892e-06
Cndp2	2.52455e-10	-0.82438	1	1	8.15052e-06
Hsd17b11	9.89794e-09	-0.829902	0.957	0.991	0.000319555
Cd36	1.72827e-06	-0.831906	0.696	0.928	0.0557971
Slc27a2	1.16759e-10	-0.846523	1	1	3.76957e-06
Kap	2.30274e-11	-0.865599	1	1	7.43441e-07
Apom	7.74717e-07	-0.866514	0.652	0.946	0.0250117
Slc7a13	1.97209e-07	-0.891522	0.783	0.973	0.00636688
Azgp1	3.24156e-07	-0.914862	0.435	0.892	0.0104654
Atp6v1g3	0.000114424	-0.923919	0.652	0.91	1
Cyp2e1	1.26526e-09	-0.925111	1	1	4.08488e-05
Cyp4a12a	3.71207e-08	-0.934333	0.391	0.847	0.00119844
Hsd11b1	1.07548e-07	-0.935644	0.652	0.892	0.0034722
Igfbp3	2.75509e-07	-0.956539	0.913	0.991	0.00889481
Slc26a4	1.21938e-05	-0.966704	0.217	0.685	0.393677
Hbb-bs	0.00089352	-0.967597	0.913	0.991	1
Slco1a1	1.10453e-06	-1.01718	0.522	0.874	0.0356596
Klk1	9.62317e-06	-1.12133	1	1	0.310684
Odc1	6.34447e-13	-1.1914	1	1	2.04831e-08
Cyp4b1	6.11477e-14	-1.27716	1	1	1.97415e-09
Dnase1	3.06865e-12	-1.3167	1	1	9.90713e-08
Egf	2.2192e-06	-1.42451	0.913	0.982	0.071647
Ren1	0.000851686	-2.23731	0.348	0.757	1

## Sheet: SC1 Treated vs 2mAS
Gene	p_val	avg_log2FC	pct.1	pct.2	p_val_adj
mt-Nd3	3.21405e-14	2.24149	1	0.971	1.03766e-09
Ren1	0.865547	1.82445	0.606	0.623	1
Actb	7.11026e-15	1.72268	1	1	2.29555e-10
Sema3g	1.01694e-09	1.61953	0.909	0.739	3.2832e-05
Myh9	1.64752e-14	1.52036	1	0.507	5.31903e-10
Ftl1-ps1	7.38658e-14	1.45544	1	0.652	2.38476e-09
Isoc2a	1.04502e-15	1.43236	0.97	0.275	3.37385e-11
Slc13a1	7.70872e-11	1.29287	0.939	0.87	2.48876e-06
Vim	4.91891e-11	1.21661	0.97	0.725	1.58807e-06
Gm49980	1.24474e-09	1.21276	0.939	0.913	4.01865e-05
Mt2	7.40502e-10	1.20362	0.97	0.739	2.39071e-05
Nphs2	2.28534e-05	1.16752	0.939	0.942	0.737823
Lyz2	3.07438e-07	1.16265	0.879	0.464	0.00992562
Slc22a12	3.34838e-12	1.13186	1	0.87	1.08102e-07
Rgs5	0.00166996	1.10986	0.818	0.507	1
Slc51a	6.67847e-11	1.08903	0.939	0.652	2.15614e-06
Ass1	1.31318e-09	1.02448	1	0.986	4.23961e-05
Hsd17b11	5.03281e-09	1.02201	0.909	0.667	0.000162484
Fus	3.22308e-09	1.00659	0.939	0.623	0.000104057
Glul	6.57054e-09	0.996847	0.909	0.812	0.00021213
Gm42418	6.30983e-09	0.983731	0.97	0.971	0.000203713
Calr	8.40096e-12	0.975791	1	0.928	2.71225e-07
Sod1	4.24915e-11	0.962393	1	0.971	1.37184e-06
Neat1	3.22578e-10	0.959024	1	0.986	1.04144e-05
mt-Nd1	8.02365e-10	0.954086	1	1	2.59043e-05
B2m	6.23908e-11	0.940946	1	0.971	2.01429e-06
H2-Ab1	3.51705e-06	0.930329	0.97	0.855	0.113548
Selenop	1.19281e-11	0.929555	1	1	3.851e-07
Cdkn1c	0.000321296	0.925853	0.788	0.667	1
Bgn	1.69407e-07	0.923729	1	0.884	0.0054693
Midn	7.67986e-13	0.903918	0.788	0.116	2.47944e-08
Podxl	2.99834e-06	0.899174	1	0.986	0.0968014
Hba-a2	0.000218373	0.872187	0.879	0.667	1
Srrm2	1.85213e-07	0.853375	0.879	0.551	0.00597962
Cfb	2.85383e-09	0.84795	1	0.855	9.21359e-05
Slco2a1	3.56555e-05	0.845627	0.758	0.42	1
Gm47283	5.14299e-07	0.83715	0.939	0.768	0.0166041
Maf	4.9247e-08	0.832685	0.97	0.855	0.00158994
Dynll2	2.34681e-08	0.831851	0.97	0.899	0.000757668
Hspg2	8.88088e-06	0.820367	0.758	0.377	0.286719
Ddx6	7.18543e-07	0.811398	0.909	0.522	0.0231982
Ces1g	2.71518e-05	0.806028	0.818	0.522	0.876597
Tmbim6	2.23221e-09	0.799638	1	0.986	7.20668e-05
Synpo	2.27663e-06	0.799139	0.879	0.652	0.0735011
Eng	8.61721e-06	0.793755	0.939	0.754	0.278207
P4hb	6.04583e-09	0.793206	1	0.957	0.00019519
Slc6a6	1.12964e-08	0.791729	0.97	0.797	0.000364704
Eif4ebp2	8.78639e-08	0.778187	0.909	0.652	0.00283669
Cenpb	8.47631e-07	0.776117	0.909	0.783	0.0273658
Kif1c	1.84274e-07	0.77513	0.758	0.362	0.0059493
mt-Atp6	1.64073e-07	0.76812	1	1	0.0052971
Slc8a1	7.95236e-05	0.75743	0.818	0.522	1
Mylk	2.8115e-07	0.75712	0.939	0.768	0.00907693
Tns1	3.52648e-09	0.755206	0.97	0.957	0.000113852
Laptm4a	7.48404e-08	0.753291	0.97	0.971	0.00241622
Flna	3.21074e-05	0.746986	0.909	0.681	1
Eef2	3.29415e-13	0.742929	1	1	1.06351e-08
Cd74	1.12267e-05	0.737683	1	0.942	0.362453
mt-Co2	1.57836e-07	0.733337	1	1	0.00509572
Plau	4.80607e-07	0.731474	0.697	0.29	0.0155164
Ctsd	1.05263e-10	0.730997	1	1	3.39841e-06
Gprc5c	4.195e-06	0.728893	0.818	0.565	0.135436
Hnrnpa0	7.08961e-07	0.728085	0.909	0.667	0.0228888
Hspa4	6.40146e-06	0.724569	0.818	0.522	0.206671
H2-Eb1	0.000134201	0.721594	0.939	0.812	1
Actn4	1.96429e-07	0.71531	1	0.855	0.00634171
Spp1	0.000145714	0.713725	1	1	1
Prpf19	1.38909e-06	0.712701	0.818	0.464	0.0448468
Ccnd1	1.88349e-06	0.70978	0.939	0.899	0.0608083
Gnai2	1.62569e-06	0.709279	0.97	0.812	0.0524853
Chd3	6.5199e-08	0.708403	0.97	0.812	0.00210495
Msi2	1.39687e-06	0.708131	0.818	0.435	0.0450979
Gm2a	1.73715e-05	0.704077	0.939	0.841	0.560838
Tkfc	3.59879e-07	0.699341	0.909	0.783	0.0116187
H2-D1	2.31641e-08	0.699122	1	0.971	0.000747853
Cux1	5.71992e-07	0.694735	0.97	0.841	0.0184667
Fam151a	4.14166e-06	0.69402	0.879	0.87	0.133714
Sparc	3.21431e-06	0.693882	1	1	0.103774
Rps27rt	7.69676e-05	0.692044	0.727	0.449	1
Fuca1	9.92806e-07	0.691874	0.97	0.841	0.0320527
Rbbp4	4.14293e-05	0.69147	0.788	0.652	1
Cxcl12	0.000400456	0.688934	0.879	0.768	1
Slc39a1	3.86001e-07	0.683404	0.818	0.406	0.012462
Timp2	6.18791e-06	0.682049	0.97	0.725	0.199777
Acaa1b	5.31542e-07	0.680976	1	0.928	0.0171608
Snrnp70	1.35691e-05	0.680667	0.788	0.536	0.438078
mt-Nd4	1.1923e-06	0.680463	1	1	0.0384935
Gpbp1l1	8.23158e-08	0.679861	0.758	0.246	0.00265757
Igfbp5	0.00233746	0.677371	0.97	0.986	1
Arhgdia	1.64576e-06	0.674557	1	0.942	0.0531333
Igfbp2	0.000146501	0.674005	0.333	0.058	1
Arhgef12	6.40257e-06	0.673095	0.909	0.652	0.206707
H2-Aa	0.000296869	0.664989	0.909	0.826	1
Col1a1	1.98926e-05	0.662399	0.727	0.377	0.642234
Ndst1	2.44287e-05	0.661113	0.727	0.377	0.788681
Aqp6	4.64826e-06	0.658173	0.545	0.13	0.150069
C1qb	0.0056085	0.65678	0.667	0.464	1
Pbx1	8.16884e-06	0.656338	0.727	0.348	0.263731
Mgp	0.00119393	0.653953	1	1	1
Rpl10-ps3	3.96431e-06	0.652043	0.758	0.348	0.127988
C77080	8.25082e-05	0.648365	0.788	0.391	1
Bcam	0.000127852	0.647469	0.97	0.957	1
Ggt1	2.80826e-07	0.646522	1	0.986	0.00906645
Srr	6.46778e-07	0.64047	0.788	0.377	0.0208812
Ptms	4.82075e-08	0.637859	0.97	0.986	0.00155638
Mllt6	3.40332e-05	0.637635	0.788	0.449	1
Marcks	5.59929e-06	0.636437	0.939	0.551	0.180773
Ddah1	3.28142e-05	0.635358	0.879	0.797	1
Aebp1	0.000884281	0.631525	0.848	0.754	1
Cbx6	4.32854e-05	0.630061	0.758	0.435	1
Ccni	5.4693e-07	0.626887	0.939	0.623	0.0176576
Xylb	6.72543e-05	0.625436	0.909	0.841	1
Dgkz	6.31986e-05	0.621983	0.606	0.29	1
Eef1g	0.000139339	0.621556	0.909	0.855	1
Apoe	9.52244e-06	0.620787	1	0.971	0.307432
Map4	0.000164939	0.616228	0.788	0.406	1
Hbb-bs	0.000791034	0.616137	0.97	0.884	1
Pam	0.000216102	0.616128	0.727	0.435	1
Cdc42bpb	1.29788e-08	0.615507	0.818	0.29	0.000419019
Cyp2e1	4.84592e-05	0.615046	1	0.971	1
Serinc3	2.51519e-08	0.611134	1	0.986	0.000812029
Rhoa	1.29581e-05	0.607192	0.97	0.899	0.418351
Leng8	2.53984e-05	0.606096	0.667	0.275	0.819988
Atp5g3	7.00753e-10	0.603572	1	1	2.26238e-05
Tmem167b	6.75962e-08	0.601947	0.697	0.159	0.00218234
Tbc1d13	1.68072e-05	0.601701	0.758	0.478	0.542619
Tram1	4.32797e-05	0.601049	0.879	0.565	1
Lasp1	0.000474443	0.598198	0.848	0.667	1
Sdc4	8.85825e-05	0.59712	1	0.957	1
Myo1d	0.000253829	0.596871	0.727	0.478	1
Ptpn11	2.04494e-05	0.593998	0.667	0.29	0.660208
Sptbn1	4.53047e-05	0.592918	0.939	0.899	1
Flnb	0.000314697	0.590172	0.788	0.551	1
Ywhaz	5.56622e-06	0.589356	1	0.957	0.179706
Psen1	3.06398e-05	0.588303	0.667	0.319	0.989207
Rarres2	2.15643e-05	0.586603	0.818	0.42	0.696203
Fam20b	1.39425e-06	0.585747	0.727	0.29	0.0450132
Hnrnpa3	7.12847e-05	0.585398	0.879	0.812	1
Slc35e3	4.30969e-05	0.583647	0.636	0.29	1
Npnt	0.00148333	0.58285	0.909	0.884	1
Lmna	5.7736e-06	0.582659	0.909	0.536	0.186401
Sncg	0.155403	0.582606	0.424	0.333	1
Ggact	1.10925e-05	0.581934	0.788	0.406	0.358122
Laptm4b	0.00057115	0.581806	0.788	0.493	1
Tuba1b	3.49061e-05	0.581513	0.909	0.812	1
Psap	5.58624e-10	0.581463	1	1	1.80352e-05
Nsd3	0.000397718	0.580548	0.576	0.304	1
Crim1	0.00181512	0.580163	0.848	0.667	1
Cdkn1b	3.28155e-08	0.578176	0.636	0.13	0.00105945
Epb41	3.35516e-05	0.574039	0.879	0.536	1
Plod2	0.00487502	0.572661	0.667	0.464	1
Hnrnpa1	1.36881e-05	0.572003	0.879	0.71	0.44192
Aldh2	9.126e-08	0.570821	1	0.986	0.00294633
Npr1	5.80491e-05	0.570585	0.758	0.42	1
Timp3	1.29932e-07	0.570171	1	1	0.00419486
Cd52	4.01965e-05	0.570052	0.848	0.493	1
Zbtb20	5.30298e-05	0.569392	0.848	0.58	1
2610507B11Rik	2.52194e-05	0.568818	0.939	0.71	0.81421
Axl	0.000922622	0.568728	0.758	0.536	1
Tnks2	0.000108729	0.566494	0.848	0.536	1
Cotl1	3.30845e-05	0.565154	0.879	0.725	1
Ipo7	0.000138439	0.564393	0.697	0.377	1
Exoc3l2	0.000728272	0.563649	0.758	0.478	1
Lbh	0.00035557	0.562914	0.727	0.522	1
Hnrnpl	0.000828887	0.562408	0.848	0.681	1
Vat1	0.001066	0.562092	0.576	0.275	1
Anxa5	0.00104003	0.561672	0.879	0.87	1
Epn1	1.79266e-05	0.561076	0.97	0.899	0.578759
Il6st	0.00024035	0.560133	0.758	0.58	1
Arglu1	0.00166989	0.559621	0.727	0.565	1
Pdcd4	2.82632e-05	0.559122	0.667	0.275	0.912477
Lamb2	0.000568779	0.558377	0.909	0.71	1
Ywhag	3.65799e-05	0.557496	0.818	0.536	1
Atp1a1	1.16086e-05	0.556392	1	1	0.374784
Cyp4a12a	0.000233421	0.556161	0.667	0.391	1
Dag1	0.000656894	0.556037	0.939	0.87	1
Paqr7	0.000342471	0.555519	0.727	0.58	1
Slc25a30	0.000367351	0.555211	0.818	0.536	1
Prrc2c	2.75266e-05	0.554833	0.515	0.145	0.888695
Sema4a	0.00168004	0.554832	0.818	0.594	1
Ppp2r5c	3.32762e-05	0.554545	0.848	0.478	1
Birc6	3.67152e-05	0.554369	0.727	0.362	1
Hnrnpul2	9.98537e-05	0.554257	0.879	0.623	1
Clic4	4.99571e-05	0.550013	0.879	0.609	1
Tef	2.70218e-05	0.548889	0.97	0.87	0.872397
C3	0.0233745	0.548884	0.636	0.478	1
Hyou1	7.14381e-05	0.548856	0.545	0.188	1
Dao	8.92437e-05	0.548265	0.97	0.87	1
Hbb-bt	0.00145804	0.546369	0.636	0.333	1
Csrp1	0.00758411	0.546107	0.848	0.638	1
Mlec	0.000167374	0.545575	0.848	0.87	1
C130074G19Rik	0.00104568	0.544313	0.879	0.797	1
Nucb1	0.000133556	0.543198	0.939	0.739	1
Vapb	0.000578043	0.541634	0.818	0.652	1
Tkt	1.63343e-05	0.54142	0.909	0.725	0.527353
Ndrg2	0.021625	0.540316	0.758	0.681	1
Sec14l1	0.00051731	0.539382	0.697	0.406	1
Ncl	0.0001685	0.538931	0.909	0.783	1
Adcy6	0.110814	0.537685	0.697	0.536	1
Pcolce	0.002833	0.535879	0.879	0.783	1
Col1a2	0.0114265	0.535399	0.848	0.71	1
H2afy	0.00197304	0.535377	0.788	0.609	1
Ahnak	8.59492e-05	0.534993	0.879	0.623	1
Eif4h	0.000142863	0.534724	0.939	0.826	1
Kctd12	0.0102212	0.534374	0.576	0.391	1
Lgals3bp	0.000115578	0.534072	0.879	0.696	1
Ctss	5.38932e-06	0.532938	0.606	0.203	0.173994
Malat1	4.58005e-05	0.532181	0.97	0.739	1
Atp2a2	0.00029836	0.53123	0.97	0.899	1
Igf2r	0.00223199	0.530833	0.697	0.464	1
Sephs2	4.49327e-05	0.53024	0.939	0.855	1
Psmc3	2.22391e-05	0.529732	0.97	0.739	0.717988
Dpysl2	0.000196125	0.529666	0.758	0.391	1
Cadm4	8.57647e-05	0.52963	0.758	0.464	1
Pip5k1c	5.38446e-05	0.528734	0.697	0.362	1
Cap1	5.74702e-05	0.528673	0.697	0.319	1
Col4a1	0.000342353	0.528316	0.97	0.899	1
2023-09-11	7.36418e-05	0.528289	0.788	0.464	1
Cavin1	9.80363e-06	0.528184	0.818	0.435	0.31651
Ddost	0.00318649	0.527447	0.909	0.812	1
Epas1	0.00139675	0.526469	0.909	0.899	1
Bicd2	0.000103279	0.523872	0.636	0.275	1
Ilrun	0.000500963	0.523187	0.848	0.696	1
Pabpc1	0.00841296	0.522493	0.848	0.884	1
Furin	0.000359189	0.522205	0.818	0.754	1
Dusp3	0.000147864	0.522165	0.879	0.609	1
Pdia3	0.000116342	0.521868	0.909	0.899	1
C4b	2.92339e-07	0.521757	0.576	0.101	0.00943817
Mxd4	0.000105663	0.521254	0.909	0.696	1
Itgb5	0.000146778	0.521212	0.97	0.87	1
Ctsb	4.63114e-08	0.521177	1	1	0.00149516
Vps52	0.000387218	0.520956	0.606	0.261	1
Gabarapl1	8.06334e-06	0.520153	1	0.986	0.260325
Igha	6.51384e-06	0.520097	0.394	0.043	0.210299
Grn	0.00107526	0.519809	0.939	0.899	1
H2-Q7	0.0443587	0.519053	0.879	0.928	1
Tgfbi	0.00145632	0.518573	0.667	0.406	1
Itgb1	4.99199e-05	0.518364	0.97	0.942	1
Col18a1	5.78603e-05	0.518238	0.939	0.899	1
Tmf1	0.00231353	0.516412	0.455	0.203	1
Gas6	6.46712e-05	0.516175	0.97	0.957	1
Chd4	0.00261588	0.516087	0.879	0.71	1
Ubc	1.70549e-07	0.51577	1	1	0.00550617
Lsp1	0.00120487	0.51574	0.545	0.261	1
Tns3	0.0146232	0.515693	0.848	0.696	1
Nfic	9.06687e-05	0.514884	0.879	0.565	1
Idh1	6.56858e-05	0.514404	1	0.986	1
Pip4k2c	0.00123905	0.513615	0.788	0.638	1
Rps29	2.43078e-06	0.513196	1	0.986	0.0784776
Lamp1	5.32326e-07	0.511532	1	1	0.0171862
Eml2	0.000179193	0.511344	0.667	0.348	1
Mtmr9	7.13154e-06	0.509505	0.545	0.145	0.230242
Elk4	0.000765244	0.508745	0.636	0.377	1
Samm50	0.000116503	0.508581	0.939	0.71	1
Dhcr24	0.00018157	0.506893	0.939	0.87	1
Slc34a1	6.8982e-07	0.506259	1	1	0.0222708
Ly6e	0.000343336	0.506022	0.909	0.986	1
Sdhc	3.0242e-05	0.505874	0.939	0.899	0.976363
App	1.49929e-08	0.505246	1	1	0.000484045
Uroc1	3.5808e-05	0.504848	0.424	0.087	1
Abhd2	2.59391e-05	0.504441	0.545	0.174	0.837444
Lnpep	0.000445593	0.502977	0.818	0.522	1
Tubb5	0.000260369	0.502626	0.879	0.623	1
Ywhab	0.00408745	0.502494	0.939	0.841	1
Srsf1	0.00060324	0.502455	0.879	0.696	1
Caprin1	0.00247316	0.502188	0.818	0.725	1
Gsk3a	0.0300785	0.501687	0.636	0.507	1
Pakap.1	0.00163474	0.501242	0.727	0.478	1
Clic5	0.00241486	0.499889	0.879	0.739	1
Kmt2d	3.73368e-05	0.499211	0.576	0.203	1
Otud5	0.000827497	0.498748	0.636	0.362	1
Osgin1	0.000607102	0.498727	0.697	0.522	1
Khdrbs1	0.000301871	0.497746	0.818	0.551	1
Nf2	0.00183395	0.496985	0.576	0.275	1
Cx3cl1	0.00515358	0.49627	0.818	0.681	1
Ptbp1	0.001542	0.496245	0.909	0.826	1
Tgfbr2	0.000876475	0.496089	0.758	0.565	1
Pgd	0.00174386	0.495874	0.788	0.609	1
Rab5c	2.39686e-05	0.495535	0.97	0.928	0.773827
Arcn1	0.000172341	0.494464	0.788	0.493	1
Plekhb2	0.00167999	0.493466	0.879	0.797	1
Tgm2	0.000799597	0.49313	0.879	0.841	1
Rhpn1	0.00991101	0.492029	0.727	0.551	1
Aak1	5.7658e-05	0.491264	0.727	0.391	1
Mzt1	0.0311788	0.491219	0.576	0.42	1
Gnb1	0.000247019	0.489432	0.939	0.855	1
Tmem176a	2.99834e-06	0.489036	1	0.986	0.0968014
Riok3	0.000587186	0.488798	0.758	0.449	1
H2-K1	0.000343456	0.488798	1	0.986	1
Scarb2	0.000763485	0.488244	0.758	0.522	1
Galc	0.0059613	0.485819	0.788	0.681	1
Ubp1	0.000575375	0.485634	0.667	0.362	1
Tagln2	0.00619431	0.485563	0.97	0.87	1
Serpine2	0.00655707	0.485456	0.636	0.377	1
Rxra	0.00259882	0.484478	0.758	0.565	1
Sh3gl1	0.00394794	0.484036	0.485	0.232	1
Hdlbp	0.000799116	0.48323	0.879	0.768	1
Bag6	0.000123958	0.482894	0.848	0.623	1
Chmp4b	0.00177733	0.482421	0.758	0.478	1
Lgals3	0.00145756	0.48227	0.788	0.478	1
Pdk2	0.00030998	0.481537	0.939	0.884	1
Asl	0.000564534	0.481522	0.939	0.942	1
Lipa	0.000341279	0.481489	0.909	0.899	1
Fndc3a	0.000949402	0.48083	0.697	0.42	1
Eif4g1	0.000194369	0.480698	0.97	0.754	1
Ttyh2	4.56099e-06	0.480273	0.576	0.159	0.147251
Mmp23	0.00466731	0.479635	0.667	0.435	1
Ddr1	0.00119254	0.479595	0.909	0.797	1
Cd34	0.00640805	0.478853	0.667	0.478	1
Arhgef17	0.0277271	0.478165	0.727	0.565	1
Cltc	5.97471e-05	0.478095	0.939	0.913	1
Dbp	0.00527144	0.477792	1	0.913	1
Mrpl37	0.000124162	0.4776	0.848	0.58	1
Ecpas	0.00249	0.477362	0.576	0.362	1
Tns2	0.000588275	0.477182	0.848	0.696	1
Smg7	0.00269162	0.476796	0.636	0.406	1
Rtn4	4.27326e-05	0.47625	0.939	0.841	1
Dkk2	0.00280397	0.476213	0.788	0.507	1
Htt	7.94502e-05	0.475752	0.576	0.232	1
Otub1	0.000787535	0.475358	0.848	0.536	1
Slc43a2	0.00178582	0.473749	0.848	0.812	1
Ccng1	0.00106637	0.473397	0.848	0.725	1
Clstn1	0.00142756	0.473204	0.848	0.58	1
Zfp106	0.00455305	0.473	0.697	0.435	1
Zfand3	0.000526127	0.472855	0.818	0.551	1
Dcaf7	0.00039381	0.472407	0.727	0.377	1
2900097C17Rik	0.00018111	0.472019	0.879	0.71	1
Kctd17	0.000318419	0.471844	0.848	0.507	1
Ppm1l	4.8783e-07	0.471822	0.576	0.13	0.0157496
Nr2f2	7.16861e-05	0.471784	0.879	0.696	1
Plec	0.000269502	0.471773	0.697	0.362	1
Nsf	0.0736349	0.471667	0.697	0.58	1
Slc25a42	0.000112684	0.47142	0.788	0.435	1
Wdtc1	0.000234292	0.470865	0.636	0.304	1
Uba52	9.12237e-05	0.470793	1	0.942	1
4931406C07Rik	0.000628144	0.470684	1	0.971	1
Ptprf	0.000953471	0.470498	0.939	0.797	1
Ptprg	0.00977027	0.47027	0.515	0.29	1
Hsp90ab1	5.20168e-06	0.4699	1	0.986	0.167936
Thbd	0.0110583	0.469747	0.606	0.377	1
Slc25a23	0.000264799	0.468022	0.697	0.406	1
Acaa1a	0.000376163	0.4678	0.939	0.899	1
Man2b2	3.02861e-05	0.467521	0.545	0.145	0.977787
Sqstm1	6.97509e-05	0.467382	1	0.957	1
Palld	0.00168557	0.466576	0.848	0.652	1
Cds2	0.00058482	0.465256	0.818	0.507	1
Arsb	0.000895052	0.464241	0.818	0.667	1
Alcam	0.00249	0.463685	0.636	0.333	1
Cd248	0.000131653	0.463474	0.394	0.087	1
Actn1	9.12525e-05	0.46271	0.667	0.333	1
Tatdn2	2.58136e-07	0.462169	0.515	0.087	0.00833394
Adgrl4	0.0126724	0.462042	0.636	0.435	1
Cpox	0.00019557	0.461782	0.697	0.391	1
Ctnnb1	0.000303273	0.461771	0.97	0.942	1
Aldh4a1	0.000902312	0.460859	1	0.913	1
Ahcyl2	0.0405136	0.460741	0.758	0.739	1
Zbtb7a	2.59825e-05	0.459632	0.545	0.159	0.838844
Aqp1	0.000329184	0.459046	1	0.913	1
Col4a4	0.00786068	0.458999	0.848	0.855	1
Atp2a3	0.00210482	0.458377	0.455	0.188	1
Slc13a3	0.000415506	0.457856	0.97	0.986	1
Rab1a	0.00094555	0.457094	0.939	0.884	1
Bptf	0.000813946	0.457044	0.606	0.304	1
Matr3	0.0024566	0.456972	0.758	0.594	1
Khsrp	1.04404e-05	0.456934	0.545	0.145	0.337069
Cep170b	0.000184866	0.454803	0.667	0.348	1
Dmtn	0.00196604	0.454772	0.818	0.623	1
Adm	0.00294091	0.45469	0.515	0.275	1
Lman2	0.000193342	0.454417	0.909	0.725	1
Ywhae	0.000287143	0.454361	0.97	0.971	1
Mtmr4	0.00620585	0.453851	0.515	0.304	1
Grk2	0.0269467	0.453599	0.606	0.464	1
Srsf5	0.00076641	0.452779	0.939	0.855	1
Itgav	0.000335914	0.452673	0.879	0.899	1
Irf3	0.0226033	0.452448	0.636	0.594	1
Yme1l1	0.00117222	0.452377	0.667	0.348	1
Wasl	0.00214115	0.452124	0.879	0.797	1
Zdhhc9	0.0016576	0.452014	0.545	0.261	1
Slc22a5	0.000408798	0.451351	0.879	0.681	1
Slc4a4	0.00278357	0.45039	0.879	0.942	1
Tsc22d1	0.00830356	0.449975	1	0.986	1
Ccdc6	0.000973733	0.449936	0.758	0.551	1
Mast2	0.000432189	0.449214	0.667	0.348	1
Peli2	0.0190341	0.448965	0.455	0.275	1
Inf2	0.00541624	0.448715	0.515	0.275	1
Luzp1	0.00225648	0.448332	0.576	0.304	1
Emp3	0.12747	0.448196	0.485	0.406	1
Rhot2	0.000333711	0.447414	0.788	0.507	1
Mpst	0.000516056	0.44713	0.545	0.261	1
Nop56	0.0579156	0.44708	0.394	0.232	1
Iqgap1	0.00360406	0.446897	0.818	0.609	1
Hnrnpk	0.00795593	0.446737	1	0.928	1
Anapc2	0.000761972	0.445915	0.727	0.449	1
Polr2a	0.00372591	0.445623	0.788	0.536	1
Ssr3	0.00300394	0.445136	0.909	0.87	1
Ganab	0.00792625	0.445097	0.879	0.783	1
Dnm2	0.00590933	0.44502	0.818	0.725	1
Parp4	4.35779e-05	0.444927	0.667	0.217	1
Sfxn1	0.00278045	0.443329	0.879	0.797	1
Clec2d	0.00105595	0.443149	0.455	0.188	1
Gpr107	0.00063316	0.442535	0.606	0.333	1
Cop1	0.000609864	0.441551	0.788	0.464	1
Ipmk	0.00426589	0.441364	0.576	0.377	1
Plekha6	0.000511123	0.441015	0.879	0.725	1
Sema3f	0.000229206	0.440477	0.697	0.348	1
Pou3f3	0.108573	0.439642	0.576	0.406	1
Atn1	0.00780618	0.438865	0.576	0.362	1
Cd2ap	0.00312424	0.438755	0.727	0.551	1
Fam129b	0.0233039	0.438192	0.545	0.377	1
Hgd	0.00190337	0.437795	0.939	0.928	1
Armc5	0.044541	0.437235	0.364	0.217	1
Gsta3	0.00117599	0.437137	0.879	0.725	1
Tet2	0.00327686	0.437014	0.576	0.304	1
Aldh7a1	0.00131442	0.436665	0.939	0.899	1
Mapk1	0.00808604	0.436622	0.727	0.667	1
Psmc1	0.000194824	0.435786	0.909	0.652	1
Ctdsp2	0.0014089	0.435672	0.909	0.812	1
B4galt1	0.000396294	0.435483	0.606	0.275	1
Chdh	0.0113284	0.435426	0.818	0.754	1
Actr2	0.00189828	0.435359	0.818	0.768	1
Cpm	0.0707078	0.435125	0.485	0.348	1
Ubxn4	0.00134536	0.434793	0.727	0.551	1
Hif1an	0.000679007	0.43438	0.545	0.232	1
Treh	0.00173984	0.434038	0.636	0.377	1
Tmem8	0.000924517	0.433379	0.848	0.87	1
Txnrd1	0.0253449	0.431385	0.758	0.696	1
Mtpn	0.00260887	0.430803	0.818	0.667	1
Pcmtd2	0.206446	0.430322	0.636	0.623	1
Rnase4	0.00156191	0.429856	0.606	0.42	1
Nectin1	6.51424e-05	0.429507	0.485	0.145	1
Glyctk	0.00361718	0.429126	0.727	0.739	1
Acsl4	0.0132104	0.428886	0.697	0.551	1
Bclaf1	0.000286054	0.428582	0.758	0.42	1
Supt5	0.00940796	0.428319	0.697	0.478	1
Rab43	0.0432263	0.428036	0.424	0.261	1
Chpf2	0.0098468	0.427749	0.576	0.362	1
Rap1b	0.000531431	0.427634	0.909	0.754	1
Sec61a1	0.00103953	0.427633	0.909	0.696	1
Rpl9-ps6	0.000747564	0.427	0.818	0.536	1
Rab11fip3	0.000525784	0.426774	0.97	0.87	1
Actr3	0.00022425	0.426004	0.909	0.696	1
Neu1	0.00451469	0.425914	1	0.971	1
Snd1	0.000556225	0.425096	0.636	0.333	1
Gltp	0.00871425	0.424613	0.576	0.391	1
Cggbp1	0.00878024	0.424592	0.545	0.362	1
Megf8	0.00331868	0.424137	0.545	0.333	1
Slco1a6	0.000739694	0.424039	0.818	0.87	1
Klhdc7a	0.00129685	0.423988	0.576	0.304	1
2023-09-07	0.00363938	0.423976	0.697	0.522	1
Dhx15	0.00211552	0.423907	0.818	0.623	1
Kat2b	0.00515884	0.423313	0.697	0.507	1
Ddx3x	0.00607763	0.423203	0.909	0.783	1
Sorbs3	0.00116997	0.423164	0.545	0.261	1
Cnnm3	0.00540084	0.422381	0.545	0.319	1
Rmnd5a	0.00269472	0.422058	0.848	0.522	1
Rnf10	0.000277191	0.421646	0.939	0.623	1
Hspa5	0.000154222	0.421282	0.97	0.942	1
Pecam1	0.00987547	0.421029	0.788	0.565	1
Dnajb9	0.00290678	0.420453	0.758	0.594	1
Nup50	0.000995553	0.420096	0.758	0.464	1
Sorl1	0.195322	0.42005	0.667	0.58	1
Ncoa3	0.000738828	0.420013	0.697	0.333	1
Ncor1	0.00146881	0.419997	0.758	0.522	1
Lamb1	0.000638186	0.419994	0.879	0.739	1
Fnbp1	0.000139867	0.419883	0.697	0.304	1
Nono	0.0247558	0.419776	0.758	0.652	1
Ado	0.000204477	0.419639	0.515	0.188	1
Spns2	0.00106635	0.419526	0.758	0.42	1
Hba-a1	0.00510142	0.419333	0.788	0.681	1
Ctsa	0.00557	0.418614	0.909	0.957	1
Loxl2	4.4566e-06	0.41848	0.515	0.101	0.143881
Slc29a1	0.00792538	0.418386	0.697	0.507	1
Pum2	0.0222828	0.417892	0.727	0.623	1
Scarf2	0.151905	0.41746	0.515	0.406	1
Evi5	0.00334733	0.41708	0.788	0.609	1
Agtr1a	0.00366631	0.416926	0.818	0.652	1
Tpm1	0.00231845	0.416723	0.97	0.841	1
Usp19	0.0358996	0.416338	0.697	0.58	1
Cd164	0.00116822	0.415914	0.909	0.87	1
Anxa1	0.00196717	0.415768	0.758	0.435	1
Ptpa	0.00106288	0.415647	0.848	0.609	1
Klc2	8.0215e-07	0.415192	0.394	0.029	0.0258974
Slc1a1	0.00197245	0.414825	0.818	0.71	1
Cytip	0.0156583	0.41457	0.303	0.116	1
Ddx5	5.64546e-05	0.414498	1	1	1
S100a6	0.0274113	0.41442	0.848	0.812	1
Phactr2	0.00285765	0.414349	0.545	0.275	1
Pdp2	0.00106177	0.413661	0.606	0.333	1
Adamts1	0.0355517	0.413658	0.515	0.406	1
Prrc2a	0.00541634	0.413634	0.697	0.449	1
Tmbim1	0.152134	0.412023	0.636	0.536	1
Tcf25	0.00184577	0.410827	0.909	0.812	1
Pros1	0.000695571	0.410743	0.606	0.29	1
Uhmk1	0.00791389	0.410498	0.788	0.638	1
Ckb	0.242607	0.409554	0.818	0.71	1
Tuba1a	0.000719119	0.409515	0.818	0.594	1
Parva	0.0020262	0.409412	0.879	0.725	1
Pdpn	0.00150662	0.409243	0.697	0.406	1
Nomo1	0.000788136	0.408427	0.697	0.406	1
Dazap2	0.000129758	0.40764	0.97	0.971	1
Kdm2a	0.00780796	0.407558	0.424	0.217	1
Nid1	0.0182658	0.407498	0.606	0.406	1
Cyp24a1	0.0378884	0.406988	0.879	0.884	1
Habp2	0.00283593	0.406914	0.909	0.812	1
Irgm2	0.000219386	0.406812	0.455	0.145	1
Fkbp4	0.00679689	0.405891	0.939	0.841	1
Cygb	0.00749612	0.40556	0.606	0.377	1
Col4a3bp	0.00277254	0.405464	0.636	0.391	1
Cttn	0.0635821	0.405191	0.727	0.638	1
Rabl6	0.000461151	0.405096	0.667	0.391	1
Mapkapk2	0.000820638	0.404673	0.818	0.594	1
Ltbp4	0.00602263	0.404561	0.818	0.623	1
Trim44	0.000739673	0.404543	0.727	0.435	1
Igsf11	0.00431251	0.403531	0.606	0.42	1
Cdk16	0.0561603	0.403433	0.697	0.594	1
Mlxipl	0.0064408	0.402888	0.697	0.478	1
Pum1	0.168693	0.402245	0.545	0.478	1
Ptp4a2	0.00321227	0.402119	0.758	0.58	1
Tob2	0.00356366	0.402037	0.697	0.464	1
Pum3	0.0132125	0.401964	0.455	0.246	1
Itgb8	0.00158187	0.401954	0.788	0.565	1
Cp	0.00323581	0.401917	0.606	0.362	1
Renbp	0.00367556	0.401404	0.788	0.609	1
Kmo	0.00125903	0.401259	0.727	0.536	1
Zc3h7b	0.00165338	0.40102	0.606	0.304	1
Lpl	0.00668945	0.400775	1	0.87	1
Msn	0.00253249	0.400627	0.879	0.739	1
Galnt10	0.00162581	0.400485	0.636	0.333	1
Afg3l1	0.00143548	0.400446	0.818	0.609	1
Tmed7	0.000919441	0.399909	0.848	0.667	1
Nap1l4	0.0465842	0.399012	0.788	0.681	1
Huwe1	0.000422861	0.398486	0.909	0.783	1
Ankib1	0.0176412	0.398259	0.636	0.478	1
Iars2	0.0605543	0.398133	0.727	0.58	1
Taok1	0.00196827	0.398081	0.697	0.435	1
Ddx17	0.00537211	0.397781	0.939	0.884	1
Adh1	0.00313307	0.397746	0.97	0.942	1
Gpc3	0.00404485	0.397731	0.545	0.275	1
Slc22a8	0.001092	0.39759	0.97	0.928	1
Set	0.00693387	0.397559	0.879	0.71	1
Vasp	0.0106358	0.397332	0.697	0.449	1
Tmem64	0.0171631	0.397207	0.788	0.783	1
Sox4	0.000547757	0.397008	0.455	0.159	1
Ncoa7	0.00448895	0.39684	0.758	0.551	1
Plin2	0.0106512	0.396761	0.818	0.638	1
Slc44a2	0.326694	0.396282	0.606	0.551	1
Osbpl2	0.0347759	0.395857	0.545	0.42	1
Wsb2	0.0011108	0.39563	0.97	0.841	1
Ppp1r16b	0.000166882	0.395434	0.788	0.551	1
Lgr4	0.00325177	0.395403	0.818	0.71	1
Arhgap35	0.0350377	0.394164	0.515	0.362	1
Prpf8	0.0138759	0.393796	0.848	0.739	1
2023-03-08	0.0098164	0.393367	0.818	0.71	1
Etf1	0.00116551	0.393194	0.758	0.58	1
Rnf169	0.006112	0.392577	0.515	0.29	1
Marcksl1	0.0224456	0.39229	0.485	0.29	1
Apob	0.00398303	0.392261	0.667	0.377	1
Repin1	0.0115209	0.391571	0.485	0.275	1
Ubqln1	0.00183536	0.391463	0.879	0.623	1
Csk	0.00621704	0.391393	0.636	0.391	1
Mknk2	0.0427398	0.390579	0.727	0.71	1
Rrbp1	0.0434865	0.390092	0.788	0.681	1
Dock8	0.0128607	0.389733	0.788	0.754	1
Crip1	0.415037	0.3896	0.879	0.681	1
Mfsd4b5	0.0109521	0.389529	0.879	0.826	1
Sec24c	0.03536	0.389479	0.818	0.725	1
Sord	1.45932e-05	0.389239	1	1	0.471142
Elp3	0.00388652	0.389116	0.455	0.217	1
Tuba4a	0.00134334	0.389105	1	0.841	1
Zswim8	0.0455843	0.389077	0.545	0.362	1
Gsk3b	0.00912097	0.389022	0.606	0.42	1
Pcp4l1	0.564915	0.388507	0.364	0.319	1
Calu	0.000967252	0.3884	0.818	0.667	1
Pdcd6ip	0.0052162	0.388274	0.818	0.638	1
Serpinh1	0.00617454	0.38815	0.909	0.681	1
Phactr4	0.00727268	0.387861	0.576	0.362	1
Gsn	0.012686	0.387852	0.879	0.855	1
Nes	0.00682828	0.387604	0.636	0.391	1
Sorbs2	0.000819194	0.387573	0.606	0.319	1
Slc38a10	0.00971428	0.386846	0.848	0.696	1
Col4a3	0.0149686	0.386523	0.848	0.841	1
Cfl1	0.00441237	0.386178	0.939	0.957	1
Nutf2-ps1	4.38557e-05	0.386047	0.455	0.116	1
Steap2	0.053381	0.385902	0.636	0.623	1
Fgf1	0.012564	0.385631	0.758	0.667	1
Vegfa	0.00917867	0.385603	0.879	0.899	1
Gpsm3	0.00734816	0.385569	0.636	0.449	1
Mvp	0.0179451	0.38536	0.606	0.478	1
Lsm14b	0.00239203	0.385169	0.545	0.261	1
Tle3	0.00187769	0.384946	0.636	0.406	1
Picalm	0.00246482	0.384881	0.939	0.87	1
Pex6	0.00104939	0.384489	0.727	0.536	1
Pgghg	0.0428735	0.384028	0.515	0.348	1
Fam53c	0.0193813	0.38358	0.394	0.217	1
Ppp1r9b	0.00123786	0.383051	0.636	0.304	1
Zfp36l1	0.00952156	0.382816	0.879	0.855	1
Naa50	0.00275524	0.382574	0.788	0.594	1
Tex261	0.00542345	0.38253	0.667	0.493	1
Akap11	0.00460987	0.382465	0.515	0.29	1
Dusp6	0.0135554	0.382119	0.667	0.507	1
Spop	0.0590393	0.382073	0.758	0.623	1
Bicc1	0.00172219	0.382022	0.818	0.638	1
Fat1	0.0381287	0.381909	0.636	0.536	1
Brd4	0.000968216	0.381754	0.606	0.304	1
Net1	0.00668586	0.381303	0.697	0.609	1
Tor1aip2	0.00791874	0.381127	0.818	0.638	1
Gramd1b	0.00147785	0.380884	0.697	0.333	1
Lrrc19	0.00292582	0.380347	0.848	0.609	1
Hexim1	0.0153401	0.380338	0.758	0.609	1
Gnpat	0.00154679	0.379957	0.636	0.435	1
Ccdc71	0.00207245	0.379881	0.424	0.159	1
Ildr2	0.00165623	0.379287	0.758	0.493	1
Tap2	0.00363893	0.378955	0.545	0.275	1
Sptan1	0.00190642	0.378842	0.939	0.783	1
Timmdc1	0.000268417	0.378649	0.364	0.087	1
Coro1c	0.0129896	0.378623	0.606	0.42	1
Gns	0.00109923	0.378457	0.909	0.884	1
Itga3	0.00513217	0.378178	0.879	0.681	1
Slc22a6	0.000536018	0.378175	1	0.971	1
Ripk1	0.00855	0.377777	0.515	0.304	1
Dnajb12	0.00129522	0.377583	0.515	0.217	1
Iqsec1	0.0223552	0.377137	0.697	0.536	1
Tspan9	0.0424387	0.377069	0.697	0.565	1
Clic3	0.0562305	0.376858	0.727	0.696	1
Sugp1	0.00383091	0.376602	0.576	0.304	1
B3galnt2	0.0145303	0.376542	0.364	0.159	1
Enpep	0.0025882	0.376218	0.939	0.884	1
Tmem127	0.000585213	0.376174	0.758	0.478	1
Agpat1	3.09446e-06	0.375424	0.576	0.145	0.0999048
Usp2	0.0183411	0.375385	0.909	0.754	1
Plvap	0.0223342	0.375134	0.848	0.768	1
Pcx	0.00440835	0.374934	0.939	0.928	1
Lzts3	0.00280397	0.3748	0.758	0.522	1
Adgrf5	0.0352328	0.374769	0.667	0.435	1
Unc119b	0.00998858	0.374233	0.788	0.681	1
Tstd2	0.000737476	0.374141	0.455	0.188	1
Map2k4	0.0179142	0.373587	0.576	0.362	1
Bcr	0.0167362	0.37343	0.545	0.348	1
Aldoa	0.00451481	0.372508	1	1	1
Tmem250-ps	0.00346998	0.372503	0.727	0.507	1
Atp9a	0.0727557	0.372503	0.545	0.435	1
Tnfrsf12a	0.0298798	0.372327	0.636	0.435	1
Aktip	0.0336034	0.371715	0.788	0.609	1
Slc35d1	0.0058629	0.371357	0.576	0.362	1
Anxa7	0.00134499	0.370907	0.879	0.797	1
Paip1	0.00068588	0.370762	0.727	0.391	1
Slc5a1	0.0177235	0.370742	0.545	0.377	1
Piezo1	0.00498406	0.370208	0.667	0.391	1
Acta2	0.471128	0.370073	0.515	0.522	1
Uggt1	0.012297	0.369476	0.515	0.319	1
Ptpn23	0.00107747	0.369065	0.606	0.29	1
Ppp1ca	0.00620613	0.368933	0.97	0.899	1
Mgat5	0.0507898	0.368753	0.697	0.623	1
Calm2	0.00131942	0.368403	1	0.971	1
Acadvl	0.00194623	0.368206	0.97	0.884	1
Cc2d2a	0.0039546	0.36817	0.424	0.174	1
Zer1	0.00967734	0.367805	0.545	0.319	1
Rapgef1	0.000560564	0.367534	0.727	0.435	1
Anapc5	0.00065274	0.367471	0.909	0.768	1
Slc25a48	0.0123837	0.367441	0.576	0.348	1
Sars	0.00455535	0.367129	0.818	0.638	1
Sirpa	0.0125383	0.367053	0.848	0.652	1
Sdhaf2	0.0109018	0.366641	0.606	0.435	1
Rab11fip5	0.000787535	0.366421	0.788	0.565	1
Pdxk	0.0287823	0.366337	0.667	0.536	1
Fermt2	0.0173164	0.366226	0.788	0.609	1
Irak2	0.00102735	0.366111	0.636	0.348	1
Hsd11b2	0.118142	0.36601	0.758	0.609	1
Arhgef2	0.00143927	0.365737	0.606	0.304	1
Sgk2	0.00307672	0.365629	0.909	0.739	1
Plscr3	0.0010785	0.365558	0.515	0.217	1
Gadd45b	0.000735917	0.365172	0.515	0.188	1
Afap1	0.000612073	0.364895	0.576	0.246	1
2900026A02Rik	0.021301	0.364825	0.364	0.203	1
Snx27	0.0132261	0.364663	0.667	0.478	1
Mcl1	0.00896071	0.364609	0.939	0.841	1
Chmp7	0.0131156	0.364513	0.545	0.348	1
Becn1	0.0235095	0.364425	0.788	0.681	1
Plekhg5	0.000320759	0.364268	0.515	0.188	1
Mpeg1	0.0111086	0.364264	0.455	0.232	1
Lhfp	0.0734165	0.364254	0.606	0.478	1
R3hdm4	0.0177123	0.364142	0.636	0.522	1
Aldh1a2	0.0159512	0.364104	0.394	0.188	1
Osbp	0.0190433	0.364012	0.606	0.406	1
Arhgap1	0.0030582	0.363893	0.818	0.609	1
Cys1	0.0329136	0.363745	0.697	0.507	1
Sparcl1	0.185743	0.3634	0.515	0.42	1
Cyb5r3	0.00165992	0.36276	0.909	0.826	1
Dalrd3	0.00634796	0.36266	0.818	0.696	1
Kctd10	0.0639201	0.362593	0.515	0.391	1
Fam3c	0.0187117	0.362345	0.515	0.29	1
Serpinb6a	0.00487566	0.362311	0.848	0.623	1
Cask	0.00854857	0.362276	0.455	0.217	1
Dlc1	0.00865481	0.362251	0.515	0.29	1
Adam15	0.0557243	0.362218	0.576	0.435	1
P2rx4	0.00663248	0.361983	0.758	0.522	1
Tfe3	0.0243269	0.361707	0.455	0.246	1
Dnajc11	0.00357656	0.361627	0.606	0.391	1
Lmbr1l	0.0106438	0.361061	0.364	0.174	1
Ube2l3	0.0578705	0.36097	0.818	0.783	1
Pitrm1	0.00679434	0.360915	0.727	0.58	1
Gpd1	0.0369064	0.360782	0.848	0.899	1
Sgk1	0.0435985	0.360777	0.788	0.667	1
Atxn2l	0.00488345	0.360699	0.667	0.406	1
Dstn	0.00403154	0.360656	0.939	0.957	1
Kirrel	0.00258763	0.360632	0.515	0.232	1
Dnajc5	0.00621644	0.360484	0.788	0.551	1
Cdv3	0.00935901	0.360386	0.758	0.551	1
Pik3r1	0.0058531	0.360183	0.576	0.348	1
Ctsc	0.0136045	0.360165	0.515	0.29	1
Tgfbrap1	0.0409209	0.360114	0.545	0.449	1
Laptm5	0.00101272	0.360064	0.545	0.246	1
Caskin2	0.00760851	0.360058	0.576	0.333	1
Preb	0.016969	0.359915	0.848	0.783	1
Fcgrt	0.00815507	0.35968	0.879	0.812	1
Sil1	0.00403225	0.358185	0.636	0.391	1
Nav2	0.000402044	0.358095	0.424	0.13	1
Nae1	0.00886834	0.357738	0.515	0.29	1
Fam160b2	0.00942115	0.357725	0.394	0.174	1
Idh3g	0.00778277	0.357444	0.939	0.928	1
Clu	0.0321617	0.357126	0.97	0.957	1
Fam8a1	0.0280237	0.356914	0.697	0.551	1
Wdr26	0.0595778	0.356296	0.727	0.623	1
Stab1	0.0330321	0.355853	0.455	0.275	1
Pan3	0.000324071	0.355838	0.545	0.203	1
Far1	0.0227331	0.355774	0.727	0.667	1
Pafah2	0.0239681	0.355755	0.758	0.58	1
Taf1	0.000678809	0.355635	0.485	0.174	1
Ash1l	0.00354374	0.3556	0.515	0.246	1
Emc3	0.00907161	0.355307	0.818	0.681	1
Snai1	0.00556151	0.355231	0.212	0.043	1
Gpr137b	0.0604197	0.355149	0.818	0.754	1
Mtmr2	0.04246	0.354539	0.485	0.333	1
Nckap1	0.0109819	0.35443	0.909	0.739	1
Tbc1d9b	0.000367509	0.354091	0.848	0.536	1
Gnl1	0.0126966	0.35358	0.485	0.29	1
Ipo8	0.0112886	0.353469	0.667	0.449	1
Tspan31	0.00193136	0.353253	0.788	0.565	1
U2af2	0.000862984	0.35268	0.727	0.406	1
Arhgap23	0.00274432	0.352624	0.424	0.188	1
Gtpbp1	0.0283398	0.352616	0.394	0.217	1
Fxyd5	0.0162246	0.352544	0.576	0.391	1
Zmiz1	0.0407512	0.35253	0.788	0.652	1
Crispld2	0.000158001	0.352258	0.545	0.188	1
Kcnj16	0.00145688	0.352128	0.97	0.971	1
Stradb	0.0642409	0.35195	0.455	0.29	1
Sema4d	0.00376553	0.351916	0.606	0.362	1
Glyr1	0.00362869	0.351745	0.758	0.565	1
Slc9a3r1	0.00107938	0.351614	1	0.957	1
Gipc2	0.128866	0.351559	0.788	0.812	1
Tapbp	0.00316608	0.351542	0.909	0.725	1
Ehd2	0.143066	0.351462	0.455	0.348	1
Tmem123	0.0228641	0.351377	0.697	0.522	1
Eif5	0.0223615	0.351306	0.97	0.826	1
Ripor1	0.0350364	0.351068	0.788	0.768	1
Kars	0.00550743	0.35094	0.606	0.377	1
Zfp266	0.0280494	0.349923	0.424	0.246	1
Nacc1	0.000979453	0.349523	0.545	0.261	1
Ecm1	0.0144423	0.34947	0.818	0.754	1
Amfr	0.00122509	0.349435	0.939	0.725	1
Pkp2	0.000613194	0.349352	0.515	0.217	1
Ssbp4	0.0476809	0.349252	0.697	0.536	1
Cnot2	0.0248499	0.349142	0.576	0.377	1
Myo1c	0.0534505	0.349106	0.818	0.725	1
Ecsit	0.0018459	0.348508	0.788	0.536	1
Dync2li1	0.0748344	0.348214	0.515	0.391	1
Actr8	0.00183443	0.347875	0.667	0.362	1
Rlf	0.00286412	0.347271	0.333	0.101	1
Bmp6	0.0451576	0.347263	0.636	0.493	1
Tfrc	0.0612368	0.347259	0.515	0.377	1
Itsn2	0.00196717	0.346462	0.727	0.449	1
Dnaja3	0.0101581	0.346142	0.818	0.696	1
Sipa1l2	0.00104264	0.346106	0.455	0.159	1
Ptpn9	0.220492	0.346078	0.394	0.319	1
Gata3	0.00090606	0.346029	0.303	0.058	1
Cab39	0.015043	0.345574	0.727	0.551	1
Ythdf3	0.00271469	0.345105	0.758	0.478	1
Ssr1	0.00212124	0.344995	0.879	0.681	1
Scamp2	0.0481881	0.34478	0.848	0.768	1
Adipor2	0.020687	0.344526	0.636	0.464	1
Rpl31	0.00156882	0.344414	1	1	1
Spred1	0.00865481	0.344017	0.545	0.275	1
Cers2	0.0140237	0.343951	0.909	0.783	1
Kif12	0.0107413	0.343897	0.879	0.696	1
Nr3c1	0.00317935	0.343822	0.727	0.493	1
Gga2	0.0155081	0.343784	0.727	0.58	1
H6pd	0.010665	0.343714	0.879	0.797	1
Gm43672	0.000304849	0.343594	0.333	0.058	1
Cyp2d22	0.00225767	0.343537	0.545	0.29	1
Foxn3	0.00307624	0.343394	0.636	0.377	1
Trim25	0.0153528	0.343389	0.667	0.507	1
Srgap1	6.34776e-05	0.342982	0.515	0.145	1
Serpinb6b	0.0030885	0.342945	0.515	0.246	1
Tmem43	0.0348387	0.342926	0.515	0.304	1
Itga9	0.000343657	0.342892	0.485	0.174	1
Mapre1	0.00296646	0.342778	0.788	0.551	1
Dlst	0.000873987	0.342614	0.909	0.884	1
Lims1	0.037267	0.342223	0.606	0.464	1
Tnpo2	0.00404182	0.341743	0.455	0.188	1
Cflar	0.0202025	0.341538	0.818	0.71	1
Farp1	0.0449332	0.341464	0.697	0.594	1
1600014C10Rik	0.0455356	0.341443	0.576	0.377	1
Rsl24d1	0.000789649	0.341299	0.515	0.203	1
Slc30a4	0.0699957	0.341214	0.424	0.29	1
Gfpt1	0.00207245	0.341209	0.424	0.159	1
2023-09-10	0.00056744	0.341083	0.333	0.072	1
Tnrc6b	0.00142541	0.34089	0.515	0.203	1
Kazn	0.00266499	0.340718	0.697	0.435	1
Alkbh5	0.00635661	0.340661	0.727	0.58	1
Cald1	0.0254604	0.340621	0.818	0.783	1
Pitpnm1	0.17816	0.340466	0.273	0.174	1
Rab10	0.0406666	0.340291	0.848	0.638	1
Plxnb2	0.00518159	0.340262	0.909	0.87	1
Tead3	0.000405676	0.340175	0.364	0.087	1
Slc5a11	0.000539446	0.339724	0.636	0.275	1
Rtcb	0.0214416	0.339715	0.758	0.609	1
Mmadhc	0.00979567	0.339593	0.818	0.638	1
Rab6b	0.0918518	0.339588	0.485	0.319	1
Hes6	0.00474937	0.339573	0.818	0.609	1
Setd5	0.00100409	0.339465	0.485	0.188	1
Atf6b	0.00808585	0.339276	0.606	0.348	1
Rps6ka3	0.00172826	0.339217	0.636	0.348	1
Fam210b	0.0572852	0.339206	0.394	0.246	1
Nploc4	0.000948818	0.339053	0.606	0.275	1
Rgl1	0.012595	0.339016	0.879	0.812	1
G3bp2	0.0236225	0.338576	0.727	0.652	1
Gatad2b	0.000109713	0.338379	0.364	0.072	1
Anxa3	0.0784465	0.338231	0.727	0.623	1
Glb1	0.0105225	0.338116	0.758	0.58	1
Usp3	0.00965826	0.337568	0.606	0.377	1
Sumf1	0.0199271	0.337371	0.697	0.449	1
Colec12	0.00826827	0.33707	0.606	0.319	1
Gtpbp6	0.018665	0.336997	0.364	0.174	1
C1s1	0.0294758	0.336976	0.697	0.493	1
Rps25	0.000903344	0.336443	1	0.971	1
Hopx	0.328164	0.335955	0.455	0.391	1
Stip1	0.0106661	0.335881	0.606	0.348	1
Tln2	0.0226359	0.335523	0.788	0.681	1
BC029722	0.0751091	0.335291	0.606	0.493	1
Usp10	0.0157514	0.334976	0.636	0.406	1
Wtap	0.133972	0.334785	0.606	0.507	1
Kank2	0.0210745	0.334753	0.303	0.13	1
Cs	0.0155694	0.334672	0.939	0.884	1
Xpo5	0.0126721	0.334621	0.545	0.333	1
Nkd1	1.39808e-05	0.333813	0.303	0.014	0.451369
Osbpl6	0.00659882	0.333723	0.758	0.551	1
St3gal1	0.00306361	0.333314	0.545	0.261	1
Lgalsl	0.00500004	0.333137	0.424	0.174	1
Ogt	0.0171955	0.333049	0.879	0.783	1
Anks4b	0.0018726	0.332979	0.667	0.333	1
Capns1	0.00812817	0.33285	1	0.942	1
Mapre2	0.0212141	0.332804	0.636	0.507	1
Inpp5j	0.00744501	0.332587	0.424	0.174	1
Marf1	0.00296229	0.332512	0.485	0.203	1
Pfkl	0.0159278	0.332254	0.636	0.391	1
Ppp6r3	0.0175905	0.331756	0.909	0.71	1
Mdfic	0.00349025	0.331746	0.455	0.203	1
Got2	0.00278349	0.331741	0.939	0.913	1
Smtn	0.0153521	0.331731	0.758	0.565	1
Pigr	0.0832601	0.331582	0.606	0.507	1
Trak2	0.0298155	0.331197	0.758	0.652	1
Daam2	0.0107134	0.331184	0.424	0.203	1
Tpm2	0.125879	0.331109	0.424	0.29	1
Epb41l3	0.0109939	0.33109	0.606	0.362	1
Lars2	0.0213943	0.331037	0.667	0.522	1
Lap3	0.0508327	0.330829	0.97	0.942	1
Thtpa	0.0389058	0.330695	0.394	0.217	1
Dhdds	0.0171447	0.330692	0.545	0.42	1
Baz1b	0.0043758	0.330603	0.545	0.275	1
Tm9sf4	0.0223568	0.330569	0.545	0.377	1
Rragc	0.0426406	0.330449	0.758	0.652	1
Akt1	0.106728	0.330124	0.727	0.609	1
Pth1r	0.00164765	0.330051	0.97	1	1
Dnmt3a	0.332089	0.329872	0.485	0.406	1
Cant1	0.0925537	0.329713	0.727	0.667	1
Cdh1	0.240876	0.329533	0.636	0.638	1
Rdx	0.0547463	0.329447	0.788	0.768	1
Herc2	0.000706374	0.329427	0.606	0.275	1
Eif4b	0.0222415	0.329219	0.939	0.797	1
Tspan14	0.00713067	0.329143	0.667	0.493	1
Rab5b	0.00679434	0.328595	0.788	0.551	1
Scyl2	0.00213935	0.328427	0.424	0.159	1
Ptges3	0.0341222	0.328159	0.818	0.725	1
Kmt5c	0.00104694	0.328058	0.606	0.29	1
Tnks1bp1	0.0727045	0.327727	0.303	0.174	1
Bmp1	0.0334779	0.327713	0.424	0.246	1
Ehmt2	0.0133456	0.327545	0.788	0.667	1
Rad23a	0.0262016	0.327249	0.727	0.565	1
Esm1	0.197905	0.327202	0.394	0.304	1
Sppl2a	0.00254225	0.327051	0.788	0.536	1
Acox1	0.000444511	0.327022	1	1	1
Ap1b1	0.0868415	0.326953	0.758	0.667	1
Rnf185	0.113772	0.32689	0.545	0.449	1
S100a11	0.0533868	0.326794	0.939	0.913	1
Utp6	0.00752942	0.326641	0.424	0.188	1
5031439G07Rik	0.00122268	0.326552	0.576	0.246	1
Myo19	0.033788	0.326549	0.485	0.319	1
Dennd5b	0.00208687	0.32624	0.364	0.13	1
Clmn	0.0467444	0.326231	0.727	0.551	1
Hexa	0.0249475	0.326187	0.727	0.609	1
Arpc2	0.0265926	0.326056	0.879	0.783	1
Erf	0.000436446	0.326034	0.545	0.203	1
Sfrp1	0.422662	0.326017	0.758	0.623	1
Fdft1	0.481638	0.325818	0.394	0.333	1
Pdha1	0.00149255	0.325588	0.939	0.957	1
Dvl3	0.00226024	0.325354	0.636	0.362	1
Maco1	0.0089175	0.325284	0.667	0.391	1
Ccdc80	0.00876286	0.325259	0.333	0.13	1
Pde4dip	0.0257562	0.325179	0.848	0.667	1
Plxnd1	0.080193	0.324727	0.606	0.493	1
Hsf2	0.000505747	0.324686	0.394	0.101	1
Spon1	0.0123922	0.324664	0.515	0.29	1
Srek1	0.0553371	0.324488	0.576	0.406	1
Wdfy3	0.0369094	0.324289	0.758	0.681	1
Psmb4	0.0256233	0.324025	0.97	0.942	1
Rgl3	0.03352	0.32401	0.606	0.449	1
Cxcl13	3.26444e-06	0.323847	0.333	0.014	0.105392
Btg1	0.0822345	0.323646	0.697	0.638	1
Pde2a	0.0690922	0.323574	0.455	0.304	1
Cast	0.191463	0.323545	0.485	0.391	1
Dmpk	0.0112861	0.323369	0.424	0.203	1
St6galnac2	0.00789255	0.323228	0.879	0.768	1
Rragd	0.0880261	0.323079	0.576	0.406	1
Slc36a1	0.0200925	0.323062	0.606	0.449	1
Xpo6	0.00555765	0.323008	0.515	0.275	1
Sptlc2	0.013806	0.322957	0.697	0.536	1
Mef2c	0.00132028	0.322932	0.394	0.13	1
Lgals1	0.0156854	0.322829	0.909	0.797	1
Faap100	8.50309e-05	0.322687	0.455	0.116	1
Akt2	0.284207	0.322687	0.606	0.565	1
Arnt	0.0226683	0.322559	0.424	0.203	1
Med15	0.0135501	0.322496	0.455	0.232	1
Cd24a	0.0294079	0.322322	1	0.783	1
Clec16a	0.00492018	0.322211	0.333	0.116	1
Tmem135	0.0118137	0.321848	0.758	0.667	1
Plpp3	0.0597579	0.321724	0.818	0.71	1
Rsad2	0.0063631	0.321407	0.515	0.304	1
Gm1673	4.58797e-05	0.321154	0.273	0.014	1
Cnih1	0.0194903	0.321139	0.788	0.638	1
Slc12a2	0.00679038	0.321085	0.697	0.406	1
Slc31a2	0.0887453	0.321066	0.545	0.493	1
Fam234a	0.0478048	0.321048	0.697	0.609	1
mt-Nd2	0.0208643	0.320956	1	1	1
Psmc2	0.0217337	0.320905	0.818	0.754	1
Dhx9	0.0203837	0.320836	0.667	0.507	1
Gar1	0.00964506	0.320812	0.424	0.203	1
Fbxo11	0.00886346	0.320748	0.606	0.391	1
Chfr	0.0276902	0.320726	0.394	0.217	1
Nfib	0.00963062	0.320637	0.576	0.333	1
Prpsap2	0.0123282	0.320428	0.485	0.261	1
Plxna1	0.0031119	0.320152	0.424	0.159	1
Mcoln1	0.00557411	0.320135	0.636	0.362	1
BC034090	0.0545166	0.320016	0.758	0.667	1
Neurl4	0.00702004	0.319627	0.727	0.522	1
C2cd2l	0.0508376	0.319378	0.697	0.551	1
Col15a1	0.00301822	0.319137	0.545	0.246	1
Vdr	0.0234763	0.319071	0.879	0.812	1
Stat1	0.0160881	0.318957	0.636	0.406	1
Elovl1	0.0139627	0.318781	0.939	0.797	1
Acaa2	0.00715175	0.318738	0.97	0.942	1
Trim56	0.000633116	0.318457	0.515	0.217	1
Usp16	0.167366	0.318381	0.424	0.348	1
Kdm1b	0.0294044	0.317716	0.424	0.261	1
Bak1	0.000242853	0.317209	0.364	0.072	1
Smo	0.0131262	0.317117	0.636	0.391	1
Abt1	0.0267578	0.316909	0.273	0.116	1
Atp9b	0.00960696	0.316535	0.576	0.319	1
Snhg9	0.00323448	0.316113	0.545	0.261	1
Shb	0.060846	0.315967	0.545	0.449	1
Kdm6b	0.0578445	0.315699	0.364	0.232	1
Mtfr1l	0.123477	0.315563	0.848	0.855	1
Iqgap2	0.00739079	0.315551	0.848	0.681	1
Abce1	0.00579143	0.315468	0.636	0.391	1
Robo2	0.00565489	0.315288	0.606	0.304	1
Gtf2i	0.0165853	0.315287	0.909	0.841	1
Slc44a4	0.0198495	0.315227	0.606	0.406	1
Rusc2	0.00843149	0.315106	0.394	0.174	1
Brd8	0.0499694	0.315087	0.455	0.304	1
Mapt	0.00740907	0.314846	0.636	0.362	1
Cr1l	0.0239468	0.314816	0.667	0.435	1
Klf13	0.0264113	0.314779	0.606	0.362	1
Rfx7	0.0963657	0.314754	0.333	0.217	1
Lactb2	0.00847005	0.314746	0.909	0.942	1
Tpp1	0.0156878	0.314632	0.909	0.754	1
Manba	0.118603	0.314497	0.727	0.565	1
Slc17a3	0.0196943	0.314432	0.939	0.942	1
Hnrnpul1	0.00431655	0.314305	0.606	0.377	1
Trabd2b	0.0832108	0.313822	0.545	0.435	1
Slc25a15	0.161297	0.313721	0.727	0.739	1
Sardh	0.0104427	0.313675	0.97	0.971	1
Il13ra1	0.000879942	0.313588	0.758	0.377	1
Agrn	0.0143789	0.313527	0.818	0.696	1
Flt1	0.0346899	0.313497	0.515	0.333	1
Arpc4	0.0273278	0.313358	0.848	0.725	1
Nt5e	0.00647829	0.313214	0.515	0.275	1
Cgnl1	0.0139952	0.313197	0.909	0.826	1
Chtop	0.0462139	0.313166	0.697	0.638	1
Aqp3	0.041267	0.312913	0.667	0.478	1
Tnpo1	0.0201464	0.312796	0.727	0.594	1
Slc16a7	0.128865	0.312306	0.758	0.652	1
Ppp2r5d	0.192517	0.312278	0.364	0.246	1
Rnf150	0.00224665	0.312134	0.242	0.043	1
Setd7	0.00216635	0.312013	0.576	0.275	1
Abcb10	0.0926488	0.311913	0.455	0.333	1
Pogk	0.0387503	0.311867	0.242	0.101	1
Gyg	0.0791536	0.311625	0.545	0.391	1
Comt	0.00940498	0.311559	0.97	0.913	1
Cd47	0.0376027	0.311541	0.848	0.739	1
Hsp90b1	0.0224543	0.31152	0.939	0.899	1
Fbxo44	0.343684	0.311435	0.364	0.304	1
Mink1	0.0215613	0.311391	0.758	0.493	1
Wdr1	0.0424702	0.311219	0.818	0.696	1
Selenot	0.00368175	0.311068	1	0.942	1
Ppp1r18	0.00634675	0.310822	0.364	0.145	1
Rhbg	0.422683	0.310683	0.424	0.362	1
Pdk1	0.293621	0.310641	0.394	0.29	1
Nr2f6	0.00208288	0.310575	0.97	0.783	1
Trf	0.0500396	0.310346	0.545	0.377	1
Nphs1	0.356121	0.310342	0.636	0.71	1
Ctnnbip1	0.0255631	0.310174	0.576	0.362	1
Aoc3	0.000468192	0.310167	0.212	0.014	1
Steap3	7.94861e-05	0.310117	0.333	0.043	1
Chmp1a	0.0400427	0.310045	0.727	0.681	1
Galnt1	0.0343852	0.310028	0.818	0.696	1
Trafd1	0.0215423	0.309963	0.485	0.275	1
Col4a2	0.078282	0.309937	0.909	0.884	1
Camk2n1	0.00930208	0.3098	0.909	0.739	1
Pcyox1	0.059092	0.309759	0.727	0.696	1
Mcam	0.0305299	0.309716	0.455	0.29	1
Xpr1	0.131961	0.309583	0.515	0.493	1
Rnf213	0.00963062	0.308772	0.576	0.333	1
Slc39a9	0.0053709	0.308653	0.667	0.406	1
Fkbp10	0.0134883	0.308381	0.303	0.116	1
Specc1	0.141711	0.308329	0.242	0.145	1
4933434E20Rik	0.0300385	0.307992	0.667	0.507	1
Pgpep1	0.0118844	0.307936	0.879	0.826	1
Rangap1	0.0115657	0.307844	0.545	0.333	1
BC004004	0.0120161	0.307763	0.879	0.783	1
Csde1	0.0124744	0.307596	0.939	0.855	1
Fzd1	0.0083364	0.307533	0.667	0.42	1
Slc25a13	0.0452289	0.307479	0.818	0.638	1
Zfp386	0.0157593	0.307438	0.394	0.203	1
Ppp2ca	0.00771351	0.307179	0.879	0.855	1
Vps4a	0.0289115	0.307063	0.667	0.449	1
Cct8	0.0292199	0.306973	0.818	0.696	1
Ehd3	0.194053	0.306879	0.636	0.594	1
Lcp1	0.0177211	0.306713	0.364	0.174	1
Ccdc181	0.0239366	0.306562	0.333	0.174	1
Samhd1	0.118003	0.306411	0.424	0.304	1
Ubr4	0.0311603	0.306368	0.758	0.58	1
Atxn7l3b	0.041267	0.306302	0.636	0.493	1
Ehd1	0.0267562	0.306145	0.848	0.783	1
Map7d1	0.0450768	0.306135	0.697	0.478	1
Hook1	0.00491222	0.306092	0.485	0.232	1
Endod1	0.0257826	0.30597	0.636	0.478	1
Rora	0.0286644	0.305928	0.576	0.333	1
Neurl1b	0.0476529	0.305863	0.364	0.188	1
Atp13a3	0.0395222	0.305667	0.697	0.565	1
B4galt5	0.0338858	0.305586	0.667	0.58	1
F11r	0.0826792	0.305422	0.727	0.696	1
Smarca4	0.00640106	0.30541	0.788	0.522	1
Dnpep	0.0748815	0.305061	0.727	0.594	1
Fam129a	0.045843	0.304929	0.303	0.145	1
Npr3	0.00725886	0.30491	0.727	0.507	1
Pafah1b1	0.00513217	0.304878	0.879	0.681	1
Decr2	0.0450261	0.304833	0.576	0.449	1
Tpcn1	0.0310091	0.304823	0.727	0.565	1
Nedd4	0.0371888	0.304545	0.879	0.87	1
1810013L24Rik	0.0438608	0.304524	0.545	0.391	1
Grb7	0.0561603	0.30448	0.697	0.594	1
Ifi27	0.0350046	0.304447	0.848	0.681	1
Vcp	0.0220735	0.30424	0.97	0.942	1
Mosmo	0.0642409	0.304143	0.455	0.29	1
Crat	0.0759733	0.304074	0.848	0.768	1
Esrra	0.0145782	0.30403	0.848	0.768	1
Sf3b1	0.438744	0.303854	0.879	0.812	1
Gdf10	0.144524	0.303837	0.576	0.449	1
Wipi2	0.0175528	0.303742	0.758	0.58	1
Dennd4c	0.00383893	0.303672	0.424	0.174	1
Prkaa2	0.0150743	0.303556	0.758	0.638	1
Cubn	0.0320274	0.303352	0.848	0.899	1
Mfge8	0.0488146	0.303141	0.879	0.841	1
Pcna	0.064102	0.302974	0.576	0.435	1
Smad4	0.00338839	0.302739	0.515	0.217	1
Wars	0.0943951	0.302725	0.515	0.377	1
Sirt2	0.15716	0.302705	0.636	0.638	1
Ybx3	0.104964	0.302642	0.667	0.536	1
Zmiz2	0.0673118	0.302506	0.758	0.623	1
Ints7	0.0165124	0.3025	0.394	0.174	1
Gosr1	0.0114653	0.302276	0.485	0.261	1
Ids	0.0384081	0.302171	0.545	0.377	1
Coro1a	0.0095671	0.301993	0.485	0.246	1
Shisa3	0.108669	0.301848	0.424	0.319	1
Tomm34	0.00276941	0.301819	0.576	0.275	1
Col6a1	0.0525867	0.301721	0.364	0.203	1
Ccnd3	0.208357	0.30169	0.818	0.768	1
Cul3	0.0495779	0.301472	0.818	0.652	1
Naga	0.0547444	0.301391	0.606	0.42	1
Wdr77	0.0212065	0.30106	0.545	0.348	1
Hoxd9	0.0363104	0.301041	0.636	0.478	1
Sema7a	0.00459829	0.300985	0.273	0.072	1
Eln	0.0158664	0.300811	0.303	0.13	1
Slc35a3	0.0823502	0.300635	0.697	0.609	1
Uba1	0.0169167	0.300613	0.818	0.826	1
Kcnk5	0.150356	0.30053	0.788	0.667	1
Slc22a2	0.155021	0.300253	0.697	0.609	1
Ptpn6	0.336671	0.300239	0.364	0.29	1
Scn1b	0.0654497	0.300222	0.424	0.275	1
Amn	0.0449872	0.300206	0.848	0.812	1
Tomm70a	0.0537624	0.300026	0.697	0.58	1
Hnrnpu	0.0104174	0.29987	0.97	0.884	1
Dab2	0.0118058	0.299823	0.97	0.971	1
Schip1	0.0104586	0.299422	0.515	0.261	1
Fga	0.0222879	0.299394	0.394	0.203	1
Ddit4	0.121705	0.299383	0.394	0.275	1
Pnpla8	0.0718603	0.299333	0.818	0.739	1
Acpp	0.0416892	0.299261	0.394	0.203	1
Cct7	0.00419235	0.298793	0.848	0.797	1
C1qa	0.0459462	0.298712	0.606	0.406	1
Itpripl2	0.0166576	0.298353	0.424	0.232	1
Dusp11	0.251564	0.298341	0.636	0.58	1
Gpi1	0.00707709	0.298247	0.909	0.986	1
Cx3cr1	2.36679e-05	0.298115	0.242	0	0.764118
Oasl2	0.000188276	0.298108	0.455	0.116	1
Aatf	0.00817429	0.29805	0.515	0.261	1
Il34	0.0268635	0.297884	0.545	0.319	1
Efnb1	0.062962	0.297196	0.515	0.362	1
Oplah	0.00536594	0.297082	0.848	0.739	1
Tfdp2	0.0385699	0.296988	0.485	0.304	1
Nsfl1c	0.0173164	0.296904	0.788	0.609	1
Hgs	0.0175036	0.29682	0.545	0.319	1
Taf15	0.000735917	0.296709	0.515	0.188	1
Adh5	0.0274887	0.296639	0.879	0.899	1
Sephs1	0.0538389	0.296507	0.515	0.348	1
Eml3	0.0949178	0.296489	0.424	0.275	1
Safb2	0.0106924	0.296424	0.636	0.362	1
Ppp6r1	0.0166514	0.296276	0.727	0.681	1
Enpp5	0.0184516	0.296265	0.818	0.725	1
Minpp1	0.0253786	0.296258	0.576	0.406	1
Aff1	0.011147	0.295991	0.667	0.391	1
Psmb8	0.0688526	0.295886	0.515	0.362	1
Slc30a1	0.0653481	0.295758	0.606	0.449	1
Nab1	0.013221	0.295451	0.485	0.217	1
Cdc42bpg	0.0100411	0.295287	0.455	0.232	1
H13	0.0122928	0.295275	0.879	0.725	1
Atp6ap2	0.0390133	0.295256	0.879	0.826	1
Nxf1	0.00924326	0.29516	0.667	0.536	1
Urod	0.0673273	0.295104	0.636	0.551	1
Rnaset2b	0.0154364	0.294863	0.818	0.522	1
Dld	0.110317	0.294711	0.909	0.855	1
Pdap1	0.0221384	0.294676	0.727	0.522	1
Ddx21	0.00800201	0.294363	0.424	0.203	1
Tubgcp4	0.0279209	0.29435	0.364	0.188	1
Vps37b	0.301977	0.29421	0.303	0.232	1
Wdr13	0.0192125	0.293823	0.485	0.29	1
Nbl1	0.00453449	0.293726	0.485	0.203	1
Rnf187	0.00921111	0.293551	0.97	0.913	1
Arhgef7	0.0174274	0.293514	0.576	0.377	1
Gas2	0.0168717	0.293276	0.97	0.913	1
Homer3	0.00017909	0.293228	0.364	0.072	1
Ergic1	0.0296885	0.292545	0.697	0.594	1
Arfgef1	0.170465	0.2924	0.636	0.638	1
Hs2st1	0.0278967	0.291944	0.424	0.232	1
Lyn	0.00829495	0.291803	0.364	0.145	1
Yipf5	0.0872826	0.291733	0.485	0.333	1
Sntb2	0.00677269	0.291596	0.364	0.159	1
Sdc1	0.0186262	0.291463	0.606	0.377	1
Wdr89	0.0296712	0.291291	0.545	0.362	1
Cdc42se2	0.0512356	0.29121	0.515	0.333	1
Prkar1a	0.0130044	0.290979	0.879	0.899	1
Puf60	0.0620675	0.290799	0.879	0.783	1
Rab6a	0.0345268	0.290777	0.758	0.623	1
Vezf1	0.31255	0.290426	0.545	0.464	1
Rad23b	0.00606253	0.290345	0.788	0.609	1
Numa1	0.0291787	0.290331	0.606	0.391	1
Utp4	0.00930797	0.290274	0.333	0.13	1
Slc17a5	0.211394	0.290266	0.545	0.449	1
Rcan2	0.162353	0.290175	0.424	0.348	1
Kcnj15	0.00278928	0.289993	0.939	0.971	1
Klf7	0.157758	0.289834	0.182	0.087	1
Cep120	0.0196185	0.289793	0.424	0.203	1
Prkci	0.285756	0.289728	0.424	0.348	1
Aqr	0.0157593	0.289716	0.424	0.188	1
Plin3	0.178097	0.289651	0.636	0.522	1
Snx7	0.0411898	0.289415	0.758	0.522	1
Dnajc13	0.106925	0.289241	0.788	0.667	1
Capg	0.0016414	0.28896	0.394	0.116	1
Cyp4b1	0.00242226	0.288876	1	1	1
Letm1	0.0205703	0.288799	0.909	0.797	1
Foxm1	0.00655269	0.288765	0.152	0.014	1
Lmtk2	0.00140462	0.288559	0.667	0.362	1
Slc7a7	0.335615	0.288543	0.909	0.87	1
Mbd6	0.117421	0.28844	0.485	0.449	1
Grap	0.00508372	0.288336	0.333	0.116	1
Lrp10	0.0101108	0.28831	0.848	0.855	1
Adra2b	0.0347689	0.287945	0.758	0.58	1
Fam120a	0.03337	0.287917	0.788	0.754	1
Ccdc47	0.0147339	0.287675	0.788	0.594	1
Npdc1	0.125444	0.287366	0.606	0.478	1
Lratd2	0.00628403	0.287166	0.545	0.29	1
Csnk2a1	0.0356593	0.287078	0.697	0.551	1
Aars	0.10579	0.286977	0.606	0.522	1
Gucy1a1	0.192335	0.286955	0.485	0.435	1
Tmem150c	0.00795337	0.286871	0.424	0.188	1
Bsdc1	0.0735597	0.286561	0.606	0.449	1
Tada3	0.0324441	0.286547	0.455	0.246	1
Rtn4rl1	0.00270272	0.286539	0.515	0.217	1
Smap2	0.00318828	0.285817	0.545	0.246	1
Plekhm2	0.0121692	0.285607	0.636	0.406	1
Rin2	0.125745	0.285539	0.636	0.507	1
Ntn4	0.0620287	0.285471	0.606	0.478	1
Dpysl3	0.0183339	0.285287	0.333	0.145	1
Foxo3	0.0612923	0.285035	0.576	0.391	1
Herpud2	0.382246	0.284881	0.394	0.362	1
Nop53	0.0591144	0.284672	0.879	0.783	1
Vps37a	0.0219048	0.284599	0.455	0.217	1
Grip2	1.03091e-05	0.284515	0.303	0.014	0.332828
Gatd1	0.0358657	0.284505	0.485	0.29	1
Ube2f	0.0991967	0.284474	0.515	0.377	1
Lama3	0.102998	0.284468	0.273	0.159	1
Vcam1	0.0366519	0.284317	0.485	0.319	1
Slain2	0.00932811	0.284317	0.697	0.449	1
Slc29a3	0.0190786	0.284117	0.636	0.464	1
Kpna6	0.0867844	0.284109	0.545	0.449	1
Smarcc2	0.0267187	0.283955	0.606	0.435	1
Oaz2	0.0182026	0.283641	0.909	0.812	1
Dcaf6	0.020409	0.28351	0.424	0.217	1
Ociad1	0.116046	0.283429	0.879	0.783	1
Tln1	0.061788	0.283299	0.939	0.884	1
Ptgs1	0.0597012	0.283195	0.303	0.159	1
Phf3	0.00595917	0.282941	0.545	0.275	1
Scly	0.0019274	0.282767	0.758	0.493	1
Washc5	0.0126798	0.28276	0.576	0.333	1
Egr2	0.00163324	0.282677	0.182	0.014	1
Eif2s3x	0.226225	0.28255	0.636	0.594	1
Il4ra	0.0163823	0.282533	0.485	0.261	1
Ctsh	0.0689505	0.282509	0.909	0.855	1
Cln6	0.256932	0.282417	0.485	0.42	1
Plbd2	0.0140873	0.282213	0.667	0.478	1
Pcbp1	0.0110938	0.282162	0.97	0.913	1
Eogt	0.0199274	0.282135	0.303	0.13	1
Efhd2	0.0754315	0.282049	0.424	0.29	1
Hectd1	0.0422453	0.282009	0.818	0.681	1
Scrn3	0.00464492	0.28179	0.515	0.261	1
Fstl1	0.187352	0.281759	0.485	0.377	1
Rnf145	0.0529041	0.281474	0.697	0.536	1
Tnfaip8	0.030104	0.281435	0.848	0.913	1
Thra	0.167313	0.281326	0.545	0.449	1
Slc6a8	0.0184838	0.281232	0.97	0.826	1
Crk	0.0435067	0.281048	0.848	0.768	1
Hlx	0.048835	0.280947	0.273	0.13	1
Ccdc85c	0.00341007	0.280938	0.333	0.101	1
Vsir	0.000669237	0.280853	0.424	0.13	1
Akr1b7	0.796382	0.280845	0.273	0.261	1
Tspan5	0.133384	0.280816	0.364	0.246	1
Emx2	0.00335478	0.280765	0.515	0.246	1
Arhgap45	0.00169732	0.28073	0.455	0.159	1
Slc25a34	0.000356205	0.280712	0.394	0.101	1
2610001J05Rik	0.180208	0.280692	0.545	0.464	1
Paf1	0.0773948	0.28069	0.424	0.304	1
Ubn1	0.00554064	0.280398	0.545	0.29	1
Ets2	0.066814	0.280287	0.636	0.522	1
Gatm	0.0370587	0.280178	0.97	0.986	1
Cers5	0.0278791	0.280169	0.667	0.478	1
Met	0.0284817	0.279809	0.727	0.623	1
Tob1	0.015881	0.279706	0.848	0.841	1
Eif2b5	0.217326	0.279643	0.394	0.319	1
Sart1	0.053507	0.279628	0.485	0.333	1
Pigt	0.0515572	0.279506	0.606	0.435	1
Aldh1a1	0.00147877	0.279358	0.394	0.116	1
Aldh3a2	0.0795673	0.279319	0.788	0.754	1
Cyb5b	0.0168208	0.279206	0.818	0.928	1
Rrp1	0.217803	0.279033	0.788	0.696	1
Klhl3	0.0322432	0.279008	0.606	0.362	1
Zfp503	0.0342031	0.27867	0.727	0.652	1
Grrp1	0.391699	0.278662	0.152	0.101	1
Napg	0.953239	0.278545	0.333	0.362	1
Prps2	0.131961	0.278529	0.576	0.464	1
Emc8	0.0784265	0.278508	0.606	0.478	1
Cntf	0.0110728	0.27782	0.364	0.145	1
Angptl2	0.215438	0.277818	0.818	0.899	1
AU020206	0.00109419	0.277727	0.364	0.101	1
Plekhm1	0.0426415	0.277671	0.485	0.304	1
Rnpepl1	0.141544	0.27757	0.758	0.754	1
Abcd3	0.0442985	0.277505	0.909	0.884	1
Atp6v0a2	0.0131416	0.277325	0.606	0.362	1
Thsd7a	0.0430785	0.27724	0.424	0.275	1
Tfb2m	0.0669934	0.277009	0.485	0.348	1
Trio	0.0120737	0.276826	0.576	0.304	1
Sf3b2	0.0228845	0.27665	0.909	0.725	1
Rnf128	0.046854	0.276438	0.697	0.536	1
Apbb2	0.217047	0.276434	0.576	0.551	1
Tpd52	0.121916	0.276305	0.788	0.768	1
Myo6	0.0358574	0.276301	0.879	0.855	1
Appl1	0.000556604	0.276187	0.545	0.217	1
Pbxip1	0.0522538	0.276164	0.727	0.507	1
Kremen1	0.0126479	0.275859	0.545	0.29	1
Eid1	0.465094	0.275717	0.606	0.507	1
Hk1	0.161141	0.275694	0.576	0.478	1
Timd2	0.0552307	0.275477	0.758	0.623	1
Ranbp10	0.0259343	0.275376	0.333	0.159	1
Ccdc9	0.0155474	0.27527	0.394	0.188	1
Nfe2l1	0.179612	0.275057	0.818	0.812	1
Acss1	0.0927183	0.274962	0.97	0.913	1
Rap1gap	0.19449	0.274888	0.727	0.594	1
Nub1	0.0652804	0.274846	0.636	0.464	1
Lrrc32	0.324108	0.274753	0.303	0.246	1
Blcap	0.172626	0.274723	0.333	0.217	1
Mxra7	0.120111	0.274523	0.303	0.188	1
Emc10	0.0189446	0.274232	0.788	0.826	1
Diaph1	0.0406925	0.274163	0.606	0.435	1
Hadh	0.0280914	0.274124	0.97	0.971	1
Gtf2f1	0.0377966	0.274	0.485	0.304	1
Arrb2	0.00968423	0.273875	0.394	0.174	1
Hnf4a	0.0214614	0.273645	0.97	0.957	1
Mon2	0.370853	0.27346	0.515	0.464	1
C1qc	0.229289	0.273454	0.455	0.362	1
Mgat3	0.126963	0.273446	0.667	0.507	1
Tmem63b	0.055734	0.273379	0.667	0.522	1
Timm29	0.0615556	0.273218	0.576	0.406	1
Etv5	0.0357337	0.27311	0.424	0.246	1
Sun2	0.00186695	0.272925	0.455	0.159	1
Rbm26	0.0200337	0.272786	0.242	0.087	1
Slc30a5	0.0202742	0.27223	0.667	0.449	1
Lipe	0.0130854	0.272219	0.242	0.072	1
F2rl1	0.00239912	0.272117	0.333	0.101	1
Endou	0.00708571	0.272116	0.182	0.029	1
Serinc5	0.0292385	0.271815	0.303	0.13	1
Llgl2	0.030207	0.271673	0.697	0.551	1
Serbp1	0.0125046	0.271612	0.939	0.884	1
Fhl2	0.337431	0.271561	0.636	0.594	1
Luc7l2	0.0229581	0.271531	0.697	0.478	1
Gas7	8.78063e-05	0.271247	0.333	0.043	1
Epc2	0.0101416	0.27124	0.364	0.159	1
Chst15	0.0579156	0.271164	0.394	0.232	1
Phc3	0.105928	0.2709	0.455	0.304	1
Irgm1	0.0246952	0.270881	0.545	0.362	1
Kif13b	0.0661405	0.270511	0.333	0.188	1
Llgl1	0.0646641	0.270502	0.333	0.174	1
Lbp	0.0355763	0.270372	0.333	0.174	1
Acp6	0.1341	0.270357	0.636	0.565	1
Ugt8a	0.0794706	0.270355	0.545	0.377	1
Plxdc2	0.0965351	0.270324	0.788	0.768	1
H2-DMb1	0.131396	0.270083	0.485	0.362	1
Wwp2	0.0314806	0.269892	0.727	0.551	1
Prrc2b	0.10724	0.269735	0.758	0.667	1
Shc1	0.020896	0.269525	0.576	0.348	1
2810013P06Rik	0.00131606	0.269496	0.364	0.101	1
Hsf1	0.158239	0.269464	0.364	0.246	1
Prkaca	0.0685088	0.2693	0.697	0.594	1
Hprt	0.157332	0.269063	0.697	0.652	1
Rere	0.00752678	0.268674	0.879	0.754	1
Inpp5k	0.0356416	0.268593	0.636	0.478	1
Dynlt3	0.0207917	0.268554	0.848	0.696	1
Bach1	0.0130288	0.268455	0.364	0.159	1
Trim65	0.106473	0.268332	0.212	0.101	1
Phldb1	0.138706	0.268197	0.394	0.29	1
Fam168b	0.0769014	0.268153	0.758	0.725	1
Pld3	0.192789	0.268064	0.606	0.609	1
Rab7	0.0197051	0.26798	1	0.957	1
Syne2	0.415857	0.267842	0.636	0.638	1
Acad10	0.0930459	0.267644	0.545	0.406	1
Tmx2	0.0161812	0.267585	0.879	0.71	1
Gpaa1	0.0434727	0.267486	0.606	0.406	1
Slc22a18	0.0290952	0.267368	0.879	0.942	1
Flvcr1	0.00617167	0.267234	0.424	0.159	1
Pik3r2	0.0164323	0.267211	0.606	0.391	1
Sf3b4	0.00572153	0.266966	0.636	0.348	1
Cox15	0.0167939	0.266956	0.606	0.406	1
Qsox1	0.0469514	0.266855	0.424	0.261	1
Uchl1	0.0436459	0.266789	0.303	0.145	1
Spire1	0.00406405	0.266726	0.485	0.217	1
Anxa11	0.0441482	0.266658	0.818	0.623	1
Rock2	0.0771354	0.266091	0.455	0.304	1
Wbp4	0.0180002	0.266087	0.576	0.348	1
Inpp5b	0.228039	0.2659	0.606	0.493	1
Ywhah	0.308293	0.265865	0.667	0.681	1
Sox13	0.00333089	0.265693	0.515	0.232	1
Sypl	0.0134984	0.265627	0.939	0.841	1
Kctd1	0.0756084	0.265576	0.394	0.246	1
Pitpna	0.0413834	0.265434	0.788	0.667	1
Capza2	0.105989	0.265286	0.788	0.797	1
Eif3e	0.0482457	0.265275	0.697	0.623	1
Dock4	0.00358465	0.265258	0.606	0.275	1
Mia2	0.0794054	0.265211	0.879	0.739	1
Apeh	0.0217177	0.265174	0.879	0.797	1
Anxa2	0.0465842	0.264944	0.818	0.667	1
Zbtb38	0.0175962	0.264897	0.515	0.304	1
Ddb1	0.0197957	0.264594	0.909	0.87	1
Deptor	0.0473252	0.26456	0.545	0.377	1
Tcta	0.0258068	0.264433	0.667	0.478	1
Prmt3	0.251556	0.26435	0.303	0.217	1
Pa2g4	0.0534096	0.264227	0.515	0.362	1
Psmd12	0.0968645	0.264213	0.636	0.594	1
Parp14	0.0355763	0.26414	0.333	0.174	1
Vars	0.0390672	0.264035	0.455	0.275	1
Slc41a1	0.00464275	0.264032	0.303	0.087	1
Rab14	0.0832535	0.264024	0.939	0.87	1
Ppp1r37	0.000916502	0.263771	0.576	0.261	1
Dnajb2	0.0417463	0.26375	0.515	0.304	1
Rnf19b	0.0233972	0.263639	0.485	0.217	1
Epb41l1	0.0518807	0.26333	0.485	0.304	1
Sestd1	0.0474304	0.26325	0.697	0.551	1
Cnot1	0.116827	0.263106	0.727	0.58	1
Retreg3	0.0352378	0.263055	0.545	0.333	1
Cpsf1	0.0178922	0.26302	0.515	0.29	1
Irf2bp1	0.0172072	0.263011	0.515	0.304	1
Mtfr1	0.0657888	0.26298	0.727	0.609	1
Nceh1	0.0397445	0.262802	0.848	0.667	1
Hdac5	0.0780348	0.262776	0.667	0.478	1
Snx5	0.0171627	0.262705	0.879	0.71	1
Smarcc1	0.209317	0.26256	0.303	0.203	1
Eps15	0.0169992	0.26247	0.697	0.507	1
Mtmr3	0.0333658	0.262459	0.606	0.406	1
Klhdc4	0.0123626	0.2622	0.394	0.174	1
Erc1	0.00202621	0.262032	0.273	0.058	1
AI480526	0.0104826	0.261914	0.394	0.188	1
Tom1l2	0.0498549	0.261828	0.697	0.594	1
Celsr1	0.00987531	0.26182	0.364	0.145	1
Bod1l	0.0101633	0.261448	0.364	0.145	1
Ormdl3	0.00322983	0.261411	0.485	0.203	1
Pogz	0.493131	0.261289	0.333	0.29	1
Mdp1	0.163114	0.26112	0.758	0.609	1
Fgg	0.0177211	0.261104	0.364	0.174	1
Rasip1	0.00392124	0.261079	0.455	0.174	1
Hdac3	0.0143126	0.261048	0.636	0.391	1
Gpx3	0.105968	0.260979	1	1	1
Cep63	0.0543273	0.260952	0.424	0.246	1
Atg4b	0.0559267	0.260825	0.545	0.362	1
Ccn2	0.0725848	0.260402	1	0.957	1
Nudcd3	0.13985	0.260346	0.485	0.362	1
Ube2z	0.0559674	0.260159	0.697	0.522	1
Ubqln2	0.163595	0.260126	0.485	0.348	1
Dhrs7	0.0300608	0.260015	0.455	0.261	1
Rhbdf1	0.0745894	0.259994	0.485	0.348	1
Edem1	0.0675933	0.259886	0.576	0.478	1
Cxcl14	0.14149	0.259796	0.364	0.261	1
Icam2	0.257782	0.259699	0.515	0.449	1
Jup	0.13181	0.259568	0.788	0.826	1
Alg3	0.0141964	0.259472	0.273	0.101	1
Foxp4	0.00488733	0.259313	0.364	0.13	1
Tfeb	0.0115824	0.259197	0.424	0.203	1
Ubxn7	0.0187457	0.258939	0.273	0.101	1
Csnk1a1	0.0250788	0.258747	0.879	0.768	1
Tsc2	0.159351	0.258705	0.606	0.522	1
Ipo4	0.00205374	0.258621	0.576	0.261	1
Top2b	0.0212141	0.258558	0.636	0.507	1
Nabp1	0.0349779	0.258436	0.636	0.493	1
Dnajb11	0.112876	0.258386	0.667	0.667	1
Brd7	0.333539	0.258357	0.485	0.435	1
Akap1	0.0268411	0.258226	0.727	0.522	1
Myh10	0.00945158	0.258158	0.545	0.319	1
Acacb	0.362943	0.258152	0.333	0.246	1
Cmah	0.0833363	0.257896	0.333	0.188	1
Phf1	0.0200919	0.257818	0.485	0.29	1
Tbp	0.145653	0.257713	0.273	0.159	1
Pkn1	0.113816	0.257655	0.545	0.42	1
Galnt3	0.00743032	0.25765	0.636	0.406	1
Rab12	0.0938107	0.257567	0.576	0.391	1
Zmynd11	0.0892807	0.257483	0.606	0.478	1
Esyt1	0.0334779	0.257383	0.424	0.246	1
Rfng	0.0123922	0.257373	0.515	0.29	1
Litaf	0.226277	0.25734	0.697	0.652	1
Rogdi	0.109631	0.257137	0.667	0.522	1
Atxn1l	0.060819	0.25709	0.273	0.145	1
Gabrb3	0.0741576	0.256967	0.394	0.246	1
Ppp1cb	0.0535574	0.256948	0.818	0.812	1
Pak2	0.138736	0.256893	0.667	0.522	1
Msrb3	0.00706692	0.256868	0.394	0.159	1
Slc48a1	0.0451204	0.256824	0.939	0.899	1
Cdc42ep1	0.021591	0.256782	0.697	0.449	1
Cchcr1	0.14992	0.256744	0.212	0.116	1
Zfp36l2	0.181634	0.256742	0.818	0.696	1
G6pc	0.0924339	0.256722	0.879	0.87	1
Srsf2	0.011155	0.25672	0.909	0.87	1
Kpnb1	0.040376	0.256664	0.667	0.507	1
H1f0	0.211846	0.25665	0.939	0.913	1
Sesn2	0.02508	0.256596	0.545	0.348	1
Slc4a3	0.246623	0.256584	0.242	0.159	1
Mdh2	0.00848026	0.256539	1	0.971	1
Pls1	0.0363104	0.256411	0.636	0.478	1
Gcn1	0.344352	0.256374	0.606	0.58	1
Obsl1	0.00532912	0.256251	0.212	0.043	1
Myl12a	0.0111066	0.256242	1	0.986	1
Smarca2	0.0211114	0.25616	0.848	0.71	1
Stxbp2	0.0590937	0.256056	0.667	0.551	1
Spint1	0.5257	0.256002	0.636	0.594	1
Gnpda1	0.124008	0.255959	0.727	0.681	1
Nup98	0.0634083	0.255663	0.424	0.261	1
Frs2	0.0385449	0.255478	0.515	0.304	1
Slc5a10	0.152663	0.255337	0.727	0.609	1
Fam49a	0.030732	0.255308	0.212	0.072	1
Pak1	0.255471	0.255163	0.636	0.522	1
Cables2	0.0185735	0.255005	0.394	0.188	1
Trim8	0.0301768	0.254987	0.636	0.406	1
Dennd5a	0.0806135	0.254904	0.697	0.464	1
Tysnd1	0.0252501	0.254743	0.697	0.507	1
Rad21	0.0742241	0.25474	0.848	0.826	1
Irf2bpl	0.0247439	0.254732	0.636	0.464	1
Mprip	0.0384624	0.254659	0.939	0.826	1
Zfp91	0.046393	0.254658	0.545	0.391	1
Sel1l3	0.107452	0.254635	0.636	0.478	1
Ahctf1	0.0122447	0.254541	0.485	0.246	1
Scamp5	0.0207187	0.254463	0.394	0.203	1
Kansl3	0.0762167	0.254438	0.606	0.536	1
Sigmar1	0.0175542	0.254429	0.485	0.29	1
Clcnkb	0.205328	0.254379	0.97	0.884	1
Rnpc3	0.0174069	0.254306	0.212	0.058	1
Ptprk	0.0132747	0.253881	0.727	0.609	1
Tsc22d4	0.0549417	0.253869	0.606	0.449	1
Akap8	0.0134113	0.253633	0.818	0.565	1
Tmem59	0.0483483	0.253382	0.939	0.971	1
Lrtm2	0.170642	0.25338	0.212	0.116	1
Tle2	0.868012	0.253354	0.212	0.232	1
BC048403	0.00558188	0.253309	0.152	0.014	1
Gm11808	0.0217489	0.253283	0.545	0.319	1
Golph3	0.0892967	0.253237	0.727	0.696	1
Cnpy3	0.111159	0.253236	0.485	0.391	1
Eif3d	0.311758	0.253202	0.636	0.638	1
Agpat3	0.0158918	0.253183	0.939	0.899	1
Smim10l1	0.070123	0.253113	0.848	0.812	1
L3mbtl2	0.0087255	0.253102	0.333	0.116	1
Lad1	0.331585	0.252882	0.697	0.71	1
Pigk	0.0391181	0.25283	0.545	0.362	1
Mgrn1	0.018699	0.252789	0.848	0.783	1
Edem3	0.324084	0.252651	0.333	0.275	1
Morf4l1	0.00278735	0.25248	1	0.913	1
Ifngr2	0.00228556	0.252429	0.545	0.246	1
Mcrip1	0.0295877	0.252346	0.879	0.768	1
Aif1l	0.0158424	0.252266	0.939	0.855	1
Pea15a	0.259914	0.252221	0.697	0.623	1
Ncf2	0.0070103	0.252103	0.333	0.116	1
Hspb8	0.00536936	0.25209	0.364	0.13	1
Gpam	0.0141898	0.252025	0.818	0.609	1
Rc3h2	0.0760094	0.251947	0.576	0.435	1
Pbrm1	0.0620642	0.251865	0.576	0.377	1
Usp5	0.00953556	0.251843	0.697	0.449	1
Gbf1	0.0535428	0.251668	0.606	0.464	1
Ddi2	0.0687698	0.251566	0.606	0.449	1
Npepps	0.0363693	0.251287	0.576	0.42	1
Pigq	0.105989	0.251263	0.788	0.797	1
Hlf	0.116875	0.251188	0.697	0.58	1
4833420G17Rik	0.0932964	0.250932	0.455	0.319	1
Ube2h	0.0319389	0.250851	0.697	0.551	1
Unc93b1	0.0159118	0.25073	0.606	0.348	1
Btbd9	0.0334307	0.250722	0.273	0.116	1
Serinc2	0.0672377	0.250573	0.273	0.13	1
Cep57	0.0541199	0.250337	0.424	0.261	1
Sema3e	0.0768335	0.250116	0.364	0.217	1
Oip5os1	0.0590225	0.250114	0.788	0.739	1
Prss23	0.101336	0.250112	0.636	0.522	1
Diablo	0.0831818	-0.250232	0.424	0.551	1
Smim20	0.0757041	-0.250402	0.667	0.768	1
Rasgrp2	0.0365138	-0.250675	0.182	0.362	1
Pdrg1	0.0343908	-0.250748	0.515	0.681	1
Ift22	0.0147812	-0.250916	0.303	0.551	1
Sft2d1	0.0652729	-0.251022	0.182	0.348	1
Apex1	0.0432736	-0.251146	0.182	0.348	1
Fhit	0.0153066	-0.251159	0.152	0.377	1
Cth	0.0486359	-0.25117	0.515	0.696	1
Gm32461	0.0452189	-0.251193	0.424	0.638	1
Lyrm2	0.0508871	-0.251598	0.242	0.42	1
Glb1l2	0.0784265	-0.251701	0.455	0.551	1
Ss18l2	0.1778	-0.252166	0.727	0.768	1
Arhgef39	0.020494	-0.252195	0.061	0.246	1
1700123O20Rik	0.00260746	-0.252247	0.394	0.71	1
Mdh1	0.000168225	-0.252342	1	1	1
Csad	0.0797839	-0.252346	0.758	0.826	1
Snrpg	0.0558981	-0.252438	0.818	0.899	1
Hnrnph1	0.109155	-0.252817	0.727	0.783	1
Asf1a	0.0022453	-0.252922	0.091	0.377	1
Ssna1	0.0666626	-0.254777	0.667	0.768	1
Izumo4	0.00868238	-0.254872	0.121	0.362	1
Upp2	0.0797306	-0.254893	0.242	0.377	1
2410004B18Rik	0.0249538	-0.255461	0.212	0.449	1
Cstb	0.0360097	-0.255465	0.939	0.884	1
Maip1	0.0786354	-0.255557	0.394	0.536	1
Chchd4	0.0441542	-0.256211	0.515	0.681	1
Ttc32	0.039741	-0.256693	0.303	0.536	1
1190007I07Rik	0.0168709	-0.256774	0.242	0.507	1
Akip1	0.0727557	-0.257021	0.364	0.522	1
Rpl19	0.000815082	-0.257103	1	0.986	1
Rgs2	0.156456	-0.257118	0.394	0.464	1
Arl1	0.153811	-0.257309	0.758	0.884	1
Ptgds	0.0991893	-0.25754	0.152	0.29	1
Ndufs8	0.0270834	-0.257636	0.909	1	1
Erg28	0.0438842	-0.258553	0.424	0.609	1
Mpv17l	0.0614265	-0.258927	0.727	0.841	1
Gm15217	0.00603966	-0.259134	0.152	0.42	1
Dpm1	0.0401787	-0.259343	0.545	0.725	1
Smim19	0.0124942	-0.259747	0.333	0.594	1
Cebpd	0.0816449	-0.260274	0.212	0.333	1
Mthfsl	0.0216322	-0.260412	0.394	0.638	1
Tspan15	0.509211	-0.260525	0.576	0.594	1
Nbdy	0.0359747	-0.260639	0.424	0.58	1
1500011B03Rik	0.0025993	-0.261957	0.273	0.638	1
Ivd	0.0336043	-0.262969	0.909	0.942	1
D730003I15Rik	0.015716	-0.263039	0.121	0.348	1
Pfdn6	0.086305	-0.263121	0.545	0.681	1
Snhg20	0.0124984	-0.263173	0.485	0.667	1
Med7	0.00582791	-0.263373	0.182	0.464	1
Npepl1	0.197647	-0.263994	0.576	0.638	1
Nudt9	0.00767081	-0.264127	0.424	0.667	1
0610009B22Rik	0.0179044	-0.264366	0.485	0.71	1
Med21	0.0576291	-0.264536	0.545	0.71	1
Ssbp1	0.0588927	-0.264635	0.515	0.652	1
Phpt1	0.0902752	-0.26476	0.545	0.623	1
Mrpl55	0.0312341	-0.265069	0.545	0.71	1
Crb3	0.0102956	-0.265246	0.394	0.667	1
Fkbp3	0.0271985	-0.265323	0.667	0.826	1
Psmb3	0.0341918	-0.265507	0.818	0.971	1
Ndufv2	0.0184266	-0.265575	0.97	0.986	1
Atp6v1e1	0.0115689	-0.265751	1	0.971	1
Siva1	0.0591548	-0.265858	0.333	0.507	1
Jam3	0.0129519	-0.266137	0.242	0.507	1
Map1lc3a	0.0542519	-0.266195	0.879	0.928	1
Slc5a3	0.0587524	-0.266645	0.364	0.536	1
Trappc6b	0.0317033	-0.266667	0.727	0.826	1
Paqr5	0.0848412	-0.266931	0.576	0.696	1
C1galt1c1	0.0117399	-0.267672	0.212	0.464	1
Stard3nl	0.0241577	-0.2678	0.455	0.652	1
Rps3	0.00149347	-0.267809	1	1	1
Tinag	0.0592407	-0.267832	0.636	0.826	1
Gstm5	0.0487378	-0.267909	0.758	0.884	1
Tmem126b	0.0323819	-0.269464	0.455	0.609	1
Ehhadh	0.0871475	-0.269617	0.758	0.957	1
Msra	0.0330116	-0.269733	0.879	0.957	1
2410006H16Rik	0.0249475	-0.269777	0.485	0.725	1
Tusc3	0.0142922	-0.269945	0.333	0.565	1
Cox7b	0.00394315	-0.270308	1	1	1
Iqcc	0.0943158	-0.270333	0.242	0.391	1
Glrx5	0.0434087	-0.271321	0.818	0.884	1
Nol7	0.123915	-0.271606	0.788	0.841	1
Mthfd2l	0.0446167	-0.271736	0.364	0.551	1
Tmem185a	0.00797949	-0.271918	0.212	0.507	1
2310061I04Rik	0.0618961	-0.272551	0.636	0.754	1
Folh1	0.0537454	-0.273379	0.455	0.594	1
Phb2	0.119528	-0.273547	0.818	0.928	1
Apopt1	0.068448	-0.273576	0.485	0.623	1
Insrr	0.22628	-0.273611	0.212	0.304	1
Sdhaf4	0.014523	-0.275008	0.455	0.696	1
Smim4	0.0422686	-0.27689	0.727	0.855	1
Gstp1	0.00829185	-0.276973	0.212	0.478	1
Rpl7a	0.00779252	-0.277261	0.97	1	1
Cks2	0.0494791	-0.277316	0.545	0.681	1
Psmb2	0.0570675	-0.277741	0.848	0.841	1
Ppp4c	0.0273606	-0.277833	0.364	0.536	1
Hsf2bp	0.0310827	-0.278237	0.273	0.478	1
Gm26532	0.0813974	-0.278543	0.273	0.435	1
Uchl3	0.00295371	-0.27959	0.242	0.58	1
Slc27a2	0.0133254	-0.279761	1	1	1
Hoxb3os	0.00435872	-0.280096	0.273	0.551	1
Echs1	0.0151604	-0.280717	0.97	0.957	1
Stard4	0.0160206	-0.280771	0.242	0.464	1
Gm4450	0.016791	-0.280788	0.333	0.594	1
Nupr1	0.897488	-0.280892	0.879	0.899	1
Mrpl23	0.0359035	-0.28119	0.788	0.841	1
Fmo1	0.0991832	-0.281269	0.909	0.986	1
Pcmt1	0.125175	-0.281303	0.606	0.681	1
Pomp	0.0737179	-0.281366	0.909	0.971	1
Tmed6	0.0336697	-0.281376	0.394	0.58	1
Snrpf	0.0335815	-0.283211	0.636	0.768	1
Snrpd1	0.0475655	-0.283243	0.485	0.667	1
Chmp2a	0.104075	-0.283602	0.848	0.884	1
AU021092	0.0160851	-0.285587	0.212	0.449	1
Mrpl11	0.0270597	-0.286348	0.727	0.812	1
Med9	0.0333201	-0.28874	0.273	0.449	1
Tsfm	0.066877	-0.289201	0.576	0.667	1
Pdcd6	0.0196867	-0.289216	0.727	0.855	1
Slc25a17	0.0408176	-0.289596	0.606	0.725	1
Cryab	0.0337435	-0.289971	0.758	0.855	1
Pfdn2	0.0204274	-0.290198	0.576	0.855	1
Med30	0.0205997	-0.290727	0.212	0.406	1
Sec61g	0.00795947	-0.291153	1	0.971	1
Scnn1g	0.129757	-0.291185	0.242	0.362	1
Fggy	0.0422706	-0.291667	0.545	0.754	1
Sf3b6	0.00571118	-0.291939	0.818	0.899	1
Mocs2	0.0340493	-0.292069	0.818	0.899	1
Rpl7	0.00279005	-0.292163	1	0.986	1
Trmt112	0.000438957	-0.293163	0.636	0.855	1
C1d	0.0186915	-0.293408	0.758	0.87	1
Gpihbp1	0.0923176	-0.293408	0.455	0.609	1
D630029K05Rik	0.0147083	-0.293586	0.606	0.783	1
Eif5a	0.00431597	-0.29371	0.97	0.971	1
Snhg3	0.0506856	-0.294337	0.394	0.652	1
2010320M18Rik	0.0135469	-0.294426	0.455	0.638	1
Cdk2ap1	0.00875954	-0.295158	0.212	0.449	1
Trappc1	0.00648583	-0.295238	0.424	0.681	1
Slc4a9	0.115548	-0.295422	0.212	0.362	1
Ssr4	0.0096029	-0.295496	0.939	0.928	1
Pcbd2	0.0239193	-0.296116	0.788	0.855	1
Psmb6	0.026767	-0.296355	0.848	0.928	1
2023-03-02	0.0336303	-0.296518	0.939	0.986	1
Cystm1	0.00149347	-0.296771	1	1	1
Mrpl18	0.0270522	-0.296773	0.606	0.812	1
Znhit1	0.0257562	-0.296873	0.667	0.754	1
Htatip2	0.00925372	-0.297216	0.182	0.42	1
Ormdl2	0.0114119	-0.298745	0.455	0.667	1
Txn2	0.0105438	-0.299198	0.909	0.957	1
Pole4	0.00906767	-0.299628	0.333	0.609	1
D630024D03Rik	0.000849978	-0.299899	0.061	0.362	1
Cmbl	0.0359808	-0.300177	0.818	0.928	1
Tmed1	0.0160853	-0.303585	0.273	0.507	1
Pfdn4	0.0394535	-0.3037	0.364	0.609	1
H2-Q6	0.0407041	-0.304102	0.455	0.696	1
Pts	0.0616975	-0.305213	0.606	0.783	1
Rpl4	0.00715501	-0.305768	1	1	1
Ciao1	0.0237205	-0.305942	0.485	0.667	1
Smim24	0.0219732	-0.306842	0.879	0.884	1
Manbal	0.0202742	-0.306853	0.333	0.609	1
Slc22a7	0.00223315	-0.307766	0.03	0.29	1
Mvb12a	0.0862978	-0.308191	0.545	0.652	1
Clybl	0.0100529	-0.308267	0.667	0.812	1
4930481A15Rik	0.000786586	-0.308325	0.03	0.333	1
Tspo	0.03948	-0.308567	0.788	0.899	1
Plscr2	0.00961435	-0.309169	1	0.986	1
Cib1	0.020834	-0.310025	0.879	0.942	1
Ugt2b38	0.0153123	-0.310462	0.939	0.986	1
Ube2m	0.00920556	-0.310824	0.879	0.942	1
Hmgn1	0.0246518	-0.310834	0.909	0.913	1
Cyp51	0.00594111	-0.311214	0.212	0.493	1
Dph3	0.038657	-0.311629	0.576	0.754	1
Serpinf2	0.0821014	-0.311675	0.758	0.812	1
Tm2d2	0.0687963	-0.312242	0.818	0.87	1
Mrpl27	0.0634978	-0.312287	0.606	0.71	1
Med29	0.0173177	-0.312538	0.455	0.71	1
Ccn1	0.0762348	-0.313808	0.606	0.768	1
2310009A05Rik	0.0158242	-0.314214	0.485	0.696	1
Ddx41	0.00779131	-0.314561	0.212	0.551	1
Rnf186	0.0547444	-0.314811	0.364	0.536	1
Syngr1	0.00677204	-0.315547	0.182	0.464	1
Mrps28	0.0520142	-0.316183	0.515	0.754	1
Lsm4	0.0167762	-0.317185	0.818	0.899	1
Cmc2	0.00793069	-0.318238	0.333	0.609	1
Aspa	0.0326212	-0.31833	0.697	0.812	1
Dek	0.0030582	-0.318562	0.455	0.783	1
Smlr1	0.00932858	-0.318774	0.303	0.565	1
Sec11a	0.0357971	-0.318983	0.697	0.826	1
Apool	0.0116954	-0.319016	0.394	0.638	1
Hao2	0.0116128	-0.319087	0.727	0.884	1
Tceal9	0.0231525	-0.319737	0.576	0.696	1
Swi5	0.00472096	-0.320174	0.939	0.986	1
Tmem223	0.0567647	-0.321367	0.758	0.797	1
Nme7	0.172117	-0.321979	0.455	0.551	1
Bola2	0.0336571	-0.322407	0.667	0.884	1
B9d1	0.0152663	-0.322656	0.212	0.435	1
Uqcc3	0.00622928	-0.323248	0.606	0.87	1
Pank2	0.00403371	-0.323711	0.212	0.478	1
Polr3h	0.0306741	-0.324101	0.212	0.42	1
Spink1	0.00195315	-0.324155	1	1	1
Nipsnap1	0.0228408	-0.324361	0.697	0.855	1
Ninj1	0.00935899	-0.324541	0.818	0.913	1
Gabarap	0.000338798	-0.324686	1	1	1
Rps19bp1	0.00225614	-0.324968	0.364	0.667	1
Cryl1	0.0101252	-0.325112	0.97	0.986	1
Ndufaf2	0.0116547	-0.326444	0.424	0.681	1
Vta1	0.099447	-0.326448	0.455	0.565	1
Ndufa3	0.00095077	-0.327179	1	1	1
Lhx1os	0.014764	-0.327369	0.333	0.522	1
Gfer	0.00482764	-0.32893	0.424	0.681	1
Coa6	0.04235	-0.329709	0.606	0.667	1
Mlf2	0.0035177	-0.330106	0.939	1	1
Hmgcl	0.0189105	-0.332315	0.879	0.913	1
Selenbp1	0.00746699	-0.332338	0.939	0.986	1
Dctn3	0.00538909	-0.332692	0.939	0.942	1
Gtf3a	0.014481	-0.333351	0.576	0.754	1
Vegfb	0.0224656	-0.333462	0.576	0.855	1
Timm10b	0.00228586	-0.33552	0.758	0.928	1
Tmem159	0.00545514	-0.336057	0.333	0.638	1
D630023F18Rik	0.052566	-0.336388	0.697	0.783	1
Krtcap2	0.0110733	-0.336699	0.697	0.87	1
Gm5617	0.0153401	-0.337177	0.515	0.725	1
Gm44386	0.0233908	-0.337276	0.636	0.71	1
Ldhb	0.000481789	-0.337595	1	1	1
Ndufb2	0.00376675	-0.337735	0.939	0.971	1
Uqcc2	0.00962115	-0.338984	0.788	0.899	1
mt-Co1	0.0159275	-0.339673	1	1	1
Pdhb	0.0272095	-0.340387	0.848	0.899	1
Fdx2	0.00234174	-0.340982	0.394	0.652	1
Cideb	0.00782556	-0.341138	0.848	0.899	1
Lage3	0.0120624	-0.341568	0.424	0.71	1
Rbx1	7.61335e-05	-0.3435	0.879	0.957	1
Got1	0.00428841	-0.345057	0.667	0.884	1
Spns3	0.0220523	-0.346027	0.545	0.652	1
0610012G03Rik	0.0188919	-0.346124	0.818	0.928	1
Acyp2	0.0158883	-0.346139	0.485	0.652	1
Ech1	0.000469051	-0.346755	1	0.986	1
H3f3a	0.000926791	-0.347297	1	0.986	1
1110008P14Rik	0.00487463	-0.347755	0.636	0.826	1
Ppdpf	0.0172983	-0.347972	0.758	0.87	1
Tmem126a	0.00742222	-0.34849	0.606	0.739	1
Pck1	0.00431597	-0.348499	0.939	0.986	1
Cyp4a10	0.0218793	-0.348915	0.545	0.725	1
Cops9	0.00209928	-0.348984	0.97	1	1
Sdhd	0.00465919	-0.34906	0.848	0.957	1
Mrps14	0.0116197	-0.349437	0.788	0.928	1
Wbp1	0.0195473	-0.349884	0.758	0.812	1
Abracl	0.0113026	-0.35013	0.667	0.884	1
Ndufs6	0.00372491	-0.350853	0.97	0.986	1
Gpx6	0.0383675	-0.350934	0.303	0.478	1
1810059H22Rik	0.00787116	-0.351351	0.424	0.71	1
Csrp2	0.00881275	-0.351567	0.939	0.884	1
Scd1	0.00354341	-0.351581	0.152	0.464	1
Ugt3a1	0.0216539	-0.351652	0.727	0.855	1
Tmem179b	0.00165623	-0.352039	0.424	0.652	1
Nfyc	0.0260383	-0.352085	0.515	0.681	1
Nhp2	0.0124827	-0.352501	0.606	0.797	1
Pop5	0.0216206	-0.353203	0.788	0.87	1
Higd2a	0.00335943	-0.35361	0.909	1	1
Tmem256	0.000950643	-0.353982	0.97	0.971	1
Zfp706	0.0012242	-0.355121	0.939	1	1
Hint3	0.0203693	-0.355245	0.364	0.623	1
Commd6	0.00896523	-0.356252	0.424	0.71	1
Mrps18a	0.0360558	-0.356697	0.788	0.87	1
Mrpl28	0.00538896	-0.357608	0.879	0.971	1
1810026B05Rik	0.0121077	-0.357659	0.242	0.478	1
Zbtb8os	0.00575155	-0.35839	0.485	0.725	1
Mogat1	0.000898598	-0.35886	0.424	0.739	1
Apoo	0.0152179	-0.359495	0.667	0.783	1
Smim12	0.0019005	-0.360651	0.485	0.797	1
B230118H07Rik	0.0169748	-0.360707	0.394	0.609	1
Gm15883	0.017499	-0.360924	0.364	0.536	1
Susd2	0.0423622	-0.361382	0.545	0.71	1
Gadd45gip1	0.0216741	-0.362088	0.667	0.768	1
Btf3	0.00168791	-0.363134	0.939	0.971	1
Uxt	0.022425	-0.363467	0.333	0.493	1
Pin1	0.0143336	-0.364322	0.667	0.783	1
Cbs	0.00517382	-0.364471	0.636	0.812	1
Ascc1	0.0183793	-0.364752	0.758	0.884	1
Rab4a	0.00600365	-0.365634	0.273	0.522	1
Metap2	0.0509701	-0.36637	0.576	0.754	1
Isca2	0.00665647	-0.366689	0.576	0.754	1
Mrpl21	0.021807	-0.366913	0.636	0.797	1
Tomm22	0.00124643	-0.367623	0.727	0.971	1
Bbip1	0.0033644	-0.368407	0.333	0.623	1
Mrpl12	0.000926791	-0.368529	1	1	1
Slc26a4	0.0156707	-0.368985	0.242	0.493	1
Fdx1	0.00604352	-0.370218	0.848	0.899	1
Chrac1	0.00203184	-0.370819	0.424	0.797	1
Mrps12	0.00172962	-0.371792	0.697	0.899	1
Mea1	0.00593013	-0.372022	0.758	0.812	1
Uqcrfs1	0.000773978	-0.373228	0.939	1	1
Cox17	0.00421805	-0.374453	0.879	0.986	1
Pfn2	0.0101857	-0.376884	0.424	0.638	1
Mrpl13	0.00391508	-0.380381	0.697	0.812	1
Cltrn	0.00164765	-0.380914	1	1	1
Coq7	0.00357213	-0.381324	0.515	0.768	1
Aurkaip1	0.00650935	-0.383189	0.788	0.913	1
Bcl7c	0.00180037	-0.383857	0.424	0.71	1
Slc7a13	0.0292903	-0.383997	0.788	0.855	1
Bnip3	0.00737362	-0.384036	0.788	0.884	1
Ndufaf8	0.0124445	-0.384521	0.606	0.812	1
Acadm	0.00253961	-0.384912	0.97	1	1
Mep1b	0.00244926	-0.385378	0.091	0.362	1
Smim1	0.00502017	-0.385387	0.848	0.913	1
Klf2	0.122749	-0.385635	0.636	0.739	1
Esd	0.000550442	-0.385805	0.939	1	1
Prdx2	0.000137506	-0.386021	0.909	1	1
Zfp560	0.000327399	-0.386691	0.242	0.58	1
Naxe	0.00487553	-0.386715	0.515	0.783	1
Sugct	0.0148561	-0.387934	0.697	0.739	1
Id3	0.00110699	-0.388205	0.939	0.986	1
Atp6v0b	0.000421175	-0.389588	1	0.986	1
Morn2	0.0053712	-0.389669	0.515	0.681	1
Mrpl53	0.00351488	-0.390701	0.727	0.841	1
Ahsa1	0.00127271	-0.393309	0.242	0.551	1
Psph	0.00235033	-0.394062	0.242	0.551	1
Apom	0.0135502	-0.395582	0.788	0.87	1
Ctsl	0.000229751	-0.396041	1	1	1
Rpl26	0.000149976	-0.396829	0.97	1	1
Nme1	0.00172991	-0.398963	0.939	0.986	1
Sdhaf1	0.000685259	-0.399647	0.455	0.754	1
Ndufs3	0.000329184	-0.399854	0.939	0.942	1
Mrpl40	0.00222957	-0.40149	0.485	0.754	1
1110038B12Rik	0.0030505	-0.402126	0.364	0.652	1
Ndufb3	0.000468703	-0.402992	0.939	0.957	1
Sem1	8.34845e-05	-0.403392	1	0.986	1
Lsm6	0.00162588	-0.40346	0.364	0.667	1
Mrps34	0.00130057	-0.403911	0.758	0.913	1
Bex4	0.00129147	-0.404877	0.455	0.725	1
Bcat2	0.00279239	-0.40553	0.333	0.638	1
Tor1a	0.00100863	-0.405656	0.273	0.609	1
Trappc2l	0.0156364	-0.407754	0.697	0.812	1
Sra1	0.0185299	-0.408847	0.576	0.768	1
Lamtor5	0.0132941	-0.409175	0.848	0.942	1
Mrpl36	0.00607862	-0.410506	0.545	0.739	1
Aspdh	0.00817689	-0.410983	0.697	0.783	1
Ndufa1	0.000249897	-0.411671	1	0.971	1
Srp14	0.00906128	-0.412888	0.758	0.87	1
Lsm7	0.00665063	-0.413824	0.545	0.754	1
Rps27	0.00335477	-0.414252	0.939	0.928	1
Llph	0.00694967	-0.414776	0.576	0.783	1
H2afv	0.000733428	-0.416909	0.909	0.942	1
Dnlz	0.00223856	-0.41708	0.424	0.739	1
Ntan1	0.000863499	-0.418785	0.152	0.464	1
Hagh	0.000398683	-0.418819	0.879	0.986	1
Bola1	0.000815385	-0.420486	0.515	0.797	1
Tstd1	0.0028726	-0.421594	0.455	0.667	1
Rps14	0.000145714	-0.423755	0.97	1	1
Cyba	7.40812e-05	-0.424052	0.97	1	1
Chchd5	0.000668567	-0.42557	0.242	0.551	1
Grcc10	0.000303464	-0.426542	0.909	1	1
Dgcr6	0.00419199	-0.42663	0.697	0.812	1
Mrps18c	0.00103579	-0.426999	0.576	0.87	1
Rpl22l1	0.00269792	-0.428064	0.879	0.87	1
Sap18	0.00648583	-0.42817	0.485	0.652	1
Adrm1	0.000164918	-0.428638	0.152	0.551	1
Nfs1	0.00228542	-0.429252	0.667	0.826	1
Sp3os	0.000191485	-0.429609	0.121	0.493	1
Rida	1.50751e-05	-0.429792	1	0.986	0.486701
Mettl23	0.000367968	-0.429793	0.303	0.652	1
Rpl10a	3.23989e-05	-0.429807	1	1	1
Mrpl22	0.000653109	-0.429939	0.333	0.681	1
Ndufa2	4.99689e-05	-0.43029	1	1	1
Mif	8.60057e-05	-0.430329	0.97	1	1
Atp5f1	9.84377e-06	-0.434012	1	1	0.317806
Nat8	0.00190179	-0.435393	0.879	0.942	1
Snrpe	0.00335012	-0.436447	0.697	0.884	1
Dnajc12	0.000995012	-0.436944	0.879	0.913	1
Rps11	2.59946e-05	-0.436983	1	0.986	0.839237
Timm10	0.00612156	-0.437244	0.364	0.623	1
Exosc7	0.000664298	-0.437272	0.364	0.623	1
Spink8	0.0389378	-0.437729	0.424	0.623	1
Rbis	0.00107797	-0.44103	0.727	0.884	1
Naa38	0.00655619	-0.443413	0.909	0.942	1
Aamdc	0.00805822	-0.444478	0.545	0.725	1
Tmem238	0.00228026	-0.444584	0.636	0.797	1
Cox6a1	9.84377e-06	-0.445505	1	1	0.317806
Immp1l	0.00033466	-0.44592	0.273	0.623	1
Dpm3	0.00382775	-0.446808	0.667	0.884	1
Rpl17	0.00145706	-0.447184	1	0.986	1
Pcca	0.00289445	-0.447959	0.788	0.913	1
C1qtnf4	0.00074533	-0.448235	0.121	0.435	1
Smim8	0.000658954	-0.448241	0.333	0.696	1
Ndufs4	3.23406e-05	-0.449533	0.879	0.971	1
Mrpl14	0.00202233	-0.451575	0.758	0.913	1
Acot13	7.86354e-05	-0.452585	0.97	0.971	1
Ly6a	0.012295	-0.452913	1	1	1
Rab5if	0.00226514	-0.452944	0.697	0.913	1
Mrpl57	0.00140885	-0.454825	0.788	0.87	1
Guk1	0.000869213	-0.455981	0.636	0.899	1
Tmem205	6.44434e-05	-0.456725	0.848	0.957	1
Hmgn2	0.00156191	-0.457165	0.242	0.594	1
Sec11c	0.000612722	-0.457507	0.515	0.739	1
Sf3b5	0.000783771	-0.460302	0.727	0.855	1
Etfb	7.51958e-05	-0.460412	0.97	0.986	1
Mrps24	0.000133579	-0.460685	0.97	0.971	1
Pbld1	0.00143185	-0.46103	0.758	0.899	1
Fam162a	0.000179777	-0.464701	0.758	0.913	1
Snapc5	0.000728719	-0.465362	0.485	0.754	1
Rpl27a	2.34683e-06	-0.470123	1	1	0.0757673
Vamp8	9.39222e-05	-0.471639	0.909	0.971	1
Mrps16	0.000771899	-0.473334	0.788	0.899	1
Timm13	4.15474e-05	-0.475094	1	0.971	1
H2afz	2.94833e-05	-0.475316	0.939	0.986	0.951868
Dynlrb1	0.00030998	-0.478209	0.818	0.942	1
Elob	3.04305e-05	-0.478907	1	1	0.982448
Vps4b	0.00181485	-0.479978	0.576	0.783	1
Nsmce4a	0.000200285	-0.48061	0.424	0.797	1
Tmsb10	9.39651e-05	-0.481354	0.939	0.971	1
Mrpl58	0.000539233	-0.481589	0.576	0.87	1
Atp5md	2.70337e-07	-0.481765	1	1	0.00872782
Aprt	0.00230225	-0.481824	0.758	0.797	1
Defb1	0.099925	-0.483477	1	0.957	1
Ergic3	0.000973001	-0.483642	0.848	0.87	1
2300009A05Rik	0.00026686	-0.48653	0.697	0.87	1
Atp5c1	5.38132e-06	-0.490036	0.939	1	0.173736
Spcs1	0.00018839	-0.492512	0.939	0.957	1
Rpl6	1.70549e-07	-0.492524	1	1	0.00550617
Sec23b	0.00653897	-0.494986	0.667	0.826	1
Adtrp	0.000129165	-0.496845	0.394	0.725	1
Emc4	0.00108655	-0.497388	0.636	0.768	1
Cd9	0.000614864	-0.499375	0.667	0.899	1
Pigp	0.00156481	-0.499669	0.636	0.754	1
Gadd45g	0.000609188	-0.499714	0.424	0.696	1
Gstk1	0.000445309	-0.499745	0.515	0.783	1
Pigyl	7.5517e-05	-0.501174	0.333	0.783	1
Gtf2h5	0.00028806	-0.504103	0.667	0.899	1
Fahd1	0.00022872	-0.505913	0.788	0.899	1
Atp5e	9.126e-08	-0.506911	1	1	0.00294633
Glod5	0.000312749	-0.509001	0.485	0.754	1
Trir	0.00035075	-0.509936	0.788	0.957	1
Eny2	0.000609238	-0.511766	0.879	0.928	1
Bri3	2.65328e-06	-0.511826	0.97	0.986	0.0856613
Smim26	0.00251429	-0.511956	0.697	0.812	1
Polr2f	0.000584068	-0.512388	0.727	0.913	1
Mettl26	0.000734345	-0.512599	0.879	0.986	1
Rpl24	9.94733e-07	-0.512704	1	1	0.032115
Mrpl30	0.000105205	-0.513382	0.939	0.899	1
Dnajc15	0.000458547	-0.513386	0.667	0.899	1
Atp5d	1.2423e-08	-0.513416	1	1	0.000401076
Cuta	0.000981201	-0.514431	0.788	0.841	1
Oard1	0.000965396	-0.514955	0.545	0.783	1
Chchd1	0.000318211	-0.515587	0.636	0.826	1
Txndc17	0.000110482	-0.516183	0.879	1	1
Mrpl51	0.00018047	-0.52003	0.818	0.899	1
Scp2	5.32326e-07	-0.520048	1	1	0.0171862
Hsbp1	9.39909e-05	-0.520733	0.97	0.971	1
Tmem9	0.00287047	-0.520884	0.515	0.739	1
[truncated: 241 more rows]

## Sheet: SC1 Treated vs 5mAS
Gene	p_val	avg_log2FC	pct.1	pct.2	p_val_adj
Ren1	0.132486	3.23891	0.606	0.348	1
Cyp24a1	1.39843e-08	1.82191	0.879	0.13	0.000451482
Maf	2.261e-08	1.35217	0.97	0.652	0.000729965
Slc6a19	2.44675e-05	1.26412	0.879	0.826	0.789932
Sema3g	2.89318e-05	1.19712	0.909	0.913	0.934062
Ass1	2.65747e-07	1.19703	1	1	0.00857963
Clec2h	1.46774e-06	1.15466	0.788	0.217	0.047386
Gatm	8.06643e-06	1.08283	0.97	1	0.260425
Malat1	1.52684e-07	1.08208	0.97	0.565	0.00492941
Rgs5	0.0746645	1.05809	0.818	0.609	1
Gm42418	8.71756e-06	1.03665	0.97	1	0.281447
Pah	6.37107e-06	1.00087	0.939	0.957	0.20569
G6pc	2.38383e-05	0.996904	0.879	0.739	0.769619
Isoc2a	2.74526e-07	0.994754	0.97	0.652	0.00886307
Podxl	0.000204041	0.932378	1	1	1
Srsf5	3.09822e-05	0.850048	0.939	0.826	1
Tef	2.62487e-06	0.849353	0.97	0.826	0.0847438
Ftl1-ps1	3.65599e-06	0.840603	1	0.913	0.118034
Lzts3	1.33883e-05	0.80934	0.758	0.217	0.432243
Slc13a1	0.000264326	0.80689	0.939	0.913	1
Gabarapl1	8.96541e-07	0.801046	1	0.957	0.0289448
Igfbp5	0.0140265	0.784873	0.97	0.957	1
Cyp4b1	1.61459e-06	0.783588	1	1	0.052127
Sncg	0.0264695	0.776043	0.424	0.174	1
Slc43a2	0.000185278	0.76889	0.848	0.826	1
Hbb-bs	0.0279101	0.765843	0.97	0.913	1
Nox4	0.00154847	0.763634	0.879	0.957	1
Agtr1a	0.000207851	0.763385	0.818	0.478	1
Ccnd1	7.90069e-05	0.745068	0.939	0.957	1
Ces1g	0.00325217	0.738879	0.818	0.609	1
Slco2a1	0.00955825	0.721984	0.758	0.565	1
Fus	0.00046386	0.721405	0.939	0.783	1
Tln2	0.00158445	0.714777	0.788	0.565	1
Synpo	0.00125325	0.712838	0.879	0.696	1
Acss1	9.0749e-05	0.706284	0.97	0.913	1
Clic5	0.00200283	0.704585	0.879	0.739	1
Adcy6	0.046241	0.699843	0.697	0.478	1
Dld	0.00119009	0.698829	0.909	0.87	1
Nphs2	0.0344162	0.694852	0.939	1	1
Iqgap2	9.1474e-05	0.69271	0.848	0.348	1
Tmem174	2.90777e-05	0.686803	0.97	0.913	0.938772
Slc2a2	0.000309085	0.683029	0.879	0.739	1
Ncoa7	0.00101876	0.681315	0.758	0.435	1
Pde4dip	0.000164193	0.680552	0.848	0.435	1
Nphs1	0.0471266	0.675478	0.636	0.522	1
Myo1d	0.0018983	0.672431	0.727	0.304	1
Ppp6r3	0.000126025	0.672171	0.909	0.478	1
Sephs2	0.000406483	0.67031	0.939	0.739	1
Sord	2.64558e-06	0.66474	1	1	0.0854125
Tob1	0.000561771	0.661008	0.848	0.609	1
Kat2b	0.00131549	0.654292	0.697	0.304	1
Slc25a4	5.56831e-05	0.653827	1	1	1
Cdkn1c	0.0545414	0.651845	0.788	0.826	1
Selenop	5.44972e-06	0.650985	1	1	0.175944
Actn4	9.08497e-05	0.650884	1	0.957	1
C77080	0.00887532	0.650869	0.788	0.522	1
BC024386	0.00235537	0.643032	0.758	0.391	1
Clic3	0.0113632	0.641442	0.727	0.565	1
Fbp1	0.00023241	0.640868	0.909	1	1
Vim	0.00539823	0.634746	0.97	0.826	1
Msi2	0.0022875	0.634252	0.818	0.565	1
Mylk	0.000863871	0.631077	0.939	0.913	1
Gprc5c	0.00103675	0.630625	0.818	0.739	1
Alpl	0.00200195	0.629047	0.97	0.87	1
Chd3	0.000141113	0.627336	0.97	0.87	1
Dag1	0.0023038	0.626643	0.939	0.957	1
Cpm	0.00670857	0.626611	0.485	0.174	1
Mgat4b	0.00932557	0.624452	0.788	0.522	1
Timp3	1.86714e-05	0.623742	1	1	0.602807
Hopx	0.0169053	0.623689	0.455	0.174	1
Galnt11	4.18008e-05	0.619073	0.97	0.913	1
Col4a4	0.00625777	0.618174	0.848	0.913	1
Slc6a6	0.000167096	0.618127	0.97	0.913	1
Cyp2e1	0.000975162	0.616579	1	1	1
Srrm2	0.00225776	0.615696	0.879	0.783	1
Eng	0.00628983	0.614698	0.939	0.87	1
Col4a3	0.00565226	0.613371	0.848	0.913	1
Dbp	0.00319939	0.609031	1	0.913	1
Arhgap1	0.000351865	0.608508	0.818	0.478	1
Tnfaip8	0.00197571	0.60819	0.848	0.87	1
Neu1	0.00287158	0.60691	1	1	1
H1f0	0.010278	0.605552	0.939	0.826	1
Cyp4a12a	0.00269083	0.601706	0.667	0.391	1
Tmem140	0.0164195	0.601481	0.667	0.478	1
Plau	0.00213483	0.601017	0.697	0.348	1
Nsf	0.0882606	0.60027	0.697	0.565	1
Fut9	0.000297467	0.597955	0.909	0.826	1
Slc16a7	0.0467591	0.597622	0.758	0.652	1
Hnf1b	0.00177098	0.597141	0.848	0.739	1
Rufy3	0.00139361	0.58979	0.758	0.391	1
Hsd11b1	0.0126305	0.582258	0.758	0.652	1
Plekha6	0.000539131	0.578741	0.879	0.696	1
Gstz1	0.00203197	0.577381	0.879	0.826	1
Exoc3l2	0.0257668	0.576573	0.758	0.609	1
Epas1	0.0108028	0.576374	0.909	0.913	1
Dab2	0.00138438	0.575631	0.97	0.913	1
Slc51a	0.00130253	0.574455	0.939	0.87	1
Lrrc19	0.000961549	0.574284	0.848	0.652	1
Crim1	0.0410411	0.571427	0.848	0.87	1
Srsf1	0.00382644	0.569773	0.879	0.696	1
Plpp3	0.0196381	0.566928	0.818	0.652	1
Odc1	7.46193e-06	0.562086	0.97	1	0.240909
Klhdc7a	0.00169517	0.557582	0.576	0.217	1
Birc6	0.00422427	0.557038	0.727	0.435	1
Sema4g	0.000379968	0.555587	0.576	0.13	1
Pcmtd2	0.0492791	0.553883	0.636	0.391	1
Riok3	0.00606071	0.553754	0.758	0.478	1
Slc7a8	0.0103086	0.547685	0.727	0.565	1
Plat	0.0123993	0.546846	0.909	0.826	1
H2-Q7	0.0924366	0.546744	0.879	0.957	1
Egf	0.0438695	0.545722	0.97	0.913	1
Vdr	0.00753401	0.544629	0.879	0.739	1
Rab11fip3	0.00103379	0.5408	0.97	0.913	1
Lasp1	0.0285248	0.538316	0.848	0.739	1
Ogt	0.00518998	0.538291	0.879	0.652	1
Gk	0.00472428	0.538043	0.848	0.739	1
Cop1	0.00209176	0.537584	0.788	0.435	1
Hnrnpl	0.00643109	0.534981	0.848	0.739	1
Itgb8	0.00147701	0.533751	0.788	0.435	1
Cant1	0.024928	0.53077	0.727	0.565	1
Ahcyl2	0.0596438	0.528321	0.758	0.696	1
D630023F18Rik	0.00117335	0.526833	0.697	0.348	1
Adh5	0.00661526	0.526818	0.879	0.957	1
Arhgap24	0.000964245	0.520519	0.909	0.826	1
Tmem64	0.0169448	0.519946	0.788	0.652	1
Sod2	1.38118e-05	0.515901	1	1	0.445915
Cxcl12	0.0224282	0.51491	0.879	0.913	1
Akr1b7	0.0928393	0.51489	0.273	0.087	1
Thtpa	0.00289511	0.514686	0.394	0.043	1
Slc12a2	0.00458061	0.510045	0.697	0.478	1
Xylb	0.00500413	0.509834	0.909	0.957	1
Slc27a2	0.000975162	0.509103	1	1	1
Fnbp1	0.00177923	0.508716	0.697	0.304	1
B2m	0.00164557	0.508144	1	1	1
Aak1	0.00132557	0.506744	0.727	0.304	1
Npr1	0.00722241	0.506162	0.758	0.435	1
Slc44a2	0.263097	0.506149	0.606	0.522	1
Tbx2	0.0157129	0.504738	0.758	0.609	1
Acat1	0.000767619	0.50366	1	1	1
Hdac5	0.00824084	0.503368	0.667	0.348	1
Dst	0.0199408	0.501399	0.758	0.522	1
Acsm2	0.000127862	0.496561	1	1	1
Fam107b	0.0370501	0.496275	0.758	0.696	1
Gga2	0.00929913	0.496084	0.727	0.478	1
Tet2	0.0110765	0.495694	0.576	0.261	1
Ndrg2	0.115217	0.495387	0.758	0.565	1
Aldob	5.56831e-05	0.495372	1	1	1
Vegfa	0.0164367	0.495107	0.879	0.957	1
Mdp1	0.021856	0.493394	0.758	0.435	1
Vdac1	0.00243645	0.49196	1	0.957	1
Aldh4a1	0.00463566	0.491831	1	0.913	1
Rsrp1	0.00303169	0.490968	0.97	1	1
Pip5k1c	0.00715994	0.490823	0.697	0.391	1
Nsd3	0.0421108	0.490742	0.576	0.435	1
Slc5a12	0.0035292	0.489087	0.576	0.217	1
Mxd4	0.00469859	0.486313	0.909	0.783	1
Irak2	0.00119347	0.486278	0.636	0.217	1
Hnrnpk	0.0235117	0.485379	1	1	1
Tmem167b	0.0055339	0.482489	0.697	0.348	1
Sult1c2	0.0198318	0.481485	0.818	0.696	1
Apob	0.0335512	0.481391	0.667	0.435	1
Aqp6	0.0561505	0.481305	0.545	0.348	1
Aldh6a1	0.00184322	0.480671	0.97	1	1
Osbp	0.0324791	0.48013	0.606	0.391	1
Dcaf7	0.0137408	0.479693	0.727	0.478	1
Pdk2	0.00355983	0.478884	0.939	0.957	1
Hsd17b11	0.00583709	0.478858	0.909	0.957	1
Pbx1	0.0208897	0.478127	0.727	0.478	1
Dpep1	0.00731188	0.477944	0.909	0.913	1
Lamb2	0.0248803	0.475979	0.909	0.783	1
Hipk3	0.00403293	0.474754	0.848	0.565	1
Nbr1	0.0100387	0.474697	0.848	0.739	1
Enpep	0.00848052	0.473678	0.939	0.87	1
Chpf2	0.118397	0.473591	0.576	0.565	1
4931406C07Rik	0.00463636	0.473395	1	0.957	1
Neat1	0.00091889	0.473171	1	1	1
Fam8a1	0.0142364	0.472958	0.697	0.435	1
Hmgcl	0.00308643	0.47136	0.879	0.696	1
Lmo7	0.0647381	0.469952	0.667	0.478	1
Plod2	0.111971	0.469103	0.667	0.522	1
Dpysl2	0.0242802	0.46908	0.758	0.565	1
Sh3gl1	0.0700966	0.467896	0.485	0.304	1
Pip4k2c	0.0229394	0.46736	0.788	0.696	1
Igbp1	0.0923772	0.466595	0.636	0.478	1
Eif2s3x	0.0699031	0.466381	0.636	0.522	1
Farp1	0.0172099	0.465134	0.697	0.435	1
Rps27rt	0.0465757	0.464941	0.727	0.609	1
Igfbp3	0.146966	0.46478	0.848	0.913	1
Errfi1	0.00663011	0.464473	0.909	1	1
Shisa3	0.0264695	0.464445	0.424	0.174	1
Cd34	0.0699031	0.46416	0.667	0.478	1
Kmo	0.0053337	0.464155	0.727	0.565	1
Taok1	0.00550213	0.460153	0.697	0.391	1
Gas2	0.000790944	0.459034	0.97	0.957	1
Ap1ar	0.0193873	0.458835	0.636	0.435	1
Cnn3	0.0100337	0.456779	0.909	0.87	1
Slc34a3	0.0259587	0.45663	0.606	0.391	1
Mllt6	0.0166015	0.45568	0.788	0.478	1
Slc22a5	0.0158084	0.455566	0.879	0.609	1
Rsad2	0.00213705	0.455499	0.515	0.13	1
Emc2	0.0687065	0.45389	0.576	0.435	1
Hectd1	0.0214698	0.453765	0.818	0.652	1
Cadm4	0.0110877	0.451879	0.758	0.478	1
Bphl	0.00891732	0.451465	0.939	0.913	1
Rnase4	0.0145785	0.4502	0.606	0.478	1
Gyg	0.0152034	0.449975	0.545	0.217	1
Fam20b	0.00544888	0.448632	0.727	0.391	1
Dtnbp1	0.0387949	0.448075	0.758	0.565	1
Sqor	0.0145469	0.447917	0.758	0.652	1
Eif4g3	0.00680444	0.447813	0.727	0.435	1
Phactr2	0.0300361	0.447405	0.545	0.261	1
Peli2	0.116675	0.446925	0.455	0.304	1
Tmf1	0.103492	0.445682	0.455	0.261	1
Rfx7	0.00934557	0.445143	0.333	0.043	1
Akr1a1	3.89421e-05	0.44477	1	1	1
Irgm1	0.00716837	0.444425	0.545	0.217	1
Otud5	0.0429764	0.444234	0.636	0.435	1
Sptbn1	0.019699	0.443997	0.939	0.913	1
Lactb2	0.00934972	0.442065	0.909	0.913	1
Dnajc8	0.0162362	0.441076	0.636	0.348	1
Atp1b2	0.0956193	0.440527	0.333	0.174	1
Sdc2	0.0071128	0.440141	0.818	0.783	1
Sugp1	0.0152747	0.438989	0.576	0.304	1
Sbds	0.021856	0.438332	0.667	0.565	1
Decr2	0.0145293	0.437992	0.576	0.304	1
Mzt1	0.203205	0.437151	0.576	0.435	1
Elovl5	0.0222744	0.437028	0.636	0.435	1
Cubn	0.0156395	0.436248	0.848	0.913	1
Gkap1	0.0203184	0.435677	0.758	0.565	1
Pitrm1	0.0113609	0.435667	0.727	0.522	1
Coq8a	0.0818857	0.434786	0.727	0.652	1
Oat	0.00598747	0.433261	0.939	0.913	1
Fcf1	0.0055339	0.433199	0.697	0.348	1
Mettl7a1	0.00365772	0.433102	0.97	0.957	1
Nat8f1	0.00271923	0.432701	0.97	1	1
Hnrnpa0	0.011043	0.432122	0.909	0.87	1
Car12	0.0112796	0.432088	0.848	0.913	1
Emx2	0.00359669	0.432018	0.515	0.174	1
Car15	0.841445	0.431255	0.879	0.87	1
Uggt1	0.067619	0.429575	0.515	0.348	1
Ggact	0.0163353	0.428913	0.788	0.609	1
Atxn2l	0.0257789	0.427269	0.667	0.435	1
Fam135a	0.00333702	0.426817	0.394	0.043	1
Mmut	0.00264445	0.426556	0.879	0.739	1
Slc35d1	0.0216133	0.426405	0.576	0.348	1
Dmpk	0.0166522	0.425675	0.424	0.13	1
Luc7l2	0.0124735	0.424744	0.697	0.391	1
Npr3	0.00835108	0.424391	0.727	0.435	1
Chtop	0.0384131	0.423296	0.697	0.522	1
Fbln5	0.129079	0.423224	0.818	0.913	1
Srr	0.0112079	0.422913	0.788	0.609	1
Clcn7	0.0298954	0.422386	0.576	0.348	1
Cep57	0.00259131	0.421806	0.424	0.043	1
Adprh	0.0125383	0.4217	0.424	0.13	1
Herc2	0.0192258	0.421455	0.606	0.348	1
Slc22a30	0.0104465	0.42084	0.879	0.652	1
Fbxo3	0.0383453	0.420751	0.727	0.522	1
Sectm1b	0.00173769	0.420523	0.727	0.348	1
Zmiz1	0.0937559	0.420286	0.788	0.739	1
Lama3	0.00730354	0.4193	0.273	0	1
Anxa5	0.0718976	0.419082	0.879	0.913	1
Gadd45b	0.0119371	0.418777	0.515	0.217	1
Bmp6	0.0575843	0.418288	0.636	0.522	1
Cc2d2a	0.0238572	0.418193	0.424	0.174	1
Hist1h2bc	0.000679987	0.416418	1	1	1
0610005C13Rik	0.0358003	0.416306	0.909	0.913	1
Cap1	0.0145785	0.415741	0.697	0.348	1
Mtmr9	0.0319365	0.415368	0.545	0.348	1
Trim8	0.170474	0.4139	0.636	0.478	1
Trim35	0.0245844	0.413624	0.576	0.261	1
Dkk2	0.0612652	0.413577	0.788	0.522	1
Hoxa9	0.0238948	0.413498	0.485	0.261	1
Fdx1	0.00838891	0.413326	0.848	0.696	1
Nf2	0.128536	0.413047	0.576	0.435	1
Dazap2	0.0038572	0.412986	0.97	0.957	1
Unc50	0.152512	0.411961	0.576	0.522	1
Epb41	0.0238566	0.411955	0.879	0.652	1
Igfbp2	0.8435	0.411523	0.333	0.348	1
Akap11	0.0348536	0.411477	0.515	0.261	1
Tob2	0.0164195	0.411315	0.697	0.435	1
Dhcr24	0.0164662	0.411014	0.939	0.957	1
Oxct1	0.0023054	0.410722	1	1	1
Slc35e3	0.0282077	0.410555	0.636	0.391	1
Arhgef12	0.0307832	0.40952	0.909	0.783	1
Slc25a16	0.0156612	0.409043	0.697	0.435	1
Leng8	0.137662	0.409009	0.667	0.478	1
Hibadh	0.0168331	0.408516	0.909	0.957	1
Eid1	0.427158	0.407985	0.606	0.565	1
Ecpas	0.0822191	0.40786	0.576	0.478	1
Gosr1	0.0204642	0.407426	0.485	0.217	1
Trap1	0.0245042	0.40728	0.909	0.913	1
Cask	0.0485023	0.407065	0.455	0.261	1
Ntn4	0.0243155	0.406493	0.606	0.348	1
Cdc42bpb	0.00690869	0.406222	0.818	0.435	1
Cnih1	0.0327071	0.405987	0.788	0.652	1
Ube2b	0.0410411	0.405775	0.909	0.783	1
Fndc3a	0.0779979	0.405209	0.697	0.522	1
Gnai2	0.0273069	0.401253	0.97	0.87	1
Trabd2b	0.0406736	0.401033	0.545	0.304	1
Snhg11	0.00934222	0.400969	0.636	0.304	1
Phyh	0.00809528	0.400575	1	1	1
Ddah1	0.049061	0.400162	0.879	0.826	1
Eif4ebp2	0.0209973	0.399918	0.909	0.87	1
Ndfip1	0.00514264	0.39949	1	1	1
Rpap3	0.00160088	0.399338	0.576	0.174	1
Tbc1d9b	0.00835791	0.398846	0.848	0.522	1
Mink1	0.0223583	0.398056	0.758	0.478	1
Nup98	0.03085	0.397982	0.424	0.174	1
Ppp2r5e	0.0380723	0.397159	0.606	0.348	1
App	0.000767619	0.397052	1	0.957	1
Nudt3	0.0259587	0.396417	0.636	0.348	1
Daam2	0.0376479	0.395905	0.424	0.174	1
Erp44	0.040576	0.395749	0.818	0.652	1
Dcaf13	0.0848299	0.394979	0.364	0.174	1
Rpe	0.065509	0.394337	0.394	0.174	1
Plpbp	0.0563959	0.393571	0.818	0.739	1
Kazn	0.0140057	0.393561	0.697	0.478	1
Kif1c	0.0167153	0.393467	0.758	0.652	1
Slco1a6	0.0117353	0.393397	0.818	0.87	1
Actr2	0.0702985	0.393031	0.818	0.696	1
Aldh1a2	0.0841314	0.392961	0.394	0.217	1
Clmn	0.0818857	0.392842	0.727	0.652	1
Txnip	0.0235117	0.392428	1	1	1
Hif1an	0.0377749	0.39196	0.545	0.261	1
Grb7	0.0584702	0.391892	0.697	0.565	1
Rab43	0.370089	0.391705	0.424	0.391	1
Upb1	0.0285248	0.390297	0.879	0.696	1
Gphn	0.0200733	0.390257	0.515	0.217	1
Pmpcb	0.0171312	0.389753	0.909	0.826	1
Slc27a1	0.0441501	0.389753	0.515	0.304	1
Atp2a3	0.0956209	0.38897	0.455	0.261	1
Robo2	0.00388305	0.388761	0.606	0.217	1
Vps37b	0.164295	0.388731	0.303	0.174	1
Hsf2	0.00757092	0.3882	0.394	0.087	1
Tmem8	0.0223799	0.387908	0.848	0.913	1
Atraid	0.0255839	0.386967	0.909	0.913	1
Rmnd5a	0.0356907	0.386906	0.848	0.696	1
Slc25a23	0.0417306	0.38652	0.697	0.522	1
Fut8	0.0206448	0.386412	0.636	0.304	1
Matr3	0.0681057	0.38629	0.758	0.609	1
Lap3	0.0633095	0.38543	0.97	0.957	1
Pgghg	0.198683	0.385385	0.515	0.391	1
Cpd	0.0681566	0.385384	0.697	0.565	1
Epb41l3	0.0166415	0.385245	0.606	0.348	1
Rapgef3	0.134911	0.385006	0.667	0.652	1
Tmod3	0.0319397	0.384927	0.818	0.696	1
Wdr45b	0.0117637	0.384658	0.667	0.348	1
Becn1	0.0531296	0.38448	0.788	0.652	1
Slc25a1	0.016253	0.38371	0.909	0.739	1
Ptprk	0.0103086	0.383489	0.727	0.565	1
Pnpla8	0.0792017	0.382532	0.818	0.783	1
Thsd7a	0.0508116	0.382431	0.424	0.261	1
Tmbim1	0.515554	0.382033	0.636	0.609	1
Snx5	0.00878939	0.381913	0.879	0.783	1
Hnrnpd	0.0362841	0.381202	0.667	0.391	1
Plekhg5	0.0134749	0.381061	0.515	0.174	1
Wdtc1	0.0267008	0.380753	0.636	0.435	1
Brd8	0.0631672	0.380548	0.455	0.261	1
Lyrm4	0.0425699	0.380106	0.545	0.391	1
Impact	0.0122893	0.379277	0.576	0.261	1
Kbtbd11	0.027609	0.379024	0.485	0.217	1
Eloc	0.0784578	0.3789	0.788	0.739	1
Mpdu1	0.0149369	0.378281	0.818	0.652	1
Dnm2	0.065256	0.377925	0.818	0.696	1
Slc25a30	0.072486	0.377741	0.818	0.652	1
Tns3	0.559579	0.377387	0.848	0.913	1
Arhgap28	0.078029	0.377377	0.455	0.261	1
Laptm4a	0.0206141	0.376744	0.97	1	1
Tmem165	0.0540564	0.376742	0.606	0.391	1
Dnajc12	0.0436821	0.376567	0.879	0.87	1
St6galnac6	0.0151721	0.376259	0.455	0.174	1
Sf3b1	0.483347	0.376096	0.879	0.783	1
Ak3	0.102854	0.375985	0.758	0.696	1
Cxxc5	0.0602525	0.375546	0.788	0.609	1
Hnrnpr	0.215852	0.374669	0.545	0.522	1
Ube2d1	0.0108748	0.374646	0.485	0.13	1
Sdhc	0.0077041	0.374568	0.939	1	1
Tmsb4x	0.109857	0.3734	1	1	1
St3gal1	0.0237013	0.373053	0.545	0.261	1
Grk6	0.155197	0.372557	0.394	0.261	1
Unc119b	0.0418747	0.372485	0.788	0.652	1
Tln1	0.0642524	0.372375	0.939	0.783	1
Rcan2	0.130222	0.37169	0.424	0.304	1
Dcaf6	0.0293253	0.371647	0.424	0.174	1
Mapk1	0.0746645	0.371511	0.727	0.739	1
Hsd17b4	0.0205924	0.37143	0.939	0.913	1
Cpne3	0.0483741	0.371395	0.576	0.348	1
Galc	0.101716	0.371302	0.788	0.696	1
Fn3k	0.00851414	0.37125	0.455	0.13	1
Mlycd	0.0174986	0.371199	0.818	0.565	1
Mdh1	2.91142e-05	0.371185	1	1	0.939953
Adhfe1	0.148543	0.371057	0.848	0.783	1
Angptl2	0.19301	0.370819	0.818	0.87	1
Copa	0.0455284	0.37081	0.879	0.913	1
AI854703	0.0402774	0.36985	0.485	0.261	1
Il6st	0.0560641	0.369746	0.758	0.783	1
Itga3	0.0524734	0.36925	0.879	0.696	1
Car2	0.0256243	0.369149	0.909	1	1
Tmem250-ps	0.029663	0.368984	0.727	0.565	1
Sema4a	0.0756564	0.36898	0.818	0.696	1
Pcnx3	0.0512414	0.368905	0.606	0.348	1
Tst	0.0595167	0.368872	0.636	0.435	1
Tmem94	0.00496123	0.36864	0.424	0.087	1
Actr3	0.017469	0.368277	0.909	0.783	1
Cds2	0.0358881	0.368152	0.818	0.652	1
Dynlt3	0.0302059	0.367686	0.848	0.696	1
Gpsm3	0.0672798	0.367623	0.636	0.522	1
Pcp4l1	0.649784	0.367601	0.364	0.304	1
Add3	0.040576	0.367476	0.818	0.652	1
Ywhaz	0.0188599	0.3669	1	1	1
Tgfbr2	0.0774456	0.366706	0.758	0.696	1
Kif1bp	0.150484	0.36662	0.455	0.348	1
Smarca2	0.0258166	0.366304	0.848	0.652	1
Rbbp4	0.0702985	0.366295	0.788	0.739	1
Nectin1	0.0215292	0.366171	0.485	0.217	1
Fbxo36	0.0404074	0.366157	0.485	0.217	1
Sh3yl1	0.0477774	0.36607	0.515	0.261	1
Fhl2	0.327377	0.366006	0.636	0.565	1
Clpb	0.203109	0.365623	0.545	0.522	1
Exoc6	0.0380723	0.365453	0.606	0.348	1
Wls	0.0553746	0.365189	0.909	0.913	1
Ube2q1	0.0751523	0.365167	0.697	0.522	1
Armc5	0.478124	0.364929	0.364	0.348	1
Prpf8	0.124693	0.364712	0.848	0.826	1
Fkbp3	0.103538	0.364553	0.667	0.609	1
Yipf1	0.544747	0.364269	0.545	0.522	1
Surf1	0.040881	0.363868	0.697	0.478	1
Tspyl1	0.0584702	0.363334	0.697	0.565	1
Mtmr6	0.0705795	0.362564	0.636	0.391	1
Hbp1	0.0621691	0.362549	0.697	0.522	1
Ankrd13c	0.0918792	0.362446	0.818	0.87	1
Ptprb	0.267741	0.362339	0.667	0.522	1
Selenot	0.00319991	0.362183	1	0.957	1
Pink1	0.0564857	0.361949	0.909	0.957	1
Rgl1	0.0233125	0.361609	0.879	0.826	1
Cpeb2	0.0106881	0.36125	0.333	0.043	1
Rlf	0.0343429	0.361085	0.333	0.087	1
Dock4	0.0064583	0.361019	0.606	0.174	1
Pwwp3a	0.0579175	0.360803	0.485	0.217	1
Slc7a7	0.301635	0.360725	0.909	0.913	1
Csrp1	0.20991	0.360594	0.848	0.739	1
Dgkz	0.0226581	0.360314	0.606	0.304	1
Rab6a	0.033704	0.360233	0.758	0.522	1
Galnt1	0.0702985	0.360219	0.818	0.696	1
Map7	0.0396009	0.360187	0.727	0.609	1
Cela1	0.0316793	0.360009	0.97	1	1
Kansl3	0.0506837	0.359164	0.606	0.478	1
Osbpl6	0.0288949	0.358975	0.758	0.565	1
Ssbp4	0.0839522	0.358821	0.697	0.522	1
Prrc2c	0.258223	0.358677	0.515	0.435	1
Mtmr2	0.147202	0.358342	0.485	0.348	1
Eps15	0.0114087	0.35822	0.697	0.348	1
Tfdp2	0.0184711	0.358052	0.485	0.217	1
Npnt	0.185416	0.357419	0.909	0.957	1
Apbb2	0.190676	0.357128	0.576	0.522	1
Rab7	0.0291285	0.356746	1	0.957	1
Slc4a4	0.0493094	0.356685	0.879	0.957	1
Ubxn6	0.171039	0.356616	0.667	0.565	1
Klhl24	0.0178142	0.356144	0.758	0.478	1
Gjb1	0.0820338	0.356106	0.455	0.304	1
Fam114a1	0.00125481	0.355993	0.424	0.043	1
Ciao2b	0.0458168	0.35521	0.576	0.435	1
Gabrb3	0.038746	0.355129	0.394	0.174	1
Rab12	0.0817242	0.355079	0.576	0.348	1
Eml2	0.0350246	0.354465	0.667	0.435	1
Cnnm3	0.123566	0.354045	0.545	0.435	1
Snap47	0.094069	0.353735	0.606	0.522	1
Arl5a	0.028412	0.35367	0.727	0.565	1
Aldh9a1	0.0297211	0.353655	0.97	0.87	1
Cenpb	0.0323166	0.353569	0.909	0.957	1
2900026A02Rik	0.0741008	0.353466	0.364	0.174	1
Dhx15	0.0187746	0.35345	0.818	0.652	1
Slc12a1	0.815526	0.352738	0.879	0.913	1
Rsu1	0.02703	0.352347	0.455	0.174	1
Rhot1	0.0223467	0.351847	0.576	0.261	1
Id1	0.138059	0.35163	0.606	0.478	1
Gm43672	0.02438	0.351605	0.333	0.087	1
Kif13a	0.0791143	0.35083	0.303	0.13	1
Acad10	0.0871305	0.350252	0.545	0.348	1
Calm2	0.0172377	0.349854	1	1	1
Ppif	0.14705	0.349594	0.606	0.565	1
Mib2	0.0184711	0.349261	0.485	0.217	1
Vti1b	0.10852	0.348728	0.818	0.783	1
Idh2	0.0337129	0.348467	0.97	0.957	1
Glyr1	0.0284739	0.34846	0.758	0.652	1
Tbc1d19	0.17473	0.348312	0.485	0.348	1
Rab5c	0.0082958	0.347946	0.97	0.957	1
Snrpd3	0.0276004	0.347772	0.879	0.783	1
Crebrf	0.0832774	0.347316	0.545	0.478	1
Rab3ip	0.0620491	0.347182	0.909	0.913	1
H2afy	0.135815	0.346927	0.788	0.739	1
Xrn2	0.00777745	0.346916	0.667	0.261	1
Arhgap23	0.0554979	0.346181	0.424	0.217	1
B230219D22Rik	0.0237372	0.345817	0.697	0.435	1
Tdrp	0.0412987	0.345329	0.455	0.217	1
Hat1	0.140639	0.345236	0.364	0.217	1
Snx2	0.0191651	0.345114	0.697	0.391	1
Hikeshi	0.0119371	0.34511	0.515	0.217	1
Mff	0.288397	0.344888	0.758	0.652	1
Rheb	0.0588815	0.344549	0.848	0.739	1
Lta4h	0.032499	0.344344	0.545	0.304	1
Kank1	0.0422421	0.344065	0.515	0.304	1
Trio	0.0615758	0.343723	0.576	0.391	1
Ddx1	0.135651	0.343181	0.576	0.478	1
Abcb10	0.059423	0.343143	0.455	0.217	1
Cmbl	0.069071	0.342921	0.818	0.913	1
Slc2a5	0.02501	0.342892	0.818	0.565	1
Thrap3	0.0678912	0.342864	0.636	0.391	1
Nup50	0.0366521	0.342845	0.758	0.522	1
Samhd1	0.147674	0.342842	0.424	0.261	1
Acsl4	0.235775	0.342806	0.697	0.652	1
Tor1aip1	0.173162	0.342781	0.727	0.739	1
Hbb-bt	0.4937	0.342633	0.636	0.609	1
Lnpep	0.0397939	0.342562	0.818	0.565	1
Rgl3	0.0640171	0.342545	0.606	0.435	1
Id2	0.117435	0.342306	0.939	0.957	1
Tcf21	0.0992936	0.341959	0.636	0.478	1
Mrpl17	0.0560641	0.341667	0.788	0.739	1
Tmem59	0.0694521	0.341535	0.939	0.957	1
Plscr2	0.0291285	0.341459	1	0.957	1
Cited2	0.0301547	0.341343	0.667	0.348	1
Tdg	0.0093512	0.341195	0.424	0.13	1
Pakap.1	0.142899	0.340976	0.727	0.609	1
Crebzf	0.10812	0.34048	0.394	0.217	1
Crk	0.228721	0.340399	0.848	0.739	1
Arpc2	0.0642524	0.339573	0.879	0.87	1
Tomm20	0.0188518	0.339419	0.97	0.913	1
Blvra	0.0779979	0.338508	0.667	0.565	1
Vldlr	0.0792137	0.338261	0.485	0.304	1
Chpt1	0.00850301	0.337877	0.97	1	1
Mettl5	0.0121688	0.337659	0.485	0.13	1
Pdpn	0.0809306	0.337633	0.697	0.522	1
Naa30	0.0453222	0.337555	0.455	0.217	1
Tmem229a	0.0323166	0.337179	0.909	0.957	1
Lpp	0.0154679	0.337162	0.636	0.348	1
Fnip2	0.0496712	0.336686	0.455	0.217	1
Esrra	0.057103	0.336598	0.848	0.826	1
Cirbp	0.0576063	0.336554	0.667	0.522	1
Ptpro	0.0706774	0.336295	0.818	0.739	1
Tasor	0.00775596	0.33617	0.515	0.174	1
Acox1	0.00164557	0.336156	1	1	1
Jak1	0.124257	0.336019	0.727	0.652	1
Ppp3ca	0.0786261	0.335687	0.545	0.391	1
Depp1	0.00645324	0.335595	0.364	0.043	1
Rabggtb	0.0574025	0.335593	0.788	0.652	1
Irgm2	0.0412987	0.335421	0.455	0.217	1
Sorl1	0.697639	0.335119	0.667	0.739	1
Arrb1	0.0482742	0.335081	0.606	0.435	1
Rad23a	0.0621691	0.33499	0.727	0.478	1
Gucy1a1	0.207308	0.334685	0.485	0.391	1
Tfe3	0.298515	0.334543	0.455	0.304	1
Mafb	0.0619143	0.334434	0.636	0.435	1
Anp32b	0.051613	0.334327	0.788	0.609	1
Gsta4	0.018229	0.334226	0.727	0.522	1
Braf	0.131496	0.334118	0.303	0.13	1
Sec62	0.0549577	0.333963	0.818	0.87	1
Slc18a1	0.120279	0.333768	0.636	0.522	1
Trappc4	0.0905637	0.333709	0.606	0.478	1
Gpbp1l1	0.125156	0.333666	0.758	0.652	1
Abt1	0.0680525	0.333666	0.273	0.087	1
Man2b2	0.0649194	0.333291	0.545	0.304	1
Gpam	0.0330262	0.332804	0.818	0.652	1
Ncstn	0.584696	0.332532	0.545	0.609	1
Tmem106b	0.0746443	0.33238	0.909	0.913	1
Wasl	0.0688996	0.331604	0.879	0.783	1
Evi5	0.069347	0.331401	0.788	0.652	1
Esm1	0.228492	0.331031	0.394	0.261	1
Icam2	0.20508	0.330985	0.515	0.391	1
Ccs	0.0847488	0.330546	0.97	0.957	1
Sgk2	0.0187463	0.330335	0.909	0.826	1
Hmgb1	0.284656	0.33025	0.818	0.783	1
Dusp3	0.0856244	0.329584	0.879	0.783	1
Plekhb2	0.0956239	0.329566	0.879	0.913	1
Commd4	0.0808636	0.329136	0.818	0.652	1
Cfb	0.0513456	0.328902	1	0.957	1
G3bp2	0.102164	0.328362	0.727	0.609	1
Eif5	0.0862474	0.328134	0.97	0.913	1
Fam210b	0.331212	0.327954	0.394	0.304	1
Cmpk1	0.11959	0.327741	0.818	0.739	1
Homer3	0.00425138	0.327399	0.364	0.043	1
Zfp266	0.118853	0.327315	0.424	0.217	1
Scrn3	0.0250412	0.327035	0.515	0.261	1
Slc25a13	0.111842	0.326841	0.818	0.739	1
Smarcal1	0.000796176	0.326613	0.394	0	1
Rnf10	0.0289745	0.326407	0.939	0.783	1
Pbxip1	0.17956	0.326391	0.727	0.565	1
Uba2	0.0489686	0.326389	0.727	0.522	1
Spop	0.280813	0.326253	0.758	0.652	1
Sema3e	0.195182	0.326082	0.364	0.261	1
Ptch1	0.0837049	0.32568	0.455	0.217	1
Ptgr2	0.0684236	0.325615	0.818	0.783	1
Hmcn2	0.0134024	0.325576	0.303	0.043	1
Thumpd3	0.0175399	0.325411	0.485	0.217	1
Iqsec1	0.178087	0.325057	0.697	0.565	1
Arhgef18	0.356659	0.324952	0.758	0.783	1
Ireb2	0.108451	0.324527	0.606	0.478	1
Tmem52b	0.55972	0.323945	0.939	0.826	1
Hspa12a	0.152678	0.323811	0.515	0.391	1
Trak2	0.112326	0.323792	0.758	0.609	1
Prpsap2	0.0871454	0.323783	0.485	0.261	1
Fbxl5	0.0317272	0.323577	0.697	0.478	1
Eif3e	0.110145	0.32344	0.697	0.783	1
Tns2	0.0375843	0.323383	0.848	0.783	1
Pecr	0.0803333	0.323284	0.939	1	1
Grk2	0.234635	0.323211	0.606	0.522	1
Snx27	0.0905525	0.322543	0.667	0.522	1
Mphosph6	0.0449116	0.322048	0.394	0.174	1
Slc25a34	0.00250725	0.322044	0.394	0.043	1
Pum3	0.0568472	0.321879	0.455	0.217	1
Dexi	0.0418144	0.321735	0.515	0.261	1
Tor1aip2	0.0808636	0.321662	0.818	0.652	1
Paip2	0.119202	0.32133	0.909	0.87	1
Rab14	0.121349	0.320758	0.939	0.913	1
Snn	0.106617	0.320708	0.636	0.478	1
Ccnh	0.1788	0.320524	0.455	0.348	1
Kctd12	0.570696	0.320397	0.576	0.652	1
Slc4a3	0.131287	0.320354	0.242	0.087	1
Setdb1	0.0707811	0.320169	0.364	0.174	1
Bid	0.0511004	0.320154	0.667	0.478	1
Gm15638	0.0738643	0.320085	0.394	0.217	1
Srek1	0.273192	0.320083	0.576	0.435	1
Lbh	0.0149988	0.31994	0.727	0.652	1
Zc3h7b	0.0556398	0.319898	0.606	0.348	1
Idh3g	0.0747238	0.319389	0.939	0.957	1
Ddx5	0.0103236	0.3193	1	1	1
Schip1	0.0326833	0.319098	0.515	0.217	1
Klc2	0.0282842	0.319082	0.394	0.13	1
Trabd	0.0885975	0.319078	0.636	0.391	1
Lrrfip1	0.0447416	0.31906	0.788	0.522	1
Pou2f1	0.0204037	0.319037	0.212	0	1
Mcam	0.108122	0.318749	0.455	0.304	1
Cavin1	0.0446026	0.318584	0.818	0.739	1
Sri	0.0951415	0.318418	0.848	0.826	1
Adgrl2	0.0675844	0.318348	0.364	0.174	1
Zfp687	0.0611131	0.318188	0.273	0.087	1
Akt2	0.35328	0.318146	0.606	0.522	1
Wdsub1	0.0166522	0.317995	0.424	0.13	1
Hspa4	0.116079	0.31783	0.818	0.783	1
Tmem214	0.304583	0.317528	0.667	0.565	1
Fdft1	0.496395	0.317217	0.394	0.304	1
Fam13a	0.0421547	0.31704	0.485	0.261	1
Oaz2	0.0508685	0.31701	0.909	0.739	1
Gldc	0.237741	0.316547	0.667	0.565	1
Oip5os1	0.105274	0.316546	0.788	0.696	1
Slc39a9	0.0212731	0.316468	0.667	0.391	1
Plekhg1	0.119881	0.316391	0.364	0.217	1
Apom	0.0959514	0.316261	0.788	0.652	1
Inmt	0.0344193	0.316126	1	1	1
Serinc3	0.00243645	0.316065	1	1	1
Nbn	0.0233995	0.315835	0.364	0.087	1
Cttn	0.327224	0.315819	0.727	0.652	1
Appl2	0.104036	0.315781	0.455	0.304	1
Smim14	0.12724	0.315744	0.818	0.696	1
Cep120	0.127127	0.315559	0.424	0.261	1
Rbm28	0.043271	0.315221	0.455	0.217	1
Hba-a2	0.0482784	0.315115	0.879	0.652	1
Slc25a48	0.185007	0.315082	0.576	0.435	1
Rnf6	0.103842	0.314721	0.515	0.348	1
Lypla1	0.081343	0.314573	0.818	0.696	1
Clec14a	0.0362802	0.314487	0.364	0.13	1
Cyb5b	0.101944	0.314442	0.818	0.87	1
Yes1	0.0204138	0.314126	0.394	0.13	1
Abhd17c	0.078479	0.313814	0.848	0.87	1
Lsm3	0.151408	0.313786	0.303	0.174	1
C130074G19Rik	0.199057	0.313724	0.879	0.826	1
Xrcc4	0.0300042	0.313606	0.273	0.043	1
Pde2a	0.284188	0.312856	0.455	0.391	1
Aifm1	0.147274	0.312655	0.758	0.652	1
Caprin1	0.128548	0.312542	0.818	0.826	1
Rxylt1	0.268248	0.312515	0.333	0.217	1
Cys1	0.214909	0.312293	0.697	0.609	1
Acbd4	0.140342	0.312256	0.667	0.609	1
Apmap	0.0832609	0.311942	0.848	0.565	1
Nav2	0.0395341	0.310988	0.424	0.174	1
Dync1li1	0.130534	0.310625	0.697	0.609	1
Lrrc8d	0.0742616	0.310533	0.606	0.391	1
Acy3	0.0108298	0.310482	1	1	1
Ddr1	0.113485	0.310034	0.909	0.913	1
Tmem43	0.314907	0.309814	0.515	0.435	1
Usf2	0.231237	0.309396	0.636	0.478	1
Kank2	0.177991	0.309102	0.303	0.174	1
Oasl2	0.0244129	0.309065	0.455	0.174	1
Dnajc6	0.0293253	0.30905	0.424	0.174	1
Pias2	0.0147318	0.308938	0.485	0.174	1
Kremen1	0.0597866	0.308885	0.545	0.304	1
Nfic	0.0770744	0.308739	0.879	0.826	1
Phc3	0.360202	0.308717	0.455	0.348	1
Psmd9	0.0653337	0.308593	0.485	0.261	1
Rapgef1	0.0646056	0.308229	0.727	0.478	1
Lrrk2	0.0591373	0.307767	0.606	0.435	1
Cmah	0.0875715	0.307617	0.333	0.13	1
Clpx	0.0931373	0.307576	0.727	0.522	1
Guf1	0.233662	0.307516	0.485	0.348	1
Psen2	0.0381823	0.307459	0.424	0.217	1
Hoga1	0.0673061	0.307143	0.758	0.739	1
Aass	0.0502208	0.306955	0.909	0.87	1
Wdfy3	0.142627	0.306889	0.758	0.652	1
Mtpn	0.0349617	0.306759	0.818	0.739	1
Wnk4	0.1331	0.306706	0.879	0.783	1
Ehd1	0.0832326	0.306604	0.848	0.696	1
Deptor	0.068858	0.306398	0.545	0.348	1
Plscr4	0.00727019	0.30639	0.424	0.087	1
Pum1	0.662696	0.306253	0.545	0.565	1
Psme4	0.162314	0.305999	0.727	0.609	1
Adm	0.243415	0.305389	0.515	0.435	1
Myh9	0.092548	0.305229	1	1	1
Dach1	0.170483	0.305207	0.515	0.348	1
Ankrd29	0.0134024	0.304974	0.303	0.043	1
Hpn	0.0303696	0.304924	1	0.87	1
Uroc1	0.176814	0.30487	0.424	0.261	1
Ssrp1	0.207151	0.304867	0.697	0.565	1
Hdac11	0.0619867	0.304646	0.576	0.348	1
Hgd	0.106181	0.304612	0.939	0.957	1
Aco1	0.0549577	0.304522	0.879	0.783	1
Naa20	0.0680267	0.304506	0.606	0.348	1
Arcn1	0.0959514	0.304476	0.788	0.652	1
Pnisr	0.229448	0.304252	0.576	0.435	1
Fbxo44	0.566974	0.304228	0.364	0.304	1
Gimap4	0.173834	0.304126	0.424	0.304	1
Idh3a	0.56749	0.303967	0.697	0.783	1
Cdc42ep1	0.124985	0.303812	0.697	0.565	1
Foxm1	0.0549772	0.303464	0.152	0	1
Tead3	0.081122	0.303429	0.364	0.174	1
Dpp4	0.139402	0.303346	0.727	0.565	1
Kdr	0.189633	0.303136	0.788	0.652	1
Ripk1	0.0928997	0.303104	0.515	0.304	1
Qdpr	0.0718976	0.302949	0.879	0.913	1
Hnf4a	0.152033	0.302849	0.97	0.913	1
Rap1gap	0.364858	0.302563	0.727	0.609	1
Llgl1	0.119937	0.302485	0.333	0.13	1
Phf14	0.0926979	0.302444	0.515	0.348	1
Hba-a1	0.0959514	0.302432	0.788	0.652	1
Btbd7	0.205352	0.30243	0.455	0.304	1
Prrc2b	0.17124	0.302135	0.758	0.609	1
Ecm1	0.0873717	0.302035	0.818	0.696	1
Fkbp9	0.224414	0.301948	0.667	0.565	1
Pts	0.128974	0.30177	0.606	0.522	1
Arhgap35	0.504713	0.301712	0.515	0.565	1
Flot1	0.115901	0.301464	0.667	0.522	1
Klf13	0.257507	0.301454	0.606	0.435	1
Sorbs2	0.0512414	0.301296	0.606	0.348	1
Dalrd3	0.0905185	0.301247	0.818	0.696	1
Capza2	0.154295	0.301234	0.788	0.739	1
Ngly1	0.0649194	0.30121	0.545	0.304	1
Paqr7	0.087187	0.301174	0.727	0.696	1
Nadk2	0.0924904	0.301095	0.606	0.348	1
Kmt5a	0.124257	0.301094	0.727	0.652	1
Manba	0.225888	0.300953	0.727	0.609	1
Ctnnb1	0.0373593	0.300855	0.97	1	1
Eif1ad	0.116346	0.300847	0.636	0.435	1
Stxbp2	0.216508	0.300627	0.667	0.609	1
Hdac2	0.264937	0.300618	0.485	0.391	1
Ube2q2	0.300969	0.300294	0.424	0.304	1
Fbxw11	0.0765814	0.300174	0.727	0.783	1
Slc5a9	0.215917	0.299972	0.303	0.174	1
Rtn4rl1	0.026997	0.299751	0.515	0.217	1
Vps28	0.26432	0.299337	0.727	0.783	1
Bmi1	0.0364939	0.299089	0.515	0.261	1
Sostdc1	0.173538	0.298916	0.606	0.478	1
Trappc11	0.112293	0.298873	0.515	0.304	1
Sptssa	0.0539427	0.298751	0.848	0.652	1
Scamp2	0.145829	0.298628	0.848	0.739	1
Cd248	0.153884	0.298616	0.394	0.217	1
Gar1	0.0551113	0.298566	0.424	0.174	1
Herpud2	0.520434	0.298299	0.394	0.391	1
Azin1	0.249428	0.298261	0.697	0.652	1
Slco1a1	0.165752	0.298132	0.697	0.522	1
Ddx47	0.0160181	0.298066	0.455	0.174	1
Pik3r2	0.0660597	0.298044	0.606	0.391	1
Lmbr1l	0.119657	0.297874	0.364	0.174	1
Spred1	0.209433	0.297691	0.545	0.435	1
Gpr107	0.104666	0.297627	0.606	0.478	1
Anapc2	0.21754	0.297617	0.727	0.652	1
Usp33	0.18217	0.297391	0.485	0.391	1
Tprkb	0.0468465	0.296905	0.727	0.565	1
Nutf2-ps1	0.0412987	0.296866	0.455	0.217	1
Hmgb2	0.103492	0.29683	0.455	0.261	1
Ahnak	0.0692044	0.296827	0.879	0.87	1
Megf8	0.168045	0.296805	0.545	0.478	1
Tstd2	0.0554317	0.296568	0.455	0.261	1
Ctbp1	0.124926	0.296506	0.879	0.826	1
Ubqln4	0.120326	0.296494	0.515	0.348	1
Khdc4	0.0571342	0.296212	0.576	0.348	1
Ppm1l	0.0126759	0.295838	0.576	0.217	1
Chd4	0.19878	0.295748	0.879	0.783	1
Fam160b2	0.159765	0.295626	0.394	0.217	1
Sppl2a	0.0406133	0.295463	0.788	0.609	1
Gbe1	0.0413145	0.295261	0.545	0.261	1
Chmp1a	0.191556	0.295033	0.727	0.696	1
Epc2	0.061547	0.294886	0.364	0.174	1
Cobll1	0.046241	0.294714	0.697	0.478	1
Zdhhc4	0.0170498	0.294527	0.636	0.304	1
Atp6v1e1	0.0344193	0.294326	1	0.957	1
Galnt3	0.0429764	0.294152	0.636	0.435	1
Nae1	0.047174	0.294069	0.515	0.217	1
Sema5a	0.100014	0.294038	0.515	0.348	1
Zfp386	0.0995854	0.294035	0.394	0.217	1
Gramd4	0.109072	0.294004	0.333	0.174	1
Slbp	0.0418144	0.293808	0.515	0.261	1
Phactr4	0.22578	0.292859	0.576	0.478	1
Rdh14	0.074057	0.292845	0.485	0.261	1
Bcl2l2	0.120891	0.29263	0.515	0.304	1
Cpeb4	0.0409635	0.292509	0.788	0.565	1
Chmp4b	0.14631	0.291858	0.758	0.609	1
Arfgef1	0.308048	0.291811	0.636	0.696	1
Polr2m	0.12699	0.291621	0.848	0.87	1
Cox15	0.0643912	0.291567	0.606	0.478	1
Prkd3	0.0425024	0.29156	0.545	0.304	1
Foxn3	0.0723169	0.291193	0.636	0.435	1
Elac1	0.0396297	0.291167	0.242	0.043	1
Mtdh	0.471674	0.291154	0.576	0.478	1
Wtap	0.168088	0.290954	0.606	0.478	1
Taz	0.302133	0.290749	0.515	0.391	1
Ptrh2	0.125611	0.290569	0.273	0.13	1
2700097O09Rik	0.0196716	0.290438	0.364	0.087	1
Hexim1	0.194437	0.290173	0.758	0.652	1
Samd8	0.144044	0.29016	0.424	0.217	1
Pdlim2	0.103842	0.290055	0.515	0.348	1
Midn	0.0619573	0.29005	0.788	0.652	1
Emp3	0.755378	0.289986	0.485	0.522	1
Ptpn21	0.0928997	0.28992	0.515	0.304	1
Tnks2	0.177887	0.28983	0.848	0.696	1
Fchsd2	0.0572381	0.28982	0.364	0.13	1
Aqp3	0.0574503	0.289731	0.667	0.435	1
Arhgef17	0.430939	0.28957	0.727	0.609	1
Emc8	0.157577	0.28946	0.606	0.478	1
Phf1	0.100336	0.289336	0.485	0.304	1
Hadh	0.123421	0.289319	0.97	0.957	1
Ciapin1	0.0897662	0.28931	0.606	0.391	1
Gpt2	0.0347571	0.289104	0.667	0.391	1
Trappc8	0.00757956	0.289093	0.576	0.174	1
Nop56	0.605031	0.288927	0.394	0.348	1
Arhgap10	0.0526133	0.288883	0.424	0.174	1
Mpp1	0.0937014	0.288673	0.909	0.783	1
Ccdc71	0.105484	0.288499	0.424	0.217	1
Susd6	0.242637	0.288445	0.636	0.565	1
Bpnt1	0.131196	0.288355	0.848	0.87	1
Aldoa	0.172042	0.288135	1	1	1
BC034090	0.20628	0.287793	0.758	0.652	1
Taf1	0.0507265	0.287657	0.485	0.217	1
Ipmk	0.139497	0.287548	0.576	0.391	1
Spata6	0.0362802	0.287441	0.364	0.13	1
Actr8	0.0337322	0.287196	0.667	0.478	1
Abca7	0.279968	0.287181	0.242	0.13	1
Ube4a	0.234873	0.287137	0.485	0.391	1
Snx7	0.110278	0.287065	0.758	0.522	1
Sipa1l1	0.0526019	0.287049	0.576	0.348	1
Hnrnpa1	0.0471734	0.286803	0.879	0.826	1
Myh10	0.0355823	0.286733	0.545	0.304	1
Cast	0.697118	0.286731	0.485	0.435	1
Preb	0.312951	0.286651	0.848	0.87	1
Tle2	1	0.286473	0.212	0.261	1
Fam129b	0.855442	0.286372	0.545	0.609	1
Hdac3	0.0497938	0.286279	0.636	0.348	1
Pds5b	0.181261	0.286268	0.333	0.217	1
Yipf6	0.026997	0.28624	0.515	0.217	1
Tjap1	0.00489506	0.286229	0.364	0.043	1
Tnfsf12	0.360061	0.28583	0.515	0.435	1
Itm2b	0.00257429	0.285379	1	1	1
Cnksr3	0.132909	0.284967	0.485	0.261	1
Ociad1	0.376947	0.284944	0.879	0.87	1
Ppp2r2d	0.242152	0.284804	0.485	0.391	1
Gbp2	0.00429062	0.284752	0.303	0	1
Myo15b	0.0938739	0.284654	0.667	0.522	1
Crebbp	0.127672	0.284574	0.485	0.348	1
Asb13	0.250842	0.284559	0.545	0.435	1
Dock8	0.167352	0.284483	0.788	0.783	1
Pde9a	0.0209086	0.284233	0.455	0.13	1
Palld	0.163139	0.284223	0.848	0.783	1
Msrb3	0.029823	0.284132	0.394	0.13	1
Srgap1	0.00775596	0.284082	0.515	0.174	1
Fam168b	0.118511	0.283649	0.758	0.739	1
Ppp1r9b	0.238069	0.283633	0.636	0.478	1
Pou3f3	0.917088	0.283509	0.576	0.565	1
Acot6	0.0121995	0.283374	0.333	0.043	1
Nab1	0.191174	0.283358	0.485	0.304	1
Ptpn9	0.719489	0.283194	0.394	0.391	1
Cers5	0.104664	0.283044	0.667	0.478	1
Rnf130	0.076892	0.283015	0.848	0.826	1
Mtfr1	0.118061	0.283001	0.727	0.565	1
Gnpda1	0.276003	0.282958	0.727	0.826	1
Rnf40	0.161883	0.282911	0.455	0.304	1
Fcho2	0.0827337	0.282859	0.636	0.478	1
1600014C10Rik	0.317001	0.282836	0.576	0.478	1
Galnt10	0.242637	0.282301	0.636	0.565	1
Gbp7	0.0204037	0.282204	0.212	0	1
Mtfr1l	0.483347	0.282021	0.848	0.826	1
Abhd3	0.164854	0.281591	0.515	0.348	1
Sox13	0.0418144	0.281504	0.515	0.261	1
Pde4c	0.0404074	0.281503	0.485	0.217	1
Dpm2	0.0598921	0.281364	0.697	0.435	1
Rap1gds1	0.132042	0.281314	0.424	0.261	1
Ifnar2	0.358091	0.281256	0.545	0.478	1
Marcks	0.217629	0.280991	0.939	0.87	1
2610001J05Rik	0.466286	0.280918	0.545	0.522	1
Mrps30	0.025134	0.280838	0.424	0.174	1
Cog7	0.217792	0.280465	0.455	0.348	1
Mcoln1	0.0603273	0.280325	0.636	0.391	1
Stk38	0.232058	0.280249	0.455	0.348	1
Yipf5	0.197593	0.280148	0.485	0.304	1
2023-09-10	0.129288	0.280102	0.333	0.174	1
Tspan9	0.226165	0.280033	0.697	0.565	1
Anapc4	0.103492	0.279877	0.455	0.261	1
Pabpc1	0.381236	0.279809	0.848	0.87	1
Tnrc6a	0.0874307	0.279648	0.576	0.391	1
Aspa	0.131702	0.279533	0.697	0.652	1
Obsl1	0.0204037	0.279466	0.212	0	1
Sdha	0.01972	0.279449	1	0.957	1
Sh3tc1	0.116346	0.279357	0.636	0.435	1
Cxadr	0.289157	0.279104	0.485	0.391	1
Ptprg	0.79354	0.278812	0.515	0.609	1
Rbbp9	0.292201	0.278746	0.576	0.478	1
Rassf3	0.22775	0.278699	0.485	0.391	1
Prkcz	0.180009	0.278693	0.758	0.783	1
Traf7	0.385657	0.278539	0.576	0.565	1
Smpd2	0.069347	0.278528	0.818	0.609	1
Casp8	0.268925	0.278146	0.394	0.261	1
Apbb1	0.146237	0.278123	0.364	0.217	1
Repin1	0.3702	0.277913	0.485	0.435	1
Lars2	0.100809	0.277657	0.667	0.522	1
Tbcel	0.109801	0.277227	0.394	0.261	1
Vapb	0.187024	0.277218	0.818	0.826	1
Tulp4	0.155292	0.277162	0.545	0.348	1
Fam214a	0.0518847	0.276944	0.394	0.174	1
Psma2	0.282437	0.276621	0.909	0.87	1
Mpc1	0.083261	0.276559	1	1	1
Supt5	0.478044	0.276341	0.697	0.696	1
Ndufs2	0.0533687	0.276296	1	1	1
Atf6b	0.179118	0.275901	0.606	0.478	1
Bmp7	0.199902	0.275869	0.576	0.391	1
Lipa	0.133765	0.275725	0.909	0.913	1
Micall1	0.153187	0.275658	0.424	0.261	1
Flnb	0.181843	0.275622	0.788	0.913	1
Lpin1	0.159367	0.275584	0.485	0.391	1
Mmp23	0.577236	0.275411	0.667	0.739	1
Tatdn2	0.0477774	0.275397	0.515	0.261	1
Pum2	0.241527	0.275246	0.727	0.696	1
Akap8	0.0648327	0.275219	0.818	0.652	1
Elovl1	0.0575296	0.275123	0.939	0.87	1
Ddn	0.0257743	0.275052	0.576	0.261	1
Tfb2m	0.265565	0.274974	0.485	0.435	1
Slc4a1	0.330666	0.274688	0.212	0.13	1
Ndrg3	0.0695907	0.274519	0.636	0.435	1
Arhgap32	0.00505598	0.274312	0.394	0.043	1
Gtpbp6	0.502567	0.274302	0.364	0.348	1
Mpv17	0.167026	0.274261	0.697	0.739	1
Gnpat	0.0791725	0.274203	0.636	0.391	1
Arhgap45	0.028427	0.274122	0.455	0.174	1
Rnf14	0.195372	0.273887	0.758	0.696	1
Nt5c3	0.211581	0.273877	0.636	0.478	1
Akr1e1	0.0458359	0.273818	0.788	0.609	1
Mcfd2	0.129263	0.273516	0.879	0.87	1
Sesn2	0.12609	0.273411	0.545	0.348	1
Jarid2	0.0344182	0.273319	0.364	0.13	1
Mtmr4	0.306343	0.273198	0.515	0.435	1
Tmem56	0.0376479	0.273181	0.424	0.174	1
Loxl2	0.0893642	0.273146	0.515	0.304	1
Ssbp2	0.0693323	0.273138	0.424	0.217	1
Gm49492	0.0396297	0.273036	0.242	0.043	1
Agk	0.400583	0.273008	0.152	0.087	1
Osbpl2	0.404356	0.272901	0.545	0.522	1
Iqgap1	0.47113	0.272886	0.818	0.696	1
Agl	0.220955	0.27281	0.394	0.261	1
Tfdp1	0.137484	0.272609	0.273	0.13	1
Tcp11l2	0.170939	0.272507	0.273	0.13	1
Nono	0.347222	0.272468	0.758	0.739	1
Snx18	0.139497	0.272243	0.576	0.391	1
Dcaf15	0.0238572	0.27217	0.424	0.174	1
Mef2c	0.0625703	0.272043	0.394	0.174	1
Faap100	0.0394031	0.271984	0.455	0.217	1
Itsn2	0.17124	0.271846	0.727	0.652	1
Ap1b1	0.184019	0.271755	0.758	0.696	1
Tlcd1	0.273644	0.271587	0.515	0.435	1
Suds3	0.100968	0.271551	0.818	0.739	1
Tmem123	0.213356	0.271258	0.697	0.565	1
Pik3ca	0.0885975	0.271149	0.636	0.391	1
Tmem150c	0.117724	0.271057	0.424	0.261	1
Slc22a23	0.0887173	0.270694	0.727	0.609	1
Mia2	0.146211	0.270688	0.879	0.739	1
Ostf1	0.546291	0.270289	0.758	0.783	1
Tpd52	0.159201	0.26995	0.788	0.739	1
Psmb1	0.377241	0.269943	0.909	0.913	1
Slc22a18	0.12534	0.269911	0.879	0.957	1
Usp16	0.611606	0.26981	0.424	0.435	1
Rap1gap2	0.296282	0.269776	0.333	0.217	1
Atp8a1	0.0306919	0.269656	0.333	0.087	1
Chmp7	0.26553	0.269648	0.545	0.478	1
Dctn2	0.23657	0.26962	0.909	0.826	1
Slc34a1	0.00396122	0.269523	1	1	1
Nicn1	0.062095	0.269209	0.455	0.217	1
Kmt5c	0.0226581	0.268902	0.606	0.304	1
Zc3h18	0.15084	0.26887	0.455	0.304	1
Cnot2	0.33428	0.26886	0.576	0.478	1
Lcmt2	0.0362802	0.268653	0.364	0.13	1
Atxn10	0.184019	0.268316	0.727	0.739	1
Ppp1r7	0.18217	0.267971	0.485	0.391	1
Ehd3	0.353479	0.267934	0.636	0.565	1
C1qbp	0.14163	0.267655	0.879	0.739	1
Ppp1r2	0.43203	0.267452	0.848	0.739	1
Xpa	0.211866	0.267231	0.242	0.13	1
Dock7	0.367897	0.26717	0.333	0.261	1
Tbp	0.300435	0.267029	0.273	0.174	1
Pecam1	0.403225	0.267025	0.788	0.826	1
Serinc1	0.0703554	0.266852	0.909	0.783	1
Ankrd28	0.156288	0.266847	0.455	0.304	1
Metrnl	0.416235	0.266827	0.515	0.522	1
Khsrp	0.156267	0.266761	0.545	0.391	1
Inf2	0.498709	0.266739	0.515	0.478	1
Bptf	0.203109	0.266607	0.606	0.435	1
Usp3	0.18483	0.266606	0.606	0.478	1
Faah	0.29373	0.266412	0.515	0.391	1
Ywhab	0.325631	0.266146	0.939	0.87	1
Pkn1	0.356716	0.266084	0.545	0.522	1
Senp3	0.20903	0.266082	0.576	0.522	1
Pura	0.197593	0.266049	0.455	0.348	1
Phf7	0.0148665	0.265944	0.394	0.087	1
Pigk	0.0704103	0.265854	0.545	0.304	1
Ppig	0.239434	0.26576	0.455	0.348	1
Exoc3l4	0.204522	0.265714	0.364	0.217	1
Pcf11	0.143682	0.265457	0.333	0.217	1
5430405H02Rik	0.089685	0.26511	0.121	0	1
Dennd5b	0.081122	0.264909	0.364	0.174	1
C1qtnf3	0.221253	0.264846	0.606	0.522	1
Snd1	0.106617	0.264786	0.636	0.478	1
Dlst	0.0575296	0.264709	0.909	0.913	1
Kdm2a	0.422009	0.264698	0.424	0.391	1
Rpl9-ps6	0.0826162	0.264543	0.818	0.565	1
Fbxl4	0.0385728	0.264539	0.485	0.217	1
Tap2	0.358091	0.264447	0.545	0.478	1
Cotl1	0.0511229	0.264423	0.879	0.87	1
Pigg	0.125611	0.264408	0.273	0.13	1
Rere	0.11259	0.264403	0.879	0.739	1
Ryk	0.160198	0.264394	0.576	0.478	1
Gsta3	0.092353	0.264269	0.879	0.913	1
Akr1c19	0.627322	0.264242	0.394	0.435	1
Vasp	0.612329	0.264227	0.697	0.696	1
Lamp1	0.0119089	0.264169	1	1	1
Myg1	0.219205	0.263983	0.455	0.304	1
Grrp1	0.722007	0.263882	0.152	0.13	1
Ciz1	0.192737	0.263738	0.424	0.304	1
Myo9a	0.0730348	0.263717	0.485	0.304	1
Gdf10	0.485234	0.263646	0.576	0.522	1
Sf3b2	0.141938	0.263617	0.909	0.739	1
Parp9	0.146273	0.263606	0.333	0.174	1
Slc22a28	0.149844	0.263593	0.636	0.478	1
Nfib	0.179218	0.26324	0.576	0.435	1
Specc1	0.589017	0.263175	0.242	0.217	1
Trpm7	0.0746645	0.26285	0.758	0.696	1
Ugt2b34	0.0585785	0.262682	0.303	0.087	1
Fmo1	0.224037	0.262675	0.909	1	1
Rnf5	0.457339	0.262476	0.697	0.696	1
Aqr	0.144044	0.262324	0.424	0.217	1
Sorbs3	0.250742	0.262173	0.545	0.391	1
Sirt3	0.300031	0.262056	0.727	0.696	1
Sp3	0.0849207	0.261886	0.576	0.348	1
H2-D1	0.0747436	0.261728	1	1	1
Sparcl1	0.917088	0.261695	0.515	0.652	1
Zmym4	0.27991	0.261563	0.273	0.174	1
BC048403	0.0549772	0.261551	0.152	0	1
Rragc	0.220445	0.261305	0.758	0.739	1
Mrps24	0.211476	0.26124	0.97	0.826	1
Thnsl2	0.115304	0.261083	0.909	0.87	1
Ppp2r5c	0.137406	0.260976	0.848	0.609	1
Abcd3	0.202561	0.260805	0.909	0.957	1
Senp6	0.414322	0.260728	0.545	0.522	1
Igf2r	0.318953	0.26068	0.697	0.696	1
Ccnd3	0.593028	0.260529	0.818	0.826	1
Lsp1	0.32232	0.260522	0.545	0.478	1
Timmdc1	0.224341	0.260343	0.364	0.261	1
Nup210	0.834558	0.260341	0.212	0.217	1
2023-09-11	0.113741	0.260253	0.788	0.783	1
Smpdl3a	0.0180329	0.260191	0.97	1	1
Galk2	0.28205	0.260177	0.636	0.478	1
Acot7	0.350359	0.260117	0.364	0.261	1
Tfrc	0.16052	0.260104	0.515	0.304	1
Insig1	0.260366	0.259976	0.364	0.217	1
Mkks	0.314827	0.259956	0.485	0.391	1
Inpp5k	0.129026	0.259858	0.636	0.435	1
AI480526	0.0841314	0.259806	0.394	0.217	1
Mosmo	0.416533	0.259479	0.455	0.391	1
Net1	0.148726	0.259419	0.697	0.609	1
Arvcf	0.37389	0.259386	0.667	0.696	1
Luzp1	0.580679	0.259302	0.576	0.609	1
Exoc4	0.0521374	0.258745	0.515	0.261	1
Serpini1	0.0420113	0.25872	0.455	0.174	1
Serpinb6a	0.0802968	0.258684	0.848	0.696	1
Ganab	0.308969	0.258648	0.879	0.826	1
Ugt3a2	0.0405104	0.258499	0.97	1	1
Erbb2	0.314827	0.258181	0.515	0.348	1
Rbm26	0.119012	0.258153	0.242	0.087	1
Gfpt1	0.137104	0.258153	0.424	0.261	1
Slc1a1	0.170427	0.258134	0.818	0.783	1
Srpk2	0.195284	0.258074	0.333	0.217	1
Eef2kmt	0.0973999	0.257951	0.394	0.174	1
Gtpbp1	0.333369	0.257937	0.394	0.261	1
Asl	0.109851	0.257657	0.939	1	1
Entpd5	0.24679	0.257462	0.909	0.87	1
Utrn	0.135216	0.257419	0.485	0.304	1
Dnajc2	0.186329	0.257217	0.515	0.391	1
Lin7c	0.104049	0.257125	0.697	0.522	1
Dlec1	0.0707581	0.257115	0.606	0.348	1
Rab11fip4	0.147674	0.256965	0.424	0.261	1
Comt	0.0974884	0.256958	0.97	0.957	1
Klf11	0.115081	0.256856	0.303	0.13	1
Vps4a	0.253186	0.256649	0.667	0.522	1
Ints7	0.286397	0.25661	0.394	0.261	1
Rnf141	0.436958	0.256361	0.394	0.304	1
Clip1	0.0775568	0.256325	0.545	0.348	1
Wbp4	0.173564	0.2562	0.576	0.435	1
Dusp6	0.222912	0.255702	0.667	0.609	1
Phyhipl	0.325649	0.255701	0.455	0.304	1
Sbk1	0.172035	0.2555	0.394	0.217	1
Pde3a	0.232613	0.255453	0.303	0.174	1
Rnf145	0.214909	0.255443	0.697	0.609	1
Gas8	0.256061	0.255428	0.182	0.087	1
Dclk3	0.0134024	0.25541	0.303	0.043	1
Acox3	0.182058	0.255071	0.727	0.652	1
Ctnnal1	0.152005	0.254941	0.364	0.217	1
Nr1d2	0.170427	0.254782	0.848	0.739	1
Chdh	0.376055	0.254691	0.818	0.826	1
Tbc1d13	0.123113	0.254669	0.758	0.783	1
Tmem106c	0.0579175	0.254619	0.455	0.261	1
Cdkn1b	0.0658942	0.254431	0.636	0.478	1
4833420G17Rik	0.217792	0.25427	0.455	0.348	1
Zfp511	0.33306	0.254269	0.273	0.174	1
Hoxc4	0.0232193	0.254222	0.273	0.043	1
2610507B11Rik	0.129565	0.254183	0.939	0.913	1
Tmem41a	0.155855	0.254123	0.485	0.304	1
Etfa	0.199672	0.254054	0.939	0.957	1
Ccpg1os	0.664056	0.253972	0.333	0.348	1
Gsk3a	0.865503	0.253926	0.636	0.739	1
Lims2	0.0898628	0.253763	0.727	0.522	1
Mgat4a	0.0894097	0.253716	0.394	0.174	1
Ccni	0.0553746	0.253523	0.939	0.87	1
Svil	0.0368096	0.253481	0.485	0.217	1
Tmem192	0.0849207	0.253451	0.576	0.348	1
Rsl24d1	0.116024	0.253441	0.515	0.348	1
N6amt1	0.170939	0.253367	0.273	0.13	1
Atp6v1d	0.101944	0.253337	0.848	0.826	1
Plekha8	0.410136	0.253262	0.394	0.348	1
Cd300lg	0.404356	0.253233	0.545	0.522	1
Zfp609	0.0667101	0.253204	0.212	0.043	1
Cux1	0.14273	0.253157	0.97	0.913	1
Brd7	0.380368	0.252989	0.485	0.391	1
Klf15	0.115115	0.252901	0.788	0.609	1
Zmynd11	0.215423	0.252815	0.606	0.478	1
Rtcb	0.33868	0.252725	0.758	0.739	1
Med8	0.152512	0.252697	0.636	0.435	1
Nsdhl	0.0858175	0.252635	0.545	0.304	1
Ankrd46	0.0754017	0.252596	0.667	0.478	1
Rnf187	0.117435	0.252552	0.97	0.913	1
Efhd1	0.728429	0.252418	0.667	0.696	1
Ptger3	0.164916	0.252309	0.333	0.174	1
Rabgap1l	0.118843	0.252249	0.333	0.174	1
Pcx	0.152054	0.252162	0.939	1	1
Nelfe	0.207308	0.252154	0.515	0.348	1
Wdr36	0.0835854	0.252046	0.333	0.13	1
Dnajc13	0.481506	0.25179	0.788	0.739	1
Snhg6	0.663946	0.251504	0.455	0.478	1
Rab3il1	0.331036	0.251503	0.545	0.478	1
Pogz	0.812733	0.251453	0.333	0.348	1
Syde1	0.0994943	0.251415	0.455	0.261	1
Msn	0.133525	0.251362	0.879	0.87	1
Kif3b	0.0693323	0.251303	0.424	0.217	1
Fam53c	0.478494	0.250458	0.394	0.348	1
Adck2	0.155481	0.250327	0.333	0.217	1
Anxa1	0.381877	0.250322	0.758	0.696	1
Pdk1	0.705397	0.250152	0.394	0.391	1
Wwc2	0.241107	0.250106	0.697	0.609	1
Ralgapb	0.0747752	-0.250011	0.424	0.696	1
Eloa	0.0762765	-0.250218	0.364	0.565	1
Phc2	0.0969633	-0.250486	0.576	0.696	1
Tlr2	0.00224786	-0.250621	0	0.261	1
Cisd3	0.0986475	-0.250651	0.636	0.826	1
Fam124a	0.338809	-0.250736	0.091	0.174	1
Tmbim4	0.188121	-0.250971	0.848	1	1
Snhg4	0.00195412	-0.251213	0.061	0.391	1
Slc27a4	0.0349447	-0.251238	0.364	0.609	1
Cdadc1	0.102231	-0.251682	0.364	0.522	1
Sptlc2	0.37506	-0.251907	0.697	0.913	1
Rhbdl1	0.0283052	-0.251943	0.121	0.348	1
Snhg18	0.156634	-0.251971	0.879	0.913	1
Tmem258	0.189633	-0.252503	0.697	0.783	1
Aldh1a7	0.072414	-0.252783	0.242	0.478	1
Evc	0.123113	-0.25294	0.697	0.87	1
Fbn1	0.100014	-0.25295	0.364	0.565	1
Ints3	0.0393657	-0.253104	0.273	0.565	1
Nek6	0.00314634	-0.253452	0.061	0.391	1
Ppic	0.18483	-0.25365	0.485	0.652	1
Bbip1	0.0236435	-0.25372	0.333	0.652	1
Tomm5	0.143072	-0.25376	0.788	0.783	1
Rbm8a	0.0753347	-0.253778	0.576	0.826	1
Mmp2	0.0622761	-0.253831	0.485	0.739	1
Hint2	0.0862689	-0.253888	1	0.957	1
Chchd7	0.148122	-0.254066	0.697	0.783	1
Gal3st1	0.0625703	-0.254399	0.212	0.435	1
Col4a2	0.0245434	-0.254494	0.909	1	1
Tor1b	0.118193	-0.25463	0.455	0.652	1
Psph	0.254938	-0.254859	0.242	0.348	1
Osgin1	0.123619	-0.255003	0.697	0.913	1
Zbtb18	0.0132806	-0.255088	0.182	0.478	1
Gm26532	0.0604952	-0.255161	0.273	0.522	1
Vps4b	0.0607952	-0.255228	0.576	0.87	1
Pygb	0.0640171	-0.255267	0.424	0.696	1
Fam20a	0.144521	-0.255293	0.121	0.261	1
Rbm15	0.0106881	-0.255516	0.091	0.391	1
Srp9	0.0629349	-0.255545	0.788	0.957	1
Lima1	0.0316689	-0.255747	0.606	0.87	1
Emb	0.0621892	-0.256276	0.333	0.565	1
Incenp	0.0281652	-0.256997	0.091	0.304	1
Dph5	0.0362945	-0.257338	0.061	0.261	1
Mpv17l2	0.0125947	-0.257407	0.394	0.783	1
Trnt1	0.076546	-0.257561	0.091	0.261	1
Prxl2a	0.295546	-0.257631	0.727	0.87	1
Dcakd	0.118695	-0.25769	0.364	0.522	1
Men1	0.125428	-0.257904	0.303	0.478	1
Lmf2	0.346344	-0.258144	0.394	0.478	1
Slc22a7	0.00372029	-0.258327	0.03	0.304	1
Nudc	0.142627	-0.258582	0.636	0.826	1
Dgcr6	0.261497	-0.258922	0.697	0.87	1
Rrbp1	0.135509	-0.259473	0.788	0.957	1
Eif6	0.0454987	-0.259499	0.727	0.87	1
Nsmce4a	0.0135679	-0.260507	0.424	0.826	1
Coa3	0.206371	-0.260772	0.788	0.783	1
Rpl32	0.00663383	-0.260776	1	1	1
Mrps6	0.0532872	-0.261093	0.848	1	1
Mrpl36	0.0399663	-0.261107	0.545	0.783	1
Art4	0.130222	-0.261504	0.303	0.478	1
Bicdl1	0.260721	-0.261831	0.273	0.391	1
Foxi1	0.0275408	-0.262299	0.182	0.435	1
Elob	0.00514264	-0.262327	1	1	1
Eif4ebp3	0.0523127	-0.262397	0.394	0.652	1
Rbx1	0.00512743	-0.262459	0.879	0.957	1
Ndufs7	0.0803333	-0.262556	0.939	1	1
Etfb	0.099189	-0.262635	0.97	1	1
Mrto4	0.204167	-0.262717	0.364	0.478	1
Smpd1	0.202608	-0.262788	0.576	0.783	1
Toe1	0.0337195	-0.262803	0.121	0.348	1
Htatip2	0.0247333	-0.262931	0.182	0.435	1
Sf3b6	0.181505	-0.264343	0.818	0.826	1
Ap4b1	0.00448949	-0.264503	0.121	0.478	1
Rint1	0.0011009	-0.264568	0.091	0.478	1
Mob1b	0.108408	-0.264602	0.515	0.696	1
Adrm1	0.0177151	-0.264739	0.152	0.435	1
Timm13	0.0358636	-0.264913	1	1	1
Tsr3	0.101302	-0.265188	0.273	0.435	1
Abcb6	0.0760478	-0.265559	0.394	0.565	1
Ubxn4	0.103437	-0.265575	0.727	0.957	1
Arap1	0.0876375	-0.265593	0.364	0.522	1
Itgb5	0.0358636	-0.265675	0.97	1	1
Spint2	0.0438695	-0.266261	0.909	1	1
Ddrgk1	0.129401	-0.266414	0.879	0.913	1
Ankrd13a	0.0434913	-0.266729	0.545	0.696	1
Cyp4a31	0.0926421	-0.267177	0.667	0.826	1
Lrrn1	0.335206	-0.267734	0.121	0.217	1
Trappc10	0.0687065	-0.268604	0.424	0.652	1
Cds1	0.250438	-0.268919	0.333	0.435	1
Adprhl2	0.0573493	-0.269673	0.333	0.609	1
Sbf1	0.0561505	-0.270014	0.364	0.609	1
Ndufa5	0.008929	-0.270067	0.97	1	1
Rpl18a	0.00599606	-0.270086	1	1	1
Nedd4l	0.0248263	-0.270121	0.485	0.739	1
Adh1	0.102649	-0.270459	0.97	1	1
Cldn4	0.0935439	-0.27073	0.242	0.435	1
Ccdc50	0.0746645	-0.270869	0.636	0.87	1
Zfp219	0.145458	-0.270972	0.303	0.478	1
Gpr108	0.0138162	-0.271045	0.333	0.652	1
Shisa5	0.196188	-0.271046	0.697	0.826	1
Atp5d	0.00440054	-0.271084	1	1	1
Map3k1	0.116024	-0.271106	0.394	0.522	1
Tmem213	0.0972938	-0.271439	0.848	0.957	1
Wdr5	0.0129387	-0.271444	0.303	0.652	1
C4b	0.16217	-0.271646	0.576	0.739	1
2410002F23Rik	0.12538	-0.272008	0.333	0.565	1
Fkbp4	0.350917	-0.272037	0.939	0.913	1
Commd6	0.0646287	-0.27218	0.424	0.783	1
Ubd	0.00498491	-0.272224	0.091	0.391	1
Lrch4	0.250202	-0.272324	0.485	0.609	1
Appbp2	0.115737	-0.272369	0.424	0.652	1
Nsa2	0.0351517	-0.272447	0.515	0.87	1
Tes	0.0200733	-0.272643	0.273	0.565	1
Dnaja4	0.0206448	-0.272744	0.394	0.652	1
Fxyd5	0.144006	-0.273117	0.576	0.783	1
Adamts1	0.105358	-0.273325	0.515	0.826	1
Ppp1r14b	0.00692106	-0.274482	0.788	1	1
Afdn	0.0110273	-0.274645	0.424	0.783	1
Zkscan3	0.120891	-0.274805	0.333	0.565	1
Fn1	0.0392679	-0.275088	0.636	0.957	1
Pon2	0.466461	-0.275558	0.364	0.478	1
Clptm1	0.0643483	-0.275754	0.879	0.913	1
Polr1d	0.11071	-0.275836	0.727	0.957	1
Polr2j	0.133671	-0.276438	0.636	0.826	1
Bag2	0.0231158	-0.276992	0.182	0.478	1
Srsf3	0.12534	-0.277285	0.879	0.957	1
Romo1	0.057615	-0.277355	0.97	1	1
Nme1	0.0575979	-0.277406	0.939	0.957	1
Polr2f	0.0477992	-0.277451	0.727	0.957	1
Zdhhc18	0.00959179	-0.277489	0.152	0.478	1
Taf10	0.135509	-0.277562	0.788	0.957	1
Bok	0.0314645	-0.277634	0.303	0.609	1
Rpn1	0.0989869	-0.277888	0.879	0.913	1
Faap20	0.0212519	-0.277934	0.576	0.826	1
P4ha2	0.0109294	-0.278941	0.394	0.696	1
Mdk	0.0299146	-0.279273	0.697	1	1
Trim47	0.0974836	-0.279545	0.545	0.652	1
Smlr1	0.00997115	-0.279575	0.303	0.652	1
Cpsf6	0.0230031	-0.280228	0.424	0.696	1
Triap1	0.120773	-0.280818	0.303	0.478	1
Tbc1d20	0.399428	-0.28108	0.515	0.565	1
Rpp25l	0.0742616	-0.281346	0.424	0.652	1
Wdr81	0.0461318	-0.281362	0.303	0.522	1
Sytl2	0.0385812	-0.281587	0.212	0.478	1
Ost4	0.035851	-0.281609	0.939	0.957	1
Alas1	0.23657	-0.282337	0.848	0.913	1
Zfp598	0.222339	-0.282389	0.424	0.565	1
Mob4	0.0362841	-0.282464	0.455	0.696	1
Serpina3n	0.00481958	-0.282707	0.03	0.304	1
Cpsf2	0.0444355	-0.283285	0.364	0.652	1
Fitm1	0.0822307	-0.283362	0.394	0.565	1
Sgms2	0.0909536	-0.283565	0.758	0.826	1
Hnrnpab	0.0859682	-0.283767	0.818	0.957	1
Clk3	0.0110877	-0.283811	0.515	0.826	1
Msantd4	0.167031	-0.28389	0.364	0.478	1
Fam160b1	0.0420113	-0.284558	0.242	0.478	1
Tgif1	0.000479401	-0.284585	0.03	0.391	1
Tma7	0.0266656	-0.284807	0.818	1	1
Cfi	0.0316861	-0.285296	0.061	0.261	1
Cdk2ap1	0.0187836	-0.285323	0.212	0.478	1
Sgk1	0.0714843	-0.28536	0.788	0.913	1
Nradd	0.00211664	-0.285363	0.03	0.348	1
Pm20d1	0.0290449	-0.286111	0.182	0.435	1
BC035947	0.014277	-0.286496	0.212	0.478	1
Stat3	0.00590234	-0.286586	0.667	0.957	1
B3gat3	0.0643446	-0.286647	0.667	0.826	1
Larp4b	0.0103086	-0.286668	0.515	0.87	1
Atp6v0d1	0.0717955	-0.287002	0.818	0.957	1
Bsg	0.0164735	-0.287428	0.97	1	1
Cdh16	0.0172377	-0.287639	1	1	1
Clybl	0.405155	-0.287649	0.667	0.652	1
Chchd4	0.173538	-0.28801	0.515	0.609	1
Ddx41	0.0196996	-0.288241	0.212	0.565	1
Mydgf	0.131702	-0.288243	0.636	0.739	1
Cyth1	0.0463782	-0.288275	0.242	0.522	1
Slc22a1	0.0733909	-0.28863	0.97	0.957	1
BC049987	0.00118909	-0.288734	0.091	0.478	1
Idua	0.00988833	-0.289478	0.03	0.261	1
Haghl	0.0151326	-0.290065	0.212	0.565	1
Ppp4c	0.0584056	-0.290157	0.364	0.522	1
Ccdc97	0.0221771	-0.290409	0.182	0.435	1
Pfdn5	0.0157393	-0.290624	1	1	1
Snrpe	0.0111279	-0.290677	0.697	1	1
Prdx4	0.0237372	-0.29101	0.455	0.783	1
Krr1	0.00929945	-0.291058	0.182	0.522	1
Maged1	0.229521	-0.291204	0.818	0.87	1
Mme	0.459996	-0.291293	0.576	0.652	1
Naxd	0.0738307	-0.291437	0.667	0.87	1
Slc52a2	0.0317614	-0.291741	0.303	0.565	1
Fxr2	0.112894	-0.291745	0.576	0.739	1
Cfd	0.00576691	-0.291766	0	0.217	1
Pfdn1	0.150518	-0.291909	0.758	0.87	1
Creld1	0.0223467	-0.291964	0.303	0.652	1
Ndufaf2	0.0429764	-0.292281	0.424	0.739	1
Bnip3	0.0692044	-0.292527	0.788	1	1
Srp72	0.142754	-0.293045	0.485	0.652	1
Chchd1	0.0126305	-0.293203	0.636	0.826	1
Prom1	0.0218202	-0.293361	0.545	0.826	1
Wrn	0.0809774	-0.293643	0.091	0.261	1
Ndufa7	0.0747238	-0.293995	0.939	0.957	1
Gpat4	0.0156612	-0.294305	0.455	0.783	1
Ccna2	0.00224786	-0.294692	0	0.261	1
Ddx52	0.1788	-0.294833	0.333	0.522	1
G3bp1	0.191142	-0.294899	0.667	0.913	1
Eif1a	0.337957	-0.295379	0.606	0.652	1
Psmb6	0.0831556	-0.295489	0.848	1	1
Stk19	0.23603	-0.295601	0.485	0.609	1
Ifitm1	0.125428	-0.295725	0.303	0.478	1
Cpped1	0.0922632	-0.295741	0.394	0.565	1
Scamp1	0.133144	-0.296765	0.515	0.696	1
Jagn1	0.257183	-0.296817	0.364	0.565	1
Rnaset2a	0.028412	-0.29708	0.515	0.87	1
Bag1	0.0234286	-0.297153	0.818	1	1
Ppp4r2	0.0137408	-0.297216	0.485	0.826	1
9530068E07Rik	0.0322428	-0.297724	0.848	0.957	1
Ncbp1	0.226378	-0.298027	0.333	0.478	1
Arfrp1	0.168937	-0.298122	0.364	0.522	1
Rps4x	0.0206141	-0.298255	1	1	1
Cpeb1	0.005752	-0.298902	0.091	0.391	1
Dctpp1	0.0548151	-0.298994	0.333	0.565	1
S100a16	0.0376976	-0.299417	0.667	0.913	1
Tsr1	0.0367339	-0.299578	0.212	0.478	1
Slc13a3	0.0598412	-0.29981	0.97	1	1
Ncaph2	0.00257109	-0.299829	0.515	0.913	1
Birc5	0.000115862	-0.300366	0	0.391	1
Eef1akmt1	0.0224046	-0.300871	0.242	0.522	1
Dync1li2	0.0751299	-0.301316	0.485	0.652	1
Rpl7	0.0215433	-0.301497	1	1	1
Noct	0.0146802	-0.301808	0.182	0.522	1
Ntpcr	0.00690777	-0.301886	0.212	0.565	1
Acads	0.0862474	-0.302684	0.939	0.957	1
Tbcd	0.22775	-0.302971	0.394	0.522	1
Tmem205	0.0239432	-0.302987	0.848	0.957	1
Pkig	0.0272927	-0.302995	0.515	0.783	1
Ubl4a	0.108408	-0.303095	0.485	0.739	1
Sdf2l1	0.010266	-0.303279	0.242	0.565	1
Cox5b	0.000342644	-0.303327	1	1	1
Hmox1	0.125749	-0.303384	0.333	0.478	1
Susd3	0.0131287	-0.303939	0.545	0.783	1
Recql5	0.0024562	-0.304996	0.152	0.522	1
Ppp1r35	0.078862	-0.305296	0.242	0.435	1
Bap1	0.0424005	-0.306389	0.394	0.652	1
Rnf4	0.0851254	-0.306878	0.576	0.739	1
Dedd2	0.0322002	-0.30742	0.333	0.565	1
Zfp142	0.00396531	-0.307504	0.061	0.348	1
Cox5a	0.00195001	-0.307791	1	1	1
Tspan1	0.000461367	-0.307815	0.364	0.783	1
Plp2	0.0019391	-0.307949	0.03	0.348	1
Ubfd1	0.00983814	-0.308404	0.333	0.739	1
Taldo1	0.0774797	-0.30849	0.909	1	1
Pnpla7	0.00220246	-0.309029	0.091	0.435	1
Slc5a10	0.065256	-0.309298	0.727	0.826	1
Myo10	0.331037	-0.309709	0.727	0.826	1
Ndufaf4	0.133366	-0.30979	0.485	0.609	1
Slc38a6	0.0115236	-0.310417	0.061	0.304	1
Nup153	0.0306191	-0.310703	0.182	0.435	1
Snrpf	0.126267	-0.310989	0.636	0.696	1
Ccn1	0.0841178	-0.311049	0.606	0.87	1
Sec11a	0.081343	-0.311182	0.697	0.87	1
Dbi	0.0010974	-0.31132	1	1	1
Tmco1	0.113263	-0.311378	0.848	0.913	1
Mars	0.0649194	-0.311409	0.394	0.522	1
Ggt1	0.00697504	-0.311546	1	1	1
Nuak2	0.0468465	-0.311909	0.606	0.739	1
Srprb	0.0965325	-0.311929	0.333	0.522	1
Laptm5	0.36701	-0.31237	0.545	0.696	1
Trappc5	0.0130896	-0.312396	0.545	0.87	1
Wbp1l	0.039323	-0.312538	0.636	0.783	1
Cox6c	0.000111614	-0.313187	1	1	1
Hmces	0.00101878	-0.314511	0.091	0.478	1
Chrna4	0.292202	-0.314549	0.606	0.739	1
Fh1	0.0179935	-0.315196	0.879	0.957	1
Ndufb4	0.064508	-0.315307	0.97	1	1
Cacybp	0.0520707	-0.315315	0.636	0.783	1
Clpp	0.135509	-0.315687	0.788	0.957	1
Tmem186	0.0128648	-0.31654	0.212	0.565	1
Atp5l	0.0215433	-0.316591	1	1	1
Arid5a	0.00195412	-0.316667	0.061	0.391	1
Bax	0.11225	-0.316992	0.727	0.913	1
Hexa	0.228721	-0.31774	0.727	0.913	1
Muc1	0.00662397	-0.318079	0.091	0.391	1
Pkm	0.0255839	-0.318098	0.879	0.957	1
Rpl10	0.0549577	-0.318174	0.818	0.87	1
Agap3	0.15794	-0.318387	0.394	0.565	1
Mrpl24	0.0221299	-0.318887	0.758	0.913	1
Slc39a14	0.0425135	-0.318947	0.212	0.478	1
Pbdc1	0.0039087	-0.318949	0.152	0.522	1
Emilin1	0.072486	-0.319226	0.636	0.913	1
Txn2	0.00809095	-0.319236	0.909	1	1
Cstb	0.0533524	-0.319515	0.939	0.957	1
Gipc1	0.0177938	-0.31982	0.212	0.478	1
Pole4	0.00464445	-0.321109	0.333	0.739	1
Hebp1	0.0291912	-0.321318	0.364	0.696	1
Gba	0.0837099	-0.321684	0.303	0.522	1
Fcer1g	0.0165965	-0.321998	0.515	0.783	1
S100a13	0.0268995	-0.322302	0.727	0.957	1
Slc6a18	0.00449305	-0.322493	0.848	0.957	1
Ptpn13	0.236211	-0.323136	0.273	0.435	1
Stk11	0.20628	-0.323489	0.636	0.826	1
Pmepa1	0.0121546	-0.323926	0.697	0.957	1
Haao	0.0327071	-0.323978	0.667	0.826	1
Canx	0.0465634	-0.324003	0.97	0.957	1
Fdx2	0.00525037	-0.324062	0.394	0.739	1
Got1	0.00759698	-0.325023	0.667	0.957	1
Os9	0.472232	-0.325246	0.758	0.87	1
Ndufa8	0.027894	-0.32536	0.879	1	1
Trpc4ap	0.10947	-0.325448	0.606	0.783	1
Raly	0.0319397	-0.325843	0.667	0.913	1
Akr7a5	0.0421651	-0.325953	0.939	1	1
Psmd8	0.0186895	-0.326036	0.758	1	1
Ndufa10	0.033022	-0.326518	0.939	1	1
F3	0.390372	-0.326727	0.424	0.478	1
Lsm6	0.0597866	-0.327239	0.364	0.565	1
Sh3bgrl3	0.0336856	-0.327257	0.909	0.957	1
Trim28	0.0269103	-0.327892	0.606	0.826	1
Casp6	0.00571655	-0.32823	0.273	0.609	1
Col18a1	0.0344162	-0.328606	0.939	1	1
1810037I17Rik	0.0642524	-0.328783	0.848	0.913	1
Stat6	0.0971249	-0.328856	0.424	0.696	1
Abtb1	0.0376695	-0.329226	0.182	0.435	1
Polr2k	0.0760513	-0.32924	0.697	0.913	1
Maip1	0.18217	-0.329345	0.394	0.522	1
Crlf1	0.0257176	-0.329513	0.061	0.261	1
Tmc6	0.0648226	-0.329835	0.333	0.565	1
Slc15a2	0.0108298	-0.329963	0.273	0.652	1
Mtg2	0.0140614	-0.329989	0.182	0.478	1
Pigs	0.0495099	-0.330051	0.364	0.609	1
Gss	0.0773986	-0.330095	0.848	1	1
Lgals3	0.072585	-0.331051	0.788	0.87	1
Atp6v0e	0.0224628	-0.33167	0.848	1	1
Rpl29	0.008929	-0.331719	1	1	1
Rnpep	0.0841936	-0.33181	0.485	0.783	1
Sfpq	0.121841	-0.33338	0.667	0.826	1
Tmem252	0.0553746	-0.3334	0.909	0.913	1
Elf3	0.00829382	-0.333461	0.152	0.522	1
1110008P14Rik	0.0177358	-0.333522	0.636	0.87	1
Stip1	0.00649833	-0.33379	0.606	0.87	1
Cnot3	0.185908	-0.333917	0.152	0.304	1
Rps15a	0.00417564	-0.334118	1	1	1
1810058I24Rik	0.0829659	-0.334474	0.818	0.957	1
Scd2	0.145829	-0.335018	0.697	0.957	1
Slc5a3	0.0312772	-0.335681	0.364	0.652	1
mt-Nd4l	0.0285663	-0.336372	0.394	0.609	1
Dpf2	0.0221859	-0.336475	0.273	0.565	1
Zhx3	0.111146	-0.338373	0.394	0.565	1
Gtf2b	0.0105109	-0.339032	0.303	0.652	1
Cdkn1a	0.0016601	-0.339813	0.061	0.391	1
Sfn	0.00573337	-0.340813	0.152	0.522	1
Aplnr	0.00963247	-0.341495	0.121	0.391	1
Hmbs	0.0178741	-0.341782	0.394	0.696	1
Ndufb2	0.00732793	-0.342338	0.939	0.957	1
Tubb2a	0.00354456	-0.343009	0.606	1	1
Ppia	0.00195001	-0.343289	1	1	1
Rps16	0.00123367	-0.34359	1	1	1
Hivep1	0.00326593	-0.344639	0.182	0.565	1
Mrps10	0.0351155	-0.344767	0.273	0.522	1
Acp5	0.0310507	-0.344951	0.485	0.783	1
2200002D01Rik	0.0756242	-0.346518	0.394	0.609	1
Cuedc2	0.0612652	-0.346528	0.606	0.783	1
Jun	0.017874	-0.346579	0.727	0.87	1
Tacstd2	0.33279	-0.346597	0.424	0.522	1
Tax1bp3	0.0274806	-0.346882	0.758	0.913	1
Rbm14	0.00926334	-0.34752	0.333	0.696	1
Pwwp2b	0.00535607	-0.347583	0.091	0.391	1
Psme2	0.00802567	-0.34761	0.364	0.739	1
Trir	0.0318597	-0.348207	0.788	0.87	1
Sult1a1	0.0339883	-0.348704	0.182	0.435	1
Cmtm6	0.00577502	-0.348785	0.788	0.957	1
Tmem251	0.00508369	-0.349416	0.182	0.522	1
Nme2	0.000321441	-0.34981	1	1	1
Uqcrh	0.00697504	-0.351286	1	1	1
Uap1l1	0.129401	-0.352046	0.818	1	1
Naxe	0.112894	-0.352475	0.515	0.826	1
Trpv4	0.0570743	-0.35255	0.576	0.783	1
D8Ertd738e	0.0256091	-0.352646	0.939	0.913	1
Sema3c	0.0137073	-0.35268	0.273	0.609	1
Ace	0.142689	-0.353243	0.485	0.609	1
Gtf2h5	0.032342	-0.353314	0.667	0.87	1
Iars	0.0334883	-0.353615	0.273	0.522	1
Hspa9	0.00356211	-0.35392	0.97	1	1
Selenom	0.00486971	-0.353942	0.667	0.913	1
Fbl	0.027851	-0.354031	0.515	0.739	1
Slc12a3	0.463673	-0.354466	1	0.913	1
Bola3	0.0233788	-0.35474	0.848	0.913	1
Gstm5	0.0300416	-0.355003	0.758	0.957	1
Polr1c	0.010787	-0.355679	0.485	0.826	1
Cpn1	0.241375	-0.356032	0.697	0.913	1
Pfkp	0.0144288	-0.356071	0.455	0.739	1
Emp1	0.0421108	-0.358469	0.394	0.696	1
Grpel1	0.0397583	-0.358615	0.697	0.957	1
Nat8	0.0493483	-0.358818	0.879	1	1
Pmpca	0.0803105	-0.359357	0.636	0.87	1
Rpl4	0.0206141	-0.359444	1	1	1
Txnl4a	0.0191651	-0.359705	0.455	0.739	1
Lsm7	0.00934193	-0.35973	0.545	0.826	1
B4galt3	0.0215004	-0.359809	0.333	0.652	1
Btd	0.0776839	-0.360476	0.485	0.609	1
Sf1	0.0855888	-0.361463	0.606	0.783	1
Slc3a1	0.067806	-0.361663	0.848	0.87	1
Ube2j1	0.133039	-0.362106	0.455	0.609	1
Cpxm1	0.117724	-0.362522	0.303	0.435	1
Morn2	0.0443921	-0.363146	0.515	0.739	1
Abcf1	0.0203063	-0.363515	0.606	0.913	1
Fuom	0.0278845	-0.363913	0.636	0.913	1
Syvn1	0.0399554	-0.364468	0.515	0.696	1
Qars	0.00528838	-0.364907	0.606	0.87	1
Cox6b1	0.000767619	-0.365338	1	1	1
Ahsa2	0.00356166	-0.365479	0.333	0.652	1
Fkbp5	0.0178928	-0.366194	0.394	0.652	1
Cldn7	0.00571511	-0.366408	0.333	0.696	1
Rdh16f2	0.0016483	-0.366787	0.242	0.609	1
Loxl1	0.0133539	-0.367868	0.727	0.913	1
Pet100	0.0316701	-0.368474	0.697	0.826	1
Mt1	0.00138543	-0.369855	1	1	1
Col16a1	0.00790071	-0.370005	0.121	0.391	1
1110038B12Rik	0.0454592	-0.37029	0.364	0.609	1
Gm49980	0.0188579	-0.370432	0.939	1	1
Ifi27l2a	0.0453086	-0.371469	0.485	0.783	1
Cdk4	0.0238566	-0.371485	0.697	0.913	1
Arhgef5	0.00490955	-0.371736	0.333	0.739	1
Ajuba	0.00402546	-0.372555	0.212	0.565	1
Snrpd2	0.0569112	-0.373611	0.758	0.913	1
Rpl18	0.000264968	-0.373612	1	1	1
Tbcb	0.0337437	-0.374356	0.697	0.957	1
Ccpg1	0.0169246	-0.376592	0.758	0.913	1
Usp48	0.000514316	-0.37989	0.212	0.696	1
Acly	0.0289745	-0.380141	0.818	0.957	1
Rce1	0.189363	-0.381283	0.424	0.522	1
Ap1m2	0.00255747	-0.382434	0.091	0.435	1
Mrps18c	0.0372245	-0.382468	0.576	0.826	1
Lum	0.0236572	-0.382979	0.121	0.348	1
Atp5md	0.000679987	-0.383009	1	1	1
Ndufs6	0.0124833	-0.383105	0.97	1	1
Vcam1	0.00835108	-0.383394	0.485	0.783	1
Snapc5	0.00581892	-0.384058	0.485	0.783	1
1700037C18Rik	0.000942371	-0.384179	0.091	0.478	1
Ndufb9	0.0303781	-0.384718	0.939	1	1
Slc35b1	0.0272927	-0.386003	0.485	0.826	1
Fmc1	0.023121	-0.386041	0.758	0.913	1
Grn	0.0150322	-0.386959	0.939	1	1
Mrpl42	0.00878939	-0.38719	0.788	0.913	1
Ugt2b37	0.0305011	-0.388004	0.455	0.696	1
Tspan33	0.0754017	-0.388195	0.515	0.696	1
Fars2	0.112344	-0.388409	0.485	0.652	1
Pdrg1	0.00311612	-0.391284	0.515	0.87	1
Cxcl14	0.0152984	-0.392498	0.364	0.826	1
Uxt	0.0116689	-0.393605	0.333	0.609	1
Eif3b	0.0479769	-0.393698	0.727	0.826	1
Fosl2	0.0324422	-0.393851	0.242	0.435	1
Eif3l	0.0095606	-0.394434	0.909	0.87	1
Rpl13	1.18603e-05	-0.395218	1	1	0.382909
Klf6	0.0553509	-0.395903	0.515	0.696	1
Rbmxl1	0.00778898	-0.395924	0.121	0.435	1
Mrpl52	0.0023014	-0.396786	0.879	1	1
Unc119	0.0054169	-0.397141	0.061	0.348	1
Adgrg1	0.0188579	-0.397583	0.939	1	1
Adamtsl2	0.0168327	-0.397697	0.424	0.739	1
Nop10	0.0143233	-0.400273	0.848	1	1
Rpl11	0.000469728	-0.400797	1	1	1
Wfdc17	0.0125383	-0.400825	0.182	0.478	1
Bgn	0.0279208	-0.401243	1	1	1
Pdia3	0.015027	-0.403678	0.909	1	1
Rps21	0.000156465	-0.403843	1	1	1
Ndufa13	0.00396122	-0.403926	0.97	1	1
Lamc2	0.00262781	-0.405029	0.152	0.522	1
Kcnk1	0.0319365	-0.406125	0.364	0.609	1
Mvb12a	0.0165464	-0.406623	0.545	0.87	1
C1qtnf4	0.00241467	-0.408001	0.121	0.478	1
Serpinf2	0.0117353	-0.409227	0.758	0.957	1
Cryzl2	0.00566952	-0.409275	0.818	1	1
Ivns1abp	0.0474917	-0.409288	1	1	1
Tspan8	0.0330304	-0.41002	0.667	0.783	1
Zfp622	0.00290191	-0.411457	0.303	0.696	1
Susd2	0.0172313	-0.41198	0.545	0.913	1
AI413582	0.00975958	-0.411989	0.333	0.696	1
Rps18	0.0027101	-0.412074	0.879	0.957	1
Tmem119	0.00193869	-0.412781	0.182	0.565	1
Paqr5	0.0151241	-0.415074	0.576	0.783	1
Ephx2	0.00486896	-0.415171	0.879	0.957	1
Hnrnpc	0.011386	-0.415206	0.667	0.913	1
Dcn	0.00947068	-0.415578	0.515	0.739	1
Ier3	0.0300416	-0.416203	0.758	0.957	1
Lgals1	0.0210522	-0.416363	0.909	0.957	1
Rpl30	0.00599606	-0.417943	0.97	1	1
Ctsz	0.00103441	-0.418538	0.939	1	1
Cycs	0.00937395	-0.418639	0.97	1	1
Eefsec	0.0309963	-0.419047	0.273	0.478	1
S100g	0.0421686	-0.420063	1	1	1
Chpf	0.0237466	-0.420333	0.364	0.652	1
mt-Co3	0.102649	-0.42177	1	1	1
Deaf1	0.0809982	-0.421776	0.364	0.522	1
Krt18	0.00358958	-0.422691	0.152	0.565	1
Gm43305	0.0289884	-0.422755	0.273	0.522	1
Rpl36	0.000531926	-0.423121	1	1	1
Znhit1	0.0105863	-0.424777	0.667	0.826	1
Acot1	0.00629434	-0.425123	0.515	0.739	1
Cox7a2	0.000178771	-0.425763	0.97	1	1
Tmem82	0.00168153	-0.425806	0.212	0.609	1
Lrwd1	0.0116949	-0.425951	0.121	0.391	1
C1qb	0.000483807	-0.42624	0.667	0.957	1
Micos13	0.00130652	-0.426973	0.909	1	1
Ltbp2	0.00012115	-0.427273	0.061	0.522	1
Entr1	0.0172313	-0.427819	0.606	0.826	1
Fxyd2	8.9868e-08	-0.428672	1	1	0.00290139
Esam	0.0389119	-0.429515	0.364	0.565	1
Rhob	0.0258166	-0.430228	0.667	0.913	1
Fbln1	0.0035292	-0.432118	0.273	0.652	1
Cuta	0.00852555	-0.432597	0.788	0.87	1
Zmynd10	0.00804329	-0.432739	0.515	0.87	1
Car4	0.0114971	-0.43574	0.697	0.913	1
Edf1	0.00159901	-0.43671	0.97	0.957	1
Eif1	0.00599606	-0.437928	0.97	1	1
Ndufb10	0.000767619	-0.437973	1	1	1
Polb	0.00140122	-0.439684	0.303	0.739	1
Rps27l	0.00130727	-0.441863	0.939	1	1
Dlgap4	0.0284168	-0.442874	0.424	0.652	1
Tsc22d3	0.0358881	-0.443969	0.697	0.826	1
Col1a1	0.036646	-0.444148	0.727	0.913	1
Rps12	0.000264968	-0.44553	1	1	1
mt-Nd5	0.00807362	-0.446151	0.848	1	1
Atp5mpl	0.00541407	-0.447265	1	1	1
Rack1	0.00103461	-0.447314	0.97	1	1
Sypl2	0.00298667	-0.449436	0.364	0.739	1
Hsp90b1	0.0066329	-0.450316	0.939	1	1
Gng5	0.00112988	-0.450828	0.97	0.957	1
Timp1	0.000267184	-0.451431	0.121	0.609	1
Aacs	0.00496821	-0.454119	0.424	0.739	1
1110065P20Rik	0.00507727	-0.454464	0.485	0.696	1
Rpl36al	0.000146282	-0.455043	0.939	1	1
Havcr1	0.000188255	-0.455455	0.061	0.522	1
Ly6a	0.00663383	-0.456254	1	1	1
Aprt	0.00100105	-0.456532	0.758	0.913	1
Chordc1	0.000555514	-0.459402	0.424	0.826	1
Hexb	0.000563363	-0.459592	0.879	0.957	1
Psmd4	0.00151617	-0.46057	0.667	0.957	1
Xbp1	0.0229913	-0.460637	0.697	0.957	1
Cox4i1	3.96318e-06	-0.46219	1	1	0.127951
Serping1	0.0114971	-0.462391	0.697	0.913	1
Mrps16	0.00607675	-0.462504	0.788	0.957	1
Erp29	0.277197	-0.463687	0.758	0.87	1
Anxa2	0.012896	-0.464983	0.818	0.87	1
Gnb2	0.00159901	-0.466588	0.97	0.957	1
H2afj	0.0133752	-0.466782	0.909	0.957	1
Jund	0.00266472	-0.466969	0.788	0.913	1
Psap	2.06926e-06	-0.467426	1	1	0.0668059
Rplp1	1.25679e-06	-0.468115	1	1	0.0405755
Atp5k	7.90959e-05	-0.469853	1	1	1
C1qc	0.00450557	-0.470589	0.455	0.87	1
Cenpx	0.00607233	-0.475309	0.576	0.826	1
Rpl28	1.01736e-05	-0.479045	1	1	0.328456
Ergic3	0.00890565	-0.479202	0.848	1	1
Rps26	0.000722418	-0.481905	0.939	1	1
Hmgcs2	0.00793998	-0.483082	0.455	0.739	1
Cox7c	0.000167268	-0.483427	0.97	1	1
Ccdc124	0.0099294	-0.483719	0.636	0.826	1
Rcan1	0.00836853	-0.48656	0.758	0.957	1
Ndufa1	0.000601732	-0.486692	1	1	1
Mrps36	0.00365972	-0.487567	0.758	0.913	1
Slc25a25	0.00364607	-0.490028	0.333	0.696	1
Tmem176b	2.16744e-05	-0.490149	1	1	0.699759
Plk3	0.00055066	-0.49053	0.182	0.565	1
Atox1	0.00023264	-0.490585	1	1	1
Cct3	0.000419505	-0.491678	0.788	0.957	1
Nhp2	0.0164567	-0.493207	0.606	0.826	1
Rpl34	0.000248311	-0.493418	1	1	1
Icam1	0.00119986	-0.494386	0.364	0.783	1
Per1	0.000953853	-0.494587	0.303	0.696	1
Supt4a	0.000672218	-0.49825	0.424	0.826	1
Rpsa	2.24646e-06	-0.498534	1	1	0.072527
Tyrobp	0.0451818	-0.504679	0.545	0.783	1
Col6a2	0.000341972	-0.505883	0.333	0.826	1
Cd9	0.00950412	-0.50766	0.667	0.87	1
Nudt19	0.000918704	-0.508835	0.939	1	1
Pxn	0.0236679	-0.510195	0.697	0.87	1
Rps27a	3.89421e-05	-0.511231	1	1	1
Ubl7	0.000164118	-0.513085	0.303	0.739	1
Gpx4	3.36894e-05	-0.515321	0.97	1	1
Bag3	0.000353645	-0.515493	0.364	0.783	1
Ahsa1	0.00131922	-0.51813	0.242	0.652	1
Uqcr11	3.89421e-05	-0.518193	1	1	1
Rps8	5.18671e-05	-0.520034	1	1	1
Nenf	0.0123035	-0.520194	0.818	0.87	1
C1qa	0.000605188	-0.521552	0.606	0.87	1
Bhlhe40	0.00348854	-0.522634	0.455	0.826	1
Krt7	0.00870746	-0.523071	0.636	0.87	1
Serpina1d	0.00340798	-0.523071	0.03	0.304	1
Ikbkb	0.00378547	-0.524396	0.667	0.87	1
Metap1d	0.0248835	-0.524501	0.394	0.652	1
Gadd45g	0.00254063	-0.524735	0.424	0.739	1
Sec61g	0.000146321	-0.531591	1	1	1
Atp5j2	6.41269e-05	-0.531872	1	1	1
Sec61b	0.000178315	-0.534504	0.879	1	1
Uqcc2	0.00246876	-0.537468	0.788	0.957	1
Med9	0.000888434	-0.538071	0.273	0.652	1
Pgls	0.000896737	-0.53892	0.788	0.913	1
Cops9	0.000767619	-0.543471	0.97	1	1
Herpud1	0.00319782	-0.549272	0.909	1	1
Atp6v0a1	0.00981537	-0.549631	0.424	0.739	1
Micos10	0.000156465	-0.552333	0.97	1	1
Dpm3	0.0181261	-0.554334	0.667	0.913	1
Rps10	1.60674e-05	-0.557154	1	1	0.518735
Ndufa2	4.18514e-05	-0.557954	1	1	1
Med28	0.000229442	-0.561	0.848	0.913	1
Atp6v0b	0.000156465	-0.562116	1	0.957	1
Calb1	0.0802351	-0.562442	0.909	0.913	1
Ndufc1	8.06643e-06	-0.563952	0.97	1	0.260425
Eva1b	0.00524654	-0.565012	0.636	0.87	1
Defb29	0.000848113	-0.566492	0.576	0.913	1
Pck1	0.00130727	-0.567689	0.939	1	1
Col1a2	0.003745	-0.569337	0.848	1	1
Chd9	0.0235601	-0.569494	0.485	0.696	1
Ube2s	0.00895378	-0.569576	0.788	0.87	1
Arpp19	0.00256556	-0.576586	0.879	0.957	1
Cox20	0.0311996	-0.580672	0.758	0.913	1
Uqcr10	2.86984e-06	-0.5816	1	1	0.0926527
Ndufa3	9.08497e-05	-0.582356	1	1	1
Rpl35a	9.41876e-06	-0.586432	0.97	1	0.304085
Rpl9	0.00091703	-0.590304	0.879	1	1
Rpl35	0.000223211	-0.595108	0.848	0.957	1
Ndufa4	3.21506e-08	-0.596022	1	1	0.00103798
Ndufv3	3.36894e-05	-0.596237	0.97	1	1
Cdk11b	2.59883e-05	-0.603262	0.515	0.957	0.839033
Anapc13	0.000739336	-0.603784	0.848	0.957	1
C3	0.000905668	-0.604652	0.636	0.957	1
Spp1	1.48989e-05	-0.605038	1	1	0.481013
Aqp2	0.00162874	-0.611557	0.606	1	1
Col15a1	0.0103086	-0.623655	0.545	0.826	1
Nupr1	0.00487626	-0.624955	0.879	1	1
H2-Ab1	0.000565827	-0.625407	0.97	1	1
Ndufb8	1.90475e-06	-0.628581	0.939	1	0.0614948
Rpl22	2.33132e-05	-0.629974	0.909	1	0.752666
Guca2b	2.7978e-05	-0.632471	0.909	0.957	0.903269
Dmgdh	9.9153e-05	-0.635154	0.273	0.696	1
Serf2	1.09861e-05	-0.638597	1	1	0.354686
Krt8	0.00561225	-0.640045	0.697	0.826	1
Cyp4a10	0.000316243	-0.645815	0.545	0.826	1
Fkbp2	8.19745e-05	-0.652487	0.727	1	1
Hspe1	2.16744e-05	-0.658513	0.97	1	0.699759
Lcn2	0.0051644	-0.661071	0.242	0.565	1
Sec23b	3.91392e-05	-0.661595	0.667	1	1
Rpl36a	0.000930698	-0.662959	0.788	0.957	1
Rpl38	5.65515e-08	-0.664897	1	1	0.00182576
Atpif1	3.17183e-07	-0.665582	1	1	0.0102403
Mrps21	0.000318791	-0.668696	0.879	0.913	1
Ftl1	5.84231e-07	-0.668953	1	1	0.0188619
Creld2	9.90944e-06	-0.676244	0.364	0.913	0.319926
Ddit3	7.79664e-05	-0.67859	0.212	0.652	1
Pdia6	7.88734e-05	-0.682271	0.879	1	1
Gapdh	1.41854e-07	-0.683583	1	1	0.00457977
Mep1a	4.49662e-05	-0.686061	0.97	1	1
Rdh16	5.00736e-05	-0.686367	0.455	0.87	1
Calr	1.28006e-05	-0.690642	1	1	0.413268
Eno1	0.000229717	-0.693239	0.545	0.87	1
Gm10076	5.57162e-06	-0.695514	0.303	0.826	0.17988
Rplp2	9.41876e-06	-0.696843	0.97	1	0.304085
Bola2	0.000268002	-0.699047	0.667	1	1
H2-Aa	8.46858e-05	-0.707959	0.909	1	1
mt-Co1	0.00541407	-0.708667	1	1	1
H2-Eb1	2.51257e-05	-0.72014	0.939	1	0.811184
Rpl21	3.46383e-07	-0.733331	1	1	0.011183
Uqcrq	7.56006e-07	-0.742143	1	1	0.0244077
Serpina1f	4.45545e-07	-0.746655	0	0.609	0.0143844
Cebpd	0.000394655	-0.746979	0.212	0.609	1
Atp5e	4.68987e-08	-0.749076	1	1	0.00151412
Fau	9.85113e-08	-0.765733	1	1	0.00318044
Ndufb11	2.90232e-07	-0.76849	0.939	1	0.00937014
Cryab	2.27198e-05	-0.782817	0.758	1	0.733507
Dnajb1	6.45631e-05	-0.784007	0.667	1	1
Rps20	3.88516e-08	-0.796091	1	1	0.00125432
S100a6	9.03472e-05	-0.800793	0.848	1	1
Apoe	1.18603e-05	-0.805781	1	1	0.382909
Acsm1	4.34463e-06	-0.808856	0.667	0.957	0.140267
Dnaja1	3.78169e-07	-0.817365	0.97	1	0.0122092
Col3a1	1.79716e-05	-0.821505	0.606	0.957	0.580213
Lamtor4	1.00931e-06	-0.822465	0.727	1	0.0325857
S100a10	3.01235e-06	-0.827337	0.758	1	0.0972538
Tmsb10	1.09709e-05	-0.828476	0.939	0.957	0.354195
Ighm	0.00247441	-0.839406	0.242	0.565	1
Rps24	1.2276e-08	-0.850436	1	1	0.000396331
Mgp	7.3773e-05	-0.869066	1	1	1
Hsp90aa1	4.50194e-07	-0.87687	0.939	1	0.0145345
Cst3	1.41854e-07	-0.880713	1	1	0.00457977
Clu	3.36894e-05	-0.892518	0.97	1	1
Wfdc2	0.000191014	-0.897439	0.97	1	1
Hsp90ab1	1.11327e-08	-0.901996	1	1	0.000359418
Cyp4a14	1.2079e-05	-0.902476	0.212	0.739	0.389972
Serpinh1	2.51017e-05	-0.90279	0.909	1	0.810408
Rpl37	3.79822e-10	-0.940662	1	1	1.22625e-05
Cd74	2.9235e-08	-0.948877	1	1	0.000943851
Cyp2a4	0.000206211	-0.979185	0.697	0.957	1
Hspa8	3.79822e-10	-1.02921	1	1	1.22625e-05
Rps2	7.46913e-08	-1.05858	0.939	1	0.00241141
Igkc	5.60889e-06	-1.15215	0.091	0.696	0.181083
Scd1	1.50053e-05	-1.17109	0.152	0.739	0.484445
Dynll1	4.53496e-09	-1.18706	0.879	1	0.000146411
Manf	7.73653e-09	-1.20022	0.636	1	0.000249774
Rpl41	2.75335e-09	-1.21782	1	1	8.88918e-05
Hspb1	1.57607e-08	-1.22606	0.273	0.957	0.000508833
Napsa	2.4688e-05	-1.31377	0.818	0.957	0.797052
Hspa5	3.7309e-09	-1.34368	0.97	1	0.000120452
Hsph1	1.74192e-09	-1.40109	0.545	1	5.6238e-05
Hspa1a	1.39363e-10	-1.48533	0.364	1	4.49933e-06
Ttr	4.24399e-07	-1.94731	0.848	0.957	0.0137017
Hspa1b	3.63439e-11	-2.20266	0.212	1	1.17336e-06

## Sheet: SC1 Treated vs WT
Gene	p_val	avg_log2FC	pct.1	pct.2	p_val_adj
Spp1	5.30742e-16	1.60527	1	1	1.7135e-11
Mgp	8.05733e-12	1.50207	1	0.982	2.60131e-07
Nphs2	1.24269e-07	1.42693	0.939	0.91	0.00401201
Lyz2	7.09002e-11	1.36572	0.879	0.369	2.28901e-06
Cyp24a1	3.16367e-11	1.35302	0.879	0.532	1.02139e-06
Vim	5.39128e-13	1.27579	0.97	0.694	1.74058e-08
Sema3g	1.24964e-08	1.21544	0.909	0.892	0.000403447
Ftl1-ps1	3.78677e-14	1.20784	1	0.73	1.22256e-09
Gm42418	2.12123e-11	1.20172	0.97	0.964	6.84841e-07
Gatm	1.6219e-10	1.17907	0.97	0.946	5.23631e-06
Slc13a1	3.10043e-11	1.16762	0.939	0.919	1.00097e-06
Maf	1.6427e-12	1.07539	0.97	0.838	5.30345e-08
Sparc	7.18548e-11	1.06858	1	0.964	2.31983e-06
Gsta2	1.26925e-10	1.02735	0.97	0.721	4.09776e-06
Ren1	0.0395012	1.0016	0.606	0.757	1
Nupr1	1.84865e-05	0.993105	0.879	0.748	0.596837
Myh9	2.60733e-11	0.984831	1	0.775	8.41776e-07
Malat1	6.66224e-11	0.970258	0.97	0.622	2.1509e-06
B2m	5.87396e-12	0.954867	1	0.982	1.89641e-07
Bgn	6.85232e-09	0.950675	1	0.937	0.000221227
Isoc2a	2.93211e-12	0.943487	0.97	0.622	9.46632e-08
Ccnd1	1.16394e-09	0.943047	0.939	0.928	3.75778e-05
Rgs5	0.0326304	0.932935	0.818	0.604	1
Slc6a6	5.47951e-12	0.899582	0.97	0.811	1.76906e-07
Col4a3	7.11877e-07	0.894748	0.848	0.676	0.0229829
Selenop	1.62607e-12	0.894436	1	1	5.24977e-08
Dock8	4.6849e-07	0.892279	0.788	0.514	0.0151252
Npnt	1.86483e-06	0.876565	0.909	0.739	0.0602059
Mt2	1.01043e-06	0.872062	0.97	0.784	0.0326217
Srsf5	7.25265e-10	0.86944	0.939	0.865	2.34152e-05
Actb	5.29826e-14	0.865073	1	1	1.71054e-09
Podxl	1.13133e-06	0.85707	1	1	0.0365251
Apoe	1.87734e-09	0.850789	1	0.982	6.06098e-05
Plod2	5.75844e-07	0.817541	0.667	0.261	0.0185911
Fus	8.44438e-08	0.813531	0.939	0.748	0.00272627
Col1a2	8.39397e-05	0.803346	0.848	0.685	1
Cd52	2.24755e-10	0.799585	0.848	0.297	7.25622e-06
Ass1	1.92835e-08	0.795262	1	1	0.000622568
Cdkn1c	0.000954832	0.783322	0.788	0.748	1
C3	0.00022434	0.780245	0.636	0.351	1
Nox4	1.2739e-05	0.772418	0.879	0.856	0.411278
Col1a1	9.857e-09	0.747931	0.727	0.243	0.000318233
Mylk	4.48797e-07	0.731493	0.939	0.748	0.0144894
Slc51a	1.51936e-07	0.729993	0.939	0.802	0.00490524
H2-Ab1	3.99632e-05	0.72749	0.97	0.91	1
Actn4	5.0001e-09	0.718444	1	0.919	0.000161428
Slco2a1	0.000395828	0.717078	0.758	0.514	1
G6pc	5.88447e-06	0.717012	0.879	0.793	0.18998
Dag1	5.28186e-06	0.715629	0.939	0.856	0.170525
Clic5	1.57096e-05	0.702108	0.879	0.667	0.507185
Laptm4a	1.00159e-07	0.693569	0.97	0.937	0.00323363
Cxcl12	0.000106842	0.684911	0.879	0.811	1
Comt	1.94062e-07	0.678573	0.97	0.793	0.00626528
F2r	7.27237e-05	0.678033	0.848	0.622	1
Neat1	1.92835e-08	0.672058	1	0.991	0.000622568
Fn1	4.61107e-05	0.669747	0.636	0.342	1
Slc6a19	0.000113529	0.666453	0.879	0.991	1
S100a11	7.14775e-06	0.662915	0.939	0.829	0.230765
Ssr3	3.02102e-06	0.660079	0.909	0.694	0.0975335
Calm2	2.26728e-08	0.654939	1	0.928	0.00073199
Hnf1b	1.68328e-06	0.653713	0.848	0.685	0.0543446
Tpm1	4.48444e-07	0.65255	0.97	0.721	0.014478
Tmsb4x	3.34112e-06	0.6479	1	1	0.107868
Crim1	0.000121291	0.646739	0.848	0.613	1
Idh1	7.13579e-07	0.642744	1	0.973	0.0230379
Tnfaip8	1.1351e-05	0.640713	0.848	0.91	0.366466
Lzts3	2.16164e-07	0.638168	0.758	0.342	0.00697886
Anxa1	1.08499e-06	0.637011	0.758	0.342	0.035029
Tsc22d1	1.42682e-05	0.632549	1	0.991	0.46065
Igfbp2	0.000327023	0.628475	0.333	0.09	1
C77080	0.000163736	0.628301	0.788	0.459	1
Itgb1	7.45195e-07	0.622112	0.97	0.91	0.0240586
Wasl	5.30733e-06	0.617423	0.879	0.631	0.171347
Fat1	7.34296e-05	0.608792	0.636	0.333	1
Anxa5	0.000262609	0.608243	0.879	0.784	1
Nsf	0.00302054	0.60713	0.697	0.459	1
Rarres2	1.27243e-05	0.604266	0.818	0.486	0.410804
Sema4a	0.000112617	0.603075	0.818	0.523	1
Timp3	7.71562e-10	0.602284	1	1	2.49099e-05
Dab2	8.70717e-06	0.600189	0.97	0.937	0.281111
H2-Aa	0.00134604	0.600074	0.909	0.793	1
H2-Eb1	0.000356374	0.599474	0.939	0.829	1
Synpo	5.39679e-05	0.595673	0.879	0.685	1
Lamp1	3.7343e-10	0.593432	1	1	1.20562e-05
Gas6	2.32705e-06	0.589811	0.97	0.937	0.0751288
Cygb	4.19518e-07	0.589744	0.606	0.171	0.0135441
Sptan1	4.56507e-06	0.587544	0.939	0.748	0.147383
Kctd17	1.4111e-05	0.587051	0.848	0.468	0.455575
Slc25a4	2.77302e-07	0.586034	1	0.973	0.00895271
Adm	4.38258e-07	0.585654	0.515	0.126	0.0141492
Alpl	4.0416e-05	0.58413	0.97	0.919	1
Axl	0.000297835	0.578658	0.758	0.514	1
Clec2h	8.42813e-05	0.578532	0.788	0.595	1
Lgals3bp	7.78966e-06	0.577777	0.879	0.649	0.251489
H2afy	0.000238771	0.576509	0.788	0.514	1
Enpep	2.20203e-05	0.575504	0.939	0.865	0.710924
C4b	2.61841e-11	0.57528	0.576	0.072	8.45355e-07
Slc43a2	0.000149502	0.57415	0.848	0.721	1
C1qb	0.0211296	0.573411	0.667	0.495	1
Nedd4	0.000214931	0.572044	0.879	0.829	1
Hnrnpa1	9.96693e-06	0.567301	0.879	0.649	0.321782
Tgfbr2	4.68321e-05	0.566811	0.758	0.495	1
Tmod3	7.46522e-06	0.566394	0.818	0.459	0.241015
Lbh	0.000176902	0.56394	0.727	0.505	1
Slc25a30	4.03969e-05	0.562757	0.818	0.468	1
Marcks	2.02708e-05	0.559907	0.939	0.541	0.654442
Tagln2	0.000107675	0.558745	0.97	0.901	1
Lasp1	0.000645115	0.557443	0.848	0.649	1
Myl12a	1.90834e-06	0.556041	1	0.946	0.0616106
Myo1d	0.000577896	0.555871	0.727	0.495	1
Cbx6	0.000125576	0.554893	0.758	0.477	1
Eml2	3.88157e-07	0.554851	0.667	0.216	0.0125317
Msi2	0.000245676	0.554639	0.818	0.495	1
Cotl1	4.79632e-06	0.552755	0.879	0.703	0.154849
Igf2r	0.000429307	0.55259	0.697	0.441	1
Kat2b	8.24814e-05	0.551295	0.697	0.405	1
Rps27rt	0.000729712	0.549992	0.727	0.577	1
Chd3	3.43424e-06	0.549826	0.97	0.829	0.110874
Dkk2	0.000210736	0.547369	0.788	0.432	1
Eif4ebp2	1.20801e-05	0.54176	0.909	0.757	0.390006
Cap1	3.237e-06	0.541506	0.697	0.288	0.104506
Acsl4	0.000983811	0.54079	0.697	0.468	1
Glul	1.00416e-05	0.536302	0.909	0.946	0.324192
Gnai2	5.78046e-05	0.535646	0.97	0.865	1
Chpf2	0.000491757	0.534966	0.576	0.306	1
Ces1g	0.00590165	0.534844	0.818	0.676	1
Litaf	0.000509621	0.534015	0.697	0.441	1
Cald1	0.000300611	0.5334	0.818	0.676	1
Pakap.1	0.000774544	0.532697	0.727	0.514	1
Rnase4	3.6145e-06	0.532248	0.606	0.234	0.116694
Vegfa	0.000333171	0.531655	0.879	0.865	1
Cltc	5.13126e-06	0.530901	0.939	0.919	0.165663
Lgals1	0.000106721	0.530816	0.909	0.757	1
Rps29	2.40127e-08	0.52888	1	1	0.00077525
Ddr1	0.000125053	0.528583	0.909	0.748	1
H3f3b	0.000205411	0.528377	1	1	1
Hnrnpa0	1.11785e-05	0.527781	0.909	0.793	0.360897
Ptpro	0.000398964	0.527352	0.818	0.622	1
Tgm2	0.000190874	0.527166	0.879	0.838	1
Tnks2	0.000124981	0.524797	0.848	0.559	1
Plau	5.36652e-05	0.522961	0.697	0.423	1
Agtr1a	0.000189857	0.522694	0.818	0.559	1
Iqgap2	5.72403e-06	0.519606	0.848	0.486	0.1848
Tet2	3.98037e-05	0.516937	0.576	0.207	1
Zfp36l1	0.00142474	0.51666	0.879	0.766	1
Tns3	0.0310283	0.515749	0.848	0.748	1
Hnrnpl	0.00212518	0.514792	0.848	0.622	1
Cop1	1.88224e-05	0.514022	0.788	0.36	0.607681
Palld	0.000349071	0.510693	0.848	0.649	1
Lsp1	0.000144708	0.509468	0.545	0.225	1
Hprt	0.00168965	0.506217	0.697	0.541	1
Eid1	0.00915855	0.50425	0.606	0.369	1
Pabpc1	0.00505108	0.50403	0.848	0.829	1
Serpinb6a	4.93698e-05	0.503118	0.848	0.523	1
Ctsb	9.62888e-09	0.502748	1	1	0.000310868
Slc7a7	0.0123123	0.502555	0.909	0.856	1
Col3a1	0.000362855	0.501835	0.606	0.342	1
Cavin1	4.21323e-05	0.501822	0.818	0.532	1
S100a6	0.00461403	0.501555	0.848	0.766	1
Dcaf7	0.000132762	0.500433	0.727	0.396	1
Pah	1.88661e-05	0.499825	0.939	1	0.609091
Acss1	7.73571e-05	0.49972	0.97	0.955	1
Fndc3a	0.000163109	0.49835	0.697	0.369	1
Hnrnpk	0.000631803	0.498069	1	0.973	1
Fermt2	0.000359746	0.497283	0.788	0.55	1
Lrpprc	0.000114033	0.496095	0.727	0.378	1
Timp2	0.000138014	0.492392	0.97	0.838	1
Zmiz1	0.0021258	0.491841	0.788	0.586	1
Mzt1	0.0258752	0.490293	0.576	0.396	1
Gldc	0.00194287	0.490257	0.667	0.441	1
Midn	3.0072e-05	0.489761	0.788	0.486	0.970876
Ahnak	0.000431222	0.48895	0.879	0.667	1
Clic3	0.00791868	0.488692	0.727	0.667	1
Vat1	0.0100415	0.487992	0.576	0.405	1
Kirrel	2.16911e-07	0.487656	0.515	0.108	0.00700298
Junb	1.14067e-09	0.486944	0.606	0.117	3.68266e-05
Sult1c2	0.00052654	0.486137	0.818	0.586	1
Slc2a2	0.000187206	0.485717	0.879	0.757	1
Msn	0.00025733	0.485614	0.879	0.667	1
Rabggtb	3.70627e-05	0.48544	0.788	0.505	1
Decr2	2.30385e-05	0.485359	0.576	0.243	0.743798
Col4a4	0.00311325	0.485156	0.848	0.856	1
Hif1an	6.80347e-06	0.484002	0.545	0.171	0.21965
Col4a1	0.000390106	0.483111	0.97	0.91	1
Anxa3	0.0021709	0.482633	0.727	0.532	1
Srsf1	0.000354781	0.482155	0.879	0.721	1
Ywhae	0.000331342	0.481267	0.97	0.91	1
Actr2	0.000955978	0.480994	0.818	0.703	1
Plekha6	9.5248e-05	0.479281	0.879	0.649	1
Snx27	0.000258136	0.479096	0.667	0.369	1
Arhgef17	0.0168115	0.478384	0.727	0.523	1
C1s1	0.000486575	0.478112	0.697	0.387	1
Sord	5.25557e-08	0.477641	1	0.991	0.00169676
Spns2	0.000141269	0.477265	0.758	0.423	1
H1f0	0.00136901	0.476524	0.939	0.874	1
Rtn4	8.69034e-06	0.476448	0.939	0.82	0.280568
Gpbp1l1	6.64817e-05	0.475933	0.758	0.387	1
Tgfbi	0.0015441	0.474131	0.667	0.36	1
Sncg	0.26293	0.473928	0.424	0.342	1
Sirpa	0.000665694	0.473691	0.848	0.64	1
Cpe	0.00425666	0.473407	0.727	0.667	1
Umod	0.864133	0.471796	1	1	1
Rsrp1	0.000136459	0.471744	0.97	0.973	1
Pum1	0.0602754	0.471644	0.545	0.432	1
Mcl1	0.000207003	0.471007	0.939	0.811	1
Spop	0.0144924	0.470712	0.758	0.568	1
Hyou1	0.00165003	0.470472	0.545	0.288	1
Col4a2	0.00421175	0.470414	0.909	0.865	1
Slc7a9	0.000750844	0.469813	0.848	0.721	1
Ppp6r3	0.000450894	0.469489	0.909	0.631	1
Add3	0.000250154	0.468465	0.818	0.577	1
Adcy6	0.3074	0.467841	0.697	0.604	1
Srrm2	0.00176026	0.466571	0.879	0.694	1
Trpm7	4.90087e-05	0.466363	0.758	0.486	1
Crk	0.00252159	0.46482	0.848	0.658	1
Pdpn	0.000102416	0.464605	0.697	0.351	1
Lnpep	0.000847163	0.464366	0.818	0.486	1
Arpc2	0.00120323	0.46431	0.879	0.793	1
Rab1a	6.66231e-05	0.463742	0.939	0.973	1
Ndst1	0.00897165	0.461457	0.727	0.559	1
Crip1	0.126704	0.461121	0.879	0.649	1
Gltp	0.00033568	0.460976	0.576	0.279	1
Fam20b	1.76473e-05	0.460639	0.727	0.342	0.569743
Tef	0.000117387	0.460415	0.97	0.892	1
Rab5c	2.92785e-05	0.460247	0.97	0.91	0.945257
Pip5k1c	0.000160444	0.460215	0.697	0.342	1
Bcam	0.00341102	0.460074	0.97	0.964	1
Arhgef12	0.000455306	0.45955	0.909	0.739	1
Pbx1	0.00176281	0.459123	0.727	0.495	1
Atp2a2	0.00280571	0.459084	0.97	0.901	1
Fnbp1	2.27112e-05	0.458699	0.697	0.297	0.733231
Nid1	0.00540255	0.457995	0.606	0.378	1
Nup50	7.34091e-05	0.456474	0.758	0.396	1
Cd164	7.33762e-05	0.456436	0.909	0.928	1
Birc6	0.000816888	0.456079	0.727	0.495	1
Net1	0.000543209	0.45491	0.697	0.486	1
Lamb1	0.00115063	0.454883	0.879	0.721	1
Aqp6	0.00561817	0.454151	0.545	0.297	1
D630023F18Rik	7.83763e-05	0.454078	0.697	0.387	1
Lrrfip1	0.00010334	0.453236	0.788	0.432	1
Npl	0.000595577	0.452214	0.667	0.396	1
Dazap2	2.45561e-05	0.451915	0.97	0.937	0.792794
Cnnm3	0.000473845	0.451786	0.545	0.252	1
Fgfbp1	1.61122e-05	0.451638	0.576	0.225	0.520182
Rbbp4	0.00137907	0.451348	0.788	0.676	1
Kmt5a	0.00093429	0.450487	0.727	0.495	1
Manba	0.00812854	0.450209	0.727	0.514	1
Slc35e3	0.000554079	0.450001	0.636	0.369	1
Flnb	0.00165815	0.449724	0.788	0.685	1
Hspg2	0.0461441	0.44919	0.758	0.568	1
Rbm3	0.000833082	0.448594	0.848	0.721	1
App	1.13892e-08	0.448546	1	1	0.000367699
Cd63	6.96401e-07	0.44846	1	1	0.0224833
Afap1	2.96854e-05	0.447906	0.576	0.216	0.958394
Neu1	0.00149741	0.44686	1	0.964	1
Ube2b	0.000489126	0.446602	0.909	0.739	1
Plin3	0.00441751	0.445887	0.636	0.378	1
Aldh1a2	0.000374979	0.445791	0.394	0.135	1
Ywhaz	7.97418e-05	0.445019	1	0.991	1
Cp	0.000324812	0.444955	0.606	0.306	1
Fga	4.63678e-10	0.444634	0.394	0.018	1.49698e-05
Slc4a4	0.00149396	0.443784	0.879	0.937	1
Emp3	0.0564946	0.443427	0.485	0.36	1
Tmem106a	0.00214702	0.442709	0.909	0.802	1
Cadm4	0.000767618	0.441792	0.758	0.495	1
Tmem167b	6.27041e-05	0.441573	0.697	0.315	1
Ubp1	0.000567734	0.441259	0.667	0.351	1
Gprc5c	0.00345696	0.441223	0.818	0.685	1
Dock4	6.10194e-08	0.440814	0.606	0.153	0.00197001
Dnmt3a	0.0571987	0.440589	0.485	0.315	1
Egr1	4.16544e-06	0.440424	0.606	0.198	0.134481
Tfe3	0.000699945	0.440167	0.455	0.162	1
Btg1	0.005081	0.439833	0.697	0.514	1
Rab14	0.002659	0.439608	0.939	0.82	1
Tbc1d9b	1.56252e-05	0.439018	0.848	0.459	0.504459
Cx3cl1	0.0070937	0.437692	0.818	0.73	1
Cetn3	0.001108	0.437417	0.636	0.36	1
Tnfrsf12a	0.00267725	0.43732	0.636	0.342	1
Kif1c	0.000324809	0.436304	0.758	0.649	1
Tubb5	0.00184809	0.435981	0.879	0.676	1
Ppm1l	2.58986e-07	0.435117	0.576	0.153	0.00836138
Dap	0.000264826	0.435024	0.727	0.486	1
Cflar	0.00149825	0.434731	0.818	0.64	1
Cask	1.70673e-05	0.433774	0.455	0.117	0.551017
Hspa4	0.00223988	0.433252	0.818	0.676	1
Plac8	4.89187e-06	0.433212	0.606	0.207	0.157934
Dusp3	0.000769676	0.433124	0.879	0.676	1
Nes	0.00172947	0.432874	0.636	0.387	1
Rpl10-ps3	0.000935667	0.432829	0.758	0.441	1
Npr3	8.34807e-05	0.43118	0.727	0.405	1
Ncoa7	0.00355371	0.431029	0.758	0.577	1
Lhfp	0.00424964	0.430726	0.606	0.36	1
Actn1	2.0794e-05	0.430492	0.667	0.288	0.671335
Cdk16	0.0196051	0.429789	0.697	0.532	1
Sptbn1	0.00213457	0.429608	0.939	0.946	1
Spon1	0.000792533	0.429589	0.515	0.252	1
Hnrnpa3	0.000910159	0.429586	0.879	0.811	1
Becn1	0.00226895	0.429329	0.788	0.586	1
Srsf2	7.86709e-05	0.426415	0.909	0.874	1
Nae1	5.1676e-05	0.426114	0.515	0.18	1
Cd74	0.002542	0.426047	1	0.991	1
Khdrbs1	0.00128046	0.425755	0.818	0.532	1
Rps28	2.61929e-05	0.424707	0.97	0.973	0.845637
Eif5	0.000675111	0.423496	0.97	0.847	1
Sri	0.00333301	0.423467	0.848	0.784	1
Parp4	1.70011e-05	0.423193	0.667	0.243	0.54888
Mgat5	0.00598801	0.422859	0.697	0.505	1
Itgb8	0.000463982	0.422799	0.788	0.505	1
Rbpms	0.0149448	0.421698	0.788	0.703	1
Lipa	0.00065128	0.421035	0.909	0.91	1
Cast	0.0346925	0.420677	0.485	0.306	1
Bptf	0.00162222	0.419602	0.606	0.351	1
Matr3	0.00298122	0.419406	0.758	0.595	1
Txn1	0.000701053	0.419327	1	0.946	1
Leng8	0.0174009	0.419022	0.667	0.477	1
Riok3	0.00279734	0.419006	0.758	0.595	1
Gpc3	0.000724212	0.418913	0.545	0.252	1
Mllt6	0.00564005	0.417632	0.788	0.55	1
Rragc	0.00263227	0.41744	0.758	0.514	1
Gkap1	0.0010996	0.41724	0.758	0.441	1
Elovl5	0.00180114	0.417169	0.636	0.396	1
Snx5	7.07588e-05	0.417126	0.879	0.64	1
Mtmr2	0.000799388	0.417105	0.485	0.207	1
Gnpda1	0.0117287	0.415649	0.727	0.667	1
Anp32b	0.000760726	0.415042	0.788	0.486	1
Slc30a4	0.000947504	0.414964	0.424	0.171	1
Csde1	0.000340105	0.414933	0.939	0.856	1
Sqstm1	0.000287053	0.414621	1	0.982	1
Epb41l3	0.000242437	0.413666	0.606	0.279	1
Apob	0.00304233	0.413611	0.667	0.378	1
Ogt	0.00283903	0.413253	0.879	0.712	1
Rhoa	0.000568739	0.413084	0.97	0.982	1
Farp1	0.00732745	0.412466	0.697	0.486	1
Ctnnb1	0.000323223	0.412287	0.97	0.955	1
Fut9	0.000325329	0.412207	0.909	0.838	1
Fstl1	0.013602	0.411537	0.485	0.288	1
Ddx17	0.00172441	0.411405	0.939	0.811	1
Oat	0.00172441	0.410832	0.939	0.811	1
D630045J12Rik	0.0116237	0.410393	0.515	0.342	1
Iqgap1	0.0058128	0.410384	0.818	0.604	1
Dpysl2	0.00248493	0.410353	0.758	0.532	1
Dhx15	0.00077962	0.409317	0.818	0.595	1
Steap2	0.0200727	0.40923	0.636	0.514	1
Pcmtd2	0.142258	0.409193	0.636	0.595	1
Lars2	0.00143839	0.409097	0.667	0.459	1
Vapb	0.0042458	0.408997	0.818	0.712	1
Serpinb6b	7.65968e-06	0.408938	0.515	0.135	0.247293
Pros1	0.000434612	0.408402	0.606	0.306	1
Rbp1	0.00389349	0.407984	0.576	0.315	1
Asl	0.0018786	0.407454	0.939	0.955	1
Arhgap28	0.00238832	0.4074	0.455	0.216	1
Igha	3.52636e-05	0.406422	0.394	0.09	1
Fcf1	2.68634e-05	0.405473	0.697	0.297	0.867285
Cenpb	0.000984861	0.405352	0.909	0.865	1
Cd24a	0.0330974	0.405223	1	0.856	1
Loxl2	7.47474e-07	0.405007	0.515	0.117	0.0241322
Ddx5	2.05443e-05	0.404911	1	0.982	0.663272
Paip1	0.000254029	0.404025	0.727	0.414	1
Map2k4	0.00490117	0.402653	0.576	0.333	1
Slc16a7	0.0767524	0.401301	0.758	0.676	1
Abcb10	0.00492203	0.400257	0.455	0.243	1
Xylb	0.00448325	0.399977	0.909	0.883	1
Pdk2	0.0010034	0.399764	0.939	0.829	1
Nectin1	3.6657e-05	0.399761	0.485	0.162	1
Nabp1	0.000701446	0.39966	0.636	0.387	1
Exoc3l2	0.0106919	0.398264	0.758	0.568	1
Alcam	0.00551617	0.397525	0.636	0.36	1
Snhg11	0.000480525	0.39517	0.636	0.306	1
Samhd1	0.0026424	0.394984	0.424	0.189	1
Cpne3	0.00214972	0.394958	0.576	0.342	1
Mapre2	0.00172377	0.394566	0.636	0.441	1
Bmp6	0.00599177	0.394536	0.636	0.423	1
Vwa5a	0.000297038	0.39442	0.606	0.333	1
Suox	0.000390335	0.394245	0.636	0.342	1
Prpf8	0.00657901	0.394239	0.848	0.694	1
Fam3c	0.00267776	0.393775	0.515	0.252	1
Lyrm4	0.00037381	0.393764	0.545	0.279	1
Ckb	0.184196	0.393594	0.818	0.721	1
Ddx3x	0.00327757	0.393436	0.909	0.802	1
Gadd45b	4.22878e-05	0.393256	0.515	0.171	1
Man2b2	5.27533e-05	0.392477	0.545	0.18	1
Bicc1	0.000497543	0.391513	0.818	0.568	1
Herc2	0.00075706	0.391448	0.606	0.324	1
Rab7	0.000847246	0.390687	1	0.946	1
Gls	0.00105744	0.39006	0.909	0.712	1
Elk4	0.00388795	0.389999	0.636	0.396	1
Il10rb	0.01299	0.389847	0.576	0.432	1
Iars2	0.0602875	0.389033	0.727	0.505	1
Eif4a2	0.00172138	0.38869	1	0.856	1
Ptpa	0.000793454	0.388666	0.848	0.586	1
Syne2	0.0264778	0.388616	0.636	0.468	1
Slc44a2	0.265926	0.387737	0.606	0.523	1
Rps23	2.64744e-05	0.387684	1	0.991	0.854726
Dpysl3	9.52043e-06	0.387089	0.333	0.054	0.307367
Slc7a8	0.00649588	0.387004	0.727	0.577	1
Ctss	0.000111204	0.386764	0.606	0.279	1
Spag7	0.000494752	0.386721	0.667	0.351	1
H2-Q7	0.0831212	0.386315	0.879	0.847	1
Sh3gl1	0.0344643	0.384206	0.485	0.324	1
Mbnl1	0.00142668	0.384163	0.818	0.559	1
Epb41	0.00562173	0.383847	0.879	0.712	1
Arpc1b	0.0141254	0.383831	0.727	0.595	1
Srr	0.000661226	0.383505	0.788	0.523	1
Wdtc1	0.00188977	0.383478	0.636	0.387	1
Prrc2c	0.0296279	0.383473	0.515	0.36	1
Smad3	0.000171956	0.383104	0.515	0.18	1
Prpsap2	0.000399554	0.382769	0.485	0.198	1
Ptpn9	0.108986	0.382517	0.394	0.279	1
Irak2	7.05405e-05	0.382341	0.636	0.288	1
Emx2	1.9019e-05	0.38204	0.515	0.162	0.614028
Dmtn	0.00548176	0.381894	0.818	0.694	1
Smim10l1	0.00238713	0.381879	0.848	0.631	1
Plxdc2	0.00895669	0.381721	0.788	0.694	1
Itsn2	0.000317605	0.381536	0.727	0.36	1
Arglu1	0.0336647	0.380764	0.727	0.676	1
Pou3f3	0.238103	0.380438	0.576	0.45	1
Pnpla8	0.0193406	0.380375	0.818	0.658	1
H2-DMb1	0.00449338	0.379556	0.485	0.252	1
Fam168b	0.00966759	0.379547	0.758	0.667	1
Khdc4	0.000127553	0.379429	0.576	0.243	1
Car14	0.0436472	0.379424	0.697	0.667	1
Ppp2r5c	0.00124377	0.379126	0.848	0.649	1
Dusp1	0.00322656	0.379079	0.788	0.586	1
Prss23	0.00758605	0.378875	0.636	0.414	1
Ddah1	0.00514806	0.378706	0.879	0.874	1
Tmem165	0.0190472	0.377262	0.606	0.423	1
Hmgb1	0.0264951	0.376933	0.818	0.757	1
Tmf1	0.0531474	0.376498	0.455	0.288	1
Tyrobp	0.00782973	0.376095	0.545	0.333	1
Caprin1	0.0116169	0.376069	0.818	0.766	1
Map4	0.0529276	0.376063	0.788	0.595	1
Sparcl1	0.176224	0.375228	0.515	0.423	1
H2-K1	0.00129119	0.374681	1	1	1
Ahcyl2	0.102098	0.374033	0.758	0.739	1
Xpo6	0.000597293	0.37403	0.515	0.243	1
Gns	0.000320338	0.373963	0.909	0.883	1
Nf2	0.0562446	0.373902	0.576	0.414	1
Ets2	0.00793121	0.373883	0.636	0.514	1
Osbpl6	0.00212543	0.373714	0.758	0.514	1
Capza2	0.0114998	0.373601	0.788	0.739	1
Pls1	0.000271302	0.373536	0.636	0.315	1
Ctsd	3.54485e-05	0.373349	1	1	1
Rab10	0.0168696	0.373142	0.848	0.649	1
Prkar1a	0.00230423	0.372989	0.879	0.919	1
Gabrb3	2.45944e-05	0.372627	0.394	0.09	0.794031
Kctd12	0.102898	0.372485	0.576	0.468	1
Cdh1	0.093272	0.372353	0.636	0.541	1
Uba2	0.000796442	0.372336	0.727	0.441	1
Luzp1	0.00566813	0.371779	0.576	0.315	1
Cyp1b1	0.00310166	0.37152	0.576	0.306	1
Fam210a	0.000638215	0.371511	0.879	0.604	1
Eif3e	0.00605777	0.371392	0.697	0.604	1
Zfp36l2	0.0233326	0.371225	0.818	0.694	1
2610507B11Rik	0.00642567	0.370549	0.939	0.757	1
C1qa	0.0139926	0.370546	0.606	0.432	1
Crat	0.0130713	0.369716	0.848	0.784	1
Rragd	0.0381635	0.369643	0.576	0.405	1
Serinc3	1.2257e-05	0.369609	1	0.991	0.395719
Rad21	0.00863164	0.369046	0.848	0.793	1
Trio	0.00035586	0.36893	0.576	0.252	1
Evi5	0.00167496	0.368605	0.788	0.532	1
Tgfbrap1	0.0161139	0.368354	0.545	0.405	1
Chtop	0.0122335	0.368273	0.697	0.604	1
Mtpn	0.00494024	0.368139	0.818	0.694	1
Shroom3	0.0100343	0.368134	0.545	0.297	1
Cxcl16	0.010543	0.367775	0.758	0.64	1
Mapk1	0.0173048	0.367772	0.727	0.703	1
Scarb2	0.00329979	0.367699	0.758	0.514	1
Itgav	0.00148641	0.36707	0.879	0.892	1
Ecpas	0.0263813	0.367058	0.576	0.477	1
Ap1ar	0.00752226	0.36656	0.636	0.459	1
Angptl2	0.0856189	0.366489	0.818	0.856	1
Cd34	0.0357151	0.365881	0.667	0.495	1
Nphs1	0.178016	0.365712	0.636	0.649	1
Cfl1	0.00315947	0.365628	0.939	0.982	1
Flna	0.077351	0.365529	0.909	0.793	1
Ptprd	0.00741738	0.365519	0.667	0.423	1
Jak1	0.0280467	0.36547	0.727	0.649	1
Pikfyve	0.000147557	0.365466	0.455	0.153	1
Otub1	0.00456817	0.365225	0.848	0.613	1
Akap11	0.00345863	0.365064	0.515	0.279	1
Nsd3	0.0232042	0.365053	0.576	0.459	1
Arhgdia	0.00776884	0.365035	1	0.937	1
Actr3	0.00219159	0.365032	0.909	0.793	1
Otud5	0.0178888	0.364842	0.636	0.459	1
P2rx4	0.00594206	0.364809	0.758	0.505	1
Pdcd4	0.00558192	0.364663	0.667	0.459	1
Sdc1	0.00181372	0.364435	0.606	0.324	1
Chd4	0.0303792	0.364351	0.879	0.748	1
2023-09-11	0.00161096	0.36409	0.788	0.613	1
Lpp	0.000448086	0.364023	0.636	0.36	1
Tmbim1	0.35618	0.364022	0.636	0.595	1
Twsg1	0.0145299	0.363893	0.636	0.441	1
Slc31a2	0.0207688	0.363798	0.545	0.378	1
Mmut	0.000873731	0.363559	0.879	0.739	1
Llgl1	0.00165954	0.363382	0.333	0.108	1
Eloc	0.0137765	0.363355	0.788	0.631	1
Fam160b2	0.0013933	0.36324	0.394	0.144	1
Rab43	0.0334942	0.363131	0.424	0.261	1
Dnm2	0.0200819	0.36257	0.818	0.676	1
Vcam1	0.00102261	0.362426	0.485	0.216	1
Grk2	0.102178	0.362397	0.606	0.486	1
Tfdp2	0.00130235	0.362366	0.485	0.198	1
Slc1a1	0.00362031	0.362311	0.818	0.703	1
Cdkn1b	0.000345529	0.36196	0.636	0.342	1
Wdfy3	0.00828344	0.36177	0.758	0.613	1
Ssbp4	0.0254182	0.361732	0.697	0.495	1
Acaa1b	0.00311145	0.361485	1	0.982	1
Dcaf6	0.0012483	0.361442	0.424	0.189	1
Gc	0.000101002	0.36135	0.424	0.135	1
Pitrm1	0.00184145	0.361237	0.727	0.45	1
Car12	0.00374114	0.361175	0.848	0.856	1
Cdc42bpb	8.29882e-05	0.361128	0.818	0.468	1
Pde4dip	0.00384736	0.361124	0.848	0.604	1
Nfkbib	0.00173219	0.360849	0.636	0.315	1
Suclg2	0.00192537	0.360756	0.97	0.973	1
Akt1	0.0860782	0.360749	0.727	0.604	1
Mtfr1l	0.0531985	0.360641	0.848	0.757	1
Spred1	0.00359185	0.36045	0.545	0.288	1
Mxra8	0.00181534	0.359857	0.667	0.36	1
Sgk2	0.0024695	0.359641	0.909	0.775	1
Slc5a1	0.00666038	0.35937	0.545	0.342	1
Rpl9-ps6	0.00242088	0.358776	0.818	0.577	1
Aak1	0.000759111	0.358227	0.727	0.45	1
Tspan14	0.00162028	0.357966	0.667	0.414	1
Vdac2	0.000467368	0.357881	0.939	0.937	1
Ncl	0.00209787	0.357709	0.909	0.928	1
Slc2a5	0.00257435	0.357598	0.818	0.523	1
Ptpn11	0.0143857	0.357312	0.667	0.505	1
Ndrg1	0.000511605	0.357139	1	1	1
Txnrd1	0.0536762	0.356995	0.758	0.757	1
Cr1l	0.0172729	0.356818	0.667	0.495	1
Atn1	0.0375734	0.35585	0.576	0.468	1
Thbd	0.0990366	0.355695	0.606	0.486	1
Plekhg5	0.000274233	0.355355	0.515	0.198	1
Napg	0.318828	0.355334	0.333	0.27	1
Plpbp	0.0119052	0.355326	0.818	0.676	1
Cog7	0.0402649	0.355242	0.455	0.333	1
Ccni	0.00106001	0.355198	0.939	0.757	1
H2-D1	0.00109285	0.354974	1	0.991	1
Cux1	0.00243704	0.354966	0.97	0.901	1
Dvl3	0.000274531	0.354944	0.636	0.306	1
Arhgap1	0.00165988	0.354832	0.818	0.559	1
Tmem123	0.00410929	0.354706	0.697	0.459	1
Rnf183	5.99683e-05	0.3546	0.636	0.288	1
Pafah2	0.0174932	0.354559	0.758	0.604	1
Dld	0.0345346	0.354524	0.909	0.901	1
Hgd	0.00391085	0.353969	0.939	0.973	1
Unc50	0.100169	0.353869	0.576	0.523	1
Laptm5	0.000225679	0.353661	0.545	0.225	1
Fgf1	0.0233297	0.35338	0.758	0.766	1
Cntf	2.38288e-05	0.353328	0.364	0.072	0.769314
Fbxo11	0.00230989	0.35289	0.606	0.333	1
Picalm	0.00189892	0.352812	0.939	0.883	1
Tob2	0.00367074	0.352677	0.697	0.432	1
Chp1	0.000814191	0.352669	0.848	0.622	1
Ptprf	0.00451857	0.352508	0.939	0.802	1
Galnt10	0.00686864	0.35209	0.636	0.432	1
Sema3f	0.00204938	0.352008	0.697	0.423	1
Ado	0.000630322	0.351809	0.515	0.234	1
Lactb2	0.00242198	0.351752	0.909	0.946	1
Ipo7	0.0314233	0.3512	0.697	0.55	1
Bahd1	0.00464582	0.351101	0.455	0.216	1
Ccng1	0.0105961	0.350909	0.848	0.766	1
Mertk	0.000178876	0.350684	0.545	0.225	1
Akr1a1	3.57988e-06	0.350647	1	1	0.115576
Usf2	0.20912	0.350571	0.636	0.559	1
Rnf14	0.00522953	0.348613	0.758	0.559	1
Trafd1	0.00449338	0.348538	0.485	0.252	1
Renbp	0.00507713	0.348329	0.788	0.631	1
Rab12	0.00456052	0.348249	0.576	0.306	1
Ptprg	0.146031	0.348125	0.515	0.396	1
Gstz1	0.00755546	0.347864	0.879	0.838	1
Dync1i2	0.0218079	0.34737	0.636	0.477	1
2023-03-08	0.0287967	0.346748	0.818	0.694	1
Slc6a8	0.00313507	0.346717	0.97	0.856	1
Shb	0.0251843	0.346659	0.545	0.405	1
Tpp1	0.00433134	0.346247	0.909	0.757	1
Kdm2a	0.0119507	0.346015	0.424	0.234	1
Aldh7a1	0.00320368	0.345772	0.939	0.928	1
Sorbs3	0.00214881	0.344671	0.545	0.261	1
Stard5	0.0942794	0.344431	0.545	0.441	1
Flot1	0.0112667	0.344255	0.667	0.477	1
Tomm20	0.00101214	0.344119	0.97	0.937	1
Fcer1g	0.00537517	0.343882	0.515	0.27	1
Itga3	0.0103753	0.34387	0.879	0.712	1
Rasl11a	0.0361916	0.343861	0.606	0.459	1
Tuba1b	0.00315467	0.343706	0.909	0.865	1
Timd2	0.0116162	0.343442	0.758	0.613	1
Fdft1	0.276768	0.343035	0.394	0.288	1
Sdhaf2	0.00749904	0.342854	0.606	0.405	1
Tmem43	0.0283554	0.342672	0.515	0.333	1
Lmo7	0.0805524	0.342593	0.667	0.505	1
Tmem8	0.00294248	0.342577	0.848	0.847	1
Cc2d2a	0.00696298	0.341912	0.424	0.207	1
Sat1	0.00797655	0.341887	0.939	0.91	1
Plscr3	0.000915417	0.341531	0.515	0.225	1
Srgap1	3.6934e-05	0.341248	0.515	0.171	1
Gsta3	0.00678264	0.341222	0.879	0.766	1
Dnajc13	0.0356413	0.341042	0.788	0.685	1
Cebpb	0.0310385	0.340648	0.545	0.36	1
Anapc2	0.0105488	0.340496	0.727	0.514	1
Irf2bpl	0.00156947	0.340454	0.636	0.405	1
Tns2	0.00674496	0.340401	0.848	0.721	1
Dpp4	0.0266052	0.340333	0.727	0.622	1
Pdcd6ip	0.00813514	0.339648	0.818	0.631	1
Slc22a23	0.00313122	0.33962	0.727	0.514	1
Ginm1	0.00631177	0.339528	0.727	0.559	1
Kazn	0.00125244	0.338879	0.697	0.441	1
Cisd2	0.0388564	0.338652	0.667	0.532	1
Gosr1	0.00125776	0.338519	0.485	0.207	1
Dnajb9	0.00803494	0.338303	0.758	0.568	1
Ccser2	0.0819049	0.338165	0.697	0.676	1
Bclaf1	0.00136953	0.338142	0.758	0.459	1
Ankib1	0.0352924	0.337946	0.636	0.514	1
Ddost	0.0930748	0.337906	0.909	0.811	1
Sptssa	0.00218647	0.33787	0.848	0.613	1
Foxn3	0.00145315	0.337852	0.636	0.342	1
Cacul1	0.00144636	0.337532	0.697	0.423	1
Anks4b	0.00512505	0.337447	0.667	0.405	1
Acmsd	0.00619111	0.337371	0.667	0.505	1
Arsb	0.00414605	0.337183	0.818	0.721	1
Twf1	0.00431018	0.337162	0.788	0.577	1
Rab3il1	0.0125703	0.336857	0.545	0.315	1
Tmpo	0.129321	0.336839	0.606	0.468	1
Strbp	0.102865	0.336699	0.545	0.459	1
Tpm3	0.000749458	0.336583	0.879	0.532	1
Sumo1	0.00380822	0.336459	0.879	0.712	1
Colec12	0.00145827	0.336171	0.606	0.297	1
Dtx3	0.00547045	0.336056	0.515	0.27	1
Gyg	0.0153428	0.336034	0.545	0.306	1
C1qc	0.108885	0.335631	0.455	0.333	1
Chmp2b	0.00504709	0.335587	0.758	0.459	1
Fam129b	0.0372052	0.335276	0.545	0.351	1
Xpo5	0.00932933	0.335264	0.545	0.342	1
Rfx7	0.0212482	0.335249	0.333	0.171	1
Cdv3	0.00968422	0.334958	0.758	0.568	1
Usp2	0.0770491	0.334947	0.909	0.802	1
Pdp2	0.00661487	0.33419	0.606	0.387	1
Sdhc	0.0012065	0.334173	0.939	0.937	1
Wdr77	0.00471237	0.333832	0.545	0.279	1
Pcna	0.0171228	0.333615	0.576	0.378	1
Wdr45b	0.000547528	0.333242	0.667	0.315	1
Col4a3bp	0.0108492	0.333147	0.636	0.423	1
Tlk1	0.0106653	0.333029	0.606	0.459	1
Tmed7	0.00143133	0.332917	0.848	0.721	1
Eif4g3	0.00567947	0.332855	0.727	0.577	1
Sel1l3	0.00781603	0.332817	0.636	0.351	1
Itgb5	0.0264269	0.332769	0.97	0.946	1
Atp13a3	0.0284409	0.332735	0.697	0.55	1
Ppp1r16b	0.00650895	0.332374	0.788	0.586	1
Mid1ip1	0.00308096	0.332312	0.576	0.333	1
2023-09-10	0.00109059	0.332067	0.333	0.117	1
Gsto1	0.146031	0.331776	0.485	0.405	1
Exoc4	0.000545426	0.331356	0.515	0.225	1
Marcksl1	0.0877061	0.33135	0.485	0.351	1
Tln1	0.0202517	0.331303	0.939	0.784	1
Clmn	0.0395442	0.331294	0.727	0.595	1
Oasl2	2.09427e-05	0.331292	0.455	0.126	0.676135
Gpsm3	0.024485	0.330526	0.636	0.541	1
Dusp6	0.0194757	0.330356	0.667	0.541	1
Ccdc71	0.00622389	0.330241	0.424	0.207	1
B3galnt2	0.0234397	0.330097	0.364	0.189	1
Akap8	0.000358672	0.329815	0.818	0.45	1
Mprip	0.00814922	0.329731	0.939	0.847	1
Adam9	0.00921079	0.329701	0.636	0.423	1
Rapgef3	0.0274722	0.329687	0.667	0.532	1
Ube2h	0.0100842	0.329454	0.697	0.514	1
Rtl8a	0.0287233	0.329082	0.636	0.423	1
1810013L24Rik	0.00794708	0.328923	0.545	0.324	1
Nebl	0.000491883	0.328844	0.333	0.099	1
Dock7	0.00635841	0.32871	0.333	0.135	1
Lsm14a	0.021476	0.328229	0.697	0.505	1
Irf8	0.000215859	0.327532	0.394	0.117	1
Uba52	0.00341134	0.327503	1	0.964	1
Lrrc19	0.00563758	0.3273	0.848	0.703	1
C2	0.0140891	0.327289	0.545	0.351	1
Mfap4	2.22905e-05	0.326733	0.303	0.045	0.71965
Lcp1	0.00849933	0.326308	0.364	0.171	1
Sgk3	0.00026677	0.32613	0.485	0.189	1
Sec14l1	0.0348616	0.326083	0.697	0.505	1
Clip1	0.000279152	0.326039	0.545	0.234	1
Sod2	0.000428081	0.326	1	1	1
Rhpn1	0.0833387	0.325677	0.727	0.649	1
Hnrnph2	0.042855	0.325638	0.636	0.495	1
Wtap	0.0672893	0.325465	0.606	0.459	1
Mia2	0.010791	0.325397	0.879	0.685	1
Taok1	0.0057487	0.325323	0.697	0.486	1
Tmem140	0.0670395	0.325211	0.667	0.523	1
Ipmk	0.0152421	0.325181	0.576	0.36	1
Wdr26	0.0222105	0.325174	0.727	0.523	1
Phf14	0.00168177	0.325081	0.515	0.252	1
Rnf213	0.00363129	0.32469	0.576	0.315	1
Abce1	0.00173363	0.324462	0.636	0.351	1
Acpp	0.0348059	0.324291	0.394	0.216	1
Mpeg1	0.01238	0.323979	0.455	0.234	1
Ndufs1	0.0137736	0.323826	0.879	0.82	1
Pip4k2c	0.029279	0.32381	0.788	0.712	1
Slc12a2	0.0154803	0.323544	0.697	0.486	1
Slc5a12	0.00658591	0.323089	0.576	0.378	1
Cant1	0.0590733	0.323032	0.727	0.541	1
Atxn2l	0.0150189	0.323007	0.667	0.459	1
Tagln	0.141937	0.322805	0.636	0.559	1
Mtmr9	0.00665348	0.322752	0.545	0.333	1
Tob1	0.0109252	0.322556	0.848	0.757	1
Dnajc8	0.0256141	0.322427	0.636	0.486	1
Arhgap23	0.00301457	0.322102	0.424	0.198	1
Cnih1	0.00902177	0.321992	0.788	0.676	1
Anxa7	0.00104958	0.321924	0.879	0.829	1
Scarf2	0.479996	0.321769	0.515	0.495	1
Leprot	0.00840621	0.321734	0.758	0.532	1
Slc17a5	0.0666097	0.321666	0.545	0.387	1
Ddx50	0.00228753	0.321466	0.636	0.36	1
Bicd2	0.00660364	0.321457	0.636	0.369	1
Mapre1	0.00330823	0.321069	0.788	0.577	1
Slain2	0.00171739	0.320424	0.697	0.441	1
Mapkapk2	0.00705618	0.320362	0.818	0.64	1
Cfh	0.0706087	0.320256	0.818	0.892	1
Ints7	0.0027001	0.320028	0.394	0.153	1
Prkci	0.0963446	0.319867	0.424	0.288	1
Cep120	0.00900256	0.319779	0.424	0.207	1
Gucy1a1	0.0765193	0.319744	0.485	0.369	1
Oxct1	0.000297804	0.319667	1	1	1
Nptn	0.00269414	0.319416	0.939	0.811	1
Tln2	0.0252208	0.319339	0.788	0.766	1
Lims1	0.0288825	0.319069	0.606	0.441	1
Qk	0.0136534	0.318819	0.788	0.595	1
Gsk3a	0.168601	0.318446	0.636	0.523	1
Kif1bp	0.026882	0.318427	0.455	0.288	1
Nbr1	0.0104847	0.31816	0.848	0.757	1
Stradb	0.0459472	0.317841	0.455	0.27	1
Fcho2	0.00197999	0.31732	0.636	0.342	1
Smg7	0.064423	0.317227	0.636	0.495	1
Sorl1	0.547599	0.31722	0.667	0.658	1
Cirbp	0.00734254	0.317052	0.667	0.441	1
Mmp23	0.0813497	0.316932	0.667	0.577	1
Slc25a42	0.00336072	0.316868	0.788	0.577	1
Dmpk	0.0241132	0.31617	0.424	0.261	1
Uroc1	0.0206175	0.316122	0.424	0.234	1
Mettl7a1	0.00296713	0.315912	0.97	0.928	1
Ube2d1	0.00194906	0.315906	0.485	0.207	1
Kmt2d	0.0113377	0.315903	0.576	0.333	1
Tatdn2	0.000151459	0.315847	0.515	0.189	1
Npm1	0.0737188	0.315846	0.909	0.784	1
Prkaca	0.0333491	0.315619	0.697	0.559	1
Rnf19b	0.00692908	0.315609	0.485	0.216	1
Steap3	1.17844e-06	0.315608	0.333	0.036	0.038046
Tnc	5.08294e-06	0.31497	0.424	0.081	0.164103
Rora	0.0111642	0.314838	0.576	0.297	1
Vps4a	0.0170177	0.314364	0.667	0.459	1
Gadd45a	0.0219535	0.314317	0.667	0.468	1
Gtpbp1	0.0456689	0.313946	0.394	0.234	1
Mff	0.106457	0.313767	0.758	0.613	1
Fmo2	0.00945556	0.313676	0.879	0.838	1
Pdap1	0.00628172	0.313548	0.727	0.523	1
Hnrnpd	0.0149604	0.313546	0.667	0.396	1
Zc3h14	0.00351108	0.313468	0.636	0.387	1
Sema3e	0.00703291	0.313131	0.364	0.162	1
Ildr2	0.00384121	0.313046	0.758	0.55	1
Fuca1	0.00579177	0.312978	0.97	0.955	1
Myom2	0.10922	0.312447	0.515	0.396	1
Wbp4	0.00349624	0.312064	0.576	0.324	1
Wsb2	0.00792055	0.312004	0.97	0.901	1
Afg3l1	0.00911728	0.311865	0.818	0.604	1
4833420G17Rik	0.0483727	0.311588	0.455	0.324	1
Zfp36	0.0170794	0.311238	0.515	0.36	1
Tbc1d19	0.0481108	0.311037	0.485	0.324	1
Aldh8a1	0.0323423	0.311011	0.909	0.892	1
Fgg	8.15321e-06	0.310874	0.364	0.063	0.263226
Ddx6	0.0589585	0.310739	0.909	0.784	1
Zfp945	0.000786317	0.310409	0.394	0.135	1
Hmgcs2	0.00218553	0.310387	0.455	0.198	1
Slc25a24	2.32283e-07	0.310365	0.303	0.018	0.00749926
Smo	0.0168365	0.310342	0.636	0.432	1
Man2a1	0.0473947	0.310123	0.758	0.559	1
Arhgap24	0.00255027	0.309847	0.909	0.82	1
Prxl2c	0.00774085	0.309793	0.636	0.387	1
Tnrc6a	0.0113391	0.309739	0.576	0.378	1
Mfsd14a	0.0295614	0.309726	0.545	0.369	1
Huwe1	0.00209819	0.309655	0.909	0.784	1
Commd8	0.0267299	0.309542	0.636	0.505	1
Fchsd2	0.00946359	0.309495	0.364	0.162	1
Tdp2	0.00449338	0.30949	0.485	0.252	1
Agrn	0.00697872	0.309015	0.818	0.685	1
Casp8	0.0233575	0.308911	0.394	0.198	1
Ctnnbip1	0.010253	0.308874	0.576	0.306	1
Snai1	0.030729	0.308812	0.212	0.081	1
Ywhab	0.0686394	0.308677	0.939	0.928	1
Myof	0.0181689	0.308602	0.455	0.243	1
Etf1	0.00248441	0.307826	0.758	0.622	1
Nr2f2	0.00555245	0.307604	0.879	0.757	1
Pnisr	0.0778292	0.307406	0.576	0.387	1
2023-09-07	0.0253929	0.307366	0.697	0.595	1
BC034090	0.0388316	0.307098	0.758	0.631	1
Ddx3y	0.0270941	0.306804	0.545	0.36	1
Irgm2	0.00474793	0.306748	0.455	0.225	1
Psma2	0.123242	0.30626	0.909	0.874	1
Cds2	0.013982	0.305972	0.818	0.631	1
Gas2	0.00266275	0.305857	0.97	0.946	1
Plin2	0.0238689	0.305774	0.818	0.649	1
Emc3	0.0118993	0.305691	0.818	0.685	1
Cxcl13	2.24031e-07	0.305445	0.333	0.027	0.00723285
Gabarapl1	0.00330879	0.305422	1	1	1
Repin1	0.0783262	0.305296	0.485	0.369	1
Chmp4b	0.0566414	0.305246	0.758	0.613	1
Ap5m1	0.0010781	0.305092	0.424	0.162	1
Ptprk	0.00989273	0.304915	0.727	0.577	1
Maco1	0.00333922	0.30491	0.667	0.36	1
Ifi27	0.0208482	0.304874	0.848	0.712	1
Mt1	0.7901	0.304805	1	0.982	1
Trim35	0.0263248	0.304354	0.576	0.387	1
Cdh11	0.000566484	0.304193	0.333	0.099	1
Vsir	1.23542e-05	0.304103	0.424	0.099	0.398855
Ube2l3	0.103316	0.304008	0.818	0.775	1
Dync2li1	0.094012	0.303602	0.515	0.378	1
Ripor1	0.0402179	0.303518	0.788	0.766	1
C130074G19Rik	0.0482422	0.303435	0.879	0.856	1
Sestd1	0.0117962	0.303277	0.697	0.514	1
Nipsnap2	0.105514	0.303098	0.636	0.568	1
Vps52	0.0369651	0.302986	0.606	0.396	1
Nktr	0.0899093	0.302955	0.515	0.36	1
Pum2	0.138892	0.302887	0.727	0.721	1
Atp2a3	0.0991166	0.302838	0.455	0.342	1
Sectm1b	0.000445832	0.302728	0.727	0.369	1
Tmem37	0.0119688	0.302562	0.879	0.856	1
Strap	0.00769465	0.302471	0.788	0.649	1
Rnf38	0.00132494	0.302457	0.424	0.162	1
Ywhag	0.0101506	0.302421	0.818	0.694	1
Grk6	0.137225	0.302304	0.394	0.279	1
Plekhg1	0.00373127	0.302159	0.364	0.144	1
Ctdsp2	0.00212571	0.301737	0.909	0.82	1
Acp6	0.0692973	0.30165	0.636	0.532	1
Paxbp1	0.0115598	0.301605	0.424	0.207	1
Phc3	0.0789364	0.30148	0.455	0.288	1
Stat3	0.0240137	0.301184	0.667	0.523	1
Timmdc1	0.00598042	0.300959	0.364	0.162	1
Rab9	0.0400286	0.300958	0.636	0.423	1
Rraga	0.00758605	0.300916	0.606	0.423	1
Psap	2.18956e-05	0.300817	1	1	0.706901
Tmem250-ps	0.00810778	0.300802	0.727	0.559	1
Ank3	0.0928066	0.300787	0.697	0.658	1
Eif2s3x	0.106827	0.300724	0.636	0.586	1
Bcl2l2	0.00319464	0.300692	0.515	0.234	1
Mcam	0.0382937	0.300499	0.455	0.306	1
Zfp503	0.0322985	0.299534	0.727	0.604	1
Nfu1	0.0322481	0.299499	0.636	0.486	1
Rchy1	0.0087571	0.299234	0.636	0.387	1
Hnrnpu	0.00810428	0.29921	0.97	0.946	1
Cd2ap	0.0283947	0.299142	0.727	0.649	1
Znfx1	0.0138569	0.299105	0.727	0.505	1
Limch1	0.000796337	0.299005	0.576	0.252	1
Galc	0.0477887	0.298899	0.788	0.658	1
Cep63	0.0178314	0.298871	0.424	0.234	1
Rab5a	0.0052154	0.298734	0.758	0.631	1
Ptger3	0.0023163	0.29866	0.333	0.117	1
Lpin2	0.0152594	0.29866	0.667	0.423	1
Atp8b1	0.0121375	0.2983	0.303	0.126	1
Ppp2ca	0.00524298	0.297997	0.879	0.901	1
Polr2a	0.0392396	0.297988	0.788	0.604	1
Gnb1	0.0117377	0.297912	0.939	0.91	1
Kpnb1	0.0252734	0.297888	0.667	0.541	1
Brd8	0.0428453	0.297793	0.455	0.315	1
Arcn1	0.0085958	0.297731	0.788	0.631	1
Mphosph6	0.000578523	0.297556	0.394	0.126	1
Ripk1	0.0199419	0.29753	0.515	0.315	1
Klhdc7a	0.0252954	0.297403	0.576	0.414	1
Tmem54	0.000840677	0.297383	0.424	0.153	1
Bmp1	0.0776525	0.297276	0.424	0.279	1
Fam135a	0.00526674	0.297259	0.394	0.162	1
Kmo	0.0118122	0.297148	0.727	0.568	1
Srp19	0.197415	0.297136	0.636	0.532	1
Fbxw11	0.0126163	0.297082	0.727	0.622	1
Rmnd5a	0.0328473	0.296793	0.848	0.649	1
Slc25a13	0.0232651	0.296766	0.818	0.586	1
Fam210b	0.0982315	0.296672	0.394	0.252	1
Slc5a9	0.0700224	0.296645	0.303	0.171	1
Ptpn6	0.505557	0.296464	0.364	0.324	1
Psmc2	0.0196027	0.296353	0.818	0.793	1
Fbxw2	0.0235972	0.296216	0.485	0.288	1
Schip1	0.000532708	0.296151	0.515	0.189	1
Ash1l	0.0139283	0.296118	0.515	0.279	1
Sh3yl1	0.0118548	0.29589	0.515	0.288	1
Ggact	0.0107088	0.295665	0.788	0.55	1
Rin2	0.0323032	0.295187	0.636	0.45	1
Atxn10	0.040029	0.295155	0.727	0.712	1
Stab1	0.0645795	0.295111	0.455	0.288	1
Pik3c2a	0.00766305	0.295092	0.576	0.36	1
Chfr	0.0220153	0.294776	0.394	0.216	1
Ndrg2	0.553797	0.294672	0.758	0.802	1
Ttyh2	0.00459174	0.294643	0.576	0.351	1
Plscr1	0.00100876	0.294613	0.758	0.468	1
Vasp	0.108039	0.294603	0.697	0.541	1
Nelfb	0.0199514	0.294516	0.636	0.459	1
Inf2	0.0884126	0.294472	0.515	0.369	1
Tnrc6b	0.00694227	0.294357	0.515	0.261	1
Atxn1	0.0188066	0.294229	0.545	0.333	1
Mdfic	0.00223118	0.293926	0.455	0.198	1
Agap1	0.0670848	0.293515	0.576	0.414	1
Fzd1	0.00529896	0.293188	0.667	0.387	1
Rnf185	0.0855138	0.293046	0.545	0.405	1
Emc8	0.0157902	0.292987	0.606	0.405	1
Aldh1a1	0.000847105	0.292889	0.394	0.135	1
Abcc4	0.000114795	0.292872	0.606	0.234	1
Rnf44	0.0295151	0.292871	0.697	0.622	1
Scn1b	0.0227351	0.292777	0.424	0.225	1
Klf3	0.0302595	0.292724	0.576	0.441	1
Depp1	3.26051e-05	0.292622	0.364	0.072	1
Sf3b1	0.429959	0.292532	0.879	0.793	1
Cdc42se2	0.0468334	0.29244	0.515	0.369	1
1600014C10Rik	0.054867	0.292245	0.576	0.36	1
Sipa1l2	0.00319028	0.291967	0.455	0.207	1
Tspyl1	0.0244725	0.291705	0.697	0.505	1
Cd81	0.00113011	0.291635	1	1	1
Xrn2	0.000442849	0.29157	0.667	0.297	1
Herpud2	0.285669	0.291415	0.394	0.342	1
1700016C15Rik	0.000773802	0.2911	0.697	0.342	1
Serinc5	0.00176769	0.291056	0.303	0.09	1
Ankrd46	0.00778673	0.291056	0.667	0.432	1
Ttyh3	0.0178376	0.291041	0.424	0.225	1
Irgm1	0.0152421	0.29069	0.545	0.369	1
Lmtk2	0.000619441	0.290584	0.667	0.378	1
Zfp386	0.00723445	0.290451	0.394	0.18	1
Cbr1	0.619529	0.290253	0.545	0.495	1
Rab11fip3	0.00330703	0.290141	0.97	0.946	1
Rapgef1	0.00500999	0.290033	0.727	0.459	1
Gramd1b	0.0309832	0.289962	0.697	0.459	1
Zfand6	0.00507505	0.289915	0.788	0.595	1
Fbp1	0.00258206	0.28953	0.909	1	1
Tram1	0.0368969	0.289502	0.879	0.694	1
Jkamp	0.00157093	0.289454	0.697	0.36	1
Egr2	4.998e-06	0.289077	0.182	0	0.16136
Bmpr2	0.0969297	0.288949	0.697	0.559	1
Aplp2	0.0665283	0.288734	0.97	0.946	1
Hdac3	0.00200565	0.288699	0.636	0.315	1
Pecam1	0.0517999	0.288577	0.788	0.613	1
Dbp	0.120112	0.288533	1	0.991	1
Akap1	0.00297925	0.288433	0.727	0.405	1
Hsf2	0.00422233	0.288399	0.394	0.171	1
Pcnx3	0.0259329	0.288376	0.606	0.36	1
Psmb4	0.0222292	0.288147	0.97	0.946	1
Psmc3	0.00475815	0.288083	0.97	0.865	1
Nkd1	0.000542215	0.288045	0.303	0.081	1
Erf	0.00105888	0.28802	0.545	0.243	1
Arfgef1	0.138064	0.287939	0.636	0.649	1
Ybx3	0.0946517	0.287693	0.667	0.55	1
Mdp1	0.138884	0.287402	0.758	0.595	1
Slc35f5	0.00785536	0.287189	0.636	0.396	1
Tceal8	0.0510753	0.287153	0.636	0.532	1
Gm43672	0.00301889	0.286593	0.333	0.117	1
Hsd17b4	0.012462	0.286404	0.939	0.838	1
Pafah1b1	0.00781821	0.286286	0.879	0.685	1
Mmp2	0.000427311	0.286195	0.485	0.18	1
Igfbp7	0.000308928	0.285978	1	1	1
Plpp3	0.0924947	0.285768	0.818	0.766	1
Samd9l	0.0860782	0.285742	0.697	0.613	1
Slbp	0.00185565	0.28561	0.515	0.252	1
Hectd1	0.0497534	0.285543	0.818	0.685	1
Nfat5	0.0102827	0.285436	0.606	0.378	1
Rnf128	0.0968338	0.285429	0.697	0.622	1
Agtrap	0.112236	0.285191	0.758	0.667	1
Clpb	0.144046	0.284964	0.545	0.486	1
Rhoq	0.0341125	0.284949	0.545	0.396	1
Acaa2	0.00856744	0.284788	0.97	0.928	1
Clic1	0.0202079	0.284446	0.939	0.919	1
Col18a1	0.0225047	0.284236	0.939	0.946	1
Gfm1	0.0526562	0.284203	0.727	0.577	1
Usp19	0.155082	0.28395	0.697	0.622	1
Ipo5	0.115123	0.283862	0.515	0.441	1
Klf13	0.0605732	0.283599	0.606	0.378	1
Irx1	0.0538447	0.28348	0.242	0.117	1
Actr8	0.00585217	0.283333	0.667	0.414	1
Pak1	0.199864	0.283122	0.636	0.523	1
Serping1	0.189617	0.283121	0.697	0.694	1
Smim15	0.00144075	0.282963	0.576	0.27	1
Plekhm2	0.0051036	0.282835	0.636	0.369	1
Aff4	0.0070518	0.282755	0.788	0.55	1
Spsb4	0.0680911	0.282519	0.545	0.405	1
Rps19	0.00788274	0.282365	1	1	1
Mdm4	0.0208177	0.282298	0.545	0.333	1
Chdh	0.086637	0.282216	0.818	0.793	1
Zbtb7a	0.00902366	0.282192	0.545	0.315	1
Elp3	0.0758011	0.2821	0.455	0.342	1
Tpm4	0.00678367	0.282052	0.818	0.586	1
Sorbs2	0.00511751	0.28162	0.606	0.333	1
Traf3	1.42978e-05	0.281471	0.303	0.045	0.461606
Nutf2-ps1	0.00285928	0.281469	0.455	0.216	1
Aplp1	0.0311866	0.281257	0.606	0.387	1
Mbd6	0.0696287	0.281204	0.485	0.369	1
Lrrc8d	0.0304755	0.280873	0.606	0.423	1
Rpl12	0.00713711	0.280844	1	0.955	1
Ncor1	0.024676	0.280727	0.758	0.613	1
Scin	0.0276917	0.280534	0.364	0.189	1
Hes6	0.0161099	0.280425	0.818	0.658	1
Gsn	0.0329826	0.280356	0.879	0.856	1
Ccdc6	0.026506	0.280199	0.758	0.595	1
Pcgf5	0.0230148	0.280138	0.333	0.162	1
Npr1	0.0311364	0.280106	0.758	0.595	1
Foxm1	0.00610659	0.280096	0.152	0.027	1
Plxna1	0.00857176	0.280034	0.424	0.198	1
Armc5	0.590078	0.279991	0.364	0.369	1
Pak2	0.0462514	0.27973	0.667	0.468	1
Atad1	0.0615407	0.279468	0.636	0.505	1
Pcbp1	0.00308696	0.279343	0.97	0.964	1
Cgnl1	0.0188685	0.279302	0.909	0.82	1
Flcn	0.0166682	0.279257	0.485	0.288	1
Crebrf	0.0160225	0.27923	0.545	0.36	1
Fyttd1	0.0315995	0.27914	0.606	0.387	1
Hdac5	0.0665792	0.27912	0.667	0.495	1
Mgat4b	0.241845	0.278977	0.788	0.784	1
Eml3	0.0732396	0.278839	0.424	0.261	1
Gdf10	0.0959843	0.278784	0.576	0.414	1
Fam107b	0.0858883	0.278552	0.758	0.73	1
Stxbp3	0.00264524	0.278357	0.545	0.279	1
Ipo8	0.0454761	0.278308	0.667	0.514	1
Ppp2r5e	0.0468545	0.278219	0.606	0.414	1
Morc3	0.12405	0.278163	0.273	0.153	1
Ptma	0.0214164	0.278156	1	1	1
Mettl5	0.00175846	0.27804	0.485	0.207	1
Dnm1l	0.0642909	0.277964	0.515	0.396	1
Set	0.110944	0.277626	0.879	0.748	1
Snrpd3	0.0155392	0.277614	0.879	0.829	1
Ubr4	0.0262749	0.27743	0.758	0.613	1
Psmd12	0.0606283	0.277382	0.636	0.532	1
Cxcl10	0.447946	0.27724	0.182	0.135	1
Ssr1	0.00689249	0.277094	0.879	0.712	1
Arpc5	0.0315189	0.277068	0.909	0.82	1
Gipc2	0.235363	0.277028	0.788	0.838	1
Tor1aip2	0.0255515	0.276917	0.818	0.622	1
Brd4	0.0451744	0.276588	0.606	0.459	1
Fbxo44	0.475831	0.276469	0.364	0.315	1
Prpf19	0.0863225	0.276067	0.818	0.667	1
Cep57	0.00828581	0.275669	0.424	0.189	1
Vezf1	0.345527	0.275303	0.545	0.468	1
Cpox	0.0110857	0.274805	0.697	0.495	1
Sox4	0.016299	0.274782	0.455	0.252	1
Col5a1	0.078554	0.274534	0.273	0.162	1
Phf20	0.0326716	0.27451	0.303	0.153	1
Yipf5	0.0617029	0.274256	0.485	0.315	1
Nono	0.142781	0.274255	0.758	0.712	1
Rab34	0.0597952	0.274232	0.788	0.649	1
Rap1b	0.00444448	0.274075	0.909	0.874	1
Acsl1	0.12909	0.273817	0.788	0.748	1
Zswim8	0.311879	0.273615	0.545	0.45	1
Mon2	0.332451	0.273242	0.515	0.441	1
Shisa3	0.200692	0.273217	0.424	0.378	1
Zfp106	0.0976166	0.273073	0.697	0.541	1
Nup98	0.0321156	0.272977	0.424	0.243	1
Aldh6a1	0.00592116	0.272902	0.97	1	1
Vps29	0.0302673	0.272659	0.939	0.82	1
Yif1a	0.314014	0.272567	0.727	0.577	1
Adh5	0.0214055	0.272515	0.879	0.964	1
Ptpn12	0.00201407	0.272474	0.455	0.189	1
Sema5a	0.0541967	0.272407	0.515	0.378	1
Ctsl	0.002542	0.272352	1	1	1
Lrtm2	0.0192858	0.272223	0.212	0.072	1
Tubb6	7.41068e-06	0.272162	0.242	0.018	0.239254
Top2b	0.00714766	0.272144	0.636	0.405	1
Peli2	0.240534	0.271999	0.455	0.378	1
Pgd	0.0627139	0.271763	0.788	0.739	1
Fam129a	0.0589412	0.271669	0.303	0.162	1
Cx3cr1	4.77632e-05	0.27138	0.242	0.027	1
Lmbrd2	0.0240278	0.270937	0.697	0.568	1
Prxl2b	0.0669066	0.27092	0.424	0.252	1
Pan3	0.00625861	0.270623	0.545	0.27	1
Ptbp1	0.084676	0.27051	0.909	0.82	1
Slc34a3	0.0215781	0.270494	0.606	0.378	1
Ppif	0.113185	0.270421	0.606	0.55	1
Tspan9	0.177034	0.270394	0.697	0.64	1
Kremen1	0.0479646	0.270292	0.545	0.378	1
Rbm34	0.00238832	0.27028	0.485	0.207	1
Tpd52	0.0962673	0.270145	0.788	0.838	1
Capg	0.00989863	0.269937	0.394	0.189	1
Grn	0.0651143	0.269791	0.939	0.937	1
Ccnd3	0.217594	0.269732	0.818	0.712	1
Guf1	0.0203492	0.269613	0.485	0.261	1
Sfxn1	0.0767854	0.26954	0.879	0.883	1
Spcs3	0.0425082	0.269508	0.636	0.45	1
Thumpd3	0.00278425	0.269445	0.485	0.225	1
Pogz	0.601191	0.269209	0.333	0.315	1
Csrp1	0.464827	0.269135	0.848	0.847	1
Tcf21	0.105234	0.269081	0.636	0.514	1
Vps37b	0.359645	0.269001	0.303	0.243	1
Arhgap29	0.010714	0.268938	0.606	0.333	1
Cyp2d22	0.00665436	0.268901	0.545	0.297	1
Zdhhc9	0.144556	0.268509	0.545	0.45	1
Sbds	0.0353097	0.268441	0.667	0.559	1
Hexim1	0.0563356	0.268424	0.758	0.64	1
Ing1	0.0250529	0.268406	0.515	0.288	1
Crispld2	0.00335674	0.268388	0.545	0.279	1
Usp16	0.266814	0.268367	0.424	0.351	1
Ubxn1	0.0253767	0.268366	0.909	0.829	1
Oip5os1	0.0493393	0.268288	0.788	0.676	1
Lgr4	0.0203788	0.268277	0.818	0.757	1
Fkbp10	0.0228677	0.26823	0.303	0.135	1
Aifm1	0.0468488	0.268134	0.758	0.586	1
Emc2	0.0606688	0.268031	0.576	0.441	1
Slc25a23	0.0437269	0.268027	0.697	0.532	1
Akap12	0.0039598	0.267979	0.455	0.207	1
Arnt	0.0479554	0.267882	0.424	0.234	1
Sort1	0.0169008	0.266975	0.515	0.297	1
Rpap3	0.00356999	0.266697	0.576	0.288	1
Sugp1	0.0348887	0.266687	0.576	0.405	1
Rnf141	0.0861863	0.266566	0.394	0.243	1
Smad4	0.00492981	0.266538	0.515	0.252	1
Eif4h	0.00905862	0.266536	0.939	0.937	1
Taf1	0.00478782	0.266475	0.485	0.234	1
Psat1	0.00178072	0.266406	0.515	0.234	1
Cxadr	0.083871	0.266371	0.485	0.36	1
Map7	0.00747834	0.266351	0.727	0.568	1
Cwc15	0.0456288	0.266325	0.727	0.613	1
Fnbp4	0.0292079	0.266254	0.424	0.225	1
Dda1	0.0394855	0.266157	0.636	0.45	1
Sbf2	0.212576	0.266135	0.455	0.351	1
Hnf4a	0.0490744	0.265987	0.97	0.946	1
Sec16a	0.272348	0.265945	0.576	0.45	1
Cyb5b	0.0239078	0.265769	0.818	0.937	1
2610001J05Rik	0.134087	0.265687	0.545	0.423	1
Cstb	0.16772	0.265675	0.939	0.865	1
Srrm1	0.0759406	0.265574	0.606	0.441	1
Lmo2	0.00137448	0.265533	0.485	0.189	1
Ppp1r2	0.178515	0.265507	0.848	0.73	1
Far1	0.0497974	0.265489	0.727	0.64	1
Snrnp70	0.0670216	0.265393	0.788	0.766	1
Zfp266	0.110955	0.265209	0.424	0.288	1
Slc27a1	0.0787003	0.265128	0.515	0.432	1
Lama3	0.137265	0.264952	0.273	0.18	1
Rusc1	0.00216352	0.264837	0.424	0.162	1
Apbb2	0.20162	0.264752	0.576	0.541	1
Rnf150	0.016995	0.264666	0.242	0.09	1
Arhgef2	0.0187076	0.264593	0.606	0.405	1
Ccdc9	0.00781338	0.26457	0.394	0.18	1
Snn	0.0559058	0.264557	0.636	0.541	1
Eif4b	0.0622462	0.264167	0.939	0.874	1
Rnf130	0.0368197	0.264046	0.848	0.685	1
Hist1h1c	0.049505	0.26393	0.788	0.613	1
Ptms	0.00242482	0.263828	0.97	0.982	1
Hmg20a	0.0990164	0.263782	0.394	0.243	1
Cpeb3	0.0111423	0.26364	0.485	0.252	1
Cnbp	0.0200805	0.263505	0.97	0.91	1
Slc36a1	0.077341	0.263487	0.606	0.505	1
Gas5	0.0806134	0.263216	0.97	0.82	1
Nxf1	0.0186484	0.26298	0.667	0.505	1
Cnksr3	0.0073867	0.262888	0.485	0.234	1
Hes1	0.0423903	0.262686	0.545	0.351	1
Eml1	0.00352158	0.262675	0.424	0.189	1
Nt5c2	0.012041	0.262536	0.697	0.459	1
Phactr2	0.12753	0.262531	0.545	0.396	1
Tmem64	0.0760977	0.262399	0.788	0.73	1
Ethe1	0.0252986	0.262346	0.788	0.847	1
Col6a3	0.00119537	0.262301	0.485	0.198	1
Pde9a	0.0011295	0.262224	0.455	0.171	1
Pum3	0.183414	0.262079	0.455	0.342	1
Pik3r1	0.00814236	0.261989	0.576	0.315	1
Lmbr1l	0.0912862	0.261953	0.364	0.243	1
Uap1l1	0.0413944	0.261921	0.818	0.739	1
Glyr1	0.0495512	0.261667	0.758	0.694	1
Rbbp9	0.0514555	0.261609	0.576	0.387	1
Rsl24d1	0.00382095	0.261519	0.515	0.252	1
Smg1	0.0436473	0.261495	0.485	0.333	1
Kdm1b	0.0390947	0.261465	0.424	0.252	1
Yme1l1	0.267359	0.260952	0.667	0.586	1
Unc93b1	0.00847567	0.260893	0.606	0.369	1
Taf1d	0.00921955	0.260867	0.333	0.144	1
Dexi	0.0199419	0.260837	0.515	0.315	1
Yy1	0.0718732	0.260818	0.667	0.55	1
Sppl2a	0.015417	0.260769	0.788	0.595	1
Nfx1	0.0158106	0.260631	0.545	0.315	1
Lratd2	0.00452244	0.260508	0.545	0.288	1
Csf1r	0.0134585	0.260471	0.515	0.288	1
Anapc5	0.0156401	0.260457	0.909	0.748	1
C2cd2l	0.165811	0.260433	0.697	0.631	1
Vti1b	0.0760392	0.260307	0.818	0.757	1
Mkks	0.0498933	0.260278	0.485	0.306	1
Bivm	0.0069491	0.260153	0.303	0.108	1
Chmp1a	0.0511813	0.259933	0.727	0.667	1
Snapin	0.158854	0.259926	0.424	0.297	1
Clic4	0.021365	0.259922	0.879	0.766	1
Spryd3	0.0200467	0.259899	0.455	0.261	1
Cela1	0.0242546	0.25986	0.97	0.964	1
Scrn1	0.0271942	0.259726	0.182	0.063	1
Mpp1	0.0284046	0.259662	0.909	0.757	1
Ccdc50	0.0291529	0.259551	0.636	0.45	1
Ganab	0.0879864	0.259497	0.879	0.811	1
Igbp1	0.402396	0.259464	0.636	0.577	1
Dnaja3	0.0423299	0.259455	0.818	0.658	1
Med11	0.112621	0.259437	0.455	0.297	1
Uggt1	0.16965	0.259149	0.515	0.432	1
Gas7	1.63968e-05	0.259015	0.333	0.054	0.529371
Fam114a1	0.000100968	0.2589	0.424	0.117	1
Robo2	0.0105147	0.258885	0.606	0.342	1
Abl1	0.0870336	0.258808	0.455	0.288	1
Sumo3	0.0496176	0.258778	0.697	0.604	1
Nfkbiz	2.02066e-06	0.258761	0.394	0.063	0.065237
Tsnax	0.00600972	0.258435	0.545	0.279	1
Setd7	0.00238294	0.258422	0.576	0.279	1
Etv5	0.0284719	0.258275	0.424	0.243	1
Endod1	0.0286513	0.258037	0.636	0.441	1
Tyk2	0.00875974	0.257981	0.394	0.18	1
Abi1	0.0489925	0.257875	0.576	0.405	1
Cipc	0.0737923	0.257842	0.394	0.261	1
Tmem106b	0.0570682	0.25781	0.909	0.82	1
Gm17018	0.0178782	0.257777	0.606	0.396	1
Rab31	0.0121728	0.257766	0.455	0.234	1
Sdcbp	0.0137789	0.257736	0.788	0.712	1
Cpn1	0.125141	0.257661	0.697	0.694	1
Trim44	0.0322623	0.257655	0.727	0.559	1
Myo9a	0.00344519	0.257587	0.485	0.225	1
Ctsc	0.0640258	0.257518	0.515	0.315	1
Gsk3b	0.0333686	0.257408	0.606	0.405	1
Msto1	0.00910119	0.257378	0.364	0.162	1
Tbc1d13	0.0483907	0.257205	0.758	0.649	1
Eps15	0.0150585	0.257198	0.697	0.486	1
Tcerg1	0.00697481	0.257082	0.303	0.117	1
Kdm5a	0.00861591	0.257071	0.424	0.216	1
Itga9	0.00224786	0.257067	0.485	0.207	1
Arhgdib	0.0203037	0.257023	0.333	0.162	1
Braf	0.251786	0.25687	0.303	0.216	1
Arhgap5	0.143495	0.256659	0.636	0.577	1
Rassf3	0.0368001	0.256649	0.485	0.288	1
Hoxa9	0.0433711	0.256642	0.485	0.342	1
Mpst	0.0215132	0.256596	0.545	0.351	1
Psmb8	0.0956486	0.256528	0.515	0.369	1
Slc25a36	0.062877	0.256431	0.697	0.577	1
Il34	0.0116668	0.256421	0.545	0.279	1
Rida	0.00421721	0.256323	1	1	1
2700097O09Rik	0.00218012	0.256311	0.364	0.135	1
Pdk1	0.437885	0.25624	0.394	0.306	1
G3bp2	0.0727761	0.255545	0.727	0.622	1
Pcyox1	0.14902	0.255431	0.727	0.748	1
Azin1	0.0929811	0.255379	0.697	0.622	1
Abca1	0.000802652	0.2553	0.455	0.171	1
Nucb1	0.0290894	0.255287	0.939	0.838	1
Slc35d1	0.0342415	0.255278	0.576	0.414	1
Rps25	0.00157286	0.255085	1	1	1
Ccpg1os	0.163305	0.255071	0.333	0.225	1
Mtmr6	0.0179372	0.255053	0.636	0.396	1
Nrbp2	0.0288603	0.254891	0.515	0.306	1
Stat2	0.00692311	0.254859	0.333	0.126	1
Ifnar2	0.241075	0.254726	0.545	0.441	1
Elac1	0.00251668	0.254595	0.242	0.063	1
Gm47283	0.0827279	0.254548	0.939	0.946	1
Pitpnc1	0.0250593	0.254433	0.576	0.369	1
Eif2s3y	0.0514414	0.25431	0.515	0.351	1
Fxyd5	0.0523374	0.254215	0.576	0.414	1
Arl5a	0.026995	0.254182	0.727	0.55	1
Capzb	0.0559428	0.254177	0.879	0.775	1
Zeb2	0.0176874	0.254129	0.455	0.261	1
Lrrc32	0.283675	0.254112	0.303	0.234	1
Zbtb38	0.0104317	0.253901	0.515	0.27	1
Emp1	0.0345279	0.253552	0.394	0.234	1
Idh3a	0.605906	0.253507	0.697	0.811	1
Gpam	0.0161943	0.253479	0.818	0.631	1
Lgals3	0.10464	0.253421	0.788	0.667	1
Snx2	0.0152681	0.253232	0.697	0.486	1
Map3k2	0.0617029	0.252946	0.485	0.315	1
Uba1	0.0277906	0.252895	0.818	0.793	1
Prkar2a	0.112899	0.252876	0.394	0.297	1
Vcpip1	0.0331216	0.252859	0.364	0.189	1
Srek1	0.105869	0.252741	0.576	0.423	1
Pgghg	0.311438	0.252616	0.515	0.45	1
Lcn2	1.04578e-06	0.25233	0.242	0.009	0.0337628
Ccdc80	0.0397516	0.2523	0.333	0.18	1
Tab2	0.017066	0.252254	0.697	0.432	1
Rsu1	0.0164993	0.252161	0.455	0.243	1
Zdhhc5	0.0226483	0.252134	0.758	0.514	1
Vma21	0.0298346	0.252122	0.667	0.45	1
Tmem59	0.0324336	0.252044	0.939	0.964	1
Zer1	0.0722934	0.252013	0.545	0.369	1
Tmem135	0.0222646	0.251649	0.758	0.658	1
Impact	0.0170314	0.251648	0.576	0.333	1
Cyp27b1	2.25206e-07	0.251644	0.273	0.009	0.00727078
Eln	0.0220189	0.251528	0.303	0.135	1
Fam53c	0.261319	0.251502	0.394	0.342	1
Parva	0.0199962	0.251387	0.879	0.802	1
Thtpa	0.134059	0.251308	0.394	0.252	1
Mast3	0.722429	0.251304	0.273	0.279	1
Setd5	0.00564549	0.251198	0.485	0.234	1
Srxn1	0.2071	0.251162	0.606	0.541	1
Slc5a11	0.00581314	0.251107	0.636	0.351	1
Tnk2	0.0191879	0.251063	0.394	0.225	1
Slc25a48	0.104755	0.251044	0.576	0.423	1
Tap2	0.103817	0.250941	0.545	0.414	1
Tnpo1	0.0312947	0.250936	0.727	0.577	1
Fam49a	0.0175099	0.250643	0.212	0.072	1
Trf	0.062707	0.25061	0.545	0.369	1
Rufy3	0.0433803	0.250367	0.758	0.658	1
Gga2	0.0612095	0.250339	0.727	0.64	1
Ntrk3	0.000368149	0.250338	0.333	0.09	1
Ccdc57	0.00508071	0.250298	0.152	0.027	1
Atraid	0.0871828	0.25024	0.909	0.865	1
Atf4	0.109424	0.250232	0.939	0.802	1
Eogt	0.0304629	0.250133	0.303	0.153	1
Fars2	0.0478637	-0.250107	0.485	0.658	1
Acnat2	0.0168675	-0.250236	0.152	0.351	1
Pole4	0.0458423	-0.250553	0.333	0.514	1
Mapk14	0.0237915	-0.250869	0.667	0.856	1
Krtcap2	0.035222	-0.250985	0.697	0.874	1
Cog4	0.183522	-0.251205	0.545	0.595	1
Churc1	0.00622356	-0.251539	0.303	0.577	1
Por	0.0214119	-0.251916	0.879	0.982	1
Cox8a	8.46231e-05	-0.252268	1	1	1
Mcee	0.0636247	-0.252603	0.818	0.919	1
Car3	0.0233247	-0.2539	0.273	0.505	1
Arl6ip1	0.0104074	-0.254271	0.939	1	1
Naa38	0.0718093	-0.254419	0.909	0.883	1
Rpl36	0.00258216	-0.254838	1	1	1
Clpp	0.0572424	-0.255193	0.788	0.883	1
Farsa	0.116993	-0.257283	0.364	0.459	1
Jund	0.0393501	-0.257436	0.788	0.892	1
Etfb	0.00489433	-0.257464	0.97	1	1
Acsm3	0.0374378	-0.258062	0.788	0.919	1
Zhx3	0.0256141	-0.259217	0.394	0.559	1
Ociad2	0.00258503	-0.259749	0.091	0.369	1
Sp3os	0.0199901	-0.259849	0.121	0.306	1
Trir	0.0226429	-0.260868	0.788	0.892	1
Scnn1g	0.0377157	-0.261192	0.242	0.405	1
Gatd3a	0.0507004	-0.261406	0.848	0.946	1
Nat8f5	0.0123196	-0.261854	0.303	0.568	1
Nfyc	0.049826	-0.264132	0.515	0.649	1
Slc35b1	0.050783	-0.26435	0.485	0.64	1
C1qtnf4	0.00921685	-0.265041	0.121	0.324	1
D630029K05Rik	0.0451366	-0.265855	0.606	0.712	1
Tecr	0.0308363	-0.265927	0.848	0.91	1
Dnlz	0.00810099	-0.266791	0.424	0.694	1
Tmem189	0.0295015	-0.266978	0.788	0.901	1
Sec11a	0.0252543	-0.26717	0.697	0.838	1
Adgre5	0.038451	-0.267667	0.485	0.649	1
Tsc22d3	0.0780911	-0.26779	0.697	0.775	1
Aamdc	0.029097	-0.268141	0.545	0.739	1
Lipo3	0.0419731	-0.269206	0.273	0.405	1
Gnmt	0.00795705	-0.270013	0.212	0.432	1
Avpr2	0.0132418	-0.270493	0.091	0.279	1
Cuta	0.0732278	-0.270866	0.788	0.784	1
H2-Q6	0.0270416	-0.270932	0.455	0.667	1
Map1lc3a	0.0347691	-0.271659	0.879	0.928	1
Htatip2	0.00853215	-0.271671	0.182	0.405	1
Ndufs6	0.0180432	-0.273157	0.97	0.991	1
Rasgrp2	0.00578757	-0.273551	0.182	0.423	1
Tmsb10	0.050667	-0.273992	0.939	0.901	1
Cdk5rap3	0.0250167	-0.274241	0.485	0.622	1
Slc46a1	0.00584286	-0.274368	0.212	0.45	1
Ccdc124	0.07939	-0.274404	0.636	0.694	1
Pi16	0.0220829	-0.275085	0.364	0.577	1
Hao2	0.0279129	-0.275182	0.727	0.91	1
Msrb1	0.0145511	-0.275397	0.939	0.946	1
Dmgdh	0.0150195	-0.275778	0.273	0.45	1
Atp5g2	0.0163781	-0.276621	0.939	1	1
Shisa5	0.0293588	-0.277571	0.697	0.856	1
Grpel1	0.0122108	-0.278144	0.697	0.874	1
C1galt1c1	0.00263123	-0.278216	0.212	0.486	1
Rps12	0.00489433	-0.279386	1	1	1
Mrpl12	0.00137942	-0.279804	1	0.982	1
Creld2	0.00758575	-0.279877	0.364	0.613	1
Acox3	0.0319881	-0.280012	0.727	0.856	1
Cox5b	8.97859e-05	-0.280072	1	1	1
Chchd2	0.00111133	-0.280621	0.97	1	1
Cct7	0.109556	-0.280685	0.848	0.919	1
Atp4a	0.0310718	-0.280956	0.485	0.667	1
Rpl13	8.80328e-05	-0.281135	1	1	1
Cisd1	0.00447715	-0.281244	1	0.991	1
Mrps26	0.0690492	-0.281551	0.727	0.757	1
Abtb1	0.00388028	-0.28253	0.182	0.441	1
Nop10	0.0292918	-0.283141	0.848	0.973	1
Agpat2	0.0118091	-0.283389	0.303	0.55	1
Adrm1	0.0174093	-0.283508	0.152	0.369	1
Cwh43	0.0268711	-0.28485	0.212	0.432	1
Atp6v1f	0.0014729	-0.285144	0.939	0.973	1
Iscu	0.019602	-0.285584	0.909	0.982	1
Ndufs5	0.0220935	-0.28578	0.909	0.973	1
Gpx4	0.000689298	-0.286763	0.97	1	1
Sugct	0.00803074	-0.286835	0.697	0.784	1
Guk1	0.0169153	-0.28741	0.636	0.829	1
Sp5	0.00357464	-0.288226	0.152	0.423	1
Paqr5	0.0354753	-0.28937	0.576	0.775	1
Naxe	0.0370362	-0.289748	0.515	0.703	1
Ifrd2	0.00828774	-0.289846	0.424	0.64	1
Ddt	0.00857516	-0.291108	0.909	1	1
Galns	0.0236446	-0.291122	0.576	0.676	1
Cmtm6	0.060667	-0.291352	0.788	0.829	1
Jam3	0.00959146	-0.291614	0.242	0.477	1
Slc22a1	0.00507675	-0.292692	0.97	0.955	1
Tstd1	0.0271061	-0.293424	0.455	0.568	1
Ecm1	0.0289277	-0.294547	0.818	0.964	1
Pth1r	0.00159872	-0.295061	0.97	1	1
Spink8	0.0730378	-0.29599	0.424	0.604	1
Tmbim4	0.0275809	-0.29806	0.848	0.991	1
Rpl35	0.0225884	-0.298404	0.848	0.856	1
Os9	0.0635791	-0.299312	0.758	0.829	1
Commd6	0.0158351	-0.299842	0.424	0.703	1
Tma7	0.0161069	-0.302752	0.818	0.919	1
Smim1	0.0201141	-0.302977	0.848	0.883	1
Czib	0.0220101	-0.302992	0.333	0.514	1
AU021092	0.00862185	-0.304142	0.212	0.432	1
Atp5md	0.00067743	-0.305155	1	1	1
Mrpl54	0.0376561	-0.305219	0.818	0.91	1
Ggnbp1	0.0119315	-0.305275	0.364	0.568	1
Nat9	0.016979	-0.306266	0.364	0.559	1
Srprb	0.00583756	-0.306327	0.333	0.595	1
Nr1h4	0.0474675	-0.306616	0.697	0.775	1
Rpl11	0.000100031	-0.308358	1	1	1
Mrps6	0.0335127	-0.308376	0.848	0.91	1
Cyp2e1	0.00636521	-0.308533	1	1	1
Pet100	0.0358736	-0.30884	0.697	0.766	1
Cyp2j11	0.00358298	-0.308892	0.424	0.667	1
Atp5h	0.00131275	-0.309063	1	1	1
Tspan1	0.00988969	-0.309816	0.364	0.568	1
Mrps36	0.0231269	-0.309837	0.758	0.874	1
Rps7	3.77159e-05	-0.309862	1	1	1
Nedd8	0.0141799	-0.309877	0.939	0.991	1
Dedd2	0.0149991	-0.310076	0.333	0.505	1
Tmem82	0.0118047	-0.312931	0.212	0.432	1
Higd1a	0.0037373	-0.313288	0.97	0.964	1
Chst1	0.00407265	-0.31373	0.061	0.306	1
Akr1c14	0.00747018	-0.313833	0.273	0.523	1
Slc17a3	0.0045442	-0.314063	0.939	0.991	1
Dnajb1	0.0142342	-0.314664	0.667	0.784	1
Pnkd	0.0153276	-0.314796	0.818	0.964	1
Tmem109	0.0165007	-0.314838	0.515	0.712	1
Pzp	0.00828758	-0.315275	0.333	0.577	1
Atp5j	0.000511605	-0.316057	1	1	1
Sptlc1	0.00969797	-0.316733	0.455	0.649	1
Stard10	0.004313	-0.316804	0.97	0.991	1
Ap1m2	0.000938202	-0.319315	0.091	0.396	1
Hba-a1	0.340109	-0.319383	0.788	0.901	1
Eif3b	0.0242256	-0.31965	0.727	0.793	1
Fis1	0.00346405	-0.319762	0.939	0.991	1
Aspdh	0.00576556	-0.319848	0.697	0.784	1
Degs2	0.0127359	-0.320687	0.515	0.775	1
Lpl	0.000428075	-0.320757	1	1	1
Mettl7b	0.0208691	-0.320792	0.909	0.946	1
Mrpl42	0.0509026	-0.320876	0.788	0.865	1
4930481A15Rik	0.000205658	-0.320992	0.03	0.369	1
Ddrgk1	0.0213878	-0.321783	0.879	0.937	1
Snhg4	0.00118001	-0.321809	0.061	0.333	1
Eif3g	0.0245219	-0.322323	0.697	0.784	1
Pkig	0.00448916	-0.324321	0.515	0.73	1
Mrps34	0.00637511	-0.325973	0.758	0.829	1
Scnn1b	0.00537415	-0.326349	0.394	0.694	1
Fah	0.00341166	-0.326509	0.97	1	1
Mtor	0.020726	-0.326603	0.758	0.829	1
Ndufb10	0.000363971	-0.327325	1	0.991	1
Ppp1r1a	0.00496195	-0.328921	0.879	0.955	1
Rps27l	0.00301678	-0.329572	0.939	0.991	1
Pam16	0.00292513	-0.332198	0.364	0.631	1
Cyp4a12a	0.0080453	-0.332627	0.667	0.847	1
Atp6v1c2	0.0337347	-0.332956	0.303	0.477	1
Rgs2	0.0147259	-0.333196	0.394	0.532	1
Ccpg1	0.00828592	-0.333535	0.758	0.847	1
Xbp1	0.0110553	-0.333913	0.697	0.856	1
Tmem9	0.00765706	-0.334166	0.515	0.748	1
Eif1	0.00167867	-0.335108	0.97	1	1
Cd9	0.0138054	-0.335751	0.667	0.865	1
Ergic3	0.0101442	-0.335904	0.848	0.901	1
Wdr81	0.00166676	-0.335957	0.303	0.586	1
Car4	0.0184351	-0.336476	0.697	0.838	1
Hpd	0.00122102	-0.337111	0.03	0.306	1
B4galt5	0.0243643	-0.337292	0.667	0.829	1
Slc27a2	0.000954895	-0.33742	1	1	1
Hras	0.0239947	-0.338248	0.667	0.757	1
Gm4450	0.00301619	-0.343235	0.333	0.622	1
Fmo5	0.0309389	-0.343261	0.606	0.712	1
Gadd45gip1	0.00495429	-0.343472	0.667	0.829	1
Mthfd1	0.0271479	-0.343607	0.758	0.928	1
Haao	0.00394245	-0.343901	0.667	0.838	1
Myl9	0.00628377	-0.344102	0.788	0.919	1
Spink1	0.000252233	-0.344469	1	1	1
Nat8f6	0.00673243	-0.344814	0.697	0.838	1
2310039H08Rik	0.00145639	-0.345183	0.606	0.784	1
Gpr108	0.0092093	-0.345537	0.333	0.559	1
Rhbg	0.00154852	-0.347349	0.424	0.712	1
Acot12	0.0039919	-0.348061	0.667	0.802	1
Crip2	0.00382394	-0.348674	0.758	0.919	1
Ndufa7	0.000891765	-0.349052	0.939	0.964	1
Mrpl34	0.00167996	-0.349976	0.758	0.928	1
Ppia	1.33705e-05	-0.350327	1	1	0.431667
Smdt1	0.00210264	-0.35044	0.939	1	1
Rpl4	7.21928e-05	-0.350529	1	1	1
Uqcrh	0.000180007	-0.350793	1	1	1
Hsd17b11	0.0022583	-0.351044	0.909	0.991	1
Atp5l	1.88664e-05	-0.35169	1	1	0.609103
Nsmce4a	0.00930304	-0.351851	0.424	0.64	1
Hsd11b1	0.00758222	-0.353386	0.758	0.892	1
Lamtor2	0.00150716	-0.353994	0.788	0.973	1
Esam	0.00974634	-0.35498	0.364	0.568	1
Bola2	0.00569819	-0.355003	0.667	0.847	1
Elob	9.33915e-05	-0.357195	1	1	1
Selenbp1	0.00217059	-0.357641	0.939	0.991	1
Prss8	0.00906452	-0.357671	0.879	0.982	1
Pm20d1	0.00300078	-0.35785	0.182	0.45	1
Sec61g	0.00105673	-0.359227	1	0.991	1
Slc17a1	0.00412201	-0.360694	0.909	0.973	1
Hspa5	0.000435821	-0.36112	0.97	1	1
Ndufs7	0.000738716	-0.363323	0.939	1	1
Wfdc2	0.00698714	-0.363681	0.97	0.991	1
Atp5mpl	8.46231e-05	-0.364291	1	0.991	1
Pdrg1	0.00273352	-0.364755	0.515	0.73	1
Mettl23	0.00279673	-0.364956	0.303	0.568	1
Park7	8.80328e-05	-0.366063	1	1	1
Tmc6	0.0024664	-0.366738	0.333	0.595	1
Foxi1	0.00992698	-0.36793	0.182	0.387	1
Dgcr6	0.00472132	-0.368957	0.697	0.829	1
Bckdha	4.35537e-05	-0.36898	1	1	1
AI314278	0.00162399	-0.370002	0.939	0.955	1
Gstk1	0.00596367	-0.370362	0.515	0.703	1
Mogat1	0.000283007	-0.37085	0.424	0.739	1
Sec61b	0.000888258	-0.371438	0.879	0.919	1
Ahsa1	0.000334392	-0.371537	0.242	0.586	1
Micos10	2.38289e-05	-0.371843	0.97	1	0.769316
Cryzl2	0.00187069	-0.371965	0.818	0.928	1
Raly	0.0148721	-0.372274	0.667	0.847	1
Per1	0.00616166	-0.37242	0.303	0.532	1
Atp1a1	7.72083e-06	-0.372495	1	1	0.249267
Timm13	0.00103909	-0.373284	1	0.991	1
Pvalb	0.00746418	-0.373672	0.333	0.577	1
Ddit3	0.00490117	-0.374282	0.212	0.441	1
Fkbp5	0.00125867	-0.375117	0.394	0.658	1
Csrp2	0.000907079	-0.377689	0.939	0.964	1
Calml4	0.00162462	-0.378448	0.909	0.982	1
Hexb	0.000774479	-0.379792	0.879	0.919	1
Ftl1	2.4337e-05	-0.379847	1	1	0.785721
Bsg	0.000428081	-0.380152	0.97	1	1
Nhp2	0.000344188	-0.382277	0.606	0.856	1
Acss2	0.00281293	-0.383221	0.788	0.91	1
Ivd	0.000614831	-0.38373	0.909	0.955	1
Ndufa6	3.7328e-05	-0.384022	0.97	1	1
Uqcc2	0.00256776	-0.384459	0.788	0.928	1
Pdcd5	0.00427755	-0.385088	0.545	0.748	1
Chchd7	0.00282189	-0.385273	0.697	0.838	1
Akr7a5	0.000459827	-0.385618	0.939	1	1
Psmd3	0.0008078	-0.385961	0.758	0.901	1
Gnb2	0.00123856	-0.387764	0.97	0.973	1
Cox20	0.00476604	-0.388662	0.758	0.892	1
Rpl28	2.65067e-06	-0.389304	1	1	0.0855768
S100a1	0.000398386	-0.389458	1	1	1
Fth1	6.53634e-11	-0.389844	1	1	2.11026e-06
2300009A05Rik	0.00312946	-0.391185	0.697	0.865	1
Clu	0.0104075	-0.392372	0.97	1	1
Pkm	0.00397031	-0.392406	0.879	0.991	1
Gm10076	0.000442033	-0.392878	0.303	0.604	1
Edf1	0.000351	-0.395003	0.97	1	1
Inmt	7.38466e-06	-0.395318	1	1	0.238414
Cox6c	1.82316e-09	-0.396535	1	1	5.88607e-05
Ndufa1	0.000764646	-0.397034	1	0.982	1
Pxmp2	0.00205918	-0.397325	0.515	0.748	1
Sec23b	0.00216298	-0.39733	0.667	0.82	1
Ndufa3	1.33705e-05	-0.398609	1	0.991	0.431667
Slc22a7	0.000363016	-0.399017	0.03	0.342	1
Ndufa5	7.66367e-05	-0.399085	0.97	1	1
Rps10	0.000140474	-0.400123	1	1	1
Insrr	0.00432569	-0.403677	0.212	0.45	1
Prdx5	2.41477e-06	-0.407846	1	1	0.0779609
1110065P20Rik	0.000820684	-0.409296	0.485	0.658	1
Atp6v0e	0.00167469	-0.409614	0.848	0.946	1
Coasy	0.00242088	-0.410483	0.818	0.964	1
Dnajc19	0.000625036	-0.411481	0.909	0.937	1
Hsp90aa1	6.53122e-05	-0.415534	0.939	0.982	1
Pck1	0.000148786	-0.417049	0.939	0.991	1
Cebpzos	0.000555307	-0.419051	0.455	0.712	1
Med28	0.0009553	-0.41947	0.848	0.901	1
Rpl30	4.92301e-05	-0.423473	0.97	1	1
Ost4	0.000205399	-0.424193	0.939	0.991	1
Tmem205	0.000658621	-0.426618	0.848	0.955	1
Eno1	0.0109337	-0.427102	0.545	0.712	1
Slc13a3	0.000106076	-0.429436	0.97	0.991	1
Cox7c	1.36494e-08	-0.430142	0.97	1	0.00044067
Bag1	0.00101628	-0.43195	0.818	0.928	1
Slc22a6	5.90336e-06	-0.432305	1	1	0.19059
Cdk11b	0.00625931	-0.4328	0.515	0.694	1
mt-Co2	1.82506e-08	-0.43309	1	1	0.00058922
Hsp90ab1	8.03289e-08	-0.434052	1	1	0.00259342
Bola3	0.000959768	-0.435076	0.848	0.937	1
Atp5d	9.16115e-08	-0.436568	1	1	0.00295768
Mfge8	0.000370447	-0.441652	0.879	0.982	1
Rpl29	4.20226e-06	-0.444034	1	1	0.13567
Slc3a1	0.0013883	-0.446025	0.848	0.955	1
Dnaja1	4.70854e-06	-0.447512	0.97	0.982	0.152015
Ccdc107	0.000130052	-0.452116	0.939	0.991	1
Rpl18	1.21583e-06	-0.453097	1	0.991	0.039253
Hint1	2.84432e-07	-0.455018	1	1	0.0091829
Rpl36a	0.00108164	-0.455043	0.788	0.973	1
Vwa1	0.000609211	-0.455302	0.364	0.595	1
Cyp2a4	0.00117677	-0.456308	0.697	0.874	1
Guca2b	8.13117e-05	-0.456415	0.909	0.982	1
Ube2s	0.000703587	-0.457442	0.788	0.892	1
Fkbp2	0.000875801	-0.457676	0.727	0.892	1
Micos13	8.97566e-05	-0.458047	0.909	0.982	1
Slc4a9	0.000486773	-0.458423	0.212	0.559	1
mt-Nd1	6.96401e-07	-0.458499	1	1	0.0224833
Rps8	5.0565e-07	-0.462685	1	1	0.0163249
Rpl36al	1.43711e-06	-0.476862	0.939	0.991	0.0463972
Bcat2	0.000795771	-0.477045	0.333	0.622	1
Fmc1	0.000385271	-0.477142	0.758	0.901	1
Krt7	0.000872448	-0.480725	0.636	0.865	1
Ndufb2	7.21879e-05	-0.481932	0.939	0.991	1
Cbs	6.74145e-05	-0.48345	0.636	0.847	1
Klf2	0.000542966	-0.488186	0.636	0.829	1
Defb1	0.00162497	-0.489829	1	1	1
Igfbp3	0.000108107	-0.49176	0.848	0.991	1
Ttc36	3.94301e-07	-0.492449	1	1	0.01273
Cdh16	1.07817e-06	-0.493515	1	1	0.0348088
Pfdn5	1.0518e-05	-0.49356	1	0.982	0.339572
Cyp4b1	1.52834e-09	-0.493574	1	1	4.93424e-05
Rplp2	1.58053e-06	-0.494863	0.97	0.982	0.0510275
Cyb5a	1.64378e-07	-0.497945	1	1	0.00530696
Gchfr	9.77279e-05	-0.501195	0.394	0.703	1
mt-Nd2	1.7794e-06	-0.50181	1	1	0.0574478
Acy3	2.82377e-09	-0.50322	1	1	9.11654e-05
Ndufb4	4.92759e-06	-0.503458	0.97	1	0.159087
Adh1	2.33309e-05	-0.503977	0.97	1	0.753238
mt-Cytb	1.54129e-07	-0.506447	1	1	0.00497604
Ndufb9	1.17331e-05	-0.506938	0.939	0.991	0.378804
Slc5a8	8.67865e-05	-0.509903	0.636	0.865	1
mt-Nd4l	0.000143552	-0.509993	0.394	0.676	1
Mien1	3.75224e-05	-0.513125	0.818	0.946	1
Atpif1	2.50608e-07	-0.514512	1	0.991	0.00809087
Gadd45g	0.000118918	-0.515996	0.424	0.739	1
D8Ertd738e	3.39879e-05	-0.519898	0.939	0.964	1
Hint2	9.327e-07	-0.520216	1	0.982	0.0301122
Manf	0.000104223	-0.527521	0.636	0.874	1
Cyp2j13	2.99518e-05	-0.538216	0.848	0.964	0.966993
Ace	8.64257e-05	-0.540298	0.485	0.721	1
Cenpx	9.57798e-05	-0.542111	0.576	0.856	1
Susd2	1.08502e-05	-0.54339	0.545	0.838	0.3503
Slc12a3	0.00107465	-0.543676	1	1	1
Ugt2b38	4.81666e-06	-0.545049	0.939	0.991	0.155506
Ces2c	0.000100553	-0.547069	0.818	0.946	1
Uqcr10	6.96441e-11	-0.547244	1	1	2.24846e-06
Pgam2	7.77678e-05	-0.548741	0.545	0.865	1
Rpl22	3.49821e-06	-0.549011	0.909	1	0.11294
Apom	9.84771e-05	-0.550253	0.788	0.946	1
Cyp2d9	0.000179777	-0.551649	0.667	0.829	1
Agps	1.30259e-05	-0.552249	0.848	0.946	0.420542
Acads	8.25091e-06	-0.55263	0.939	0.982	0.266381
Ndufa13	5.11709e-08	-0.553312	0.97	1	0.00165205
Dpm3	4.15169e-05	-0.553573	0.667	0.91	1
Cops9	8.56786e-07	-0.554387	0.97	0.991	0.0276613
Selenom	2.36399e-05	-0.554553	0.667	0.91	0.763214
Cox4i1	8.1849e-14	-0.560819	1	1	2.6425e-09
Ephx2	6.52614e-05	-0.56254	0.879	0.973	1
Serf2	9.55119e-11	-0.564468	1	1	3.0836e-06
mt-Nd4	3.26351e-09	-0.566731	1	1	0.000105362
Zmynd10	0.000199979	-0.568144	0.515	0.784	1
Ndufb8	4.24935e-07	-0.571335	0.939	1	0.013719
Aldh1l1	1.32193e-06	-0.572139	0.939	0.991	0.0426785
Rps24	2.99227e-09	-0.574129	1	1	9.66053e-05
Cox7a2	8.96055e-10	-0.574547	0.97	1	2.89291e-05
Supt4a	1.35047e-05	-0.575679	0.424	0.757	0.436001
Ttr	0.00727703	-0.57897	0.848	0.874	1
Rps27a	7.92554e-12	-0.582037	1	1	2.55876e-07
H2afj	1.54344e-06	-0.586588	0.909	1	0.04983
Clcnkb	5.67347e-05	-0.590977	0.97	0.982	1
Calb1	0.0142733	-0.591743	0.909	0.991	1
Uqcr11	2.05524e-11	-0.592347	1	1	6.63535e-07
Hspe1	4.98215e-08	-0.599388	0.97	1	0.00160849
Ly6a	1.43725e-06	-0.603284	1	1	0.0464017
Ndufa2	1.84075e-10	-0.620965	1	1	5.94285e-06
Ggt1	9.23206e-10	-0.621272	1	1	2.98057e-05
Hspb1	3.70793e-05	-0.621516	0.273	0.694	1
Anapc13	3.20663e-06	-0.624407	0.848	0.937	0.103526
Odc1	1.57593e-10	-0.629318	0.97	1	5.08788e-06
Rpl37	3.79847e-11	-0.636648	1	1	1.22634e-06
Gng5	1.48272e-07	-0.637465	0.97	0.991	0.00478695
mt-Nd5	2.14532e-06	-0.642071	0.848	0.982	0.0692617
mt-Atp6	3.84992e-10	-0.654217	1	1	1.24295e-05
Atp5j2	4.90778e-11	-0.663744	1	1	1.58448e-06
Dynll1	1.50525e-06	-0.670609	0.879	0.973	0.0485971
Cd36	3.62986e-07	-0.671147	0.879	0.928	0.011719
Rhcg	4.95923e-05	-0.671499	0.606	0.865	1
Ndufv3	7.05144e-10	-0.679161	0.97	1	2.27656e-05
Gapdh	2.22915e-11	-0.683718	1	1	7.19681e-07
Ndufb11	9.51122e-10	-0.684704	0.939	1	3.0707e-05
Mep1a	1.56124e-07	-0.685162	0.97	0.991	0.00504047
Aacs	1.93817e-07	-0.697408	0.424	0.847	0.00625737
Rpl35a	1.11754e-10	-0.702903	0.97	1	3.60799e-06
Arpp19	9.90437e-08	-0.713476	0.879	0.991	0.00319763
Fau	1.11448e-12	-0.714301	1	1	3.59809e-08
Cycs	8.96055e-10	-0.714734	0.97	1	2.89291e-05
Ces1f	1.01838e-08	-0.715615	0.939	1	0.000328784
Hspa8	6.67276e-15	-0.716941	1	1	2.1543e-10
Slco1a1	1.39281e-05	-0.719051	0.697	0.874	0.449669
Nenf	6.31572e-08	-0.721314	0.818	0.982	0.00203903
Cyp2d12	1.477e-06	-0.722277	0.667	0.919	0.047685
Slc26a4	2.94732e-05	-0.723612	0.242	0.685	0.951542
Fxyd2	8.47055e-16	-0.726539	1	1	2.73472e-11
Lamtor4	3.72458e-08	-0.731476	0.727	0.973	0.00120248
Tmem213	5.61184e-08	-0.742418	0.848	0.991	0.00181178
Ndufc1	9.85648e-11	-0.753132	0.97	1	3.18216e-06
Rps20	1.86428e-12	-0.764073	1	1	6.01884e-08
Atp6v1g3	3.23869e-05	-0.764184	0.667	0.91	1
Uqcrq	1.9682e-14	-0.77038	1	1	6.35434e-10
Cndp2	7.18861e-11	-0.787563	0.97	1	2.32084e-06
Wfdc15b	2.94615e-07	-0.787661	0.697	0.955	0.00951165
Hspa1b	2.39877e-08	-0.806729	0.212	0.73	0.000774443
Defb29	1.64577e-08	-0.831343	0.576	0.91	0.000531337
Rpl21	1.07671e-12	-0.84392	1	1	3.47615e-08
Ndufa4	5.51403e-17	-0.845069	1	1	1.7802e-12
Atp5e	1.28067e-16	-0.858406	1	1	4.13465e-12
Hspa1a	4.1161e-10	-0.861065	0.364	0.865	1.32888e-05
Rpl9	2.14576e-10	-0.863605	0.879	0.982	6.92758e-06
Azgp1	2.13263e-08	-0.864521	0.455	0.892	0.000688519
Egf	0.000217286	-0.87879	0.97	0.982	1
Mrps21	1.78303e-10	-0.885587	0.879	0.991	5.7565e-06
Hsph1	1.61226e-09	-0.89451	0.545	0.892	5.20519e-05
Rps2	1.57127e-12	-0.895515	0.939	1	5.07284e-08
Slc7a13	4.64771e-09	-0.911721	0.788	0.973	0.000150051
Acsm1	1.71723e-09	-0.934795	0.667	0.946	5.54406e-05
Rpl41	2.11918e-14	-0.95498	1	1	6.84177e-10
Klk1	8.96808e-11	-0.976466	1	1	2.89535e-06
mt-Co1	1.67774e-13	-0.979794	1	1	5.41658e-09
mt-Co3	1.35399e-13	-0.983279	1	1	4.37137e-09
Kap	9.51593e-16	-0.996042	1	1	3.07222e-11
Nat8	8.77999e-14	-0.999933	0.879	0.982	2.83462e-09
Serpinf2	6.18195e-10	-1.02574	0.758	0.964	1.99584e-05
Napsa	4.59241e-11	-1.15268	0.818	0.991	1.48266e-06
Dnase1	1.35831e-14	-1.19919	0.97	1	4.38531e-10
S100g	1.10378e-09	-1.21607	1	1	3.56354e-05
Nudt19	2.83128e-16	-1.25951	0.939	1	9.14077e-12

## Sheet: SC2 2mAS vs WT
Gene	p_val	avg_log2FC	pct.1	pct.2	p_val_adj
Nupr1	1.20154e-05	1.45569	1	0.973	0.387918
Mgp	0.00014103	1.08927	1	1	1
Cyp24a1	1.22381e-07	1.03523	0.889	0.324	0.00395108
Mpc1	4.38404e-10	0.975318	1	0.973	1.41539e-05
Dcn	0.00509308	0.92022	0.667	0.405	1
Col4a3	2.08177e-05	0.915028	1	0.865	0.6721
Dock8	8.29686e-05	0.907829	0.926	0.676	1
Ppia	9.74837e-11	0.888731	1	1	3.14726e-06
Gsta2	4.37338e-06	0.880435	0.926	0.757	0.141194
Sumo2	2.36947e-06	0.870209	1	0.838	0.0764982
Npnt	4.04736e-06	0.866296	1	0.892	0.130669
Ccn1	3.87279e-05	0.861222	0.889	0.486	1
Tmsb4x	1.33623e-09	0.849051	1	1	4.31402e-05
Uqcrb	1.12793e-09	0.836847	1	1	3.64152e-05
Commd3	1.63346e-05	0.830797	0.926	0.73	0.527363
Gas5	8.59721e-07	0.815588	1	0.919	0.0277561
Dbi	1.58186e-09	0.811854	1	1	5.10704e-05
Rpl9	3.96547e-07	0.798069	1	1	0.0128025
Cetn3	1.22255e-05	0.796024	0.815	0.459	0.394699
1810037I17Rik	3.74657e-06	0.78838	1	0.811	0.120958
Col3a1	0.000191003	0.788277	0.667	0.297	1
Dpy30	4.0607e-06	0.773112	0.815	0.378	0.1311
Tbca	2.39153e-07	0.76737	1	0.919	0.00772104
Spp1	0.000148982	0.76663	1	0.973	1
Prdx1	5.48067e-09	0.750955	1	1	0.000176943
Cnbp	1.05932e-05	0.748926	1	0.919	0.342
Rps13	5.39881e-08	0.735775	1	0.973	0.00174301
Rpl15	3.40519e-08	0.733109	1	1	0.00109937
Naca	3.15144e-08	0.730933	1	1	0.00101744
1110038B12Rik	4.65312e-06	0.73024	0.815	0.378	0.150226
Rpl21	3.68328e-10	0.72759	1	1	1.18915e-05
Rheb	6.4646e-05	0.724851	0.889	0.676	1
Rpl10	8.06902e-05	0.696386	1	0.946	1
H3f3b	2.09178e-06	0.694957	1	0.973	0.0675331
H3f3a	1.66116e-07	0.694146	1	1	0.00536307
Rps3a1	1.22778e-09	0.693707	1	1	3.96389e-05
H2afz	6.06385e-05	0.685131	1	0.946	1
Rps11	7.88771e-08	0.684235	1	1	0.00254655
Btf3	8.58237e-07	0.680515	1	0.892	0.0277082
Pcbd1	3.69175e-07	0.675668	1	0.973	0.0119188
Rbm3	0.000458571	0.670294	0.963	0.811	1
Tmod3	4.29607e-05	0.663153	0.926	0.649	1
Dpp4	0.00124698	0.662273	0.926	0.784	1
Mpc2	5.82619e-08	0.660728	1	1	0.00188099
Dnajc19	5.85266e-05	0.660091	0.963	0.865	1
Rnf7	2.59625e-05	0.655927	0.926	0.622	0.838201
Cyp4a10	0.0141631	0.649558	0.741	0.514	1
Eny2	0.00200414	0.648251	0.889	0.649	1
Cox5a	5.26948e-07	0.647327	1	1	0.0170125
Col1a2	0.0018974	0.645392	0.815	0.73	1
Tma7	6.80639e-06	0.643037	1	1	0.219744
Gadd45a	7.27787e-05	0.642792	0.889	0.405	1
Rps7	2.06982e-07	0.641252	1	1	0.00668242
Pigp	0.000171913	0.634053	0.852	0.459	1
Txn1	1.12855e-05	0.632089	1	0.946	0.364354
Fundc2	0.00183882	0.631935	0.889	0.622	1
[truncated: 1,603 more rows]

## Sheet: SC2 5mAS vs 2mAS
Gene	p_val	avg_log2FC	pct.1	pct.2	p_val_adj
[truncated: 2,018 more rows]

[truncated: 11 more sheets: SC2 5mAS vs WT, SC2 Treated vs 2mAS, SC2 Treated vs 5mAS, SC2 Treated vs WT, SC3 2mAS vs WT, SC3 5mAS vs 2mAS, SC3 5mAS vs WT, SC3 Treated vs 2mAS, SC3 Treated vs 5mAS, SC3 Treated vs WT, SC4 Treated vs 5mAS]
