# Supplementary material for: Extracellular vesicle miR-93-5p cargo regulates glomerular endothelial cell damage in Alport syndrome
Source: JCI Insight. 2026 Mar 23;11(6):e197643. doi: 10.1172/jci.insight.197643 (PMC13043101; doi:10.1172/jci.insight.197643)
Supplement: Supplemental data set 16 [file jciinsight-11-197643-s154.xlsx]

## Sheet: SC1 Up_Treated vs 5mAS
source	term_name	term_id	highlighted	adjusted_p_value	negative_log10_of_adjusted_p_value	term_size	query_size	intersection_size	effective_domain_size	intersections
GO:MF	argininosuccinate synthase activity	GO:0004055	TRUE	0.0499023	1.30188	1	6	1	24945	ASS1
GO:MF	25-hydroxycholecalciferol-24-hydroxylase activity	GO:0008403	TRUE	0.0499023	1.30188	1	6	1	24945	CYP24A1
GO:MF	1-alpha,25-dihydroxyvitamin D3 24-hydroxylase activity	GO:0030342	TRUE	0.0499023	1.30188	1	6	1	24945	CYP24A1
GO:MF	25-hydroxycholecalciferol-23-hydroxylase activity	GO:0062180	TRUE	0.0499023	1.30188	1	6	1	24945	CYP24A1
MIRNA	mmu-miR-127-5p	MIRNA:mmu-miR-127-5p	FALSE	0.0499483	1.30148	1	3	1	7219	ASS1
MIRNA	mmu-miR-411-3p	MIRNA:mmu-miR-411-3p	FALSE	0.0499483	1.30148	1	3	1	7219	ASS1

## Sheet: SC2 Up_Treated vs 5mAS
source	term_name	term_id	highlighted	adjusted_p_value	negative_log10_of_adjusted_p_value	term_size	query_size	intersection_size	effective_domain_size	intersections
GO:MF	protein binding	GO:0005515	TRUE	5.50125e-05	4.25954	10378	70	51	24945	SEMA3G,IGFBP5,SLC6A19,CDKN1C,ASS1,NPHS2,ANGPTL2,CXCL13,PAH,NOX4,VEGFA,SRSF5,SFRP2,H2-Q7,COL4A3,CLEC2H,CADM4,ILDR2,TCF21,NES,CRIM1,ACTN4,NPR3,FUS,WT1,MAF,PTPRB,EGFL7,EPAS1,HEG1,CYP2E1,PTPRO,SLC51A,MMRN2,DAG1,PLAU,ITGB1,SELENOP,BCAM,TIMP3,EXOC3L2,B2M,RAPGEF3,APP,CDKN1B,NEDD4,NEAT1,MYH9,PCX,CCND1,PLSCR2
GO:MF	signaling receptor binding	GO:0005102	FALSE	0.000615656	3.21066	1582	70	17	24945	SEMA3G,ANGPTL2,CXCL13,VEGFA,SFRP2,H2-Q7,COL4A3,CLEC2H,CADM4,NES,FUS,EGFL7,ITGB1,APP,NEDD4,MYH9,PLSCR2
GO:MF	cell adhesion molecule binding	GO:0050839	FALSE	0.00820548	2.0859	289	70	7	24945	COL4A3,PTPRB,PTPRO,ITGB1,BCAM,APP,MYH9
GO:MF	vascular endothelial growth factor receptor 1 binding	GO:0043183	TRUE	0.0113946	1.9433	3	70	2	24945	VEGFA,CADM4
GO:MF	binding	GO:0005488	FALSE	0.012476	1.90392	16204	70	61	24945	CYP24A1,SEMA3G,IGFBP5,SLC6A19,CDKN1C,ASS1,NPHS2,CYP4B1,G6PC,ANGPTL2,CXCL13,PAH,NOX4,ENPEP,VEGFA,SRSF5,SFRP2,H2-Q7,FTL1-PS1,COL4A3,CLEC2H,CADM4,ILDR2,TCF21,NES,CRIM1,ACTN4,CD300LG,NPR3,FUS,WT1,MAF,PTPRB,EGFL7,EPAS1,ACSS1,HEG1,CYP2E1,PTPRO,SLC51A,MMRN2,DAG1,SLC6A6,PLAU,ITGB1,SELENOP,BCAM,TIMP3,EXOC3L2,B2M,RAPGEF3,APP,CDKN1B,NEDD4,NEAT1,MYH9,PCX,CCND1,PLSCR2,ACSM2,ITM2B
GO:MF	protein domain specific binding	GO:0019904	FALSE	0.0338197	1.47083	791	70	10	24945	SRSF5,CRIM1,WT1,DAG1,ITGB1,RAPGEF3,APP,NEDD4,MYH9,PLSCR2
GO:MF	laminin binding	GO:0043236	FALSE	0.0398876	1.39916	30	70	3	24945	DAG1,ITGB1,BCAM
GO:BP	system development	GO:0048731	TRUE	6.08838e-12	11.2155	4076	72	40	26856	SEMA3G,PODXL,IGFBP5,CDKN1C,ASS1,NPHS2,CXCL13,CLIC5,NOX4,ENPEP,VEGFA,SFRP2,COL4A3,TCF21,NES,ACTN4,NPR3,WT1,MAF,PTPRB,EGFL7,EPAS1,HEG1,PTPRO,MMRN2,DAG1,PLAU,ITGB1,COL4A4,SELENOP,TIMP3,B2M,RAPGEF3,APP,CDKN1B,LIPA,HS3ST3B1,NEDD4,MYH9,CCND1
GO:BP	animal organ development	GO:0048513	FALSE	1.23478e-11	10.9084	3278	72	36	26856	SEMA3G,PODXL,IGFBP5,CDKN1C,ASS1,NPHS2,CXCL13,CLIC5,NOX4,ENPEP,VEGFA,SFRP2,COL4A3,ILDR2,TCF21,NES,ACTN4,WT1,MAF,EPAS1,HEG1,PTPRO,DAG1,PLAU,ITGB1,COL4A4,SELENOP,TIMP3,B2M,APP,CDKN1B,LIPA,HS3ST3B1,NEDD4,MYH9,CCND1
GO:BP	multicellular organism development	GO:0007275	FALSE	5.18284e-11	10.2854	4828	72	42	26856	SEMA3G,PODXL,IGFBP5,CDKN1C,ASS1,NPHS2,CXCL13,CLIC5,NOX4,ENPEP,VEGFA,SFRP2,H2-Q7,COL4A3,TCF21,NES,ACTN4,NPR3,WT1,MAF,PTPRB,EGFL7,EPAS1,HEG1,PTPRO,MMRN2,DAG1,PLAU,ITGB1,COL4A4,SELENOP,TIMP3,EXOC3L2,B2M,RAPGEF3,APP,CDKN1B,LIPA,HS3ST3B1,NEDD4,MYH9,CCND1
GO:BP	tube development	GO:0035295	FALSE	5.37102e-11	10.2699	1178	72	23	26856	PODXL,IGFBP5,ASS1,ENPEP,VEGFA,SFRP2,COL4A3,TCF21,NPR3,WT1,PTPRB,EGFL7,EPAS1,HEG1,MMRN2,DAG1,PLAU,ITGB1,RAPGEF3,LIPA,HS3ST3B1,NEDD4,MYH9
GO:BP	developmental process	GO:0032502	FALSE	4.37875e-10	9.35865	6808	72	48	26856	CYP24A1,SEMA3G,PODXL,IGFBP5,CDKN1C,ASS1,NPHS2,G6PC,CXCL13,CLIC5,NOX4,ENPEP,VEGFA,SFRP2,H2-Q7,COL4A3,CES1G,ILDR2,TCF21,NES,CRIM1,ACTN4,NPR3,WT1,MAF,PTPRB,EGFL7,EPAS1,HEG1,PTPRO,MMRN2,DAG1,SLC6A6,PLAU,ITGB1,COL4A4,SELENOP,TIMP3,EXOC3L2,B2M,RAPGEF3,APP,CDKN1B,LIPA,HS3ST3B1,NEDD4,MYH9,CCND1
GO:BP	tube morphogenesis	GO:0035239	FALSE	5.88336e-10	9.23037	925	72	20	26856	PODXL,ENPEP,VEGFA,SFRP2,COL4A3,TCF21,NPR3,WT1,PTPRB,EGFL7,EPAS1,HEG1,MMRN2,DAG1,PLAU,ITGB1,RAPGEF3,HS3ST3B1,NEDD4,MYH9
GO:BP	glomerulus development	GO:0032835	FALSE	9.31683e-10	9.03073	74	72	9	26856	PODXL,NPHS2,ENPEP,COL4A3,TCF21,ACTN4,WT1,PTPRO,COL4A4
GO:BP	nephron development	GO:0072006	FALSE	2.03748e-09	8.69091	168	72	11	26856	PODXL,NPHS2,ENPEP,VEGFA,COL4A3,TCF21,ACTN4,WT1,PTPRO,COL4A4,HS3ST3B1
GO:BP	blood vessel development	GO:0001568	FALSE	2.29133e-09	8.63991	756	72	18	26856	ENPEP,VEGFA,SFRP2,COL4A3,TCF21,NPR3,PTPRB,EGFL7,EPAS1,HEG1,MMRN2,DAG1,PLAU,ITGB1,RAPGEF3,LIPA,NEDD4,MYH9
GO:BP	blood vessel morphogenesis	GO:0048514	FALSE	2.6921e-09	8.56991	654	72	17	26856	ENPEP,VEGFA,SFRP2,COL4A3,TCF21,NPR3,PTPRB,EGFL7,EPAS1,HEG1,MMRN2,DAG1,PLAU,ITGB1,RAPGEF3,NEDD4,MYH9
GO:BP	vasculature development	GO:0001944	FALSE	4.48212e-09	8.34852	787	72	18	26856	ENPEP,VEGFA,SFRP2,COL4A3,TCF21,NPR3,PTPRB,EGFL7,EPAS1,HEG1,MMRN2,DAG1,PLAU,ITGB1,RAPGEF3,LIPA,NEDD4,MYH9
GO:BP	circulatory system development	GO:0072359	FALSE	8.8131e-09	8.05487	1210	72	21	26856	NOX4,ENPEP,VEGFA,SFRP2,COL4A3,TCF21,NPR3,WT1,PTPRB,EGFL7,EPAS1,HEG1,MMRN2,DAG1,PLAU,ITGB1,RAPGEF3,CDKN1B,LIPA,NEDD4,MYH9
GO:BP	anatomical structure development	GO:0048856	FALSE	1.3827e-08	7.85927	6222	72	44	26856	SEMA3G,PODXL,IGFBP5,CDKN1C,ASS1,NPHS2,CXCL13,CLIC5,NOX4,ENPEP,VEGFA,SFRP2,H2-Q7,COL4A3,CES1G,ILDR2,TCF21,NES,ACTN4,NPR3,WT1,MAF,PTPRB,EGFL7,EPAS1,HEG1,PTPRO,MMRN2,DAG1,PLAU,ITGB1,COL4A4,SELENOP,TIMP3,EXOC3L2,B2M,RAPGEF3,APP,CDKN1B,LIPA,HS3ST3B1,NEDD4,MYH9,CCND1
GO:BP	kidney development	GO:0001822	FALSE	1.75066e-08	7.7568	346	72	13	26856	PODXL,CDKN1C,ASS1,NPHS2,ENPEP,VEGFA,COL4A3,TCF21,ACTN4,WT1,PTPRO,COL4A4,HS3ST3B1
GO:BP	renal system development	GO:0072001	FALSE	2.68114e-08	7.57168	358	72	13	26856	PODXL,CDKN1C,ASS1,NPHS2,ENPEP,VEGFA,COL4A3,TCF21,ACTN4,WT1,PTPRO,COL4A4,HS3ST3B1
GO:BP	tissue development	GO:0009888	FALSE	2.7454e-08	7.56139	2105	72	26	26856	SEMA3G,PODXL,IGFBP5,CDKN1C,NPHS2,CLIC5,NOX4,VEGFA,SFRP2,CES1G,TCF21,WT1,MAF,EPAS1,HEG1,PTPRO,MMRN2,DAG1,ITGB1,TIMP3,RAPGEF3,CDKN1B,LIPA,HS3ST3B1,NEDD4,CCND1
GO:BP	epithelium development	GO:0060429	FALSE	3.75407e-08	7.4255	1307	72	21	26856	PODXL,IGFBP5,CDKN1C,NPHS2,CLIC5,VEGFA,SFRP2,CES1G,TCF21,WT1,MAF,EPAS1,HEG1,PTPRO,MMRN2,DAG1,RAPGEF3,CDKN1B,LIPA,HS3ST3B1,CCND1
GO:BP	angiogenesis	GO:0001525	FALSE	4.1503e-08	7.38192	557	72	15	26856	ENPEP,VEGFA,SFRP2,COL4A3,TCF21,NPR3,PTPRB,EGFL7,EPAS1,MMRN2,DAG1,PLAU,ITGB1,RAPGEF3,MYH9
GO:BP	regulation of cell motility	GO:2000145	FALSE	4.52606e-08	7.34428	1036	72	19	26856	SEMA3G,PODXL,IGFBP5,CXCL13,NOX4,VEGFA,SFRP2,CADM4,ACTN4,EGFL7,MALAT1,MMRN2,DAG1,PLAU,ITGB1,RAPGEF3,APP,CDKN1B,MYH9
GO:BP	anatomical structure morphogenesis	GO:0009653	FALSE	6.63678e-08	7.17804	2773	72	29	26856	SEMA3G,PODXL,IGFBP5,CDKN1C,CLIC5,NOX4,ENPEP,VEGFA,SFRP2,COL4A3,TCF21,NES,NPR3,WT1,PTPRB,EGFL7,EPAS1,HEG1,PTPRO,MMRN2,DAG1,PLAU,ITGB1,RAPGEF3,APP,LIPA,HS3ST3B1,NEDD4,MYH9
GO:BP	regulation of locomotion	GO:0040012	FALSE	9.82286e-08	7.00776	1084	72	19	26856	SEMA3G,PODXL,IGFBP5,CXCL13,NOX4,VEGFA,SFRP2,CADM4,ACTN4,EGFL7,MALAT1,MMRN2,DAG1,PLAU,ITGB1,RAPGEF3,APP,CDKN1B,MYH9
GO:BP	locomotion	GO:0040011	FALSE	1.7496e-07	6.75706	1267	72	20	26856	SEMA3G,PODXL,IGFBP5,CXCL13,NOX4,VEGFA,SFRP2,CADM4,ACTN4,EGFL7,PTPRO,MALAT1,MMRN2,DAG1,PLAU,ITGB1,RAPGEF3,APP,CDKN1B,MYH9
GO:BP	cell motility	GO:0048870	FALSE	8.81328e-07	6.05486	1720	72	22	26856	SEMA3G,PODXL,IGFBP5,CXCL13,NOX4,ENPEP,VEGFA,SFRP2,CADM4,ACTN4,PTPRB,EGFL7,PTPRO,MALAT1,MMRN2,DAG1,PLAU,ITGB1,RAPGEF3,APP,CDKN1B,MYH9
GO:BP	negative regulation of cellular process	GO:0048523	FALSE	1.06983e-06	5.97068	5584	72	39	26856	SEMA3G,PODXL,IGFBP5,CDKN1C,ASS1,CXCL13,NOX4,VEGFA,SFRP2,COL4A3,CADM4,ILDR2,TCF21,NES,CRIM1,ACTN4,NPR3,FUS,WT1,MAF,PTPRB,EGFL7,EPAS1,HEG1,PTPRO,MMRN2,DAG1,PLAU,ITGB1,TIMP3,B2M,RAPGEF3,APP,CDKN1B,NEDD4,MYH9,PCX,CCND1,ITM2B
GO:BP	epithelial cell proliferation	GO:0050673	FALSE	1.19048e-06	5.92428	487	72	13	26856	IGFBP5,CDKN1C,ENPEP,VEGFA,SFRP2,COL4A3,EGFL7,MMRN2,PLAU,B2M,CDKN1B,LIPA,CCND1
GO:BP	regulation of cell migration	GO:0030334	FALSE	1.39845e-06	5.85435	977	72	17	26856	SEMA3G,PODXL,IGFBP5,CXCL13,NOX4,VEGFA,SFRP2,ACTN4,EGFL7,MMRN2,DAG1,PLAU,ITGB1,RAPGEF3,APP,CDKN1B,MYH9
GO:BP	multicellular organismal process	GO:0032501	FALSE	1.48515e-06	5.82823	9064	72	50	26856	CYP24A1,SEMA3G,PODXL,IGFBP5,CDKN1C,ASS1,NPHS2,GATM,G6PC,CXCL13,CLIC5,NOX4,ENPEP,VEGFA,SFRP2,H2-Q7,COL4A3,CES1G,ILDR2,TCF21,NES,CRIM1,ACTN4,CD300LG,NPR3,WT1,MAF,PTPRB,EGFL7,EPAS1,HEG1,PTPRO,MMRN2,DAG1,PLAU,ITGB1,COL4A4,SELENOP,TIMP3,EXOC3L2,B2M,RAPGEF3,APP,CDKN1B,LIPA,HS3ST3B1,NEDD4,MYH9,CCND1,PLSCR2
GO:BP	negative regulation of biological process	GO:0048519	FALSE	2.59721e-06	5.58549	6031	72	40	26856	SEMA3G,PODXL,IGFBP5,CDKN1C,ASS1,CXCL13,NOX4,VEGFA,SFRP2,COL4A3,CES1G,CADM4,ILDR2,TCF21,NES,CRIM1,ACTN4,NPR3,FUS,WT1,MAF,PTPRB,EGFL7,EPAS1,HEG1,PTPRO,MMRN2,DAG1,PLAU,ITGB1,TIMP3,B2M,RAPGEF3,APP,CDKN1B,NEDD4,MYH9,PCX,CCND1,ITM2B
GO:BP	epithelial cell differentiation	GO:0030855	FALSE	3.28776e-06	5.4831	764	72	15	26856	PODXL,CDKN1C,NPHS2,CLIC5,VEGFA,CES1G,TCF21,MAF,EPAS1,HEG1,PTPRO,RAPGEF3,CDKN1B,LIPA,CCND1
GO:BP	cell migration	GO:0016477	FALSE	4.44478e-06	5.35215	1525	72	20	26856	SEMA3G,PODXL,IGFBP5,CXCL13,NOX4,ENPEP,VEGFA,SFRP2,ACTN4,PTPRB,EGFL7,PTPRO,MMRN2,DAG1,PLAU,ITGB1,RAPGEF3,APP,CDKN1B,MYH9
GO:BP	response to endogenous stimulus	GO:0009719	FALSE	8.66043e-06	5.06246	1944	72	22	26856	IGFBP5,CDKN1C,ASS1,GATM,CXCL13,VEGFA,SRSF5,SFRP2,CES1G,CADM4,TCF21,CRIM1,WT1,MMRN2,DAG1,ITGB1,TIMP3,RAPGEF3,APP,CDKN1B,NEDD4,CCND1
GO:BP	cell population proliferation	GO:0008283	FALSE	4.30168e-05	4.36636	3413	72	28	26856	SEMA3G,PODXL,IGFBP5,CDKN1C,CLIC5,NOX4,ENPEP,VEGFA,SFRP2,COL4A3,CADM4,NES,NPR3,WT1,EGFL7,PTPRO,MMRN2,DAG1,PLAU,ITGB1,TIMP3,B2M,APP,CDKN1B,LIPA,NEDD4,MYH9,CCND1
GO:BP	positive regulation of biological process	GO:0048518	FALSE	4.39989e-05	4.35656	6614	72	40	26856	SEMA3G,PODXL,IGFBP5,CDKN1C,ASS1,GATM,CXCL13,NOX4,VEGFA,SRSF5,SFRP2,H2-Q7,COL4A3,CES1G,TCF21,NES,ACTN4,FUS,WT1,MAF,EGFL7,EPAS1,HEG1,MALAT1,MMRN2,DAG1,SERINC3,SLC6A6,PLAU,ITGB1,TIMP3,B2M,RAPGEF3,APP,CDKN1B,LIPA,NEDD4,MYH9,CCND1,PLSCR2
GO:BP	cell differentiation	GO:0030154	FALSE	6.90951e-05	4.16055	4737	72	33	26856	CYP24A1,SEMA3G,PODXL,IGFBP5,CDKN1C,NPHS2,CLIC5,NOX4,VEGFA,SFRP2,CES1G,ILDR2,TCF21,CRIM1,ACTN4,MAF,PTPRB,EGFL7,EPAS1,HEG1,PTPRO,DAG1,SLC6A6,ITGB1,TIMP3,B2M,RAPGEF3,APP,CDKN1B,LIPA,NEDD4,MYH9,CCND1
GO:BP	cellular developmental process	GO:0048869	FALSE	6.94626e-05	4.15825	4738	72	33	26856	CYP24A1,SEMA3G,PODXL,IGFBP5,CDKN1C,NPHS2,CLIC5,NOX4,VEGFA,SFRP2,CES1G,ILDR2,TCF21,CRIM1,ACTN4,MAF,PTPRB,EGFL7,EPAS1,HEG1,PTPRO,DAG1,SLC6A6,ITGB1,TIMP3,B2M,RAPGEF3,APP,CDKN1B,LIPA,NEDD4,MYH9,CCND1
GO:BP	nephron epithelium development	GO:0072009	FALSE	0.000109946	3.95882	126	72	7	26856	PODXL,NPHS2,VEGFA,TCF21,WT1,PTPRO,HS3ST3B1
GO:BP	regulation of protein metabolic process	GO:0051246	FALSE	0.000121079	3.91693	2455	72	23	26856	IGFBP5,CDKN1C,NOX4,VEGFA,SFRP2,COL4A3,CADM4,TCF21,PTPRB,EPAS1,HEG1,PTPRO,DAG1,PLAU,ITGB1,TIMP3,RAPGEF3,APP,CDKN1B,NEDD4,MYH9,CCND1,ITM2B
GO:BP	positive regulation of cell motility	GO:2000147	FALSE	0.000148	3.82974	602	72	12	26856	SEMA3G,PODXL,IGFBP5,CXCL13,NOX4,VEGFA,ACTN4,MALAT1,PLAU,ITGB1,RAPGEF3,APP
GO:BP	negative regulation of cell population proliferation	GO:0008285	FALSE	0.000184961	3.73292	885	72	14	26856	SEMA3G,IGFBP5,CDKN1C,NOX4,SFRP2,COL4A3,NPR3,WT1,MMRN2,ITGB1,TIMP3,B2M,APP,CDKN1B
GO:BP	positive regulation of locomotion	GO:0040017	FALSE	0.000203636	3.69115	620	72	12	26856	SEMA3G,PODXL,IGFBP5,CXCL13,NOX4,VEGFA,ACTN4,MALAT1,PLAU,ITGB1,RAPGEF3,APP
GO:BP	anatomical structure formation involved in morphogenesis	GO:0048646	FALSE	0.000233293	3.6321	1213	72	16	26856	PODXL,ENPEP,VEGFA,SFRP2,COL4A3,TCF21,NPR3,PTPRB,EGFL7,EPAS1,MMRN2,DAG1,PLAU,ITGB1,RAPGEF3,MYH9
GO:BP	regulation of cell population proliferation	GO:0042127	FALSE	0.000252419	3.59788	2344	72	22	26856	SEMA3G,PODXL,IGFBP5,CDKN1C,NOX4,VEGFA,SFRP2,COL4A3,CADM4,NES,NPR3,WT1,EGFL7,MMRN2,PLAU,ITGB1,TIMP3,B2M,APP,CDKN1B,NEDD4,CCND1
GO:BP	response to chemical	GO:0042221	FALSE	0.000273856	3.56248	5560	72	35	26856	CYP24A1,SEMA3G,IGFBP5,SLC6A19,ASS1,GATM,CXCL13,NOX4,VEGFA,SRSF5,SFRP2,H2-Q7,COL4A3,CES1G,ILDR2,TCF21,ACTN4,FUS,WT1,EPAS1,CYP2E1,PTPRO,DAG1,ITGB1,SELENOP,TIMP3,B2M,RAPGEF3,APP,CDKN1B,LIPA,NEDD4,MYH9,CCND1,PLSCR2
GO:BP	gland development	GO:0048732	FALSE	0.000288262	3.54021	517	72	11	26856	IGFBP5,CDKN1C,ASS1,VEGFA,TCF21,WT1,DAG1,PLAU,CDKN1B,LIPA,CCND1
GO:BP	regulation of epithelial cell proliferation	GO:0050678	FALSE	0.000302167	3.51975	407	72	10	26856	CDKN1C,VEGFA,SFRP2,COL4A3,EGFL7,MMRN2,PLAU,B2M,CDKN1B,CCND1
GO:BP	response to organic substance	GO:0010033	FALSE	0.000427695	3.36887	3551	72	27	26856	CYP24A1,IGFBP5,ASS1,GATM,CXCL13,NOX4,SRSF5,H2-Q7,COL4A3,CES1G,ILDR2,TCF21,ACTN4,FUS,WT1,DAG1,ITGB1,TIMP3,B2M,RAPGEF3,APP,CDKN1B,LIPA,NEDD4,MYH9,CCND1,PLSCR2
GO:BP	cell adhesion	GO:0007155	TRUE	0.000457332	3.33977	1448	72	17	26856	PODXL,ASS1,CXCL13,VEGFA,COL4A3,CADM4,ILDR2,ACTN4,EGFL7,MMRN2,DAG1,PLAU,ITGB1,BCAM,B2M,APP,MYH9
GO:BP	kidney epithelium development	GO:0072073	FALSE	0.000541359	3.26651	159	72	7	26856	PODXL,NPHS2,VEGFA,TCF21,WT1,PTPRO,HS3ST3B1
GO:BP	regulation of smooth muscle cell migration	GO:0014910	FALSE	0.000556142	3.25481	97	72	6	26856	IGFBP5,NOX4,EGFL7,PLAU,RAPGEF3,MYH9
GO:BP	cellular response to chemical stimulus	GO:0070887	FALSE	0.00066314	3.17839	3150	72	25	26856	CYP24A1,IGFBP5,ASS1,CXCL13,NOX4,VEGFA,H2-Q7,CES1G,TCF21,ACTN4,FUS,WT1,EPAS1,CYP2E1,PTPRO,DAG1,TIMP3,B2M,RAPGEF3,APP,CDKN1B,NEDD4,MYH9,CCND1,PLSCR2
GO:BP	regulation of multicellular organismal process	GO:0051239	FALSE	0.000762342	3.11785	3173	72	25	26856	SEMA3G,IGFBP5,CDKN1C,GATM,CXCL13,VEGFA,SFRP2,COL4A3,CES1G,ILDR2,NPR3,MAF,EPAS1,HEG1,PTPRO,MMRN2,DAG1,PLAU,ITGB1,B2M,RAPGEF3,APP,CDKN1B,CCND1,PLSCR2
GO:BP	positive regulation of cellular process	GO:0048522	FALSE	0.000811373	3.09078	6091	72	36	26856	SEMA3G,PODXL,IGFBP5,CDKN1C,ASS1,CXCL13,NOX4,VEGFA,SRSF5,SFRP2,H2-Q7,TCF21,NES,ACTN4,FUS,WT1,MAF,EGFL7,EPAS1,HEG1,MALAT1,DAG1,SERINC3,SLC6A6,PLAU,ITGB1,TIMP3,B2M,RAPGEF3,APP,CDKN1B,LIPA,NEDD4,MYH9,CCND1,PLSCR2
GO:BP	positive regulation of cell migration	GO:0030335	FALSE	0.000816476	3.08806	574	72	11	26856	SEMA3G,PODXL,IGFBP5,CXCL13,NOX4,VEGFA,ACTN4,PLAU,ITGB1,RAPGEF3,APP
GO:BP	negative regulation of cellular response to growth factor stimulus	GO:0090288	TRUE	0.000841479	3.07496	104	72	6	26856	CXCL13,SFRP2,CADM4,CRIM1,MMRN2,NEDD4
GO:BP	respiratory system development	GO:0060541	FALSE	0.000981852	3.00795	256	72	8	26856	IGFBP5,ASS1,VEGFA,TCF21,EPAS1,HEG1,DAG1,LIPA
GO:BP	regulation of response to stimulus	GO:0048583	FALSE	0.00103414	2.98542	3958	72	28	26856	SEMA3G,IGFBP5,CDKN1C,CXCL13,NOX4,VEGFA,SFRP2,H2-Q7,CADM4,TCF21,CRIM1,ACTN4,FUS,EGFL7,HEG1,PTPRO,MMRN2,DAG1,SERINC3,PLAU,ITGB1,TIMP3,B2M,APP,LIPA,NEDD4,MYH9,PLSCR2
GO:BP	smooth muscle cell migration	GO:0014909	FALSE	0.00105228	2.97787	108	72	6	26856	IGFBP5,NOX4,EGFL7,PLAU,RAPGEF3,MYH9
GO:BP	growth	GO:0040007	FALSE	0.00127632	2.89404	1038	72	14	26856	SEMA3G,IGFBP5,CDKN1C,G6PC,VEGFA,SFRP2,WT1,HEG1,DAG1,PLAU,ITGB1,SELENOP,APP,CDKN1B
GO:BP	regulation of protein kinase activity	GO:0045859	FALSE	0.00128444	2.89128	601	72	11	26856	CDKN1C,NOX4,VEGFA,SFRP2,PTPRB,HEG1,PTPRO,DAG1,APP,CDKN1B,CCND1
GO:BP	response to oxygen-containing compound	GO:1901700	FALSE	0.00141751	2.84847	2161	72	20	26856	CYP24A1,IGFBP5,ASS1,GATM,CXCL13,NOX4,SRSF5,COL4A3,CES1G,ILDR2,FUS,WT1,DAG1,B2M,RAPGEF3,APP,CDKN1B,LIPA,MYH9,PLSCR2
GO:BP	regulation of catalytic activity	GO:0050790	FALSE	0.00157169	2.80363	1772	72	18	26856	CDKN1C,CXCL13,NOX4,VEGFA,SFRP2,COL4A3,NES,NPR3,PTPRB,HEG1,PTPRO,DAG1,ITGB1,TIMP3,RAPGEF3,APP,CDKN1B,CCND1
GO:BP	regulation of protein phosphorylation	GO:0001932	FALSE	0.00195767	2.70826	1076	72	14	26856	CDKN1C,NOX4,VEGFA,SFRP2,CADM4,PTPRB,HEG1,PTPRO,DAG1,ITGB1,RAPGEF3,APP,CDKN1B,CCND1
GO:BP	muscle cell migration	GO:0014812	FALSE	0.0021582	2.66591	122	72	6	26856	IGFBP5,NOX4,EGFL7,PLAU,RAPGEF3,MYH9
GO:BP	regulation of protein modification process	GO:0031399	FALSE	0.00219805	2.65796	1434	72	16	26856	CDKN1C,NOX4,VEGFA,SFRP2,CADM4,TCF21,PTPRB,EPAS1,HEG1,PTPRO,DAG1,ITGB1,RAPGEF3,APP,CDKN1B,CCND1
GO:BP	negative regulation of catalytic activity	GO:0043086	FALSE	0.00237583	2.62418	640	72	11	26856	CDKN1C,VEGFA,SFRP2,NES,NPR3,PTPRB,HEG1,PTPRO,TIMP3,APP,CDKN1B
GO:BP	positive regulation of metabolic process	GO:0009893	FALSE	0.00292328	2.53413	3905	72	27	26856	CDKN1C,ASS1,GATM,NOX4,VEGFA,SRSF5,SFRP2,COL4A3,CES1G,TCF21,ACTN4,FUS,WT1,MAF,EPAS1,HEG1,DAG1,PLAU,ITGB1,B2M,RAPGEF3,APP,CDKN1B,NEDD4,MYH9,CCND1,PLSCR2
GO:BP	tissue morphogenesis	GO:0048729	FALSE	0.00329894	2.48163	662	72	11	26856	PODXL,IGFBP5,VEGFA,SFRP2,TCF21,WT1,HEG1,MMRN2,DAG1,ITGB1,HS3ST3B1
GO:BP	cell surface receptor signaling pathway	GO:0007166	TRUE	0.00399221	2.39879	2753	72	22	26856	SEMA3G,IGFBP5,CDKN1C,CXCL13,VEGFA,SFRP2,COL4A3,CADM4,CRIM1,ACTN4,EGFL7,PTPRO,MMRN2,PLAU,ITGB1,TIMP3,APP,CDKN1B,LIPA,NEDD4,CCND1,PLSCR2
GO:BP	regulation of signal transduction	GO:0009966	FALSE	0.00410066	2.38715	2989	72	23	26856	IGFBP5,CDKN1C,NOX4,VEGFA,SFRP2,CADM4,TCF21,CRIM1,ACTN4,EGFL7,HEG1,PTPRO,MMRN2,DAG1,SERINC3,PLAU,ITGB1,TIMP3,APP,LIPA,NEDD4,MYH9,PLSCR2
GO:BP	regulation of molecular function	GO:0065009	FALSE	0.00418225	2.37859	2535	72	21	26856	CDKN1C,CXCL13,NOX4,VEGFA,SFRP2,COL4A3,NES,NPR3,PTPRB,HEG1,PTPRO,DAG1,PLAU,ITGB1,TIMP3,B2M,RAPGEF3,APP,CDKN1B,NEDD4,CCND1
GO:BP	regulation of cellular response to growth factor stimulus	GO:0090287	FALSE	0.00432893	2.36362	312	72	8	26856	CDKN1C,CXCL13,VEGFA,SFRP2,CADM4,CRIM1,MMRN2,NEDD4
GO:BP	cellular response to organic cyclic compound	GO:0071407	FALSE	0.00433671	2.36284	681	72	11	26856	CYP24A1,IGFBP5,ASS1,CES1G,TCF21,WT1,DAG1,RAPGEF3,APP,CDKN1B,NEDD4
GO:BP	regulation of phosphate metabolic process	GO:0019220	FALSE	0.00435005	2.36151	1327	72	15	26856	CDKN1C,NOX4,VEGFA,SFRP2,CADM4,PTPRB,HEG1,PTPRO,DAG1,ITGB1,RAPGEF3,APP,CDKN1B,MYH9,CCND1
GO:BP	regulation of phosphorus metabolic process	GO:0051174	FALSE	0.00439068	2.35747	1328	72	15	26856	CDKN1C,NOX4,VEGFA,SFRP2,CADM4,PTPRB,HEG1,PTPRO,DAG1,ITGB1,RAPGEF3,APP,CDKN1B,MYH9,CCND1
GO:BP	negative regulation of response to stimulus	GO:0048585	FALSE	0.00450357	2.34644	1707	72	17	26856	SEMA3G,IGFBP5,CXCL13,SFRP2,CADM4,TCF21,CRIM1,EGFL7,HEG1,PTPRO,MMRN2,DAG1,PLAU,ITGB1,TIMP3,APP,NEDD4
GO:BP	regulation of kinase activity	GO:0043549	FALSE	0.00485325	2.31397	689	72	11	26856	CDKN1C,NOX4,VEGFA,SFRP2,PTPRB,HEG1,PTPRO,DAG1,APP,CDKN1B,CCND1
GO:BP	negative regulation of molecular function	GO:0044092	FALSE	0.00519804	2.28416	1001	72	13	26856	CDKN1C,VEGFA,SFRP2,NES,NPR3,PTPRB,HEG1,PTPRO,TIMP3,B2M,APP,CDKN1B,NEDD4
GO:BP	regulation of phosphorylation	GO:0042325	FALSE	0.00561588	2.25058	1177	72	14	26856	CDKN1C,NOX4,VEGFA,SFRP2,CADM4,PTPRB,HEG1,PTPRO,DAG1,ITGB1,RAPGEF3,APP,CDKN1B,CCND1
GO:BP	lung development	GO:0030324	FALSE	0.00607435	2.2165	228	72	7	26856	IGFBP5,VEGFA,TCF21,EPAS1,HEG1,DAG1,LIPA
GO:BP	respiratory tube development	GO:0030323	FALSE	0.00662229	2.17899	231	72	7	26856	IGFBP5,VEGFA,TCF21,EPAS1,HEG1,DAG1,LIPA
GO:BP	glomerular basement membrane development	GO:0032836	FALSE	0.00682252	2.16606	11	72	3	26856	COL4A3,WT1,COL4A4
GO:BP	cell morphogenesis	GO:0000902	FALSE	0.00733689	2.13449	1033	72	13	26856	SEMA3G,CLIC5,NOX4,VEGFA,NES,HEG1,PTPRO,DAG1,ITGB1,APP,LIPA,NEDD4,MYH9
GO:BP	negative regulation of multicellular organismal process	GO:0051241	FALSE	0.00788822	2.10302	1212	72	14	26856	SEMA3G,IGFBP5,CXCL13,VEGFA,SFRP2,COL4A3,ILDR2,NPR3,PTPRO,MMRN2,PLAU,B2M,APP,CDKN1B
GO:BP	negative regulation of protein metabolic process	GO:0051248	FALSE	0.007981	2.09794	1041	72	13	26856	IGFBP5,CDKN1C,VEGFA,SFRP2,CADM4,PTPRB,HEG1,PTPRO,PLAU,TIMP3,APP,CDKN1B,ITM2B
GO:BP	muscle structure development	GO:0061061	FALSE	0.00833428	2.07913	729	72	11	26856	IGFBP5,ASS1,NOX4,VEGFA,TCF21,ACTN4,EPAS1,HEG1,DAG1,ITGB1,MYH9
GO:BP	negative regulation of epithelial cell proliferation	GO:0050680	FALSE	0.00837912	2.0768	154	72	6	26856	CDKN1C,SFRP2,COL4A3,MMRN2,B2M,CDKN1B
GO:BP	small molecule biosynthetic process	GO:0044283	TRUE	0.00857347	2.06684	589	72	10	26856	ASS1,GATM,G6PC,PAH,CES1G,ACSS1,LIPA,MYH9,PCX,ACSM2
GO:BP	organonitrogen compound metabolic process	GO:1901564	TRUE	0.0088725	2.05195	6389	72	35	26856	IGFBP5,CDKN1C,ASS1,GATM,G6PC,PAH,NOX4,ENPEP,VEGFA,SFRP2,COL4A3,CADM4,TCF21,FUS,PTPRB,EPAS1,ACSS1,HEG1,PTPRO,DAG1,PLAU,ITGB1,TIMP3,B2M,RAPGEF3,APP,CDKN1B,LIPA,HS3ST3B1,NEDD4,MYH9,PCX,CCND1,ACSM2,ITM2B
GO:BP	adaptive thermogenesis	GO:1990845	TRUE	0.00902711	2.04445	156	72	6	26856	GATM,CLIC5,VEGFA,NPR3,EPAS1,LIPA
GO:BP	negative regulation of vascular endothelial growth factor receptor signaling pathway	GO:0030948	FALSE	0.00907918	2.04195	12	72	3	26856	CADM4,MMRN2,NEDD4
GO:BP	cellular response to organic substance	GO:0071310	FALSE	0.00939902	2.02692	2441	72	20	26856	CYP24A1,IGFBP5,ASS1,CXCL13,NOX4,H2-Q7,CES1G,TCF21,ACTN4,WT1,DAG1,TIMP3,B2M,RAPGEF3,APP,CDKN1B,NEDD4,MYH9,CCND1,PLSCR2
GO:BP	response to stimulus	GO:0050896	FALSE	0.0100597	1.99742	10392	72	47	26856	CYP24A1,SEMA3G,IGFBP5,SLC6A19,CDKN1C,ASS1,GATM,CXCL13,CLIC5,NOX4,VEGFA,SRSF5,SFRP2,H2-Q7,COL4A3,CLEC2H,CES1G,CADM4,ILDR2,TCF21,CRIM1,ACTN4,NPR3,FUS,WT1,EGFL7,EPAS1,HEG1,CYP2E1,PTPRO,MMRN2,DAG1,SERINC3,PLAU,ITGB1,SELENOP,TIMP3,B2M,RAPGEF3,APP,CDKN1B,LIPA,NEDD4,NEAT1,MYH9,CCND1,PLSCR2
GO:BP	negative regulation of locomotion	GO:0040013	FALSE	0.010114	1.99508	350	72	8	26856	SEMA3G,IGFBP5,CXCL13,SFRP2,EGFL7,MMRN2,DAG1,MYH9
GO:BP	negative regulation of nitrogen compound metabolic process	GO:0051172	FALSE	0.0129384	1.88812	2493	72	20	26856	IGFBP5,CDKN1C,VEGFA,SFRP2,CADM4,TCF21,FUS,WT1,MAF,PTPRB,EPAS1,HEG1,PTPRO,PLAU,TIMP3,APP,CDKN1B,NEDD4,CCND1,ITM2B
GO:BP	reproductive structure development	GO:0048608	FALSE	0.0132098	1.8791	363	72	8	26856	CDKN1C,VEGFA,SFRP2,TCF21,WT1,CDKN1B,MYH9,CCND1
GO:BP	epithelial tube morphogenesis	GO:0060562	FALSE	0.013478	1.87037	364	72	8	26856	PODXL,VEGFA,SFRP2,TCF21,WT1,MMRN2,DAG1,HS3ST3B1
GO:BP	phosphate-containing compound metabolic process	GO:0006796	FALSE	0.013892	1.85724	2734	72	21	26856	CDKN1C,G6PC,NOX4,VEGFA,SFRP2,CADM4,PTPRB,ACSS1,HEG1,PTPRO,DAG1,PLAU,ITGB1,RAPGEF3,APP,CDKN1B,LIPA,MYH9,PCX,CCND1,ACSM2
GO:BP	reproductive system development	GO:0061458	FALSE	0.0145974	1.83573	368	72	8	26856	CDKN1C,VEGFA,SFRP2,TCF21,WT1,CDKN1B,MYH9,CCND1
GO:BP	membrane protein ectodomain proteolysis	GO:0006509	TRUE	0.0147951	1.82988	45	72	4	26856	DAG1,TIMP3,APP,MYH9
GO:BP	positive regulation of response to stimulus	GO:0048584	FALSE	0.0149068	1.82662	2293	72	19	26856	IGFBP5,CDKN1C,CXCL13,NOX4,VEGFA,SFRP2,H2-Q7,ACTN4,FUS,MMRN2,SERINC3,PLAU,ITGB1,TIMP3,B2M,APP,LIPA,MYH9,PLSCR2
GO:BP	response to external stimulus	GO:0009605	FALSE	0.0152998	1.81532	2987	72	22	26856	CYP24A1,SEMA3G,SLC6A19,ASS1,GATM,CXCL13,CLIC5,VEGFA,SFRP2,H2-Q7,CES1G,CYP2E1,PTPRO,MMRN2,DAG1,SERINC3,PLAU,B2M,APP,LIPA,NEDD4,PLSCR2
GO:BP	endothelial cell proliferation	GO:0001935	FALSE	0.0153043	1.81519	171	72	6	26856	ENPEP,VEGFA,COL4A3,EGFL7,MMRN2,LIPA
GO:BP	phosphorus metabolic process	GO:0006793	FALSE	0.0157475	1.80279	2756	72	21	26856	CDKN1C,G6PC,NOX4,VEGFA,SFRP2,CADM4,PTPRB,ACSS1,HEG1,PTPRO,DAG1,PLAU,ITGB1,RAPGEF3,APP,CDKN1B,LIPA,MYH9,PCX,CCND1,ACSM2
GO:BP	developmental growth	GO:0048589	FALSE	0.0158224	1.80073	780	72	11	26856	SEMA3G,CDKN1C,G6PC,VEGFA,SFRP2,HEG1,DAG1,PLAU,ITGB1,APP,CDKN1B
GO:BP	branching morphogenesis of an epithelial tube	GO:0048754	FALSE	0.0163582	1.78626	173	72	6	26856	VEGFA,SFRP2,TCF21,WT1,DAG1,HS3ST3B1
GO:BP	regulation of cell adhesion	GO:0030155	FALSE	0.0172108	1.7642	787	72	11	26856	PODXL,ASS1,CXCL13,VEGFA,ILDR2,ACTN4,DAG1,PLAU,ITGB1,B2M,MYH9
GO:BP	regulation of metabolic process	GO:0019222	FALSE	0.0178144	1.74923	7198	72	37	26856	IGFBP5,CDKN1C,ASS1,GATM,G6PC,NOX4,VEGFA,SRSF5,SFRP2,COL4A3,CES1G,CADM4,ILDR2,TCF21,ACTN4,NPR3,FUS,WT1,MAF,PTPRB,EPAS1,HEG1,PTPRO,DAG1,PLAU,ITGB1,TIMP3,B2M,RAPGEF3,APP,CDKN1B,NEDD4,MYH9,PCX,CCND1,PLSCR2,ITM2B
GO:BP	negative regulation of signal transduction	GO:0009968	FALSE	0.0180812	1.74277	1303	72	14	26856	IGFBP5,SFRP2,CADM4,TCF21,CRIM1,EGFL7,HEG1,PTPRO,MMRN2,DAG1,ITGB1,TIMP3,APP,NEDD4
GO:BP	response to nutrient	GO:0007584	TRUE	0.0205207	1.68781	180	72	6	26856	CYP24A1,SLC6A19,ASS1,GATM,SFRP2,LIPA
GO:BP	vascular endothelial growth factor receptor signaling pathway	GO:0048010	FALSE	0.0226384	1.64515	50	72	4	26856	VEGFA,CADM4,MMRN2,NEDD4
GO:BP	regulation of transferase activity	GO:0051338	FALSE	0.0250043	1.60198	819	72	11	26856	CDKN1C,NOX4,VEGFA,SFRP2,PTPRB,HEG1,PTPRO,DAG1,APP,CDKN1B,CCND1
GO:BP	regulation of signaling	GO:0023051	FALSE	0.0263767	1.57878	3588	72	24	26856	IGFBP5,CDKN1C,NOX4,VEGFA,SFRP2,CADM4,TCF21,CRIM1,ACTN4,EGFL7,HEG1,PTPRO,MMRN2,DAG1,SERINC3,SLC6A6,PLAU,ITGB1,TIMP3,APP,LIPA,NEDD4,MYH9,PLSCR2
GO:BP	regulation of cell communication	GO:0010646	FALSE	0.0267569	1.57256	3591	72	24	26856	IGFBP5,CDKN1C,NOX4,VEGFA,SFRP2,CADM4,TCF21,CRIM1,ACTN4,EGFL7,HEG1,PTPRO,MMRN2,DAG1,SERINC3,SLC6A6,PLAU,ITGB1,TIMP3,APP,LIPA,NEDD4,MYH9,PLSCR2
GO:BP	tissue remodeling	GO:0048771	FALSE	0.0305147	1.51549	193	72	6	26856	IGFBP5,NOX4,VEGFA,NPR3,EPAS1,LIPA
GO:BP	positive regulation of endocytosis	GO:0045807	TRUE	0.0314224	1.50276	194	72	6	26856	VEGFA,ACTN4,ITGB1,B2M,APP,MYH9
GO:BP	mesenchyme development	GO:0060485	FALSE	0.0326806	1.48571	295	72	7	26856	SEMA3G,VEGFA,SFRP2,TCF21,DAG1,TIMP3,NEDD4
GO:BP	cell-cell adhesion mediated by integrin	GO:0033631	TRUE	0.0332884	1.47771	18	72	3	26856	PODXL,CXCL13,ITGB1
GO:BP	cellular response to oxygen-containing compound	GO:1901701	FALSE	0.0334431	1.47569	1571	72	15	26856	CYP24A1,IGFBP5,ASS1,CXCL13,NOX4,CES1G,FUS,WT1,DAG1,B2M,RAPGEF3,APP,CDKN1B,MYH9,PLSCR2
GO:BP	morphogenesis of an epithelium	GO:0002009	FALSE	0.0349529	1.45652	547	72	9	26856	PODXL,IGFBP5,VEGFA,SFRP2,TCF21,WT1,MMRN2,DAG1,HS3ST3B1
GO:BP	negative regulation of protein kinase activity	GO:0006469	FALSE	0.0352742	1.45254	198	72	6	26856	CDKN1C,SFRP2,PTPRB,HEG1,PTPRO,CDKN1B
GO:BP	cell differentiation involved in kidney development	GO:0061005	FALSE	0.035669	1.44771	56	72	4	26856	PODXL,NPHS2,TCF21,PTPRO
GO:BP	positive regulation of nitrogen compound metabolic process	GO:0051173	FALSE	0.0362305	1.44093	3152	72	22	26856	CDKN1C,ASS1,NOX4,VEGFA,SRSF5,SFRP2,COL4A3,TCF21,ACTN4,FUS,WT1,MAF,EPAS1,DAG1,ITGB1,RAPGEF3,APP,CDKN1B,NEDD4,MYH9,CCND1,PLSCR2
GO:BP	negative regulation of cell migration	GO:0030336	FALSE	0.0372054	1.42939	301	72	7	26856	IGFBP5,CXCL13,SFRP2,EGFL7,MMRN2,DAG1,MYH9
GO:BP	extracellular matrix organization	GO:0030198	FALSE	0.0388241	1.4109	303	72	7	26856	SFRP2,COL4A3,WT1,DAG1,ITGB1,COL4A4,APP
GO:BP	external encapsulating structure organization	GO:0045229	FALSE	0.0396551	1.4017	304	72	7	26856	SFRP2,COL4A3,WT1,DAG1,ITGB1,COL4A4,APP
GO:BP	extracellular structure organization	GO:0043062	FALSE	0.0405007	1.39254	305	72	7	26856	SFRP2,COL4A3,WT1,DAG1,ITGB1,COL4A4,APP
GO:BP	membrane protein proteolysis	GO:0033619	FALSE	0.0410363	1.38683	58	72	4	26856	DAG1,TIMP3,APP,MYH9
GO:BP	cellular response to cAMP	GO:0071320	FALSE	0.0410363	1.38683	58	72	4	26856	IGFBP5,ASS1,WT1,RAPGEF3
GO:BP	regulation of biological quality	GO:0065008	TRUE	0.0429298	1.36724	3186	72	22	26856	SEMA3G,CXCL13,ENPEP,VEGFA,ISOC2A,ILDR2,NPR3,FUS,EPAS1,HEG1,PTPRO,DAG1,PLAU,ITGB1,B2M,RAPGEF3,APP,LIPA,NEDD4,MYH9,CCND1,PLSCR2
GO:BP	morphogenesis of a branching epithelium	GO:0061138	FALSE	0.0453443	1.34348	207	72	6	26856	VEGFA,SFRP2,TCF21,WT1,DAG1,HS3ST3B1
GO:BP	homeostatic process	GO:0042592	TRUE	0.0484566	1.31465	1828	72	16	26856	IGFBP5,GATM,G6PC,CLIC5,NOX4,VEGFA,FTL1-PS1,CES1G,ILDR2,NPR3,EPAS1,ITGB1,B2M,APP,LIPA,MYH9
GO:BP	regulation of nitrogen compound metabolic process	GO:0051171	FALSE	0.0490955	1.30896	5660	72	31	26856	IGFBP5,CDKN1C,ASS1,NOX4,VEGFA,SRSF5,SFRP2,COL4A3,CADM4,ILDR2,TCF21,ACTN4,FUS,WT1,MAF,PTPRB,EPAS1,HEG1,PTPRO,DAG1,PLAU,ITGB1,TIMP3,RAPGEF3,APP,CDKN1B,NEDD4,MYH9,CCND1,PLSCR2,ITM2B
GO:CC	cell-cell junction	GO:0005911	TRUE	4.0008e-06	5.39785	537	71	12	26959	PODXL,NPHS2,VEGFA,CADM4,ILDR2,ACTN4,HEG1,DAG1,ITGB1,APP,MYH9,CCND1
GO:CC	basement membrane	GO:0005604	TRUE	4.11065e-06	5.38609	109	71	7	26959	VEGFA,COL4A3,MMRN2,DAG1,ITGB1,COL4A4,TIMP3
GO:CC	collagen-containing extracellular matrix	GO:0062023	FALSE	1.06838e-05	4.97127	365	71	10	26959	ANGPTL2,VEGFA,COL4A3,EGFL7,MMRN2,DAG1,ITGB1,COL4A4,TIMP3,PLSCR2
GO:CC	anchoring junction	GO:0070161	FALSE	1.34223e-05	4.87217	729	71	13	26959	PODXL,NPHS2,NOX4,VEGFA,CADM4,ILDR2,ACTN4,HEG1,DAG1,ITGB1,APP,MYH9,CCND1
GO:CC	apical part of cell	GO:0045177	TRUE	5.43001e-05	4.2652	553	71	11	26959	PODXL,SLC6A19,CLIC5,NOX4,ENPEP,CD300LG,PTPRO,SLC6A6,RAPGEF3,APP,MYH9
GO:CC	actin-based cell projection	GO:0098858	TRUE	7.54602e-05	4.12228	247	71	8	26959	PODXL,CLIC5,DAG1,SLC6A6,ITGB1,RAPGEF3,APP,NEDD4
GO:CC	extracellular matrix	GO:0031012	FALSE	0.000184054	3.73505	497	71	10	26959	ANGPTL2,VEGFA,COL4A3,EGFL7,MMRN2,DAG1,ITGB1,COL4A4,TIMP3,PLSCR2
GO:CC	external encapsulating structure	GO:0030312	FALSE	0.000190873	3.71926	499	71	10	26959	ANGPTL2,VEGFA,COL4A3,EGFL7,MMRN2,DAG1,ITGB1,COL4A4,TIMP3,PLSCR2
GO:CC	extracellular space	GO:0005615	TRUE	0.000212849	3.67193	1826	71	18	26959	PODXL,IGFBP5,ANGPTL2,CXCL13,VEGFA,SFRP2,H2-Q7,COL4A3,EGFL7,MMRN2,DAG1,PLAU,COL4A4,SELENOP,TIMP3,B2M,APP,ITM2B
GO:CC	cell periphery	GO:0071944	FALSE	0.00054844	3.26087	6975	71	37	26959	PODXL,SLC6A19,NPHS2,ANGPTL2,CLIC5,NOX4,ENPEP,VEGFA,H2-Q7,COL4A3,CLEC2H,CRIM1,ACTN4,CD300LG,NPR3,EGFL7,HEG1,PTPRO,SLC51A,MMRN2,DAG1,SERINC3,SLC6A6,ITGB1,COL4A4,BCAM,TIMP3,EXOC3L2,B2M,RAPGEF3,APP,SLC26A1,HS3ST3B1,NEDD4,MYH9,PLSCR2,ITM2B
GO:CC	apical plasma membrane	GO:0016324	FALSE	0.000741817	3.1297	451	71	9	26959	PODXL,SLC6A19,CLIC5,NOX4,ENPEP,CD300LG,PTPRO,SLC6A6,MYH9
GO:CC	cellular anatomical entity	GO:0110165	FALSE	0.000907421	3.04219	22588	71	71	26959	CYP24A1,SEMA3G,PODXL,IGFBP5,SLC6A19,CDKN1C,ASS1,NPHS2,GATM,CYP4B1,G6PC,ANGPTL2,CXCL13,CLIC5,NOX4,ENPEP,VEGFA,SRSF5,SFRP2,H2-Q7,COL4A3,CLIC3,ISOC2A,CLEC2H,CES1G,CADM4,ILDR2,TCF21,NES,CRIM1,ACTN4,CD300LG,LAPTM4A,NPR3,FUS,WT1,MAF,PTPRB,EGFL7,EPAS1,ACSS1,HEG1,CYP2E1,PTPRO,SLC51A,MMRN2,DAG1,SERINC3,SLC6A6,PLAU,ITGB1,COL4A4,SELENOP,BCAM,TIMP3,EXOC3L2,B2M,RAPGEF3,APP,SLC26A1,CDKN1B,LIPA,HS3ST3B1,NEDD4,N…
GO:CC	plasma membrane region	GO:0098590	FALSE	0.000998647	3.00059	1430	71	15	26959	PODXL,SLC6A19,CLIC5,NOX4,ENPEP,CD300LG,PTPRO,SLC51A,DAG1,SLC6A6,ITGB1,RAPGEF3,APP,SLC26A1,MYH9
GO:CC	extracellular region	GO:0005576	FALSE	0.00143184	2.8441	2534	71	20	26959	SEMA3G,PODXL,IGFBP5,ANGPTL2,CXCL13,VEGFA,SFRP2,H2-Q7,COL4A3,CRIM1,EGFL7,MMRN2,DAG1,PLAU,COL4A4,SELENOP,TIMP3,B2M,APP,ITM2B
GO:CC	filopodium	GO:0030175	FALSE	0.00354207	2.45074	115	71	5	26959	PODXL,DAG1,ITGB1,RAPGEF3,APP
GO:CC	cluster of actin-based cell projections	GO:0098862	FALSE	0.00412924	2.38413	202	71	6	26959	SLC6A19,CLIC5,ENPEP,ACTN4,RAPGEF3,MYH9
GO:CC	cell junction	GO:0030054	FALSE	0.00465416	2.33216	2275	71	18	26959	PODXL,NPHS2,NOX4,VEGFA,CADM4,ILDR2,ACTN4,FUS,HEG1,PTPRO,DAG1,SLC6A6,ITGB1,RAPGEF3,APP,NEDD4,MYH9,CCND1
GO:CC	endomembrane system	GO:0012505	FALSE	0.00475817	2.32256	4293	71	26	26959	ASS1,CYP4B1,G6PC,CLIC5,NOX4,VEGFA,H2-Q7,COL4A3,CLEC2H,CES1G,ILDR2,CD300LG,LAPTM4A,CYP2E1,SLC51A,SERINC3,ITGB1,B2M,APP,CDKN1B,HS3ST3B1,NEDD4,MYH9,CCND1,PLSCR2,ITM2B
GO:CC	lamellipodium	GO:0030027	FALSE	0.00500571	2.30053	209	71	6	26959	PODXL,DAG1,ITGB1,RAPGEF3,APP,MYH9
GO:CC	cytoplasm	GO:0005737	FALSE	0.00625951	2.20346	11583	71	48	26959	CYP24A1,PODXL,CDKN1C,ASS1,GATM,CYP4B1,G6PC,CLIC5,NOX4,ENPEP,VEGFA,SRSF5,H2-Q7,COL4A3,CLIC3,ISOC2A,CLEC2H,CES1G,ILDR2,NES,ACTN4,CD300LG,LAPTM4A,FUS,WT1,MAF,EPAS1,ACSS1,CYP2E1,SLC51A,DAG1,SERINC3,ITGB1,TIMP3,EXOC3L2,B2M,RAPGEF3,APP,CDKN1B,LIPA,HS3ST3B1,NEDD4,MYH9,PCX,CCND1,PLSCR2,ACSM2,ITM2B
GO:CC	brush border	GO:0005903	FALSE	0.0101221	1.99473	143	71	5	26959	SLC6A19,ENPEP,ACTN4,RAPGEF3,MYH9
GO:CC	cell surface	GO:0009986	FALSE	0.0102617	1.98878	1139	71	12	26959	ENPEP,VEGFA,H2-Q7,CLEC2H,EGFL7,HEG1,DAG1,PLAU,ITGB1,BCAM,B2M,APP
GO:CC	membrane	GO:0016020	FALSE	0.0111874	1.95127	10306	71	44	26959	PODXL,SLC6A19,ASS1,NPHS2,GATM,CYP4B1,G6PC,CLIC5,NOX4,ENPEP,VEGFA,H2-Q7,COL4A3,CLIC3,CLEC2H,CADM4,ILDR2,CRIM1,ACTN4,CD300LG,LAPTM4A,NPR3,FUS,PTPRB,HEG1,CYP2E1,PTPRO,SLC51A,DAG1,SERINC3,SLC6A6,PLAU,ITGB1,BCAM,B2M,RAPGEF3,APP,SLC26A1,HS3ST3B1,NEDD4,MYH9,CCND1,PLSCR2,ITM2B
GO:CC	membrane raft	GO:0045121	FALSE	0.0228734	1.64067	399	71	7	26959	PODXL,NPHS2,DAG1,ITGB1,APP,NEDD4,PLSCR2
GO:CC	membrane microdomain	GO:0098857	FALSE	0.0232325	1.6339	400	71	7	26959	PODXL,NPHS2,DAG1,ITGB1,APP,NEDD4,PLSCR2
GO:CC	collagen type IV trimer	GO:0005587	FALSE	0.0268106	1.57169	6	71	2	26959	COL4A3,COL4A4
GO:CC	basement membrane collagen trimer	GO:0098651	FALSE	0.0268106	1.57169	6	71	2	26959	COL4A3,COL4A4
GO:CC	focal adhesion	GO:0005925	FALSE	0.0369023	1.43295	188	71	5	26959	NOX4,ACTN4,DAG1,ITGB1,MYH9
GO:CC	collagen network	GO:0098645	FALSE	0.0374708	1.42631	7	71	2	26959	COL4A3,COL4A4
GO:CC	network-forming collagen trimer	GO:0098642	FALSE	0.0374708	1.42631	7	71	2	26959	COL4A3,COL4A4
GO:CC	basal plasma membrane	GO:0009925	FALSE	0.0398689	1.39937	304	71	6	26959	CD300LG,SLC51A,DAG1,SLC6A6,RAPGEF3,SLC26A1
GO:CC	cell-substrate junction	GO:0030055	FALSE	0.0480976	1.31788	199	71	5	26959	NOX4,ACTN4,DAG1,ITGB1,MYH9
GO:CC	microvillus	GO:0005902	FALSE	0.0488786	1.31088	107	71	4	26959	PODXL,SLC6A6,RAPGEF3,NEDD4
GO:CC	cell leading edge	GO:0031252	FALSE	0.0493622	1.30661	452	71	7	26959	PODXL,CADM4,DAG1,ITGB1,RAPGEF3,APP,MYH9
GO:CC	growth factor complex	GO:0036454	TRUE	0.0498759	1.30211	8	71	2	26959	IGFBP5,VEGFA
KEGG	AGE-RAGE signaling pathway in diabetic complications	KEGG:04933	FALSE	0.000913556	3.03926	101	46	6	8947	NOX4,VEGFA,COL4A3,COL4A4,CDKN1B,CCND1
KEGG	Small cell lung cancer	KEGG:05222	FALSE	0.00840788	2.07531	93	46	5	8947	COL4A3,ITGB1,COL4A4,CDKN1B,CCND1
KEGG	Focal adhesion	KEGG:04510	FALSE	0.042783	1.36873	202	46	6	8947	VEGFA,COL4A3,ACTN4,ITGB1,COL4A4,CCND1
WP	Primary focal segmental glomerulosclerosis (FSGS)	WP:WP2573	FALSE	6.15428e-12	11.2108	71	38	12	4529	PODXL,CDKN1C,NPHS2,COL4A3,ACTN4,WT1,PTPRO,DAG1,ITGB1,COL4A4,CDKN1B,MYH9
TF	Factor: E2F; motif: GGCGSG	TF:M00803	FALSE	0.0266333	1.57458	10440	72	52	21787	PODXL,IGFBP5,SLC6A19,CDKN1C,ASS1,NPHS2,GATM,CYP4B1,CLIC5,NOX4,VEGFA,SRSF5,SFRP2,H2-Q7,FTL1-PS1,COL4A3,ISOC2A,CADM4,ILDR2,TCF21,NES,CRIM1,ACTN4,NPR3,FUS,WT1,MAF,PTPRB,EPAS1,ACSS1,HEG1,PTPRO,SLC51A,DAG1,SERINC3,SLC6A6,PLAU,ITGB1,COL4A4,BCAM,TIMP3,B2M,RAPGEF3,APP,CDKN1B,LIPA,HS3ST3B1,NEDD4,MYH9,PCX,CCND1,ITM2B
TF	Factor: Sp3; motif: AGGGCGG	TF:M05665	FALSE	0.0353748	1.45131	7260	72	41	21787	CYP24A1,PODXL,CDKN1C,ASS1,NPHS2,CYP4B1,NOX4,VEGFA,SRSF5,H2-Q7,FTL1-PS1,COL4A3,CLIC3,CADM4,ILDR2,TCF21,CRIM1,ACTN4,LAPTM4A,FUS,WT1,MAF,HEG1,MMRN2,DAG1,SERINC3,SLC6A6,PLAU,COL4A4,BCAM,TIMP3,EXOC3L2,RAPGEF3,APP,CDKN1B,LIPA,HS3ST3B1,NEDD4,MYH9,PCX,ITM2B
TF	Factor: LKLF; motif: NGGGCGG	TF:M05391	FALSE	0.0353748	1.45131	7260	72	41	21787	CYP24A1,PODXL,CDKN1C,ASS1,NPHS2,CYP4B1,NOX4,VEGFA,SRSF5,H2-Q7,FTL1-PS1,COL4A3,CLIC3,CADM4,ILDR2,TCF21,CRIM1,ACTN4,LAPTM4A,FUS,WT1,MAF,HEG1,MMRN2,DAG1,SERINC3,SLC6A6,PLAU,COL4A4,BCAM,TIMP3,EXOC3L2,RAPGEF3,APP,CDKN1B,LIPA,HS3ST3B1,NEDD4,MYH9,PCX,ITM2B
TF	Factor: SP6; motif: WGGGCGG	TF:M05455	FALSE	0.0353748	1.45131	7260	72	41	21787	CYP24A1,PODXL,CDKN1C,ASS1,NPHS2,CYP4B1,NOX4,VEGFA,SRSF5,H2-Q7,FTL1-PS1,COL4A3,CLIC3,CADM4,ILDR2,TCF21,CRIM1,ACTN4,LAPTM4A,FUS,WT1,MAF,HEG1,MMRN2,DAG1,SERINC3,SLC6A6,PLAU,COL4A4,BCAM,TIMP3,EXOC3L2,RAPGEF3,APP,CDKN1B,LIPA,HS3ST3B1,NEDD4,MYH9,PCX,ITM2B
TF	Factor: CPBP; motif: NGGGCGG	TF:M05301	FALSE	0.0353748	1.45131	7260	72	41	21787	CYP24A1,PODXL,CDKN1C,ASS1,NPHS2,CYP4B1,NOX4,VEGFA,SRSF5,H2-Q7,FTL1-PS1,COL4A3,CLIC3,CADM4,ILDR2,TCF21,CRIM1,ACTN4,LAPTM4A,FUS,WT1,MAF,HEG1,MMRN2,DAG1,SERINC3,SLC6A6,PLAU,COL4A4,BCAM,TIMP3,EXOC3L2,RAPGEF3,APP,CDKN1B,LIPA,HS3ST3B1,NEDD4,MYH9,PCX,ITM2B
TF	Factor: GKLF; motif: NNNRGGNGNGGSN	TF:M07289	FALSE	0.0473788	1.32442	15310	72	65	21787	CYP24A1,SEMA3G,PODXL,IGFBP5,SLC6A19,CDKN1C,ASS1,GATM,G6PC,ANGPTL2,CXCL13,PAH,CLIC5,NOX4,ENPEP,VEGFA,SRSF5,SFRP2,H2-Q7,COL4A3,CLIC3,ISOC2A,CLEC2H,CES1G,CADM4,ILDR2,NES,CRIM1,ACTN4,CD300LG,LAPTM4A,NPR3,FUS,WT1,MAF,PTPRB,EGFL7,EPAS1,HEG1,CYP2E1,PTPRO,SLC51A,MMRN2,DAG1,SERINC3,SLC6A6,PLAU,ITGB1,COL4A4,SELENOP,BCAM,TIMP3,EXOC3L2,B2M,RAPGEF3,APP,SLC26A1,CDKN1B,LIPA,NEDD4,MYH9,PCX,CCND1,ACSM2,ITM2B
HP	Abnormality of urine homeostasis	HP:0003110	FALSE	7.14852e-06	5.14578	745	35	20	5093	CYP24A1,SLC6A19,CDKN1C,ASS1,NPHS2,GATM,G6PC,PAH,COL4A3,ACTN4,WT1,MAF,EPAS1,PTPRO,COL4A4,B2M,SLC26A1,CDKN1B,MYH9,CCND1
HP	Proteinuria	HP:0000093	FALSE	4.06575e-05	4.39086	243	35	12	5093	NPHS2,GATM,G6PC,COL4A3,ACTN4,WT1,MAF,EPAS1,PTPRO,COL4A4,B2M,MYH9
HP	Abnormal urine metabolite level	HP:0033354	FALSE	8.22123e-05	4.08506	595	35	17	5093	SLC6A19,ASS1,NPHS2,GATM,G6PC,PAH,COL4A3,ACTN4,WT1,MAF,EPAS1,PTPRO,COL4A4,B2M,SLC26A1,MYH9,CCND1
HP	Abnormal urine protein level	HP:0020129	FALSE	9.03537e-05	4.04405	261	35	12	5093	NPHS2,GATM,G6PC,COL4A3,ACTN4,WT1,MAF,EPAS1,PTPRO,COL4A4,B2M,MYH9
HP	Abnormal circulating metabolite concentration	HP:0032180	FALSE	0.000385388	3.4141	1375	35	24	5093	CYP24A1,SLC6A19,CDKN1C,ASS1,NPHS2,GATM,G6PC,PAH,FTL1-PS1,COL4A3,ACTN4,WT1,EPAS1,PTPRO,SLC51A,DAG1,SLC6A6,PLAU,B2M,APP,CDKN1B,LIPA,PCX,CCND1
HP	Abnormality of metabolism/homeostasis	HP:0001939	FALSE	0.000494517	3.30582	2612	35	32	5093	CYP24A1,SLC6A19,CDKN1C,ASS1,NPHS2,GATM,G6PC,PAH,FTL1-PS1,COL4A3,CES1G,ACTN4,NPR3,FUS,WT1,MAF,EPAS1,PTPRO,SLC51A,DAG1,SLC6A6,PLAU,COL4A4,B2M,APP,SLC26A1,CDKN1B,LIPA,MYH9,PCX,CCND1,ITM2B
HP	Abnormality of the urinary system physiology	HP:0011277	FALSE	0.00118661	2.92569	1106	35	21	5093	CYP24A1,SLC6A19,CDKN1C,ASS1,NPHS2,GATM,G6PC,PAH,COL4A3,ACTN4,WT1,MAF,EPAS1,PTPRO,COL4A4,B2M,SLC26A1,CDKN1B,MYH9,PCX,CCND1
HP	Abnormal macroscopic urine appearance	HP:0033072	FALSE	0.00605899	2.2176	67	35	6	5093	SLC6A19,NPHS2,COL4A3,ACTN4,WT1,PTPRO
HP	Glomerular sclerosis	HP:0000096	FALSE	0.00660648	2.18003	105	35	7	5093	NPHS2,G6PC,COL4A3,ACTN4,WT1,EPAS1,PTPRO
HP	Foamy urine	HP:0031504	FALSE	0.0087179	2.05959	41	35	5	5093	NPHS2,COL4A3,ACTN4,WT1,PTPRO
HP	Focal segmental glomerulosclerosis	HP:0000097	FALSE	0.0126984	1.89625	76	35	6	5093	NPHS2,G6PC,COL4A3,ACTN4,WT1,PTPRO
HP	Minimal change glomerulonephritis	HP:0012579	FALSE	0.0173245	1.76134	47	35	5	5093	NPHS2,COL4A3,ACTN4,WT1,PTPRO
HP	Chronic kidney disease	HP:0012622	FALSE	0.0243157	1.61411	178	35	8	5093	NPHS2,GATM,COL4A3,ACTN4,WT1,PTPRO,COL4A4,B2M
HP	Diffuse mesangial sclerosis	HP:0001967	FALSE	0.0286382	1.54305	52	35	5	5093	NPHS2,COL4A3,ACTN4,WT1,PTPRO
HP	Abnormal renal cortex morphology	HP:0011035	FALSE	0.0299229	1.524	241	35	9	5093	CDKN1C,NPHS2,G6PC,COL4A3,ACTN4,WT1,EPAS1,PTPRO,COL4A4
HP	Peritonitis	HP:0002586	FALSE	0.0314658	1.50216	53	35	5	5093	NPHS2,COL4A3,ACTN4,WT1,PTPRO
HP	Nephritis	HP:0000123	FALSE	0.0330709	1.48055	134	35	7	5093	NPHS2,COL4A3,ACTN4,WT1,PTPRO,COL4A4,MYH9
HP	Abnormal renal physiology	HP:0012211	FALSE	0.0341968	1.46601	712	35	15	5093	CYP24A1,NPHS2,GATM,G6PC,COL4A3,ACTN4,WT1,EPAS1,PTPRO,COL4A4,B2M,SLC26A1,MYH9,PCX,CCND1
HP	Nephrotic syndrome	HP:0000100	FALSE	0.0364145	1.43873	136	35	7	5093	NPHS2,COL4A3,WT1,PTPRO,COL4A4,B2M,CCND1
HP	Abnormal glomerular mesangium morphology	HP:0001966	FALSE	0.0490189	1.30964	58	35	5	5093	NPHS2,COL4A3,ACTN4,WT1,PTPRO

## Sheet: SC3 Up_Treated vs 5mAS
source	term_name	term_id	highlighted	adjusted_p_value	negative_log10_of_adjusted_p_value	term_size	query_size	intersection_size	effective_domain_size	intersections
GO:MF	argininosuccinate synthase activity	GO:0004055	TRUE	0.0499541	1.30143	1	8	1	24945	ASS1
GO:MF	25-hydroxycholecalciferol-24-hydroxylase activity	GO:0008403	TRUE	0.0499541	1.30143	1	8	1	24945	CYP24A1
GO:MF	1-alpha,25-dihydroxyvitamin D3 24-hydroxylase activity	GO:0030342	TRUE	0.0499541	1.30143	1	8	1	24945	CYP24A1
GO:MF	25-hydroxycholecalciferol-23-hydroxylase activity	GO:0062180	TRUE	0.0499541	1.30143	1	8	1	24945	CYP24A1

## Sheet: SC4 Up_Treated vs 5mAS
source	term_name	term_id	highlighted	adjusted_p_value	negative_log10_of_adjusted_p_value	term_size	query_size	intersection_size	effective_domain_size	intersections
GO:MF	catalytic activity	GO:0003824	TRUE	0.0126704	1.89721	5721	42	22	24945	CYP24A1,ASS1,G6PC,GATM,PAH,CYP4B1,NOX4,PLAU,ENPEP,AGPAT1,CCND1,METTL7A1,SORD,SLC27A2,ACSM2,NEU1,OXCT1,DHCR24,UGT3A2,FBP1,CHD3,ALDOB
GO:BP	small molecule biosynthetic process	GO:0044283	TRUE	6.8149e-05	4.16654	589	45	10	26856	ASS1,G6PC,GATM,PAH,MYH9,SORD,SLC27A2,ACSM2,DHCR24,FBP1
GO:BP	small molecule metabolic process	GO:0044281	FALSE	0.00030319	3.51829	1851	45	15	26856	CYP24A1,ASS1,G6PC,GATM,PAH,NOX4,MYH9,SORD,SLC27A2,ACSM2,SLC34A1,OXCT1,DHCR24,FBP1,ALDOB
GO:BP	carbohydrate catabolic process	GO:0016052	TRUE	0.000651116	3.18634	168	45	6	26856	G6PC,SORD,GABARAPL1,NEU1,FBP1,ALDOB
GO:BP	fructose metabolic process	GO:0006000	TRUE	0.00432946	2.36357	16	45	3	26856	SORD,FBP1,ALDOB
GO:BP	response to metal ion	GO:0010038	TRUE	0.00661221	2.17965	391	45	7	26856	ASS1,GATM,SORD,FUS,SLC34A1,FBP1,ALDOB
GO:BP	carboxylic acid metabolic process	GO:0019752	FALSE	0.00745448	2.12758	985	45	10	26856	ASS1,GATM,PAH,NOX4,SORD,SLC27A2,ACSM2,SLC34A1,FBP1,ALDOB
GO:BP	response to hormone	GO:0009725	TRUE	0.00745448	2.12758	985	45	10	26856	ASS1,GATM,SRSF5,DAG1,CCND1,SORD,SLC34A1,DHCR24,FBP1,ALDOB
GO:BP	oxoacid metabolic process	GO:0043436	FALSE	0.00890376	2.05043	1005	45	10	26856	ASS1,GATM,PAH,NOX4,SORD,SLC27A2,ACSM2,SLC34A1,FBP1,ALDOB
GO:BP	organic acid metabolic process	GO:0006082	FALSE	0.00938378	2.02762	1011	45	10	26856	ASS1,GATM,PAH,NOX4,SORD,SLC27A2,ACSM2,SLC34A1,FBP1,ALDOB
GO:BP	response to oxygen-containing compound	GO:1901700	TRUE	0.0125085	1.90279	2161	45	14	26856	CYP24A1,ASS1,GATM,NOX4,COL4A3,SRSF5,DAG1,MYH9,FUS,SLC34A1,OXCT1,UGT3A2,FBP1,ALDOB
GO:BP	glomerulus development	GO:0032835	TRUE	0.0129697	1.88707	74	45	4	26856	PODXL,NPHS1,COL4A3,ENPEP
GO:BP	response to inorganic substance	GO:0010035	FALSE	0.0188339	1.72506	646	45	8	26856	ASS1,GATM,SELENOP,SORD,FUS,SLC34A1,FBP1,ALDOB
GO:BP	response to nutrient	GO:0007584	TRUE	0.0224601	1.64859	180	45	5	26856	CYP24A1,SLC6A19,ASS1,GATM,SLC34A1
GO:BP	response to peptide hormone	GO:0043434	FALSE	0.0247846	1.60582	479	45	7	26856	ASS1,GATM,SRSF5,DAG1,SLC34A1,FBP1,ALDOB
GO:BP	kidney development	GO:0001822	TRUE	0.0416966	1.3799	346	45	6	26856	ASS1,PODXL,NPHS1,COL4A3,ENPEP,SLC34A1
GO:CC	cytoplasm	GO:0005737	TRUE	1.59275e-07	6.79785	11583	43	38	26959	CYP24A1,ASS1,PODXL,G6PC,GATM,CYP4B1,NPHS1,NOX4,CLEC2H,ISOC2A,COL4A3,SLC51A,ENPEP,TMEM174,SRSF5,DAG1,AGPAT1,CCND1,TNFAIP8,RAB11FIP3,METTL7A1,MYH9,SORD,SLC27A2,GABARAPL1,ACSM2,FUS,NEU1,ANKRD13C,SLC34A1,OXCT1,DHCR24,UGT3A2,FBP1,CHD3,ALDOB,LAPTM4A,SERINC3
GO:CC	endoplasmic reticulum	GO:0005783	FALSE	3.4853e-06	5.45776	1907	43	16	26959	ASS1,G6PC,CYP4B1,NOX4,CLEC2H,COL4A3,SLC51A,TMEM174,AGPAT1,METTL7A1,SLC27A2,GABARAPL1,ANKRD13C,DHCR24,UGT3A2,ALDOB
GO:CC	endomembrane system	GO:0012505	FALSE	2.00331e-05	4.69825	4293	43	22	26959	ASS1,G6PC,CYP4B1,NOX4,CLEC2H,COL4A3,SLC51A,TMEM174,AGPAT1,CCND1,RAB11FIP3,METTL7A1,MYH9,SLC27A2,GABARAPL1,ANKRD13C,SLC34A1,DHCR24,UGT3A2,ALDOB,LAPTM4A,SERINC3
GO:CC	organelle membrane	GO:0031090	FALSE	4.61102e-05	4.3362	3319	43	19	26959	ASS1,G6PC,GATM,CYP4B1,NOX4,SLC51A,TMEM174,CCND1,RAB11FIP3,SORD,SLC27A2,GABARAPL1,NEU1,ANKRD13C,DHCR24,UGT3A2,ALDOB,LAPTM4A,SERINC3
GO:CC	membrane	GO:0016020	FALSE	6.8182e-05	4.16633	10306	43	33	26959	SLC6A19,ASS1,PODXL,G6PC,GATM,CYP4B1,NPHS1,NOX4,CLEC2H,PLAU,COL4A3,SLC51A,ENPEP,TMEM174,DAG1,AGPAT1,CCND1,RAB11FIP3,METTL7A1,SLC6A6,MYH9,SORD,SLC27A2,GABARAPL1,FUS,NEU1,ANKRD13C,SLC34A1,DHCR24,UGT3A2,ALDOB,LAPTM4A,SERINC3
GO:CC	apical plasma membrane	GO:0016324	FALSE	0.000111714	3.95189	451	43	8	26959	SLC6A19,PODXL,NOX4,ENPEP,TMEM174,SLC6A6,MYH9,SLC34A1
GO:CC	intracellular membrane-bounded organelle	GO:0043231	FALSE	0.00021547	3.66661	14349	43	38	26959	CYP24A1,ASS1,PODXL,G6PC,GATM,CYP4B1,NOX4,CLEC2H,ISOC2A,COL4A3,SLC51A,ENPEP,TMEM174,SRSF5,DAG1,AGPAT1,CCND1,TNFAIP8,RAB11FIP3,METTL7A1,MYH9,SORD,SLC27A2,GABARAPL1,ACSM2,NEAT1,FUS,NEU1,ANKRD13C,SLC34A1,OXCT1,DHCR24,UGT3A2,FBP1,CHD3,ALDOB,LAPTM4A,SERINC3
GO:CC	plasma membrane region	GO:0098590	FALSE	0.000349681	3.45633	1430	43	12	26959	SLC6A19,PODXL,NOX4,SLC51A,ENPEP,TMEM174,DAG1,RAB11FIP3,SLC6A6,MYH9,GABARAPL1,SLC34A1
GO:CC	apical part of cell	GO:0045177	FALSE	0.000512742	3.2901	553	43	8	26959	SLC6A19,PODXL,NOX4,ENPEP,TMEM174,SLC6A6,MYH9,SLC34A1
GO:CC	membrane-bounded organelle	GO:0043227	FALSE	0.000622494	3.20586	14825	43	38	26959	CYP24A1,ASS1,PODXL,G6PC,GATM,CYP4B1,NOX4,CLEC2H,ISOC2A,COL4A3,SLC51A,ENPEP,TMEM174,SRSF5,DAG1,AGPAT1,CCND1,TNFAIP8,RAB11FIP3,METTL7A1,MYH9,SORD,SLC27A2,GABARAPL1,ACSM2,NEAT1,FUS,NEU1,ANKRD13C,SLC34A1,OXCT1,DHCR24,UGT3A2,FBP1,CHD3,ALDOB,LAPTM4A,SERINC3
GO:CC	endoplasmic reticulum membrane	GO:0005789	FALSE	0.00136311	2.86547	1085	43	10	26959	G6PC,CYP4B1,NOX4,SLC51A,TMEM174,SLC27A2,ANKRD13C,DHCR24,UGT3A2,ALDOB
GO:CC	endoplasmic reticulum subcompartment	GO:0098827	FALSE	0.00144245	2.8409	1092	43	10	26959	G6PC,CYP4B1,NOX4,SLC51A,TMEM174,SLC27A2,ANKRD13C,DHCR24,UGT3A2,ALDOB
GO:CC	nuclear outer membrane-endoplasmic reticulum membrane network	GO:0042175	FALSE	0.00173211	2.76142	1115	43	10	26959	G6PC,CYP4B1,NOX4,SLC51A,TMEM174,SLC27A2,ANKRD13C,DHCR24,UGT3A2,ALDOB
GO:CC	intracellular organelle	GO:0043229	FALSE	0.00415304	2.38163	15733	43	38	26959	CYP24A1,ASS1,PODXL,G6PC,GATM,CYP4B1,NOX4,CLEC2H,ISOC2A,COL4A3,SLC51A,ENPEP,TMEM174,SRSF5,DAG1,AGPAT1,CCND1,TNFAIP8,RAB11FIP3,METTL7A1,MYH9,SORD,SLC27A2,GABARAPL1,ACSM2,NEAT1,FUS,NEU1,ANKRD13C,SLC34A1,OXCT1,DHCR24,UGT3A2,FBP1,CHD3,ALDOB,LAPTM4A,SERINC3
GO:CC	cell projection membrane	GO:0031253	FALSE	0.00577495	2.23845	371	43	6	26959	SLC6A19,PODXL,ENPEP,SLC6A6,GABARAPL1,SLC34A1
GO:CC	organelle	GO:0043226	FALSE	0.00782353	2.1066	16054	43	38	26959	CYP24A1,ASS1,PODXL,G6PC,GATM,CYP4B1,NOX4,CLEC2H,ISOC2A,COL4A3,SLC51A,ENPEP,TMEM174,SRSF5,DAG1,AGPAT1,CCND1,TNFAIP8,RAB11FIP3,METTL7A1,MYH9,SORD,SLC27A2,GABARAPL1,ACSM2,NEAT1,FUS,NEU1,ANKRD13C,SLC34A1,OXCT1,DHCR24,UGT3A2,FBP1,CHD3,ALDOB,LAPTM4A,SERINC3
GO:CC	mitochondrion	GO:0005739	FALSE	0.00792042	2.10125	1943	43	12	26959	CYP24A1,ASS1,GATM,NOX4,ISOC2A,RAB11FIP3,MYH9,SORD,SLC27A2,GABARAPL1,ACSM2,OXCT1
GO:CC	centriolar satellite	GO:0034451	TRUE	0.00841969	2.0747	118	43	4	26959	PODXL,RAB11FIP3,CHD3,ALDOB
GO:CC	organelle subcompartment	GO:0031984	FALSE	0.0112014	1.95073	1385	43	10	26959	G6PC,CYP4B1,NOX4,SLC51A,TMEM174,SLC27A2,ANKRD13C,DHCR24,UGT3A2,ALDOB
GO:CC	intracellular anatomical structure	GO:0005622	FALSE	0.0171852	1.76484	17319	43	39	26959	CYP24A1,ASS1,PODXL,G6PC,GATM,CYP4B1,NPHS1,NOX4,CLEC2H,ISOC2A,COL4A3,SLC51A,ENPEP,TMEM174,SRSF5,DAG1,AGPAT1,CCND1,TNFAIP8,RAB11FIP3,METTL7A1,MYH9,SORD,SLC27A2,GABARAPL1,ACSM2,NEAT1,FUS,NEU1,ANKRD13C,SLC34A1,OXCT1,DHCR24,UGT3A2,FBP1,CHD3,ALDOB,LAPTM4A,SERINC3
GO:CC	brush border	GO:0005903	TRUE	0.0178032	1.7495	143	43	4	26959	SLC6A19,ENPEP,MYH9,SLC34A1
GO:CC	filtration diaphragm	GO:0036056	FALSE	0.0247592	1.60626	10	43	2	26959	PODXL,NPHS1
GO:CC	slit diaphragm	GO:0036057	TRUE	0.0247592	1.60626	10	43	2	26959	PODXL,NPHS1
GO:CC	contractile ring	GO:0070938	TRUE	0.0427857	1.3687	13	43	2	26959	DAG1,MYH9
KEGG	Fructose and mannose metabolism	KEGG:00051	FALSE	0.018786	1.72617	36	32	3	8947	SORD,FBP1,ALDOB
REAC	Metabolism	REAC:R-MMU-1430728	FALSE	0.00256054	2.59167	1664	33	18	8412	CYP24A1,ASS1,G6PC,GATM,PAH,CYP4B1,SLC51A,TNFAIP8,SORD,SLC27A2,ACSM2,NEU1,OXCT1,DHCR24,UGT3A2,FBP1,ALDOB,SERINC3
REAC	Fructose metabolism	REAC:R-MMU-5652084	FALSE	0.0394025	1.40448	5	33	2	8412	SORD,ALDOB
WP	Primary focal segmental glomerulosclerosis (FSGS)	WP:WP2573	FALSE	0.000798329	3.09782	71	23	5	4529	PODXL,NPHS1,COL4A3,DAG1,MYH9
WP	Polyol pathway	WP:WP1265	FALSE	0.00529247	2.27634	4	23	2	4529	SORD,ALDOB
TF	Factor: Cdx-2; motif: ANANTTTTATKRCC; match class: 1	TF:M00729_1	FALSE	0.0489713	1.31006	198	44	5	21787	NOX4,AGPAT1,SELENOP,ALDOB,SERINC3
HP	Abnormal urine metabolite level	HP:0033354	FALSE	0.000155248	3.80897	595	25	14	5093	SLC6A19,ASS1,G6PC,GATM,PAH,NPHS1,COL4A3,CCND1,MYH9,NEU1,SLC34A1,OXCT1,FBP1,ALDOB
HP	Abnormality of urine homeostasis	HP:0003110	FALSE	0.000320616	3.49401	745	25	15	5093	CYP24A1,SLC6A19,ASS1,G6PC,GATM,PAH,NPHS1,COL4A3,CCND1,MYH9,NEU1,SLC34A1,OXCT1,FBP1,ALDOB
HP	Abnormal circulating metabolite concentration	HP:0032180	FALSE	0.000685547	3.16396	1375	25	19	5093	CYP24A1,SLC6A19,ASS1,G6PC,GATM,PAH,FTL1-PS1,NPHS1,PLAU,COL4A3,SLC51A,DAG1,CCND1,SLC6A6,SORD,SLC34A1,DHCR24,FBP1,ALDOB
HP	Azotemia	HP:0002157	FALSE	0.00103299	2.9859	164	25	8	5093	ASS1,G6PC,GATM,COL4A3,CCND1,SLC34A1,FBP1,ALDOB
HP	Abnormal circulating nitrogen compound concentration	HP:0004364	FALSE	0.00169791	2.77009	175	25	8	5093	ASS1,G6PC,GATM,COL4A3,CCND1,SLC34A1,FBP1,ALDOB
HP	Bicarbonaturia	HP:0003646	FALSE	0.0032347	2.49017	6	25	3	5093	GATM,SLC34A1,ALDOB
HP	Abnormality of urine bicarbonate level	HP:0011279	FALSE	0.0032347	2.49017	6	25	3	5093	GATM,SLC34A1,ALDOB
HP	Abnormal circulating nucleobase concentration	HP:0010932	FALSE	0.00480677	2.31815	49	25	5	5093	G6PC,GATM,SLC34A1,FBP1,ALDOB
HP	Hyperuricosuria	HP:0003149	FALSE	0.00899854	2.04583	8	25	3	5093	GATM,SLC34A1,ALDOB
HP	Abnormal circulating carboxylic acid concentration	HP:0004354	FALSE	0.0239589	1.62053	332	25	9	5093	SLC6A19,ASS1,GATM,PAH,PLAU,SLC51A,SLC34A1,FBP1,ALDOB
HP	Abnormality of metabolism/homeostasis	HP:0001939	FALSE	0.0249558	1.60283	2612	25	23	5093	CYP24A1,SLC6A19,ASS1,G6PC,GATM,PAH,FTL1-PS1,NPHS1,PLAU,COL4A3,SLC51A,DAG1,CCND1,SLC6A6,MYH9,SORD,FUS,NEU1,SLC34A1,OXCT1,DHCR24,FBP1,ALDOB
HP	Proximal renal tubular acidosis	HP:0002049	FALSE	0.0262567	1.58076	11	25	3	5093	GATM,SLC34A1,ALDOB
HP	Abnormality of urinary uric acid level	HP:0012610	FALSE	0.0348954	1.45723	12	25	3	5093	GATM,SLC34A1,ALDOB

## Sheet: SC4 Down_Treated vs 5mAS
source	term_name	term_id	highlighted	adjusted_p_value	negative_log10_of_adjusted_p_value	term_size	query_size	intersection_size	effective_domain_size	intersections
GO:MF	structural constituent of ribosome	GO:0003735	TRUE	1.3961e-32	31.8551	349	88	31	24945	RPL36,RPSA,RPL11,RPS11,RPL10A,RPS10,RPL34,RPS16,RPS15A,RPS8,RPLP1,MRPS21,RPL18,RPL13,RPL22,RPL30,RPS27A,RPL9,RPS24,RPL38,RPS12,FAU,RPS2,RPL35A,RPL28,RPLP2,RPL37,RPL29,RPS20,RPL21,RPL41
GO:MF	structural molecule activity	GO:0005198	FALSE	6.90643e-21	20.1607	921	88	32	24945	RPL36,RPSA,RPL11,RPS11,RPL10A,RPS10,RPL34,RPS16,RPS15A,RPS8,RPLP1,MRPS21,RPL18,RPL13,RPL22,RPL30,RPS27A,RPL9,RPS24,RPL38,RPS12,FAU,RPS2,RPL35A,RPL28,CRELD2,RPLP2,RPL37,RPL29,RPS20,RPL21,RPL41
GO:MF	protein folding chaperone	GO:0044183	TRUE	6.52648e-14	13.1853	58	88	11	24945	HSP90B1,CD74,HSPE1,HSP90AB1,HSPA8,DNAJB1,HSP90AA1,HSPH1,HSPA5,HSPB1,HSPA1A
GO:MF	unfolded protein binding	GO:0051082	TRUE	8.42537e-12	11.0744	88	88	11	24945	HSP90B1,HSPE1,HSP90AB1,SERPINH1,DNAJA1,HSPA8,DNAJB1,HSP90AA1,CLU,HSPA5,HSPA1A
GO:MF	ATP-dependent protein folding chaperone	GO:0140662	FALSE	6.04744e-09	8.21843	30	88	7	24945	HSP90B1,HSP90AB1,HSPA8,HSP90AA1,HSPH1,HSPA5,HSPA1A
GO:MF	molecular function inhibitor activity	GO:0140678	TRUE	5.11887e-06	5.29083	554	88	14	24945	RPL11,CST3,ATPIF1,PPP1R14B,GAPDH,WFDC17,SERPINH1,RPL37,DNAJB1,RPS20,DYNLL1,WFDC2,HSPB1,HSPA1A
GO:MF	molecular function regulator activity	GO:0098772	FALSE	7.61371e-06	5.1184	2145	88	26	24945	RPL11,FXYD2,CST3,ATPIF1,RPLP1,PPP1R14B,GDF15,GAPDH,APOE,SEC23B,WFDC17,HSP90AB1,SPP1,SERPINH1,DNAJA1,RPL37,DNAJB1,RPS20,HSP90AA1,MANF,DYNLL1,WFDC2,HSPH1,HSPB1,TTR,HSPA1A
GO:MF	ubiquitin protein ligase binding	GO:0031625	TRUE	1.3298e-05	4.87621	328	88	11	24945	RPL11,XBP1,ELOB,RPS27A,HSP90AB1,DNAJA1,HSPA8,HSP90AA1,CLU,HSPA5,HSPA1A
GO:MF	ubiquitin-like protein ligase binding	GO:0044389	FALSE	2.36243e-05	4.62664	347	88	11	24945	RPL11,XBP1,ELOB,RPS27A,HSP90AB1,DNAJA1,HSPA8,HSP90AA1,CLU,HSPA5,HSPA1A
GO:MF	enzyme inhibitor activity	GO:0004857	FALSE	0.000133104	3.87581	412	88	11	24945	RPL11,CST3,PPP1R14B,GAPDH,WFDC17,SERPINH1,RPL37,RPS20,DYNLL1,WFDC2,HSPB1
GO:MF	C3HC4-type RING finger domain binding	GO:0055131	TRUE	0.000501174	3.30001	6	88	3	24945	DNAJA1,HSPA8,HSPA1A
GO:MF	tau protein binding	GO:0048156	TRUE	0.000599678	3.22208	22	88	4	24945	APOE,HSP90AB1,HSP90AA1,CLU
GO:MF	low-density lipoprotein particle receptor binding	GO:0050750	TRUE	0.00121245	2.91633	26	88	4	24945	HSP90B1,APOE,DNAJA1,CLU
GO:MF	enzyme binding	GO:0019899	FALSE	0.00189342	2.72275	2297	88	23	24945	RPL11,HSP90B1,CST3,ATPIF1,XBP1,GAPDH,ELOB,APOE,CD74,ATOX1,RPS27A,HSP90AB1,RPS2,DNAJA1,HSPA8,LCN2,DNAJB1,HSP90AA1,CLU,DYNLL1,HSPA5,HSPB1,HSPA1A
GO:MF	lipoprotein particle receptor binding	GO:0070325	FALSE	0.00191072	2.7188	29	88	4	24945	HSP90B1,APOE,DNAJA1,CLU
GO:MF	nitric-oxide synthase regulator activity	GO:0030235	TRUE	0.00208884	2.68009	9	88	3	24945	HSP90AB1,HSP90AA1,DYNLL1
GO:MF	ubiquitin ligase inhibitor activity	GO:1990948	FALSE	0.00208884	2.68009	9	88	3	24945	RPL11,RPL37,RPS20
GO:MF	disordered domain specific binding	GO:0097718	TRUE	0.00286964	2.54217	32	88	4	24945	GAPDH,HSP90AB1,HSP90AA1,HSPA1A
GO:MF	ubiquitin-protein transferase inhibitor activity	GO:0055105	FALSE	0.00297644	2.5263	10	88	3	24945	RPL11,RPL37,RPS20
GO:MF	oxidoreduction-driven active transmembrane transporter activity	GO:0015453	TRUE	0.00465033	2.33252	36	88	4	24945	NDUFA2,UQCRH,UQCR10,COX7C
GO:MF	enzyme regulator activity	GO:0030234	FALSE	0.00582718	2.23454	1286	88	16	24945	RPL11,CST3,RPLP1,PPP1R14B,GAPDH,APOE,SEC23B,WFDC17,HSP90AB1,SERPINH1,RPL37,RPS20,HSP90AA1,DYNLL1,WFDC2,HSPB1
GO:MF	CTP binding	GO:0002135	TRUE	0.00732391	2.13526	2	88	2	24945	HSP90AB1,HSP90AA1
GO:MF	heat shock protein binding	GO:0031072	TRUE	0.00788188	2.10337	146	88	6	24945	HSP90AB1,DNAJA1,HSPA8,DNAJB1,HSPA5,HSPA1A
GO:MF	ATPase regulator activity	GO:0060590	TRUE	0.0114812	1.94001	45	88	4	24945	ATPIF1,DNAJA1,DNAJB1,HSPH1
GO:MF	protein-containing complex binding	GO:0044877	TRUE	0.0138943	1.85716	2047	88	20	24945	RPSA,UQCRH,ATPIF1,XBP1,RPLP1,EIF1,ELOB,NDUFA4,APOE,CD74,ATP5E,H2-AA,SPP1,RPS2,SERPINH1,RPLP2,CLU,DYNLL1,HSPA5,TTR
GO:MF	misfolded protein binding	GO:0051787	TRUE	0.0165674	1.78074	17	88	3	24945	CLU,HSPA5,HSPA1A
GO:MF	ATP-dependent activity	GO:0140657	FALSE	0.0206738	1.68458	574	88	10	24945	HSP90B1,CHD9,ATP5E,HSP90AB1,HSPA8,HSP90AA1,DYNLL1,HSPH1,HSPA5,HSPA1A
GO:MF	sulfonylurea receptor binding	GO:0017098	TRUE	0.0219212	1.65914	3	88	2	24945	HSP90AB1,HSP90AA1
GO:MF	ATP hydrolysis activity	GO:0016887	FALSE	0.0239257	1.62114	359	88	8	24945	HSP90B1,CHD9,ATP5E,HSP90AB1,HSPA8,HSP90AA1,HSPA5,HSPA1A
GO:MF	electron transfer activity	GO:0009055	TRUE	0.0294725	1.53058	57	88	4	24945	NDUFA2,UQCRH,UQCR10,COX7C
GO:MF	UTP binding	GO:0002134	TRUE	0.0437417	1.3591	4	88	2	24945	HSP90AB1,HSP90AA1
GO:MF	dATP binding	GO:0032564	TRUE	0.0437417	1.3591	4	88	2	24945	HSP90AB1,HSP90AA1
GO:MF	amyloid-beta binding	GO:0001540	TRUE	0.0494417	1.30591	65	88	4	24945	CST3,APOE,CD74,CLU
GO:BP	cytoplasmic translation	GO:0002181	TRUE	1.51667e-38	37.8191	153	89	28	26856	RPSA,RPL11,RPS11,RPL10A,RPS10,RPL34,RPS16,RPS15A,RPS8,RPLP1,RPL18,RPL13,RPL22,RPL30,RPS27A,RPL9,RPS24,RPL38,RPS12,RPS2,RPL35A,RPL28,RPLP2,RPL37,RPL29,RPS20,RPL21,RPL41
GO:BP	translation at presynapse	GO:0140236	FALSE	9.65289e-28	27.0153	48	89	17	26856	RPS11,RPS10,RPL34,RPS16,RPS15A,RPL13,RPL22,RPS27A,RPL9,RPS24,RPL38,RPS12,RPL35A,RPL28,RPLP2,RPL37,RPL29
GO:BP	translation at synapse	GO:0140241	FALSE	1.47435e-27	26.8314	49	89	17	26856	RPS11,RPS10,RPL34,RPS16,RPS15A,RPL13,RPL22,RPS27A,RPL9,RPS24,RPL38,RPS12,RPL35A,RPL28,RPLP2,RPL37,RPL29
GO:BP	translation at postsynapse	GO:0140242	FALSE	1.47435e-27	26.8314	49	89	17	26856	RPS11,RPS10,RPL34,RPS16,RPS15A,RPL13,RPL22,RPS27A,RPL9,RPS24,RPL38,RPS12,RPL35A,RPL28,RPLP2,RPL37,RPL29
GO:BP	peptide metabolic process	GO:0006518	FALSE	1.34055e-26	25.8727	899	89	36	26856	RPL36,RPSA,RPL11,RPS11,RPL10A,HSP90B1,RPS10,RPL34,RPS16,RPS15A,RPS8,RPLP1,EIF1,MRPS21,RPL18,GAPDH,APOE,RPL13,RPL22,RPL30,RPS27A,RPL9,RPS24,RPL38,RPS12,FAU,RPS2,RPL35A,RPL28,RPLP2,RPL37,RPL29,RPS20,RPL21,CLU,RPL41
GO:BP	translation	GO:0006412	FALSE	3.54121e-25	24.4508	755	89	33	26856	RPL36,RPSA,RPL11,RPS11,RPL10A,RPS10,RPL34,RPS16,RPS15A,RPS8,RPLP1,EIF1,MRPS21,RPL18,GAPDH,RPL13,RPL22,RPL30,RPS27A,RPL9,RPS24,RPL38,RPS12,FAU,RPS2,RPL35A,RPL28,RPLP2,RPL37,RPL29,RPS20,RPL21,RPL41
GO:BP	peptide biosynthetic process	GO:0043043	FALSE	9.67342e-25	24.0144	779	89	33	26856	RPL36,RPSA,RPL11,RPS11,RPL10A,RPS10,RPL34,RPS16,RPS15A,RPS8,RPLP1,EIF1,MRPS21,RPL18,GAPDH,RPL13,RPL22,RPL30,RPS27A,RPL9,RPS24,RPL38,RPS12,FAU,RPS2,RPL35A,RPL28,RPLP2,RPL37,RPL29,RPS20,RPL21,RPL41
GO:BP	amide biosynthetic process	GO:0043604	FALSE	1.07569e-22	21.9683	903	89	33	26856	RPL36,RPSA,RPL11,RPS11,RPL10A,RPS10,RPL34,RPS16,RPS15A,RPS8,RPLP1,EIF1,MRPS21,RPL18,GAPDH,RPL13,RPL22,RPL30,RPS27A,RPL9,RPS24,RPL38,RPS12,FAU,RPS2,RPL35A,RPL28,RPLP2,RPL37,RPL29,RPS20,RPL21,RPL41
GO:BP	amide metabolic process	GO:0043603	FALSE	1.93105e-22	21.7142	1186	89	36	26856	RPL36,RPSA,RPL11,RPS11,RPL10A,HSP90B1,RPS10,RPL34,RPS16,RPS15A,RPS8,RPLP1,EIF1,MRPS21,RPL18,GAPDH,APOE,RPL13,RPL22,RPL30,RPS27A,RPL9,RPS24,RPL38,RPS12,FAU,RPS2,RPL35A,RPL28,RPLP2,RPL37,RPL29,RPS20,RPL21,CLU,RPL41
GO:BP	organonitrogen compound biosynthetic process	GO:1901566	FALSE	1.00919e-20	19.996	1774	89	40	26856	RPL36,RPSA,RPL11,RPS11,RPL10A,RPS10,NDUFA2,ATPIF1,RPL34,RPS16,RPS15A,RPS8,RPLP1,EIF1,MRPS21,RPL18,GAPDH,APOE,RPL13,ATP5E,NDUFA3,ATP5J2,RPL22,RPL30,RPS27A,RPL9,SPP1,RPS24,RPL38,RPS12,FAU,RPS2,RPL35A,RPL28,RPLP2,RPL37,RPL29,RPS20,RPL21,RPL41
GO:BP	organonitrogen compound metabolic process	GO:1901564	FALSE	1.18448e-16	15.9265	6389	89	62	26856	RPL36,RPSA,RPL11,RPS11,RPL10A,HSP90B1,RPS10,CST3,NDUFA2,ATPIF1,RPL34,RPS16,RPS15A,XBP1,RPS8,RPLP1,EIF1,MRPS21,RPL18,GAPDH,ELOB,APOE,RPL13,CD74,ATP5E,COPS9,NDUFA3,HERPUD1,ATP5J2,RPL22,HSPE1,RPL30,RPS27A,FKBP2,HSP90AB1,RPL9,SPP1,RPS24,RPL38,RPS12,FAU,RPS2,SERPINH1,DNAJA1,RPL35A,RPL28,HSPA8,RPLP2,RPL37,DNAJB1,RPL29,RPS20,HSP90AA1,RPL21,CLU,WFDC2,HSPH1,RPL41,HSPA5,HSPB1,TTR,HSPA1A
GO:BP	protein metabolic process	GO:0019538	FALSE	4.38058e-15	14.3585	5451	89	56	26856	RPL36,RPSA,RPL11,RPS11,RPL10A,HSP90B1,RPS10,CST3,ATPIF1,RPL34,RPS16,RPS15A,XBP1,RPS8,RPLP1,EIF1,MRPS21,RPL18,GAPDH,ELOB,APOE,RPL13,CD74,COPS9,HERPUD1,RPL22,HSPE1,RPL30,RPS27A,FKBP2,HSP90AB1,RPL9,RPS24,RPL38,RPS12,FAU,RPS2,SERPINH1,DNAJA1,RPL35A,RPL28,HSPA8,RPLP2,RPL37,DNAJB1,RPL29,RPS20,HSP90AA1,RPL21,CLU,WFDC2,HSPH1,RPL41,HSPA5,HSPB1,HSPA1A
GO:BP	cellular nitrogen compound biosynthetic process	GO:0044271	FALSE	1.12274e-12	11.9497	4822	89	50	26856	RPL36,RPSA,RPL11,RPS11,RPL10A,RPS10,NDUFA2,ATPIF1,RPL34,RPS16,RPS15A,XBP1,RPS8,RPLP1,EIF1,MRPS21,RPL18,GAPDH,ELOB,APOE,RPL13,CD74,ATP5E,NDUFA3,ATP5J2,RPL22,RPL30,RPS27A,HSP90AB1,RPL9,SPP1,RPS24,RPL38,RPS12,FAU,RPS2,RPL35A,RPL28,HSPA8,RPLP2,RPL37,DNAJB1,RPL29,RPS20,HSP90AA1,RPL21,CLU,DYNLL1,RPL41,HSPA1A
GO:BP	protein folding	GO:0006457	TRUE	1.80008e-12	11.7447	179	89	14	26856	HSP90B1,CD74,HSPE1,FKBP2,HSP90AB1,DNAJA1,HSPA8,DNAJB1,HSP90AA1,CLU,HSPH1,HSPA5,HSPB1,HSPA1A
GO:BP	chaperone-mediated protein folding	GO:0061077	FALSE	2.61254e-11	10.5829	65	89	10	26856	CD74,HSPE1,FKBP2,HSPA8,DNAJB1,CLU,HSPH1,HSPA5,HSPB1,HSPA1A
GO:BP	chaperone cofactor-dependent protein refolding	GO:0051085	FALSE	1.51889e-08	7.81847	31	89	7	26856	CD74,HSPE1,HSPA8,DNAJB1,HSPH1,HSPA5,HSPA1A
GO:BP	'de novo' post-translational protein folding	GO:0051084	FALSE	3.84286e-08	7.41535	35	89	7	26856	CD74,HSPE1,HSPA8,DNAJB1,HSPH1,HSPA5,HSPA1A
GO:BP	'de novo' protein folding	GO:0006458	FALSE	4.7577e-08	7.3226	36	89	7	26856	CD74,HSPE1,HSPA8,DNAJB1,HSPH1,HSPA5,HSPA1A
GO:BP	ribosomal small subunit biogenesis	GO:0042274	TRUE	8.45453e-08	7.07291	100	89	9	26856	RPSA,RPS11,RPS16,RPS15A,RPS8,RPS27A,RPS24,RPL38,RPS12
GO:BP	protein maturation	GO:0051604	FALSE	4.13947e-07	6.38306	532	89	15	26856	HSP90B1,CD74,HSPE1,FKBP2,HSP90AB1,SERPINH1,DNAJA1,HSPA8,DNAJB1,HSP90AA1,CLU,HSPH1,HSPA5,HSPB1,HSPA1A
GO:BP	cellular metabolic process	GO:0044237	FALSE	2.6127e-06	5.58291	13077	89	71	26856	RPL36,RPSA,RPL11,UQCRQ,RPS11,RPL10A,HSP90B1,RPS10,CST3,NDUFA2,UQCRH,ATPIF1,RPL34,UQCR11,RPS16,RPS15A,XBP1,RPS8,RPLP1,EIF1,UQCR10,PPP1R14B,MRPS21,RPL18,GAPDH,ELOB,NDUFA4,APOE,RPL13,CD74,ATP5E,COX7C,SCD1,NDUFA3,ATP5J2,LSM7,RPL22,HSPE1,RPL30,RPS27A,FKBP2,HSP90AB1,RPL9,SPP1,RPS24,RPL38,CYP4A14,RPS12,FAU,RPS2,SERPINH1,DNAJA1,RPL35A,RPL28,HSPA8,LCN2,RPLP2,RPL37,DNAJB1,RPL29,RPS20,HSP90AA1,RPL21,CLU,DYN…
GO:BP	oxidative phosphorylation	GO:0006119	TRUE	2.69524e-06	5.5694	147	89	9	26856	UQCRQ,NDUFA2,UQCRH,UQCR11,UQCR10,ATP5E,COX7C,NDUFA3,ATP5J2
GO:BP	protein refolding	GO:0042026	FALSE	7.14027e-06	5.14629	19	89	5	26856	DNAJA1,HSPA8,HSP90AA1,HSPA5,HSPA1A
GO:BP	metabolic process	GO:0008152	FALSE	1.69111e-05	4.77183	14599	89	74	26856	RPL36,RPSA,RPL11,UQCRQ,RPS11,RPL10A,HSP90B1,RPS10,CST3,NDUFA2,UQCRH,ATPIF1,RPL34,UQCR11,RPS16,RPS15A,XBP1,RPS8,RPLP1,EIF1,UQCR10,PPP1R14B,MRPS21,RPL18,GAPDH,ELOB,NDUFA4,APOE,RPL13,CD74,ATP5E,COPS9,COX7C,SCD1,NDUFA3,HERPUD1,ATP5J2,LSM7,RPL22,HSPE1,RPL30,RPS27A,FKBP2,HSP90AB1,RPL9,SPP1,RPS24,RPL38,CYP4A14,RPS12,FAU,RPS2,SERPINH1,DNAJA1,RPL35A,RPL28,HSPA8,LCN2,RPLP2,RPL37,DNAJB1,RPL29,RPS20,HSP90AA1…
GO:BP	ribosome biogenesis	GO:0042254	FALSE	1.70689e-05	4.76779	321	89	11	26856	RPSA,RPL11,RPS11,RPS16,RPS15A,RPS8,RPS27A,RPS24,RPL38,RPS12,RPL35A
GO:BP	regulation of protein modification by small protein conjugation or removal	GO:1903320	FALSE	2.26253e-05	4.6454	254	89	10	26856	RPL11,COPS9,HERPUD1,HSP90AB1,RPS2,DNAJA1,RPL37,RPS20,HSP90AA1,HSPA5
GO:BP	regulation of post-translational protein modification	GO:1901873	FALSE	2.34111e-05	4.63058	331	89	11	26856	RPL11,XBP1,COPS9,HERPUD1,HSP90AB1,RPS2,DNAJA1,RPL37,RPS20,HSP90AA1,HSPA5
GO:BP	cellular biosynthetic process	GO:0044249	FALSE	2.39006e-05	4.62159	10735	89	62	26856	RPL36,RPSA,RPL11,RPS11,RPL10A,HSP90B1,RPS10,NDUFA2,ATPIF1,RPL34,RPS16,RPS15A,XBP1,RPS8,RPLP1,EIF1,MRPS21,RPL18,GAPDH,ELOB,APOE,RPL13,CD74,ATP5E,SCD1,NDUFA3,ATP5J2,LSM7,RPL22,HSPE1,RPL30,RPS27A,FKBP2,HSP90AB1,RPL9,SPP1,RPS24,RPL38,CYP4A14,RPS12,FAU,RPS2,SERPINH1,DNAJA1,RPL35A,RPL28,HSPA8,LCN2,RPLP2,RPL37,DNAJB1,RPL29,RPS20,HSP90AA1,RPL21,CLU,DYNLL1,HSPH1,RPL41,HSPA5,HSPB1,HSPA1A
GO:BP	response to topologically incorrect protein	GO:0035966	TRUE	2.63473e-05	4.57926	133	89	8	26856	XBP1,HERPUD1,HSP90AA1,CLU,HSPH1,HSPA5,HSPB1,HSPA1A
GO:BP	biosynthetic process	GO:0009058	FALSE	4.2962e-05	4.36692	10877	89	62	26856	RPL36,RPSA,RPL11,RPS11,RPL10A,HSP90B1,RPS10,NDUFA2,ATPIF1,RPL34,RPS16,RPS15A,XBP1,RPS8,RPLP1,EIF1,MRPS21,RPL18,GAPDH,ELOB,APOE,RPL13,CD74,ATP5E,SCD1,NDUFA3,ATP5J2,LSM7,RPL22,HSPE1,RPL30,RPS27A,FKBP2,HSP90AB1,RPL9,SPP1,RPS24,RPL38,CYP4A14,RPS12,FAU,RPS2,SERPINH1,DNAJA1,RPL35A,RPL28,HSPA8,LCN2,RPLP2,RPL37,DNAJB1,RPL29,RPS20,HSP90AA1,RPL21,CLU,DYNLL1,HSPH1,RPL41,HSPA5,HSPB1,HSPA1A
GO:BP	aerobic respiration	GO:0009060	FALSE	4.54138e-05	4.34281	203	89	9	26856	UQCRQ,NDUFA2,UQCRH,UQCR11,UQCR10,ATP5E,COX7C,NDUFA3,ATP5J2
GO:BP	negative regulation of apoptotic process	GO:0043066	TRUE	9.11608e-05	4.04019	1045	89	17	26856	HSP90B1,MT1,XBP1,GAPDH,APOE,CD74,ATOX1,HERPUD1,HSP90AB1,SPP1,DNAJA1,HSPA8,LCN2,CLU,HSPH1,HSPA5,HSPB1
GO:BP	regulation of protein ubiquitination	GO:0031396	FALSE	0.000101909	3.99179	223	89	9	26856	RPL11,HERPUD1,HSP90AB1,RPS2,DNAJA1,RPL37,RPS20,HSP90AA1,HSPA5
GO:BP	regulation of protein metabolic process	GO:0051246	FALSE	0.000103297	3.98591	2455	89	26	26856	RPL11,HSP90B1,CST3,ATPIF1,XBP1,RPLP1,EIF1,GAPDH,APOE,CD74,COPS9,HERPUD1,HSP90AB1,RPL38,RPS2,SERPINH1,DNAJA1,HSPA8,RPL37,RPS20,HSP90AA1,CLU,WFDC2,HSPA5,HSPB1,HSPA1A
GO:BP	organic substance biosynthetic process	GO:1901576	FALSE	0.000115322	3.93809	10822	89	61	26856	RPL36,RPSA,RPL11,RPS11,RPL10A,HSP90B1,RPS10,NDUFA2,ATPIF1,RPL34,RPS16,RPS15A,XBP1,RPS8,RPLP1,EIF1,MRPS21,RPL18,GAPDH,ELOB,APOE,RPL13,CD74,ATP5E,SCD1,NDUFA3,ATP5J2,LSM7,RPL22,HSPE1,RPL30,RPS27A,FKBP2,HSP90AB1,RPL9,SPP1,RPS24,RPL38,CYP4A14,RPS12,FAU,RPS2,SERPINH1,DNAJA1,RPL35A,RPL28,HSPA8,LCN2,RPLP2,RPL37,DNAJB1,RPL29,RPS20,HSP90AA1,RPL21,CLU,HSPH1,RPL41,HSPA5,HSPB1,HSPA1A
GO:BP	negative regulation of programmed cell death	GO:0043069	FALSE	0.000135085	3.86939	1074	89	17	26856	HSP90B1,MT1,XBP1,GAPDH,APOE,CD74,ATOX1,HERPUD1,HSP90AB1,SPP1,DNAJA1,HSPA8,LCN2,CLU,HSPH1,HSPA5,HSPB1
GO:BP	response to unfolded protein	GO:0006986	FALSE	0.000148804	3.82738	110	89	7	26856	XBP1,HERPUD1,HSP90AA1,HSPH1,HSPA5,HSPB1,HSPA1A
GO:BP	mitochondrial electron transport, ubiquinol to cytochrome c	GO:0006122	FALSE	0.000196363	3.70694	14	89	4	26856	UQCRQ,UQCRH,UQCR11,UQCR10
GO:BP	cellular respiration	GO:0045333	FALSE	0.000455828	3.3412	266	89	9	26856	UQCRQ,NDUFA2,UQCRH,UQCR11,UQCR10,ATP5E,COX7C,NDUFA3,ATP5J2
GO:BP	cellular nitrogen compound metabolic process	GO:0034641	FALSE	0.00053748	3.26964	8916	89	53	26856	RPL36,RPSA,RPL11,RPS11,RPL10A,RPS10,CST3,NDUFA2,ATPIF1,RPL34,RPS16,RPS15A,XBP1,RPS8,RPLP1,EIF1,MRPS21,RPL18,GAPDH,ELOB,APOE,RPL13,CD74,ATP5E,NDUFA3,ATP5J2,LSM7,RPL22,RPL30,RPS27A,HSP90AB1,RPL9,SPP1,RPS24,RPL38,RPS12,FAU,RPS2,RPL35A,RPL28,HSPA8,RPLP2,RPL37,DNAJB1,RPL29,RPS20,HSP90AA1,RPL21,CLU,DYNLL1,RPL41,TTR,HSPA1A
GO:BP	gene expression	GO:0010467	FALSE	0.00128221	2.89204	9415	89	54	26856	RPL36,RPSA,RPL11,RPS11,RPL10A,HSP90B1,RPS10,RPL34,RPS16,RPS15A,XBP1,RPS8,RPLP1,EIF1,MRPS21,RPL18,GAPDH,ELOB,APOE,RPL13,CD74,LSM7,RPL22,HSPE1,RPL30,RPS27A,FKBP2,HSP90AB1,RPL9,SPP1,RPS24,RPL38,RPS12,FAU,RPS2,SERPINH1,DNAJA1,RPL35A,RPL28,HSPA8,LCN2,RPLP2,RPL37,DNAJB1,RPL29,RPS20,HSP90AA1,RPL21,CLU,HSPH1,RPL41,HSPA5,HSPB1,HSPA1A
GO:BP	generation of precursor metabolites and energy	GO:0006091	FALSE	0.0013344	2.87471	495	89	11	26856	UQCRQ,NDUFA2,UQCRH,UQCR11,UQCR10,GAPDH,NDUFA4,ATP5E,COX7C,NDUFA3,ATP5J2
GO:BP	regulation of protein stability	GO:0031647	TRUE	0.00155222	2.80905	308	89	9	26856	RPL11,XBP1,GAPDH,CD74,SERF2,HSP90AB1,HSPA8,HSP90AA1,CLU
GO:BP	proton transmembrane transport	GO:1902600	TRUE	0.00160937	2.79334	156	89	7	26856	FXYD2,UQCRH,UQCR10,NDUFA4,ATP5E,COX7C,ATP5J2
GO:BP	intracellular protein transport	GO:0006886	TRUE	0.00173512	2.76067	867	89	14	26856	RPL11,HSP90B1,ATPIF1,XBP1,SEC23B,TIMM13,CD74,HERPUD1,HSP90AB1,HSPA8,HSP90AA1,CLU,HSPA5,HSPB1
GO:BP	nitrogen compound metabolic process	GO:0006807	FALSE	0.00175923	2.75468	12481	89	64	26856	RPL36,RPSA,RPL11,RPS11,RPL10A,HSP90B1,RPS10,CST3,NDUFA2,ATPIF1,RPL34,RPS16,RPS15A,XBP1,RPS8,RPLP1,EIF1,MRPS21,RPL18,GAPDH,ELOB,APOE,RPL13,CD74,ATP5E,COPS9,NDUFA3,HERPUD1,ATP5J2,LSM7,RPL22,HSPE1,RPL30,RPS27A,FKBP2,HSP90AB1,RPL9,SPP1,RPS24,RPL38,RPS12,FAU,RPS2,SERPINH1,DNAJA1,RPL35A,RPL28,HSPA8,RPLP2,RPL37,DNAJB1,RPL29,RPS20,HSP90AA1,RPL21,CLU,DYNLL1,WFDC2,HSPH1,RPL41,HSPA5,HSPB1,TTR,HSPA1A
GO:BP	response to heat	GO:0009408	TRUE	0.0020803	2.68187	102	89	6	26856	HSP90AB1,DNAJA1,HSPA8,DNAJB1,HSP90AA1,HSPA1A
GO:BP	negative regulation of intrinsic apoptotic signaling pathway	GO:2001243	TRUE	0.00246664	2.60789	105	89	6	26856	XBP1,CD74,HERPUD1,DNAJA1,CLU,HSPB1
GO:BP	regulation of apoptotic process	GO:0042981	FALSE	0.00294052	2.53158	1656	89	19	26856	RPL11,HSP90B1,MT1,XBP1,GAPDH,APOE,CD74,ATOX1,HERPUD1,HSP90AB1,SPP1,DNAJA1,HSPA8,LCN2,HSP90AA1,CLU,HSPH1,HSPA5,HSPB1
GO:BP	regulation of programmed cell death	GO:0043067	FALSE	0.00448012	2.34871	1704	89	19	26856	RPL11,HSP90B1,MT1,XBP1,GAPDH,APOE,CD74,ATOX1,HERPUD1,HSP90AB1,SPP1,DNAJA1,HSPA8,LCN2,HSP90AA1,CLU,HSPH1,HSPA5,HSPB1
GO:BP	primary metabolic process	GO:0044238	FALSE	0.00462902	2.33451	13086	89	65	26856	RPL36,RPSA,RPL11,RPS11,RPL10A,HSP90B1,RPS10,CST3,NDUFA2,ATPIF1,RPL34,RPS16,RPS15A,XBP1,RPS8,RPLP1,EIF1,MRPS21,RPL18,GAPDH,ELOB,APOE,RPL13,CD74,ATP5E,COPS9,SCD1,NDUFA3,HERPUD1,ATP5J2,LSM7,RPL22,HSPE1,RPL30,RPS27A,FKBP2,HSP90AB1,RPL9,SPP1,RPS24,RPL38,CYP4A14,RPS12,FAU,RPS2,SERPINH1,DNAJA1,RPL35A,RPL28,HSPA8,RPLP2,RPL37,DNAJB1,RPL29,RPS20,HSP90AA1,RPL21,CLU,WFDC2,HSPH1,RPL41,HSPA5,HSPB1,TTR,HSPA1A
GO:BP	regulation of intrinsic apoptotic signaling pathway	GO:2001242	FALSE	0.00467172	2.33052	183	89	7	26856	RPL11,XBP1,CD74,HERPUD1,DNAJA1,CLU,HSPB1
GO:BP	apoptotic process	GO:0006915	FALSE	0.00469766	2.32812	2053	89	21	26856	RPL11,HSP90B1,ATPIF1,MT1,XBP1,GAPDH,APOE,CD74,ATOX1,HERPUD1,HSP90AB1,SPP1,DNAJA1,HSPA8,LCN2,HSP90AA1,CLU,DYNLL1,HSPH1,HSPA5,HSPB1
GO:BP	establishment of protein localization to organelle	GO:0072594	TRUE	0.00476347	2.32208	454	89	10	26856	ATPIF1,XBP1,TIMM13,HERPUD1,HSP90AB1,DNAJA1,HSPA8,HSP90AA1,CLU,HSPA5
GO:BP	energy derivation by oxidation of organic compounds	GO:0015980	FALSE	0.00522242	2.28213	357	89	9	26856	UQCRQ,NDUFA2,UQCRH,UQCR11,UQCR10,ATP5E,COX7C,NDUFA3,ATP5J2
GO:BP	aerobic electron transport chain	GO:0019646	FALSE	0.00563367	2.24921	68	89	5	26856	UQCRQ,UQCRH,UQCR11,UQCR10,COX7C
GO:BP	macromolecule biosynthetic process	GO:0009059	FALSE	0.00781419	2.10712	9910	89	54	26856	RPL36,RPSA,RPL11,RPS11,RPL10A,HSP90B1,RPS10,RPL34,RPS16,RPS15A,XBP1,RPS8,RPLP1,EIF1,MRPS21,RPL18,GAPDH,ELOB,APOE,RPL13,CD74,LSM7,RPL22,HSPE1,RPL30,RPS27A,FKBP2,HSP90AB1,RPL9,SPP1,RPS24,RPL38,RPS12,FAU,RPS2,SERPINH1,DNAJA1,RPL35A,RPL28,HSPA8,LCN2,RPLP2,RPL37,DNAJB1,RPL29,RPS20,HSP90AA1,RPL21,CLU,HSPH1,RPL41,HSPA5,HSPB1,HSPA1A
GO:BP	programmed cell death	GO:0012501	FALSE	0.00819641	2.08638	2127	89	21	26856	RPL11,HSP90B1,ATPIF1,MT1,XBP1,GAPDH,APOE,CD74,ATOX1,HERPUD1,HSP90AB1,SPP1,DNAJA1,HSPA8,LCN2,HSP90AA1,CLU,DYNLL1,HSPH1,HSPA5,HSPB1
GO:BP	cell death	GO:0008219	FALSE	0.00856481	2.06728	2133	89	21	26856	RPL11,HSP90B1,ATPIF1,MT1,XBP1,GAPDH,APOE,CD74,ATOX1,HERPUD1,HSP90AB1,SPP1,DNAJA1,HSPA8,LCN2,HSP90AA1,CLU,DYNLL1,HSPH1,HSPA5,HSPB1
GO:BP	electron transport chain	GO:0022900	FALSE	0.0106349	1.97327	135	89	6	26856	UQCRQ,NDUFA2,UQCRH,UQCR11,UQCR10,COX7C
GO:BP	cellular response to interleukin-4	GO:0071353	TRUE	0.0109292	1.96141	36	89	4	26856	XBP1,HSP90AB1,RPS2,HSPA5
GO:BP	protein catabolic process	GO:0030163	FALSE	0.0121999	1.91364	1026	89	14	26856	RPL11,HSP90B1,CST3,ATPIF1,XBP1,APOE,HERPUD1,RPS27A,HSP90AB1,HSPA8,HSP90AA1,CLU,HSPA5,HSPA1A
GO:BP	regulation of proteolysis	GO:0030162	TRUE	0.0130636	1.88394	755	89	12	26856	RPL11,CST3,ATPIF1,GAPDH,APOE,HERPUD1,HSP90AB1,SERPINH1,HSPA8,CLU,WFDC2,HSPA1A
GO:BP	mitochondrial ATP synthesis coupled electron transport	GO:0042775	FALSE	0.0133865	1.87333	81	89	5	26856	UQCRQ,UQCRH,UQCR11,UQCR10,COX7C
GO:BP	regulation of tau-protein kinase activity	GO:1902947	TRUE	0.0135256	1.86884	12	89	3	26856	APOE,HSP90AA1,CLU
GO:BP	negative regulation of protein metabolic process	GO:0051248	FALSE	0.0143809	1.84221	1041	89	14	26856	RPL11,CST3,GAPDH,APOE,COPS9,HERPUD1,HSP90AB1,SERPINH1,DNAJA1,RPL37,RPS20,CLU,WFDC2,HSPB1
GO:BP	ATP metabolic process	GO:0046034	TRUE	0.0148024	1.82967	143	89	6	26856	NDUFA2,ATPIF1,ATP5E,NDUFA3,ATP5J2,HSPA8
GO:BP	ATP synthesis coupled electron transport	GO:0042773	FALSE	0.0150908	1.82129	83	89	5	26856	UQCRQ,UQCRH,UQCR11,UQCR10,COX7C
GO:BP	response to interleukin-4	GO:0070670	FALSE	0.0151455	1.81972	39	89	4	26856	XBP1,HSP90AB1,RPS2,HSPA5
GO:BP	negative regulation of response to endoplasmic reticulum stress	GO:1903573	TRUE	0.0185535	1.73157	41	89	4	26856	XBP1,HERPUD1,CLU,HSPA5
GO:BP	regulation of proteolysis involved in protein catabolic process	GO:1903050	FALSE	0.0186602	1.72908	226	89	7	26856	RPL11,ATPIF1,APOE,HERPUD1,HSP90AB1,CLU,HSPA1A
GO:BP	positive regulation of neurofibrillary tangle assembly	GO:1902998	TRUE	0.0193918	1.71238	2	89	2	26856	APOE,CLU
GO:BP	protein targeting	GO:0006605	FALSE	0.0194245	1.71165	318	89	8	26856	RPL11,ATPIF1,TIMM13,HERPUD1,HSPA8,HSP90AA1,CLU,HSPA5
GO:BP	macromolecule catabolic process	GO:0009057	FALSE	0.0246601	1.60801	1406	89	16	26856	RPL11,HSP90B1,CST3,ATPIF1,XBP1,ELOB,APOE,HERPUD1,LSM7,RPS27A,HSP90AB1,HSPA8,HSP90AA1,CLU,HSPA5,HSPA1A
GO:BP	negative regulation of protein modification by small protein conjugation or removal	GO:1903321	FALSE	0.0277254	1.55712	94	89	5	26856	RPL11,COPS9,DNAJA1,RPL37,RPS20
GO:BP	regulation of catalytic activity	GO:0050790	TRUE	0.0308889	1.5102	1772	89	18	26856	RPL11,HSP90B1,CST3,ATPIF1,GAPDH,NDUFA4,APOE,CD74,HERPUD1,HSP90AB1,RPS2,SERPINH1,DNAJA1,HSPA8,HSP90AA1,CLU,WFDC2,HSPB1
GO:BP	protein modification by small protein conjugation	GO:0032446	TRUE	0.0312316	1.50541	824	89	12	26856	RPL11,ELOB,COPS9,HERPUD1,RPS27A,HSP90AB1,RPS2,DNAJA1,RPL37,RPS20,HSP90AA1,HSPA5
GO:BP	regulation of protein modification process	GO:0031399	FALSE	0.0314416	1.5025	1434	89	16	26856	RPL11,HSP90B1,XBP1,APOE,CD74,COPS9,HERPUD1,HSP90AB1,RPS2,DNAJA1,RPL37,RPS20,HSP90AA1,CLU,HSPA5,HSPB1
GO:BP	protein transport	GO:0015031	FALSE	0.0323296	1.4904	1605	89	17	26856	RPL11,HSP90B1,ATPIF1,XBP1,APOE,SEC23B,TIMM13,CD74,HERPUD1,HSP90AB1,DNAJA1,HSPA8,HSP90AA1,CLU,DYNLL1,HSPA5,HSPB1
GO:BP	purine ribonucleoside triphosphate metabolic process	GO:0009205	FALSE	0.0357908	1.44623	167	89	6	26856	NDUFA2,ATPIF1,ATP5E,NDUFA3,ATP5J2,HSPA8
GO:BP	purine nucleoside triphosphate metabolic process	GO:0009144	FALSE	0.0436765	1.35975	173	89	6	26856	NDUFA2,ATPIF1,ATP5E,NDUFA3,ATP5J2,HSPA8
GO:BP	response to temperature stimulus	GO:0009266	FALSE	0.045117	1.34566	174	89	6	26856	HSP90AB1,DNAJA1,HSPA8,DNAJB1,HSP90AA1,HSPA1A
GO:BP	regulation of protein catabolic process	GO:0042176	FALSE	0.0463829	1.33364	359	89	8	26856	RPL11,CST3,APOE,HERPUD1,HSP90AB1,HSP90AA1,CLU,HSPA1A
GO:BP	ribonucleoside triphosphate metabolic process	GO:0009199	FALSE	0.0465956	1.33166	175	89	6	26856	NDUFA2,ATPIF1,ATP5E,NDUFA3,ATP5J2,HSPA8
GO:BP	negative regulation of post-translational protein modification	GO:1901874	FALSE	0.0496152	1.30439	106	89	5	26856	RPL11,COPS9,DNAJA1,RPL37,RPS20
GO:CC	cytosolic ribosome	GO:0022626	TRUE	3.72863e-43	42.4285	117	88	28	26959	RPSA,RPL11,RPS11,RPL10A,RPS10,RPL34,RPS16,RPS15A,RPS8,RPLP1,RPL18,RPL13,RPL22,RPL30,RPS27A,RPL9,RPS24,RPL38,RPS12,RPS2,RPL35A,RPL28,RPLP2,RPL37,RPL29,RPS20,RPL21,RPL41
GO:CC	ribosomal subunit	GO:0044391	FALSE	3.41868e-38	37.4661	196	88	29	26959	RPSA,RPL11,RPS11,RPL10A,RPS10,RPL34,RPS16,RPS15A,RPS8,RPLP1,MRPS21,RPL18,RPL13,RPL22,RPL30,RPS27A,RPL9,RPS24,RPL38,RPS12,RPS2,RPL35A,RPL28,RPLP2,RPL37,RPL29,RPS20,RPL21,RPL41
GO:CC	ribosome	GO:0005840	FALSE	2.55818e-31	30.5921	422	88	31	26959	RPL36,RPSA,RPL11,RPS11,RPL10A,RPS10,RPL34,RPS16,RPS15A,RPS8,RPLP1,MRPS21,RPL18,RPL13,RPL22,RPL30,RPS27A,RPL9,RPS24,RPL38,RPS12,FAU,RPS2,RPL35A,RPL28,RPLP2,RPL37,RPL29,RPS20,RPL21,RPL41
GO:CC	cytosolic large ribosomal subunit	GO:0022625	FALSE	1.3273e-28	27.877	62	88	18	26959	RPL11,RPL10A,RPL34,RPLP1,RPL18,RPL13,RPL22,RPL30,RPL9,RPL38,RPS12,RPL35A,RPL28,RPLP2,RPL37,RPL29,RPL21,RPL41
GO:CC	large ribosomal subunit	GO:0015934	FALSE	1.08319e-22	21.9653	123	88	18	26959	RPL11,RPL10A,RPL34,RPLP1,RPL18,RPL13,RPL22,RPL30,RPL9,RPL38,RPS12,RPL35A,RPL28,RPLP2,RPL37,RPL29,RPL21,RPL41
GO:CC	cytoplasm	GO:0005737	FALSE	6.44647e-20	19.1907	11583	88	81	26959	RPSA,RPL11,ATP5MPL,UQCRQ,RPS11,RPL10A,HSP90B1,RPS10,CST3,NDUFA2,UQCRH,CHD9,ATPIF1,RPL34,UQCR11,RPS16,RPS15A,MT1,XBP1,RPS8,RPLP1,EIF1,UQCR10,PPP1R14B,GDF15,MRPS21,RPL18,GAPDH,ELOB,NDUFA4,APOE,RPL13,SEC23B,TIMM13,CD74,ATP5E,ATOX1,SERF2,COPS9,COX7C,SCD1,NDUFA3,HERPUD1,H2-AA,ATP5J2,LSM7,RPL22,HSPE1,RPL30,RPS27A,FKBP2,HSP90AB1,RPL9,SPP1,RPS24,RPL38,CYP4A14,RPS12,MGP,RPS2,SERPINH1,DNAJA1,RPL35A,RPL28,H…
GO:CC	protein-containing complex	GO:0032991	TRUE	6.04977e-18	17.2183	7392	88	66	26959	RPSA,RPL11,ATP5MPL,UQCRQ,RPS11,RPL10A,HSP90B1,FXYD2,RPS10,NDUFA2,UQCRH,ATPIF1,RPL34,UQCR11,RPS16,RPS15A,XBP1,RPS8,RPLP1,EIF1,UQCR10,MRPS21,RPL18,GAPDH,ELOB,NDUFA4,APOE,RPL13,SEC23B,TIMM13,CD74,ATP5E,COPS9,COX7C,NDUFA3,H2-AA,ATP5J2,LSM7,RPL22,RPL30,RPS27A,HSP90AB1,RPL9,RPS24,RPL38,RPS12,MGP,FAU,RPS2,RPL35A,RPL28,HSPA8,RPLP2,RPL37,RPL29,RPS20,HSP90AA1,RPL21,CLU,DYNLL1,HSPH1,RPL41,HSPA5,HSPB1,TTR,HS…
GO:CC	postsynapse	GO:0098794	FALSE	4.93363e-17	16.3068	866	88	27	26959	RPSA,RPS11,RPS10,RPL34,RPS16,RPS15A,RPLP1,GAPDH,RPL13,RPL22,RPL30,RPS27A,RPL9,RPS24,RPL38,RPS12,RPS2,RPL35A,RPL28,HSPA8,RPLP2,RPL37,DNAJB1,RPL29,RPS20,RPL21,HSPB1
GO:CC	cytosolic small ribosomal subunit	GO:0022627	FALSE	2.68631e-16	15.5708	42	88	11	26959	RPSA,RPS11,RPS10,RPS16,RPS15A,RPS8,RPS27A,RPS24,RPS12,RPS2,RPS20
GO:CC	cytosol	GO:0005829	FALSE	1.14802e-15	14.9401	4169	88	49	26959	RPSA,RPL11,RPS11,RPL10A,HSP90B1,RPS10,CHD9,RPL34,RPS16,RPS15A,MT1,XBP1,RPS8,RPLP1,RPL18,GAPDH,ELOB,APOE,RPL13,SEC23B,ATOX1,SERF2,RPL22,RPL30,RPS27A,HSP90AB1,RPL9,RPS24,RPL38,RPS12,RPS2,DNAJA1,RPL35A,RPL28,HSPA8,LCN2,RPLP2,RPL37,DNAJB1,RPL29,RPS20,HSP90AA1,RPL21,CLU,DYNLL1,HSPH1,RPL41,HSPA5,HSPA1A
GO:CC	small ribosomal subunit	GO:0015935	FALSE	8.36354e-15	14.0776	79	88	12	26959	RPSA,RPS11,RPS10,RPS16,RPS15A,RPS8,MRPS21,RPS27A,RPS24,RPS12,RPS2,RPS20
GO:CC	synapse	GO:0045202	FALSE	1.34814e-14	13.8703	1660	88	32	26959	RPSA,RPL11,RPS11,RPS10,RPL34,RPS16,RPS15A,XBP1,RPLP1,RPL18,GAPDH,APOE,RPL13,RPL22,RPL30,RPS27A,RPL9,RPS24,RPL38,RPS12,RPS2,RPL35A,RPL28,HSPA8,RPLP2,RPL37,DNAJB1,RPL29,RPS20,RPL21,CLU,HSPB1
GO:CC	ribonucleoprotein complex	GO:1990904	FALSE	4.93327e-13	12.3069	2315	88	35	26959	RPSA,RPL11,RPS11,RPL10A,RPS10,RPL34,RPS16,RPS15A,RPS8,RPLP1,EIF1,MRPS21,RPL18,GAPDH,RPL13,LSM7,RPL22,RPL30,RPS27A,RPL9,RPS24,RPL38,RPS12,FAU,RPS2,RPL35A,RPL28,HSPA8,RPLP2,RPL37,RPL29,RPS20,RPL21,RPL41,HSPA1A
GO:CC	intracellular organelle	GO:0043229	FALSE	5.6222e-11	10.2501	15733	88	82	26959	RPL36,RPSA,RPL11,ATP5MPL,UQCRQ,RPS11,RPL10A,HSP90B1,FXYD2,RPS10,CST3,NDUFA2,UQCRH,CHD9,ATPIF1,RPL34,UQCR11,RPS16,RPS15A,MT1,XBP1,RPS8,RPLP1,EIF1,UQCR10,GDF15,MRPS21,RPL18,GAPDH,ELOB,NDUFA4,APOE,RPL13,SEC23B,TIMM13,CD74,ATP5E,SERF2,COPS9,COX7C,SCD1,NDUFA3,HERPUD1,H2-AA,ATP5J2,LSM7,RPL22,HSPE1,RPL30,RPS27A,FKBP2,HSP90AB1,RPL9,SPP1,RPS24,RPL38,CYP4A14,RPS12,MGP,FAU,RPS2,SERPINH1,DNAJA1,RPL35A,RPL28,…
GO:CC	cell junction	GO:0030054	FALSE	9.29361e-11	10.0318	2275	88	32	26959	RPSA,RPL11,RPS11,RPS10,RPL34,RPS16,RPS15A,XBP1,RPLP1,RPL18,GAPDH,APOE,RPL13,RPL22,RPL30,RPS27A,RPL9,RPS24,RPL38,RPS12,RPS2,RPL35A,RPL28,HSPA8,RPLP2,RPL37,DNAJB1,RPL29,RPS20,RPL21,CLU,HSPB1
GO:CC	organelle	GO:0043226	FALSE	2.49907e-10	9.60222	16054	88	82	26959	RPL36,RPSA,RPL11,ATP5MPL,UQCRQ,RPS11,RPL10A,HSP90B1,FXYD2,RPS10,CST3,NDUFA2,UQCRH,CHD9,ATPIF1,RPL34,UQCR11,RPS16,RPS15A,MT1,XBP1,RPS8,RPLP1,EIF1,UQCR10,GDF15,MRPS21,RPL18,GAPDH,ELOB,NDUFA4,APOE,RPL13,SEC23B,TIMM13,CD74,ATP5E,SERF2,COPS9,COX7C,SCD1,NDUFA3,HERPUD1,H2-AA,ATP5J2,LSM7,RPL22,HSPE1,RPL30,RPS27A,FKBP2,HSP90AB1,RPL9,SPP1,RPS24,RPL38,CYP4A14,RPS12,MGP,FAU,RPS2,SERPINH1,DNAJA1,RPL35A,RPL28,…
GO:CC	inner mitochondrial membrane protein complex	GO:0098800	FALSE	7.03455e-10	9.15276	150	88	11	26959	ATP5MPL,UQCRQ,NDUFA2,UQCRH,UQCR11,UQCR10,NDUFA4,ATP5E,COX7C,NDUFA3,ATP5J2
GO:CC	intracellular anatomical structure	GO:0005622	FALSE	8.17764e-10	9.08737	17319	88	84	26959	RPL36,RPSA,RPL11,ATP5MPL,UQCRQ,RPS11,RPL10A,HSP90B1,FXYD2,RPS10,CST3,NDUFA2,UQCRH,CHD9,ATPIF1,RPL34,UQCR11,RPS16,RPS15A,MT1,XBP1,RPS8,RPLP1,EIF1,UQCR10,PPP1R14B,GDF15,MRPS21,RPL18,GAPDH,ELOB,NDUFA4,APOE,RPL13,SEC23B,TIMM13,CD74,ATP5E,ATOX1,SERF2,COPS9,COX7C,SCD1,NDUFA3,HERPUD1,H2-AA,ATP5J2,LSM7,RPL22,HSPE1,RPL30,RPS27A,FKBP2,HSP90AB1,RPL9,SPP1,RPS24,RPL38,CYP4A14,RPS12,MGP,FAU,RPS2,SERPINH1,DNAJA…
GO:CC	presynapse	GO:0098793	FALSE	9.27536e-10	9.03267	749	88	19	26959	RPS11,RPS10,RPL34,RPS16,RPS15A,XBP1,RPL13,RPL22,RPS27A,RPL9,RPS24,RPL38,RPS12,RPL35A,RPL28,HSPA8,RPLP2,RPL37,RPL29
GO:CC	mitochondrial protein-containing complex	GO:0098798	FALSE	4.51822e-09	8.34503	297	88	13	26959	ATP5MPL,UQCRQ,NDUFA2,UQCRH,UQCR11,UQCR10,MRPS21,NDUFA4,TIMM13,ATP5E,COX7C,NDUFA3,ATP5J2
GO:CC	mitochondrion	GO:0005739	FALSE	9.02201e-08	7.0447	1943	88	26	26959	ATP5MPL,UQCRQ,NDUFA2,UQCRH,ATPIF1,RPL34,UQCR11,RPS15A,UQCR10,MRPS21,GAPDH,NDUFA4,TIMM13,ATP5E,COX7C,NDUFA3,ATP5J2,HSPE1,HSP90AB1,DNAJA1,RPL35A,HSP90AA1,CLU,DYNLL1,HSPA5,HSPA1A
GO:CC	mitochondrial respirasome	GO:0005746	FALSE	1.68709e-07	6.77286	90	88	8	26959	UQCRQ,NDUFA2,UQCRH,UQCR11,UQCR10,NDUFA4,COX7C,NDUFA3
GO:CC	respiratory chain complex	GO:0098803	FALSE	1.68709e-07	6.77286	90	88	8	26959	UQCRQ,NDUFA2,UQCRH,UQCR11,UQCR10,NDUFA4,COX7C,NDUFA3
GO:CC	polysomal ribosome	GO:0042788	FALSE	3.0514e-07	6.5155	33	88	6	26959	RPL11,RPL10A,RPL18,RPL30,RPL38,RPL29
GO:CC	respirasome	GO:0070469	FALSE	3.63857e-07	6.43907	99	88	8	26959	UQCRQ,NDUFA2,UQCRH,UQCR11,UQCR10,NDUFA4,COX7C,NDUFA3
GO:CC	mitochondrial inner membrane	GO:0005743	FALSE	6.04913e-07	6.21831	535	88	14	26959	ATP5MPL,UQCRQ,NDUFA2,UQCRH,UQCR11,UQCR10,MRPS21,NDUFA4,TIMM13,ATP5E,COX7C,NDUFA3,ATP5J2,CLU
GO:CC	cytochrome complex	GO:0070069	FALSE	1.03835e-06	5.98366	40	88	6	26959	UQCRQ,UQCRH,UQCR11,UQCR10,NDUFA4,COX7C
GO:CC	small-subunit processome	GO:0032040	FALSE	1.11653e-06	5.95213	72	88	7	26959	RPS11,RPS16,RPS15A,RPS8,RPS27A,RPS24,RPS12
GO:CC	organelle inner membrane	GO:0019866	FALSE	2.05263e-06	5.68769	589	88	14	26959	ATP5MPL,UQCRQ,NDUFA2,UQCRH,UQCR11,UQCR10,MRPS21,NDUFA4,TIMM13,ATP5E,COX7C,NDUFA3,ATP5J2,CLU
GO:CC	intracellular non-membrane-bounded organelle	GO:0043232	FALSE	3.73695e-06	5.42748	6529	88	46	26959	RPL36,RPSA,RPL11,RPS11,RPL10A,RPS10,CST3,RPL34,RPS16,RPS15A,RPS8,RPLP1,MRPS21,RPL18,GAPDH,APOE,RPL13,TIMM13,COPS9,SCD1,RPL22,RPL30,RPS27A,HSP90AB1,RPL9,RPS24,RPL38,RPS12,FAU,RPS2,DNAJA1,RPL35A,RPL28,HSPA8,RPLP2,RPL37,DNAJB1,RPL29,RPS20,RPL21,CLU,DYNLL1,HSPH1,RPL41,HSPB1,HSPA1A
GO:CC	non-membrane-bounded organelle	GO:0043228	FALSE	3.75602e-06	5.42527	6530	88	46	26959	RPL36,RPSA,RPL11,RPS11,RPL10A,RPS10,CST3,RPL34,RPS16,RPS15A,RPS8,RPLP1,MRPS21,RPL18,GAPDH,APOE,RPL13,TIMM13,COPS9,SCD1,RPL22,RPL30,RPS27A,HSP90AB1,RPL9,RPS24,RPL38,RPS12,FAU,RPS2,DNAJA1,RPL35A,RPL28,HSPA8,RPLP2,RPL37,DNAJB1,RPL29,RPS20,RPL21,CLU,DYNLL1,HSPH1,RPL41,HSPB1,HSPA1A
GO:CC	mitochondrial respiratory chain complex III	GO:0005750	FALSE	1.49478e-05	4.82542	12	88	4	26959	UQCRQ,UQCRH,UQCR11,UQCR10
GO:CC	respiratory chain complex III	GO:0045275	FALSE	1.49478e-05	4.82542	12	88	4	26959	UQCRQ,UQCRH,UQCR11,UQCR10
GO:CC	preribosome	GO:0030684	FALSE	1.58166e-05	4.80089	105	88	7	26959	RPS11,RPS16,RPS15A,RPS8,RPS27A,RPS24,RPS12
GO:CC	COP9 signalosome	GO:0008180	TRUE	2.47962e-05	4.60561	34	88	5	26959	COPS9,HSP90AB1,DYNLL1,HSPA5,HSPA1A
GO:CC	polysome	GO:0005844	FALSE	3.88811e-05	4.41026	72	88	6	26959	RPL11,RPL10A,RPL18,RPL30,RPL38,RPL29
GO:CC	endoplasmic reticulum	GO:0005783	FALSE	4.07728e-05	4.38963	1907	88	22	26959	HSP90B1,CST3,RPL34,XBP1,RPS8,RPL18,APOE,RPL13,SEC23B,CD74,SCD1,HERPUD1,FKBP2,RPS24,CYP4A14,MGP,SERPINH1,DNAJA1,CRELD2,RPL21,CLU,HSPA5
GO:CC	oxidoreductase complex	GO:1990204	FALSE	4.4512e-05	4.35152	122	88	7	26959	UQCRQ,NDUFA2,UQCRH,UQCR11,UQCR10,NDUFA4,NDUFA3
GO:CC	cellular anatomical entity	GO:0110165	FALSE	4.90673e-05	4.30921	22588	88	88	26959	RPL36,RPSA,RPL11,ATP5MPL,UQCRQ,RPS11,RPL10A,HSP90B1,FXYD2,RPS10,CST3,NDUFA2,UQCRH,CHD9,ATPIF1,RPL34,UQCR11,RPS16,RPS15A,MT1,XBP1,RPS8,RPLP1,EIF1,UQCR10,PPP1R14B,GDF15,MRPS21,RPL18,GAPDH,ELOB,NDUFA4,APOE,RPL13,SEC23B,TIMM13,CD74,WFDC17,ATP5E,ATOX1,SERF2,COPS9,COX7C,SCD1,NDUFA3,HERPUD1,H2-AA,ATP5J2,LSM7,RPL22,HSPE1,RPL30,RPS27A,FKBP2,HSP90AB1,RPL9,SPP1,RPS24,RPL38,CYP4A14,RPS12,MGP,FAU,RPS2,SERPINH…
GO:CC	mitochondrial membrane	GO:0031966	FALSE	6.61647e-05	4.17937	780	88	14	26959	ATP5MPL,UQCRQ,NDUFA2,UQCRH,UQCR11,UQCR10,MRPS21,NDUFA4,TIMM13,ATP5E,COX7C,NDUFA3,ATP5J2,CLU
GO:CC	intracellular membrane-bounded organelle	GO:0043231	FALSE	7.26819e-05	4.13857	14349	88	70	26959	RPSA,RPL11,ATP5MPL,UQCRQ,RPS11,HSP90B1,FXYD2,RPS10,CST3,NDUFA2,UQCRH,CHD9,ATPIF1,RPL34,UQCR11,RPS16,RPS15A,MT1,XBP1,RPS8,EIF1,UQCR10,GDF15,MRPS21,RPL18,GAPDH,ELOB,NDUFA4,APOE,RPL13,SEC23B,TIMM13,CD74,ATP5E,SERF2,COPS9,COX7C,SCD1,NDUFA3,HERPUD1,H2-AA,ATP5J2,LSM7,RPL22,HSPE1,RPL30,RPS27A,FKBP2,HSP90AB1,SPP1,RPS24,CYP4A14,RPS12,MGP,RPS2,SERPINH1,DNAJA1,RPL35A,HSPA8,CRELD2,LCN2,DNAJB1,HSP90AA1,RPL21,…
GO:CC	mitochondrial envelope	GO:0005740	FALSE	0.000158733	3.79933	839	88	14	26959	ATP5MPL,UQCRQ,NDUFA2,UQCRH,UQCR11,UQCR10,MRPS21,NDUFA4,TIMM13,ATP5E,COX7C,NDUFA3,ATP5J2,CLU
GO:CC	organelle envelope	GO:0031967	FALSE	0.000265434	3.57604	1303	88	17	26959	ATP5MPL,UQCRQ,CST3,NDUFA2,UQCRH,UQCR11,UQCR10,MRPS21,GAPDH,NDUFA4,APOE,TIMM13,ATP5E,COX7C,NDUFA3,ATP5J2,CLU
GO:CC	envelope	GO:0031975	FALSE	0.000265434	3.57604	1303	88	17	26959	ATP5MPL,UQCRQ,CST3,NDUFA2,UQCRH,UQCR11,UQCR10,MRPS21,GAPDH,NDUFA4,APOE,TIMM13,ATP5E,COX7C,NDUFA3,ATP5J2,CLU
GO:CC	melanosome	GO:0042470	TRUE	0.000328208	3.48385	103	88	6	26959	HSP90B1,APOE,HSP90AB1,HSPA8,HSP90AA1,HSPA5
GO:CC	pigment granule	GO:0048770	FALSE	0.000328208	3.48385	103	88	6	26959	HSP90B1,APOE,HSP90AB1,HSPA8,HSP90AA1,HSPA5
GO:CC	membrane-bounded organelle	GO:0043227	FALSE	0.000369054	3.43291	14825	88	70	26959	RPSA,RPL11,ATP5MPL,UQCRQ,RPS11,HSP90B1,FXYD2,RPS10,CST3,NDUFA2,UQCRH,CHD9,ATPIF1,RPL34,UQCR11,RPS16,RPS15A,MT1,XBP1,RPS8,EIF1,UQCR10,GDF15,MRPS21,RPL18,GAPDH,ELOB,NDUFA4,APOE,RPL13,SEC23B,TIMM13,CD74,ATP5E,SERF2,COPS9,COX7C,SCD1,NDUFA3,HERPUD1,H2-AA,ATP5J2,LSM7,RPL22,HSPE1,RPL30,RPS27A,FKBP2,HSP90AB1,SPP1,RPS24,CYP4A14,RPS12,MGP,RPS2,SERPINH1,DNAJA1,RPL35A,HSPA8,CRELD2,LCN2,DNAJB1,HSP90AA1,RPL21,…
GO:CC	organelle membrane	GO:0031090	FALSE	0.00120971	2.91732	3319	88	27	26959	ATP5MPL,UQCRQ,HSP90B1,CST3,NDUFA2,UQCRH,UQCR11,XBP1,UQCR10,MRPS21,GAPDH,NDUFA4,SEC23B,TIMM13,CD74,ATP5E,COX7C,SCD1,NDUFA3,HERPUD1,ATP5J2,FKBP2,HSP90AB1,CYP4A14,HSPA8,CLU,HSPA5
GO:CC	membrane protein complex	GO:0098796	FALSE	0.00221605	2.65442	1204	88	15	26959	ATP5MPL,UQCRQ,FXYD2,NDUFA2,UQCRH,UQCR11,UQCR10,NDUFA4,SEC23B,CD74,ATP5E,COX7C,NDUFA3,H2-AA,ATP5J2
GO:CC	transporter complex	GO:1990351	FALSE	0.0025282	2.59719	415	88	9	26959	UQCRQ,FXYD2,NDUFA2,UQCRH,UQCR11,UQCR10,NDUFA4,TIMM13,NDUFA3
GO:CC	late endosome lumen	GO:0031906	TRUE	0.00306233	2.51395	2	88	2	26959	GAPDH,HSPA8
GO:CC	transmembrane transporter complex	GO:1902495	FALSE	0.0121706	1.91469	390	88	8	26959	UQCRQ,FXYD2,NDUFA2,UQCRH,UQCR11,UQCR10,NDUFA4,NDUFA3
GO:CC	mitochondrial proton-transporting ATP synthase complex	GO:0005753	FALSE	0.0124521	1.90476	21	88	3	26959	ATP5MPL,ATP5E,ATP5J2
GO:CC	proton-transporting ATP synthase complex	GO:0045259	FALSE	0.0143842	1.84212	22	88	3	26959	ATP5MPL,ATP5E,ATP5J2
GO:CC	extracellular region	GO:0005576	FALSE	0.0147805	1.83031	2534	88	21	26959	HSP90B1,CST3,GDF15,APOE,CD74,WFDC17,HSP90AB1,SPP1,CYP4A14,MGP,SERPINH1,HSPA8,CRELD2,LCN2,CLU,MANF,WFDC2,HSPH1,HSPA5,TTR,HSPA1A
GO:CC	endomembrane system	GO:0012505	FALSE	0.0174147	1.75908	4293	88	29	26959	HSP90B1,CST3,RPL34,XBP1,RPS8,GDF15,RPL18,GAPDH,APOE,RPL13,SEC23B,CD74,SCD1,HERPUD1,ATP5J2,FKBP2,SPP1,RPS24,CYP4A14,RPS12,MGP,SERPINH1,DNAJA1,HSPA8,CRELD2,RPL21,CLU,DYNLL1,HSPA5
GO:CC	sperm plasma membrane	GO:0097524	TRUE	0.0240566	1.61877	26	88	3	26959	HSP90B1,HSP90AB1,HSP90AA1
GO:CC	inclusion body	GO:0016234	FALSE	0.0365502	1.43711	78	88	4	26959	HERPUD1,HSP90AB1,CLU,HSPA1A
KEGG	Ribosome	KEGG:03010	FALSE	1.98783e-33	32.7016	169	72	31	8947	RPL36,RPSA,RPL11,RPS11,RPL10A,RPS10,RPL34,RPS16,RPS15A,RPS8,RPLP1,MRPS21,RPL18,RPL13,RPL22,RPL30,RPS27A,RPL9,RPS24,RPL38,RPS12,FAU,RPS2,RPL35A,RPL28,RPLP2,RPL37,RPL29,RPS20,RPL21,RPL41
KEGG	Coronavirus disease - COVID-19	KEGG:05171	FALSE	7.4225e-27	26.1294	242	72	30	8947	RPL36,RPSA,RPL11,RPS11,RPL10A,RPS10,RPL34,RPS16,RPS15A,RPS8,RPLP1,RPL18,RPL13,RPL22,RPL30,RPS27A,RPL9,RPS24,RPL38,RPS12,FAU,RPS2,RPL35A,RPL28,RPLP2,RPL37,RPL29,RPS20,RPL21,RPL41
KEGG	Protein processing in endoplasmic reticulum	KEGG:04141	FALSE	7.44407e-07	6.12819	171	72	12	8947	HSP90B1,XBP1,SEC23B,HERPUD1,HSP90AB1,DNAJA1,HSPA8,DNAJB1,HSP90AA1,HSPH1,HSPA5,HSPA1A
KEGG	Oxidative phosphorylation	KEGG:00190	FALSE	7.46692e-06	5.12686	133	72	10	8947	UQCRQ,NDUFA2,UQCRH,UQCR11,UQCR10,NDUFA4,ATP5E,COX7C,NDUFA3,ATP5J2
KEGG	Parkinson disease	KEGG:05012	FALSE	8.07279e-05	4.09298	262	72	12	8947	UQCRQ,NDUFA2,UQCRH,UQCR11,XBP1,UQCR10,NDUFA4,ATP5E,COX7C,NDUFA3,RPS27A,HSPA5
KEGG	Prion disease	KEGG:05020	FALSE	9.47786e-05	4.02329	266	72	12	8947	UQCRQ,NDUFA2,UQCRH,UQCR11,UQCR10,NDUFA4,ATP5E,COX7C,NDUFA3,HSPA8,HSPA5,HSPA1A
KEGG	Non-alcoholic fatty liver disease	KEGG:04932	FALSE	0.00028745	3.54144	154	72	9	8947	UQCRQ,NDUFA2,UQCRH,UQCR11,XBP1,UQCR10,NDUFA4,COX7C,NDUFA3
KEGG	Antigen processing and presentation	KEGG:04612	FALSE	0.000336493	3.47302	83	72	7	8947	CD74,H2-AA,HSP90AB1,HSPA8,HSP90AA1,HSPA5,HSPA1A
KEGG	Diabetic cardiomyopathy	KEGG:05415	FALSE	0.000386997	3.41229	204	72	10	8947	UQCRQ,NDUFA2,UQCRH,UQCR11,UQCR10,GAPDH,NDUFA4,ATP5E,COX7C,NDUFA3
KEGG	Thermogenesis	KEGG:04714	FALSE	0.00103423	2.98538	228	72	10	8947	UQCRQ,NDUFA2,UQCRH,UQCR11,UQCR10,NDUFA4,ATP5E,COX7C,NDUFA3,ATP5J2
KEGG	Alzheimer disease	KEGG:05010	FALSE	0.00358896	2.44503	380	72	12	8947	UQCRQ,NDUFA2,UQCRH,UQCR11,XBP1,UQCR10,GAPDH,NDUFA4,APOE,ATP5E,COX7C,NDUFA3
KEGG	Chemical carcinogenesis - reactive oxygen species	KEGG:05208	FALSE	0.00502059	2.29925	220	72	9	8947	UQCRQ,NDUFA2,UQCRH,UQCR11,UQCR10,NDUFA4,ATP5E,COX7C,NDUFA3
KEGG	Cardiac muscle contraction	KEGG:04260	FALSE	0.00538925	2.26847	87	72	6	8947	UQCRQ,FXYD2,UQCRH,UQCR11,UQCR10,COX7C
KEGG	Amyotrophic lateral sclerosis	KEGG:05014	FALSE	0.0120051	1.92063	366	72	11	8947	UQCRQ,NDUFA2,UQCRH,UQCR11,XBP1,UQCR10,NDUFA4,ATP5E,COX7C,NDUFA3,HSPA5
KEGG	Pathways of neurodegeneration - multiple diseases	KEGG:05022	FALSE	0.0263056	1.57995	469	72	12	8947	UQCRQ,NDUFA2,UQCRH,UQCR11,XBP1,UQCR10,NDUFA4,ATP5E,COX7C,NDUFA3,RPS27A,HSPA5
REAC	SRP-dependent cotranslational protein targeting to membrane	REAC:R-MMU-1799339	FALSE	1.40153e-31	30.8534	89	65	25	8412	RPSA,RPL11,RPS11,RPS10,RPL34,RPS16,RPS15A,RPS8,RPLP1,RPL18,RPL13,RPL22,RPL30,RPL9,RPS24,RPL38,RPS12,RPS2,RPL35A,RPL28,RPLP2,RPL37,RPL29,RPS20,RPL21
REAC	Nonsense Mediated Decay (NMD) independent of the Exon Junction Complex (EJC)	REAC:R-MMU-975956	FALSE	2.65099e-31	30.5766	91	65	25	8412	RPSA,RPL11,RPS11,RPS10,RPL34,RPS16,RPS15A,RPS8,RPLP1,RPL18,RPL13,RPL22,RPL30,RPL9,RPS24,RPL38,RPS12,RPS2,RPL35A,RPL28,RPLP2,RPL37,RPL29,RPS20,RPL21
REAC	Formation of a pool of free 40S subunits	REAC:R-MMU-72689	FALSE	2.1791e-30	29.6617	98	65	25	8412	RPSA,RPL11,RPS11,RPS10,RPL34,RPS16,RPS15A,RPS8,RPLP1,RPL18,RPL13,RPL22,RPL30,RPL9,RPS24,RPL38,RPS12,RPS2,RPL35A,RPL28,RPLP2,RPL37,RPL29,RPS20,RPL21
REAC	L13a-mediated translational silencing of Ceruloplasmin expression	REAC:R-MMU-156827	FALSE	3.312e-29	28.4799	108	65	25	8412	RPSA,RPL11,RPS11,RPS10,RPL34,RPS16,RPS15A,RPS8,RPLP1,RPL18,RPL13,RPL22,RPL30,RPL9,RPS24,RPL38,RPS12,RPS2,RPL35A,RPL28,RPLP2,RPL37,RPL29,RPS20,RPL21
REAC	GTP hydrolysis and joining of the 60S ribosomal subunit	REAC:R-MMU-72706	FALSE	4.27782e-29	28.3688	109	65	25	8412	RPSA,RPL11,RPS11,RPS10,RPL34,RPS16,RPS15A,RPS8,RPLP1,RPL18,RPL13,RPL22,RPL30,RPL9,RPS24,RPL38,RPS12,RPS2,RPL35A,RPL28,RPLP2,RPL37,RPL29,RPS20,RPL21
REAC	Nonsense Mediated Decay (NMD) enhanced by the Exon Junction Complex (EJC)	REAC:R-MMU-975957	FALSE	5.51039e-29	28.2588	110	65	25	8412	RPSA,RPL11,RPS11,RPS10,RPL34,RPS16,RPS15A,RPS8,RPLP1,RPL18,RPL13,RPL22,RPL30,RPL9,RPS24,RPL38,RPS12,RPS2,RPL35A,RPL28,RPLP2,RPL37,RPL29,RPS20,RPL21
REAC	Nonsense-Mediated Decay (NMD)	REAC:R-MMU-927802	FALSE	5.51039e-29	28.2588	110	65	25	8412	RPSA,RPL11,RPS11,RPS10,RPL34,RPS16,RPS15A,RPS8,RPLP1,RPL18,RPL13,RPL22,RPL30,RPL9,RPS24,RPL38,RPS12,RPS2,RPL35A,RPL28,RPLP2,RPL37,RPL29,RPS20,RPL21
REAC	Cap-dependent Translation Initiation	REAC:R-MMU-72737	FALSE	2.38559e-28	27.6224	116	65	25	8412	RPSA,RPL11,RPS11,RPS10,RPL34,RPS16,RPS15A,RPS8,RPLP1,RPL18,RPL13,RPL22,RPL30,RPL9,RPS24,RPL38,RPS12,RPS2,RPL35A,RPL28,RPLP2,RPL37,RPL29,RPS20,RPL21
REAC	Eukaryotic Translation Initiation	REAC:R-MMU-72613	FALSE	2.38559e-28	27.6224	116	65	25	8412	RPSA,RPL11,RPS11,RPS10,RPL34,RPS16,RPS15A,RPS8,RPLP1,RPL18,RPL13,RPL22,RPL30,RPL9,RPS24,RPL38,RPS12,RPS2,RPL35A,RPL28,RPLP2,RPL37,RPL29,RPS20,RPL21
REAC	Major pathway of rRNA processing in the nucleolus and cytosol	REAC:R-MMU-6791226	FALSE	4.89039e-24	23.3107	168	65	25	8412	RPSA,RPL11,RPS11,RPS10,RPL34,RPS16,RPS15A,RPS8,RPLP1,RPL18,RPL13,RPL22,RPL30,RPL9,RPS24,RPL38,RPS12,RPS2,RPL35A,RPL28,RPLP2,RPL37,RPL29,RPS20,RPL21
REAC	rRNA processing	REAC:R-MMU-72312	FALSE	4.89039e-24	23.3107	168	65	25	8412	RPSA,RPL11,RPS11,RPS10,RPL34,RPS16,RPS15A,RPS8,RPLP1,RPL18,RPL13,RPL22,RPL30,RPL9,RPS24,RPL38,RPS12,RPS2,RPL35A,RPL28,RPLP2,RPL37,RPL29,RPS20,RPL21
REAC	rRNA processing in the nucleus and cytosol	REAC:R-MMU-8868773	FALSE	4.89039e-24	23.3107	168	65	25	8412	RPSA,RPL11,RPS11,RPS10,RPL34,RPS16,RPS15A,RPS8,RPLP1,RPL18,RPL13,RPL22,RPL30,RPL9,RPS24,RPL38,RPS12,RPS2,RPL35A,RPL28,RPLP2,RPL37,RPL29,RPS20,RPL21
REAC	Translation	REAC:R-MMU-72766	FALSE	1.31281e-22	21.8818	217	65	26	8412	RPSA,RPL11,RPS11,RPS10,RPL34,RPS16,RPS15A,RPS8,RPLP1,MRPS21,RPL18,RPL13,RPL22,RPL30,RPL9,RPS24,RPL38,RPS12,RPS2,RPL35A,RPL28,RPLP2,RPL37,RPL29,RPS20,RPL21
REAC	Metabolism of RNA	REAC:R-MMU-8953854	FALSE	3.51152e-16	15.4545	569	65	30	8412	RPSA,RPL11,RPS11,RPS10,RPL34,RPS16,RPS15A,RPS8,RPLP1,RPL18,RPL13,LSM7,RPL22,RPL30,RPS27A,RPL9,RPS24,RPL38,RPS12,RPS2,RPL35A,RPL28,HSPA8,RPLP2,RPL37,RPL29,RPS20,RPL21,HSPB1,HSPA1A
REAC	Formation of the ternary complex, and subsequently, the 43S complex	REAC:R-MMU-72695	FALSE	1.04589e-09	8.98051	51	65	10	8412	RPSA,RPS11,RPS10,RPS16,RPS15A,RPS8,RPS24,RPS12,RPS2,RPS20
REAC	Ribosomal scanning and start codon recognition	REAC:R-MMU-72702	FALSE	4.09583e-09	8.38766	58	65	10	8412	RPSA,RPS11,RPS10,RPS16,RPS15A,RPS8,RPS24,RPS12,RPS2,RPS20
REAC	Translation initiation complex formation	REAC:R-MMU-72649	FALSE	4.09583e-09	8.38766	58	65	10	8412	RPSA,RPS11,RPS10,RPS16,RPS15A,RPS8,RPS24,RPS12,RPS2,RPS20
REAC	Activation of the mRNA upon binding of the cap-binding complex and eIFs, and subsequent binding to 43S	REAC:R-MMU-72662	FALSE	4.90228e-09	8.3096	59	65	10	8412	RPSA,RPS11,RPS10,RPS16,RPS15A,RPS8,RPS24,RPS12,RPS2,RPS20
REAC	Metabolism of proteins	REAC:R-MMU-392499	FALSE	2.28002e-07	6.64206	1560	65	34	8412	RPSA,RPL11,RPS11,HSP90B1,RPS10,CST3,RPL34,RPS16,RPS15A,RPS8,RPLP1,MRPS21,RPL18,ELOB,APOE,RPL13,RPL22,RPL30,RPS27A,RPL9,SPP1,RPS24,RPL38,RPS12,RPS2,RPL35A,RPL28,HSPA8,RPLP2,RPL37,RPL29,RPS20,RPL21,DYNLL1
REAC	Respiratory electron transport, ATP synthesis by chemiosmotic coupling, and heat production by uncoupling proteins.	REAC:R-MMU-163200	FALSE	3.50485e-06	5.45533	113	65	10	8412	UQCRQ,NDUFA2,UQCRH,UQCR11,UQCR10,NDUFA4,ATP5E,COX7C,NDUFA3,ATP5J2
REAC	Attenuation phase	REAC:R-MMU-3371568	FALSE	8.2128e-06	5.08551	13	65	5	8412	HSP90AB1,HSPA8,DNAJB1,HSP90AA1,HSPA1A
REAC	HSP90 chaperone cycle for steroid hormone receptors (SHR) in the presence of ligand	REAC:R-MMU-3371497	FALSE	2.97352e-05	4.52673	51	65	7	8412	HSP90AB1,DNAJA1,HSPA8,DNAJB1,HSP90AA1,DYNLL1,HSPA1A
REAC	The citric acid (TCA) cycle and respiratory electron transport	REAC:R-MMU-1428517	FALSE	9.12744e-05	4.03965	159	65	10	8412	UQCRQ,NDUFA2,UQCRH,UQCR11,UQCR10,NDUFA4,ATP5E,COX7C,NDUFA3,ATP5J2
REAC	Respiratory electron transport	REAC:R-MMU-611105	FALSE	0.000109165	3.96192	90	65	8	8412	UQCRQ,NDUFA2,UQCRH,UQCR11,UQCR10,NDUFA4,COX7C,NDUFA3
REAC	HSF1-dependent transactivation	REAC:R-MMU-3371571	FALSE	0.00015927	3.79787	22	65	5	8412	HSP90AB1,HSPA8,DNAJB1,HSP90AA1,HSPA1A
REAC	Cellular responses to stimuli	REAC:R-MMU-8953897	FALSE	0.000209163	3.67951	434	65	15	8412	CHD9,MT1,ELOB,NDUFA4,COX7C,RPS27A,HSP90AB1,DNAJA1,HSPA8,DNAJB1,HSP90AA1,DYNLL1,HSPH1,HSPA5,HSPA1A
REAC	Cellular response to heat stress	REAC:R-MMU-3371556	FALSE	0.000628345	3.2018	79	65	7	8412	HSP90AB1,HSPA8,DNAJB1,HSP90AA1,HSPH1,HSPA5,HSPA1A
REAC	Cellular responses to stress	REAC:R-MMU-2262752	FALSE	0.00108963	2.96272	431	65	14	8412	CHD9,ELOB,NDUFA4,COX7C,RPS27A,HSP90AB1,DNAJA1,HSPA8,DNAJB1,HSP90AA1,DYNLL1,HSPH1,HSPA5,HSPA1A
REAC	Regulation of HSF1-mediated heat shock response	REAC:R-MMU-3371453	FALSE	0.0285304	1.54469	61	65	5	8412	HSPA8,DNAJB1,HSPH1,HSPA5,HSPA1A
WP	Cytoplasmic ribosomal proteins	WP:WP163	FALSE	8.23228e-36	35.0845	77	61	29	4529	RPL36,RPSA,RPL11,RPS11,RPL10A,RPS10,RPL34,RPS16,RPS15A,RPS8,RPLP1,RPL18,RPL13,RPL22,RPL30,RPS27A,RPL9,RPS24,RPL38,RPS12,FAU,RPS2,RPL35A,RPL28,RPL37,RPL29,RPS20,RPL21,RPL41
WP	Electron transport chain	WP:WP295	FALSE	0.00113058	2.9467	92	61	8	4529	UQCRQ,NDUFA2,UQCRH,ATPIF1,UQCR11,UQCR10,ATP5E,ATP5J2
TF	Factor: GABP-alpha; motif: CTTCCK; match class: 1	TF:M01660_1	FALSE	2.36854e-10	9.62552	4688	89	51	21787	RPSA,RPL11,ATP5MPL,UQCRQ,RPS11,RPS10,CST3,NDUFA2,CHD9,RPL34,UQCR11,RPS16,RPLP1,EIF1,PPP1R14B,MRPS21,D8ERTD738E,SEC23B,TIMM13,ATP5E,ATOX1,SERF2,COPS9,COX7C,ATP5J2,LSM7,HSPE1,RPL30,RPS27A,HSP90AB1,RPL9,SPP1,RPS24,RPL38,RPS12,FAU,RPS2,SERPINH1,DNAJA1,RPL28,HSPA8,CRELD2,RPLP2,RPL37,DNAJB1,RPL29,HSP90AA1,DYNLL1,WFDC2,HSPH1,RPL41
TF	Factor: ELK-1; motif: ACCGGAWRTN; match class: 1	TF:M01981_1	FALSE	2.09678e-08	7.67845	9022	89	68	21787	RPL36,RPSA,RPL11,UQCRQ,RPS11,HSP90B1,RPS10,CST3,NDUFA2,UQCRH,CHD9,ATPIF1,RPL34,UQCR11,RPS15A,MT1,XBP1,RPLP1,EIF1,PPP1R14B,MRPS21,RPL18,GAPDH,ELOB,NDUFA4,D8ERTD738E,RPL13,SEC23B,TIMM13,ATP5E,ATOX1,SERF2,COPS9,COX7C,SCD1,ATP5J2,RPL22,HSPE1,RPL30,RPS27A,FKBP2,HSP90AB1,RPL9,SPP1,RPS24,RPL38,RPS12,FAU,RPS2,SERPINH1,DNAJA1,RPL35A,RPL28,HSPA8,CRELD2,LCN2,RPLP2,RPL37,DNAJB1,RPL29,RPS20,HSP90AA1,RPL21,MAN…
TF	Factor: Elf-1; motif: NNANCCGGAAGTGN	TF:M10216	FALSE	1.17648e-06	5.92942	3086	89	36	21787	RPSA,RPL11,UQCRQ,RPS11,HSP90B1,RPS10,CST3,UQCRH,ATPIF1,RPL34,UQCR11,RPS8,RPLP1,MRPS21,D8ERTD738E,TIMM13,ATOX1,SERF2,COPS9,NDUFA3,ATP5J2,RPL30,FKBP2,HSP90AB1,SPP1,RPL38,RPS12,DNAJA1,RPL28,HSPA8,LCN2,RPLP2,RPL37,RPL29,HSPH1,RPL41
TF	Factor: SAP-1a; motif: NRRCCGGAAGYRN; match class: 1	TF:M10220_1	FALSE	7.35348e-06	5.13351	3299	89	36	21787	RPSA,RPL11,UQCRQ,RPS11,RPS10,RPL34,UQCR11,RPLP1,EIF1,MRPS21,ELOB,D8ERTD738E,TIMM13,ATP5E,ATOX1,SERF2,COPS9,ATP5J2,LSM7,HSPE1,RPL30,RPS27A,HSP90AB1,RPL9,RPL38,RPS12,SERPINH1,DNAJA1,RPL28,HSPA8,CRELD2,RPLP2,RPL37,RPL29,HSPH1,RPL41
TF	Factor: Elk-1; motif: NNNNCCGGAARTNN; match class: 1	TF:M00025_1	FALSE	1.4536e-05	4.83756	4079	89	40	21787	RPL36,RPSA,RPL11,UQCRQ,RPS11,HSP90B1,RPS10,CST3,CHD9,UQCR11,RPS16,RPLP1,EIF1,MRPS21,RPL18,ELOB,D8ERTD738E,TIMM13,ATOX1,COPS9,ATP5J2,RPL22,HSPE1,RPL30,HSP90AB1,SPP1,RPL38,RPS12,SERPINH1,DNAJA1,RPL28,HSPA8,CRELD2,LCN2,RPLP2,RPL37,RPL29,HSP90AA1,MANF,HSPH1
TF	Factor: Erm; motif: NCCGGAWGTN	TF:M01992	FALSE	2.02087e-05	4.69446	5257	89	46	21787	RPSA,RPL11,UQCRQ,RPS11,HSP90B1,RPS10,CST3,UQCRH,CHD9,ATPIF1,RPL34,UQCR11,RPS8,RPLP1,EIF1,PPP1R14B,MRPS21,ELOB,D8ERTD738E,TIMM13,ATP5E,ATOX1,SERF2,COPS9,NDUFA3,ATP5J2,RPL22,RPL30,FKBP2,HSP90AB1,SPP1,RPL38,RPS2,SERPINH1,DNAJA1,RPL28,CRELD2,LCN2,RPLP2,RPL37,RPL29,HSP90AA1,MANF,DYNLL1,WFDC2,RPL41
TF	Factor: PEA3; motif: RCCGGAAGYN; match class: 1	TF:M01991_1	FALSE	2.6918e-05	4.56996	4166	89	40	21787	RPSA,RPL11,UQCRQ,RPS11,HSP90B1,RPS10,CST3,CHD9,UQCR11,RPLP1,EIF1,PPP1R14B,MRPS21,ELOB,D8ERTD738E,SEC23B,TIMM13,ATOX1,COPS9,ATP5J2,HSPE1,RPL30,HSP90AB1,SPP1,RPL38,RPS12,RPS2,DNAJA1,RPL28,HSPA8,CRELD2,LCN2,RPLP2,RPL37,DNAJB1,RPL29,HSP90AA1,WFDC2,HSPH1,RPL41
TF	Factor: Ets2; motif: ACCGGAWRYN	TF:M01989	FALSE	3.24366e-05	4.48896	7908	89	58	21787	RPSA,RPL11,UQCRQ,RPS11,RPL10A,HSP90B1,RPS10,CST3,UQCRH,CHD9,ATPIF1,RPL34,UQCR11,RPS16,RPS15A,RPS8,RPLP1,EIF1,PPP1R14B,MRPS21,GAPDH,ELOB,D8ERTD738E,SEC23B,TIMM13,ATP5E,ATOX1,SERF2,COPS9,SCD1,NDUFA3,ATP5J2,RPL22,HSPE1,RPL30,FKBP2,HSP90AB1,SPP1,RPL38,RPS12,RPS2,SERPINH1,DNAJA1,RPL28,HSPA8,CRELD2,LCN2,RPLP2,RPL37,DNAJB1,RPL29,RPS20,HSP90AA1,MANF,DYNLL1,WFDC2,HSPH1,RPL41
TF	Factor: PEA3; motif: RCCGGAAGYN	TF:M01991	FALSE	5.16977e-05	4.28653	9964	89	66	21787	RPL36,RPSA,RPL11,UQCRQ,RPS11,RPL10A,HSP90B1,FXYD2,RPS10,CST3,NDUFA2,UQCRH,CHD9,ATPIF1,RPL34,UQCR11,RPS16,RPS15A,RPS8,RPLP1,EIF1,PPP1R14B,MRPS21,RPL18,GAPDH,ELOB,D8ERTD738E,SEC23B,TIMM13,ATP5E,ATOX1,SERF2,COPS9,COX7C,SCD1,NDUFA3,ATP5J2,LSM7,RPL22,HSPE1,RPL30,FKBP2,HSP90AB1,SPP1,RPL38,RPS12,FAU,RPS2,SERPINH1,DNAJA1,RPL28,HSPA8,CRELD2,LCN2,RPLP2,RPL37,DNAJB1,RPL29,RPS20,HSP90AA1,RPL21,MANF,DYNLL1,WF…
TF	Factor: Elk-1; motif: NNNNCCGGAARTNN	TF:M00025	FALSE	9.44071e-05	4.025	9833	89	65	21787	RPL36,RPSA,RPL11,UQCRQ,RPS11,RPL10A,HSP90B1,FXYD2,RPS10,CST3,UQCRH,CHD9,ATPIF1,RPL34,UQCR11,RPS16,MT1,RPS8,RPLP1,EIF1,PPP1R14B,MRPS21,RPL18,GAPDH,ELOB,D8ERTD738E,RPL13,SEC23B,TIMM13,ATP5E,ATOX1,SERF2,COPS9,COX7C,SCD1,NDUFA3,ATP5J2,LSM7,RPL22,HSPE1,RPL30,FKBP2,HSP90AB1,SPP1,RPL38,RPS12,FAU,RPS2,SERPINH1,DNAJA1,RPL35A,RPL28,HSPA8,CRELD2,LCN2,RPLP2,RPL37,RPL29,RPS20,HSP90AA1,RPL21,MANF,DYNLL1,HSPH1,…
TF	Factor: SAP-1a; motif: NRRCCGGAAGYRN	TF:M10220	FALSE	0.000107302	3.96939	9105	89	62	21787	RPSA,RPL11,ATP5MPL,UQCRQ,RPS11,HSP90B1,RPS10,CST3,NDUFA2,UQCRH,ATPIF1,RPL34,UQCR11,RPS16,RPS15A,MT1,RPS8,RPLP1,EIF1,UQCR10,MRPS21,GAPDH,ELOB,D8ERTD738E,SEC23B,TIMM13,ATP5E,ATOX1,SERF2,COPS9,COX7C,NDUFA3,HERPUD1,ATP5J2,LSM7,HSPE1,RPL30,RPS27A,FKBP2,HSP90AB1,RPL9,SPP1,RPL38,RPS12,FAU,RPS2,SERPINH1,DNAJA1,RPL28,HSPA8,CRELD2,LCN2,RPLP2,RPL37,DNAJB1,RPL29,HSP90AA1,RPL21,MANF,DYNLL1,HSPH1,RPL41
TF	Factor: c-ets-1; motif: ACCGGAWRYN	TF:M01986	FALSE	0.000119366	3.92312	8401	89	59	21787	RPSA,RPL11,UQCRQ,RPS11,RPL10A,HSP90B1,RPS10,CST3,UQCRH,CHD9,ATPIF1,RPL34,UQCR11,RPS16,RPS15A,RPS8,RPLP1,EIF1,PPP1R14B,MRPS21,ELOB,NDUFA4,D8ERTD738E,SEC23B,TIMM13,ATP5E,ATOX1,SERF2,COPS9,COX7C,SCD1,NDUFA3,ATP5J2,RPL22,HSPE1,RPL30,FKBP2,HSP90AB1,RPL9,SPP1,RPL38,RPS2,SERPINH1,DNAJA1,RPL28,HSPA8,CRELD2,LCN2,RPLP2,RPL37,DNAJB1,RPL29,RPS20,HSP90AA1,MANF,DYNLL1,WFDC2,HSPH1,RPL41
TF	Factor: TEL1; motif: CNCGGAANNN; match class: 1	TF:M01993_1	FALSE	0.000127322	3.8951	4398	89	40	21787	RPSA,RPL11,UQCRQ,RPS11,RPL10A,RPS10,UQCRH,CHD9,ATPIF1,UQCR11,RPS15A,MT1,RPLP1,EIF1,PPP1R14B,MRPS21,RPL18,D8ERTD738E,SEC23B,TIMM13,ATOX1,SERF2,COPS9,COX7C,ATP5J2,RPL22,RPL30,FKBP2,RPL38,RPS2,SERPINH1,RPL28,CRELD2,LCN2,RPL37,DNAJB1,DYNLL1,HSPH1,RPL41,HSPB1
TF	Factor: Ets2; motif: ACCGGAWRYN; match class: 1	TF:M01989_1	FALSE	0.0001761	3.75424	2709	89	30	21787	RPSA,RPL11,UQCRQ,RPS11,HSP90B1,RPS10,CHD9,UQCR11,RPLP1,EIF1,PPP1R14B,MRPS21,D8ERTD738E,SEC23B,TIMM13,ATOX1,COPS9,HSPE1,RPL30,SPP1,RPL38,RPS2,DNAJA1,HSPA8,CRELD2,RPLP2,RPL37,RPL29,HSP90AA1,HSPH1
TF	Factor: c-ets-1; motif: ACCGGAWRYN; match class: 1	TF:M01986_1	FALSE	0.000193044	3.71434	2882	89	31	21787	RPSA,RPL11,UQCRQ,RPS11,HSP90B1,RPS10,CHD9,UQCR11,RPS15A,EIF1,MRPS21,ELOB,D8ERTD738E,SEC23B,TIMM13,ATOX1,SERF2,COPS9,HSPE1,RPL30,HSP90AB1,SPP1,RPL38,RPS2,DNAJA1,CRELD2,RPLP2,RPL37,RPS20,HSP90AA1,MANF
TF	Factor: ER71; motif: ACCGGAARYN	TF:M01988	FALSE	0.000236788	3.62564	4309	89	39	21787	RPSA,RPL11,UQCRQ,RPS11,HSP90B1,CST3,UQCRH,ATPIF1,UQCR11,RPS8,RPLP1,EIF1,PPP1R14B,MRPS21,ELOB,TIMM13,ATP5E,ATOX1,SERF2,COPS9,NDUFA3,ATP5J2,RPL22,RPL30,FKBP2,HSP90AB1,RPL38,SERPINH1,DNAJA1,RPL28,CRELD2,LCN2,RPLP2,RPL37,RPL29,MANF,DYNLL1,WFDC2,RPL41
TF	Factor: GABP-alpha; motif: GGNRCCGGAAGTGN	TF:M10247	FALSE	0.000340722	3.4676	3998	89	37	21787	RPSA,RPL11,UQCRQ,RPS11,HSP90B1,CST3,UQCRH,ATPIF1,RPL34,UQCR11,RPS15A,RPS8,RPLP1,MRPS21,GAPDH,D8ERTD738E,TIMM13,ATP5E,ATOX1,SERF2,COPS9,NDUFA3,ATP5J2,RPL30,FKBP2,HSP90AB1,RPL38,RPS12,DNAJA1,RPL28,HSPA8,LCN2,RPLP2,RPL37,RPL29,HSPH1,RPL41
TF	Factor: Elk-1; motif: NCCGGAAGTGN; match class: 1	TF:M10219_1	FALSE	0.000363892	3.43903	7699	89	55	21787	RPSA,RPL11,ATP5MPL,UQCRQ,RPS11,RPL10A,HSP90B1,FXYD2,RPS10,CST3,CHD9,RPL34,UQCR11,RPLP1,EIF1,PPP1R14B,MRPS21,ELOB,D8ERTD738E,SEC23B,TIMM13,ATP5E,ATOX1,SERF2,COPS9,COX7C,ATP5J2,LSM7,HSPE1,RPL30,RPS27A,FKBP2,HSP90AB1,RPL9,SPP1,RPL38,RPS12,FAU,RPS2,SERPINH1,DNAJA1,RPL28,HSPA8,CRELD2,LCN2,RPLP2,RPL37,DNAJB1,RPL29,HSP90AA1,RPL21,DYNLL1,WFDC2,HSPH1,RPL41
TF	Factor: GABPalpha; motif: ACCGGAARYN	TF:M02039	FALSE	0.000372533	3.42884	6170	89	48	21787	RPSA,RPL11,UQCRQ,RPS11,RPL10A,HSP90B1,CST3,UQCRH,ATPIF1,UQCR11,RPS16,RPS15A,RPS8,RPLP1,EIF1,PPP1R14B,MRPS21,ELOB,D8ERTD738E,TIMM13,ATP5E,ATOX1,SERF2,COPS9,NDUFA3,ATP5J2,RPL22,HSPE1,RPL30,FKBP2,HSP90AB1,RPL38,RPS2,SERPINH1,DNAJA1,RPL28,HSPA8,CRELD2,LCN2,RPLP2,RPL37,RPL29,RPS20,MANF,DYNLL1,WFDC2,HSPH1,RPL41
TF	Factor: ERG; motif: ACCGGAART; match class: 1	TF:M01752_1	FALSE	0.000383511	3.41622	3657	89	35	21787	RPSA,RPL11,UQCRQ,RPS11,HSP90B1,RPS10,CHD9,RPL34,UQCR11,RPLP1,EIF1,PPP1R14B,MRPS21,ELOB,D8ERTD738E,SEC23B,TIMM13,ATP5E,ATOX1,COPS9,HSPE1,RPL30,SPP1,RPL38,RPS2,SERPINH1,DNAJA1,RPL28,HSPA8,CRELD2,LCN2,RPLP2,RPL37,HSP90AA1,HSPH1
TF	Factor: TEL1; motif: CNCGGAANNN	TF:M01993	FALSE	0.000416703	3.38017	10419	89	66	21787	RPSA,RPL11,ATP5MPL,UQCRQ,RPS11,RPL10A,HSP90B1,RPS10,CST3,UQCRH,CHD9,ATPIF1,RPL34,UQCR11,RPS16,RPS15A,MT1,RPS8,RPLP1,EIF1,UQCR10,PPP1R14B,MRPS21,RPL18,GAPDH,D8ERTD738E,SEC23B,TIMM13,ATOX1,SERF2,COPS9,COX7C,NDUFA3,HERPUD1,H2-AA,ATP5J2,LSM7,RPL22,HSPE1,RPL30,FKBP2,HSP90AB1,SPP1,RPS24,RPL38,RPS12,RPS2,SERPINH1,DNAJA1,RPL35A,RPL28,HSPA8,CRELD2,LCN2,RPLP2,RPL37,DNAJB1,RPL29,RPS20,RPL21,MANF,DYNLL1,WFDC…
TF	Factor: c-Ets-1; motif: NNNRCCGGAWRYNNNN	TF:M01078	FALSE	0.000461544	3.33579	7296	89	53	21787	RPSA,RPL11,UQCRQ,RPS11,HSP90B1,CST3,UQCRH,ATPIF1,UQCR11,RPS15A,RPS8,RPLP1,EIF1,PPP1R14B,MRPS21,GAPDH,ELOB,NDUFA4,D8ERTD738E,SEC23B,TIMM13,ATP5E,ATOX1,SERF2,COPS9,COX7C,SCD1,NDUFA3,ATP5J2,RPL22,HSPE1,RPL30,FKBP2,HSP90AB1,RPL38,RPS12,RPS2,SERPINH1,DNAJA1,RPL28,HSPA8,CRELD2,LCN2,RPLP2,RPL37,DNAJB1,RPL29,HSP90AA1,RPL21,MANF,DYNLL1,HSPH1,RPL41
TF	Factor: ERF; motif: ACCGGAARTN	TF:M01984	FALSE	0.00148292	2.82888	6018	89	46	21787	RPSA,RPL11,ATP5MPL,UQCRQ,RPS11,HSP90B1,CST3,UQCRH,CHD9,ATPIF1,UQCR11,RPS15A,RPS8,RPLP1,EIF1,PPP1R14B,MRPS21,GAPDH,D8ERTD738E,TIMM13,ATP5E,ATOX1,SERF2,COPS9,NDUFA3,ATP5J2,RPL22,HSPE1,RPL30,RPS27A,FKBP2,HSP90AB1,RPL9,RPL38,RPS12,DNAJA1,RPL28,HSPA8,LCN2,RPLP2,RPL37,RPL29,MANF,DYNLL1,HSPH1,RPL41
TF	Factor: Fli-1; motif: NNNRCCGGAAGTGGN	TF:M09685	FALSE	0.00172069	2.7643	4640	89	39	21787	RPSA,RPL11,UQCRQ,RPS11,HSP90B1,RPS10,CST3,UQCRH,ATPIF1,RPL34,UQCR11,RPS8,RPLP1,EIF1,MRPS21,ELOB,D8ERTD738E,TIMM13,ATP5E,ATOX1,SERF2,COPS9,NDUFA3,ATP5J2,RPL30,FKBP2,HSP90AB1,RPL9,RPL38,SERPINH1,DNAJA1,RPL28,CRELD2,LCN2,RPLP2,RPL37,RPL29,DYNLL1,RPL41
TF	Factor: FOXN4; motif: NNWANNCGWMCGCGTCNNNNMT; match class: 1	TF:M04662_1	FALSE	0.00246476	2.60823	12782	89	73	21787	RPL36,RPSA,RPL11,UQCRQ,RPS11,RPL10A,HSP90B1,RPS10,CST3,NDUFA2,UQCRH,CHD9,ATPIF1,RPL34,RPS16,RPS15A,MT1,XBP1,RPS8,RPLP1,EIF1,UQCR10,PPP1R14B,MRPS21,RPL18,GAPDH,ELOB,NDUFA4,D8ERTD738E,RPL13,SEC23B,TIMM13,CD74,ATP5E,ATOX1,SERF2,COPS9,SCD1,NDUFA3,HERPUD1,ATP5J2,LSM7,RPL22,HSPE1,RPL30,RPS27A,FKBP2,HSP90AB1,RPL9,RPS24,RPL38,RPS12,FAU,RPS2,DNAJA1,RPL35A,RPL28,HSPA8,CRELD2,RPLP2,RPL37,DNAJB1,RPL29,RPS20,…
TF	Factor: HIF-1alpha; motif: NCACGT	TF:M02012	FALSE	0.00273264	2.56342	6353	89	47	21787	RPL36,RPSA,RPL11,UQCRQ,RPS11,RPL10A,HSP90B1,CST3,RPL34,UQCR11,RPS8,EIF1,PPP1R14B,GDF15,MRPS21,GAPDH,D8ERTD738E,APOE,RPL13,WFDC17,SERF2,COPS9,LSM7,RPL22,HSPE1,RPL30,RPS27A,HSP90AB1,RPL9,RPS24,RPL38,RPS12,MGP,FAU,HSPA8,RPLP2,DNAJB1,RPS20,HSP90AA1,RPL21,CLU,MANF,WFDC2,HSPH1,HSPA5,HSPB1,HSPA1A
TF	Factor: ELK-1; motif: ACCGGAWRTN	TF:M01981	FALSE	0.00309092	2.50991	14698	89	79	21787	RPL36,RPSA,RPL11,ATP5MPL,UQCRQ,RPS11,RPL10A,HSP90B1,FXYD2,RPS10,CST3,NDUFA2,UQCRH,CHD9,ATPIF1,RPL34,UQCR11,RPS16,RPS15A,MT1,XBP1,RPS8,RPLP1,EIF1,UQCR10,PPP1R14B,MRPS21,RPL18,GAPDH,ELOB,NDUFA4,D8ERTD738E,RPL13,SEC23B,TIMM13,ATP5E,ATOX1,SERF2,COPS9,COX7C,SCD1,NDUFA3,HERPUD1,ATP5J2,RPL22,HSPE1,RPL30,RPS27A,FKBP2,HSP90AB1,RPL9,SPP1,RPS24,RPL38,RPS12,FAU,RPS2,SERPINH1,DNAJA1,RPL35A,RPL28,HSPA8,CRELD2,…
TF	Factor: Ehf; motif: NNNANCCGGAAGTNN	TF:M02745	FALSE	0.00344983	2.4622	3821	89	34	21787	RPSA,RPL11,UQCRQ,RPS11,HSP90B1,CST3,UQCRH,ATPIF1,UQCR11,RPS8,RPLP1,MRPS21,ELOB,D8ERTD738E,SEC23B,TIMM13,SERF2,COPS9,COX7C,NDUFA3,ATP5J2,HSPE1,FKBP2,HSP90AB1,RPS12,RPS2,DNAJA1,RPL28,HSPA8,LCN2,RPLP2,RPL37,HSPH1,RPL41
TF	Factor: GABP-alpha; motif: CTTCCK	TF:M01660	FALSE	0.00529982	2.27574	10764	89	65	21787	RPSA,RPL11,ATP5MPL,UQCRQ,RPS11,HSP90B1,RPS10,CST3,NDUFA2,UQCRH,CHD9,ATPIF1,RPL34,UQCR11,RPS16,RPS15A,RPS8,RPLP1,EIF1,PPP1R14B,MRPS21,GAPDH,ELOB,D8ERTD738E,APOE,SEC23B,TIMM13,ATP5E,ATOX1,SERF2,COPS9,COX7C,NDUFA3,HERPUD1,ATP5J2,LSM7,HSPE1,RPL30,RPS27A,FKBP2,HSP90AB1,RPL9,SPP1,RPS24,RPL38,RPS12,FAU,RPS2,SERPINH1,DNAJA1,RPL28,HSPA8,CRELD2,LCN2,RPLP2,RPL37,DNAJB1,RPL29,HSP90AA1,RPL21,MANF,DYNLL1,WFDC2…
TF	Factor: ELF4; motif: CCCGGAARTN	TF:M01979	FALSE	0.00630437	2.20036	7188	89	50	21787	RPSA,RPL11,UQCRQ,RPS11,HSP90B1,RPS10,CST3,UQCRH,CHD9,ATPIF1,RPL34,UQCR11,MT1,RPS8,RPLP1,EIF1,PPP1R14B,MRPS21,RPL18,ELOB,D8ERTD738E,TIMM13,ATP5E,ATOX1,SERF2,COPS9,COX7C,NDUFA3,ATP5J2,RPL22,HSPE1,RPL30,FKBP2,HSP90AB1,SPP1,RPL38,RPS12,SERPINH1,DNAJA1,RPL28,HSPA8,CRELD2,LCN2,RPLP2,RPL37,RPL29,MANF,WFDC2,HSPH1,RPL41
TF	Factor: ERG; motif: ACCGGAART	TF:M01752	FALSE	0.0063363	2.19816	9536	89	60	21787	RPSA,RPL11,UQCRQ,RPS11,RPL10A,HSP90B1,FXYD2,RPS10,CST3,UQCRH,CHD9,ATPIF1,RPL34,UQCR11,RPS16,RPS15A,RPS8,RPLP1,EIF1,PPP1R14B,MRPS21,RPL18,GAPDH,ELOB,D8ERTD738E,SEC23B,TIMM13,ATP5E,ATOX1,SERF2,COPS9,COX7C,NDUFA3,ATP5J2,RPL22,HSPE1,RPL30,FKBP2,HSP90AB1,SPP1,RPL38,RPS12,RPS2,SERPINH1,DNAJA1,RPL28,HSPA8,CRELD2,LCN2,RPLP2,RPL37,RPL29,RPS20,HSP90AA1,RPL21,MANF,DYNLL1,WFDC2,HSPH1,RPL41
TF	Factor: LKLF; motif: NGGGCGG	TF:M05391	FALSE	0.00864209	2.06338	7260	89	50	21787	RPL11,UQCRQ,RPS11,CST3,UQCRH,CHD9,ATPIF1,RPS15A,RPS8,RPLP1,PPP1R14B,GDF15,RPL18,GAPDH,ELOB,D8ERTD738E,APOE,RPL13,SEC23B,TIMM13,CD74,ATP5E,ATOX1,SERF2,SCD1,HERPUD1,ATP5J2,LSM7,HSPE1,RPS27A,FKBP2,HSP90AB1,RPS12,FAU,RPS2,RPL35A,HSPA8,CRELD2,RPLP2,RPL37,DNAJB1,RPL29,RPL21,DYNLL1,WFDC2,HSPH1,RPL41,HSPA5,HSPB1,HSPA1A
TF	Factor: CPBP; motif: NGGGCGG	TF:M05301	FALSE	0.00864209	2.06338	7260	89	50	21787	RPL11,UQCRQ,RPS11,CST3,UQCRH,CHD9,ATPIF1,RPS15A,RPS8,RPLP1,PPP1R14B,GDF15,RPL18,GAPDH,ELOB,D8ERTD738E,APOE,RPL13,SEC23B,TIMM13,CD74,ATP5E,ATOX1,SERF2,SCD1,HERPUD1,ATP5J2,LSM7,HSPE1,RPS27A,FKBP2,HSP90AB1,RPS12,FAU,RPS2,RPL35A,HSPA8,CRELD2,RPLP2,RPL37,DNAJB1,RPL29,RPL21,DYNLL1,WFDC2,HSPH1,RPL41,HSPA5,HSPB1,HSPA1A
TF	Factor: SP6; motif: WGGGCGG	TF:M05455	FALSE	0.00864209	2.06338	7260	89	50	21787	RPL11,UQCRQ,RPS11,CST3,UQCRH,CHD9,ATPIF1,RPS15A,RPS8,RPLP1,PPP1R14B,GDF15,RPL18,GAPDH,ELOB,D8ERTD738E,APOE,RPL13,SEC23B,TIMM13,CD74,ATP5E,ATOX1,SERF2,SCD1,HERPUD1,ATP5J2,LSM7,HSPE1,RPS27A,FKBP2,HSP90AB1,RPS12,FAU,RPS2,RPL35A,HSPA8,CRELD2,RPLP2,RPL37,DNAJB1,RPL29,RPL21,DYNLL1,WFDC2,HSPH1,RPL41,HSPA5,HSPB1,HSPA1A
TF	Factor: Sp3; motif: AGGGCGG	TF:M05665	FALSE	0.00864209	2.06338	7260	89	50	21787	RPL11,UQCRQ,RPS11,CST3,UQCRH,CHD9,ATPIF1,RPS15A,RPS8,RPLP1,PPP1R14B,GDF15,RPL18,GAPDH,ELOB,D8ERTD738E,APOE,RPL13,SEC23B,TIMM13,CD74,ATP5E,ATOX1,SERF2,SCD1,HERPUD1,ATP5J2,LSM7,HSPE1,RPS27A,FKBP2,HSP90AB1,RPS12,FAU,RPS2,RPL35A,HSPA8,CRELD2,RPLP2,RPL37,DNAJB1,RPL29,RPL21,DYNLL1,WFDC2,HSPH1,RPL41,HSPA5,HSPB1,HSPA1A
TF	Factor: FOXN4; motif: NNWANNCGWMCGCGTCNNNNMT	TF:M04662	FALSE	0.0091489	2.03863	15998	89	82	21787	RPL36,RPSA,RPL11,ATP5MPL,UQCRQ,RPS11,RPL10A,HSP90B1,FXYD2,RPS10,CST3,NDUFA2,UQCRH,CHD9,ATPIF1,RPL34,UQCR11,RPS16,RPS15A,MT1,XBP1,RPS8,RPLP1,EIF1,UQCR10,PPP1R14B,GDF15,MRPS21,RPL18,GAPDH,ELOB,NDUFA4,D8ERTD738E,RPL13,SEC23B,TIMM13,CD74,ATP5E,ATOX1,SERF2,COPS9,SCD1,NDUFA3,HERPUD1,ATP5J2,LSM7,RPL22,HSPE1,RPL30,RPS27A,FKBP2,HSP90AB1,RPL9,SPP1,RPS24,RPL38,RPS12,MGP,FAU,RPS2,SERPINH1,DNAJA1,RPL35A,RPL28…
TF	Factor: Fli-1; motif: ACCGGAARYN	TF:M02038	FALSE	0.0107269	1.96952	2116	89	23	21787	RPSA,RPL11,RPS11,HSP90B1,CST3,UQCRH,ATPIF1,UQCR11,RPLP1,EIF1,MRPS21,TIMM13,ATP5E,ATOX1,SERF2,COPS9,RPL22,RPL30,DNAJA1,RPL28,RPLP2,RPL37,RPL41
TF	Factor: Kaiso; motif: SARNYCTCGCGAGAN	TF:M10276	FALSE	0.0128485	1.89115	13501	89	74	21787	RPL36,RPSA,RPL11,ATP5MPL,UQCRQ,RPS11,RPL10A,HSP90B1,RPS10,CST3,NDUFA2,UQCRH,CHD9,ATPIF1,RPL34,RPS16,RPS15A,MT1,XBP1,RPS8,RPLP1,EIF1,UQCR10,PPP1R14B,GDF15,MRPS21,RPL18,GAPDH,ELOB,NDUFA4,D8ERTD738E,APOE,RPL13,SEC23B,TIMM13,CD74,ATP5E,ATOX1,SERF2,COPS9,SCD1,NDUFA3,HERPUD1,H2-AA,ATP5J2,LSM7,RPL22,HSPE1,RPL30,RPS27A,FKBP2,HSP90AB1,RPL9,RPS24,RPS12,MGP,RPS2,DNAJA1,RPL35A,RPL28,HSPA8,CRELD2,RPLP2,RPL37,…
TF	Factor: ZF5; motif: GSGCGCGR; match class: 1	TF:M00716_1	FALSE	0.0135236	1.86891	12083	89	69	21787	RPL36,RPSA,ATP5MPL,UQCRQ,RPS11,RPL10A,HSP90B1,RPS10,CST3,UQCRH,CHD9,ATPIF1,RPL34,RPS16,MT1,XBP1,RPS8,RPLP1,EIF1,UQCR10,PPP1R14B,GDF15,RPL18,GAPDH,ELOB,NDUFA4,D8ERTD738E,APOE,RPL13,SEC23B,TIMM13,CD74,ATP5E,ATOX1,SERF2,COPS9,COX7C,SCD1,HERPUD1,ATP5J2,LSM7,HSPE1,RPS27A,FKBP2,HSP90AB1,RPS24,RPL38,RPS12,FAU,RPS2,SERPINH1,DNAJA1,RPL35A,RPL28,HSPA8,CRELD2,RPLP2,RPL37,DNAJB1,RPS20,HSP90AA1,RPL21,MANF,DYN…
TF	Factor: SAP-1a; motif: NACCGGAAGTV	TF:M01167	FALSE	0.0164426	1.78403	2172	89	23	21787	RPSA,RPL11,RPS11,HSP90B1,UQCRH,ATPIF1,UQCR11,RPS8,RPLP1,EIF1,MRPS21,ATP5E,ATOX1,COPS9,RPL22,RPL30,DNAJA1,RPL28,RPLP2,RPL37,RPL29,DYNLL1,RPL41
TF	Factor: c-Ets-1; motif: NNNRCCGGAWRYNNNN; match class: 1	TF:M01078_1	FALSE	0.0169586	1.77061	2337	89	24	21787	RPSA,RPL11,UQCRQ,RPS11,UQCR11,RPLP1,PPP1R14B,MRPS21,TIMM13,ATOX1,SERF2,COPS9,HSPE1,RPL30,HSP90AB1,RPL38,RPS2,DNAJA1,CRELD2,RPLP2,RPL37,HSP90AA1,MANF,HSPH1
TF	Factor: ETV3; motif: ANCGGAARYN	TF:M01990	FALSE	0.0188362	1.72501	3203	89	29	21787	RPSA,RPL11,UQCRQ,RPS11,HSP90B1,CST3,UQCRH,ATPIF1,UQCR11,RPS15A,RPLP1,EIF1,MRPS21,D8ERTD738E,TIMM13,ATP5E,SERF2,COPS9,RPL22,RPL30,RPL38,DNAJA1,RPL28,LCN2,RPLP2,RPL37,RPL29,HSPH1,RPL41
TF	Factor: ZF5; motif: GSGCGCGR	TF:M00716	FALSE	0.0193783	1.71268	14843	89	78	21787	RPL36,RPSA,RPL11,ATP5MPL,UQCRQ,RPS11,RPL10A,HSP90B1,RPS10,CST3,UQCRH,CHD9,ATPIF1,RPL34,RPS16,MT1,XBP1,RPS8,RPLP1,EIF1,UQCR10,PPP1R14B,GDF15,MRPS21,RPL18,GAPDH,ELOB,NDUFA4,D8ERTD738E,APOE,RPL13,SEC23B,TIMM13,CD74,ATP5E,ATOX1,SERF2,COPS9,COX7C,SCD1,NDUFA3,HERPUD1,ATP5J2,LSM7,RPL22,HSPE1,RPL30,RPS27A,FKBP2,HSP90AB1,RPL9,RPS24,RPL38,RPS12,MGP,FAU,RPS2,SERPINH1,DNAJA1,RPL35A,RPL28,HSPA8,CRELD2,RPLP2,R…
TF	Factor: ELF4; motif: CCCGGAARTN; match class: 1	TF:M01979_1	FALSE	0.0311688	1.50628	2260	89	23	21787	RPSA,RPL11,UQCRQ,RPS11,HSP90B1,RPS10,CHD9,UQCR11,RPLP1,EIF1,PPP1R14B,MRPS21,D8ERTD738E,TIMM13,ATOX1,COPS9,RPL30,DNAJA1,RPL28,CRELD2,LCN2,RPL37,RPL41
TF	Factor: CREB; motif: CGTCAN	TF:M00801	FALSE	0.031979	1.49514	4222	89	34	21787	RPL36,RPSA,RPS11,RPL10A,NDUFA2,CHD9,RPL34,XBP1,EIF1,PPP1R14B,RPL18,GAPDH,NDUFA4,D8ERTD738E,SEC23B,TIMM13,COPS9,HERPUD1,H2-AA,HSPE1,HSP90AB1,RPL9,RPS24,RPS12,MGP,RPS2,RPL35A,HSPA8,RPLP2,RPL37,RPL21,RPL41,HSPA5,HSPB1
TF	Factor: HIF1; motif: GNNKACGTGCGGNN	TF:M00797	FALSE	0.0340952	1.46731	3125	89	28	21787	RPL11,UQCRQ,RPS11,CST3,UQCR11,RPS8,EIF1,PPP1R14B,MRPS21,GAPDH,D8ERTD738E,RPL13,RPL22,HSPE1,RPL30,HSP90AB1,RPL9,RPL38,FAU,HSPA8,RPLP2,DNAJB1,RPS20,CLU,MANF,HSPA5,HSPB1,HSPA1A
TF	Factor: Kaiso; motif: SARNYCTCGCGAGAN; match class: 1	TF:M10276_1	FALSE	0.035186	1.45363	9980	89	60	21787	RPL36,RPSA,RPL11,ATP5MPL,UQCRQ,RPS11,RPL10A,HSP90B1,RPS10,CST3,NDUFA2,UQCRH,ATPIF1,RPS16,RPS15A,XBP1,RPS8,RPLP1,EIF1,UQCR10,PPP1R14B,MRPS21,GAPDH,ELOB,NDUFA4,D8ERTD738E,RPL13,TIMM13,ATP5E,ATOX1,SERF2,COPS9,SCD1,NDUFA3,HERPUD1,H2-AA,LSM7,RPL22,HSPE1,RPS27A,FKBP2,HSP90AB1,RPL9,RPS12,MGP,RPS2,DNAJA1,RPL35A,RPL28,HSPA8,CRELD2,RPLP2,DNAJB1,RPL29,RPS20,HSP90AA1,RPL21,MANF,DYNLL1,WFDC2
TF	Factor: Erm; motif: NCCGGAWGTN; match class: 1	TF:M01992_1	FALSE	0.0371746	1.42975	1225	89	16	21787	RPL11,RPS11,RPS10,CHD9,UQCR11,EIF1,MRPS21,TIMM13,ATOX1,COPS9,RPL30,SPP1,DNAJA1,CRELD2,RPLP2,RPL37
TF	Factor: ERG; motif: ACCGGAARYN	TF:M01985	FALSE	0.0395417	1.40295	2628	89	25	21787	RPSA,RPL11,RPS11,HSP90B1,UQCRH,ATPIF1,UQCR11,RPS8,RPLP1,EIF1,MRPS21,ATP5E,ATOX1,SERF2,COPS9,RPL22,RPL30,DNAJA1,RPL28,RPLP2,RPL37,RPL29,DYNLL1,HSPH1,RPL41
TF	Factor: Pet-1; motif: ACCGGAARYN	TF:M02037	FALSE	0.0401592	1.39621	2976	89	27	21787	RPSA,RPL11,UQCRQ,RPS11,HSP90B1,CST3,UQCRH,ATPIF1,UQCR11,RPLP1,EIF1,MRPS21,TIMM13,ATP5E,SERF2,COPS9,NDUFA3,RPL22,RPL30,FKBP2,HSP90AB1,DNAJA1,RPL28,LCN2,RPLP2,RPL37,RPL41
TF	Factor: Elf-1; motif: AWCCCGGAAGTN	TF:M07415	FALSE	0.0437161	1.35936	8345	89	53	21787	RPSA,RPL11,UQCRQ,RPS11,HSP90B1,RPS10,CST3,UQCRH,CHD9,ATPIF1,RPL34,UQCR11,MT1,RPS8,RPLP1,EIF1,UQCR10,PPP1R14B,MRPS21,ELOB,D8ERTD738E,SEC23B,TIMM13,ATP5E,ATOX1,SERF2,COPS9,COX7C,NDUFA3,ATP5J2,RPL22,HSPE1,RPL30,RPS27A,FKBP2,HSP90AB1,SPP1,RPL38,MGP,RPS2,SERPINH1,DNAJA1,RPL28,CRELD2,LCN2,RPLP2,RPL37,RPL29,HSP90AA1,MANF,DYNLL1,RPL41,TTR
TF	Factor: TAFII250; motif: NAARAWGGCGGMGG	TF:M10388	FALSE	0.0442961	1.35363	6115	89	43	21787	RPL36,RPS11,RPL10A,CST3,NDUFA2,UQCRH,CHD9,RPL34,UQCR11,RPS16,RPS15A,RPS8,EIF1,PPP1R14B,GDF15,MRPS21,GAPDH,ELOB,D8ERTD738E,SEC23B,ATP5E,ATOX1,COPS9,NDUFA3,HERPUD1,ATP5J2,LSM7,RPL30,HSP90AB1,RPL38,FAU,RPS2,DNAJA1,RPL35A,RPL28,HSPA8,RPLP2,DNAJB1,RPL21,CLU,MANF,HSPH1,HSPA5
TF	Factor: Zfp536; motif: NCGGAKG	TF:M05541	FALSE	0.0445118	1.35152	6330	89	44	21787	RPL36,RPSA,RPL11,RPL10A,RPS10,CST3,NDUFA2,UQCRH,CHD9,RPL34,UQCR11,RPS16,RPS15A,MT1,XBP1,RPS8,EIF1,GDF15,NDUFA4,ATOX1,SERF2,COX7C,SCD1,RPL22,HSPE1,RPS27A,FKBP2,RPS24,RPL38,RPS2,SERPINH1,DNAJA1,RPL35A,RPL28,HSPA8,CRELD2,RPLP2,DNAJB1,RPS20,HSP90AA1,HSPH1,HSPA5,HSPB1,HSPA1A
CORUM	Hsp110-Hsc70-Hsp25 complex	CORUM:5616	FALSE	0.000971349	3.01262	3	23	3	1082	HSPA8,HSPH1,HSPB1
CORUM	Cytochrome bc1-complex, mitochondrial	CORUM:495	FALSE	0.00211304	2.67509	9	23	4	1082	UQCRQ,UQCRH,UQCR11,UQCR10
HP	Elevated red cell adenosine deaminase level	HP:0030270	FALSE	2.11681e-07	6.67432	21	22	6	5093	RPL11,RPS10,RPS15A,RPL18,RPL35A,RPS20
HP	Radial artery aplasia	HP:0020118	FALSE	2.11681e-07	6.67432	21	22	6	5093	RPL11,RPS10,RPS15A,RPL18,RPL35A,RPS20
HP	Abnormal radial artery morphology	HP:0031640	FALSE	2.11681e-07	6.67432	21	22	6	5093	RPL11,RPS10,RPS15A,RPL18,RPL35A,RPS20
HP	Macrocytic dyserythropoietic anemia	HP:0005532	FALSE	3.91665e-07	6.40709	23	22	6	5093	RPL11,RPS10,RPS15A,RPL18,RPL35A,RPS20
HP	Malignant genitourinary tract tumor	HP:0006758	FALSE	6.83424e-07	6.16531	25	22	6	5093	RPL11,RPS10,RPS15A,RPL18,RPL35A,RPS20
HP	Erythroid hypoplasia	HP:0012133	FALSE	8.86051e-07	6.05254	26	22	6	5093	RPL11,RPS10,RPS15A,RPL18,RPL35A,RPS20
HP	Pure red cell aplasia	HP:0012410	FALSE	8.86051e-07	6.05254	26	22	6	5093	RPL11,RPS10,RPS15A,RPL18,RPL35A,RPS20
HP	Abnormal erythrocyte enzyme level	HP:0030272	FALSE	2.26057e-06	5.64578	30	22	6	5093	RPL11,RPS10,RPS15A,RPL18,RPL35A,RPS20
HP	Adenocarcinoma of the colon	HP:0040276	FALSE	2.26057e-06	5.64578	30	22	6	5093	RPL11,RPS10,RPS15A,RPL18,RPL35A,RPS20
HP	Persistence of hemoglobin F	HP:0011904	FALSE	2.26057e-06	5.64578	30	22	6	5093	RPL11,RPS10,RPS15A,RPL18,RPL35A,RPS20
HP	Osteosarcoma	HP:0002669	FALSE	2.79553e-06	5.55354	31	22	6	5093	RPL11,RPS10,RPS15A,RPL18,RPL35A,RPS20
HP	Thrombocytosis	HP:0001894	FALSE	2.96738e-06	5.52763	57	22	7	5093	RPSA,RPL11,RPS10,RPS15A,RPL18,RPL35A,RPS20
HP	Abnormality of the thenar eminence	HP:0001227	FALSE	3.43134e-06	5.46454	32	22	6	5093	RPL11,RPS10,RPS15A,RPL18,RPL35A,RPS20
HP	Reticulocytopenia	HP:0001896	FALSE	3.43134e-06	5.46454	32	22	6	5093	RPL11,RPS10,RPS15A,RPL18,RPL35A,RPS20
HP	Adenocarcinoma of the large intestine	HP:0040275	FALSE	5.06504e-06	5.29542	34	22	6	5093	RPL11,RPS10,RPS15A,RPL18,RPL35A,RPS20
HP	Normochromic anemia	HP:0001895	FALSE	7.29595e-06	5.13692	36	22	6	5093	RPL11,RPS10,RPS15A,RPL18,RPL35A,RPS20
HP	Partial duplication of thumb phalanx	HP:0009944	FALSE	8.68452e-06	5.06125	37	22	6	5093	RPL11,RPS10,RPS15A,RPL18,RPL35A,RPS20
HP	Adenocarcinoma of the intestines	HP:0040273	FALSE	1.0285e-05	4.9878	38	22	6	5093	RPL11,RPS10,RPS15A,RPL18,RPL35A,RPS20
HP	Partial duplication of the phalanx of hand	HP:0009999	FALSE	1.0285e-05	4.9878	38	22	6	5093	RPL11,RPS10,RPS15A,RPL18,RPL35A,RPS20
HP	Abnormal reticulocyte morphology	HP:0004312	FALSE	1.75411e-05	4.75594	73	22	7	5093	RPL11,RPS10,RPS15A,RPL18,SEC23B,RPL35A,RPS20
HP	Abnormal number of erythroid precursors	HP:0012131	FALSE	3.41476e-05	4.46664	46	22	6	5093	RPL11,RPS10,RPS15A,RPL18,RPL35A,RPS20
HP	Increased mean corpuscular volume	HP:0005518	FALSE	3.90388e-05	4.4085	47	22	6	5093	RPL11,RPS10,RPS15A,RPL18,RPL35A,RPS20
HP	Sprengel anomaly	HP:0000912	FALSE	4.4495e-05	4.35169	48	22	6	5093	RPL11,RPS10,RPS15A,RPL18,RPL35A,RPS20
HP	Cleft soft palate	HP:0000185	FALSE	5.05662e-05	4.29614	49	22	6	5093	RPL11,RPS10,RPS15A,RPL18,RPL35A,RPS20
HP	Absent thumb	HP:0009777	FALSE	8.21193e-05	4.08555	53	22	6	5093	RPL11,RPS10,RPS15A,RPL18,RPL35A,RPS20
HP	Abnormal mean corpuscular volume	HP:0025065	FALSE	0.000103135	3.98659	55	22	6	5093	RPL11,RPS10,RPS15A,RPL18,RPL35A,RPS20
HP	Duplication of thumb phalanx	HP:0009942	FALSE	0.000115198	3.93855	56	22	6	5093	RPL11,RPS10,RPS15A,RPL18,RPL35A,RPS20
HP	Nonimmune hydrops fetalis	HP:0001790	FALSE	0.000142829	3.84518	58	22	6	5093	RPL11,RPS10,RPS15A,RPL18,RPL35A,RPS20
HP	Abnormal hemoglobin	HP:0011902	FALSE	0.000260291	3.58454	64	22	6	5093	RPL11,RPS10,RPS15A,RPL18,RPL35A,RPS20
HP	Neoplasm of the large intestine	HP:0100834	FALSE	0.00027395	3.56233	108	22	7	5093	RPL11,RPS10,RPS15A,RPL18,SEC23B,RPL35A,RPS20
HP	Triphalangeal thumb	HP:0001199	FALSE	0.000285984	3.54366	65	22	6	5093	RPL11,RPS10,RPS15A,RPL18,RPL35A,RPS20
HP	Developmental glaucoma	HP:0001087	FALSE	0.000313728	3.50345	66	22	6	5093	RPL11,RPS10,RPS15A,RPL18,RPL35A,RPS20
HP	Macrocytic anemia	HP:0001972	FALSE	0.000343651	3.46388	67	22	6	5093	RPL11,RPS10,RPS15A,RPL18,RPL35A,RPS20
HP	Acute myeloid leukemia	HP:0004808	FALSE	0.000410565	3.38662	69	22	6	5093	RPL11,RPS10,RPS15A,RPL18,RPL35A,RPS20
HP	Short thumb	HP:0009778	FALSE	0.000422644	3.37403	115	22	7	5093	RPL11,RPS10,RPS15A,RPL18,MGP,RPL35A,RPS20
HP	Reduced consciousness/confusion	HP:0004372	FALSE	0.000446452	3.35022	422	22	11	5093	RPL11,RPS10,NDUFA2,UQCRH,RPS15A,RPL18,ATP5E,SPP1,RPL35A,RPS20,TTR
HP	Malignant gastrointestinal tract tumors	HP:0006749	FALSE	0.000487846	3.31172	71	22	6	5093	RPL11,RPS10,RPS15A,RPL18,RPL35A,RPS20
HP	Gastrointestinal carcinoma	HP:0002672	FALSE	0.000487846	3.31172	71	22	6	5093	RPL11,RPS10,RPS15A,RPL18,RPL35A,RPS20
HP	Neoplasm of the colon	HP:0100273	FALSE	0.000794536	3.09989	77	22	6	5093	RPL11,RPS10,RPS15A,RPL18,RPL35A,RPS20
HP	Aplasia of the fingers	HP:0009380	FALSE	0.00099883	3.00051	80	22	6	5093	RPL11,RPS10,RPS15A,RPL18,RPL35A,RPS20
HP	Aplasia/Hypoplasia of the thumb	HP:0009601	FALSE	0.00162236	2.78985	140	22	7	5093	RPL11,RPS10,RPS15A,RPL18,MGP,RPL35A,RPS20
HP	Leukopenia	HP:0001882	FALSE	0.0017862	2.74807	142	22	7	5093	RPL11,RPS10,RPS15A,RPL18,SPP1,RPL35A,RPS20
HP	Neoplasm of the skeletal system	HP:0010622	FALSE	0.00229393	2.63942	92	22	6	5093	RPL11,RPS10,RPS15A,RPL18,RPL35A,RPS20
HP	Myelodysplasia	HP:0002863	FALSE	0.00499685	2.3013	105	22	6	5093	RPL11,RPS10,RPS15A,RPL18,RPL35A,RPS20
HP	Horseshoe kidney	HP:0000085	FALSE	0.00621918	2.20627	109	22	6	5093	RPL11,RPS10,RPS15A,RPL18,RPL35A,RPS20
HP	Sarcoma	HP:0100242	FALSE	0.00700281	2.15473	174	22	7	5093	RPL11,RPS10,RPS15A,RPL18,SEC23B,RPL35A,RPS20
HP	Acute leukemia	HP:0002488	FALSE	0.00728751	2.13742	112	22	6	5093	RPL11,RPS10,RPS15A,RPL18,RPL35A,RPS20
HP	Microtia	HP:0008551	FALSE	0.0078471	2.10529	177	22	7	5093	RPL11,RPS10,UQCRH,RPS15A,RPL18,RPL35A,RPS20
HP	Webbed neck	HP:0000465	FALSE	0.00807945	2.09262	114	22	6	5093	RPL11,RPS10,RPS15A,RPL18,RPL35A,RPS20
HP	Hydrops fetalis	HP:0001789	FALSE	0.00987408	2.0055	118	22	6	5093	RPL11,RPS10,RPS15A,RPL18,RPL35A,RPS20
HP	Abnormality of the musculature of the hand	HP:0001421	FALSE	0.010886	1.96313	120	22	6	5093	RPL11,RPS10,RPS15A,RPL18,RPL35A,RPS20
HP	Anemia of inadequate production	HP:0010972	FALSE	0.012556	1.90115	190	22	7	5093	RPL11,RPS10,RPS15A,RPL18,SEC23B,RPL35A,RPS20
HP	Aplasia/Hypoplasia of the external ear	HP:0008772	FALSE	0.0149048	1.82667	195	22	7	5093	RPL11,RPS10,UQCRH,RPS15A,RPL18,RPL35A,RPS20
HP	Aplasia/Hypoplasia of the ear	HP:0008771	FALSE	0.0187994	1.72586	202	22	7	5093	RPL11,RPS10,UQCRH,RPS15A,RPL18,RPL35A,RPS20
HP	Coarctation of aorta	HP:0001680	FALSE	0.0233792	1.63117	137	22	6	5093	RPL11,RPS10,RPS15A,RPL18,RPL35A,RPS20
HP	Pallor	HP:0000980	FALSE	0.0233792	1.63117	137	22	6	5093	RPL11,RPS10,RPS15A,RPL18,RPL35A,RPS20
HP	Developmental cataract	HP:0000519	FALSE	0.0233792	1.63117	137	22	6	5093	RPL11,RPS10,RPS15A,RPL18,RPL35A,RPS20
HP	Abnormal erythrocyte morphology	HP:0001877	FALSE	0.0344672	1.46259	653	22	11	5093	RPSA,RPL11,RPS10,RPS15A,RPL18,RPL13,SEC23B,SPP1,RPL35A,RPS20,TTR
HP	Lethargy	HP:0001254	FALSE	0.0348537	1.45775	222	22	7	5093	RPL11,RPS10,RPS15A,RPL18,ATP5E,RPL35A,RPS20
HP	Neoplasm of the genitourinary tract	HP:0007379	FALSE	0.0348537	1.45775	222	22	7	5093	RPL11,RPS10,RPS15A,RPL18,SEC23B,RPL35A,RPS20
HP	Low anterior hairline	HP:0000294	FALSE	0.0423174	1.37348	152	22	6	5093	RPL11,RPS10,RPS15A,RPL18,RPL35A,RPS20
HP	Abnormal platelet count	HP:0011873	FALSE	0.0441156	1.35541	425	22	9	5093	RPSA,RPL11,RPS10,RPS15A,RPL18,APOE,SPP1,RPL35A,RPS20
HP	Abnormal platelet morphology	HP:0011875	FALSE	0.0484617	1.3146	430	22	9	5093	RPSA,RPL11,RPS10,RPS15A,RPL18,APOE,SPP1,RPL35A,RPS20

## Sheet: SC3 Down_Treated vs 5mAS
source	term_name	term_id	highlighted	adjusted_p_value	negative_log10_of_adjusted_p_value	term_size	query_size	intersection_size	effective_domain_size	intersections
GO:MF	protein folding chaperone	GO:0044183	TRUE	4.72265e-09	8.32581	58	24	6	24945	HSP90AB1,HSPA8,HSPA5,HSPH1,HSPB1,HSPA1A
GO:MF	structural constituent of ribosome	GO:0003735	TRUE	6.03045e-09	8.21965	349	24	9	24945	RPS16,RPL21,RPL28,RPL37,RPS24,FAU,RPS27A,RPL38,RPL41
GO:MF	ATP-dependent protein folding chaperone	GO:0140662	FALSE	2.21849e-08	7.65394	30	24	5	24945	HSP90AB1,HSPA8,HSPA5,HSPH1,HSPA1A
GO:MF	structural molecule activity	GO:0005198	FALSE	2.91227e-05	4.53577	921	24	9	24945	RPS16,RPL21,RPL28,RPL37,RPS24,FAU,RPS27A,RPL38,RPL41
GO:MF	unfolded protein binding	GO:0051082	TRUE	0.000435809	3.3607	88	24	4	24945	HSP90AB1,HSPA8,HSPA5,HSPA1A
GO:MF	oxidoreduction-driven active transmembrane transporter activity	GO:0015453	TRUE	0.00163819	2.78564	36	24	3	24945	COX4I1,COX7C,UQCR10
GO:MF	proton transmembrane transporter activity	GO:0015078	FALSE	0.00182552	2.73861	126	24	4	24945	COX4I1,ATP5E,COX7C,UQCR10
GO:MF	ATP-dependent protein disaggregase activity	GO:0140545	FALSE	0.00265141	2.57652	5	24	2	24945	HSPA8,HSPA1A
GO:MF	heat shock protein binding	GO:0031072	TRUE	0.00327055	2.48538	146	24	4	24945	HSP90AB1,HSPA8,HSPA5,HSPA1A
GO:MF	primary active transmembrane transporter activity	GO:0015399	FALSE	0.00327055	2.48538	146	24	4	24945	COX4I1,ATP5E,COX7C,UQCR10
GO:MF	ubiquitin protein ligase binding	GO:0031625	TRUE	0.0039509	2.4033	328	24	5	24945	HSP90AB1,HSPA8,RPS27A,HSPA5,HSPA1A
GO:MF	C3HC4-type RING finger domain binding	GO:0055131	TRUE	0.00397478	2.40069	6	24	2	24945	HSPA8,HSPA1A
GO:MF	ATP-dependent activity	GO:0140657	FALSE	0.00409381	2.38787	574	24	6	24945	ATP5E,HSP90AB1,HSPA8,HSPA5,HSPH1,HSPA1A
GO:MF	ubiquitin-like protein ligase binding	GO:0044389	FALSE	0.00518129	2.28556	347	24	5	24945	HSP90AB1,HSPA8,RPS27A,HSPA5,HSPA1A
GO:MF	ATP hydrolysis activity	GO:0016887	FALSE	0.00610038	2.21464	359	24	5	24945	ATP5E,HSP90AB1,HSPA8,HSPA5,HSPA1A
GO:MF	electron transfer activity	GO:0009055	FALSE	0.00662493	2.17882	57	24	3	24945	COX4I1,COX7C,UQCR10
GO:MF	cytochrome-c oxidase activity	GO:0004129	FALSE	0.00952265	2.02124	9	24	2	24945	COX4I1,COX7C
GO:MF	oxidoreductase activity, acting on a heme group of donors	GO:0016675	FALSE	0.0118963	1.92459	10	24	2	24945	COX4I1,COX7C
GO:MF	protein-containing complex destabilizing activity	GO:0140776	FALSE	0.0174274	1.75877	12	24	2	24945	HSPA8,HSPA1A
GO:MF	active monoatomic ion transmembrane transporter activity	GO:0022853	FALSE	0.0217648	1.66224	237	24	4	24945	COX4I1,ATP5E,COX7C,UQCR10
GO:MF	misfolded protein binding	GO:0051787	TRUE	0.0358056	1.44605	17	24	2	24945	HSPA5,HSPA1A
GO:BP	cytoplasmic translation	GO:0002181	TRUE	1.53189e-09	8.81477	153	25	8	26856	RPS16,RPL21,RPL28,RPL37,RPS24,RPS27A,RPL38,RPL41
GO:BP	translation at presynapse	GO:0140236	FALSE	6.77986e-09	8.16878	48	25	6	26856	RPS16,RPL28,RPL37,RPS24,RPS27A,RPL38
GO:BP	translation at synapse	GO:0140241	FALSE	7.7212e-09	8.11232	49	25	6	26856	RPS16,RPL28,RPL37,RPS24,RPS27A,RPL38
GO:BP	translation at postsynapse	GO:0140242	FALSE	7.7212e-09	8.11232	49	25	6	26856	RPS16,RPL28,RPL37,RPS24,RPS27A,RPL38
GO:BP	chaperone-mediated protein folding	GO:0061077	TRUE	6.05498e-06	5.21789	65	25	5	26856	HSPA8,HSPA5,HSPH1,HSPB1,HSPA1A
GO:BP	protein folding	GO:0006457	FALSE	2.14163e-05	4.66925	179	25	6	26856	HSP90AB1,HSPA8,HSPA5,HSPH1,HSPB1,HSPA1A
GO:BP	translation	GO:0006412	FALSE	2.37892e-05	4.62362	755	25	9	26856	RPS16,RPL21,RPL28,RPL37,RPS24,FAU,RPS27A,RPL38,RPL41
GO:BP	chaperone cofactor-dependent protein refolding	GO:0051085	FALSE	3.01003e-05	4.52143	31	25	4	26856	HSPA8,HSPA5,HSPH1,HSPA1A
GO:BP	peptide biosynthetic process	GO:0043043	FALSE	3.11619e-05	4.50638	779	25	9	26856	RPS16,RPL21,RPL28,RPL37,RPS24,FAU,RPS27A,RPL38,RPL41
GO:BP	'de novo' post-translational protein folding	GO:0051084	FALSE	4.99638e-05	4.30134	35	25	4	26856	HSPA8,HSPA5,HSPH1,HSPA1A
GO:BP	'de novo' protein folding	GO:0006458	FALSE	5.61741e-05	4.25046	36	25	4	26856	HSPA8,HSPA5,HSPH1,HSPA1A
GO:BP	peptide metabolic process	GO:0006518	FALSE	0.000106584	3.97231	899	25	9	26856	RPS16,RPL21,RPL28,RPL37,RPS24,FAU,RPS27A,RPL38,RPL41
GO:BP	amide biosynthetic process	GO:0043604	FALSE	0.000110705	3.95583	903	25	9	26856	RPS16,RPL21,RPL28,RPL37,RPS24,FAU,RPS27A,RPL38,RPL41
GO:BP	oxidative phosphorylation	GO:0006119	TRUE	0.000372007	3.42945	147	25	5	26856	COX4I1,UQCRQ,ATP5E,COX7C,UQCR10
GO:BP	proton transmembrane transport	GO:1902600	TRUE	0.000499914	3.3011	156	25	5	26856	COX4I1,NDUFA4,ATP5E,COX7C,UQCR10
GO:BP	aerobic electron transport chain	GO:0019646	FALSE	0.000761227	3.11849	68	25	4	26856	COX4I1,UQCRQ,COX7C,UQCR10
GO:BP	amide metabolic process	GO:0043603	FALSE	0.00111169	2.95402	1186	25	9	26856	RPS16,RPL21,RPL28,RPL37,RPS24,FAU,RPS27A,RPL38,RPL41
GO:BP	protein refolding	GO:0042026	FALSE	0.00113948	2.94329	19	25	3	26856	HSPA8,HSPA5,HSPA1A
GO:BP	mitochondrial ATP synthesis coupled electron transport	GO:0042775	FALSE	0.00154254	2.81176	81	25	4	26856	COX4I1,UQCRQ,COX7C,UQCR10
GO:BP	ATP synthesis coupled electron transport	GO:0042773	FALSE	0.00170162	2.76914	83	25	4	26856	COX4I1,UQCRQ,COX7C,UQCR10
GO:BP	aerobic respiration	GO:0009060	FALSE	0.0018391	2.73539	203	25	5	26856	COX4I1,UQCRQ,ATP5E,COX7C,UQCR10
GO:BP	organonitrogen compound biosynthetic process	GO:1901566	FALSE	0.00335196	2.4747	1774	25	10	26856	ATP5E,RPS16,RPL21,RPL28,RPL37,RPS24,FAU,RPS27A,RPL38,RPL41
GO:BP	ribosomal small subunit biogenesis	GO:0042274	TRUE	0.00359257	2.44459	100	25	4	26856	RPS16,RPS24,RPS27A,RPL38
GO:BP	response to unfolded protein	GO:0006986	TRUE	0.00525629	2.27932	110	25	4	26856	HSPA5,HSPH1,HSPB1,HSPA1A
GO:BP	respiratory electron transport chain	GO:0022904	FALSE	0.00544938	2.26365	111	25	4	26856	COX4I1,UQCRQ,COX7C,UQCR10
GO:BP	organonitrogen compound metabolic process	GO:1901564	FALSE	0.00586934	2.23141	6389	25	17	26856	ATP5E,HSP90AB1,RPS16,RPL21,RPL28,HSPA8,RPL37,RPS24,FAU,RPS27A,HSPA5,RPL38,HSPH1,HSPB1,RPL41,TTR,HSPA1A
GO:BP	cellular respiration	GO:0045333	FALSE	0.00691234	2.16037	266	25	5	26856	COX4I1,UQCRQ,ATP5E,COX7C,UQCR10
GO:BP	generation of precursor metabolites and energy	GO:0006091	FALSE	0.00833707	2.07899	495	25	6	26856	COX4I1,UQCRQ,NDUFA4,ATP5E,COX7C,UQCR10
GO:BP	response to topologically incorrect protein	GO:0035966	FALSE	0.0111799	1.95156	133	25	4	26856	HSPA5,HSPH1,HSPB1,HSPA1A
GO:BP	electron transport chain	GO:0022900	FALSE	0.0118609	1.92588	135	25	4	26856	COX4I1,UQCRQ,COX7C,UQCR10
GO:BP	protein maturation	GO:0051604	FALSE	0.0125872	1.90007	532	25	6	26856	HSP90AB1,HSPA8,HSPA5,HSPH1,HSPB1,HSPA1A
GO:BP	protein metabolic process	GO:0019538	FALSE	0.0269756	1.56903	5451	25	15	26856	HSP90AB1,RPS16,RPL21,RPL28,HSPA8,RPL37,RPS24,FAU,RPS27A,HSPA5,RPL38,HSPH1,HSPB1,RPL41,HSPA1A
GO:BP	energy derivation by oxidation of organic compounds	GO:0015980	FALSE	0.0287157	1.54188	357	25	5	26856	COX4I1,UQCRQ,ATP5E,COX7C,UQCR10
GO:CC	cytosolic ribosome	GO:0022626	TRUE	1.7545e-11	10.7558	117	25	8	26959	RPS16,RPL21,RPL28,RPL37,RPS24,RPS27A,RPL38,RPL41
GO:CC	ribosomal subunit	GO:0044391	FALSE	1.15021e-09	8.93922	196	25	8	26959	RPS16,RPL21,RPL28,RPL37,RPS24,RPS27A,RPL38,RPL41
GO:CC	ribosome	GO:0005840	FALSE	1.4832e-08	7.8288	422	25	9	26959	RPS16,RPL21,RPL28,RPL37,RPS24,FAU,RPS27A,RPL38,RPL41
GO:CC	cytochrome complex	GO:0070069	TRUE	5.0419e-08	7.29741	40	25	5	26959	COX4I1,UQCRQ,NDUFA4,COX7C,UQCR10
GO:CC	protein-containing complex	GO:0032991	FALSE	6.86648e-08	7.16327	7392	25	22	26959	COX4I1,UQCRQ,NDUFA4,ATP5E,HSP90AB1,COX7C,RPS16,RPL21,UQCR10,RPL28,HSPA8,RPL37,RPS24,FAU,RPS27A,HSPA5,RPL38,HSPH1,HSPB1,RPL41,TTR,HSPA1A
GO:CC	cytosolic large ribosomal subunit	GO:0022625	FALSE	4.89127e-07	6.31058	62	25	5	26959	RPL21,RPL28,RPL37,RPL38,RPL41
GO:CC	inner mitochondrial membrane protein complex	GO:0098800	FALSE	7.61319e-07	6.11843	150	25	6	26959	COX4I1,UQCRQ,NDUFA4,ATP5E,COX7C,UQCR10
GO:CC	respiratory chain complex	GO:0098803	FALSE	3.26492e-06	5.48613	90	25	5	26959	COX4I1,UQCRQ,NDUFA4,COX7C,UQCR10
GO:CC	mitochondrial respirasome	GO:0005746	FALSE	3.26492e-06	5.48613	90	25	5	26959	COX4I1,UQCRQ,NDUFA4,COX7C,UQCR10
GO:CC	respirasome	GO:0070469	FALSE	5.2838e-06	5.27705	99	25	5	26959	COX4I1,UQCRQ,NDUFA4,COX7C,UQCR10
GO:CC	postsynapse	GO:0098794	TRUE	7.85787e-06	5.1047	866	25	9	26959	RPS16,RPL21,RPL28,HSPA8,RPL37,RPS24,RPS27A,RPL38,HSPB1
GO:CC	large ribosomal subunit	GO:0015934	FALSE	1.57268e-05	4.80336	123	25	5	26959	RPL21,RPL28,RPL37,RPL38,RPL41
GO:CC	mitochondrial protein-containing complex	GO:0098798	FALSE	4.41272e-05	4.35529	297	25	6	26959	COX4I1,UQCRQ,NDUFA4,ATP5E,COX7C,UQCR10
GO:CC	cytosol	GO:0005829	FALSE	8.16295e-05	4.08815	4169	25	15	26959	COX4I1,SERF2,HSP90AB1,RPS16,RPL21,RPL28,HSPA8,RPL37,RPS24,RPS27A,HSPA5,RPL38,HSPH1,RPL41,HSPA1A
GO:CC	mitochondrial respiratory chain complex IV	GO:0005751	FALSE	0.000279446	3.5537	25	25	3	26959	COX4I1,NDUFA4,COX7C
GO:CC	respiratory chain complex IV	GO:0045277	FALSE	0.000397298	3.40088	28	25	3	26959	COX4I1,NDUFA4,COX7C
GO:CC	ribonucleoprotein complex	GO:1990904	FALSE	0.00045741	3.33969	2315	25	11	26959	RPS16,RPL21,RPL28,HSPA8,RPL37,RPS24,FAU,RPS27A,RPL38,RPL41,HSPA1A
GO:CC	presynapse	GO:0098793	FALSE	0.000674587	3.17096	749	25	7	26959	RPS16,RPL28,HSPA8,RPL37,RPS24,RPS27A,RPL38
GO:CC	COP9 signalosome	GO:0008180	TRUE	0.000723052	3.14083	34	25	3	26959	HSP90AB1,HSPA5,HSPA1A
GO:CC	mitochondrial inner membrane	GO:0005743	FALSE	0.00133404	2.87483	535	25	6	26959	COX4I1,UQCRQ,NDUFA4,ATP5E,COX7C,UQCR10
GO:CC	cytosolic small ribosomal subunit	GO:0022627	FALSE	0.00138036	2.86001	42	25	3	26959	RPS16,RPS24,RPS27A
GO:CC	synapse	GO:0045202	FALSE	0.00180439	2.74367	1660	25	9	26959	RPS16,RPL21,RPL28,HSPA8,RPL37,RPS24,RPS27A,RPL38,HSPB1
GO:CC	organelle inner membrane	GO:0019866	FALSE	0.00230428	2.63747	589	25	6	26959	COX4I1,UQCRQ,NDUFA4,ATP5E,COX7C,UQCR10
GO:CC	cytoplasm	GO:0005737	FALSE	0.00527942	2.27741	11583	25	21	26959	COX4I1,UQCRQ,NDUFA4,ATP5E,SERF2,HSP90AB1,COX7C,RPS16,RPL21,UQCR10,RPL28,HSPA8,RPL37,RPS24,RPS27A,HSPA5,RPL38,HSPH1,HSPB1,RPL41,HSPA1A
GO:CC	mitochondrion	GO:0005739	FALSE	0.00636625	2.19612	1943	25	9	26959	COX4I1,UQCRQ,NDUFA4,ATP5E,HSP90AB1,COX7C,UQCR10,HSPA5,HSPA1A
GO:CC	small-subunit processome	GO:0032040	FALSE	0.00704071	2.15238	72	25	3	26959	RPS16,RPS24,RPS27A
GO:CC	small ribosomal subunit	GO:0015935	FALSE	0.00929566	2.03172	79	25	3	26959	RPS16,RPS24,RPS27A
GO:CC	respiratory chain complex III	GO:0045275	FALSE	0.0094719	2.02356	12	25	2	26959	UQCRQ,UQCR10
GO:CC	mitochondrial respiratory chain complex III	GO:0005750	FALSE	0.0094719	2.02356	12	25	2	26959	UQCRQ,UQCR10
GO:CC	mitochondrial membrane	GO:0031966	FALSE	0.0111261	1.95366	780	25	6	26959	COX4I1,UQCRQ,NDUFA4,ATP5E,COX7C,UQCR10
GO:CC	mitochondrial envelope	GO:0005740	FALSE	0.0166422	1.77879	839	25	6	26959	COX4I1,UQCRQ,NDUFA4,ATP5E,COX7C,UQCR10
GO:CC	melanosome	GO:0042470	TRUE	0.0204857	1.68855	103	25	3	26959	HSP90AB1,HSPA8,HSPA5
GO:CC	pigment granule	GO:0048770	FALSE	0.0204857	1.68855	103	25	3	26959	HSP90AB1,HSPA8,HSPA5
GO:CC	preribosome	GO:0030684	FALSE	0.0216881	1.66378	105	25	3	26959	RPS16,RPS24,RPS27A
GO:CC	cell junction	GO:0030054	FALSE	0.0218709	1.66013	2275	25	9	26959	RPS16,RPL21,RPL28,HSPA8,RPL37,RPS24,RPS27A,RPL38,HSPB1
GO:CC	oxidoreductase complex	GO:1990204	FALSE	0.0338044	1.47103	122	25	3	26959	UQCRQ,NDUFA4,UQCR10
KEGG	Ribosome	KEGG:03010	FALSE	6.48083e-09	8.18837	169	22	9	8947	RPS16,RPL21,RPL28,RPL37,RPS24,FAU,RPS27A,RPL38,RPL41
KEGG	Coronavirus disease - COVID-19	KEGG:05171	FALSE	1.59023e-07	6.79854	242	22	9	8947	RPS16,RPL21,RPL28,RPL37,RPS24,FAU,RPS27A,RPL38,RPL41
KEGG	Prion disease	KEGG:05020	FALSE	3.6565e-07	6.43693	266	22	9	8947	COX4I1,UQCRQ,NDUFA4,ATP5E,COX7C,UQCR10,HSPA8,HSPA5,HSPA1A
KEGG	Parkinson disease	KEGG:05012	FALSE	7.08047e-06	5.14994	262	22	8	8947	COX4I1,UQCRQ,NDUFA4,ATP5E,COX7C,UQCR10,RPS27A,HSPA5
KEGG	Oxidative phosphorylation	KEGG:00190	FALSE	3.84544e-05	4.41505	133	22	6	8947	COX4I1,UQCRQ,NDUFA4,ATP5E,COX7C,UQCR10
KEGG	Diabetic cardiomyopathy	KEGG:05415	FALSE	0.000466905	3.33077	204	22	6	8947	COX4I1,UQCRQ,NDUFA4,ATP5E,COX7C,UQCR10
KEGG	Pathways of neurodegeneration - multiple diseases	KEGG:05022	FALSE	0.000581851	3.23519	469	22	8	8947	COX4I1,UQCRQ,NDUFA4,ATP5E,COX7C,UQCR10,RPS27A,HSPA5
KEGG	Chemical carcinogenesis - reactive oxygen species	KEGG:05208	FALSE	0.000720341	3.14246	220	22	6	8947	COX4I1,UQCRQ,NDUFA4,ATP5E,COX7C,UQCR10
KEGG	Thermogenesis	KEGG:04714	FALSE	0.000883606	3.05374	228	22	6	8947	COX4I1,UQCRQ,NDUFA4,ATP5E,COX7C,UQCR10
KEGG	Amyotrophic lateral sclerosis	KEGG:05014	FALSE	0.00117833	2.92873	366	22	7	8947	COX4I1,UQCRQ,NDUFA4,ATP5E,COX7C,UQCR10,HSPA5
KEGG	Non-alcoholic fatty liver disease	KEGG:04932	FALSE	0.0019134	2.71819	154	22	5	8947	COX4I1,UQCRQ,NDUFA4,COX7C,UQCR10
KEGG	Antigen processing and presentation	KEGG:04612	FALSE	0.00288379	2.54004	83	22	4	8947	HSP90AB1,HSPA8,HSPA5,HSPA1A
KEGG	Protein processing in endoplasmic reticulum	KEGG:04141	FALSE	0.00316405	2.49976	171	22	5	8947	HSP90AB1,HSPA8,HSPA5,HSPH1,HSPA1A
KEGG	Cardiac muscle contraction	KEGG:04260	FALSE	0.00347062	2.45959	87	22	4	8947	COX4I1,UQCRQ,COX7C,UQCR10
KEGG	Huntington disease	KEGG:05016	FALSE	0.0041642	2.38047	300	22	6	8947	COX4I1,UQCRQ,NDUFA4,ATP5E,COX7C,UQCR10
KEGG	Alzheimer disease	KEGG:05010	FALSE	0.0153337	1.81435	380	22	6	8947	COX4I1,UQCRQ,NDUFA4,ATP5E,COX7C,UQCR10
REAC	SRP-dependent cotranslational protein targeting to membrane	REAC:R-MMU-1799339	FALSE	9.69282e-06	5.01355	89	20	6	8412	RPS16,RPL21,RPL28,RPL37,RPS24,RPL38
REAC	Nonsense Mediated Decay (NMD) independent of the Exon Junction Complex (EJC)	REAC:R-MMU-975956	FALSE	1.10863e-05	4.95521	91	20	6	8412	RPS16,RPL21,RPL28,RPL37,RPS24,RPL38
REAC	Formation of a pool of free 40S subunits	REAC:R-MMU-72689	FALSE	1.73319e-05	4.76115	98	20	6	8412	RPS16,RPL21,RPL28,RPL37,RPS24,RPL38
REAC	L13a-mediated translational silencing of Ceruloplasmin expression	REAC:R-MMU-156827	FALSE	3.10575e-05	4.50783	108	20	6	8412	RPS16,RPL21,RPL28,RPL37,RPS24,RPL38
REAC	GTP hydrolysis and joining of the 60S ribosomal subunit	REAC:R-MMU-72706	FALSE	3.28194e-05	4.48387	109	20	6	8412	RPS16,RPL21,RPL28,RPL37,RPS24,RPL38
REAC	Nonsense Mediated Decay (NMD) enhanced by the Exon Junction Complex (EJC)	REAC:R-MMU-975957	FALSE	3.46629e-05	4.46014	110	20	6	8412	RPS16,RPL21,RPL28,RPL37,RPS24,RPL38
REAC	Nonsense-Mediated Decay (NMD)	REAC:R-MMU-927802	FALSE	3.46629e-05	4.46014	110	20	6	8412	RPS16,RPL21,RPL28,RPL37,RPS24,RPL38
REAC	Respiratory electron transport, ATP synthesis by chemiosmotic coupling, and heat production by uncoupling proteins.	REAC:R-MMU-163200	FALSE	4.07127e-05	4.39027	113	20	6	8412	COX4I1,UQCRQ,NDUFA4,ATP5E,COX7C,UQCR10
REAC	Metabolism of RNA	REAC:R-MMU-8953854	FALSE	4.39404e-05	4.35714	569	20	10	8412	RPS16,RPL21,RPL28,HSPA8,RPL37,RPS24,RPS27A,RPL38,HSPB1,HSPA1A
REAC	Cap-dependent Translation Initiation	REAC:R-MMU-72737	FALSE	4.7607e-05	4.32233	116	20	6	8412	RPS16,RPL21,RPL28,RPL37,RPS24,RPL38
REAC	Eukaryotic Translation Initiation	REAC:R-MMU-72613	FALSE	4.7607e-05	4.32233	116	20	6	8412	RPS16,RPL21,RPL28,RPL37,RPS24,RPL38
REAC	Cellular responses to stress	REAC:R-MMU-2262752	FALSE	5.40728e-05	4.26702	431	20	9	8412	COX4I1,NDUFA4,HSP90AB1,COX7C,HSPA8,RPS27A,HSPA5,HSPH1,HSPA1A
REAC	Cellular responses to stimuli	REAC:R-MMU-8953897	FALSE	5.73779e-05	4.24126	434	20	9	8412	COX4I1,NDUFA4,HSP90AB1,COX7C,HSPA8,RPS27A,HSPA5,HSPH1,HSPA1A
REAC	Cellular response to heat stress	REAC:R-MMU-3371556	FALSE	0.00021251	3.67262	79	20	5	8412	HSP90AB1,HSPA8,HSPA5,HSPH1,HSPA1A
REAC	The citric acid (TCA) cycle and respiratory electron transport	REAC:R-MMU-1428517	FALSE	0.000307599	3.51202	159	20	6	8412	COX4I1,UQCRQ,NDUFA4,ATP5E,COX7C,UQCR10
REAC	Respiratory electron transport	REAC:R-MMU-611105	FALSE	0.000407646	3.38972	90	20	5	8412	COX4I1,UQCRQ,NDUFA4,COX7C,UQCR10
REAC	rRNA processing in the nucleus and cytosol	REAC:R-MMU-8868773	FALSE	0.000424673	3.37195	168	20	6	8412	RPS16,RPL21,RPL28,RPL37,RPS24,RPL38
REAC	rRNA processing	REAC:R-MMU-72312	FALSE	0.000424673	3.37195	168	20	6	8412	RPS16,RPL21,RPL28,RPL37,RPS24,RPL38
REAC	Major pathway of rRNA processing in the nucleolus and cytosol	REAC:R-MMU-6791226	FALSE	0.000424673	3.37195	168	20	6	8412	RPS16,RPL21,RPL28,RPL37,RPS24,RPL38
REAC	Attenuation phase	REAC:R-MMU-3371568	FALSE	0.000770975	3.11296	13	20	3	8412	HSP90AB1,HSPA8,HSPA1A
REAC	Translation	REAC:R-MMU-72766	FALSE	0.00187528	2.72693	217	20	6	8412	RPS16,RPL21,RPL28,RPL37,RPS24,RPL38
REAC	AUF1 (hnRNP D0) binds and destabilizes mRNA	REAC:R-MMU-450408	FALSE	0.00187733	2.72646	56	20	4	8412	HSPA8,RPS27A,HSPB1,HSPA1A
REAC	Regulation of HSF1-mediated heat shock response	REAC:R-MMU-3371453	FALSE	0.00264708	2.57723	61	20	4	8412	HSPA8,HSPA5,HSPH1,HSPA1A
REAC	HSF1-dependent transactivation	REAC:R-MMU-3371571	FALSE	0.0040951	2.38774	22	20	3	8412	HSP90AB1,HSPA8,HSPA1A
REAC	Regulation of mRNA stability by proteins that bind AU-rich elements	REAC:R-MMU-450531	FALSE	0.00859201	2.0659	82	20	4	8412	HSPA8,RPS27A,HSPB1,HSPA1A
WP	Cytoplasmic ribosomal proteins	WP:WP163	FALSE	1.0412e-10	9.98246	77	18	9	4529	RPS16,RPL21,RPL28,RPL37,RPS24,FAU,RPS27A,RPL38,RPL41
WP	Electron transport chain	WP:WP295	FALSE	0.0129075	1.88916	92	18	4	4529	COX4I1,UQCRQ,ATP5E,UQCR10
TF	Factor: GABP-alpha; motif: CTTCCK; match class: 1	TF:M01660_1	FALSE	0.00482372	2.31662	4688	25	16	21787	COX4I1,UQCRQ,ATP5E,SERF2,HSP90AB1,COX7C,RPS16,RPL28,HSPA8,RPL37,RPS24,FAU,RPS27A,RPL38,HSPH1,RPL41
CORUM	Hsp110-Hsc70-Hsp25 complex	CORUM:5616	FALSE	7.00998e-05	4.15428	3	11	3	1082	HSPA8,HSPH1,HSPB1
HP	Decreased activity of mitochondrial respiratory chain	HP:0008972	FALSE	0.00673438	2.1717	136	6	4	5093	COX4I1,UQCRQ,NDUFA4,ATP5E
HP	Abnormal activity of mitochondrial respiratory chain	HP:0011922	FALSE	0.00756229	2.12135	140	6	4	5093	COX4I1,UQCRQ,NDUFA4,ATP5E
HP	Abnormality of mitochondrial metabolism	HP:0003287	FALSE	0.0260723	1.58382	191	6	4	5093	COX4I1,UQCRQ,NDUFA4,ATP5E
HP	Abnormality of the mitochondrion	HP:0012103	FALSE	0.0409211	1.38805	214	6	4	5093	COX4I1,UQCRQ,NDUFA4,ATP5E

## Sheet: SC2 Down_Treated vs 5mAS
source	term_name	term_id	highlighted	adjusted_p_value	negative_log10_of_adjusted_p_value	term_size	query_size	intersection_size	effective_domain_size	intersections
GO:MF	structural constituent of ribosome	GO:0003735	TRUE	1.06867e-25	24.9712	349	114	29	24945	RPLP1,RPL36AL,RPL13,MRPL52,RPS8,RPS15,RPS10,RPS11,RPS12,RPL34,MRPS21,RPL18,RPL9,RPL30,RPL36,RPL38,RPL28,RPL22,RPS27A,RPL35A,RPS20,RPL29,RPL21,RPS24,RPLP2,RPL37,FAU,RPS2,RPL41
GO:MF	structural molecule activity	GO:0005198	FALSE	5.76886e-16	15.2389	921	114	31	24945	RPLP1,RPL36AL,RPL13,MRPL52,RPS8,RPS15,RPS10,RPS11,RPS12,RPL34,MRPS21,RPL18,RPL9,RPL30,RPL36,RPL38,RPL28,RPL22,CRELD2,RPS27A,RPL35A,RPS20,COL3A1,RPL29,RPL21,RPS24,RPLP2,RPL37,FAU,RPS2,RPL41
GO:MF	protein folding chaperone	GO:0044183	TRUE	1.22513e-12	11.9118	58	114	11	24945	HSP90B1,HSPE1,HSP90AB1,DNAJB1,CD74,HSP90AA1,HSPA8,HSPH1,HSPA5,HSPB1,HSPA1A
GO:MF	unfolded protein binding	GO:0051082	TRUE	4.09197e-12	11.3881	88	114	12	24945	HSP90B1,CALR,HSPE1,SERPINH1,HSP90AB1,CLU,DNAJB1,DNAJA1,HSP90AA1,HSPA8,HSPA5,HSPA1A
GO:MF	ATP-dependent protein folding chaperone	GO:0140662	FALSE	3.74881e-08	7.42611	30	114	7	24945	HSP90B1,HSP90AB1,HSP90AA1,HSPA8,HSPH1,HSPA5,HSPA1A
GO:MF	molecular function inhibitor activity	GO:0140678	TRUE	3.60342e-07	6.44329	554	114	17	24945	CST3,RPS15,PPP1R14B,SERPING1,ATPIF1,SERPINA1F,SERPINA1D,SERPINH1,RPS20,GAPDH,C3,WFDC2,DNAJB1,RPL37,DYNLL1,HSPB1,HSPA1A
GO:MF	molecular function regulator activity	GO:0098772	FALSE	6.81638e-07	6.16645	2145	114	32	24945	RPLP1,AHSA2,CST3,RPS15,RCAN1,PPP1R14B,SERPING1,ATPIF1,LAMTOR4,LGALS3,SERPINA1F,FXYD2,SERPINA1D,TYROBP,SERPINH1,HSP90AB1,RPS20,GAPDH,C3,WFDC2,SPP1,DNAJB1,RPL37,APOE,DYNLL1,DNAJA1,MANF,HSP90AA1,HSPH1,TTR,HSPB1,HSPA1A
GO:MF	enzyme inhibitor activity	GO:0004857	FALSE	3.66473e-06	5.43596	412	114	14	24945	CST3,RPS15,PPP1R14B,SERPING1,SERPINA1F,SERPINA1D,SERPINH1,RPS20,GAPDH,C3,WFDC2,RPL37,DYNLL1,HSPB1
GO:MF	ubiquitin protein ligase binding	GO:0031625	TRUE	2.11711e-05	4.67426	328	114	12	24945	CALR,XBP1,H2-AB1,ELOB,RPS27A,HSP90AB1,CLU,DNAJA1,HSP90AA1,HSPA8,HSPA5,HSPA1A
GO:MF	tau protein binding	GO:0048156	TRUE	2.62566e-05	4.58076	22	114	5	24945	FKBP4,HSP90AB1,CLU,APOE,HSP90AA1
GO:MF	ubiquitin-like protein ligase binding	GO:0044389	FALSE	3.91526e-05	4.40724	347	114	12	24945	CALR,XBP1,H2-AB1,ELOB,RPS27A,HSP90AB1,CLU,DNAJA1,HSP90AA1,HSPA8,HSPA5,HSPA1A
GO:MF	enzyme regulator activity	GO:0030234	FALSE	0.000195054	3.70985	1286	114	21	24945	RPLP1,CST3,RPS15,RCAN1,PPP1R14B,SERPING1,LAMTOR4,SERPINA1F,SERPINA1D,TYROBP,SERPINH1,HSP90AB1,RPS20,GAPDH,C3,WFDC2,RPL37,APOE,DYNLL1,HSP90AA1,HSPB1
GO:MF	heat shock protein binding	GO:0031072	TRUE	0.000215335	3.66689	146	114	8	24945	STIP1,FKBP4,HSP90AB1,DNAJB1,DNAJA1,HSPA8,HSPA5,HSPA1A
GO:MF	enzyme binding	GO:0019899	FALSE	0.000647639	3.18867	2297	114	28	24945	LCN2,CST3,HSP90B1,CALR,ATOX1,ATPIF1,XBP1,LGALS3,SERPINA1D,H2-AB1,ELOB,RPS27A,HSP90AB1,COL3A1,GAPDH,CYP2A4,CLU,DNAJB1,APOE,DYNLL1,CD74,DNAJA1,RPS2,HSP90AA1,HSPA8,HSPA5,HSPB1,HSPA1A
GO:MF	C3HC4-type RING finger domain binding	GO:0055131	TRUE	0.00107016	2.97055	6	114	3	24945	DNAJA1,HSPA8,HSPA1A
GO:MF	ATPase regulator activity	GO:0060590	TRUE	0.0011203	2.95067	45	114	5	24945	AHSA2,ATPIF1,DNAJB1,DNAJA1,HSPH1
GO:MF	endopeptidase inhibitor activity	GO:0004866	FALSE	0.00151007	2.821	189	114	8	24945	CST3,SERPING1,SERPINA1F,SERPINA1D,SERPINH1,GAPDH,C3,WFDC2
GO:MF	peptide binding	GO:0042277	TRUE	0.0017264	2.76286	331	114	10	24945	CST3,PPIA,CALR,H2-AB1,H2-AA,HSP90AB1,CLU,APOE,CD74,HSPA8
GO:MF	peptidase inhibitor activity	GO:0030414	FALSE	0.00265832	2.57539	204	114	8	24945	CST3,SERPING1,SERPINA1F,SERPINA1D,SERPINH1,GAPDH,C3,WFDC2
GO:MF	protein-containing complex binding	GO:0044877	TRUE	0.00270894	2.5672	2047	114	25	24945	RPLP1,PPIA,CALR,SEC61G,ATPIF1,CCN1,XBP1,NDUFA4,LGALS3,KRT8,H2-AB1,ELOB,H2-AA,ATP5E,SERPINH1,COL3A1,CLU,SPP1,RPLP2,APOE,DYNLL1,CD74,RPS2,TTR,HSPA5
GO:MF	endopeptidase regulator activity	GO:0061135	FALSE	0.00329027	2.48277	210	114	8	24945	CST3,SERPING1,SERPINA1F,SERPINA1D,SERPINH1,GAPDH,C3,WFDC2
GO:MF	low-density lipoprotein particle receptor binding	GO:0050750	TRUE	0.00332719	2.47792	26	114	4	24945	HSP90B1,CLU,APOE,DNAJA1
GO:MF	ubiquitin ligase inhibitor activity	GO:1990948	FALSE	0.00444986	2.35165	9	114	3	24945	RPS15,RPS20,RPL37
GO:MF	nitric-oxide synthase regulator activity	GO:0030235	TRUE	0.00444986	2.35165	9	114	3	24945	HSP90AB1,DYNLL1,HSP90AA1
GO:MF	lipoprotein particle receptor binding	GO:0070325	FALSE	0.00523028	2.28147	29	114	4	24945	HSP90B1,CLU,APOE,DNAJA1
GO:MF	ubiquitin-protein transferase inhibitor activity	GO:0055105	FALSE	0.00633575	2.1982	10	114	3	24945	RPS15,RPS20,RPL37
GO:MF	disordered domain specific binding	GO:0097718	TRUE	0.00783559	2.10593	32	114	4	24945	HSP90AB1,GAPDH,HSP90AA1,HSPA1A
GO:MF	MHC class II protein complex binding	GO:0023026	FALSE	0.00868261	2.06135	11	114	3	24945	H2-AB1,H2-AA,CD74
GO:MF	CTP binding	GO:0002135	TRUE	0.0120366	1.91949	2	114	2	24945	HSP90AB1,HSP90AA1
GO:MF	amide binding	GO:0033218	FALSE	0.0123843	1.90713	415	114	10	24945	CST3,PPIA,CALR,H2-AB1,H2-AA,HSP90AB1,CLU,APOE,CD74,HSPA8
GO:MF	MDM2/MDM4 family protein binding	GO:0097371	TRUE	0.0149497	1.82537	13	114	3	24945	RPS15,RPS20,RPL37
GO:MF	peptidase regulator activity	GO:0061134	FALSE	0.0196709	1.70617	269	114	8	24945	CST3,SERPING1,SERPINA1F,SERPINA1D,SERPINH1,GAPDH,C3,WFDC2
GO:MF	misfolded protein binding	GO:0051787	TRUE	0.0350737	1.45502	17	114	3	24945	CLU,HSPA5,HSPA1A
GO:MF	sulfonylurea receptor binding	GO:0017098	TRUE	0.0360018	1.44368	3	114	2	24945	HSP90AB1,HSP90AA1
GO:MF	copper-dependent protein binding	GO:0032767	TRUE	0.0360018	1.44368	3	114	2	24945	ATOX1,FKBP4
GO:MF	MHC protein complex binding	GO:0023023	FALSE	0.0496478	1.3041	19	114	3	24945	H2-AB1,H2-AA,CD74
GO:BP	cytoplasmic translation	GO:0002181	TRUE	3.17136e-29	28.4988	153	117	25	26856	RPLP1,RPL36AL,RPL13,RPS8,RPS15,RPS10,RPS11,RPS12,RPL34,RPL18,RPL9,RPL30,RPL38,RPL28,RPL22,RPS27A,RPL35A,RPS20,RPL29,RPL21,RPS24,RPLP2,RPL37,RPS2,RPL41
GO:BP	translation at presynapse	GO:0140236	FALSE	2.76873e-23	22.5577	48	117	16	26856	RPL36AL,RPL13,RPS10,RPS11,RPS12,RPL34,RPL9,RPL38,RPL28,RPL22,RPS27A,RPL35A,RPL29,RPS24,RPLP2,RPL37
GO:BP	translation at postsynapse	GO:0140242	FALSE	4.09658e-23	22.3876	49	117	16	26856	RPL36AL,RPL13,RPS10,RPS11,RPS12,RPL34,RPL9,RPL38,RPL28,RPL22,RPS27A,RPL35A,RPL29,RPS24,RPLP2,RPL37
GO:BP	translation at synapse	GO:0140241	FALSE	4.09658e-23	22.3876	49	117	16	26856	RPL36AL,RPL13,RPS10,RPS11,RPS12,RPL34,RPL9,RPL38,RPL28,RPL22,RPS27A,RPL35A,RPL29,RPS24,RPLP2,RPL37
GO:BP	peptide metabolic process	GO:0006518	FALSE	2.17061e-19	18.6634	899	117	34	26856	RPLP1,RPL36AL,HSP90B1,RPL13,CALR,MRPL52,RPS8,RPS15,RPS10,RPS11,RPS12,RPL34,MRPS21,RPL18,RPL9,RPL30,RPL36,RPL38,RPL28,RPL22,RPS27A,RPL35A,RPS20,GAPDH,RPL29,RPL21,RPS24,CLU,RPLP2,RPL37,FAU,APOE,RPS2,RPL41
GO:BP	translation	GO:0006412	FALSE	2.18145e-18	17.6613	755	117	31	26856	RPLP1,RPL36AL,RPL13,CALR,MRPL52,RPS8,RPS15,RPS10,RPS11,RPS12,RPL34,MRPS21,RPL18,RPL9,RPL30,RPL36,RPL38,RPL28,RPL22,RPS27A,RPL35A,RPS20,GAPDH,RPL29,RPL21,RPS24,RPLP2,RPL37,FAU,RPS2,RPL41
GO:BP	organonitrogen compound biosynthetic process	GO:1901566	FALSE	4.25129e-18	17.3715	1774	117	43	26856	RPLP1,RPL36AL,NDUFB11,RPL13,CALR,MRPL52,RPS8,NDUFV3,RPS15,RPS10,RPS11,RPS12,NDUFA13,NDUFA2,NDUFC1,RPL34,MRPS21,RPL18,ATPIF1,ATP5J2,RPL9,RPL30,RPL36,CCN1,RPL38,RPL28,RPL22,RPS27A,NDUFA3,RPL35A,ATP5E,RPS20,GAPDH,RPL29,RPL21,RPS24,SPP1,RPLP2,RPL37,FAU,APOE,RPS2,RPL41
GO:BP	peptide biosynthetic process	GO:0043043	FALSE	5.43615e-18	17.2647	779	117	31	26856	RPLP1,RPL36AL,RPL13,CALR,MRPL52,RPS8,RPS15,RPS10,RPS11,RPS12,RPL34,MRPS21,RPL18,RPL9,RPL30,RPL36,RPL38,RPL28,RPL22,RPS27A,RPL35A,RPS20,GAPDH,RPL29,RPL21,RPS24,RPLP2,RPL37,FAU,RPS2,RPL41
GO:BP	organonitrogen compound metabolic process	GO:1901564	FALSE	8.30669e-18	17.0806	6389	117	76	26856	SLC25A25,RPLP1,RPL36AL,AHSA2,BOLA2,CST3,NDUFB11,HSP90B1,PPIA,RPL13,CALR,MRPL52,RPS8,NDUFV3,RPS15,RCAN1,RPS10,RPS11,RPS12,NDUFA13,NDUFA2,NDUFC1,RPL34,MRPS21,RPL18,SERPING1,ATPIF1,ATP5J2,RPL9,RPL30,RPL36,CCN1,XBP1,RPL38,SERPINA1D,RPL28,FKBP2,RPL22,HSPE1,ELOB,RPS27A,HERPUD1,NDUFA3,COPS9,FKBP4,RPL35A,ATP5E,SERPINH1,HSP90AB1,RPS20,COL3A1,GAPDH,RPL29,RPL21,RPS24,C3,WFDC2,CLU,SPP1,RPLP2,DNAJB1,RPL37,FAU…
GO:BP	amide biosynthetic process	GO:0043604	FALSE	3.49648e-17	16.4564	903	117	32	26856	RPLP1,RPL36AL,RPL13,CALR,MRPL52,RPS8,RPS15,RPS10,RPS11,RPS12,RPL34,MRPS21,RPL18,RPL9,RPL30,RPL36,CCN1,RPL38,RPL28,RPL22,RPS27A,RPL35A,RPS20,GAPDH,RPL29,RPL21,RPS24,RPLP2,RPL37,FAU,RPS2,RPL41
GO:BP	amide metabolic process	GO:0043603	FALSE	1.3573e-16	15.8673	1186	117	35	26856	RPLP1,RPL36AL,HSP90B1,RPL13,CALR,MRPL52,RPS8,RPS15,RPS10,RPS11,RPS12,RPL34,MRPS21,RPL18,RPL9,RPL30,RPL36,CCN1,RPL38,RPL28,RPL22,RPS27A,RPL35A,RPS20,GAPDH,RPL29,RPL21,RPS24,CLU,RPLP2,RPL37,FAU,APOE,RPS2,RPL41
GO:BP	protein folding	GO:0006457	TRUE	2.51801e-16	15.5989	179	117	18	26856	AHSA2,HSP90B1,PPIA,CALR,FKBP2,HSPE1,FKBP4,HSP90AB1,CLU,DNAJB1,CD74,DNAJA1,HSP90AA1,HSPA8,HSPH1,HSPA5,HSPB1,HSPA1A
GO:BP	protein metabolic process	GO:0019538	FALSE	2.08473e-14	13.681	5451	117	66	26856	RPLP1,RPL36AL,AHSA2,BOLA2,CST3,HSP90B1,PPIA,RPL13,CALR,MRPL52,RPS8,RPS15,RCAN1,RPS10,RPS11,RPS12,NDUFA13,RPL34,MRPS21,RPL18,SERPING1,ATPIF1,RPL9,RPL30,RPL36,CCN1,XBP1,RPL38,SERPINA1D,RPL28,FKBP2,RPL22,HSPE1,ELOB,RPS27A,HERPUD1,COPS9,FKBP4,RPL35A,SERPINH1,HSP90AB1,RPS20,COL3A1,GAPDH,RPL29,RPL21,RPS24,C3,WFDC2,CLU,RPLP2,DNAJB1,RPL37,FAU,APOE,CD74,DNAJA1,RPS2,NAPSA,HSP90AA1,RPL41,HSPA8,HSPH1,HSPA5,H…
GO:BP	chaperone-mediated protein folding	GO:0061077	FALSE	1.16005e-11	10.9355	65	117	11	26856	FKBP2,HSPE1,FKBP4,CLU,DNAJB1,CD74,HSPA8,HSPH1,HSPA5,HSPB1,HSPA1A
GO:BP	oxidative phosphorylation	GO:0006119	TRUE	2.08967e-10	9.67992	147	117	13	26856	NDUFB11,NDUFV3,COX6B1,NDUFA13,NDUFA2,NDUFC1,UQCRQ,UQCR10,COX7C,ATP5J2,NDUFA3,ATP5E,UQCR11
GO:BP	protein maturation	GO:0051604	FALSE	4.14524e-10	9.38245	532	117	20	26856	AHSA2,BOLA2,HSP90B1,PPIA,CALR,FKBP2,HSPE1,FKBP4,SERPINH1,HSP90AB1,CLU,DNAJB1,CD74,DNAJA1,HSP90AA1,HSPA8,HSPH1,HSPA5,HSPB1,HSPA1A
GO:BP	cellular nitrogen compound biosynthetic process	GO:0044271	FALSE	4.90761e-09	8.30913	4822	117	54	26856	RPLP1,RPL36AL,NDUFB11,PPIA,RPL13,CALR,MRPL52,RPS8,NDUFV3,RPS15,RPS10,RPS11,RPS12,NDUFA13,NDUFA2,NDUFC1,RPL34,MRPS21,RPL18,ATPIF1,ATP5J2,RPL9,RPL30,RPL36,CCN1,XBP1,RPL38,RPL28,RPL22,ELOB,RPS27A,NDUFA3,RPL35A,ATP5E,HSP90AB1,RPS20,GAPDH,RPL29,RPL21,RPS24,CLU,SPP1,RPLP2,DNAJB1,RPL37,FAU,APOE,DYNLL1,CD74,RPS2,HSP90AA1,RPL41,HSPA8,HSPA1A
GO:BP	aerobic respiration	GO:0009060	FALSE	1.32247e-08	7.87861	203	117	13	26856	NDUFB11,NDUFV3,COX6B1,NDUFA13,NDUFA2,NDUFC1,UQCRQ,UQCR10,COX7C,ATP5J2,NDUFA3,ATP5E,UQCR11
GO:BP	cellular respiration	GO:0045333	FALSE	2.74081e-08	7.56212	266	117	14	26856	SLC25A25,NDUFB11,NDUFV3,COX6B1,NDUFA13,NDUFA2,NDUFC1,UQCRQ,UQCR10,COX7C,ATP5J2,NDUFA3,ATP5E,UQCR11
GO:BP	ATP metabolic process	GO:0046034	FALSE	8.43239e-08	7.07405	143	117	11	26856	SLC25A25,NDUFB11,NDUFV3,NDUFA13,NDUFA2,NDUFC1,ATPIF1,ATP5J2,NDUFA3,ATP5E,HSPA8
GO:BP	chaperone cofactor-dependent protein refolding	GO:0051085	FALSE	1.42604e-07	6.84587	31	117	7	26856	HSPE1,DNAJB1,CD74,HSPA8,HSPH1,HSPA5,HSPA1A
GO:BP	'de novo' post-translational protein folding	GO:0051084	FALSE	3.59477e-07	6.44433	35	117	7	26856	HSPE1,DNAJB1,CD74,HSPA8,HSPH1,HSPA5,HSPA1A
GO:BP	'de novo' protein folding	GO:0006458	FALSE	4.44649e-07	6.35198	36	117	7	26856	HSPE1,DNAJB1,CD74,HSPA8,HSPH1,HSPA5,HSPA1A
GO:BP	purine ribonucleoside triphosphate metabolic process	GO:0009205	FALSE	4.51286e-07	6.34555	167	117	11	26856	SLC25A25,NDUFB11,NDUFV3,NDUFA13,NDUFA2,NDUFC1,ATPIF1,ATP5J2,NDUFA3,ATP5E,HSPA8
GO:BP	purine nucleoside triphosphate metabolic process	GO:0009144	FALSE	6.58859e-07	6.18121	173	117	11	26856	SLC25A25,NDUFB11,NDUFV3,NDUFA13,NDUFA2,NDUFC1,ATPIF1,ATP5J2,NDUFA3,ATP5E,HSPA8
GO:BP	ribonucleoside triphosphate metabolic process	GO:0009199	FALSE	7.45066e-07	6.12781	175	117	11	26856	SLC25A25,NDUFB11,NDUFV3,NDUFA13,NDUFA2,NDUFC1,ATPIF1,ATP5J2,NDUFA3,ATP5E,HSPA8
GO:BP	proton motive force-driven mitochondrial ATP synthesis	GO:0042776	FALSE	7.68847e-07	6.11416	63	117	8	26856	NDUFB11,NDUFV3,NDUFA13,NDUFA2,NDUFC1,ATP5J2,NDUFA3,ATP5E
GO:BP	generation of precursor metabolites and energy	GO:0006091	FALSE	1.21109e-06	5.91682	495	117	16	26856	SLC25A25,NDUFB11,NDUFV3,COX6B1,NDUFA13,NDUFA2,NDUFC1,UQCRQ,UQCR10,COX7C,ATP5J2,NDUFA4,NDUFA3,ATP5E,UQCR11,GAPDH
GO:BP	energy derivation by oxidation of organic compounds	GO:0015980	FALSE	1.32854e-06	5.87662	357	117	14	26856	SLC25A25,NDUFB11,NDUFV3,COX6B1,NDUFA13,NDUFA2,NDUFC1,UQCRQ,UQCR10,COX7C,ATP5J2,NDUFA3,ATP5E,UQCR11
GO:BP	proton motive force-driven ATP synthesis	GO:0015986	FALSE	1.8273e-06	5.73819	70	117	8	26856	NDUFB11,NDUFV3,NDUFA13,NDUFA2,NDUFC1,ATP5J2,NDUFA3,ATP5E
GO:BP	nucleoside triphosphate metabolic process	GO:0009141	FALSE	1.99917e-06	5.69915	192	117	11	26856	SLC25A25,NDUFB11,NDUFV3,NDUFA13,NDUFA2,NDUFC1,ATPIF1,ATP5J2,NDUFA3,ATP5E,HSPA8
GO:BP	regulation of protein metabolic process	GO:0051246	FALSE	6.4182e-06	5.19259	2455	117	33	26856	RPLP1,CST3,HSP90B1,PPIA,CALR,RPS15,RCAN1,NDUFA13,SERPING1,ATPIF1,CCN1,XBP1,RPL38,SERPINA1D,HERPUD1,COPS9,SERPINH1,HSP90AB1,RPS20,GAPDH,C3,WFDC2,CLU,RPL37,APOE,CD74,DNAJA1,RPS2,HSP90AA1,HSPA8,HSPA5,HSPB1,HSPA1A
GO:BP	negative regulation of programmed cell death	GO:0043069	TRUE	1.7479e-05	4.75748	1074	117	21	26856	LCN2,HSP90B1,PPIA,ATOX1,GPX4,NDUFA13,CCN1,XBP1,LGALS3,HERPUD1,HSP90AB1,GAPDH,CLU,SPP1,APOE,CD74,DNAJA1,HSPA8,HSPH1,HSPA5,HSPB1
GO:BP	regulation of protein modification by small protein conjugation or removal	GO:1903320	FALSE	3.72644e-05	4.42871	254	117	11	26856	PPIA,RPS15,HERPUD1,COPS9,HSP90AB1,RPS20,RPL37,DNAJA1,RPS2,HSP90AA1,HSPA5
GO:BP	protein refolding	GO:0042026	FALSE	3.79642e-05	4.42063	19	117	5	26856	DNAJA1,HSP90AA1,HSPA8,HSPA5,HSPA1A
GO:BP	ATP biosynthetic process	GO:0006754	FALSE	4.40958e-05	4.3556	104	117	8	26856	NDUFB11,NDUFV3,NDUFA13,NDUFA2,NDUFC1,ATP5J2,NDUFA3,ATP5E
GO:BP	negative regulation of intrinsic apoptotic signaling pathway	GO:2001243	FALSE	4.75605e-05	4.32275	105	117	8	26856	PPIA,NDUFA13,XBP1,HERPUD1,CLU,CD74,DNAJA1,HSPB1
GO:BP	regulation of post-translational protein modification	GO:1901873	FALSE	5.7816e-05	4.23795	331	117	12	26856	PPIA,RPS15,XBP1,HERPUD1,COPS9,HSP90AB1,RPS20,RPL37,DNAJA1,RPS2,HSP90AA1,HSPA5
GO:BP	negative regulation of apoptotic process	GO:0043066	FALSE	5.95677e-05	4.22499	1045	117	20	26856	LCN2,HSP90B1,PPIA,ATOX1,NDUFA13,CCN1,XBP1,LGALS3,HERPUD1,HSP90AB1,GAPDH,CLU,SPP1,APOE,CD74,DNAJA1,HSPA8,HSPH1,HSPA5,HSPB1
GO:BP	metabolic process	GO:0008152	FALSE	9.04427e-05	4.04363	14599	117	92	26856	SLC25A25,RPLP1,RPL36AL,AHSA2,LCN2,BOLA2,CST3,NDUFB11,HSP90B1,PPIA,RPL13,CALR,MRPL52,RPS8,NDUFV3,RPS15,RCAN1,RPS10,RPS11,RPS12,PPP1R14B,COX6B1,GPX4,NDUFA13,NDUFA2,NDUFC1,RPL34,UQCRQ,UGT2B37,UQCR10,MRPS21,COX7C,RPL18,SERPING1,ATPIF1,ATP5J2,RPL9,RPL30,RPL36,CCN1,XBP1,NDUFA4,RPL38,SERPINA1D,H2-AB1,RPL28,FKBP2,TYROBP,RPL22,HSPE1,ELOB,RPS27A,HERPUD1,NDUFA3,COPS9,FKBP4,CYP4A14,RPL35A,ATP5E,SERPINH1,UQCR…
GO:BP	cellular metabolic process	GO:0044237	FALSE	9.14484e-05	4.03882	13077	117	86	26856	SLC25A25,RPLP1,RPL36AL,AHSA2,LCN2,BOLA2,CST3,NDUFB11,HSP90B1,PPIA,RPL13,CALR,MRPL52,RPS8,NDUFV3,RPS15,RCAN1,RPS10,RPS11,RPS12,PPP1R14B,COX6B1,GPX4,NDUFA13,NDUFA2,NDUFC1,RPL34,UQCRQ,UGT2B37,UQCR10,MRPS21,COX7C,RPL18,ATPIF1,ATP5J2,RPL9,RPL30,RPL36,CCN1,XBP1,NDUFA4,RPL38,H2-AB1,RPL28,FKBP2,TYROBP,RPL22,HSPE1,ELOB,RPS27A,NDUFA3,FKBP4,CYP4A14,RPL35A,ATP5E,SERPINH1,UQCR11,HSP90AB1,RPS20,COL3A1,GAPDH,RP…
GO:BP	purine ribonucleoside triphosphate biosynthetic process	GO:0009206	FALSE	9.73171e-05	4.01181	115	117	8	26856	NDUFB11,NDUFV3,NDUFA13,NDUFA2,NDUFC1,ATP5J2,NDUFA3,ATP5E
GO:BP	purine nucleoside triphosphate biosynthetic process	GO:0009145	FALSE	0.000104149	3.98234	116	117	8	26856	NDUFB11,NDUFV3,NDUFA13,NDUFA2,NDUFC1,ATP5J2,NDUFA3,ATP5E
GO:BP	regulation of protein ubiquitination	GO:0031396	FALSE	0.000124645	3.90432	223	117	10	26856	PPIA,RPS15,HERPUD1,HSP90AB1,RPS20,RPL37,DNAJA1,RPS2,HSP90AA1,HSPA5
GO:BP	ribonucleoside triphosphate biosynthetic process	GO:0009201	FALSE	0.000144864	3.83904	121	117	8	26856	NDUFB11,NDUFV3,NDUFA13,NDUFA2,NDUFC1,ATP5J2,NDUFA3,ATP5E
GO:BP	nucleoside triphosphate biosynthetic process	GO:0009142	FALSE	0.000268635	3.57084	131	117	8	26856	NDUFB11,NDUFV3,NDUFA13,NDUFA2,NDUFC1,ATP5J2,NDUFA3,ATP5E
GO:BP	response to topologically incorrect protein	GO:0035966	TRUE	0.000302079	3.51988	133	117	8	26856	XBP1,HERPUD1,CLU,HSP90AA1,HSPH1,HSPA5,HSPB1,HSPA1A
GO:BP	response to stress	GO:0006950	FALSE	0.000477051	3.32143	4038	117	40	26856	LCN2,CST3,HSP90B1,PPIA,CALR,ATOX1,RCAN1,PPP1R14B,GPX4,LGALS1,SERPING1,ATPIF1,RPL30,CCN1,XBP1,KRT8,H2-AB1,DEFB29,C1QB,TYROBP,HERPUD1,H2-AA,HSP90AB1,COL3A1,GAPDH,C3,WFDC2,CLU,SPP1,DNAJB1,APOE,CD74,DNAJA1,HSP90AA1,HSPA8,SCD1,HSPH1,HSPA5,HSPB1,HSPA1A
GO:BP	immune system process	GO:0002376	TRUE	0.000600041	3.22182	2663	117	31	26856	TMEM176B,LCN2,PPIA,CALR,PPP1R14B,LGALS1,SERPING1,ATPIF1,RPL30,XBP1,LGALS3,H2-AB1,DEFB29,C1QB,TYROBP,RPL22,H2-AA,H2-EB1,COL3A1,GAPDH,RPS24,C3,WFDC2,CLU,SPP1,APOE,CD74,HSP90AA1,HSPA8,HSPH1,HSPB1
GO:BP	regulation of programmed cell death	GO:0043067	FALSE	0.000657495	3.18211	1704	117	24	26856	LCN2,HSP90B1,PPIA,ATOX1,GPX4,NDUFA13,LGALS1,CCN1,XBP1,LGALS3,TYROBP,HERPUD1,HSP90AB1,GAPDH,CLU,SPP1,APOE,CD74,DNAJA1,HSP90AA1,HSPA8,HSPH1,HSPA5,HSPB1
GO:BP	ribosomal small subunit biogenesis	GO:0042274	TRUE	0.000677815	3.16889	100	117	7	26856	RPS8,RPS15,RPS11,RPS12,RPL38,RPS27A,RPS24
GO:BP	purine-containing compound metabolic process	GO:0072521	FALSE	0.000716666	3.14468	501	117	13	26856	SLC25A25,NDUFB11,NDUFV3,NDUFA13,NDUFA2,NDUFC1,ATPIF1,ATP5J2,NDUFA3,ATP5E,SPP1,HSPA8,TTR
GO:BP	programmed cell death	GO:0012501	FALSE	0.000814691	3.08901	2127	117	27	26856	LCN2,HSP90B1,PPIA,ATOX1,GPX4,NDUFA13,LGALS1,ATPIF1,CCN1,XBP1,LGALS3,KRT8,TYROBP,HERPUD1,HSP90AB1,GAPDH,CLU,SPP1,APOE,DYNLL1,CD74,DNAJA1,HSP90AA1,HSPA8,HSPH1,HSPA5,HSPB1
GO:BP	cell death	GO:0008219	FALSE	0.000861414	3.06479	2133	117	27	26856	LCN2,HSP90B1,PPIA,ATOX1,GPX4,NDUFA13,LGALS1,ATPIF1,CCN1,XBP1,LGALS3,KRT8,TYROBP,HERPUD1,HSP90AB1,GAPDH,CLU,SPP1,APOE,DYNLL1,CD74,DNAJA1,HSP90AA1,HSPA8,HSPH1,HSPA5,HSPB1
GO:BP	response to unfolded protein	GO:0006986	FALSE	0.00130003	2.88605	110	117	7	26856	XBP1,HERPUD1,HSP90AA1,HSPH1,HSPA5,HSPB1,HSPA1A
GO:BP	negative regulation of protein metabolic process	GO:0051248	TRUE	0.00142555	2.84602	1041	117	18	26856	CST3,PPIA,CALR,RPS15,SERPING1,SERPINA1D,HERPUD1,COPS9,SERPINH1,HSP90AB1,RPS20,GAPDH,WFDC2,CLU,RPL37,APOE,DNAJA1,HSPB1
GO:BP	apoptotic process	GO:0006915	FALSE	0.00147888	2.83007	2053	117	26	26856	LCN2,HSP90B1,PPIA,ATOX1,NDUFA13,LGALS1,ATPIF1,CCN1,XBP1,LGALS3,KRT8,TYROBP,HERPUD1,HSP90AB1,GAPDH,CLU,SPP1,APOE,DYNLL1,CD74,DNAJA1,HSP90AA1,HSPA8,HSPH1,HSPA5,HSPB1
GO:BP	regulation of apoptotic process	GO:0042981	FALSE	0.00155588	2.80802	1656	117	23	26856	LCN2,HSP90B1,PPIA,ATOX1,NDUFA13,LGALS1,CCN1,XBP1,LGALS3,TYROBP,HERPUD1,HSP90AB1,GAPDH,CLU,SPP1,APOE,CD74,DNAJA1,HSP90AA1,HSPA8,HSPH1,HSPA5,HSPB1
GO:BP	purine ribonucleotide metabolic process	GO:0009150	FALSE	0.00164244	2.78451	370	117	11	26856	SLC25A25,NDUFB11,NDUFV3,NDUFA13,NDUFA2,NDUFC1,ATPIF1,ATP5J2,NDUFA3,ATP5E,HSPA8
GO:BP	establishment of protein localization to organelle	GO:0072594	TRUE	0.0017327	2.76128	454	117	12	26856	TIMM13,NDUFA13,SEC61G,ATPIF1,XBP1,HERPUD1,HSP90AB1,CLU,DNAJA1,HSP90AA1,HSPA8,HSPA5
GO:BP	regulation of protein stability	GO:0031647	TRUE	0.00244842	2.61111	308	117	10	26856	SERF2,CALR,XBP1,TYROBP,HSP90AB1,GAPDH,CLU,CD74,HSP90AA1,HSPA8
GO:BP	regulation of proteolysis	GO:0030162	FALSE	0.00248514	2.60465	755	117	15	26856	CST3,NDUFA13,SERPING1,ATPIF1,CCN1,SERPINA1D,HERPUD1,SERPINH1,HSP90AB1,GAPDH,WFDC2,CLU,APOE,HSPA8,HSPA1A
GO:BP	ribonucleotide metabolic process	GO:0009259	FALSE	0.00281581	2.5504	391	117	11	26856	SLC25A25,NDUFB11,NDUFV3,NDUFA13,NDUFA2,NDUFC1,ATPIF1,ATP5J2,NDUFA3,ATP5E,HSPA8
GO:BP	negative regulation of apoptotic signaling pathway	GO:2001234	FALSE	0.00315698	2.50073	245	117	9	26856	PPIA,NDUFA13,XBP1,LGALS3,HERPUD1,CLU,CD74,DNAJA1,HSPB1
GO:BP	regulation of intrinsic apoptotic signaling pathway	GO:2001242	FALSE	0.00343876	2.4636	183	117	8	26856	PPIA,NDUFA13,XBP1,HERPUD1,CLU,CD74,DNAJA1,HSPB1
GO:BP	ribose phosphate metabolic process	GO:0019693	FALSE	0.00351167	2.45449	400	117	11	26856	SLC25A25,NDUFB11,NDUFV3,NDUFA13,NDUFA2,NDUFC1,ATPIF1,ATP5J2,NDUFA3,ATP5E,HSPA8
GO:BP	antigen processing and presentation of exogenous peptide antigen via MHC class II	GO:0019886	TRUE	0.00373946	2.42719	20	117	4	26856	H2-AB1,H2-AA,H2-EB1,CD74
GO:BP	biological process involved in interspecies interaction between organisms	GO:0044419	TRUE	0.00384424	2.41519	1881	117	24	26856	LCN2,CALR,PPP1R14B,LGALS1,SERPING1,RPL30,XBP1,KRT8,H2-AB1,DEFB29,C1QB,TYROBP,H2-AA,HSP90AB1,GAPDH,C3,WFDC2,CLU,APOE,CD74,HSP90AA1,HSPA8,SCD1,HSPB1
GO:BP	response to biotic stimulus	GO:0009607	FALSE	0.00458835	2.33834	1764	117	23	26856	LCN2,CALR,PPP1R14B,SERPING1,RPL30,XBP1,KRT8,H2-AB1,DEFB29,C1QB,TYROBP,H2-AA,GAPDH,C3,WFDC2,CLU,APOE,CD74,HSP90AA1,HSPA8,SCD1,HSPA5,HSPB1
GO:BP	cellular biosynthetic process	GO:0044249	FALSE	0.00461782	2.33556	10735	117	72	26856	RPLP1,RPL36AL,AHSA2,LCN2,BOLA2,NDUFB11,HSP90B1,PPIA,RPL13,CALR,MRPL52,RPS8,NDUFV3,RPS15,RPS10,RPS11,RPS12,NDUFA13,NDUFA2,NDUFC1,RPL34,MRPS21,RPL18,ATPIF1,ATP5J2,RPL9,RPL30,RPL36,CCN1,XBP1,RPL38,H2-AB1,RPL28,FKBP2,TYROBP,RPL22,HSPE1,ELOB,RPS27A,NDUFA3,FKBP4,CYP4A14,RPL35A,ATP5E,SERPINH1,HSP90AB1,RPS20,COL3A1,GAPDH,RPL29,RPL21,RPS24,C3,CLU,SPP1,RPLP2,DNAJB1,RPL37,FAU,APOE,DYNLL1,CD74,DNAJA1,RPS2,HS…
GO:BP	purine-containing compound biosynthetic process	GO:0072522	FALSE	0.0046811	2.32965	257	117	9	26856	NDUFB11,NDUFV3,NDUFA13,NDUFA2,NDUFC1,ATP5J2,NDUFA3,ATP5E,SPP1
GO:BP	regulation of catalytic activity	GO:0050790	TRUE	0.00495291	2.30514	1772	117	23	26856	CST3,HSP90B1,PPIA,RCAN1,NDUFA13,SERPING1,ATPIF1,CCN1,NDUFA4,SERPINA1D,HERPUD1,SERPINH1,HSP90AB1,GAPDH,WFDC2,CLU,APOE,CD74,DNAJA1,RPS2,HSP90AA1,HSPA8,HSPB1
GO:BP	response to external stimulus	GO:0009605	FALSE	0.00711576	2.14778	2987	117	31	26856	SLC25A25,LCN2,PPIA,CALR,PPP1R14B,GPX4,LGALS1,SERPING1,RPL30,CCN1,XBP1,LGALS3,KRT8,H2-AB1,DEFB29,C1QB,TYROBP,H2-AA,COL3A1,GAPDH,C3,WFDC2,CLU,SPP1,APOE,CD74,HSP90AA1,HSPA8,SCD1,HSPA5,HSPB1
GO:BP	antigen processing and presentation of peptide antigen via MHC class II	GO:0002495	FALSE	0.00809167	2.09196	24	117	4	26856	H2-AB1,H2-AA,H2-EB1,CD74
GO:BP	biosynthetic process	GO:0009058	FALSE	0.00812516	2.09017	10877	117	72	26856	RPLP1,RPL36AL,AHSA2,LCN2,BOLA2,NDUFB11,HSP90B1,PPIA,RPL13,CALR,MRPL52,RPS8,NDUFV3,RPS15,RPS10,RPS11,RPS12,NDUFA13,NDUFA2,NDUFC1,RPL34,MRPS21,RPL18,ATPIF1,ATP5J2,RPL9,RPL30,RPL36,CCN1,XBP1,RPL38,H2-AB1,RPL28,FKBP2,TYROBP,RPL22,HSPE1,ELOB,RPS27A,NDUFA3,FKBP4,CYP4A14,RPL35A,ATP5E,SERPINH1,HSP90AB1,RPS20,COL3A1,GAPDH,RPL29,RPL21,RPS24,C3,CLU,SPP1,RPLP2,DNAJB1,RPL37,FAU,APOE,DYNLL1,CD74,DNAJA1,RPS2,HS…
GO:BP	negative regulation of protein modification by small protein conjugation or removal	GO:1903321	FALSE	0.00852351	2.06938	94	117	6	26856	PPIA,RPS15,COPS9,RPS20,RPL37,DNAJA1
GO:BP	regulation of protein modification process	GO:0031399	FALSE	0.00879062	2.05598	1434	117	20	26856	HSP90B1,PPIA,RPS15,RCAN1,CCN1,XBP1,HERPUD1,COPS9,HSP90AB1,RPS20,C3,CLU,RPL37,APOE,CD74,DNAJA1,RPS2,HSP90AA1,HSPA5,HSPB1
GO:BP	purine ribonucleotide biosynthetic process	GO:0009152	FALSE	0.00957286	2.01896	210	117	8	26856	NDUFB11,NDUFV3,NDUFA13,NDUFA2,NDUFC1,ATP5J2,NDUFA3,ATP5E
GO:BP	apoptotic signaling pathway	GO:0097190	FALSE	0.0109851	1.95919	641	117	13	26856	LCN2,PPIA,NDUFA13,ATPIF1,XBP1,LGALS3,KRT8,TYROBP,HERPUD1,CLU,CD74,DNAJA1,HSPB1
GO:BP	response to other organism	GO:0051707	FALSE	0.0111773	1.95166	1723	117	22	26856	LCN2,CALR,PPP1R14B,SERPING1,RPL30,XBP1,KRT8,H2-AB1,DEFB29,C1QB,TYROBP,H2-AA,GAPDH,C3,WFDC2,CLU,APOE,CD74,HSP90AA1,HSPA8,SCD1,HSPB1
GO:BP	antigen processing and presentation of peptide or polysaccharide antigen via MHC class II	GO:0002504	FALSE	0.011308	1.94661	26	117	4	26856	H2-AB1,H2-AA,H2-EB1,CD74
GO:BP	response to external biotic stimulus	GO:0043207	FALSE	0.0115999	1.93555	1727	117	22	26856	LCN2,CALR,PPP1R14B,SERPING1,RPL30,XBP1,KRT8,H2-AB1,DEFB29,C1QB,TYROBP,H2-AA,GAPDH,C3,WFDC2,CLU,APOE,CD74,HSP90AA1,HSPA8,SCD1,HSPB1
GO:BP	primary metabolic process	GO:0044238	FALSE	0.0130235	1.88527	13086	117	81	26856	SLC25A25,RPLP1,RPL36AL,AHSA2,BOLA2,CST3,NDUFB11,HSP90B1,PPIA,RPL13,CALR,MRPL52,RPS8,NDUFV3,RPS15,RCAN1,RPS10,RPS11,RPS12,GPX4,NDUFA13,NDUFA2,NDUFC1,RPL34,UGT2B37,MRPS21,RPL18,SERPING1,ATPIF1,ATP5J2,RPL9,RPL30,RPL36,CCN1,XBP1,RPL38,SERPINA1D,RPL28,FKBP2,RPL22,HSPE1,ELOB,RPS27A,HERPUD1,NDUFA3,COPS9,FKBP4,CYP4A14,RPL35A,ATP5E,SERPINH1,HSP90AB1,RPS20,COL3A1,GAPDH,RPL29,CYP2A4,RPL21,RPS24,C3,WFDC2,CLU…
GO:BP	intracellular protein transport	GO:0006886	TRUE	0.013434	1.8718	867	117	15	26856	HSP90B1,CALR,TIMM13,NDUFA13,SEC61G,ATPIF1,XBP1,HERPUD1,HSP90AB1,CLU,CD74,HSP90AA1,HSPA8,HSPA5,HSPB1
GO:BP	response to heat	GO:0009408	TRUE	0.0137031	1.86318	102	117	6	26856	HSP90AB1,DNAJB1,DNAJA1,HSP90AA1,HSPA8,HSPA1A
GO:BP	purine nucleotide metabolic process	GO:0006163	FALSE	0.0148156	1.82928	465	117	11	26856	SLC25A25,NDUFB11,NDUFV3,NDUFA13,NDUFA2,NDUFC1,ATPIF1,ATP5J2,NDUFA3,ATP5E,HSPA8
GO:BP	antigen processing and presentation of exogenous peptide antigen	GO:0002478	FALSE	0.0153833	1.81295	28	117	4	26856	H2-AB1,H2-AA,H2-EB1,CD74
GO:BP	organic substance biosynthetic process	GO:1901576	FALSE	0.0156	1.80687	10822	117	71	26856	RPLP1,RPL36AL,AHSA2,LCN2,BOLA2,NDUFB11,HSP90B1,PPIA,RPL13,CALR,MRPL52,RPS8,NDUFV3,RPS15,RPS10,RPS11,RPS12,NDUFA13,NDUFA2,NDUFC1,RPL34,MRPS21,RPL18,ATPIF1,ATP5J2,RPL9,RPL30,RPL36,CCN1,XBP1,RPL38,H2-AB1,RPL28,FKBP2,TYROBP,RPL22,HSPE1,ELOB,RPS27A,NDUFA3,FKBP4,CYP4A14,RPL35A,ATP5E,SERPINH1,HSP90AB1,RPS20,COL3A1,GAPDH,RPL29,RPL21,RPS24,C3,CLU,SPP1,RPLP2,DNAJB1,RPL37,FAU,APOE,CD74,DNAJA1,RPS2,HSP90AA1,…
GO:BP	ribonucleotide biosynthetic process	GO:0009260	FALSE	0.0158936	1.79878	225	117	8	26856	NDUFB11,NDUFV3,NDUFA13,NDUFA2,NDUFC1,ATP5J2,NDUFA3,ATP5E
GO:BP	negative regulation of post-translational protein modification	GO:1901874	FALSE	0.0171163	1.76659	106	117	6	26856	PPIA,RPS15,COPS9,RPS20,RPL37,DNAJA1
GO:BP	mitochondrial respiratory chain complex I assembly	GO:0032981	TRUE	0.0181959	1.74003	62	117	5	26856	NDUFB11,NDUFA13,NDUFA2,NDUFC1,NDUFA3
GO:BP	NADH dehydrogenase complex assembly	GO:0010257	FALSE	0.0181959	1.74003	62	117	5	26856	NDUFB11,NDUFA13,NDUFA2,NDUFC1,NDUFA3
GO:BP	regulation of intracellular signal transduction	GO:1902531	FALSE	0.0184156	1.73481	1641	117	21	26856	PPIA,CALR,RPS15,RCAN1,NDUFA13,LAMTOR4,CCN1,XBP1,HERPUD1,HSP90AB1,RPS20,COL3A1,GAPDH,C3,CLU,RPL37,APOE,CD74,DNAJA1,HSP90AA1,HSPB1
GO:BP	ribose phosphate biosynthetic process	GO:0046390	FALSE	0.0198784	1.70162	232	117	8	26856	NDUFB11,NDUFV3,NDUFA13,NDUFA2,NDUFC1,ATP5J2,NDUFA3,ATP5E
GO:BP	nucleobase-containing small molecule metabolic process	GO:0055086	FALSE	0.0249465	1.60299	589	117	12	26856	SLC25A25,NDUFB11,NDUFV3,NDUFA13,NDUFA2,NDUFC1,ATPIF1,ATP5J2,NDUFA3,ATP5E,HSPA8,TTR
GO:BP	protein targeting	GO:0006605	FALSE	0.0262293	1.58121	318	117	9	26856	TIMM13,NDUFA13,SEC61G,ATPIF1,HERPUD1,CLU,HSP90AA1,HSPA8,HSPA5
GO:BP	proteolysis	GO:0006508	FALSE	0.0287296	1.54167	1829	117	22	26856	CST3,HSP90B1,CALR,NDUFA13,SERPING1,ATPIF1,CCN1,XBP1,SERPINA1D,RPS27A,HERPUD1,SERPINH1,HSP90AB1,GAPDH,C3,WFDC2,CLU,APOE,NAPSA,HSPA8,HSPA5,HSPA1A
GO:BP	innate immune response	GO:0045087	TRUE	0.0297227	1.52691	927	117	15	26856	LCN2,PPP1R14B,SERPING1,H2-AB1,DEFB29,C1QB,TYROBP,H2-AA,GAPDH,C3,WFDC2,APOE,CD74,HSP90AA1,HSPA8
GO:BP	purine nucleotide biosynthetic process	GO:0006164	FALSE	0.0313211	1.50416	247	117	8	26856	NDUFB11,NDUFV3,NDUFA13,NDUFA2,NDUFC1,ATP5J2,NDUFA3,ATP5E
GO:BP	response to organic substance	GO:0010033	FALSE	0.0334161	1.47604	3551	117	33	26856	LCN2,HSP90B1,CALR,RCAN1,GPX4,NDUFA13,STIP1,LAMTOR4,XBP1,SERPINA1D,KRT8,H2-AB1,HERPUD1,FKBP4,H2-AA,HSP90AB1,COL3A1,GAPDH,CYP2A4,CLU,SPP1,APOE,DYNLL1,CD74,DNAJA1,RPS2,HSP90AA1,HSPA8,SCD1,HSPH1,HSPA5,HSPB1,HSPA1A
GO:BP	antigen processing and presentation of exogenous antigen	GO:0019884	FALSE	0.0341473	1.46664	34	117	4	26856	H2-AB1,H2-AA,H2-EB1,CD74
GO:BP	small molecule metabolic process	GO:0044281	FALSE	0.0346075	1.46083	1851	117	22	26856	SLC25A25,NDUFB11,NDUFV3,GPX4,NDUFA13,NDUFA2,NDUFC1,UGT2B37,ATPIF1,ATP5J2,NDUFA3,CYP4A14,ATP5E,GAPDH,CYP2A4,C3,SPP1,APOE,CD74,HSPA8,SCD1,TTR
GO:BP	positive regulation of response to stimulus	GO:0048584	TRUE	0.0359032	1.44487	2293	117	25	26856	PPIA,CALR,RPS15,RPS12,LGALS1,SERPING1,LAMTOR4,CCN1,XBP1,H2-AB1,C1QB,TYROBP,HERPUD1,HSP90AB1,RPS20,COL3A1,GAPDH,C3,CLU,RPL37,APOE,CD74,HSP90AA1,HSPA8,HSPB1
GO:BP	response to oxidative stress	GO:0006979	TRUE	0.0377161	1.42347	420	117	10	26856	LCN2,CST3,PPIA,ATOX1,RCAN1,GPX4,XBP1,APOE,HSPA8,HSPB1
GO:BP	positive regulation of transport	GO:0051050	TRUE	0.0386493	1.41286	1068	117	16	26856	LCN2,PPIA,CALR,ATPIF1,XBP1,NDUFA4,LGALS3,CYP4A14,HSP90AB1,C3,CLU,SPP1,APOE,DYNLL1,HSP90AA1,HSPA8
GO:BP	nucleotide metabolic process	GO:0009117	FALSE	0.0405539	1.39197	518	117	11	26856	SLC25A25,NDUFB11,NDUFV3,NDUFA13,NDUFA2,NDUFC1,ATPIF1,ATP5J2,NDUFA3,ATP5E,HSPA8
GO:BP	regulation of tau-protein kinase activity	GO:1902947	TRUE	0.0410189	1.38702	12	117	3	26856	CLU,APOE,HSP90AA1
GO:BP	cellular response to interleukin-4	GO:0071353	TRUE	0.043082	1.3657	36	117	4	26856	XBP1,HSP90AB1,RPS2,HSPA5
GO:BP	nitrogen compound metabolic process	GO:0006807	FALSE	0.0446117	1.35055	12481	117	77	26856	SLC25A25,RPLP1,RPL36AL,AHSA2,BOLA2,CST3,NDUFB11,HSP90B1,PPIA,RPL13,CALR,MRPL52,RPS8,NDUFV3,RPS15,RCAN1,RPS10,RPS11,RPS12,NDUFA13,NDUFA2,NDUFC1,RPL34,MRPS21,RPL18,SERPING1,ATPIF1,ATP5J2,RPL9,RPL30,RPL36,CCN1,XBP1,RPL38,SERPINA1D,RPL28,FKBP2,RPL22,HSPE1,ELOB,RPS27A,HERPUD1,NDUFA3,COPS9,FKBP4,RPL35A,ATP5E,SERPINH1,HSP90AB1,RPS20,COL3A1,GAPDH,RPL29,RPL21,RPS24,C3,WFDC2,CLU,SPP1,RPLP2,DNAJB1,RPL37,FAU…
GO:BP	positive regulation of neurofibrillary tangle assembly	GO:1902998	TRUE	0.0448052	1.34867	2	117	2	26856	CLU,APOE
GO:BP	antigen processing and presentation of peptide antigen	GO:0048002	FALSE	0.0463933	1.33354	75	117	5	26856	CALR,H2-AB1,H2-AA,H2-EB1,CD74
GO:BP	nucleoside phosphate metabolic process	GO:0006753	FALSE	0.048359	1.31552	528	117	11	26856	SLC25A25,NDUFB11,NDUFV3,NDUFA13,NDUFA2,NDUFC1,ATPIF1,ATP5J2,NDUFA3,ATP5E,HSPA8
GO:CC	cytosolic ribosome	GO:0022626	TRUE	2.80206e-33	32.5525	117	118	25	26959	RPLP1,RPL36AL,RPL13,RPS8,RPS15,RPS10,RPS11,RPS12,RPL34,RPL18,RPL9,RPL30,RPL38,RPL28,RPL22,RPS27A,RPL35A,RPS20,RPL29,RPL21,RPS24,RPLP2,RPL37,RPS2,RPL41
GO:CC	ribosomal subunit	GO:0044391	FALSE	1.37164e-30	29.8628	196	118	27	26959	RPLP1,RPL36AL,RPL13,MRPL52,RPS8,RPS15,RPS10,RPS11,RPS12,RPL34,MRPS21,RPL18,RPL9,RPL30,RPL38,RPL28,RPL22,RPS27A,RPL35A,RPS20,RPL29,RPL21,RPS24,RPLP2,RPL37,RPS2,RPL41
GO:CC	cytosolic large ribosomal subunit	GO:0022625	FALSE	3.96953e-24	23.4013	62	118	17	26959	RPLP1,RPL36AL,RPL13,RPS12,RPL34,RPL18,RPL9,RPL30,RPL38,RPL28,RPL22,RPL35A,RPL29,RPL21,RPLP2,RPL37,RPL41
GO:CC	ribosome	GO:0005840	FALSE	3.99896e-24	23.3981	422	118	29	26959	RPLP1,RPL36AL,RPL13,MRPL52,RPS8,RPS15,RPS10,RPS11,RPS12,RPL34,MRPS21,RPL18,RPL9,RPL30,RPL36,RPL38,RPL28,RPL22,RPS27A,RPL35A,RPS20,RPL29,RPL21,RPS24,RPLP2,RPL37,FAU,RPS2,RPL41
GO:CC	large ribosomal subunit	GO:0015934	FALSE	2.85915e-20	19.5438	123	118	18	26959	RPLP1,RPL36AL,RPL13,MRPL52,RPS12,RPL34,RPL18,RPL9,RPL30,RPL38,RPL28,RPL22,RPL35A,RPL29,RPL21,RPLP2,RPL37,RPL41
GO:CC	cytoplasm	GO:0005737	FALSE	2.19699e-19	18.6582	11583	118	101	26959	SLC25A25,RPLP1,RPL36AL,AHSA2,LCN2,BOLA2,CST3,TMEM256,NDUFB11,HSP90B1,PPIA,RPL13,SERF2,CALR,MRPL52,ATOX1,TIMM13,ATP5MPL,2200002D01RIK,RPS8,NDUFV3,MICOS10,RPS15,RCAN1,RPS10,RPS11,RPS12,PPP1R14B,COX6B1,PDIA6,GPX4,NDUFA13,LGALS1,STIP1,NDUFA2,NDUFC1,RPL34,UQCRQ,UGT2B37,UQCR10,MRPS21,COX7C,RPL18,SEC61G,S100A6,ATPIF1,ATP5J2,RPL9,RPL30,LAMTOR4,XBP1,NDUFA4,LGALS3,RPL38,SERPINA1D,KRT8,H2-AB1,RPL28,FKBP2,RP…
GO:CC	protein-containing complex	GO:0032991	TRUE	3.23209e-18	17.4905	7392	118	81	26959	RPLP1,RPL36AL,BOLA2,NDUFB11,HSP90B1,PPIA,RPL13,CALR,MRPL52,TIMM13,ATP5MPL,RPS8,NDUFV3,MICOS10,RPS15,RPS10,RPS11,RPS12,COX6B1,GPX4,NDUFA13,LGALS1,STIP1,NDUFA2,NDUFC1,RPL34,UQCRQ,UQCR10,MRPS21,COX7C,RPL18,SEC61G,ATPIF1,ATP5J2,RPL9,RPL30,LAMTOR4,XBP1,NDUFA4,FXYD2,RPL38,KRT8,H2-AB1,C1QB,RPL28,RPL22,ELOB,RPS27A,NDUFA3,COPS9,FKBP4,H2-AA,RPL35A,ATP5E,UQCR11,HSP90AB1,RPS20,H2-EB1,COL3A1,GAPDH,RPL29,RPL21…
GO:CC	mitochondrial inner membrane	GO:0005743	FALSE	1.97535e-16	15.7044	535	118	25	26959	SLC25A25,TMEM256,NDUFB11,MRPL52,TIMM13,ATP5MPL,NDUFV3,MICOS10,COX6B1,GPX4,NDUFA13,NDUFA2,NDUFC1,UQCRQ,UGT2B37,UQCR10,MRPS21,COX7C,ATP5J2,NDUFA4,LGALS3,NDUFA3,ATP5E,UQCR11,CLU
GO:CC	inner mitochondrial membrane protein complex	GO:0098800	FALSE	1.41145e-15	14.8503	150	118	16	26959	NDUFB11,ATP5MPL,NDUFV3,MICOS10,COX6B1,NDUFA13,NDUFA2,NDUFC1,UQCRQ,UQCR10,COX7C,ATP5J2,NDUFA4,NDUFA3,ATP5E,UQCR11
GO:CC	organelle inner membrane	GO:0019866	FALSE	1.92042e-15	14.7166	589	118	25	26959	SLC25A25,TMEM256,NDUFB11,MRPL52,TIMM13,ATP5MPL,NDUFV3,MICOS10,COX6B1,GPX4,NDUFA13,NDUFA2,NDUFC1,UQCRQ,UGT2B37,UQCR10,MRPS21,COX7C,ATP5J2,NDUFA4,LGALS3,NDUFA3,ATP5E,UQCR11,CLU
GO:CC	mitochondrial protein-containing complex	GO:0098798	FALSE	1.4476e-14	13.8394	297	118	19	26959	NDUFB11,MRPL52,TIMM13,ATP5MPL,NDUFV3,MICOS10,COX6B1,NDUFA13,NDUFA2,NDUFC1,UQCRQ,UQCR10,MRPS21,COX7C,ATP5J2,NDUFA4,NDUFA3,ATP5E,UQCR11
GO:CC	cytosol	GO:0005829	FALSE	3.35401e-13	12.4744	4169	118	55	26959	RPLP1,RPL36AL,AHSA2,LCN2,BOLA2,HSP90B1,PPIA,RPL13,SERF2,CALR,ATOX1,2200002D01RIK,RPS8,RPS15,RPS10,RPS11,RPS12,PDIA6,GPX4,LGALS1,STIP1,RPL34,RPL18,S100A6,RPL9,RPL30,XBP1,LGALS3,RPL38,RPL28,RPL22,ELOB,RPS27A,FKBP4,RPL35A,HSP90AB1,RPS20,GAPDH,RPL29,RPL21,RPS24,CLU,RPLP2,DNAJB1,RPL37,APOE,DYNLL1,DNAJA1,RPS2,HSP90AA1,RPL41,HSPA8,HSPH1,HSPA5,HSPA1A
GO:CC	mitochondrial membrane	GO:0031966	FALSE	1.27913e-12	11.8931	780	118	25	26959	SLC25A25,TMEM256,NDUFB11,MRPL52,TIMM13,ATP5MPL,NDUFV3,MICOS10,COX6B1,GPX4,NDUFA13,NDUFA2,NDUFC1,UQCRQ,UGT2B37,UQCR10,MRPS21,COX7C,ATP5J2,NDUFA4,LGALS3,NDUFA3,ATP5E,UQCR11,CLU
GO:CC	envelope	GO:0031975	FALSE	1.40744e-12	11.8516	1303	118	31	26959	TMEM176B,SLC25A25,CST3,TMEM256,NDUFB11,CALR,MRPL52,TIMM13,ATP5MPL,NDUFV3,MICOS10,COX6B1,GPX4,NDUFA13,NDUFA2,NDUFC1,UQCRQ,UGT2B37,UQCR10,MRPS21,COX7C,S100A6,ATP5J2,NDUFA4,LGALS3,NDUFA3,ATP5E,UQCR11,GAPDH,CLU,APOE
GO:CC	organelle envelope	GO:0031967	FALSE	1.40744e-12	11.8516	1303	118	31	26959	TMEM176B,SLC25A25,CST3,TMEM256,NDUFB11,CALR,MRPL52,TIMM13,ATP5MPL,NDUFV3,MICOS10,COX6B1,GPX4,NDUFA13,NDUFA2,NDUFC1,UQCRQ,UGT2B37,UQCR10,MRPS21,COX7C,S100A6,ATP5J2,NDUFA4,LGALS3,NDUFA3,ATP5E,UQCR11,GAPDH,CLU,APOE
GO:CC	mitochondrial respirasome	GO:0005746	FALSE	1.51637e-12	11.8192	90	118	12	26959	NDUFB11,NDUFV3,COX6B1,NDUFA13,NDUFA2,NDUFC1,UQCRQ,UQCR10,COX7C,NDUFA4,NDUFA3,UQCR11
GO:CC	respiratory chain complex	GO:0098803	FALSE	1.51637e-12	11.8192	90	118	12	26959	NDUFB11,NDUFV3,COX6B1,NDUFA13,NDUFA2,NDUFC1,UQCRQ,UQCR10,COX7C,NDUFA4,NDUFA3,UQCR11
GO:CC	postsynapse	GO:0098794	FALSE	1.55869e-12	11.8072	866	118	26	26959	RPLP1,RPL36AL,RPL13,RPS10,RPS11,RPS12,RPL34,RPL9,RPL30,RPL38,C1QB,RPL28,RPL22,RPS27A,RPL35A,RPS20,GAPDH,RPL29,RPL21,RPS24,RPLP2,DNAJB1,RPL37,RPS2,HSPA8,HSPB1
GO:CC	mitochondrion	GO:0005739	FALSE	1.90194e-12	11.7208	1943	118	37	26959	SLC25A25,TMEM256,NDUFB11,MRPL52,TIMM13,ATP5MPL,NDUFV3,MICOS10,COX6B1,GPX4,NDUFA13,NDUFA2,NDUFC1,RPL34,UQCRQ,UGT2B37,UQCR10,MRPS21,COX7C,ATPIF1,ATP5J2,NDUFA4,LGALS3,HSPE1,NDUFA3,FKBP4,RPL35A,ATP5E,UQCR11,HSP90AB1,GAPDH,CLU,DYNLL1,DNAJA1,HSP90AA1,HSPA5,HSPA1A
GO:CC	respirasome	GO:0070469	FALSE	4.95255e-12	11.3052	99	118	12	26959	NDUFB11,NDUFV3,COX6B1,NDUFA13,NDUFA2,NDUFC1,UQCRQ,UQCR10,COX7C,NDUFA4,NDUFA3,UQCR11
GO:CC	mitochondrial envelope	GO:0005740	FALSE	6.65747e-12	11.1767	839	118	25	26959	SLC25A25,TMEM256,NDUFB11,MRPL52,TIMM13,ATP5MPL,NDUFV3,MICOS10,COX6B1,GPX4,NDUFA13,NDUFA2,NDUFC1,UQCRQ,UGT2B37,UQCR10,MRPS21,COX7C,ATP5J2,NDUFA4,LGALS3,NDUFA3,ATP5E,UQCR11,CLU
GO:CC	cytosolic small ribosomal subunit	GO:0022627	FALSE	4.51714e-11	10.3451	42	118	9	26959	RPS8,RPS15,RPS10,RPS11,RPS12,RPS27A,RPS20,RPS24,RPS2
GO:CC	small ribosomal subunit	GO:0015935	FALSE	5.17541e-10	9.28606	79	118	10	26959	RPS8,RPS15,RPS10,RPS11,RPS12,MRPS21,RPS27A,RPS20,RPS24,RPS2
GO:CC	synapse	GO:0045202	FALSE	8.55822e-10	9.06762	1660	118	31	26959	RPLP1,RPL36AL,RPL13,RPS15,RPS10,RPS11,RPS12,RPL34,RPL18,RPL9,RPL30,XBP1,RPL38,C1QB,RPL28,RPL22,RPS27A,RPL35A,RPS20,GAPDH,RPL29,RPL21,RPS24,CLU,RPLP2,DNAJB1,RPL37,APOE,RPS2,HSPA8,HSPB1
GO:CC	intracellular organelle	GO:0043229	FALSE	8.18355e-09	8.08706	15733	118	102	26959	TMEM176B,SLC25A25,RPLP1,RPL36AL,LCN2,BOLA2,CST3,TMEM256,NDUFB11,HSP90B1,PPIA,RPL13,SERF2,CALR,MRPL52,TIMM13,ATP5MPL,2200002D01RIK,RPS8,NDUFV3,MICOS10,RPS15,RCAN1,RPS10,RPS11,RPS12,COX6B1,PDIA6,GPX4,NDUFA13,LGALS1,STIP1,NDUFA2,NDUFC1,RPL34,UQCRQ,UGT2B37,UQCR10,MRPS21,COX7C,RPL18,SEC61G,S100A6,ATPIF1,ATP5J2,RPL9,RPL30,RPL36,LAMTOR4,XBP1,NDUFA4,LGALS3,FXYD2,RPL38,SERPINA1D,KRT8,H2-AB1,RPL28,FKBP2,RP…
GO:CC	organelle membrane	GO:0031090	FALSE	1.56053e-08	7.80673	3319	118	42	26959	TMEM176B,SLC25A25,CST3,TMEM256,NDUFB11,HSP90B1,CALR,MRPL52,TIMM13,ATP5MPL,NDUFV3,MICOS10,COX6B1,GPX4,NDUFA13,NDUFA2,NDUFC1,UQCRQ,UGT2B37,UQCR10,MRPS21,COX7C,SEC61G,ATP5J2,LAMTOR4,XBP1,NDUFA4,LGALS3,FKBP2,HERPUD1,NDUFA3,CYP4A14,ATP5E,UQCR11,HSP90AB1,GAPDH,CYP2A4,CLU,CD74,HSPA8,SCD1,HSPA5
GO:CC	membrane protein complex	GO:0098796	FALSE	1.77579e-08	7.75061	1204	118	25	26959	NDUFB11,CALR,ATP5MPL,NDUFV3,MICOS10,COX6B1,NDUFA13,NDUFA2,NDUFC1,UQCRQ,UQCR10,COX7C,SEC61G,ATP5J2,LAMTOR4,NDUFA4,FXYD2,KRT8,H2-AB1,NDUFA3,H2-AA,ATP5E,UQCR11,H2-EB1,CD74
GO:CC	organelle	GO:0043226	FALSE	4.11729e-08	7.38539	16054	118	102	26959	TMEM176B,SLC25A25,RPLP1,RPL36AL,LCN2,BOLA2,CST3,TMEM256,NDUFB11,HSP90B1,PPIA,RPL13,SERF2,CALR,MRPL52,TIMM13,ATP5MPL,2200002D01RIK,RPS8,NDUFV3,MICOS10,RPS15,RCAN1,RPS10,RPS11,RPS12,COX6B1,PDIA6,GPX4,NDUFA13,LGALS1,STIP1,NDUFA2,NDUFC1,RPL34,UQCRQ,UGT2B37,UQCR10,MRPS21,COX7C,RPL18,SEC61G,S100A6,ATPIF1,ATP5J2,RPL9,RPL30,RPL36,LAMTOR4,XBP1,NDUFA4,LGALS3,FXYD2,RPL38,SERPINA1D,KRT8,H2-AB1,RPL28,FKBP2,RP…
GO:CC	oxidoreductase complex	GO:1990204	FALSE	4.23173e-08	7.37348	122	118	10	26959	NDUFB11,NDUFV3,NDUFA13,NDUFA2,NDUFC1,UQCRQ,UQCR10,NDUFA4,NDUFA3,UQCR11
GO:CC	cellular anatomical entity	GO:0110165	FALSE	2.16497e-07	6.66455	22588	118	118	26959	TMEM176B,SLC25A25,RPLP1,RPL36AL,AHSA2,LCN2,BOLA2,CST3,TMEM256,NDUFB11,HSP90B1,PPIA,RPL13,SERF2,CALR,MRPL52,ATOX1,TIMM13,ATP5MPL,2200002D01RIK,RPS8,NDUFV3,MICOS10,RPS15,RCAN1,RPS10,RPS11,RPS12,PPP1R14B,COX6B1,PDIA6,GPX4,NDUFA13,LGALS1,STIP1,NDUFA2,NDUFC1,RPL34,UQCRQ,UGT2B37,UQCR10,MRPS21,COX7C,RPL18,SEC61G,SERPING1,S100A6,ATPIF1,ATP5J2,RPL9,RPL30,RPL36,SUSD3,LAMTOR4,CCN1,XBP1,NDUFA4,LGALS3,SERPINA…
GO:CC	intracellular anatomical structure	GO:0005622	FALSE	2.26551e-07	6.64483	17319	118	105	26959	TMEM176B,SLC25A25,RPLP1,RPL36AL,AHSA2,LCN2,BOLA2,CST3,TMEM256,NDUFB11,HSP90B1,PPIA,RPL13,SERF2,CALR,MRPL52,ATOX1,TIMM13,ATP5MPL,2200002D01RIK,RPS8,NDUFV3,MICOS10,RPS15,RCAN1,RPS10,RPS11,RPS12,PPP1R14B,COX6B1,PDIA6,GPX4,NDUFA13,LGALS1,STIP1,NDUFA2,NDUFC1,RPL34,UQCRQ,UGT2B37,UQCR10,MRPS21,COX7C,RPL18,SEC61G,S100A6,ATPIF1,ATP5J2,RPL9,RPL30,RPL36,LAMTOR4,XBP1,NDUFA4,LGALS3,FXYD2,RPL38,SERPINA1D,KRT8,…
GO:CC	cell junction	GO:0030054	FALSE	5.06797e-07	6.29517	2275	118	32	26959	RPLP1,RPL36AL,RPL13,RPS15,RPS10,RPS11,RPS12,RPL34,RPL18,RPL9,RPL30,XBP1,RPL38,KRT8,C1QB,RPL28,RPL22,RPS27A,RPL35A,RPS20,GAPDH,RPL29,RPL21,RPS24,CLU,RPLP2,DNAJB1,RPL37,APOE,RPS2,HSPA8,HSPB1
GO:CC	mitochondrial respiratory chain complex I	GO:0005747	FALSE	5.8138e-07	6.23554	50	118	7	26959	NDUFB11,NDUFV3,NDUFA13,NDUFA2,NDUFC1,NDUFA4,NDUFA3
GO:CC	respiratory chain complex I	GO:0045271	FALSE	5.8138e-07	6.23554	50	118	7	26959	NDUFB11,NDUFV3,NDUFA13,NDUFA2,NDUFC1,NDUFA4,NDUFA3
GO:CC	NADH dehydrogenase complex	GO:0030964	FALSE	5.8138e-07	6.23554	50	118	7	26959	NDUFB11,NDUFV3,NDUFA13,NDUFA2,NDUFC1,NDUFA4,NDUFA3
GO:CC	ribonucleoprotein complex	GO:1990904	FALSE	7.77317e-07	6.1094	2315	118	32	26959	RPLP1,RPL36AL,RPL13,CALR,MRPL52,RPS8,RPS15,RPS10,RPS11,RPS12,RPL34,MRPS21,RPL18,RPL9,RPL30,RPL38,RPL28,RPL22,RPS27A,RPL35A,RPS20,GAPDH,RPL29,RPL21,RPS24,RPLP2,RPL37,FAU,RPS2,RPL41,HSPA8,HSPA1A
GO:CC	presynapse	GO:0098793	FALSE	1.22872e-06	5.91055	749	118	18	26959	RPL36AL,RPL13,RPS10,RPS11,RPS12,RPL34,RPL9,XBP1,RPL38,RPL28,RPL22,RPS27A,RPL35A,RPL29,RPS24,RPLP2,RPL37,HSPA8
GO:CC	endoplasmic reticulum	GO:0005783	FALSE	2.68458e-06	5.57112	1907	118	28	26959	RPL36AL,CST3,HSP90B1,RPL13,CALR,RPS8,PDIA6,RPL34,UGT2B37,RPL18,SEC61G,XBP1,SERPINA1D,FKBP2,CRELD2,HERPUD1,CYP4A14,SERPINH1,CYP2A4,RPL21,RPS24,CLU,APOE,CD74,DNAJA1,MGP,SCD1,HSPA5
GO:CC	cytochrome complex	GO:0070069	FALSE	5.56202e-06	5.25477	40	118	6	26959	COX6B1,UQCRQ,UQCR10,COX7C,NDUFA4,UQCR11
GO:CC	extracellular region	GO:0005576	FALSE	6.84457e-06	5.16465	2534	118	32	26959	LCN2,CST3,HSP90B1,PPIA,CALR,PDIA6,LGALS1,SERPING1,CCN1,SERPINA1F,SERPINA1D,DEFB29,C1QB,CRELD2,CYP4A14,SERPINH1,HSP90AB1,COL3A1,C3,WFDC2,CLU,SPP1,APOE,CD74,MGP,NAPSA,MANF,HSPA8,HSPH1,TTR,HSPA5,HSPA1A
GO:CC	intracellular membrane-bounded organelle	GO:0043231	FALSE	1.73036e-05	4.76186	14349	118	91	26959	TMEM176B,SLC25A25,RPL36AL,LCN2,BOLA2,CST3,TMEM256,NDUFB11,HSP90B1,PPIA,RPL13,SERF2,CALR,MRPL52,TIMM13,ATP5MPL,2200002D01RIK,RPS8,NDUFV3,MICOS10,RPS15,RCAN1,RPS10,RPS11,RPS12,COX6B1,PDIA6,GPX4,NDUFA13,LGALS1,STIP1,NDUFA2,NDUFC1,RPL34,UQCRQ,UGT2B37,UQCR10,MRPS21,COX7C,RPL18,SEC61G,S100A6,ATPIF1,ATP5J2,RPL30,LAMTOR4,XBP1,NDUFA4,LGALS3,FXYD2,SERPINA1D,KRT8,H2-AB1,FKBP2,RPL22,CRELD2,HSPE1,ELOB,RPS27A,…
GO:CC	MHC class II protein complex	GO:0042613	TRUE	6.3985e-05	4.19392	13	118	4	26959	H2-AB1,H2-AA,H2-EB1,CD74
GO:CC	transporter complex	GO:1990351	FALSE	7.85121e-05	4.10506	415	118	12	26959	NDUFB11,TIMM13,NDUFV3,NDUFA13,NDUFA2,NDUFC1,UQCRQ,UQCR10,NDUFA4,FXYD2,NDUFA3,UQCR11
GO:CC	polysomal ribosome	GO:0042788	FALSE	8.39701e-05	4.07588	33	118	5	26959	RPL36AL,RPL18,RPL30,RPL38,RPL29
GO:CC	pigment granule	GO:0048770	FALSE	9.52745e-05	4.02102	103	118	7	26959	HSP90B1,PDIA6,HSP90AB1,APOE,HSP90AA1,HSPA8,HSPA5
GO:CC	melanosome	GO:0042470	TRUE	9.52745e-05	4.02102	103	118	7	26959	HSP90B1,PDIA6,HSP90AB1,APOE,HSP90AA1,HSPA8,HSPA5
GO:CC	COP9 signalosome	GO:0008180	TRUE	9.81045e-05	4.00831	34	118	5	26959	COPS9,HSP90AB1,DYNLL1,HSPA5,HSPA1A
GO:CC	membrane-bounded organelle	GO:0043227	FALSE	0.000124576	3.90457	14825	118	91	26959	TMEM176B,SLC25A25,RPL36AL,LCN2,BOLA2,CST3,TMEM256,NDUFB11,HSP90B1,PPIA,RPL13,SERF2,CALR,MRPL52,TIMM13,ATP5MPL,2200002D01RIK,RPS8,NDUFV3,MICOS10,RPS15,RCAN1,RPS10,RPS11,RPS12,COX6B1,PDIA6,GPX4,NDUFA13,LGALS1,STIP1,NDUFA2,NDUFC1,RPL34,UQCRQ,UGT2B37,UQCR10,MRPS21,COX7C,RPL18,SEC61G,S100A6,ATPIF1,ATP5J2,RPL30,LAMTOR4,XBP1,NDUFA4,LGALS3,FXYD2,SERPINA1D,KRT8,H2-AB1,FKBP2,RPL22,CRELD2,HSPE1,ELOB,RPS27A,…
GO:CC	collagen-containing extracellular matrix	GO:0062023	TRUE	0.000167633	3.77564	365	118	11	26959	CST3,CALR,LGALS1,SERPING1,S100A6,CCN1,SERPINH1,COL3A1,CLU,MGP,HSP90AA1
GO:CC	polysome	GO:0005844	FALSE	0.000202019	3.69461	72	118	6	26959	RPL36AL,CALR,RPL18,RPL30,RPL38,RPL29
GO:CC	extracellular space	GO:0005615	FALSE	0.000278058	3.55586	1826	118	24	26959	LCN2,CST3,PPIA,CALR,PDIA6,LGALS1,SERPING1,SERPINA1F,SERPINA1D,C1QB,CRELD2,CYP4A14,SERPINH1,COL3A1,C3,CLU,SPP1,APOE,CD74,MGP,NAPSA,HSPA8,TTR,HSPA1A
GO:CC	endomembrane system	GO:0012505	FALSE	0.000313908	3.5032	4293	118	40	26959	TMEM176B,RPL36AL,CST3,HSP90B1,RPL13,CALR,RPS8,RPS12,PDIA6,GPX4,RPL34,UGT2B37,RPL18,SEC61G,S100A6,ATP5J2,LAMTOR4,XBP1,SERPINA1D,H2-AB1,FKBP2,CRELD2,HERPUD1,CYP4A14,SERPINH1,GAPDH,CYP2A4,RPL21,RPS24,CLU,SPP1,APOE,DYNLL1,CD74,DNAJA1,MGP,NAPSA,HSPA8,SCD1,HSPA5
GO:CC	transmembrane transporter complex	GO:1902495	FALSE	0.000320221	3.49455	390	118	11	26959	NDUFB11,NDUFV3,NDUFA13,NDUFA2,NDUFC1,UQCRQ,UQCR10,NDUFA4,FXYD2,NDUFA3,UQCR11
GO:CC	extracellular matrix	GO:0031012	FALSE	0.000520134	3.28388	497	118	12	26959	CST3,CALR,LGALS1,SERPING1,S100A6,CCN1,SERPINH1,COL3A1,CLU,APOE,MGP,HSP90AA1
GO:CC	external encapsulating structure	GO:0030312	FALSE	0.000542133	3.26589	499	118	12	26959	CST3,CALR,LGALS1,SERPING1,S100A6,CCN1,SERPINH1,COL3A1,CLU,APOE,MGP,HSP90AA1
GO:CC	small-subunit processome	GO:0032040	FALSE	0.00432063	2.36445	72	118	5	26959	RPS8,RPS11,RPS12,RPS27A,RPS24
GO:CC	mitochondrial respiratory chain complex III	GO:0005750	FALSE	0.0046225	2.33512	12	118	3	26959	UQCRQ,UQCR10,UQCR11
GO:CC	respiratory chain complex III	GO:0045275	FALSE	0.0046225	2.33512	12	118	3	26959	UQCRQ,UQCR10,UQCR11
GO:CC	MHC protein complex	GO:0042611	FALSE	0.00487693	2.31185	36	118	4	26959	H2-AB1,H2-AA,H2-EB1,CD74
GO:CC	late endosome lumen	GO:0031906	TRUE	0.00502556	2.29882	2	118	2	26959	GAPDH,HSPA8
GO:CC	endoplasmic reticulum lumen	GO:0005788	FALSE	0.00549757	2.25983	127	118	6	26959	HSP90B1,CALR,PDIA6,SERPINH1,CLU,HSPA5
GO:CC	intracellular non-membrane-bounded organelle	GO:0043232	FALSE	0.00652897	2.18516	6529	118	49	26959	RPLP1,RPL36AL,CST3,RPL13,MRPL52,TIMM13,2200002D01RIK,RPS8,RPS15,RPS10,RPS11,RPS12,STIP1,RPL34,MRPS21,RPL18,RPL9,RPL30,RPL36,RPL38,KRT8,RPL28,RPL22,RPS27A,COPS9,FKBP4,RPL35A,HSP90AB1,RPS20,GAPDH,RPL29,CYP2A4,RPL21,RPS24,CLU,RPLP2,DNAJB1,RPL37,FAU,APOE,DYNLL1,DNAJA1,RPS2,RPL41,HSPA8,SCD1,HSPH1,HSPB1,HSPA1A
GO:CC	non-membrane-bounded organelle	GO:0043228	FALSE	0.00655708	2.18329	6530	118	49	26959	RPLP1,RPL36AL,CST3,RPL13,MRPL52,TIMM13,2200002D01RIK,RPS8,RPS15,RPS10,RPS11,RPS12,STIP1,RPL34,MRPS21,RPL18,RPL9,RPL30,RPL36,RPL38,KRT8,RPL28,RPL22,RPS27A,COPS9,FKBP4,RPL35A,HSP90AB1,RPS20,GAPDH,RPL29,CYP2A4,RPL21,RPS24,CLU,RPLP2,DNAJB1,RPL37,FAU,APOE,DYNLL1,DNAJA1,RPS2,RPL41,HSPA8,SCD1,HSPH1,HSPB1,HSPA1A
GO:CC	myelin sheath	GO:0043209	FALSE	0.0105724	1.97583	210	118	7	26959	PPIA,STIP1,RPS27A,GAPDH,HSP90AA1,HSPA8,HSPA5
GO:CC	preribosome	GO:0030684	FALSE	0.0265843	1.57538	105	118	5	26959	RPS8,RPS11,RPS12,RPS27A,RPS24
GO:CC	mitochondrial proton-transporting ATP synthase complex	GO:0005753	FALSE	0.0271525	1.56619	21	118	3	26959	ATP5MPL,ATP5J2,ATP5E
GO:CC	proton-transporting ATP synthase complex	GO:0045259	FALSE	0.0313394	1.50391	22	118	3	26959	ATP5MPL,ATP5J2,ATP5E
GO:CC	multivesicular body	GO:0005771	TRUE	0.0450255	1.34654	63	118	4	26959	CST3,H2-AB1,APOE,CD74
GO:CC	mitochondrial respiratory chain complex IV	GO:0005751	FALSE	0.0463595	1.33386	25	118	3	26959	COX6B1,COX7C,NDUFA4
KEGG	Ribosome	KEGG:03010	FALSE	1.88223e-25	24.7253	169	89	28	8947	RPLP1,RPL36AL,RPL13,RPS8,RPS15,RPS10,RPS11,RPS12,RPL34,MRPS21,RPL18,RPL9,RPL30,RPL36,RPL38,RPL28,RPL22,RPS27A,RPL35A,RPS20,RPL29,RPL21,RPS24,RPLP2,RPL37,FAU,RPS2,RPL41
KEGG	Coronavirus disease - COVID-19	KEGG:05171	FALSE	2.91971e-22	21.5347	242	89	29	8947	RPLP1,RPL36AL,RPL13,RPS8,RPS15,RPS10,RPS11,RPS12,RPL34,RPL18,RPL9,RPL30,RPL36,RPL38,C1QB,RPL28,RPL22,RPS27A,RPL35A,RPS20,RPL29,RPL21,RPS24,C3,RPLP2,RPL37,FAU,RPS2,RPL41
KEGG	Oxidative phosphorylation	KEGG:00190	FALSE	3.26121e-09	8.48662	133	89	14	8947	NDUFB11,NDUFV3,COX6B1,NDUFA13,NDUFA2,NDUFC1,UQCRQ,UQCR10,COX7C,ATP5J2,NDUFA4,NDUFA3,ATP5E,UQCR11
KEGG	Prion disease	KEGG:05020	FALSE	7.24708e-09	8.13984	266	89	18	8947	NDUFB11,NDUFV3,COX6B1,NDUFA13,STIP1,NDUFA2,NDUFC1,UQCRQ,UQCR10,COX7C,NDUFA4,C1QB,NDUFA3,ATP5E,UQCR11,HSPA8,HSPA5,HSPA1A
KEGG	Protein processing in endoplasmic reticulum	KEGG:04141	FALSE	9.56444e-08	7.01934	171	89	14	8947	HSP90B1,CALR,PDIA6,SEC61G,XBP1,HERPUD1,HSP90AB1,DNAJB1,DNAJA1,HSP90AA1,HSPA8,HSPH1,HSPA5,HSPA1A
KEGG	Diabetic cardiomyopathy	KEGG:05415	FALSE	1.03368e-07	6.98561	204	89	15	8947	NDUFB11,NDUFV3,COX6B1,NDUFA13,NDUFA2,NDUFC1,UQCRQ,UQCR10,COX7C,NDUFA4,NDUFA3,ATP5E,UQCR11,COL3A1,GAPDH
KEGG	Non-alcoholic fatty liver disease	KEGG:04932	FALSE	2.72675e-07	6.56435	154	89	13	8947	NDUFB11,NDUFV3,COX6B1,NDUFA13,NDUFA2,NDUFC1,UQCRQ,UQCR10,COX7C,XBP1,NDUFA4,NDUFA3,UQCR11
KEGG	Parkinson disease	KEGG:05012	FALSE	4.11629e-07	6.38549	262	89	16	8947	NDUFB11,NDUFV3,COX6B1,NDUFA13,NDUFA2,NDUFC1,UQCRQ,UQCR10,COX7C,XBP1,NDUFA4,RPS27A,NDUFA3,ATP5E,UQCR11,HSPA5
KEGG	Antigen processing and presentation	KEGG:04612	FALSE	6.5043e-07	6.1868	83	89	10	8947	CALR,H2-AB1,H2-AA,HSP90AB1,H2-EB1,CD74,HSP90AA1,HSPA8,HSPA5,HSPA1A
KEGG	Thermogenesis	KEGG:04714	FALSE	3.91958e-06	5.40676	228	89	14	8947	NDUFB11,NDUFV3,COX6B1,NDUFA13,NDUFA2,NDUFC1,UQCRQ,UQCR10,COX7C,ATP5J2,NDUFA4,NDUFA3,ATP5E,UQCR11
KEGG	Chemical carcinogenesis - reactive oxygen species	KEGG:05208	FALSE	1.94486e-05	4.71111	220	89	13	8947	NDUFB11,NDUFV3,COX6B1,NDUFA13,NDUFA2,NDUFC1,UQCRQ,UQCR10,COX7C,NDUFA4,NDUFA3,ATP5E,UQCR11
KEGG	Alzheimer disease	KEGG:05010	FALSE	7.19792e-05	4.14279	380	89	16	8947	NDUFB11,NDUFV3,COX6B1,NDUFA13,NDUFA2,NDUFC1,UQCRQ,UQCR10,COX7C,XBP1,NDUFA4,NDUFA3,ATP5E,UQCR11,GAPDH,APOE
KEGG	Amyotrophic lateral sclerosis	KEGG:05014	FALSE	0.000232168	3.6342	366	89	15	8947	NDUFB11,NDUFV3,COX6B1,NDUFA13,NDUFA2,NDUFC1,UQCRQ,UQCR10,COX7C,XBP1,NDUFA4,NDUFA3,ATP5E,UQCR11,HSPA5
KEGG	Huntington disease	KEGG:05016	FALSE	0.000635282	3.19703	300	89	13	8947	NDUFB11,NDUFV3,COX6B1,NDUFA13,NDUFA2,NDUFC1,UQCRQ,UQCR10,COX7C,NDUFA4,NDUFA3,ATP5E,UQCR11
KEGG	Pathways of neurodegeneration - multiple diseases	KEGG:05022	FALSE	0.0010928	2.96146	469	89	16	8947	NDUFB11,NDUFV3,COX6B1,NDUFA13,NDUFA2,NDUFC1,UQCRQ,UQCR10,COX7C,XBP1,NDUFA4,RPS27A,NDUFA3,ATP5E,UQCR11,HSPA5
KEGG	Cardiac muscle contraction	KEGG:04260	FALSE	0.018501	1.7328	87	89	6	8947	COX6B1,UQCRQ,UQCR10,COX7C,FXYD2,UQCR11
REAC	SRP-dependent cotranslational protein targeting to membrane	REAC:R-MMU-1799339	FALSE	5.98823e-25	24.2227	89	83	23	8412	RPLP1,RPL36AL,RPL13,RPS8,RPS15,RPS10,RPS11,RPS12,RPL34,RPL18,RPL9,RPL30,RPL38,RPL28,RPL22,RPL35A,RPS20,RPL29,RPL21,RPS24,RPLP2,RPL37,RPS2
REAC	Nonsense Mediated Decay (NMD) independent of the Exon Junction Complex (EJC)	REAC:R-MMU-975956	FALSE	1.06165e-24	23.974	91	83	23	8412	RPLP1,RPL36AL,RPL13,RPS8,RPS15,RPS10,RPS11,RPS12,RPL34,RPL18,RPL9,RPL30,RPL38,RPL28,RPL22,RPL35A,RPS20,RPL29,RPL21,RPS24,RPLP2,RPL37,RPS2
REAC	Formation of a pool of free 40S subunits	REAC:R-MMU-72689	FALSE	7.04951e-24	23.1518	98	83	23	8412	RPLP1,RPL36AL,RPL13,RPS8,RPS15,RPS10,RPS11,RPS12,RPL34,RPL18,RPL9,RPL30,RPL38,RPL28,RPL22,RPL35A,RPS20,RPL29,RPL21,RPS24,RPLP2,RPL37,RPS2
REAC	L13a-mediated translational silencing of Ceruloplasmin expression	REAC:R-MMU-156827	FALSE	8.13921e-23	22.0894	108	83	23	8412	RPLP1,RPL36AL,RPL13,RPS8,RPS15,RPS10,RPS11,RPS12,RPL34,RPL18,RPL9,RPL30,RPL38,RPL28,RPL22,RPL35A,RPS20,RPL29,RPL21,RPS24,RPLP2,RPL37,RPS2
REAC	GTP hydrolysis and joining of the 60S ribosomal subunit	REAC:R-MMU-72706	FALSE	1.02447e-22	21.9895	109	83	23	8412	RPLP1,RPL36AL,RPL13,RPS8,RPS15,RPS10,RPS11,RPS12,RPL34,RPL18,RPL9,RPL30,RPL38,RPL28,RPL22,RPL35A,RPS20,RPL29,RPL21,RPS24,RPLP2,RPL37,RPS2
REAC	Nonsense Mediated Decay (NMD) enhanced by the Exon Junction Complex (EJC)	REAC:R-MMU-975957	FALSE	1.28634e-22	21.8906	110	83	23	8412	RPLP1,RPL36AL,RPL13,RPS8,RPS15,RPS10,RPS11,RPS12,RPL34,RPL18,RPL9,RPL30,RPL38,RPL28,RPL22,RPL35A,RPS20,RPL29,RPL21,RPS24,RPLP2,RPL37,RPS2
REAC	Nonsense-Mediated Decay (NMD)	REAC:R-MMU-927802	FALSE	1.28634e-22	21.8906	110	83	23	8412	RPLP1,RPL36AL,RPL13,RPS8,RPS15,RPS10,RPS11,RPS12,RPL34,RPL18,RPL9,RPL30,RPL38,RPL28,RPL22,RPL35A,RPS20,RPL29,RPL21,RPS24,RPLP2,RPL37,RPS2
REAC	Cap-dependent Translation Initiation	REAC:R-MMU-72737	FALSE	4.80311e-22	21.3185	116	83	23	8412	RPLP1,RPL36AL,RPL13,RPS8,RPS15,RPS10,RPS11,RPS12,RPL34,RPL18,RPL9,RPL30,RPL38,RPL28,RPL22,RPL35A,RPS20,RPL29,RPL21,RPS24,RPLP2,RPL37,RPS2
REAC	Eukaryotic Translation Initiation	REAC:R-MMU-72613	FALSE	4.80311e-22	21.3185	116	83	23	8412	RPLP1,RPL36AL,RPL13,RPS8,RPS15,RPS10,RPS11,RPS12,RPL34,RPL18,RPL9,RPL30,RPL38,RPL28,RPL22,RPL35A,RPS20,RPL29,RPL21,RPS24,RPLP2,RPL37,RPS2
REAC	rRNA processing in the nucleus and cytosol	REAC:R-MMU-8868773	FALSE	3.57854e-18	17.4463	168	83	23	8412	RPLP1,RPL36AL,RPL13,RPS8,RPS15,RPS10,RPS11,RPS12,RPL34,RPL18,RPL9,RPL30,RPL38,RPL28,RPL22,RPL35A,RPS20,RPL29,RPL21,RPS24,RPLP2,RPL37,RPS2
REAC	Major pathway of rRNA processing in the nucleolus and cytosol	REAC:R-MMU-6791226	FALSE	3.57854e-18	17.4463	168	83	23	8412	RPLP1,RPL36AL,RPL13,RPS8,RPS15,RPS10,RPS11,RPS12,RPL34,RPL18,RPL9,RPL30,RPL38,RPL28,RPL22,RPL35A,RPS20,RPL29,RPL21,RPS24,RPLP2,RPL37,RPS2
REAC	rRNA processing	REAC:R-MMU-72312	FALSE	3.57854e-18	17.4463	168	83	23	8412	RPLP1,RPL36AL,RPL13,RPS8,RPS15,RPS10,RPS11,RPS12,RPL34,RPL18,RPL9,RPL30,RPL38,RPL28,RPL22,RPL35A,RPS20,RPL29,RPL21,RPS24,RPLP2,RPL37,RPS2
REAC	Translation	REAC:R-MMU-72766	FALSE	4.38458e-18	17.3581	217	83	25	8412	RPLP1,RPL36AL,RPL13,MRPL52,RPS8,RPS15,RPS10,RPS11,RPS12,RPL34,MRPS21,RPL18,RPL9,RPL30,RPL38,RPL28,RPL22,RPL35A,RPS20,RPL29,RPL21,RPS24,RPLP2,RPL37,RPS2
REAC	Metabolism of RNA	REAC:R-MMU-8953854	FALSE	6.19774e-10	9.20777	569	83	27	8412	RPLP1,RPL36AL,RPL13,RPS8,RPS15,RPS10,RPS11,RPS12,RPL34,RPL18,RPL9,RPL30,RPL38,RPL28,RPL22,RPS27A,RPL35A,RPS20,RPL29,RPL21,RPS24,RPLP2,RPL37,RPS2,HSPA8,HSPB1,HSPA1A
REAC	Respiratory electron transport, ATP synthesis by chemiosmotic coupling, and heat production by uncoupling proteins.	REAC:R-MMU-163200	FALSE	1.0334e-09	8.98573	113	83	14	8412	NDUFB11,NDUFV3,COX6B1,NDUFA13,NDUFA2,NDUFC1,UQCRQ,UQCR10,COX7C,ATP5J2,NDUFA4,NDUFA3,ATP5E,UQCR11
REAC	Respiratory electron transport	REAC:R-MMU-611105	FALSE	1.70658e-08	7.76787	90	83	12	8412	NDUFB11,NDUFV3,COX6B1,NDUFA13,NDUFA2,NDUFC1,UQCRQ,UQCR10,COX7C,NDUFA4,NDUFA3,UQCR11
REAC	The citric acid (TCA) cycle and respiratory electron transport	REAC:R-MMU-1428517	FALSE	1.1071e-07	6.95581	159	83	14	8412	NDUFB11,NDUFV3,COX6B1,NDUFA13,NDUFA2,NDUFC1,UQCRQ,UQCR10,COX7C,ATP5J2,NDUFA4,NDUFA3,ATP5E,UQCR11
REAC	HSP90 chaperone cycle for steroid hormone receptors (SHR) in the presence of ligand	REAC:R-MMU-3371497	FALSE	3.81731e-07	6.41824	51	83	9	8412	STIP1,FKBP4,HSP90AB1,DNAJB1,DYNLL1,DNAJA1,HSP90AA1,HSPA8,HSPA1A
REAC	Attenuation phase	REAC:R-MMU-3371568	FALSE	3.85107e-07	6.41442	13	83	6	8412	FKBP4,HSP90AB1,DNAJB1,HSP90AA1,HSPA8,HSPA1A
REAC	Metabolism of proteins	REAC:R-MMU-392499	FALSE	3.28406e-06	5.48359	1560	83	38	8412	RPLP1,RPL36AL,CST3,HSP90B1,RPL13,CALR,MRPL52,RPS8,RPS15,RPS10,RPS11,RPS12,LGALS1,RPL34,MRPS21,RPL18,RPL9,RPL30,CCN1,RPL38,RPL28,RPL22,ELOB,RPS27A,RPL35A,RPS20,RPL29,RPL21,RPS24,C3,SPP1,RPLP2,RPL37,APOE,DYNLL1,RPS2,NAPSA,HSPA8
REAC	Formation of the ternary complex, and subsequently, the 43S complex	REAC:R-MMU-72695	FALSE	8.88037e-06	5.05157	51	83	8	8412	RPS8,RPS15,RPS10,RPS11,RPS12,RPS20,RPS24,RPS2
REAC	HSF1-dependent transactivation	REAC:R-MMU-3371571	FALSE	1.55987e-05	4.80691	22	83	6	8412	FKBP4,HSP90AB1,DNAJB1,HSP90AA1,HSPA8,HSPA1A
REAC	Translation initiation complex formation	REAC:R-MMU-72649	FALSE	2.52821e-05	4.59719	58	83	8	8412	RPS8,RPS15,RPS10,RPS11,RPS12,RPS20,RPS24,RPS2
REAC	Ribosomal scanning and start codon recognition	REAC:R-MMU-72702	FALSE	2.52821e-05	4.59719	58	83	8	8412	RPS8,RPS15,RPS10,RPS11,RPS12,RPS20,RPS24,RPS2
REAC	Activation of the mRNA upon binding of the cap-binding complex and eIFs, and subsequent binding to 43S	REAC:R-MMU-72662	FALSE	2.90159e-05	4.53736	59	83	8	8412	RPS8,RPS15,RPS10,RPS11,RPS12,RPS20,RPS24,RPS2
REAC	Cellular responses to stress	REAC:R-MMU-2262752	FALSE	0.000231815	3.63486	431	83	17	8412	COX6B1,STIP1,COX7C,LAMTOR4,NDUFA4,ELOB,RPS27A,FKBP4,HSP90AB1,DNAJB1,DYNLL1,DNAJA1,HSP90AA1,HSPA8,HSPH1,HSPA5,HSPA1A
REAC	Cellular responses to stimuli	REAC:R-MMU-8953897	FALSE	0.000255424	3.59274	434	83	17	8412	COX6B1,STIP1,COX7C,LAMTOR4,NDUFA4,ELOB,RPS27A,FKBP4,HSP90AB1,DNAJB1,DYNLL1,DNAJA1,HSP90AA1,HSPA8,HSPH1,HSPA5,HSPA1A
REAC	Cellular response to heat stress	REAC:R-MMU-3371556	FALSE	0.000291103	3.53595	79	83	8	8412	FKBP4,HSP90AB1,DNAJB1,HSP90AA1,HSPA8,HSPH1,HSPA5,HSPA1A
REAC	Complex I biogenesis	REAC:R-MMU-6799198	FALSE	0.00336147	2.47347	52	83	6	8412	NDUFB11,NDUFV3,NDUFA13,NDUFA2,NDUFC1,NDUFA3
REAC	Scavenging by Class A Receptors	REAC:R-MMU-3000480	FALSE	0.00972579	2.01208	7	83	3	8412	HSP90B1,CALR,APOE
REAC	Post-translational protein phosphorylation	REAC:R-MMU-8957275	FALSE	0.0305384	1.51515	110	83	7	8412	CST3,HSP90B1,LGALS1,CCN1,C3,SPP1,APOE
REAC	Regulation of Insulin-like Growth Factor (IGF) transport and uptake by Insulin-like Growth Factor Binding Proteins (IGFBPs)	REAC:R-MMU-381426	FALSE	0.0426715	1.36986	116	83	7	8412	CST3,HSP90B1,LGALS1,CCN1,C3,SPP1,APOE
WP	Cytoplasmic ribosomal proteins	WP:WP163	FALSE	3.60452e-27	26.4432	77	67	25	4529	RPLP1,RPL13,RPS8,RPS15,RPS10,RPS11,RPS12,RPL34,RPL18,RPL9,RPL30,RPL36,RPL38,RPL28,RPL22,RPS27A,RPL35A,RPS20,RPL29,RPL21,RPS24,RPL37,FAU,RPS2,RPL41
WP	Electron transport chain	WP:WP295	FALSE	0.000290229	3.53726	92	67	9	4529	NDUFV3,NDUFA2,NDUFC1,UQCRQ,UQCR10,ATPIF1,ATP5J2,ATP5E,UQCR11
WP	Oxidative phosphorylation	WP:WP1248	FALSE	0.049565	1.30482	54	67	5	4529	NDUFV3,NDUFA2,NDUFC1,ATP5J2,ATP5E
TF	Factor: ELK-1; motif: ACCGGAWRTN; match class: 1	TF:M01981_1	FALSE	9.92062e-09	8.00346	9022	119	86	21787	SLC25A25,RPLP1,RPL36AL,AHSA2,LCN2,BOLA2,CST3,TMEM256,NDUFB11,HSP90B1,PPIA,D8ERTD738E,RPL13,SERF2,MRPL52,ATOX1,TIMM13,2200002D01RIK,NDUFV3,MICOS10,RPS15,RCAN1,RPS10,RPS11,RPS12,PPP1R14B,COX6B1,PDIA6,GPX4,NDUFA13,STIP1,NDUFA2,NDUFC1,RPL34,UQCRQ,MRPS21,COX7C,RPL18,SEC61G,SERPING1,ATPIF1,ATP5J2,RPL9,RPL30,RPL36,SUSD3,LAMTOR4,XBP1,NDUFA4,SERPINA1F,RPL38,KRT8,C1QB,RPL28,FKBP2,RPL22,CRELD2,HSPE1,ELOB,RP…
TF	Factor: GABP-alpha; motif: CTTCCK; match class: 1	TF:M01660_1	FALSE	2.01362e-06	5.69602	4688	119	55	21787	SLC25A25,RPLP1,RPL36AL,BOLA2,CST3,D8ERTD738E,SERF2,MRPL52,ATOX1,TIMM13,ATP5MPL,2200002D01RIK,MICOS10,RPS15,RPS10,RPS11,RPS12,PPP1R14B,COX6B1,NDUFA13,NDUFA2,RPL34,UQCRQ,MRPS21,COX7C,ATP5J2,RPL9,RPL30,RPL38,KRT8,RPL28,TYROBP,CRELD2,HSPE1,RPS27A,COPS9,ATP5E,SERPINH1,UQCR11,HSP90AB1,RPL29,RPS24,WFDC2,SPP1,RPLP2,DNAJB1,RPL37,FAU,DYNLL1,DNAJA1,RPS2,HSP90AA1,RPL41,HSPA8,HSPH1
TF	Factor: SAP-1a; motif: NRRCCGGAAGYRN; match class: 1	TF:M10220_1	FALSE	5.24511e-05	4.28025	3299	119	42	21787	SLC25A25,RPLP1,RPL36AL,BOLA2,D8ERTD738E,SERF2,MRPL52,ATOX1,TIMM13,2200002D01RIK,MICOS10,RPS15,RPS10,RPS11,RPS12,COX6B1,NDUFA13,RPL34,UQCRQ,MRPS21,ATP5J2,RPL9,RPL30,RPL38,KRT8,RPL28,CRELD2,HSPE1,ELOB,RPS27A,COPS9,ATP5E,SERPINH1,UQCR11,HSP90AB1,RPL29,RPLP2,RPL37,DNAJA1,RPL41,HSPA8,HSPH1
TF	Factor: Elf-1; motif: NNANCCGGAAGTGN	TF:M10216	FALSE	7.87705e-05	4.10364	3086	119	40	21787	SLC25A25,RPLP1,LCN2,BOLA2,CST3,HSP90B1,D8ERTD738E,SERF2,MRPL52,ATOX1,TIMM13,RPS8,MICOS10,RPS10,RPS11,RPS12,NDUFA13,RPL34,UQCRQ,MRPS21,SEC61G,ATPIF1,ATP5J2,RPL30,RPL38,DEFB29,RPL28,FKBP2,NDUFA3,COPS9,UQCR11,HSP90AB1,RPL29,SPP1,RPLP2,RPL37,DNAJA1,RPL41,HSPA8,HSPH1
TF	Factor: PEA3; motif: RCCGGAAGYN; match class: 1	TF:M01991_1	FALSE	0.000664999	3.17718	4166	119	46	21787	RPLP1,RPL36AL,LCN2,BOLA2,CST3,HSP90B1,D8ERTD738E,MRPL52,ATOX1,TIMM13,2200002D01RIK,NDUFV3,MICOS10,RPS10,RPS11,RPS12,PPP1R14B,COX6B1,NDUFA13,UQCRQ,MRPS21,ATP5J2,RPL30,LAMTOR4,SERPINA1F,RPL38,KRT8,RPL28,CRELD2,HSPE1,ELOB,COPS9,UQCR11,HSP90AB1,RPL29,WFDC2,SPP1,RPLP2,DNAJB1,RPL37,DNAJA1,RPS2,HSP90AA1,RPL41,HSPA8,HSPH1
TF	Factor: c-Ets-1; motif: NNNRCCGGAWRYNNNN	TF:M01078	FALSE	0.000805405	3.09399	7296	119	66	21787	SLC25A25,RPLP1,RPL36AL,LCN2,BOLA2,CST3,TMEM256,HSP90B1,D8ERTD738E,SERF2,MRPL52,ATOX1,TIMM13,2200002D01RIK,RPS8,MICOS10,RPS15,RPS11,RPS12,PPP1R14B,COX6B1,PDIA6,NDUFA13,LGALS1,UQCRQ,MRPS21,COX7C,SEC61G,ATPIF1,ATP5J2,RPL30,SUSD3,LAMTOR4,NDUFA4,SERPINA1F,RPL38,KRT8,DEFB29,C1QB,RPL28,FKBP2,RPL22,CRELD2,HSPE1,ELOB,NDUFA3,COPS9,ATP5E,SERPINH1,UQCR11,HSP90AB1,GAPDH,RPL29,RPL21,RPLP2,DNAJB1,RPL37,DYNLL1,D…
TF	Factor: PEA3; motif: RCCGGAAGYN	TF:M01991	FALSE	0.000836094	3.07774	9964	119	81	21787	SLC25A25,RPLP1,RPL36AL,AHSA2,LCN2,BOLA2,CST3,TMEM256,HSP90B1,D8ERTD738E,SERF2,MRPL52,ATOX1,TIMM13,2200002D01RIK,RPS8,NDUFV3,MICOS10,RPS15,RCAN1,RPS10,RPS11,RPS12,PPP1R14B,COX6B1,PDIA6,NDUFA13,LGALS1,STIP1,NDUFA2,NDUFC1,RPL34,UQCRQ,MRPS21,COX7C,RPL18,SEC61G,ATPIF1,ATP5J2,RPL30,RPL36,SUSD3,LAMTOR4,LGALS3,SERPINA1F,FXYD2,RPL38,KRT8,DEFB29,C1QB,RPL28,FKBP2,RPL22,CRELD2,HSPE1,ELOB,NDUFA3,COPS9,ATP5E,S…
TF	Factor: GABPalpha; motif: ACCGGAARYN	TF:M02039	FALSE	0.0008885	3.05134	6170	119	59	21787	SLC25A25,RPLP1,RPL36AL,AHSA2,LCN2,CST3,TMEM256,HSP90B1,D8ERTD738E,SERF2,MRPL52,ATOX1,TIMM13,2200002D01RIK,RPS8,NDUFV3,MICOS10,RPS11,PPP1R14B,COX6B1,PDIA6,NDUFA13,LGALS1,UQCRQ,MRPS21,SEC61G,ATPIF1,ATP5J2,RPL30,LAMTOR4,SERPINA1F,RPL38,KRT8,DEFB29,C1QB,RPL28,FKBP2,RPL22,CRELD2,HSPE1,ELOB,NDUFA3,COPS9,ATP5E,SERPINH1,UQCR11,HSP90AB1,RPS20,RPL29,WFDC2,RPLP2,RPL37,DYNLL1,DNAJA1,RPS2,MANF,RPL41,HSPA8,HSP…
TF	Factor: Elk-1; motif: NNNNCCGGAARTNN; match class: 1	TF:M00025_1	FALSE	0.000980956	3.00835	4079	119	45	21787	RPLP1,RPL36AL,LCN2,BOLA2,CST3,HSP90B1,D8ERTD738E,MRPL52,ATOX1,TIMM13,2200002D01RIK,NDUFV3,MICOS10,RPS10,RPS11,RPS12,COX6B1,NDUFA13,STIP1,UQCRQ,MRPS21,RPL18,ATP5J2,RPL30,RPL36,LAMTOR4,RPL38,RPL28,RPL22,CRELD2,HSPE1,ELOB,COPS9,SERPINH1,UQCR11,HSP90AB1,RPL29,SPP1,RPLP2,RPL37,DNAJA1,MANF,HSP90AA1,HSPA8,HSPH1
TF	Factor: Elk-1; motif: NNNNCCGGAARTNN	TF:M00025	FALSE	0.00110937	2.95492	9833	119	80	21787	SLC25A25,RPLP1,RPL36AL,AHSA2,LCN2,BOLA2,CST3,TMEM256,HSP90B1,PPIA,D8ERTD738E,RPL13,SERF2,MRPL52,ATOX1,TIMM13,2200002D01RIK,RPS8,NDUFV3,MICOS10,RCAN1,RPS10,RPS11,RPS12,PPP1R14B,COX6B1,PDIA6,NDUFA13,LGALS1,STIP1,NDUFC1,RPL34,UQCRQ,MRPS21,COX7C,RPL18,SEC61G,ATPIF1,ATP5J2,RPL30,RPL36,SUSD3,LAMTOR4,LGALS3,SERPINA1F,FXYD2,RPL38,KRT8,DEFB29,C1QB,RPL28,FKBP2,RPL22,CRELD2,HSPE1,ELOB,NDUFA3,COPS9,RPL35A,AT…
TF	Factor: c-ets-1; motif: ACCGGAWRYN; match class: 1	TF:M01986_1	FALSE	0.00116832	2.93244	2882	119	36	21787	RPL36AL,TMEM256,HSP90B1,D8ERTD738E,SERF2,MRPL52,ATOX1,TIMM13,2200002D01RIK,MICOS10,RPS10,RPS11,COX6B1,PDIA6,NDUFA13,UQCRQ,MRPS21,SEC61G,RPL30,SERPINA1F,RPL38,KRT8,CRELD2,HSPE1,ELOB,COPS9,UQCR11,HSP90AB1,RPS20,SPP1,RPLP2,RPL37,DNAJA1,RPS2,MANF,HSP90AA1
TF	Factor: c-ets-1; motif: ACCGGAWRYN	TF:M01986	FALSE	0.00120594	2.91867	8401	119	72	21787	SLC25A25,RPLP1,RPL36AL,AHSA2,LCN2,CST3,TMEM256,NDUFB11,HSP90B1,D8ERTD738E,SERF2,MRPL52,ATOX1,TIMM13,2200002D01RIK,RPS8,NDUFV3,MICOS10,RPS15,RPS10,RPS11,PPP1R14B,COX6B1,PDIA6,NDUFA13,LGALS1,STIP1,NDUFC1,RPL34,UQCRQ,MRPS21,COX7C,SEC61G,ATPIF1,ATP5J2,RPL9,RPL30,LAMTOR4,NDUFA4,SERPINA1F,RPL38,KRT8,DEFB29,C1QB,RPL28,FKBP2,RPL22,CRELD2,HSPE1,ELOB,NDUFA3,COPS9,ATP5E,SERPINH1,UQCR11,HSP90AB1,RPS20,RPL29,…
TF	Factor: Ets2; motif: ACCGGAWRYN	TF:M01989	FALSE	0.00140218	2.8532	7908	119	69	21787	SLC25A25,RPLP1,RPL36AL,AHSA2,LCN2,BOLA2,CST3,HSP90B1,D8ERTD738E,SERF2,MRPL52,ATOX1,TIMM13,2200002D01RIK,RPS8,MICOS10,RPS15,RPS10,RPS11,RPS12,PPP1R14B,COX6B1,PDIA6,NDUFA13,LGALS1,NDUFC1,RPL34,UQCRQ,MRPS21,SEC61G,ATPIF1,ATP5J2,RPL30,SUSD3,LAMTOR4,SERPINA1F,RPL38,KRT8,DEFB29,C1QB,RPL28,FKBP2,RPL22,CRELD2,HSPE1,ELOB,NDUFA3,COPS9,ATP5E,SERPINH1,UQCR11,HSP90AB1,RPS20,GAPDH,RPL29,WFDC2,SPP1,RPLP2,DNAJB1…
TF	Factor: GABP-alpha; motif: GGNRCCGGAAGTGN	TF:M10247	FALSE	0.00150144	2.82349	3998	119	44	21787	SLC25A25,RPLP1,RPL36AL,LCN2,BOLA2,CST3,HSP90B1,D8ERTD738E,SERF2,MRPL52,ATOX1,TIMM13,RPS8,RPS11,RPS12,COX6B1,PDIA6,NDUFA13,NDUFC1,RPL34,UQCRQ,MRPS21,SEC61G,ATPIF1,ATP5J2,RPL30,RPL38,DEFB29,C1QB,RPL28,FKBP2,NDUFA3,COPS9,ATP5E,UQCR11,HSP90AB1,GAPDH,RPL29,RPLP2,RPL37,DNAJA1,RPL41,HSPA8,HSPH1
TF	Factor: ELK-1; motif: ACCGGAWRTN	TF:M01981	FALSE	0.00175597	2.75548	14698	119	103	21787	SLC25A25,RPLP1,RPL36AL,AHSA2,LCN2,BOLA2,CST3,TMEM256,NDUFB11,HSP90B1,PPIA,D8ERTD738E,RPL13,SERF2,MRPL52,ATOX1,TIMM13,ATP5MPL,2200002D01RIK,RPS8,NDUFV3,MICOS10,RPS15,RCAN1,RPS10,RPS11,RPS12,PPP1R14B,COX6B1,PDIA6,GPX4,NDUFA13,LGALS1,STIP1,NDUFA2,NDUFC1,RPL34,UQCRQ,UQCR10,MRPS21,COX7C,RPL18,SEC61G,SERPING1,ATPIF1,ATP5J2,RPL9,RPL30,RPL36,SUSD3,LAMTOR4,XBP1,NDUFA4,LGALS3,SERPINA1F,FXYD2,RPL38,SERPINA1…
TF	Factor: Erm; motif: NCCGGAWGTN	TF:M01992	FALSE	0.00256354	2.59116	5257	119	52	21787	SLC25A25,RPLP1,RPL36AL,LCN2,CST3,HSP90B1,D8ERTD738E,SERF2,MRPL52,ATOX1,TIMM13,2200002D01RIK,RPS8,MICOS10,RPS10,RPS11,PPP1R14B,COX6B1,NDUFA13,LGALS1,NDUFC1,RPL34,UQCRQ,MRPS21,SEC61G,ATPIF1,ATP5J2,RPL30,RPL38,KRT8,RPL28,FKBP2,RPL22,CRELD2,ELOB,NDUFA3,COPS9,ATP5E,SERPINH1,UQCR11,HSP90AB1,RPL29,WFDC2,SPP1,RPLP2,RPL37,DYNLL1,DNAJA1,RPS2,MANF,HSP90AA1,RPL41
TF	Factor: ERG; motif: ACCGGAART; match class: 1	TF:M01752_1	FALSE	0.0026245	2.58095	3657	119	41	21787	RPLP1,RPL36AL,LCN2,BOLA2,HSP90B1,D8ERTD738E,MRPL52,ATOX1,TIMM13,2200002D01RIK,NDUFV3,MICOS10,RPS10,RPS11,PPP1R14B,COX6B1,NDUFA13,RPL34,UQCRQ,MRPS21,RPL30,LAMTOR4,SERPINA1F,RPL38,KRT8,RPL28,CRELD2,HSPE1,ELOB,COPS9,ATP5E,SERPINH1,UQCR11,SPP1,RPLP2,RPL37,DNAJA1,RPS2,HSP90AA1,HSPA8,HSPH1
TF	Factor: SAP-1a; motif: NRRCCGGAAGYRN	TF:M10220	FALSE	0.00284355	2.54614	9105	119	75	21787	SLC25A25,RPLP1,RPL36AL,LCN2,BOLA2,CST3,HSP90B1,D8ERTD738E,SERF2,MRPL52,ATOX1,TIMM13,ATP5MPL,2200002D01RIK,RPS8,MICOS10,RPS15,RPS10,RPS11,RPS12,COX6B1,PDIA6,NDUFA13,LGALS1,NDUFA2,NDUFC1,RPL34,UQCRQ,UQCR10,MRPS21,COX7C,SEC61G,SERPING1,S100A6,ATPIF1,ATP5J2,RPL9,RPL30,SERPINA1F,RPL38,KRT8,DEFB29,C1QB,RPL28,FKBP2,TYROBP,CRELD2,HSPE1,ELOB,RPS27A,HERPUD1,NDUFA3,COPS9,ATP5E,SERPINH1,UQCR11,HSP90AB1,GAPDH…
TF	Factor: Ets2; motif: ACCGGAWRYN; match class: 1	TF:M01989_1	FALSE	0.00677357	2.16918	2709	119	33	21787	RPLP1,RPL36AL,BOLA2,HSP90B1,D8ERTD738E,MRPL52,ATOX1,TIMM13,2200002D01RIK,MICOS10,RPS10,RPS11,PPP1R14B,COX6B1,NDUFA13,UQCRQ,MRPS21,RPL30,LAMTOR4,RPL38,CRELD2,HSPE1,COPS9,UQCR11,RPL29,SPP1,RPLP2,RPL37,DNAJA1,RPS2,HSP90AA1,HSPA8,HSPH1
TF	Factor: ER71; motif: ACCGGAARYN	TF:M01988	FALSE	0.0115899	1.93592	4309	119	44	21787	SLC25A25,RPLP1,LCN2,CST3,HSP90B1,SERF2,MRPL52,ATOX1,TIMM13,2200002D01RIK,RPS8,MICOS10,RPS11,PPP1R14B,COX6B1,NDUFA13,LGALS1,UQCRQ,MRPS21,SEC61G,ATPIF1,ATP5J2,RPL30,RPL38,KRT8,RPL28,FKBP2,RPL22,CRELD2,ELOB,NDUFA3,COPS9,ATP5E,SERPINH1,UQCR11,HSP90AB1,RPL29,WFDC2,RPLP2,RPL37,DYNLL1,DNAJA1,MANF,RPL41
TF	Factor: ELF4; motif: CCCGGAARTN	TF:M01979	FALSE	0.0151957	1.81828	7188	119	62	21787	SLC25A25,RPLP1,RPL36AL,AHSA2,LCN2,BOLA2,CST3,TMEM256,HSP90B1,D8ERTD738E,SERF2,MRPL52,ATOX1,TIMM13,2200002D01RIK,RPS8,NDUFV3,MICOS10,RPS10,RPS11,RPS12,PPP1R14B,COX6B1,NDUFA13,LGALS1,NDUFC1,RPL34,UQCRQ,MRPS21,COX7C,RPL18,SEC61G,ATPIF1,ATP5J2,RPL30,SUSD3,LAMTOR4,RPL38,KRT8,C1QB,RPL28,FKBP2,RPL22,CRELD2,HSPE1,ELOB,NDUFA3,COPS9,ATP5E,SERPINH1,UQCR11,HSP90AB1,RPL29,WFDC2,SPP1,RPLP2,RPL37,DNAJA1,MANF,RP…
TF	Factor: ER-beta; motif: GTCANASTGRCCYNR; match class: 1	TF:M01875_1	FALSE	0.0287384	1.54154	1757	119	24	21787	TMEM176B,CST3,SERF2,TIMM13,ATP5MPL,RPS15,COX6B1,GPX4,UQCR10,ATP5J2,LAMTOR4,C1QB,FKBP2,CRELD2,HSPE1,HERPUD1,ATP5E,RPS20,GAPDH,RPS24,SPP1,DNAJB1,HSPA8,HSPA5
TF	Factor: ELF4; motif: CCCGGAARTN; match class: 1	TF:M01979_1	FALSE	0.0315681	1.50075	2260	119	28	21787	RPLP1,RPL36AL,LCN2,BOLA2,HSP90B1,D8ERTD738E,MRPL52,ATOX1,TIMM13,2200002D01RIK,MICOS10,RPS10,RPS11,PPP1R14B,COX6B1,NDUFA13,UQCRQ,MRPS21,SEC61G,RPL30,LAMTOR4,RPL28,CRELD2,COPS9,UQCR11,RPL37,DNAJA1,RPL41
TF	Factor: ERG; motif: ACCGGAART	TF:M01752	FALSE	0.0471655	1.32638	9536	119	74	21787	SLC25A25,RPLP1,RPL36AL,AHSA2,LCN2,BOLA2,CST3,TMEM256,HSP90B1,D8ERTD738E,SERF2,MRPL52,ATOX1,TIMM13,2200002D01RIK,RPS8,NDUFV3,MICOS10,RPS15,RCAN1,RPS10,RPS11,RPS12,PPP1R14B,COX6B1,PDIA6,NDUFA13,LGALS1,NDUFC1,RPL34,UQCRQ,MRPS21,COX7C,RPL18,SEC61G,ATPIF1,ATP5J2,RPL30,SUSD3,LAMTOR4,SERPINA1F,FXYD2,RPL38,KRT8,DEFB29,C1QB,RPL28,FKBP2,RPL22,CRELD2,HSPE1,ELOB,NDUFA3,COPS9,ATP5E,SERPINH1,UQCR11,HSP90AB1,RP…
CORUM	Hsp110-Hsc70-Hsp25 complex	CORUM:5616	FALSE	0.00111056	2.95446	3	26	3	1082	HSPA8,HSPH1,HSPB1
HP	Abnormal radial artery morphology	HP:0031640	FALSE	0.0074186	2.12968	21	29	4	5093	RPS10,RPL18,RPL35A,RPS20
HP	Elevated red cell adenosine deaminase level	HP:0030270	FALSE	0.0074186	2.12968	21	29	4	5093	RPS10,RPL18,RPL35A,RPS20
HP	Radial artery aplasia	HP:0020118	FALSE	0.0074186	2.12968	21	29	4	5093	RPS10,RPL18,RPL35A,RPS20
HP	Sprengel anomaly	HP:0000912	FALSE	0.00940988	2.02642	48	29	5	5093	RPS10,RPL18,RPL35A,RPS20,COL3A1
HP	Macrocytic dyserythropoietic anemia	HP:0005532	FALSE	0.01089	1.96297	23	29	4	5093	RPS10,RPL18,RPL35A,RPS20
HP	Malignant genitourinary tract tumor	HP:0006758	FALSE	0.0154351	1.81149	25	29	4	5093	RPS10,RPL18,RPL35A,RPS20
HP	Pure red cell aplasia	HP:0012410	FALSE	0.0181697	1.74065	26	29	4	5093	RPS10,RPL18,RPL35A,RPS20
HP	Erythroid hypoplasia	HP:0012133	FALSE	0.0181697	1.74065	26	29	4	5093	RPS10,RPL18,RPL35A,RPS20
HP	Thrombocytosis	HP:0001894	FALSE	0.0222067	1.65352	57	29	5	5093	CALR,RPS10,RPL18,RPL35A,RPS20
HP	Adenocarcinoma of the colon	HP:0040276	FALSE	0.0327867	1.4843	30	29	4	5093	RPS10,RPL18,RPL35A,RPS20
HP	Abnormal erythrocyte enzyme level	HP:0030272	FALSE	0.0327867	1.4843	30	29	4	5093	RPS10,RPL18,RPL35A,RPS20
HP	Persistence of hemoglobin F	HP:0011904	FALSE	0.0327867	1.4843	30	29	4	5093	RPS10,RPL18,RPL35A,RPS20
HP	Osteosarcoma	HP:0002669	FALSE	0.037496	1.42601	31	29	4	5093	RPS10,RPL18,RPL35A,RPS20
HP	Reticulocytopenia	HP:0001896	FALSE	0.0426842	1.36973	32	29	4	5093	RPS10,RPL18,RPL35A,RPS20
HP	Abnormality of the thenar eminence	HP:0001227	FALSE	0.0426842	1.36973	32	29	4	5093	RPS10,RPL18,RPL35A,RPS20
HP	Acute leukemia	HP:0002488	FALSE	0.0485909	1.31344	112	29	6	5093	CALR,RPS10,RPL18,TYROBP,RPL35A,RPS20

## Sheet: SC1 Down_Treated vs 5mAS
source	term_name	term_id	highlighted	adjusted_p_value	negative_log10_of_adjusted_p_value	term_size	query_size	intersection_size	effective_domain_size	intersections
GO:MF	protein folding chaperone	GO:0044183	TRUE	6.83856e-13	12.165	58	29	8	24945	HSP90AA1,HSP90AB1,CD74,HSPA8,HSPB1,HSPA5,HSPH1,HSPA1A
GO:MF	ATP-dependent protein folding chaperone	GO:0140662	FALSE	2.65233e-10	9.57637	30	29	6	24945	HSP90AA1,HSP90AB1,HSPA8,HSPA5,HSPH1,HSPA1A
GO:MF	molecular function regulator activity	GO:0098772	TRUE	6.22376e-08	7.20595	2145	29	16	24945	ATPIF1,GAPDH,SERPINA1F,RPS20,DNAJA1,LAMTOR4,HSP90AA1,CST3,HSP90AB1,RPL37,DYNLL1,MANF,HSPB1,HSPH1,HSPA1A,TTR
GO:MF	unfolded protein binding	GO:0051082	TRUE	2.31212e-07	6.63599	88	29	6	24945	DNAJA1,HSP90AA1,HSP90AB1,HSPA8,HSPA5,HSPA1A
GO:MF	structural constituent of ribosome	GO:0003735	TRUE	1.44293e-06	5.84075	349	29	8	24945	RPL38,RPL21,FAU,RPS20,RPS24,RPL37,RPS2,RPL41
GO:MF	molecular function inhibitor activity	GO:0140678	FALSE	2.66206e-06	5.57478	554	29	9	24945	ATPIF1,GAPDH,SERPINA1F,RPS20,CST3,RPL37,DYNLL1,HSPB1,HSPA1A
GO:MF	C3HC4-type RING finger domain binding	GO:0055131	FALSE	9.03395e-06	5.04412	6	29	3	24945	DNAJA1,HSPA8,HSPA1A
GO:MF	disordered domain specific binding	GO:0097718	TRUE	1.65949e-05	4.78003	32	29	4	24945	GAPDH,HSP90AA1,HSP90AB1,HSPA1A
GO:MF	nitric-oxide synthase regulator activity	GO:0030235	FALSE	3.78537e-05	4.42189	9	29	3	24945	HSP90AA1,HSP90AB1,DYNLL1
GO:MF	ATP-dependent activity	GO:0140657	FALSE	6.72511e-05	4.1723	574	29	8	24945	ATP5E,HSP90AA1,HSP90AB1,HSPA8,DYNLL1,HSPA5,HSPH1,HSPA1A
GO:MF	enzyme inhibitor activity	GO:0004857	FALSE	0.000116476	3.93377	412	29	7	24945	GAPDH,SERPINA1F,RPS20,CST3,RPL37,DYNLL1,HSPB1
GO:MF	enzyme binding	GO:0019899	TRUE	0.000174931	3.75713	2297	29	13	24945	ATPIF1,GAPDH,DNAJA1,HSP90AA1,CST3,HSP90AB1,CD74,HSPA8,RPS2,DYNLL1,HSPB1,HSPA5,HSPA1A
GO:MF	heat shock protein binding	GO:0031072	FALSE	0.00021792	3.6617	146	29	5	24945	DNAJA1,HSP90AB1,HSPA8,HSPA5,HSPA1A
GO:MF	enzyme regulator activity	GO:0030234	FALSE	0.000334166	3.47604	1286	29	10	24945	GAPDH,SERPINA1F,RPS20,LAMTOR4,HSP90AA1,CST3,HSP90AB1,RPL37,DYNLL1,HSPB1
GO:MF	CTP binding	GO:0002135	TRUE	0.000418265	3.37855	2	29	2	24945	HSP90AA1,HSP90AB1
GO:MF	ubiquitin protein ligase binding	GO:0031625	FALSE	0.00058247	3.23473	328	29	6	24945	DNAJA1,HSP90AA1,HSP90AB1,HSPA8,HSPA5,HSPA1A
GO:MF	protein domain specific binding	GO:0019904	FALSE	0.00075134	3.12416	791	29	8	24945	GAPDH,DNAJA1,HSP90AA1,HSP90AB1,HSPA8,DYNLL1,HSPA5,HSPA1A
GO:MF	ubiquitin-like protein ligase binding	GO:0044389	FALSE	0.000806385	3.09346	347	29	6	24945	DNAJA1,HSP90AA1,HSP90AB1,HSPA8,HSPA5,HSPA1A
GO:MF	ATP hydrolysis activity	GO:0016887	FALSE	0.000980887	3.00838	359	29	6	24945	ATP5E,HSP90AA1,HSP90AB1,HSPA8,HSPA5,HSPA1A
GO:MF	sulfonylurea receptor binding	GO:0017098	TRUE	0.00125389	2.90174	3	29	2	24945	HSP90AA1,HSP90AB1
GO:MF	structural molecule activity	GO:0005198	FALSE	0.00230917	2.63654	921	29	8	24945	RPL38,RPL21,FAU,RPS20,RPS24,RPL37,RPS2,RPL41
GO:MF	UTP binding	GO:0002134	FALSE	0.00250597	2.60102	4	29	2	24945	HSP90AA1,HSP90AB1
GO:MF	dATP binding	GO:0032564	TRUE	0.00250597	2.60102	4	29	2	24945	HSP90AA1,HSP90AB1
GO:MF	pyrimidine ribonucleotide binding	GO:0032557	FALSE	0.0041736	2.37949	5	29	2	24945	HSP90AA1,HSP90AB1
GO:MF	ATP-dependent protein disaggregase activity	GO:0140545	FALSE	0.0041736	2.37949	5	29	2	24945	HSPA8,HSPA1A
GO:MF	adenyl deoxyribonucleotide binding	GO:0032558	FALSE	0.0041736	2.37949	5	29	2	24945	HSP90AA1,HSP90AB1
GO:MF	ATPase regulator activity	GO:0060590	FALSE	0.00621712	2.20641	45	29	3	24945	ATPIF1,DNAJA1,HSPH1
GO:MF	purine deoxyribonucleotide binding	GO:0032554	FALSE	0.00625589	2.20371	6	29	2	24945	HSP90AA1,HSP90AB1
GO:MF	deoxyribonucleotide binding	GO:0032552	FALSE	0.0116608	1.93327	8	29	2	24945	HSP90AA1,HSP90AB1
GO:MF	TPR domain binding	GO:0030911	FALSE	0.0116608	1.93327	8	29	2	24945	HSP90AA1,HSP90AB1
GO:MF	protein binding	GO:0005515	FALSE	0.012539	1.90174	10378	29	23	24945	NDUFA4,ATPIF1,GAPDH,RPL21,UQCRQ,FAU,RPS20,DNAJA1,RPS24,HSP90AA1,CST3,HSP90AB1,RPL37,CD74,HSPA8,RPS2,DYNLL1,MANF,HSPB1,HSPA5,HSPH1,HSPA1A,TTR
GO:MF	ubiquitin ligase inhibitor activity	GO:1990948	FALSE	0.0149817	1.82444	9	29	2	24945	RPS20,RPL37
GO:MF	ubiquitin-protein transferase inhibitor activity	GO:0055105	FALSE	0.0187136	1.72784	10	29	2	24945	RPS20,RPL37
GO:MF	pyrimidine nucleotide binding	GO:0019103	FALSE	0.0228556	1.64101	11	29	2	24945	HSP90AA1,HSP90AB1
GO:MF	protein-containing complex destabilizing activity	GO:0140776	FALSE	0.027407	1.56214	12	29	2	24945	HSPA8,HSPA1A
GO:MF	ribonucleoside triphosphate phosphatase activity	GO:0017111	FALSE	0.0319112	1.49606	666	29	6	24945	ATP5E,HSP90AA1,HSP90AB1,HSPA8,HSPA5,HSPA1A
GO:MF	MDM2/MDM4 family protein binding	GO:0097371	TRUE	0.0323667	1.4899	13	29	2	24945	RPS20,RPL37
GO:BP	protein folding	GO:0006457	TRUE	2.18831e-10	9.65989	179	28	9	26856	DNAJA1,HSP90AA1,HSP90AB1,CD74,HSPA8,HSPB1,HSPA5,HSPH1,HSPA1A
GO:BP	protein refolding	GO:0042026	FALSE	1.62037e-08	7.79039	19	28	5	26856	DNAJA1,HSP90AA1,HSPA8,HSPA5,HSPA1A
GO:BP	chaperone-mediated protein folding	GO:0061077	FALSE	9.55389e-08	7.01982	65	28	6	26856	CD74,HSPA8,HSPB1,HSPA5,HSPH1,HSPA1A
GO:BP	organonitrogen compound metabolic process	GO:1901564	FALSE	1.98931e-07	6.7013	6389	28	23	26856	RPL38,ATPIF1,GAPDH,RPL21,ATP5E,FAU,NDUFB11,RPS20,DNAJA1,RPS24,HSP90AA1,CST3,HSP90AB1,RPL37,CD74,HSPA8,RPS2,RPL41,HSPB1,HSPA5,HSPH1,HSPA1A,TTR
GO:BP	chaperone cofactor-dependent protein refolding	GO:0051085	FALSE	2.34751e-07	6.62939	31	28	5	26856	CD74,HSPA8,HSPA5,HSPH1,HSPA1A
GO:BP	cytoplasmic translation	GO:0002181	TRUE	3.02799e-07	6.51885	153	28	7	26856	RPL38,RPL21,RPS20,RPS24,RPL37,RPS2,RPL41
GO:BP	'de novo' post-translational protein folding	GO:0051084	FALSE	4.47236e-07	6.34946	35	28	5	26856	CD74,HSPA8,HSPA5,HSPH1,HSPA1A
GO:BP	'de novo' protein folding	GO:0006458	FALSE	5.19e-07	6.28483	36	28	5	26856	CD74,HSPA8,HSPA5,HSPH1,HSPA1A
GO:BP	protein maturation	GO:0051604	FALSE	3.61612e-06	5.44176	532	28	9	26856	DNAJA1,HSP90AA1,HSP90AB1,CD74,HSPA8,HSPB1,HSPA5,HSPH1,HSPA1A
GO:BP	regulation of protein ubiquitination	GO:0031396	FALSE	4.21428e-06	5.37528	223	28	7	26856	RPS20,DNAJA1,HSP90AA1,HSP90AB1,RPL37,RPS2,HSPA5
GO:BP	regulation of protein metabolic process	GO:0051246	FALSE	4.91616e-06	5.30837	2455	28	15	26856	RPL38,ATPIF1,GAPDH,RPS20,DNAJA1,HSP90AA1,CST3,HSP90AB1,RPL37,CD74,HSPA8,RPS2,HSPB1,HSPA5,HSPA1A
GO:BP	regulation of protein modification by small protein conjugation or removal	GO:1903320	FALSE	1.03811e-05	4.98375	254	28	7	26856	RPS20,DNAJA1,HSP90AA1,HSP90AB1,RPL37,RPS2,HSPA5
GO:BP	protein metabolic process	GO:0019538	FALSE	1.28411e-05	4.8914	5451	28	20	26856	RPL38,ATPIF1,GAPDH,RPL21,FAU,RPS20,DNAJA1,RPS24,HSP90AA1,CST3,HSP90AB1,RPL37,CD74,HSPA8,RPS2,RPL41,HSPB1,HSPA5,HSPH1,HSPA1A
GO:BP	regulation of post-translational protein modification	GO:1901873	FALSE	6.4069e-05	4.19335	331	28	7	26856	RPS20,DNAJA1,HSP90AA1,HSP90AB1,RPL37,RPS2,HSPA5
GO:BP	translation	GO:0006412	FALSE	7.45651e-05	4.12746	755	28	9	26856	RPL38,GAPDH,RPL21,FAU,RPS20,RPS24,RPL37,RPS2,RPL41
GO:BP	peptide biosynthetic process	GO:0043043	FALSE	9.74346e-05	4.01129	779	28	9	26856	RPL38,GAPDH,RPL21,FAU,RPS20,RPS24,RPL37,RPS2,RPL41
GO:BP	response to heat	GO:0009408	TRUE	0.000109384	3.96105	102	28	5	26856	DNAJA1,HSP90AA1,HSP90AB1,HSPA8,HSPA1A
GO:BP	organonitrogen compound biosynthetic process	GO:1901566	FALSE	0.000124672	3.90423	1774	28	12	26856	RPL38,ATPIF1,GAPDH,RPL21,ATP5E,FAU,NDUFB11,RPS20,RPS24,RPL37,RPS2,RPL41
GO:BP	cellular nitrogen compound biosynthetic process	GO:0044271	FALSE	0.000125641	3.90087	4822	28	18	26856	RPL38,ATPIF1,GAPDH,RPL21,ATP5E,FAU,NDUFB11,RPS20,RPS24,HSP90AA1,HSP90AB1,RPL37,CD74,HSPA8,RPS2,DYNLL1,RPL41,HSPA1A
GO:BP	response to unfolded protein	GO:0006986	TRUE	0.000159816	3.79638	110	28	5	26856	HSP90AA1,HSPB1,HSPA5,HSPH1,HSPA1A
GO:BP	peptide metabolic process	GO:0006518	FALSE	0.000329189	3.48255	899	28	9	26856	RPL38,GAPDH,RPL21,FAU,RPS20,RPS24,RPL37,RPS2,RPL41
GO:BP	amide biosynthetic process	GO:0043604	FALSE	0.000341776	3.46626	903	28	9	26856	RPL38,GAPDH,RPL21,FAU,RPS20,RPS24,RPL37,RPS2,RPL41
GO:BP	response to topologically incorrect protein	GO:0035966	FALSE	0.000412834	3.38422	133	28	5	26856	HSP90AA1,HSPB1,HSPA5,HSPH1,HSPA1A
GO:BP	regulation of catalytic activity	GO:0050790	TRUE	0.00125477	2.90144	1772	28	11	26856	NDUFA4,ATPIF1,GAPDH,DNAJA1,HSP90AA1,CST3,HSP90AB1,CD74,HSPA8,RPS2,HSPB1
GO:BP	cellular metabolic process	GO:0044237	FALSE	0.00131682	2.88047	13077	28	26	26856	NDUFA4,RPL38,ATPIF1,GAPDH,RPL21,UQCRQ,ATP5E,FAU,NDUFB11,RPS20,DNAJA1,RPS24,HSP90AA1,CST3,HSP90AB1,RPL37,CD74,HSPA8,RPS2,DYNLL1,RPL41,HSPB1,HSPA5,HSPH1,HSPA1A,TTR
GO:BP	response to temperature stimulus	GO:0009266	FALSE	0.00156451	2.80562	174	28	5	26856	DNAJA1,HSP90AA1,HSP90AB1,HSPA8,HSPA1A
GO:BP	amide metabolic process	GO:0043603	FALSE	0.00333364	2.47708	1186	28	9	26856	RPL38,GAPDH,RPL21,FAU,RPS20,RPS24,RPL37,RPS2,RPL41
GO:BP	apoptotic process	GO:0006915	TRUE	0.00535162	2.27151	2053	28	11	26856	ATPIF1,GAPDH,DNAJA1,HSP90AA1,HSP90AB1,CD74,HSPA8,DYNLL1,HSPB1,HSPA5,HSPH1
GO:BP	programmed cell death	GO:0012501	FALSE	0.00755384	2.12183	2127	28	11	26856	ATPIF1,GAPDH,DNAJA1,HSP90AA1,HSP90AB1,CD74,HSPA8,DYNLL1,HSPB1,HSPA5,HSPH1
GO:BP	cell death	GO:0008219	FALSE	0.00776322	2.10996	2133	28	11	26856	ATPIF1,GAPDH,DNAJA1,HSP90AA1,HSP90AB1,CD74,HSPA8,DYNLL1,HSPB1,HSPA5,HSPH1
GO:BP	establishment of protein localization to organelle	GO:0072594	TRUE	0.0103415	1.98542	454	28	6	26856	ATPIF1,DNAJA1,HSP90AA1,HSP90AB1,HSPA8,HSPA5
GO:BP	cellular response to interleukin-4	GO:0071353	TRUE	0.0118021	1.92804	36	28	3	26856	HSP90AB1,RPS2,HSPA5
GO:BP	negative regulation of apoptotic process	GO:0043066	FALSE	0.0132291	1.87847	1045	28	8	26856	GAPDH,DNAJA1,HSP90AB1,CD74,HSPA8,HSPB1,HSPA5,HSPH1
GO:BP	response to interleukin-4	GO:0070670	FALSE	0.0150747	1.82175	39	28	3	26856	HSP90AB1,RPS2,HSPA5
GO:BP	regulation of protein modification process	GO:0031399	FALSE	0.0157143	1.8037	1434	28	9	26856	RPS20,DNAJA1,HSP90AA1,HSP90AB1,RPL37,CD74,RPS2,HSPB1,HSPA5
GO:BP	negative regulation of programmed cell death	GO:0043069	FALSE	0.016158	1.79161	1074	28	8	26856	GAPDH,DNAJA1,HSP90AB1,CD74,HSPA8,HSPB1,HSPA5,HSPH1
GO:BP	positive regulation of biological process	GO:0048518	TRUE	0.0170598	1.76803	6614	28	18	26856	NDUFA4,ATPIF1,GAPDH,RPS20,DNAJA1,LAMTOR4,HSP90AA1,CST3,HSP90AB1,RPL37,CD74,HSPA8,RPS2,DYNLL1,HSPB1,HSPA5,HSPH1,HSPA1A
GO:BP	protein ubiquitination	GO:0016567	FALSE	0.0180745	1.74293	770	28	7	26856	RPS20,DNAJA1,HSP90AA1,HSP90AB1,RPL37,RPS2,HSPA5
GO:BP	metabolic process	GO:0008152	FALSE	0.0186169	1.73009	14599	28	26	26856	NDUFA4,RPL38,ATPIF1,GAPDH,RPL21,UQCRQ,ATP5E,FAU,NDUFB11,RPS20,DNAJA1,RPS24,HSP90AA1,CST3,HSP90AB1,RPL37,CD74,HSPA8,RPS2,DYNLL1,RPL41,HSPB1,HSPA5,HSPH1,HSPA1A,TTR
GO:BP	ATP metabolic process	GO:0046034	TRUE	0.0238119	1.62321	143	28	4	26856	ATPIF1,ATP5E,NDUFB11,HSPA8
GO:BP	regulation of protein stability	GO:0031647	TRUE	0.0253356	1.59627	308	28	5	26856	GAPDH,HSP90AA1,HSP90AB1,CD74,HSPA8
GO:BP	telomerase holoenzyme complex assembly	GO:1905323	TRUE	0.0261381	1.58273	6	28	2	26856	HSP90AA1,HSP90AB1
GO:BP	protein modification by small protein conjugation	GO:0032446	FALSE	0.0280266	1.55243	824	28	7	26856	RPS20,DNAJA1,HSP90AA1,HSP90AB1,RPL37,RPS2,HSPA5
GO:BP	positive regulation of cellular process	GO:0048522	FALSE	0.0281302	1.55083	6091	28	17	26856	NDUFA4,ATPIF1,GAPDH,RPS20,DNAJA1,LAMTOR4,HSP90AA1,CST3,HSP90AB1,RPL37,CD74,HSPA8,DYNLL1,HSPB1,HSPA5,HSPH1,HSPA1A
GO:BP	translation at presynapse	GO:0140236	FALSE	0.028351	1.54743	48	28	3	26856	RPL38,RPS24,RPL37
GO:BP	translation at synapse	GO:0140241	FALSE	0.0301789	1.5203	49	28	3	26856	RPL38,RPS24,RPL37
GO:BP	translation at postsynapse	GO:0140242	FALSE	0.0301789	1.5203	49	28	3	26856	RPL38,RPS24,RPL37
GO:BP	intracellular transport	GO:0046907	TRUE	0.0307491	1.51217	1559	28	9	26856	ATPIF1,HSP90AA1,HSP90AB1,CD74,HSPA8,DYNLL1,HSPB1,HSPA5,HSPA1A
GO:BP	cellular response to stress	GO:0033554	FALSE	0.0329374	1.48231	2005	28	10	26856	ATPIF1,DNAJA1,HSP90AA1,CST3,HSP90AB1,CD74,HSPA8,HSPB1,HSPA5,HSPA1A
GO:BP	response to organic substance	GO:0010033	FALSE	0.0329714	1.48186	3551	28	13	26856	GAPDH,DNAJA1,LAMTOR4,HSP90AA1,HSP90AB1,CD74,HSPA8,RPS2,DYNLL1,HSPB1,HSPA5,HSPH1,HSPA1A
GO:BP	nitrogen compound metabolic process	GO:0006807	FALSE	0.0330111	1.48134	12481	28	24	26856	RPL38,ATPIF1,GAPDH,RPL21,ATP5E,FAU,NDUFB11,RPS20,DNAJA1,RPS24,HSP90AA1,CST3,HSP90AB1,RPL37,CD74,HSPA8,RPS2,DYNLL1,RPL41,HSPB1,HSPA5,HSPH1,HSPA1A,TTR
GO:BP	cellular response to heat	GO:0034605	FALSE	0.0382653	1.41719	53	28	3	26856	HSP90AA1,HSP90AB1,HSPA8
GO:BP	protein transport	GO:0015031	FALSE	0.0387702	1.4115	1605	28	9	26856	ATPIF1,DNAJA1,HSP90AA1,HSP90AB1,CD74,HSPA8,DYNLL1,HSPB1,HSPA5
GO:BP	intracellular protein transport	GO:0006886	FALSE	0.0388819	1.41025	867	28	7	26856	ATPIF1,HSP90AA1,HSP90AB1,CD74,HSPA8,HSPB1,HSPA5
GO:BP	regulation of molecular function	GO:0065009	FALSE	0.0405345	1.39217	2535	28	11	26856	NDUFA4,ATPIF1,GAPDH,DNAJA1,HSP90AA1,CST3,HSP90AB1,CD74,HSPA8,RPS2,HSPB1
GO:BP	purine ribonucleoside triphosphate metabolic process	GO:0009205	FALSE	0.0438045	1.35848	167	28	4	26856	ATPIF1,ATP5E,NDUFB11,HSPA8
GO:BP	regulation of intracellular signal transduction	GO:1902531	TRUE	0.0462389	1.33499	1641	28	9	26856	GAPDH,RPS20,DNAJA1,LAMTOR4,HSP90AA1,HSP90AB1,RPL37,CD74,HSPB1
GO:BP	regulation of apoptotic process	GO:0042981	FALSE	0.049696	1.30368	1656	28	9	26856	GAPDH,DNAJA1,HSP90AA1,HSP90AB1,CD74,HSPA8,HSPB1,HSPA5,HSPH1
GO:CC	cytosolic ribosome	GO:0022626	TRUE	6.83717e-09	8.16512	117	29	7	26959	RPL38,RPL21,RPS20,RPS24,RPL37,RPS2,RPL41
GO:CC	protein-containing complex	GO:0032991	TRUE	1.19424e-08	7.92291	7392	29	25	26959	NDUFA4,RPL38,ATPIF1,GAPDH,RPL21,UQCRQ,ATP5E,FAU,NDUFB11,RPS20,LAMTOR4,RPS24,HSP90AA1,HSP90AB1,RPL37,CD74,HSPA8,RPS2,DYNLL1,RPL41,HSPB1,HSPA5,HSPH1,HSPA1A,TTR
GO:CC	ribosomal subunit	GO:0044391	FALSE	2.57725e-07	6.58884	196	29	7	26959	RPL38,RPL21,RPS20,RPS24,RPL37,RPS2,RPL41
GO:CC	ribosome	GO:0005840	FALSE	2.12925e-06	5.67177	422	29	8	26959	RPL38,RPL21,FAU,RPS20,RPS24,RPL37,RPS2,RPL41
GO:CC	COP9 signalosome	GO:0008180	TRUE	9.59903e-06	5.01777	34	29	4	26959	HSP90AB1,DYNLL1,HSPA5,HSPA1A
GO:CC	postsynapse	GO:0098794	TRUE	3.84878e-05	4.41468	866	29	9	26959	RPL38,GAPDH,RPL21,RPS20,RPS24,RPL37,HSPA8,RPS2,HSPB1
GO:CC	mitochondrion	GO:0005739	FALSE	6.07449e-05	4.21649	1943	29	12	26959	NDUFA4,ATPIF1,GAPDH,UQCRQ,ATP5E,NDUFB11,DNAJA1,HSP90AA1,HSP90AB1,DYNLL1,HSPA5,HSPA1A
GO:CC	cytosolic large ribosomal subunit	GO:0022625	FALSE	0.000113089	3.94658	62	29	4	26959	RPL38,RPL21,RPL37,RPL41
GO:CC	cytosol	GO:0005829	FALSE	0.000182481	3.73878	4169	29	16	26959	RPL38,GAPDH,RPL21,RPS20,DNAJA1,RPS24,HSP90AA1,HSP90AB1,RPL37,HSPA8,RPS2,DYNLL1,RPL41,HSPA5,HSPH1,HSPA1A
GO:CC	late endosome lumen	GO:0031906	TRUE	0.000219076	3.65941	2	29	2	26959	GAPDH,HSPA8
GO:CC	cytoplasm	GO:0005737	FALSE	0.000369151	3.4328	11583	29	25	26959	NDUFA4,RPL38,ATPIF1,GAPDH,RPL21,UQCRQ,ATP5E,NDUFB11,RPS20,DNAJA1,LAMTOR4,RPS24,HSP90AA1,CST3,HSP90AB1,RPL37,CD74,HSPA8,RPS2,DYNLL1,RPL41,HSPB1,HSPA5,HSPH1,HSPA1A
GO:CC	melanosome	GO:0042470	FALSE	0.000869439	3.06076	103	29	4	26959	HSP90AA1,HSP90AB1,HSPA8,HSPA5
GO:CC	pigment granule	GO:0048770	FALSE	0.000869439	3.06076	103	29	4	26959	HSP90AA1,HSP90AB1,HSPA8,HSPA5
GO:CC	large ribosomal subunit	GO:0015934	FALSE	0.001759	2.75473	123	29	4	26959	RPL38,RPL21,RPL37,RPL41
GO:CC	late endosome	GO:0005770	FALSE	0.00221383	2.65485	280	29	5	26959	GAPDH,LAMTOR4,CST3,CD74,HSPA8
GO:CC	cytosolic small ribosomal subunit	GO:0022627	FALSE	0.00244893	2.61102	42	29	3	26959	RPS20,RPS24,RPS2
GO:CC	ribonucleoprotein complex	GO:1990904	FALSE	0.00288213	2.54029	2315	29	11	26959	RPL38,GAPDH,RPL21,FAU,RPS20,RPS24,RPL37,HSPA8,RPS2,RPL41,HSPA1A
GO:CC	inner mitochondrial membrane protein complex	GO:0098800	TRUE	0.00384758	2.41481	150	29	4	26959	NDUFA4,UQCRQ,ATP5E,NDUFB11
GO:CC	synapse	GO:0045202	FALSE	0.00792662	2.10091	1660	29	9	26959	RPL38,GAPDH,RPL21,RPS20,RPS24,RPL37,HSPA8,RPS2,HSPB1
GO:CC	dendritic growth cone	GO:0044294	TRUE	0.011977	1.92165	11	29	2	26959	HSP90AA1,HSP90AB1
GO:CC	myelin sheath	GO:0043209	TRUE	0.0143018	1.84461	210	29	4	26959	GAPDH,HSP90AA1,HSPA8,HSPA5
GO:CC	intracellular non-membrane-bounded organelle	GO:0043232	FALSE	0.0154492	1.81109	6529	29	17	26959	RPL38,GAPDH,RPL21,FAU,RPS20,DNAJA1,RPS24,CST3,HSP90AB1,RPL37,HSPA8,RPS2,DYNLL1,RPL41,HSPB1,HSPH1,HSPA1A
GO:CC	non-membrane-bounded organelle	GO:0043228	FALSE	0.0154812	1.81019	6530	29	17	26959	RPL38,GAPDH,RPL21,FAU,RPS20,DNAJA1,RPS24,CST3,HSP90AB1,RPL37,HSPA8,RPS2,DYNLL1,RPL41,HSPB1,HSPH1,HSPA1A
GO:CC	small ribosomal subunit	GO:0015935	FALSE	0.016424	1.78452	79	29	3	26959	RPS20,RPS24,RPS2
GO:CC	endosome lumen	GO:0031904	FALSE	0.0197768	1.70384	14	29	2	26959	GAPDH,HSPA8
GO:CC	mitochondrial respirasome	GO:0005746	TRUE	0.0242064	1.61607	90	29	3	26959	NDUFA4,UQCRQ,NDUFB11
GO:CC	respiratory chain complex	GO:0098803	FALSE	0.0242064	1.61607	90	29	3	26959	NDUFA4,UQCRQ,NDUFB11
GO:CC	respirasome	GO:0070469	FALSE	0.0321088	1.49338	99	29	3	26959	NDUFA4,UQCRQ,NDUFB11
GO:CC	axon	GO:0030424	TRUE	0.032952	1.48212	792	29	6	26959	HSP90AA1,CST3,HSP90AB1,HSPA8,DYNLL1,HSPB1
GO:CC	dendrite terminus	GO:0044292	FALSE	0.0331624	1.47935	18	29	2	26959	HSP90AA1,HSP90AB1
GO:CC	perinuclear region of cytoplasm	GO:0048471	FALSE	0.0357543	1.44667	804	29	6	26959	DNAJA1,HSP90AA1,CST3,HSP90AB1,HSPA8,HSPA1A
GO:CC	extracellular region	GO:0005576	TRUE	0.0388497	1.41061	2534	29	10	26959	SERPINA1F,CST3,HSP90AB1,CD74,HSPA8,MANF,HSPA5,HSPH1,HSPA1A,TTR
GO:CC	cytoplasmic vesicle	GO:0031410	FALSE	0.0422719	1.37395	2062	29	9	26959	GAPDH,LAMTOR4,HSP90AA1,CST3,HSP90AB1,CD74,HSPA8,DYNLL1,HSPA5
GO:CC	intracellular vesicle	GO:0097708	FALSE	0.042896	1.36758	2066	29	9	26959	GAPDH,LAMTOR4,HSP90AA1,CST3,HSP90AB1,CD74,HSPA8,DYNLL1,HSPA5
GO:CC	lysosome	GO:0005764	TRUE	0.0470223	1.3277	534	29	5	26959	LAMTOR4,CST3,HSP90AB1,CD74,HSPA8
GO:CC	lytic vacuole	GO:0000323	FALSE	0.0470223	1.3277	534	29	5	26959	LAMTOR4,CST3,HSP90AB1,CD74,HSPA8
GO:CC	intracellular organelle	GO:0043229	FALSE	0.0499874	1.30114	15733	29	26	26959	NDUFA4,RPL38,ATPIF1,GAPDH,RPL21,UQCRQ,ATP5E,FAU,NDUFB11,RPS20,DNAJA1,LAMTOR4,RPS24,HSP90AA1,CST3,HSP90AB1,RPL37,CD74,HSPA8,RPS2,DYNLL1,RPL41,HSPB1,HSPA5,HSPH1,HSPA1A
KEGG	Ribosome	KEGG:03010	FALSE	1.04274e-06	5.98182	169	26	8	8947	RPL38,RPL21,FAU,RPS20,RPS24,RPL37,RPS2,RPL41
KEGG	Antigen processing and presentation	KEGG:04612	FALSE	6.84187e-06	5.16483	83	26	6	8947	HSP90AA1,HSP90AB1,CD74,HSPA8,HSPA5,HSPA1A
KEGG	Coronavirus disease - COVID-19	KEGG:05171	FALSE	1.69902e-05	4.7698	242	26	8	8947	RPL38,RPL21,FAU,RPS20,RPS24,RPL37,RPS2,RPL41
KEGG	Protein processing in endoplasmic reticulum	KEGG:04141	FALSE	2.59105e-05	4.58653	171	26	7	8947	DNAJA1,HSP90AA1,HSP90AB1,HSPA8,HSPA5,HSPH1,HSPA1A
KEGG	Prion disease	KEGG:05020	FALSE	0.000499127	3.30179	266	26	7	8947	NDUFA4,UQCRQ,ATP5E,NDUFB11,HSPA8,HSPA5,HSPA1A
KEGG	Diabetic cardiomyopathy	KEGG:05415	FALSE	0.0169606	1.77056	204	26	5	8947	NDUFA4,GAPDH,UQCRQ,ATP5E,NDUFB11
KEGG	Lipid and atherosclerosis	KEGG:05417	FALSE	0.0221041	1.65553	216	26	5	8947	HSP90AA1,HSP90AB1,HSPA8,HSPA5,HSPA1A
KEGG	Oxidative phosphorylation	KEGG:00190	FALSE	0.0351493	1.45408	133	26	4	8947	NDUFA4,UQCRQ,ATP5E,NDUFB11
KEGG	Estrogen signaling pathway	KEGG:04915	FALSE	0.0361595	1.44178	134	26	4	8947	HSP90AA1,HSP90AB1,HSPA8,HSPA1A
REAC	HSP90 chaperone cycle for steroid hormone receptors (SHR) in the presence of ligand	REAC:R-MMU-3371497	FALSE	1.11883e-06	5.95124	51	24	6	8412	DNAJA1,HSP90AA1,HSP90AB1,HSPA8,DYNLL1,HSPA1A
REAC	Attenuation phase	REAC:R-MMU-3371568	FALSE	8.82324e-06	5.05437	13	24	4	8412	HSP90AA1,HSP90AB1,HSPA8,HSPA1A
REAC	Cellular response to heat stress	REAC:R-MMU-3371556	FALSE	1.63992e-05	4.78518	79	24	6	8412	HSP90AA1,HSP90AB1,HSPA8,HSPA5,HSPH1,HSPA1A
REAC	Cellular responses to stress	REAC:R-MMU-2262752	FALSE	2.84139e-05	4.54647	431	24	10	8412	NDUFA4,DNAJA1,LAMTOR4,HSP90AA1,HSP90AB1,HSPA8,DYNLL1,HSPA5,HSPH1,HSPA1A
REAC	Cellular responses to stimuli	REAC:R-MMU-8953897	FALSE	3.0333e-05	4.51808	434	24	10	8412	NDUFA4,DNAJA1,LAMTOR4,HSP90AA1,HSP90AB1,HSPA8,DYNLL1,HSPA5,HSPH1,HSPA1A
REAC	SRP-dependent cotranslational protein targeting to membrane	REAC:R-MMU-1799339	FALSE	3.36569e-05	4.47293	89	24	6	8412	RPL38,RPL21,RPS20,RPS24,RPL37,RPS2
REAC	Nonsense Mediated Decay (NMD) independent of the Exon Junction Complex (EJC)	REAC:R-MMU-975956	FALSE	3.84641e-05	4.41494	91	24	6	8412	RPL38,RPL21,RPS20,RPS24,RPL37,RPS2
REAC	Formation of a pool of free 40S subunits	REAC:R-MMU-72689	FALSE	5.99609e-05	4.22213	98	24	6	8412	RPL38,RPL21,RPS20,RPS24,RPL37,RPS2
REAC	HSF1-dependent transactivation	REAC:R-MMU-3371571	FALSE	8.87339e-05	4.05191	22	24	4	8412	HSP90AA1,HSP90AB1,HSPA8,HSPA1A
REAC	L13a-mediated translational silencing of Ceruloplasmin expression	REAC:R-MMU-156827	FALSE	0.000107006	3.97059	108	24	6	8412	RPL38,RPL21,RPS20,RPS24,RPL37,RPS2
REAC	GTP hydrolysis and joining of the 60S ribosomal subunit	REAC:R-MMU-72706	FALSE	0.00011303	3.9468	109	24	6	8412	RPL38,RPL21,RPS20,RPS24,RPL37,RPS2
REAC	Nonsense Mediated Decay (NMD) enhanced by the Exon Junction Complex (EJC)	REAC:R-MMU-975957	FALSE	0.000119331	3.92325	110	24	6	8412	RPL38,RPL21,RPS20,RPS24,RPL37,RPS2
REAC	Nonsense-Mediated Decay (NMD)	REAC:R-MMU-927802	FALSE	0.000119331	3.92325	110	24	6	8412	RPL38,RPL21,RPS20,RPS24,RPL37,RPS2
REAC	Cap-dependent Translation Initiation	REAC:R-MMU-72737	FALSE	0.000163489	3.78651	116	24	6	8412	RPL38,RPL21,RPS20,RPS24,RPL37,RPS2
REAC	Eukaryotic Translation Initiation	REAC:R-MMU-72613	FALSE	0.000163489	3.78651	116	24	6	8412	RPL38,RPL21,RPS20,RPS24,RPL37,RPS2
REAC	Major pathway of rRNA processing in the nucleolus and cytosol	REAC:R-MMU-6791226	FALSE	0.0014276	2.84539	168	24	6	8412	RPL38,RPL21,RPS20,RPS24,RPL37,RPS2
REAC	rRNA processing in the nucleus and cytosol	REAC:R-MMU-8868773	FALSE	0.0014276	2.84539	168	24	6	8412	RPL38,RPL21,RPS20,RPS24,RPL37,RPS2
REAC	rRNA processing	REAC:R-MMU-72312	FALSE	0.0014276	2.84539	168	24	6	8412	RPL38,RPL21,RPS20,RPS24,RPL37,RPS2
REAC	Metabolism of RNA	REAC:R-MMU-8953854	FALSE	0.003571	2.44721	569	24	9	8412	RPL38,RPL21,RPS20,RPS24,RPL37,HSPA8,RPS2,HSPB1,HSPA1A
REAC	Regulation of HSF1-mediated heat shock response	REAC:R-MMU-3371453	FALSE	0.0058768	2.23086	61	24	4	8412	HSPA8,HSPA5,HSPH1,HSPA1A
REAC	Translation	REAC:R-MMU-72766	FALSE	0.00617837	2.20913	217	24	6	8412	RPL38,RPL21,RPS20,RPS24,RPL37,RPS2
WP	Cytoplasmic ribosomal proteins	WP:WP163	FALSE	1.82852e-08	7.7379	77	20	8	4529	RPL38,RPL21,FAU,RPS20,RPS24,RPL37,RPS2,RPL41
TF	Factor: ELK-1; motif: ACCGGAWRTN; match class: 1	TF:M01981_1	FALSE	0.00072335	3.14065	9022	29	25	21787	NDUFA4,RPL38,ATPIF1,GAPDH,RPL21,UQCRQ,SERPINA1F,ATP5E,FAU,NDUFB11,RPS20,DNAJA1,LAMTOR4,RPS24,HSP90AA1,CST3,HSP90AB1,RPL37,HSPA8,RPS2,DYNLL1,MANF,RPL41,HSPB1,HSPH1
TF	Factor: p54NRB; motif: GRNNNMGGATGRMNNCGGA	TF:M07611	FALSE	0.0226337	1.64524	7388	29	21	21787	NDUFA4,RPL38,ATPIF1,GAPDH,RPL21,UQCRQ,ATP5E,FAU,DNAJA1,LAMTOR4,RPS24,HSP90AA1,CST3,RPL37,CD74,HSPA8,RPS2,MANF,RPL41,HSPH1,HSPA1A
CORUM	Hsp110-Hsc70-Hsp25 complex	CORUM:5616	FALSE	0.000155038	3.80956	3	12	3	1082	HSPA8,HSPB1,HSPH1
CORUM	9S-cytosolic aryl hydrocarbon (Ah) receptor non-ligand activated complex	CORUM:25	FALSE	0.0499221	1.30171	3	12	2	1082	HSP90AA1,HSP90AB1
HP	Decreased activity of mitochondrial respiratory chain	HP:0008972	FALSE	0.0340698	1.46763	136	8	4	5093	NDUFA4,UQCRQ,ATP5E,NDUFB11
HP	Abnormal activity of mitochondrial respiratory chain	HP:0011922	FALSE	0.0382094	1.41783	140	8	4	5093	NDUFA4,UQCRQ,ATP5E,NDUFB11
