# Supplementary material for: Extracellular vesicle miR-93-5p cargo regulates glomerular endothelial cell damage in Alport syndrome
Source: JCI Insight. 2026 Mar 23;11(6):e197643. doi: 10.1172/jci.insight.197643 (PMC13043101; doi:10.1172/jci.insight.197643)
Supplement: Supplemental data set 17 [file jciinsight-11-197643-s155.xlsx]

## Sheet: summarized_de_results_disease_c
	cell_type	contrast	target	p.value	adjusted_p	log2 fold change	counts_1	propnz_1	ncells_1	counts_2	propnz_2	ncells_2
1	EC_glom	Control / Disease	AATK	0.839122	0.952505	0.0851971	22	0.0366599	491	54	0.0365297	1314
2	EC_glom	Control / Disease	ABL2	0.32647	0.681679	-0.419261	18	0.0366599	491	69	0.0456621	1314
3	EC_glom	Control / Disease	ACKR1	0.000631522	0.0124328	1.68866	21	0.0407332	491	23	0.0167428	1314
4	EC_glom	Control / Disease	ACKR3	0.389604	0.738204	0.397743	18	0.0305499	491	39	0.0281583	1314
5	EC_glom	Control / Disease	ACKR4	0.0719682	0.351599	0.680832	27	0.0448065	491	46	0.0342466	1314
6	EC_glom	Control / Disease	ACTA2	0.0277671	0.208429	0.890039	24	0.0468432	491	38	0.0289193	1314
7	EC_glom	Control / Disease	ACTG2	0.302079	0.668406	0.516983	13	0.0264766	491	25	0.0182648	1314
8	EC_glom	Control / Disease	ACVR1	0.09645	0.412281	0.647871	25	0.0468432	491	45	0.0319635	1314
9	EC_glom	Control / Disease	ACVRL1	0.0132708	0.118382	0.477093	101	0.169043	491	193	0.12481	1314
10	EC_glom	Control / Disease	ADGRB2	0.805923	0.938536	-0.157457	8	0.0162933	491	26	0.0182648	1314
11	EC_glom	Control / Disease	ADGRB3	0.0841867	0.375449	0.759914	18	0.0346232	491	29	0.02207	1314
12	EC_glom	Control / Disease	ADGRD1	2.24534e-10	2.21915e-08	2.2867	53	0.0875764	491	28	0.0190259	1314
13	EC_glom	Control / Disease	ADGRE1	0.286212	0.655303	-0.709156	7	0.0142566	491	26	0.0182648	1314
14	EC_glom	Control / Disease	ADGRE2	0.900733	0.974699	-0.0597973	15	0.0285132	491	47	0.0319635	1314
15	EC_glom	Control / Disease	ADGRF4	0.596337	0.849759	0.300744	12	0.0224033	491	28	0.0197869	1314
16	EC_glom	Control / Disease	ADGRF5	1.33856e-05	0.000466921	0.607479	231	0.309572	491	399	0.232877	1314
17	EC_glom	Control / Disease	ADGRG1	0.284523	0.655303	0.450646	23	0.0427699	491	47	0.0327245	1314
18	EC_glom	Control / Disease	ADGRG3	0.0302682	0.218891	0.786177	32	0.0631365	491	77	0.0555556	1314
19	EC_glom	Control / Disease	ADGRG6	0.648178	0.867934	-0.176416	23	0.0448065	491	71	0.0494673	1314
20	EC_glom	Control / Disease	ADGRL1	0.848536	0.952505	0.0758951	22	0.0448065	491	63	0.042618	1314
21	EC_glom	Control / Disease	ADGRL2	0.179419	0.554145	0.373145	58	0.101833	491	113	0.0745814	1314
22	EC_glom	Control / Disease	ADGRL4	0.238098	0.618776	0.316903	46	0.0855397	491	105	0.0745814	1314
23	EC_glom	Control / Disease	ADIPOQ	0.401441	0.738204	-0.357658	17	0.0305499	491	60	0.042618	1314
24	EC_glom	Control / Disease	ADIRF	0.00225198	0.0342416	0.551462	135	0.224033	491	259	0.164384	1314
25	EC_glom	Control / Disease	ADM2	0.422568	0.752902	0.407605	14	0.0285132	491	29	0.0197869	1314
26	EC_glom	Control / Disease	AGR2	0.964926	0.982541	0.0250323	9	0.0183299	491	24	0.0182648	1314
27	EC_glom	Control / Disease	AHI1	0.917257	0.98006	0.0411058	23	0.0407332	491	66	0.0456621	1314
28	EC_glom	Control / Disease	AKT1	0.768044	0.9109	0.0914658	37	0.0712831	491	92	0.0631659	1314
29	EC_glom	Control / Disease	ANGPT2	0.476564	0.777873	0.335228	15	0.0285132	491	30	0.0228311	1314
30	EC_glom	Control / Disease	ANGPT4	0.31529	0.677834	-0.641347	7	0.0142566	491	29	0.021309	1314
31	EC_glom	Control / Disease	ANXA1	0.0537762	0.31264	0.568816	57	0.0977597	491	102	0.0692542	1314
32	EC_glom	Control / Disease	APOB	0.908328	0.976296	0.0554145	14	0.0285132	491	37	0.0281583	1314
33	EC_glom	Control / Disease	APP	4.85391e-10	4.11196e-08	0.684709	385	0.468432	491	637	0.336377	1314
34	EC_glom	Control / Disease	AR	0.212206	0.601227	0.347085	42	0.0794297	491	94	0.0677321	1314
35	EC_glom	Control / Disease	AREG	0.959529	0.982541	0.0230569	17	0.0325866	491	46	0.0319635	1314
36	EC_glom	Control / Disease	ARG1	0.525037	0.806163	-0.409256	7	0.0142566	491	26	0.0182648	1314
37	EC_glom	Control / Disease	ARHGDIB	0.715204	0.885419	0.0614774	137	0.215886	491	363	0.213851	1314
38	EC_glom	Control / Disease	ATF3	0.432601	0.754839	-0.409771	11	0.0203666	491	37	0.0273973	1314
39	EC_glom	Control / Disease	ATG10	0.250549	0.62875	0.444231	28	0.0529532	491	58	0.0410959	1314
40	EC_glom	Control / Disease	ATG12	0.363985	0.712192	-0.284136	37	0.0692464	491	122	0.0814307	1314
41	EC_glom	Control / Disease	ATG5	0.623378	0.853725	-0.182808	26	0.0468432	491	83	0.0578387	1314
42	EC_glom	Control / Disease	B2M	0.368579	0.714885	0.319569	2141	0.928717	491	5133	0.894977	1314
43	EC_glom	Control / Disease	B3GNT7	0.908795	0.976296	-0.0564594	12	0.0244399	491	35	0.0258752	1314
44	EC_glom	Control / Disease	BATF3	0.467068	0.777873	0.406052	12	0.0244399	491	27	0.0182648	1314
45	EC_glom	Control / Disease	BAX	0.351136	0.701089	0.263861	50	0.0814664	491	115	0.0761035	1314
46	EC_glom	Control / Disease	BCL2L1	1.18031e-14	2.33307e-12	1.03552	243	0.340122	491	315	0.197869	1314
47	EC_glom	Control / Disease	BECN1	0.309197	0.674428	-0.399016	21	0.0407332	491	72	0.0487062	1314
48	EC_glom	Control / Disease	BID	0.394366	0.738204	-0.289058	35	0.0590631	491	101	0.064688	1314
49	EC_glom	Control / Disease	BIRC5	0.299127	0.664353	0.34391	32	0.0610998	491	71	0.0517504	1314
50	EC_glom	Control / Disease	BMP3	0.0724015	0.351599	0.764999	19	0.0386965	491	30	0.0228311	1314
51	EC_glom	Control / Disease	BMP6	0.395392	0.738204	0.384168	20	0.0366599	491	45	0.0312024	1314
52	EC_glom	Control / Disease	BMPR2	0.63535	0.860639	0.0822352	151	0.232179	491	378	0.222222	1314
53	EC_glom	Control / Disease	C11orf96	0.601847	0.849759	0.162633	44	0.0794297	491	110	0.0722983	1314
54	EC_glom	Control / Disease	C5AR2	0.797792	0.931281	0.138988	11	0.0203666	491	28	0.0205479	1314
55	EC_glom	Control / Disease	C9orf16	0.494469	0.781983	-0.21469	42	0.0733198	491	136	0.087519	1314
56	EC_glom	Control / Disease	CALM1	0.839793	0.952505	0.0350477	125	0.195519	491	323	0.192542	1314
57	EC_glom	Control / Disease	CAMP	0.322453	0.678065	0.485793	17	0.0325866	491	36	0.0243531	1314
58	EC_glom	Control / Disease	CASP3	0.327661	0.681765	0.415211	21	0.0407332	491	43	0.0281583	1314
59	EC_glom	Control / Disease	CAV1	0.912489	0.978491	-0.0351249	35	0.0631365	491	93	0.0631659	1314
60	EC_glom	Control / Disease	CCL11	0.0127767	0.118382	1.1181	22	0.0427699	491	27	0.0182648	1314
61	EC_glom	Control / Disease	CCL13	0.422793	0.752902	-0.369546	14	0.0264766	491	48	0.0357686	1314
62	EC_glom	Control / Disease	CCL20	0.87697	0.966623	0.0723027	16	0.0285132	491	43	0.0304414	1314
63	EC_glom	Control / Disease	CCL23	0.143227	0.499611	-0.753246	12	0.0244399	491	54	0.0342466	1314
64	EC_glom	Control / Disease	CCL4	0.2714	0.642027	0.506635	17	0.0325866	491	32	0.0228311	1314
65	EC_glom	Control / Disease	CCL7	0.102036	0.42611	0.82257	16	0.0285132	491	26	0.0190259	1314
66	EC_glom	Control / Disease	CCND1	0.00648562	0.0726342	0.516149	204	0.289206	491	381	0.224505	1314
67	EC_glom	Control / Disease	CCR10	0.0842069	0.375449	0.709957	21	0.0407332	491	34	0.0251142	1314
68	EC_glom	Control / Disease	CCR2	0.00168406	0.0285328	1.60785	18	0.0346232	491	18	0.0136986	1314
69	EC_glom	Control / Disease	CCR5	0.822647	0.946727	-0.12961	11	0.0203666	491	36	0.02207	1314
70	EC_glom	Control / Disease	CCR7	0.167087	0.550175	0.559986	21	0.0407332	491	41	0.0304414	1314
71	EC_glom	Control / Disease	CD14	0.551298	0.825555	0.391012	39	0.0672098	491	59	0.042618	1314
72	EC_glom	Control / Disease	CD27	0.290123	0.659168	0.364494	33	0.0570265	491	64	0.04414	1314
73	EC_glom	Control / Disease	CD274	0.791154	0.929019	-0.0954411	23	0.0427699	491	65	0.0487062	1314
74	EC_glom	Control / Disease	CD276	0.613317	0.849759	-0.188842	28	0.0509165	491	80	0.0578387	1314
75	EC_glom	Control / Disease	CD28	0.141994	0.498239	0.528085	31	0.0570265	491	61	0.0395738	1314
76	EC_glom	Control / Disease	CD33	0.923691	0.98027	-0.0480219	15	0.0244399	491	42	0.0281583	1314
77	EC_glom	Control / Disease	CD34	2.16575e-07	9.87913e-06	0.543639	409	0.484725	491	767	0.372907	1314
78	EC_glom	Control / Disease	CD37	0.477932	0.777873	0.421379	9	0.0183299	491	20	0.0152207	1314
79	EC_glom	Control / Disease	CD38	0.656445	0.86891	-0.214385	15	0.0264766	491	48	0.0327245	1314
80	EC_glom	Control / Disease	CD3D	0.482525	0.777873	-0.325908	16	0.0325866	491	44	0.0319635	1314
81	EC_glom	Control / Disease	CD40	0.246247	0.624037	0.365812	38	0.0733198	491	83	0.0547945	1314
82	EC_glom	Control / Disease	CD44	0.251288	0.62875	0.591336	19	0.0366599	491	28	0.0197869	1314
83	EC_glom	Control / Disease	CD48	0.159006	0.532716	0.592771	21	0.0407332	491	40	0.0273973	1314
84	EC_glom	Control / Disease	CD52	0.832087	0.951773	0.0745827	28	0.0549898	491	62	0.043379	1314
85	EC_glom	Control / Disease	CD58	1.92105e-05	0.00063288	1.05236	74	0.126273	491	105	0.0730594	1314
86	EC_glom	Control / Disease	CD59	3.12589e-05	0.000926827	0.670553	176	0.252546	491	298	0.18417	1314
87	EC_glom	Control / Disease	CD5L	0.221024	0.601227	0.467811	24	0.0468432	491	50	0.0357686	1314
88	EC_glom	Control / Disease	CD69	0.000552286	0.0121298	1.20398	35	0.0672098	491	43	0.0312024	1314
89	EC_glom	Control / Disease	CD74	0.286091	0.655303	0.225121	914	0.698574	491	1865	0.649163	1314
90	EC_glom	Control / Disease	CD84	0.458353	0.776895	0.378071	15	0.0244399	491	39	0.0281583	1314
91	EC_glom	Control / Disease	CD86	0.121901	0.469398	0.623285	27	0.0509165	491	41	0.0296804	1314
92	EC_glom	Control / Disease	CD8B	0.247401	0.624292	0.532974	18	0.0346232	491	33	0.0228311	1314
93	EC_glom	Control / Disease	CD9	1.21765e-10	1.44413e-08	1.17853	158	0.238289	491	189	0.122527	1314
94	EC_glom	Control / Disease	CDH11	0.0131455	0.118382	1.13743	24	0.0366599	491	37	0.0251142	1314
95	EC_glom	Control / Disease	CDH5	0.0729287	0.351599	0.432395	178	0.244399	491	351	0.200913	1314
96	EC_glom	Control / Disease	CDKN1A	0.0532917	0.31264	0.674076	32	0.0590631	491	56	0.0380518	1314
97	EC_glom	Control / Disease	CEACAM1	0.430658	0.754839	0.19165	58	0.105906	491	131	0.086758	1314
98	EC_glom	Control / Disease	CEACAM6	0.888302	0.968919	0.07816	13	0.0203666	491	36	0.0243531	1314
99	EC_glom	Control / Disease	CELSR2	0.150705	0.516577	0.645261	19	0.0346232	491	31	0.0228311	1314
100	EC_glom	Control / Disease	CFLAR	0.0914094	0.399214	0.368144	80	0.14664	491	174	0.114155	1314
101	EC_glom	Control / Disease	CHEK1	0.441711	0.761438	-0.386651	13	0.0224033	491	46	0.0334855	1314
102	EC_glom	Control / Disease	CIDEA	0.402172	0.738204	0.277812	37	0.0610998	491	70	0.0494673	1314
103	EC_glom	Control / Disease	CIITA	0.404553	0.738204	-0.137866	134	0.195519	491	389	0.222222	1314
104	EC_glom	Control / Disease	CLDN4	0.429479	0.754839	0.178057	74	0.138493	491	175	0.112633	1314
105	EC_glom	Control / Disease	CLEC14A	0.497146	0.781983	0.220111	32	0.0570265	491	73	0.0517504	1314
106	EC_glom	Control / Disease	CLEC1A	0.580013	0.84604	0.172169	34	0.0610998	491	82	0.0578387	1314
107	EC_glom	Control / Disease	CLEC2B	0.0427622	0.27563	-0.628163	30	0.0529532	491	115	0.0821918	1314
108	EC_glom	Control / Disease	CLEC4E	0.689266	0.878773	0.184267	18	0.0325866	491	50	0.0319635	1314
109	EC_glom	Control / Disease	CLEC7A	0.295952	0.662262	-0.467908	15	0.0285132	491	53	0.0372907	1314
110	EC_glom	Control / Disease	CMKLR1	0.15564	0.527399	0.389687	52	0.0835031	491	102	0.0715373	1314
111	EC_glom	Control / Disease	CNTFR	0.891143	0.968919	0.0550258	23	0.0427699	491	61	0.0410959	1314
112	EC_glom	Control / Disease	COL12A1	0.359453	0.708159	-0.328273	28	0.0549898	491	92	0.0608828	1314
113	EC_glom	Control / Disease	COL15A1	0.0768422	0.367236	0.637417	28	0.0509165	491	53	0.0388128	1314
114	EC_glom	Control / Disease	COL16A1	0.881908	0.968919	-0.0893471	9	0.0183299	491	23	0.0175038	1314
115	EC_glom	Control / Disease	COL17A1	0.778313	0.916185	0.121121	20	0.0366599	491	48	0.0327245	1314
116	EC_glom	Control / Disease	COL21A1	0.967268	0.982541	-0.0187709	15	0.0285132	491	42	0.0304414	1314
117	EC_glom	Control / Disease	COL27A1	0.0292039	0.215495	-0.905245	20	0.0407332	491	114	0.0791476	1314
118	EC_glom	Control / Disease	COL4A1	0.0112165	0.108625	0.431312	156	0.242363	491	354	0.213851	1314
119	EC_glom	Control / Disease	COL4A2	0.701642	0.878773	-0.0518134	248	0.356415	491	699	0.360731	1314
120	EC_glom	Control / Disease	COL5A1	0.577991	0.84604	-0.266901	14	0.0285132	491	38	0.0289193	1314
121	EC_glom	Control / Disease	COL5A2	0.758627	0.901999	-0.159522	13	0.0224033	491	34	0.0251142	1314
122	EC_glom	Control / Disease	COL6A3	0.308759	0.674428	0.550225	13	0.0244399	491	28	0.021309	1314
123	EC_glom	Control / Disease	COL9A1	0.400001	0.738204	-0.52225	12	0.0224033	491	38	0.0273973	1314
124	EC_glom	Control / Disease	COL9A2	0.243013	0.618776	0.376517	317	0.395112	491	655	0.34551	1314
125	EC_glom	Control / Disease	CPA3	0.405213	0.738204	0.404336	19	0.0346232	491	38	0.0251142	1314
126	EC_glom	Control / Disease	CPB1	0.775394	0.915954	-0.153648	12	0.0244399	491	31	0.021309	1314
127	EC_glom	Control / Disease	CSF1	0.00304186	0.0439609	0.632674	97	0.14053	491	174	0.116438	1314
128	EC_glom	Control / Disease	CSF2RA	0.0634096	0.338756	0.65699	27	0.0529532	491	46	0.0350076	1314
129	EC_glom	Control / Disease	CTLA4	0.437334	0.756091	0.468149	9	0.0183299	491	17	0.0129376	1314
130	EC_glom	Control / Disease	CTNNB1	0.702445	0.878773	0.0531635	184	0.287169	491	519	0.290715	1314
131	EC_glom	Control / Disease	CUZD1	0.701361	0.878773	0.150063	30	0.0529532	491	65	0.042618	1314
132	EC_glom	Control / Disease	CXCL16	0.905977	0.976296	-0.0405217	32	0.0549898	491	92	0.0601218	1314
133	EC_glom	Control / Disease	CXCL17	0.218236	0.601227	0.515934	20	0.0386965	491	39	0.0289193	1314
134	EC_glom	Control / Disease	CXCL2	0.345768	0.69747	0.340101	31	0.0549898	491	64	0.0410959	1314
135	EC_glom	Control / Disease	CXCL3	0.514869	0.797174	0.24332	28	0.0448065	491	64	0.04414	1314
136	EC_glom	Control / Disease	CXCL6	0.396732	0.738204	0.43511	13	0.0264766	491	32	0.0235921	1314
137	EC_glom	Control / Disease	CXCR3	0.739844	0.895071	-0.138002	17	0.0305499	491	51	0.0372907	1314
138	EC_glom	Control / Disease	CXCR4	0.665383	0.874883	-0.348411	14	0.0264766	491	43	0.0266362	1314
139	EC_glom	Control / Disease	CXCR6	0.87008	0.960815	-0.0777645	16	0.0325866	491	48	0.0312024	1314
140	EC_glom	Control / Disease	CYP19A1	0.206888	0.598555	-0.675672	9	0.0183299	491	39	0.0296804	1314
141	EC_glom	Control / Disease	CYP1B1	0.708354	0.878773	0.146254	25	0.0407332	491	58	0.043379	1314
142	EC_glom	Control / Disease	DLL1	0.138153	0.494111	-0.373261	57	0.095723	491	189	0.118721	1314
143	EC_glom	Control / Disease	DMBT1	0.00678023	0.0728268	0.962646	33	0.0590631	491	45	0.0327245	1314
144	EC_glom	Control / Disease	DNMT1	0.571486	0.843013	0.168049	51	0.0855397	491	121	0.0837139	1314
145	EC_glom	Control / Disease	DNTT	0.691359	0.878773	-0.216171	12	0.0203666	491	36	0.0243531	1314
146	EC_glom	Control / Disease	DPP4	0.525981	0.806163	-0.336005	13	0.0224033	491	41	0.0289193	1314
147	EC_glom	Control / Disease	DUSP4	0.30935	0.674428	0.334365	33	0.0570265	491	82	0.0563166	1314
148	EC_glom	Control / Disease	DUSP6	0.173854	0.551681	0.444117	40	0.0651731	491	82	0.0563166	1314
149	EC_glom	Control / Disease	EFNA1	0.543964	0.824747	0.108809	118	0.185336	491	299	0.19102	1314
150	EC_glom	Control / Disease	EFNB1	3.79862e-08	1.87715e-06	0.85467	199	0.291242	491	302	0.17656	1314
151	EC_glom	Control / Disease	EFNB2	0.0148666	0.127766	-0.457661	117	0.160896	491	460	0.248858	1314
152	EC_glom	Control / Disease	ELANE	0.627786	0.855809	0.217421	20	0.0386965	491	40	0.0273973	1314
153	EC_glom	Control / Disease	EMP3	0.011306	0.108625	0.578372	70	0.114053	491	132	0.0913242	1314
154	EC_glom	Control / Disease	ENG	0.07279	0.351599	0.164758	480	0.513238	491	1160	0.498478	1314
155	EC_glom	Control / Disease	ENTPD1	0.0503064	0.305673	0.670677	35	0.0651731	491	58	0.0395738	1314
156	EC_glom	Control / Disease	EOMES	0.0641095	0.339437	1.18509	13	0.0224033	491	19	0.0129376	1314
157	EC_glom	Control / Disease	EPHA2	0.0966392	0.412281	0.492801	50	0.0835031	491	99	0.065449	1314
158	EC_glom	Control / Disease	EPHA3	0.618961	0.852911	0.247661	19	0.0325866	491	43	0.0281583	1314
159	EC_glom	Control / Disease	EPHA4	0.00115838	0.0208157	1.05196	40	0.0753564	491	58	0.0395738	1314
160	EC_glom	Control / Disease	EPHB4	0.00514165	0.0640967	0.413714	188	0.291242	491	375	0.219178	1314
161	EC_glom	Control / Disease	ESAM	0.0222561	0.171401	0.34196	167	0.250509	491	340	0.21309	1314
162	EC_glom	Control / Disease	ESR1	0.698036	0.878773	0.114144	39	0.0733198	491	96	0.0669711	1314
163	EC_glom	Control / Disease	ETS1	0.443941	0.763064	-0.135018	129	0.201629	491	445	0.248858	1314
164	EC_glom	Control / Disease	EZH2	0.224218	0.60713	0.398152	37	0.0672098	491	81	0.0540335	1314
165	EC_glom	Control / Disease	FAS	0.474238	0.777873	-0.252989	29	0.0529532	491	96	0.0624049	1314
166	EC_glom	Control / Disease	FASN	0.291283	0.659277	0.393641	30	0.0509165	491	62	0.042618	1314
167	EC_glom	Control / Disease	FES	0.413145	0.744666	0.251994	43	0.0794297	491	104	0.0700152	1314
168	EC_glom	Control / Disease	FFAR2	0.173478	0.551681	0.444804	31	0.0570265	491	65	0.0479452	1314
169	EC_glom	Control / Disease	FFAR3	0.687302	0.878773	0.144479	28	0.0529532	491	73	0.0487062	1314
170	EC_glom	Control / Disease	FFAR4	0.139984	0.494111	0.61684	23	0.0427699	491	42	0.0289193	1314
171	EC_glom	Control / Disease	FGF1	0.869852	0.960815	0.0192337	323	0.395112	491	936	0.445967	1314
172	EC_glom	Control / Disease	FGF18	0.228119	0.612636	0.504556	20	0.0407332	491	37	0.0266362	1314
173	EC_glom	Control / Disease	FGF2	0.941057	0.982541	-0.0298785	23	0.0407332	491	57	0.0388128	1314
174	EC_glom	Control / Disease	FGF7	0.45965	0.776895	0.301425	26	0.0509165	491	56	0.0403349	1314
175	EC_glom	Control / Disease	FGFR1	0.602113	0.849759	-0.121463	73	0.118126	491	244	0.157534	1314
176	EC_glom	Control / Disease	FGFR3	0.000649942	0.0124328	0.882528	60	0.10387	491	84	0.0593607	1314
177	EC_glom	Control / Disease	FGG	0.0251024	0.190843	0.963341	25	0.0427699	491	37	0.0251142	1314
178	EC_glom	Control / Disease	FGR	0.482925	0.777873	0.246522	28	0.0509165	491	65	0.0456621	1314
179	EC_glom	Control / Disease	FKBP11	0.174802	0.551681	0.175757	245	0.344196	491	674	0.3379	1314
180	EC_glom	Control / Disease	FLT1	4.4599e-09	2.64472e-07	0.555709	530	0.533605	491	949	0.431507	1314
181	EC_glom	Control / Disease	FLT3LG	0.476482	0.777873	0.206584	45	0.0794297	491	106	0.0738204	1314
182	EC_glom	Control / Disease	FOXF1	0.89075	0.968919	-0.0437652	35	0.0631365	491	97	0.0639269	1314
183	EC_glom	Control / Disease	FOXP3	0.318269	0.677834	0.432979	17	0.0346232	491	34	0.0258752	1314
184	EC_glom	Control / Disease	FPR1	0.117375	0.460897	0.508737	36	0.0672098	491	69	0.0464231	1314
185	EC_glom	Control / Disease	FYN	0.0933931	0.404249	0.332144	102	0.160896	491	252	0.1621	1314
186	EC_glom	Control / Disease	FZD1	0.344951	0.69747	0.234905	60	0.10387	491	134	0.0936073	1314
187	EC_glom	Control / Disease	FZD3	0.129091	0.475737	0.569839	25	0.0468432	491	48	0.0350076	1314
188	EC_glom	Control / Disease	FZD4	2.51069e-08	1.35349e-06	0.716145	269	0.342159	491	429	0.254186	1314
189	EC_glom	Control / Disease	FZD5	0.0630794	0.338756	0.725611	29	0.0488798	491	50	0.0350076	1314
190	EC_glom	Control / Disease	FZD7	0.00649176	0.0726342	0.980089	38	0.0672098	491	50	0.0357686	1314
191	EC_glom	Control / Disease	FZD8	0.920176	0.98027	0.0735561	21	0.0386965	491	63	0.0410959	1314
192	EC_glom	Control / Disease	G6PC2	0.823937	0.946727	-0.13243	9	0.0183299	491	28	0.0197869	1314
193	EC_glom	Control / Disease	GAS6	8.89649e-18	5.27562e-15	1.0601	301	0.372709	491	385	0.232877	1314
194	EC_glom	Control / Disease	GC	0.892124	0.968919	0.0619966	17	0.0325866	491	40	0.0296804	1314
195	EC_glom	Control / Disease	GCG	0.297141	0.662424	0.473316	19	0.0325866	491	41	0.0289193	1314
196	EC_glom	Control / Disease	GDF6	0.673806	0.878773	0.159206	27	0.0468432	491	69	0.0456621	1314
197	EC_glom	Control / Disease	GDNF	0.645996	0.867934	0.2133	16	0.0285132	491	39	0.0281583	1314
198	EC_glom	Control / Disease	GNLY	0.0355325	0.243644	-0.451786	85	0.14664	491	279	0.17656	1314
199	EC_glom	Control / Disease	GPER1	0.0838759	0.375449	0.613057	28	0.0509165	491	52	0.0388128	1314
200	EC_glom	Control / Disease	GPX1	0.970943	0.982541	-0.00714517	91	0.144603	491	244	0.158295	1314
201	EC_glom	Control / Disease	GSN	9.07839e-11	1.34587e-08	0.898671	328	0.391039	491	520	0.285388	1314
202	EC_glom	Control / Disease	GZMB	0.496405	0.781983	0.25015	31	0.0509165	491	67	0.0456621	1314
203	EC_glom	Control / Disease	GZMH	0.145594	0.504896	-0.419433	37	0.0692464	491	134	0.0958904	1314
204	EC_glom	Control / Disease	H2AZ1	0.642648	0.866114	0.164127	80	0.13442	491	183	0.121766	1314
205	EC_glom	Control / Disease	H4C3	0.242861	0.618776	0.262216	83	0.14053	491	236	0.152207	1314
206	EC_glom	Control / Disease	HAVCR2	0.0774106	0.367236	-1.09163	7	0.0142566	491	34	0.0258752	1314
207	EC_glom	Control / Disease	HBA1	0.197528	0.588613	0.832796	68	0.0814664	491	96	0.0601218	1314
208	EC_glom	Control / Disease	HBB	0.0915567	0.399214	0.719662	33	0.0529532	491	70	0.0395738	1314
209	EC_glom	Control / Disease	HCAR2	0.526113	0.806163	-0.302361	13	0.0264766	491	39	0.0281583	1314
210	EC_glom	Control / Disease	HDAC1	0.61807	0.852911	0.127558	62	0.101833	491	155	0.104262	1314
211	EC_glom	Control / Disease	HDAC4	0.593981	0.849759	-0.17027	32	0.0570265	491	94	0.0624049	1314
212	EC_glom	Control / Disease	HDAC5	0.480749	0.777873	-0.182404	48	0.0875764	491	157	0.103501	1314
213	EC_glom	Control / Disease	HIF1A	0.461352	0.77722	0.235805	41	0.0672098	491	94	0.06621	1314
214	EC_glom	Control / Disease	HLA-A	0.546743	0.824747	-0.0682978	806	0.686354	491	2203	0.700152	1314
215	EC_glom	Control / Disease	HLA-B	0.598496	0.849759	0.0421702	764	0.643585	491	2005	0.675038	1314
216	EC_glom	Control / Disease	HLA-C	0.77868	0.916185	0.0747866	921	0.745418	491	2157	0.666667	1314
217	EC_glom	Control / Disease	HLA-DPA1	0.103191	0.427918	0.62301	195	0.285132	491	288	0.177321	1314
218	EC_glom	Control / Disease	HLA-DPB1	0.0574679	0.321499	0.35364	102	0.164969	491	216	0.142314	1314
219	EC_glom	Control / Disease	HLA-DQA1	0.96445	0.982541	-0.00765138	129	0.193483	491	350	0.213851	1314
220	EC_glom	Control / Disease	HLA-DRA	0.724073	0.886882	0.116801	108	0.185336	491	242	0.150685	1314
221	EC_glom	Control / Disease	HLA-DRB1	0.0133753	0.118382	0.26512	393	0.472505	491	859	0.402588	1314
222	EC_glom	Control / Disease	HLA-DRB5	0.000957793	0.0177491	-0.51835	175	0.274949	491	682	0.356164	1314
223	EC_glom	Control / Disease	HLA-E	0.85024	0.952505	-0.0387137	436	0.513238	491	1120	0.500761	1314
224	EC_glom	Control / Disease	HMGB2	0.487268	0.780946	-0.203582	41	0.0672098	491	141	0.0920852	1314
225	EC_glom	Control / Disease	HSD17B2	0.702649	0.878773	0.203522	16	0.0264766	491	35	0.0228311	1314
226	EC_glom	Control / Disease	HSP90AA1	0.0803188	0.373029	0.223396	273	0.386965	491	731	0.370624	1314
227	EC_glom	Control / Disease	HSP90AB1	0.743631	0.896287	-0.129386	211	0.325866	491	765	0.378995	1314
228	EC_glom	Control / Disease	HSPB1	0.973171	0.983118	-0.00584338	117	0.209776	491	337	0.207002	1314
229	EC_glom	Control / Disease	HTT	0.129163	0.475737	0.588984	24	0.0448065	491	46	0.0327245	1314
230	EC_glom	Control / Disease	IAPP	0.179029	0.554145	0.615713	21	0.0366599	491	38	0.0251142	1314
231	EC_glom	Control / Disease	ICAM1	0.350336	0.701089	-0.308628	32	0.0549898	491	107	0.0677321	1314
232	EC_glom	Control / Disease	ICAM2	0.196134	0.587925	0.273928	80	0.13442	491	177	0.114916	1314
233	EC_glom	Control / Disease	ICAM3	0.20793	0.598555	0.39089	43	0.0712831	491	84	0.0585997	1314
234	EC_glom	Control / Disease	ICOS	0.580671	0.84604	0.219374	21	0.0407332	491	53	0.0388128	1314
235	EC_glom	Control / Disease	IDO1	0.511801	0.794497	-0.238575	24	0.0407332	491	78	0.0525114	1314
236	EC_glom	Control / Disease	IFI27	0.6968	0.878773	0.238197	324	0.391039	491	590	0.304414	1314
237	EC_glom	Control / Disease	IFNA1	0.435337	0.754839	0.308204	23	0.0407332	491	51	0.0357686	1314
238	EC_glom	Control / Disease	IFNAR2	0.490094	0.781686	-0.218093	34	0.0651731	491	112	0.0692542	1314
239	EC_glom	Control / Disease	IFNGR1	0.135361	0.493651	0.377456	61	0.105906	491	120	0.0829528	1314
240	EC_glom	Control / Disease	IFNGR2	0.175831	0.551681	0.420623	43	0.0733198	491	96	0.0639269	1314
241	EC_glom	Control / Disease	IFNL2	0.499177	0.7831	0.251729	24	0.0468432	491	53	0.0380518	1314
242	EC_glom	Control / Disease	IGFBP5	0.269976	0.642027	-0.161165	2416	0.942974	491	7316	0.953577	1314
243	EC_glom	Control / Disease	IGHA1	0.00366751	0.0501537	1.03421	35	0.0631365	491	47	0.0327245	1314
244	EC_glom	Control / Disease	IL12A	0.684697	0.878773	0.16504	19	0.0386965	491	47	0.0342466	1314
245	EC_glom	Control / Disease	IL12B	0.921201	0.98027	0.0391077	20	0.0407332	491	60	0.042618	1314
246	EC_glom	Control / Disease	IL12RB1	0.958663	0.982541	-0.0233511	16	0.0325866	491	43	0.0304414	1314
247	EC_glom	Control / Disease	IL12RB2	0.0654325	0.343376	0.747032	30	0.0448065	491	53	0.0372907	1314
248	EC_glom	Control / Disease	IL13RA1	0.599194	0.849759	0.135799	73	0.120163	491	151	0.0936073	1314
249	EC_glom	Control / Disease	IL15	0.273886	0.642092	-0.39739	24	0.0468432	491	83	0.0563166	1314
250	EC_glom	Control / Disease	IL17D	0.639337	0.863615	-0.160215	29	0.0509165	491	83	0.0585997	1314
251	EC_glom	Control / Disease	IL17RA	0.862079	0.957328	0.0592036	30	0.0570265	491	76	0.0509893	1314
252	EC_glom	Control / Disease	IL17RB	0.57347	0.84384	0.242344	22	0.0346232	491	61	0.0403349	1314
253	EC_glom	Control / Disease	IL18R1	0.317894	0.677834	0.356652	34	0.0631365	491	66	0.042618	1314
254	EC_glom	Control / Disease	IL1R2	0.528981	0.808469	0.30163	18	0.0305499	491	41	0.0266362	1314
255	EC_glom	Control / Disease	IL24	0.368895	0.714885	0.627945	19	0.0366599	491	44	0.0327245	1314
256	EC_glom	Control / Disease	IL2RA	0.833002	0.951773	0.0728734	27	0.0468432	491	68	0.0494673	1314
257	EC_glom	Control / Disease	IL2RB	0.330347	0.68495	0.454521	18	0.0325866	491	37	0.0258752	1314
258	EC_glom	Control / Disease	IL33	0.890476	0.968919	0.0798184	17	0.0325866	491	40	0.0281583	1314
259	EC_glom	Control / Disease	IL36G	0.287933	0.65671	-0.661839	7	0.0142566	491	29	0.021309	1314
260	EC_glom	Control / Disease	IL3RA	0.433404	0.754839	-0.254373	31	0.0570265	491	95	0.064688	1314
261	EC_glom	Control / Disease	IL4R	1.32294e-06	5.60361e-05	0.944834	120	0.205703	491	162	0.107306	1314
262	EC_glom	Control / Disease	IL6	0.431573	0.754839	0.316082	24	0.0427699	491	51	0.0342466	1314
263	EC_glom	Control / Disease	IL6ST	0.729846	0.886882	-0.0543368	179	0.258656	491	510	0.282344	1314
264	EC_glom	Control / Disease	IL7R	0.412106	0.744666	0.420482	13	0.0264766	491	28	0.0197869	1314
265	EC_glom	Control / Disease	INHA	0.947414	0.982541	0.0256295	23	0.0448065	491	64	0.043379	1314
266	EC_glom	Control / Disease	IRF4	0.0445224	0.28389	0.849431	22	0.0386965	491	36	0.0266362	1314
267	EC_glom	Control / Disease	ITGA5	0.726214	0.886882	0.0837191	60	0.10387	491	155	0.101218	1314
268	EC_glom	Control / Disease	ITGA6	0.0376264	0.248697	-0.547175	48	0.0855397	491	191	0.121005	1314
269	EC_glom	Control / Disease	ITGA9	0.000115461	0.00297688	1.45002	37	0.0672098	491	40	0.0296804	1314
270	EC_glom	Control / Disease	ITGAE	0.463158	0.777873	0.439519	10	0.0203666	491	22	0.0159817	1314
271	EC_glom	Control / Disease	ITGB4	0.123116	0.471016	0.620642	24	0.0448065	491	40	0.0281583	1314
272	EC_glom	Control / Disease	ITK	0.565399	0.836114	0.280854	17	0.0325866	491	36	0.0228311	1314
273	EC_glom	Control / Disease	ITM2A	0.0139347	0.121519	0.687142	51	0.0835031	491	89	0.065449	1314
274	EC_glom	Control / Disease	JAK1	0.753839	0.901264	0.0785262	57	0.10387	491	148	0.0996956	1314
275	EC_glom	Control / Disease	JUN	6.24843e-06	0.000231582	0.892081	116	0.183299	491	170	0.109589	1314
276	EC_glom	Control / Disease	JUNB	9.49232e-10	7.03618e-08	1.24255	132	0.191446	491	154	0.103501	1314
277	EC_glom	Control / Disease	KDR	0.0574961	0.321499	0.169927	515	0.547862	491	1238	0.531963	1314
278	EC_glom	Control / Disease	KLF2	9.1797e-05	0.00247435	0.61246	184	0.256619	491	339	0.197869	1314
279	EC_glom	Control / Disease	KLK3	0.230083	0.612636	0.590651	20	0.0325866	491	38	0.0251142	1314
280	EC_glom	Control / Disease	KLRK1	0.00380593	0.0501537	1.02418	36	0.0590631	491	49	0.0357686	1314
281	EC_glom	Control / Disease	KRAS	0.011357	0.108625	0.653111	54	0.101833	491	93	0.065449	1314
282	EC_glom	Control / Disease	KRT15	0.00687741	0.0728268	-0.490396	103	0.164969	491	361	0.219178	1314
283	EC_glom	Control / Disease	KRT24	0.279571	0.651288	0.507588	19	0.0325866	491	36	0.0251142	1314
284	EC_glom	Control / Disease	KRT6A	0.63512	0.860639	0.129574	54	0.095723	491	128	0.086758	1314
285	EC_glom	Control / Disease	KRT7	0.600558	0.849759	0.162709	40	0.0733198	491	98	0.064688	1314
286	EC_glom	Control / Disease	LAIR1	0.319177	0.677834	0.381017	24	0.0427699	491	49	0.0357686	1314
287	EC_glom	Control / Disease	LAMP2	0.495048	0.781983	0.170064	66	0.112016	491	146	0.0974125	1314
288	EC_glom	Control / Disease	LEFTY2	0.490893	0.781686	0.252545	28	0.0509165	491	66	0.0456621	1314
289	EC_glom	Control / Disease	LEP	0.240169	0.618776	0.625798	14	0.0264766	491	26	0.0182648	1314
290	EC_glom	Control / Disease	LGALS3	0.0679131	0.350933	0.63004	40	0.0590631	491	64	0.0471842	1314
291	EC_glom	Control / Disease	LGALS9	0.312207	0.676992	-0.332404	35	0.0590631	491	110	0.0730594	1314
292	EC_glom	Control / Disease	LIFR	0.70831	0.878773	-0.0742901	95	0.154786	491	272	0.153729	1314
293	EC_glom	Control / Disease	LINC02446	0.599227	0.849759	-0.244111	15	0.0244399	491	46	0.0334855	1314
294	EC_glom	Control / Disease	LPAR5	0.262486	0.63274	0.520731	22	0.0325866	491	40	0.0273973	1314
295	EC_glom	Control / Disease	LTBR	0.0724883	0.351599	0.435832	54	0.10387	491	108	0.0791476	1314
296	EC_glom	Control / Disease	LTF	0.759018	0.901999	0.150103	15	0.0305499	491	39	0.0266362	1314
297	EC_glom	Control / Disease	LY6D	0.509804	0.793475	0.236308	27	0.0488798	491	63	0.0456621	1314
298	EC_glom	Control / Disease	LY75	0.118916	0.460897	0.599603	24	0.0468432	491	43	0.0304414	1314
299	EC_glom	Control / Disease	MAP1LC3B	0.556612	0.829324	0.184979	41	0.0651731	491	92	0.0669711	1314
300	EC_glom	Control / Disease	MAPK13	0.546017	0.824747	0.255279	20	0.0407332	491	46	0.0312024	1314
301	EC_glom	Control / Disease	MARCO	0.899336	0.974699	0.0580526	16	0.0285132	491	48	0.0342466	1314
302	EC_glom	Control / Disease	MEG3	0.823313	0.946727	0.0350339	169	0.224033	491	427	0.241248	1314
303	EC_glom	Control / Disease	MERTK	0.456759	0.776895	0.34456	18	0.0325866	491	36	0.0258752	1314
304	EC_glom	Control / Disease	MGP	0.00598139	0.0723871	-0.33119	270	0.362525	491	924	0.426941	1314
305	EC_glom	Control / Disease	MKI67	0.355221	0.702153	-0.495275	10	0.0203666	491	36	0.0258752	1314
306	EC_glom	Control / Disease	MMP14	0.405826	0.738204	0.324611	29	0.0509165	491	57	0.0388128	1314
307	EC_glom	Control / Disease	MMP19	0.015982	0.133483	1.16768	19	0.0325866	491	23	0.0175038	1314
308	EC_glom	Control / Disease	MMP2	0.727997	0.886882	-0.13307	24	0.0427699	491	73	0.0509893	1314
309	EC_glom	Control / Disease	MMP7	0.69378	0.878773	0.0890901	75	0.12831	491	178	0.114916	1314
310	EC_glom	Control / Disease	MMP8	0.19414	0.587925	0.607001	18	0.0325866	491	34	0.0243531	1314
311	EC_glom	Control / Disease	MPO	0.0330346	0.233209	0.757078	31	0.0570265	491	49	0.0350076	1314
312	EC_glom	Control / Disease	MRC1	0.825144	0.946727	0.114404	14	0.0244399	491	29	0.02207	1314
313	EC_glom	Control / Disease	MS4A4A	0.255308	0.630624	0.598002	16	0.0285132	491	27	0.0182648	1314
314	EC_glom	Control / Disease	MT2A	3.12706e-15	9.27174e-13	1.172	223	0.315682	491	269	0.163623	1314
315	EC_glom	Control / Disease	MTOR	0.213509	0.601227	0.421265	35	0.0570265	491	74	0.0509893	1314
316	EC_glom	Control / Disease	MX1	0.332078	0.686141	-0.49902	62	0.10387	491	207	0.130898	1314
317	EC_glom	Control / Disease	MYC	0.650825	0.867934	0.196228	17	0.0325866	491	40	0.0296804	1314
318	EC_glom	Control / Disease	MZB1	0.312809	0.676992	-0.457307	15	0.0285132	491	60	0.0403349	1314
319	EC_glom	Control / Disease	NEAT1	0.0813328	0.373029	0.161923	703	0.621181	491	1756	0.567732	1314
320	EC_glom	Control / Disease	NFKBIA	0.0523944	0.310699	0.784951	182	0.270876	491	335	0.201674	1314
321	EC_glom	Control / Disease	NGFR	0.635682	0.860639	0.17449	25	0.0407332	491	63	0.0449011	1314
322	EC_glom	Control / Disease	NKG7	0.458284	0.776895	0.315885	21	0.0386965	491	43	0.0304414	1314
323	EC_glom	Control / Disease	NLRC5	0.653784	0.867934	-0.115527	46	0.0855397	491	137	0.0943683	1314
324	EC_glom	Control / Disease	NLRP1	0.170577	0.551681	-0.407244	35	0.0610998	491	121	0.0821918	1314
325	EC_glom	Control / Disease	NLRP3	0.26017	0.6323	0.584667	16	0.0285132	491	32	0.021309	1314
326	EC_glom	Control / Disease	NOD2	0.158034	0.532467	0.500697	29	0.0549898	491	55	0.0388128	1314
327	EC_glom	Control / Disease	NOSIP	0.728512	0.886882	0.0911567	52	0.089613	491	121	0.086758	1314
328	EC_glom	Control / Disease	NOTCH1	0.811305	0.941495	0.0395911	142	0.219959	491	380	0.231355	1314
329	EC_glom	Control / Disease	NPR1	0.459848	0.776895	-0.157912	86	0.14664	491	267	0.165145	1314
330	EC_glom	Control / Disease	NR1H4	0.104712	0.428235	0.807647	18	0.0325866	491	30	0.0205479	1314
331	EC_glom	Control / Disease	NRG1	0.509772	0.793475	-0.293151	16	0.0285132	491	53	0.0388128	1314
332	EC_glom	Control / Disease	OAS2	0.364254	0.712192	0.260276	55	0.089613	491	117	0.0776256	1314
333	EC_glom	Control / Disease	OAS3	0.914725	0.979119	0.0260763	58	0.0997963	491	159	0.105023	1314
334	EC_glom	Control / Disease	OLFM4	0.233478	0.612636	0.503084	18	0.0366599	491	34	0.0251142	1314
335	EC_glom	Control / Disease	OSM	0.85451	0.952505	0.153157	15	0.0305499	491	25	0.0167428	1314
336	EC_glom	Control / Disease	OSMR	0.000250209	0.00618226	0.903341	64	0.10998	491	92	0.065449	1314
337	EC_glom	Control / Disease	P2RX5	0.00252699	0.0374626	1.49397	18	0.0346232	491	18	0.0136986	1314
338	EC_glom	Control / Disease	P2RY12	0.549368	0.824747	0.942932	11	0.0203666	491	28	0.021309	1314
339	EC_glom	Control / Disease	PCNA	0.0602863	0.331017	0.58325	44	0.0712831	491	86	0.0608828	1314
340	EC_glom	Control / Disease	PDCD1LG2	0.651321	0.867934	0.173373	26	0.0488798	491	61	0.0403349	1314
341	EC_glom	Control / Disease	PDGFB	0.167162	0.550175	-0.322165	63	0.0977597	491	214	0.133942	1314
342	EC_glom	Control / Disease	PDGFD	0.0189809	0.154187	0.465976	101	0.167006	491	197	0.126332	1314
343	EC_glom	Control / Disease	PECAM1	0.242128	0.618776	0.424615	219	0.305499	491	448	0.237443	1314
344	EC_glom	Control / Disease	PGR	0.304391	0.671017	0.447766	19	0.0346232	491	34	0.0258752	1314
345	EC_glom	Control / Disease	POU5F1	0.166974	0.550175	-0.503354	24	0.0427699	491	91	0.0616438	1314
346	EC_glom	Control / Disease	PPARG	0.219035	0.601227	0.377056	42	0.0733198	491	90	0.0593607	1314
347	EC_glom	Control / Disease	PPBP	0.258418	0.630624	-0.678235	8	0.0162933	491	39	0.0281583	1314
348	EC_glom	Control / Disease	PRF1	0.345795	0.69747	0.429912	16	0.0325866	491	30	0.0228311	1314
349	EC_glom	Control / Disease	PROK2	0.981726	0.985049	-0.0113773	14	0.0264766	491	38	0.0258752	1314
350	EC_glom	Control / Disease	PTGES2	0.596286	0.849759	0.388785	49	0.089613	491	114	0.0761035	1314
351	EC_glom	Control / Disease	PTGIS	0.0159754	0.133483	0.914625	26	0.0509165	491	37	0.0273973	1314
352	EC_glom	Control / Disease	PTGS1	0.593301	0.849759	0.193433	27	0.0509165	491	63	0.043379	1314
353	EC_glom	Control / Disease	PTK2	0.970056	0.982541	0.00863261	78	0.124236	491	221	0.133942	1314
354	EC_glom	Control / Disease	PTPRCAP	0.853754	0.952505	0.0858793	17	0.0305499	491	40	0.0289193	1314
355	EC_glom	Control / Disease	RAC1	0.00144117	0.0251357	0.417365	243	0.352342	491	509	0.280822	1314
356	EC_glom	Control / Disease	RAC2	0.194983	0.587925	-0.578692	14	0.0244399	491	50	0.0380518	1314
357	EC_glom	Control / Disease	RAD51	0.0680562	0.350933	0.830681	18	0.0325866	491	29	0.021309	1314
358	EC_glom	Control / Disease	RAMP2	0.62631	0.855765	0.0680915	177	0.272912	491	447	0.25723	1314
359	EC_glom	Control / Disease	RARB	0.000295398	0.00700685	0.825437	82	0.12831	491	122	0.0806697	1314
360	EC_glom	Control / Disease	RARG	0.0561789	0.320328	-0.613323	32	0.0590631	491	122	0.0783866	1314
361	EC_glom	Control / Disease	RELA	0.265432	0.634682	0.328462	43	0.0753564	491	94	0.06621	1314
362	EC_glom	Control / Disease	RELT	0.294623	0.661786	0.342218	34	0.0651731	491	69	0.0487062	1314
363	EC_glom	Control / Disease	RGCC	0.825393	0.946727	-0.0857038	25	0.0407332	491	75	0.0502283	1314
364	EC_glom	Control / Disease	RPL34	0.0713359	0.351599	-0.334435	99	0.164969	491	405	0.248858	1314
365	EC_glom	Control / Disease	RSPO2	0.0294353	0.215495	1.06383	18	0.0325866	491	27	0.0205479	1314
366	EC_glom	Control / Disease	RSPO3	0.421025	0.752902	0.41734	13	0.0244399	491	27	0.0197869	1314
367	EC_glom	Control / Disease	RUNX3	0.0513294	0.307458	0.752448	29	0.0488798	491	50	0.0327245	1314
368	EC_glom	Control / Disease	RXRA	0.689295	0.878773	0.112639	46	0.0794297	491	112	0.0761035	1314
369	EC_glom	Control / Disease	RXRB	0.402862	0.738204	0.188229	68	0.126273	491	169	0.111872	1314
370	EC_glom	Control / Disease	S100A4	0.000589955	0.0124328	0.610123	160	0.244399	491	306	0.171994	1314
371	EC_glom	Control / Disease	S100B	0.100418	0.422325	-0.364824	74	0.126273	491	261	0.162861	1314
372	EC_glom	Control / Disease	S100P	0.692527	0.878773	0.126192	38	0.0672098	491	102	0.0700152	1314
373	EC_glom	Control / Disease	SCG5	0.611538	0.849759	0.455723	19	0.0305499	491	54	0.0388128	1314
374	EC_glom	Control / Disease	SEC23A	0.522363	0.806163	0.17982	46	0.0875764	491	108	0.0722983	1314
375	EC_glom	Control / Disease	SEC61G	0.93833	0.982541	0.0247156	34	0.0651731	491	91	0.0639269	1314
376	EC_glom	Control / Disease	SERPINA3	0.315896	0.677834	-0.44758	14	0.0285132	491	48	0.0350076	1314
377	EC_glom	Control / Disease	SERPINH1	0.658408	0.868968	-0.129535	43	0.0692464	491	135	0.0882801	1314
378	EC_glom	Control / Disease	SFN	0.563929	0.836024	0.194338	42	0.0733198	491	90	0.0593607	1314
379	EC_glom	Control / Disease	SIGIRR	0.254639	0.630624	0.341183	43	0.0733198	491	93	0.0616438	1314
380	EC_glom	Control / Disease	SLC40A1	0.491685	0.781686	0.21181	37	0.0672098	491	107	0.0730594	1314
381	EC_glom	Control / Disease	SMARCB1	0.0817771	0.373029	0.603173	33	0.0610998	491	58	0.0410959	1314
382	EC_glom	Control / Disease	SMO	0.728164	0.886882	0.158702	18	0.0325866	491	52	0.0350076	1314
383	EC_glom	Control / Disease	SNAI1	0.20652	0.598555	0.364979	49	0.0875764	491	97	0.0624049	1314
384	EC_glom	Control / Disease	SNAI2	0.0357665	0.243644	0.402911	130	0.199593	491	259	0.157534	1314
385	EC_glom	Control / Disease	SOD2	0.350511	0.701089	0.22104	70	0.120163	491	165	0.104262	1314
386	EC_glom	Control / Disease	SOSTDC1	0.693106	0.878773	0.135214	32	0.0529532	491	86	0.0547945	1314
387	EC_glom	Control / Disease	SPARCL1	0.404217	0.738204	0.33072	23	0.0427699	491	45	0.0327245	1314
388	EC_glom	Control / Disease	SPRY4	0.000620035	0.0124328	0.774775	83	0.14664	491	133	0.0844749	1314
389	EC_glom	Control / Disease	SRC	0.945978	0.982541	-0.0293248	22	0.0366599	491	56	0.0388128	1314
390	EC_glom	Control / Disease	SRGN	0.464972	0.777873	0.312748	88	0.150713	491	152	0.0951294	1314
391	EC_glom	Control / Disease	ST6GAL1	4.71811e-05	0.0013323	-0.929853	59	0.10387	491	324	0.185693	1314
392	EC_glom	Control / Disease	STAT5A	0.0483106	0.30156	0.7716	29	0.0509165	491	50	0.0334855	1314
393	EC_glom	Control / Disease	STMN1	0.849193	0.952505	-0.0702388	28	0.0529532	491	74	0.0517504	1314
394	EC_glom	Control / Disease	SYK	0.619906	0.852911	0.314605	11	0.0183299	491	25	0.0175038	1314
395	EC_glom	Control / Disease	TACSTD2	0.39728	0.738204	0.362862	20	0.0366599	491	45	0.0312024	1314
396	EC_glom	Control / Disease	TAP1	0.985398	0.987063	0.00672644	29	0.0509165	491	67	0.0479452	1314
397	EC_glom	Control / Disease	TAP2	0.774304	0.915954	-0.132849	51	0.095723	491	120	0.0837139	1314
398	EC_glom	Control / Disease	TEK	2.13653e-09	1.40774e-07	0.661696	376	0.435845	491	621	0.330289	1314
399	EC_glom	Control / Disease	TFEB	0.471276	0.777873	-0.623622	13	0.0244399	491	35	0.0266362	1314
400	EC_glom	Control / Disease	TGFB1	0.19962	0.589955	-0.379854	36	0.0651731	491	122	0.0799087	1314
401	EC_glom	Control / Disease	TGFB2	0.183954	0.565206	-0.508442	19	0.0366599	491	70	0.0509893	1314
402	EC_glom	Control / Disease	TGFBR2	0.0361563	0.243644	-0.174934	650	0.610998	491	1999	0.650685	1314
403	EC_glom	Control / Disease	TIE1	0.219929	0.601227	-0.245044	82	0.138493	491	273	0.170472	1314
404	EC_glom	Control / Disease	TLR3	0.32472	0.68042	0.356763	28	0.0488798	491	58	0.042618	1314
405	EC_glom	Control / Disease	TLR4	0.00641796	0.0726342	0.506469	113	0.181263	491	215	0.135464	1314
406	EC_glom	Control / Disease	TLR5	0.116937	0.460897	0.563441	27	0.0509165	491	48	0.0357686	1314
407	EC_glom	Control / Disease	TLR7	0.476299	0.777873	-0.401943	10	0.0203666	491	36	0.0235921	1314
408	EC_glom	Control / Disease	TM4SF1	0.0202835	0.160375	0.362848	195	0.276986	491	415	0.239726	1314
409	EC_glom	Control / Disease	TNF	0.210859	0.601227	0.51816	19	0.0366599	491	38	0.0289193	1314
410	EC_glom	Control / Disease	TNFRSF10A	0.00766735	0.078392	1.31403	20	0.0386965	491	23	0.0159817	1314
411	EC_glom	Control / Disease	TNFRSF10B	0.167929	0.550175	0.414759	47	0.0773931	491	91	0.0601218	1314
412	EC_glom	Control / Disease	TNFRSF10D	0.935328	0.982541	0.0259508	33	0.0610998	491	86	0.0601218	1314
413	EC_glom	Control / Disease	TNFRSF13B	0.0719729	0.351599	-0.988782	9	0.0183299	491	52	0.0372907	1314
414	EC_glom	Control / Disease	TNFRSF14	0.218958	0.601227	0.232688	104	0.175153	491	239	0.15449	1314
415	EC_glom	Control / Disease	TNFRSF18	0.654244	0.867934	-0.493993	86	0.154786	491	175	0.121766	1314
416	EC_glom	Control / Disease	TNFRSF1A	0.10602	0.430615	0.373365	77	0.12831	491	164	0.112633	1314
417	EC_glom	Control / Disease	TNFRSF1B	0.796911	0.931281	-0.121208	14	0.0285132	491	41	0.0296804	1314
418	EC_glom	Control / Disease	TNFRSF9	0.386048	0.738204	0.256813	40	0.0753564	491	99	0.0692542	1314
419	EC_glom	Control / Disease	TNFSF10	0.232042	0.612636	-0.237773	97	0.162933	491	305	0.177321	1314
420	EC_glom	Control / Disease	TNFSF12	0.738317	0.895071	0.115148	31	0.0509165	491	78	0.0555556	1314
421	EC_glom	Control / Disease	TNFSF15	0.752739	0.901264	0.139035	17	0.0325866	491	42	0.0304414	1314
422	EC_glom	Control / Disease	TNFSF8	0.651337	0.867934	-0.363089	15	0.0305499	491	35	0.0258752	1314
423	EC_glom	Control / Disease	TNFSF9	0.39444	0.738204	0.257044	36	0.0651731	491	80	0.0578387	1314
424	EC_glom	Control / Disease	TOP2A	0.0813525	0.373029	0.792233	17	0.0346232	491	34	0.0251142	1314
425	EC_glom	Control / Disease	TOX	0.207392	0.598555	0.517438	22	0.0427699	491	49	0.0350076	1314
426	EC_glom	Control / Disease	TTR	0.214427	0.601227	0.512548	24	0.0407332	491	47	0.0319635	1314
427	EC_glom	Control / Disease	TUBB4B	0.169359	0.551681	0.366074	58	0.089613	491	130	0.085997	1314
428	EC_glom	Control / Disease	TXK	0.509396	0.793475	-0.315806	14	0.0244399	491	48	0.0334855	1314
429	EC_glom	Control / Disease	TYK2	2.43726e-05	0.000760682	0.210832	2689	0.947047	491	6897	0.939117	1314
430	EC_glom	Control / Disease	TYMS	0.273945	0.642092	0.430151	23	0.0427699	491	45	0.0327245	1314
431	EC_glom	Control / Disease	TYROBP	0.0626854	0.338756	0.63786	36	0.0672098	491	52	0.0388128	1314
432	EC_glom	Control / Disease	UPK3A	0.622937	0.853725	0.259267	12	0.0244399	491	27	0.0197869	1314
433	EC_glom	Control / Disease	VEGFC	0.796544	0.931281	-0.0798808	42	0.0651731	491	113	0.0799087	1314
434	EC_glom	Control / Disease	VEGFD	0.264332	0.634612	0.471967	22	0.0407332	491	44	0.0319635	1314
435	EC_glom	Control / Disease	VHL	0.013064	0.118382	0.476344	107	0.181263	491	260	0.166667	1314
436	EC_glom	Control / Disease	VSIR	0.139336	0.494111	0.428503	44	0.0753564	491	91	0.0624049	1314
437	EC_glom	Control / Disease	VTN	0.414401	0.744667	0.182081	79	0.13442	491	185	0.121766	1314
438	EC_glom	Control / Disease	VWF	0.659419	0.868968	-0.243537	10	0.0203666	491	35	0.0251142	1314
439	EC_glom	Control / Disease	WNT11	0.000359647	0.00820272	1.53862	27	0.0488798	491	26	0.0182648	1314
440	EC_glom	Control / Disease	WNT2	0.471324	0.777873	0.417305	10	0.0183299	491	21	0.0159817	1314
441	EC_glom	Control / Disease	WNT2B	0.230386	0.612636	0.640601	17	0.0264766	491	30	0.0205479	1314
442	EC_glom	Control / Disease	WNT3	0.939543	0.982541	0.0350313	16	0.0305499	491	45	0.0304414	1314
443	EC_glom	Control / Disease	WNT5A	0.320056	0.677834	0.537949	11	0.0224033	491	21	0.0159817	1314
444	EC_glom	Control / Disease	WNT5B	0.338411	0.689615	0.274173	45	0.0814664	491	101	0.0700152	1314
445	EC_glom	Control / Disease	WNT7A	0.031184	0.222796	0.824764	28	0.0468432	491	45	0.0334855	1314
446	EC_glom	Control / Disease	XCL1	0.925719	0.98027	0.0418875	18	0.0366599	491	48	0.0319635	1314
447	EC_glom	Control / Disease	YBX3	0.281802	0.652769	0.224563	99	0.144603	491	247	0.15449	1314
448	EC_glom	Control / Disease	ZFP36	0.608895	0.849759	0.126631	60	0.101833	491	146	0.0989346	1314
449	EC_glom	Control / Disease	ACE	0.354556	0.702153	-0.52516	9	0.0183299	491	35	0.0243531	1314
450	EC_glom	Control / Disease	ACVR1B	0.00311359	0.0439609	-1.5931	9	0.0183299	491	67	0.0464231	1314
451	EC_glom	Control / Disease	ADGRE5	0.108712	0.438547	-0.760809	21	0.0407332	491	113	0.0799087	1314
452	EC_glom	Control / Disease	ADGRG2	0.53173	0.808502	-0.390683	7	0.01222	491	25	0.0190259	1314
453	EC_glom	Control / Disease	ADGRG5	0.271752	0.642027	-0.595651	9	0.0183299	491	37	0.0273973	1314
454	EC_glom	Control / Disease	ADORA2A	0.125149	0.475727	-0.678484	14	0.0285132	491	61	0.042618	1314
455	EC_glom	Control / Disease	AHR	0.673541	0.878773	-0.178511	18	0.0325866	491	57	0.0403349	1314
456	EC_glom	Control / Disease	APOA1	0.0105989	0.106528	-1.54599	7	0.0142566	491	52	0.0357686	1314
457	EC_glom	Control / Disease	AQP3	0.548523	0.824747	-0.22589	20	0.0407332	491	64	0.0456621	1314
458	EC_glom	Control / Disease	ARTN	0.583719	0.848396	-0.24788	14	0.0264766	491	45	0.0342466	1314
459	EC_glom	Control / Disease	BEST1	0.904245	0.976296	-0.0555747	15	0.0285132	491	40	0.0281583	1314
460	EC_glom	Control / Disease	BMP1	0.968265	0.982541	-0.0138946	30	0.0529532	491	81	0.0532725	1314
461	EC_glom	Control / Disease	BRCA1	0.337277	0.689615	-0.426848	15	0.0305499	491	50	0.0357686	1314
462	EC_glom	Control / Disease	BTG1	0.969034	0.982541	0.00826473	77	0.12831	491	204	0.131659	1314
463	EC_glom	Control / Disease	BTK	0.218447	0.601227	-0.808674	6	0.01222	491	28	0.0205479	1314
464	EC_glom	Control / Disease	CALM3	0.0335929	0.23436	-0.472516	68	0.112016	491	258	0.166667	1314
465	EC_glom	Control / Disease	CASP8	0.199968	0.589955	-0.52143	18	0.0325866	491	67	0.0471842	1314
466	EC_glom	Control / Disease	CCL18	0.854524	0.952505	0.0708759	24	0.0468432	491	61	0.0403349	1314
467	EC_glom	Control / Disease	CCL3L3	0.049724	0.305673	-0.841468	14	0.0285132	491	67	0.0487062	1314
468	EC_glom	Control / Disease	CD19	0.0220211	0.171401	-1.0317	14	0.0264766	491	68	0.0487062	1314
469	EC_glom	Control / Disease	CD209	0.205896	0.598555	-0.521647	18	0.0366599	491	63	0.042618	1314
470	EC_glom	Control / Disease	CD300A	0.704636	0.878773	-0.189634	13	0.0244399	491	40	0.0273973	1314
471	EC_glom	Control / Disease	CD40LG	0.150245	0.516577	-0.935805	6	0.01222	491	31	0.0228311	1314
472	EC_glom	Control / Disease	CD70	0.11463	0.45621	-0.693896	14	0.0285132	491	64	0.0471842	1314
473	EC_glom	Control / Disease	CD79A	0.930124	0.982541	-0.0414273	14	0.0264766	491	39	0.0273973	1314
474	EC_glom	Control / Disease	CD8A	0.388655	0.738204	-0.357805	22	0.0366599	491	72	0.0471842	1314
475	EC_glom	Control / Disease	CDKN3	0.196306	0.587925	-0.478828	22	0.0407332	491	87	0.0578387	1314
476	EC_glom	Control / Disease	CELSR1	0.0377449	0.248697	-0.941538	14	0.0264766	491	71	0.0487062	1314
477	EC_glom	Control / Disease	CHEK2	0.867275	0.960815	0.0613847	23	0.0427699	491	62	0.0449011	1314
478	EC_glom	Control / Disease	CHGA	0.178793	0.554145	-0.826296	8	0.0162933	491	41	0.0258752	1314
479	EC_glom	Control / Disease	CLEC5A	0.883069	0.968919	0.0657297	17	0.0305499	491	44	0.0312024	1314
480	EC_glom	Control / Disease	CLOCK	0.171487	0.551681	-0.575033	17	0.0325866	491	71	0.0479452	1314
481	EC_glom	Control / Disease	COL11A1	0.947674	0.982541	-0.031536	14	0.0285132	491	38	0.0266362	1314
482	EC_glom	Control / Disease	COL5A3	0.0475454	0.299941	-0.589241	34	0.0631365	491	135	0.0913242	1314
483	EC_glom	Control / Disease	COL9A3	0.00616825	0.0726342	-1.02471	19	0.0386965	491	119	0.0814307	1314
484	EC_glom	Control / Disease	CRIP1	0.385713	0.738204	-0.319362	21	0.0386965	491	70	0.0517504	1314
485	EC_glom	Control / Disease	CSF3	0.280065	0.651288	-0.422696	18	0.0346232	491	66	0.0494673	1314
486	EC_glom	Control / Disease	CSHL1	0.257196	0.630624	-0.456702	19	0.0305499	491	77	0.0540335	1314
487	EC_glom	Control / Disease	CSK	0.92545	0.98027	-0.0285266	35	0.0590631	491	94	0.0677321	1314
488	EC_glom	Control / Disease	CST7	0.941635	0.982541	-0.0359523	14	0.0244399	491	37	0.0266362	1314
489	EC_glom	Control / Disease	CTSG	0.0201737	0.160375	-0.663247	36	0.0672098	491	148	0.108828	1314
490	EC_glom	Control / Disease	CX3CL1	0.104311	0.428235	0.309	107	0.156823	491	228	0.145358	1314
491	EC_glom	Control / Disease	CX3CR1	0.243128	0.618776	-0.617173	11	0.0162933	491	48	0.0319635	1314
492	EC_glom	Control / Disease	CXCL10	0.322425	0.678065	-0.366328	22	0.0448065	491	76	0.0509893	1314
493	EC_glom	Control / Disease	CXCL8	0.0580108	0.321499	-0.823594	16	0.0305499	491	77	0.0502283	1314
494	EC_glom	Control / Disease	CXCL9	0.435002	0.754839	-0.529259	33	0.0468432	491	86	0.0532725	1314
495	EC_glom	Control / Disease	CXCR2	0.887547	0.968919	-0.0748199	13	0.0183299	491	37	0.0258752	1314
496	EC_glom	Control / Disease	DDR2	0.00725075	0.0754332	-1.24124	13	0.0224033	491	77	0.0540335	1314
497	EC_glom	Control / Disease	DDX58	0.835564	0.952505	0.0570891	46	0.0814664	491	119	0.0768645	1314
498	EC_glom	Control / Disease	DNMT3A	0.669331	0.878126	-0.149379	27	0.0488798	491	86	0.0585997	1314
499	EC_glom	Control / Disease	FABP4	0.136524	0.493651	0.621936	23	0.0386965	491	40	0.0289193	1314
500	EC_glom	Control / Disease	FASLG	0.98156	0.985049	0.0117528	12	0.0224033	491	33	0.0243531	1314
501	EC_glom	Control / Disease	FCGR3A	0.1384	0.494111	0.506195	36	0.0610998	491	64	0.042618	1314
502	EC_glom	Control / Disease	FGF12	0.136511	0.493651	-0.701762	13	0.0224033	491	58	0.0410959	1314
503	EC_glom	Control / Disease	FGF13	0.00191897	0.0316097	-1.60162	9	0.0183299	491	74	0.0525114	1314
504	EC_glom	Control / Disease	GDF3	0.228808	0.612636	-0.681286	10	0.0183299	491	44	0.0289193	1314
505	EC_glom	Control / Disease	GDF9	0.958208	0.982541	0.0822828	18	0.0346232	491	54	0.0395738	1314
506	EC_glom	Control / Disease	HCAR3	0.217599	0.601227	-0.430832	24	0.0448065	491	90	0.0631659	1314
507	EC_glom	Control / Disease	HCST	0.00518826	0.0640967	-0.954573	26	0.0468432	491	122	0.0829528	1314
508	EC_glom	Control / Disease	HDAC11	0.846965	0.952505	-0.0529489	47	0.0814664	491	141	0.0898021	1314
509	EC_glom	Control / Disease	HLA-DQB1	0.00450135	0.0580282	-0.60986	70	0.1222	491	283	0.178843	1314
510	EC_glom	Control / Disease	HPGDS	0.412301	0.744666	-0.377516	15	0.0244399	491	51	0.0365297	1314
511	EC_glom	Control / Disease	IFIH1	0.48379	0.777873	0.180115	51	0.089613	491	120	0.0829528	1314
512	EC_glom	Control / Disease	IFIT1	0.961536	0.982541	0.0163285	29	0.0549898	491	78	0.0532725	1314
513	EC_glom	Control / Disease	IFITM1	0.61309	0.849759	-0.352454	100	0.154786	491	317	0.181887	1314
514	EC_glom	Control / Disease	IFNAR1	0.195617	0.587925	-0.326853	54	0.089613	491	185	0.11796	1314
515	EC_glom	Control / Disease	IFNB1	0.599966	0.849759	-0.319153	8	0.0162933	491	27	0.0190259	1314
516	EC_glom	Control / Disease	IFNG	0.128221	0.475737	-0.980376	6	0.0101833	491	32	0.0243531	1314
517	EC_glom	Control / Disease	IFNL3	0.849658	0.952505	-0.059303	33	0.0610998	491	95	0.064688	1314
518	EC_glom	Control / Disease	IL10	0.1273	0.475737	-0.587055	20	0.0386965	491	87	0.0593607	1314
519	EC_glom	Control / Disease	IL11RA	0.353849	0.702153	-0.281125	35	0.0692464	491	114	0.0768645	1314
520	EC_glom	Control / Disease	IL15RA	0.746284	0.89766	-0.0634038	91	0.150713	491	258	0.160578	1314
521	EC_glom	Control / Disease	IL16	0.220223	0.601227	-0.389883	33	0.0509165	491	114	0.0768645	1314
522	EC_glom	Control / Disease	IL1B	0.716759	0.885495	-0.180751	14	0.0203666	491	44	0.0304414	1314
523	EC_glom	Control / Disease	IL1R1	0.429171	0.754839	0.1991	53	0.095723	491	123	0.0844749	1314
524	EC_glom	Control / Disease	IL20RA	0.708343	0.878773	-0.168805	17	0.0264766	491	50	0.0357686	1314
525	EC_glom	Control / Disease	IL27RA	0.154317	0.52592	-0.540358	22	0.0427699	491	90	0.0570776	1314
526	EC_glom	Control / Disease	IL32	1.66666e-06	6.58886e-05	-1.56826	28	0.0509165	491	227	0.133181	1314
527	EC_glom	Control / Disease	INHBB	0.964315	0.982541	-0.0181417	20	0.0386965	491	53	0.0372907	1314
528	EC_glom	Control / Disease	INS	0.949554	0.982541	0.0223808	25	0.0468432	491	67	0.0471842	1314
529	EC_glom	Control / Disease	ITGB1	0.988022	0.988022	-0.00214276	197	0.274949	491	535	0.304414	1314
530	EC_glom	Control / Disease	ITGB6	0.719786	0.886882	-0.175374	13	0.0244399	491	39	0.0281583	1314
531	EC_glom	Control / Disease	JAK2	0.612752	0.849759	-0.182759	22	0.0448065	491	68	0.0487062	1314
532	EC_glom	Control / Disease	KIT	0.977488	0.984126	0.010634	21	0.0386965	491	56	0.0418569	1314
533	EC_glom	Control / Disease	KRT1	0.937185	0.982541	-0.0116861	169	0.246436	491	491	0.280061	1314
534	EC_glom	Control / Disease	KRT10	0.818088	0.946727	0.0926178	22	0.0407332	491	53	0.0357686	1314
535	EC_glom	Control / Disease	KRT13	0.118726	0.460897	-0.67721	14	0.0285132	491	61	0.0456621	1314
536	EC_glom	Control / Disease	KRT20	0.336365	0.689615	-0.421214	16	0.0285132	491	58	0.0403349	1314
537	EC_glom	Control / Disease	KRT23	0.00221499	0.0342416	-2.3357	4	0.00814664	491	53	0.0372907	1314
538	EC_glom	Control / Disease	KRT5	0.531171	0.808502	-0.327033	10	0.0203666	491	33	0.0251142	1314
539	EC_glom	Control / Disease	KRT80	0.446507	0.765257	-0.357178	14	0.0264766	491	48	0.0334855	1314
540	EC_glom	Control / Disease	LDLR	0.966112	0.982541	0.0117868	42	0.0753564	491	122	0.0814307	1314
541	EC_glom	Control / Disease	LEFTY1	0.365103	0.712192	-0.432352	14	0.0264766	491	51	0.0334855	1314
542	EC_glom	Control / Disease	MAML2	0.050516	0.305673	-0.577408	34	0.0631365	491	147	0.100457	1314
543	EC_glom	Control / Disease	MAPK14	0.0410507	0.267506	0.49071	67	0.11609	491	134	0.0890411	1314
544	EC_glom	Control / Disease	MECOM	0.558523	0.830086	-0.187391	30	0.0529532	491	110	0.0776256	1314
545	EC_glom	Control / Disease	MMP10	0.681277	0.878773	-0.193596	15	0.0264766	491	48	0.0327245	1314
546	EC_glom	Control / Disease	MMP12	0.0993033	0.420621	-0.888175	9	0.0183299	491	46	0.0327245	1314
547	EC_glom	Control / Disease	MMP3	0.848531	0.952505	0.104306	13	0.0224033	491	31	0.0197869	1314
548	EC_glom	Control / Disease	MMP9	0.724935	0.886882	-0.171844	14	0.0264766	491	42	0.0289193	1314
549	EC_glom	Control / Disease	MS4A1	0.386138	0.738204	0.402912	15	0.0305499	491	33	0.0235921	1314
550	EC_glom	Control / Disease	NANOG	0.968608	0.982541	-0.0118766	35	0.0651731	491	98	0.0677321	1314
551	EC_glom	Control / Disease	NLRC4	0.257735	0.630624	-0.725897	11	0.0203666	491	43	0.0304414	1314
552	EC_glom	Control / Disease	NPR2	0.432798	0.754839	0.303761	24	0.0407332	491	52	0.0365297	1314
553	EC_glom	Control / Disease	NR1H2	0.484039	0.777873	-0.178313	48	0.0916497	491	149	0.0989346	1314
554	EC_glom	Control / Disease	NR3C1	0.605123	0.849759	-0.124264	57	0.0936864	491	167	0.111872	1314
555	EC_glom	Control / Disease	NRIP3	0.58723	0.849759	0.261729	19	0.0325866	491	40	0.0258752	1314
556	EC_glom	Control / Disease	NRXN3	0.859052	0.955756	-0.0826541	16	0.0264766	491	45	0.0319635	1314
557	EC_glom	Control / Disease	OXER1	0.262093	0.63274	0.454059	25	0.0448065	491	48	0.0319635	1314
558	EC_glom	Control / Disease	OXGR1	0.946532	0.982541	-0.0324667	14	0.0285132	491	39	0.0266362	1314
559	EC_glom	Control / Disease	PARP1	0.379471	0.732984	0.271844	38	0.0651731	491	84	0.0578387	1314
560	EC_glom	Control / Disease	PDCD1	0.466082	0.777873	-0.312906	17	0.0346232	491	56	0.0380518	1314
561	EC_glom	Control / Disease	PHLDA2	0.705748	0.878773	0.152684	22	0.0386965	491	55	0.0372907	1314
562	EC_glom	Control / Disease	PPARD	0.243015	0.618776	-0.52399	14	0.0264766	491	51	0.0372907	1314
563	EC_glom	Control / Disease	PTGES	0.807173	0.938536	-0.105207	17	0.0305499	491	46	0.0327245	1314
564	EC_glom	Control / Disease	PTK6	0.610216	0.849759	-0.154669	36	0.0672098	491	111	0.0722983	1314
565	EC_glom	Control / Disease	RAMP3	0.113172	0.453453	-0.318533	79	0.13442	491	271	0.165906	1314
566	EC_glom	Control / Disease	RARA	0.00204766	0.0328178	-0.618382	95	0.144603	491	426	0.249619	1314
567	EC_glom	Control / Disease	RB1	0.690736	0.878773	0.127731	64	0.107943	491	160	0.108828	1314
568	EC_glom	Control / Disease	RBPJ	0.0816169	0.373029	-0.589042	23	0.0468432	491	98	0.0715373	1314
569	EC_glom	Control / Disease	RPL22	0.741113	0.895071	0.0501677	152	0.244399	491	413	0.252664	1314
570	EC_glom	Control / Disease	RPL32	0.233484	0.612636	-0.306084	55	0.0916497	491	196	0.125571	1314
571	EC_glom	Control / Disease	RSPO1	0.579955	0.84604	-0.275295	12	0.0244399	491	38	0.0266362	1314
572	EC_glom	Control / Disease	RYK	0.127602	0.475737	-0.455698	31	0.0590631	491	120	0.0829528	1314
573	EC_glom	Control / Disease	S100A10	0.0555759	0.319966	0.447886	61	0.105906	491	121	0.086758	1314
574	EC_glom	Control / Disease	S100A9	0.175767	0.551681	-0.247275	102	0.177189	491	333	0.203196	1314
575	EC_glom	Control / Disease	SAA2	0.0909224	0.399214	-0.796157	13	0.0244399	491	58	0.0403349	1314
576	EC_glom	Control / Disease	SERPINB5	0.756578	0.901999	-0.134654	16	0.0285132	491	46	0.0334855	1314
577	EC_glom	Control / Disease	SLC2A4	0.293404	0.661553	0.44912	20	0.0346232	491	39	0.0281583	1314
578	EC_glom	Control / Disease	SMAD3	0.333416	0.686513	-0.367822	21	0.0386965	491	72	0.0494673	1314
579	EC_glom	Control / Disease	TBX21	0.706474	0.878773	-0.3256	12	0.0244399	491	28	0.0205479	1314
580	EC_glom	Control / Disease	TCL1A	0.553313	0.826486	-0.291096	12	0.0224033	491	41	0.0304414	1314
581	EC_glom	Control / Disease	TGFB3	0.258215	0.630624	-0.397166	24	0.0468432	491	92	0.064688	1314
582	EC_glom	Control / Disease	TIGIT	0.678723	0.878773	0.16115	25	0.0346232	491	59	0.0418569	1314
583	EC_glom	Control / Disease	TNFRSF17	0.394317	0.738204	-0.376698	14	0.0285132	491	49	0.0357686	1314
584	EC_glom	Control / Disease	TNFRSF4	0.00379556	0.0501537	-1.4966	10	0.0162933	491	78	0.0532725	1314
585	EC_glom	Control / Disease	TNFSF18	0.0723672	0.351599	-1.30956	6	0.01222	491	43	0.0251142	1314
586	EC_glom	Control / Disease	TP53	0.0188377	0.154187	-1.07328	14	0.0244399	491	76	0.0502283	1314
587	EC_glom	Control / Disease	TSHZ2	0.74953	0.899739	0.125647	24	0.0427699	491	61	0.0395738	1314
588	EC_glom	Control / Disease	TWIST2	0.472221	0.777873	-0.340282	13	0.0264766	491	45	0.0312024	1314
589	EC_glom	Control / Disease	UCP1	0.611729	0.849759	-0.211478	18	0.0325866	491	57	0.0403349	1314
590	EC_glom	Control / Disease	VPREB3	0.851947	0.952505	-0.103629	10	0.0203666	491	29	0.0197869	1314
591	EC_glom	Control / Disease	WNT9A	0.975622	0.983918	-0.0118202	22	0.0386965	491	60	0.043379	1314
592	EC_glom	Control / Disease	XCL2	0.00664867	0.0728268	-1.71025	6	0.01222	491	53	0.0380518	1314
593	EC_glom	Control / Disease	YES1	0.695033	0.878773	-0.111996	36	0.0692464	491	105	0.0745814	1314
