# Supplementary material for: Extracellular vesicle miR-93-5p cargo regulates glomerular endothelial cell damage in Alport syndrome
Source: JCI Insight. 2026 Mar 23;11(6):e197643. doi: 10.1172/jci.insight.197643 (PMC13043101; doi:10.1172/jci.insight.197643)
Supplement: Supplemental data set 2 [file jciinsight-11-197643-s156.xlsx]

## Sheet: EV miR seq
miRNA_ID	regular Evs-1	KD_Evs-1	regular Evs-2	KD_Evs-2	KD_Evs-3	regular Evs-3
hsa-let-7a-2-3p	0	0	0	0	4.96289	0
hsa-let-7a-3p	158.365	111.555	78.6058	184.428	201.99	167.431
hsa-let-7a-5p	13060.1	18646.2	15318	15689.5	14108.5	12544.7
hsa-let-7b-3p	25.005	19.9697	15.1442	20.6193	19.3553	21.2918
hsa-let-7b-5p	11066.4	18505	12834.4	15419.8	13826.1	11394
hsa-let-7c-5p	19057.1	26068	22380.3	21938.3	20487.3	18399
hsa-let-7d-3p	180.036	87.4535	156.49	86.4863	94.295	164.527
hsa-let-7d-5p	2867.24	5404.21	3429.09	4107.24	3840.29	2918.91
hsa-let-7e-3p	33.34	40.628	44.7115	50.4026	45.1623	46.4548
hsa-let-7e-5p	8661.73	14190.9	9987.26	11535.9	11042.4	8269.92
hsa-let-7f-1-3p	19.1705	7.57471	7.93269	13.1734	23.3256	17.4206
hsa-let-7f-2-3p	21.671	16.5266	15.1442	34.3654	25.8071	25.163
hsa-let-7f-5p	23524.7	42198	25350	39543.7	40753.3	20987.9
hsa-let-7g-3p	0	6.8861	7.21154	6.30033	6.94805	9.67809
hsa-let-7g-5p	4058.31	7861.17	4541.11	6720.73	7019.02	3796.71
hsa-let-7i-3p	181.703	184.547	119.712	198.747	225.812	191.626
hsa-let-7i-5p	40554.8	84229.4	43484.1	81468.4	89412.5	37726.1
hsa-miR-1-3p	20.8375	8.26332	12.9808	11.4551	5.45918	12.5815
hsa-miR-100-5p	1701.17	1533.53	1820.91	1762.37	1829.32	2035.3
hsa-miR-101-3p	1892.88	1480.51	1818.75	1521.82	1722.62	1668.5
hsa-miR-103a-3p	6196.24	6895.05	6820.67	5888.52	6462.19	6361.41
hsa-miR-103b	38.341	36.4963	51.2019	38.9475	38.7106	46.4548
hsa-miR-106a-5p	19.1705	31.6761	23.7981	20.6193	18.3627	27.0986
hsa-miR-106b-3p	693.472	614.24	703.846	579.057	581.651	751.019
hsa-miR-106b-5p	110.856	287.839	125.481	204.474	149.383	119.04
hsa-miR-107	1311.93	1596.2	1353.61	1288.13	1456.11	1294.93
hsa-miR-10a-3p	212.543	185.925	228.606	184.428	197.027	177.109
hsa-miR-10a-5p	4895.98	3874.12	4706.25	4472.09	4355.44	5330.69
hsa-miR-10b-5p	20.8375	0	27.4038	0	0	30.0021
hsa-miR-122-5p	611.789	117.064	632.452	80.7588	106.206	571.975
hsa-miR-1246	10.8355	17.2152	0	13.1734	15.8813	0
hsa-miR-1248	0	8.26332	0	0	0	0
hsa-miR-1249-3p	0	0	0	7.44584	5.45918	11.6137
hsa-miR-125a-3p	117.524	198.32	150	158.654	143.924	134.525
hsa-miR-125a-5p	4656.77	5504.75	4905.29	5559.18	4254.69	7217.92
hsa-miR-125b-1-3p	815.163	886.93	920.913	828.207	825.826	921.354
hsa-miR-125b-5p	26964.6	26982.5	26425.2	27946	23319.2	35988
hsa-miR-126-3p	762.653	149.428	820.673	151.781	152.857	671.659
hsa-miR-126-5p	272.555	52.3344	235.817	55.5574	56.0807	226.467
hsa-miR-1260b	21.671	22.0355	16.5865	22.3375	12.4072	35.8089
hsa-miR-127-3p	69.1805	8.95193	88.7019	8.0186	7.44434	106.459
hsa-miR-128-3p	733.48	733.37	791.827	793.269	814.411	788.764
hsa-miR-129-2-3p	19.1705	19.9697	18.75	14.3189	10.9184	13.5493
hsa-miR-129-5p	69.1805	72.304	68.5096	86.4863	81.3915	55.1651
hsa-miR-1306-3p	19.1705	21.3469	16.5865	17.7555	14.3924	10.6459
hsa-miR-130a-3p	1366.11	3032.64	1425.72	2775.58	2860.12	1203.95
hsa-miR-130b-3p	530.94	1104.53	483.173	926.148	996.549	454.87
hsa-miR-130b-5p	32.5065	28.9216	19.4712	22.9103	17.8664	33.8733
hsa-miR-132-3p	63.346	60.5977	49.7596	64.1488	66.9991	67.7466
hsa-miR-132-5p	9.1685	8.26332	0	9.16411	5.45918	0
hsa-miR-133a-3p	13.336	7.57471	7.21154	0	0	18.3884
hsa-miR-135b-5p	0	0	0	6.30033	5.45918	0
hsa-miR-136-3p	20.8375	0	19.4712	0	0	23.2274
hsa-miR-136-5p	12.5025	0	0	0	0	0
hsa-miR-137	0	0	0	5.72757	6.94805	0
hsa-miR-138-5p	72.5145	95.7168	81.4904	76.7495	86.3544	74.5213
hsa-miR-139-5p	0	8.95193	9.375	0	0	0
hsa-miR-140-3p	9773.62	9392.64	10639.9	9097.67	8876.14	9967.46
hsa-miR-140-5p	990.198	853.188	832.212	972.542	1031.29	853.607
hsa-miR-141-3p	19.1705	6.8861	23.0769	6.30033	9.92579	22.2596
hsa-miR-142-3p	1801.19	95.7168	1425.72	93.3594	112.658	1636.56
hsa-miR-142-5p	384.244	26.8558	330.288	18.3282	26.3033	390.027
hsa-miR-143-3p	91162.4	87331.6	89533.4	90111.3	95994.3	85418.8
hsa-miR-143-5p	751.817	1028.09	618.75	1166.13	1214.92	745.213
hsa-miR-144-3p	260.052	19.2811	182.452	23.483	14.3924	235.177
hsa-miR-144-5p	194.206	15.1494	162.26	22.9103	14.8887	171.302
hsa-miR-145-3p	274.222	235.505	228.606	249.722	301.744	248.727
hsa-miR-145-5p	3824.1	5063.35	3907.21	4447.46	3990.66	3794.78
hsa-miR-1468-5p	8.335	0	7.21154	0	0	0
hsa-miR-146a-5p	0	0	0	0	5.45918	0
hsa-miR-146b-5p	402.581	325.712	400.24	308.143	330.529	385.188
hsa-miR-147b	137.528	128.77	111.779	138.034	145.909	114.201
hsa-miR-148a-3p	78.349	13.0836	66.3462	10.8824	8.93321	49.3582
hsa-miR-148b-3p	2180.44	3327.36	2080.53	3390.72	3522.66	2048.85
hsa-miR-148b-5p	45.8425	50.2685	42.5481	44.1023	56.577	33.8733
hsa-miR-149-5p	960.192	1473.63	1068.03	1337.39	1107.72	1160.4
hsa-miR-150-5p	47.5095	6.8861	57.6923	7.44584	5.95547	59.0363
hsa-miR-151a-3p	32.5065	0	26.6827	0	0	30.9699
hsa-miR-151b/151a-5p	113.356	136.345	125.481	99.6597	95.2876	90.0062
hsa-miR-152-3p	3370.67	4281.78	3529.33	3941.71	4410.03	3036.98
hsa-miR-152-5p	18.337	28.233	22.3558	25.2013	33.7477	25.163
hsa-miR-155-5p	8.335	0	11.5385	0	0	0
hsa-miR-15a-5p	1201.91	1501.17	1254.09	1394.09	1458.1	1140.08
hsa-miR-15b-3p	162.533	133.59	126.923	179.846	169.731	154.849
hsa-miR-15b-5p	921.851	884.864	841.587	769.213	694.309	901.03
hsa-miR-16-5p	64867.1	62828.1	69435.6	60161.3	63297.3	61859.4
hsa-miR-17-5p	572.615	389.065	672.837	247.431	188.59	592.299
hsa-miR-181a-3p	55.011	70.2382	71.3942	55.5574	64.5176	58.0685
hsa-miR-181a-5p	1672.83	1583.8	1924.76	1617.47	1516.66	2251.12
hsa-miR-181b-5p	1056.88	960.611	1093.27	985.142	977.69	1305.57
hsa-miR-181c-3p	129.193	107.423	110.337	115.124	125.561	89.0384
hsa-miR-181c-5p	258.385	429.693	312.981	445.032	440.209	328.087
hsa-miR-181d-5p	458.425	465.5	438.462	505.172	489.838	510.035
hsa-miR-182-3p	14.1695	19.9697	14.4231	28.6379	19.3553	11.6137
hsa-miR-182-5p	2475.5	2350.23	2475.72	2242.34	2388.64	2268.54
hsa-miR-183-3p	15.8365	18.5925	25.2404	24.6286	25.3108	15.4849
hsa-miR-183-5p	4696.77	4995.18	4888.7	4961.22	4998.63	4367.72
hsa-miR-184	0	6.8861	8.65385	10.8824	7.44434	28.0664
hsa-miR-185-3p	10.8355	0	7.93269	7.44584	0	12.5815
hsa-miR-185-5p	1096.89	1209.89	1130.77	1138.07	1064.04	1014.26
hsa-miR-186-5p	2310.46	2316.48	2064.66	2565.38	2506.76	2240.48
hsa-miR-187-3p	115.023	129.459	116.827	105.96	130.028	114.201
hsa-miR-188-5p	115.023	86.7648	69.2308	95.0777	117.621	117.105
hsa-miR-18a-3p	90.018	121.884	93.75	139.18	126.058	126.783
hsa-miR-18a-5p	699.307	1317.31	748.558	1072.2	1071.99	625.204
hsa-miR-18b-5p	0	0	0	11.4551	8.93321	0
hsa-miR-190a-5p	29.1725	44.7596	31.7308	31.5016	44.6661	30.0021
hsa-miR-190b	59.1785	67.4838	44.7115	57.8485	67.9917	42.5836
hsa-miR-191-5p	5381.08	4848.5	6005.05	4128.43	4058.66	6136.87
hsa-miR-192-5p	415.917	350.502	369.231	349.955	397.528	420.029
hsa-miR-193a-3p	14.1695	17.2152	10.8173	24.0558	26.7996	18.3884
hsa-miR-194-5p	203.374	193.499	199.76	169.536	185.612	157.753
hsa-miR-195-5p	104.188	127.393	135.577	115.697	119.109	105.491
hsa-miR-1973	0	10.3291	0	19.4737	22.8293	0
hsa-miR-199a-3p	94459.7	83177.9	92573.8	81888.8	89587.7	85613.3
hsa-miR-199a-5p	10323.7	8254.37	9607.93	8868	9084.58	9913.26
hsa-miR-199b-3p	11249.8	10568.1	11017.1	10943.7	11760.6	10331.4
hsa-miR-199b-5p	1645.33	1291.14	1413.46	1522.39	1665.05	1424.61
hsa-miR-19a-3p	1531.97	1795.21	1388.22	1895.83	2089.88	1277.51
hsa-miR-19a-5p	8.335	7.57471	10.8173	13.1734	8.43692	0
hsa-miR-19b-1-5p	13.336	18.5925	10.0962	30.9289	21.8367	0
hsa-miR-19b-3p	7242.28	8502.27	6309.37	8896.06	10074.7	5562.96
hsa-miR-200a-3p	25.8385	6.8861	26.6827	0	8.93321	26.1308
hsa-miR-203a-3p	523.438	656.245	214.183	683.872	1087.87	394.866
hsa-miR-205-5p	102.521	123.95	76.4423	170.682	164.272	110.33
hsa-miR-206	345.903	413.855	386.538	334.49	385.121	323.248
hsa-miR-20a-5p	7627.36	4203.96	8347.36	3246.96	2263.58	7245.98
hsa-miR-21-5p	69192.2	87774.4	78634.6	98592.7	89018	85849.5
hsa-miR-210-3p	261.719	395.951	280.529	379.165	399.513	283.568
hsa-miR-212-5p	0	6.8861	0	0	0	0
hsa-miR-214-3p	6741.35	6269.1	7233.89	5414.27	5181.76	8306.7
hsa-miR-214-5p	375.909	414.543	322.356	373.438	373.706	313.57
hsa-miR-215-5p	0	0	7.21154	0	0	0
hsa-miR-218-5p	464.26	467.566	401.683	497.726	539.963	367.767
hsa-miR-219a-5p	168.367	302.3	149.279	306.425	309.685	141.3
hsa-miR-219b-3p	0	0	0	0	5.95547	0
hsa-miR-22-3p	8966.79	10583.9	9913.7	9585.66	9180.36	10288.8
hsa-miR-22-5p	108.355	157.692	103.846	134.025	126.058	100.652
hsa-miR-221-3p	24830	28133.2	25386.8	28313.7	27078.1	27059.9
hsa-miR-221-5p	108.355	99.8484	124.76	133.452	123.576	147.107
hsa-miR-222-3p	4138.33	4705.27	4501.44	4525.35	4086.45	5073.25
hsa-miR-222-5p	89.1845	108.8	79.3269	128.298	127.546	88.0706
hsa-miR-223-3p	240.048	90.8965	219.952	72.7402	73.9471	463.58
hsa-miR-224-5p	290.058	239.636	291.346	250.868	235.241	287.439
hsa-miR-23a-3p	11471.5	12936.2	11253.6	13037.1	12936.8	11326.3
hsa-miR-23b-3p	1875.38	1937.75	1978.12	1778.41	1671.5	1912.39
hsa-miR-23b-5p	8.335	16.5266	10.8173	7.44584	4.96289	0
hsa-miR-24-3p	13282.7	10915.8	14838.5	9410.4	9161.5	13992.6
hsa-miR-25-3p	5136.86	4450.49	5367.55	4648.5	4634.35	5081
hsa-miR-25-5p	17.5035	21.3469	27.4038	19.4737	17.3701	29.0343
hsa-miR-26a-5p	19289.7	17332.3	19934.9	18435.9	18436.2	18324.5
hsa-miR-26b-3p	10.8355	8.95193	0	10.8824	4.96289	0
hsa-miR-26b-5p	11237.2	10829.8	11167.1	11700.3	11759.1	9849.39
hsa-miR-27a-3p	6623.83	4076.57	5523.32	4333.48	4474.55	6485.29
hsa-miR-27a-5p	38.341	39.9394	24.5192	44.1023	39.2069	31.9377
hsa-miR-27b-3p	8981.8	5486.84	8914.9	5849	6203.62	8925.13
hsa-miR-27b-5p	8.335	6.8861	0	6.87309	0	0
hsa-miR-28-3p	936.854	917.228	1001.68	807.015	861.062	971.68
hsa-miR-28-5p	134.194	183.859	151.442	143.762	152.857	161.624
hsa-miR-296-3p	190.872	192.811	187.5	198.747	146.902	245.823
hsa-miR-296-5p	51.677	28.233	35.3365	32.6472	26.7996	73.5535
hsa-miR-299-5p	11.669	0	10.0962	0	0	15.4849
hsa-miR-29a-3p	69829	60092.9	63353.4	72604.4	78571.6	63581.2
hsa-miR-29a-5p	252.551	435.201	260.337	427.277	428.794	306.795
hsa-miR-29b-1-5p	16.67	31.6761	31.0096	30.3561	23.3256	27.0986
hsa-miR-29b-2-5p	0	11.0178	0	8.0186	5.45918	0
hsa-miR-29b-3p	7907.42	9990.35	7375.24	10219.1	10718.4	6745.63
hsa-miR-29c-3p	2227.11	1768.35	1869.95	2166.74	2562.84	1952.07
hsa-miR-29c-5p	31.673	49.5799	30.2885	44.6751	39.7032	29.0343
hsa-miR-301a-3p	1758.69	1978.38	1831.73	1652.98	1736.02	1634.63
hsa-miR-301a-5p	37.5075	25.4786	19.4712	33.2199	25.8071	27.0986
hsa-miR-3064-5p	8.335	10.3291	0	8.0186	6.94805	0
hsa-miR-30a-3p	408.415	468.255	415.385	435.295	420.357	384.22
hsa-miR-30a-5p	11896.5	11228.5	12152.9	11921.9	12357.6	11470.5
hsa-miR-30b-5p	1332.77	978.515	1047.12	1085.95	1082.9	1089.75
hsa-miR-30c-2-3p	58.345	62.6635	67.0673	66.4398	45.1623	66.7788
hsa-miR-30c-5p	2875.58	2557.5	2759.13	2554.5	2444.23	2586.95
hsa-miR-30d-3p	25.8385	24.1013	15.1442	20.0465	26.3033	28.0664
hsa-miR-30d-5p	4896.81	4231.51	5061.06	4513.33	3969.82	5779.75
hsa-miR-30e-3p	139.195	116.375	124.038	117.988	133.006	115.169
hsa-miR-30e-5p	7299.79	5899.32	6870.43	6403.42	6725.22	6521.09
hsa-miR-31-3p	312.563	440.71	313.702	494.862	479.416	301.956
hsa-miR-31-5p	25970.2	21906.7	27517.1	20583.2	20901.7	25214.3
hsa-miR-3120-3p	0	0	0	7.44584	0	0
hsa-miR-32-5p	285.891	205.894	212.74	265.759	302.24	276.793
hsa-miR-320a	262.553	274.067	293.51	252.013	204.968	385.188
hsa-miR-320b	68.347	108.8	73.5577	60.1395	66.5028	87.1028
hsa-miR-320c	126.692	123.261	114.663	114.551	121.095	134.525
hsa-miR-320d	25.005	30.2988	25.9615	31.5016	21.3404	28.0664
hsa-miR-324-3p	464.26	603.911	462.981	603.113	498.771	661.013
hsa-miR-324-5p	703.474	843.547	643.269	815.033	822.848	693.919
hsa-miR-326	23.338	37.1849	25.9615	32.0744	26.7996	39.6802
hsa-miR-328-3p	28.339	20.6583	22.3558	24.6286	16.8738	51.2939
hsa-miR-330-5p	45.009	28.9216	27.4038	35.5109	28.2885	36.7767
hsa-miR-331-3p	43.342	44.7596	41.1058	57.2757	45.1623	60.9719
hsa-miR-335-5p	19.1705	0	15.8654	0	0	15.4849
hsa-miR-338-3p	0	0	7.93269	0	0	0
hsa-miR-339-5p	489.265	344.305	356.25	383.175	355.84	553.587
hsa-miR-33a-3p	0	0	0	6.30033	0	0
hsa-miR-33a-5p	72.5145	101.914	82.2115	105.96	108.687	69.6822
hsa-miR-340-5p	0	0	0	8.0186	0	0
hsa-miR-342-3p	1166.07	1474.31	1497.84	1427.88	1200.03	1564.95
hsa-miR-342-5p	14.1695	26.8558	18.0288	15.4644	16.3776	24.1952
hsa-miR-34a-3p	15.003	18.5925	15.1442	16.61	15.385	16.4527
hsa-miR-34a-5p	14963	12875.6	15460.8	12103.5	12641.5	13638.4
hsa-miR-34b-3p	85.017	92.2737	80.7692	121.997	97.2727	144.203
hsa-miR-34c-5p	4608.42	4380.25	4660.82	4303.7	4700.36	4420.95
hsa-miR-361-3p	215.043	247.211	268.269	239.985	217.375	285.504
hsa-miR-361-5p	1476.96	1448.15	1521.63	1592.84	1474.97	1624.95
hsa-miR-362-5p	138.361	123.261	105.288	150.062	129.532	172.27
hsa-miR-365a-3p	238.381	159.069	178.125	244.567	246.16	204.208
hsa-miR-365b-3p	750.15	528.164	523.558	740.575	683.887	744.245
hsa-miR-365b-5p	37.5075	36.4963	41.8269	36.6565	28.7848	57.1007
hsa-miR-369-3p	62.5125	8.26332	45.4327	6.87309	8.43692	70.65
hsa-miR-369-5p	0	0	8.65385	0	0	0
hsa-miR-374a-5p	16.67	0	15.1442	0	0	29.0343
hsa-miR-374b-3p	15.003	23.4127	15.8654	24.0558	15.385	14.5171
hsa-miR-374b-5p	370.908	291.971	308.654	392.911	396.535	393.898
hsa-miR-376b-3p	10.8355	0	9.375	0	0	11.6137
hsa-miR-376c-3p	15.003	0	22.3558	0	0	25.163
hsa-miR-378a-3p	4567.58	5257.54	4812.98	4906.24	5174.31	4760.65
hsa-miR-378a-5p	220.878	190.056	156.49	202.183	202.982	225.499
hsa-miR-378c	645.129	678.281	711.779	643.779	678.428	668.756
hsa-miR-378d	265.887	256.851	243.75	258.886	254.597	261.308
hsa-miR-378e	14.1695	11.7064	10.8173	8.0186	9.92579	0
hsa-miR-378f	0	0	0	9.73687	0	0
hsa-miR-378g	0	12.395	7.21154	9.16411	9.92579	0
hsa-miR-379-5p	35.8405	0	38.9423	6.30033	0	39.6802
hsa-miR-381-3p	18.337	0	32.4519	0	0	22.2596
hsa-miR-382-5p	12.5025	0	17.3077	0	0	27.0986
hsa-miR-409-3p	23.338	0	17.3077	0	0	26.1308
hsa-miR-411-5p	47.5095	11.7064	50.4808	0	0	56.1329
hsa-miR-421	374.242	352.568	362.74	314.444	324.077	368.735
hsa-miR-423-3p	498.433	546.068	502.644	610.559	514.652	779.086
hsa-miR-423-5p	384.244	347.748	435.577	314.444	219.856	600.041
hsa-miR-424-5p	30104.4	23041.6	28562.7	22421.7	24592.1	27467.4
hsa-miR-425-3p	90.8515	93.6509	83.6538	94.5049	111.169	93.8774
hsa-miR-425-5p	1177.74	1225.73	1248.32	1319.63	1178.69	1330.74
hsa-miR-4286	0	0	0	6.30033	5.45918	0
hsa-miR-432-5p	22.5045	0	37.5	0	0	33.8733
hsa-miR-4324	29.1725	28.9216	28.125	27.4923	24.8145	50.326
hsa-miR-4454	85.017	148.051	103.125	148.917	139.954	89.0384
hsa-miR-4485-3p	8.335	0	7.93269	0	0	0
hsa-miR-449a	139.195	127.393	144.952	107.678	122.087	117.105
hsa-miR-4508	9.1685	0	25.2404	0	4.96289	22.2596
hsa-miR-450a-1-3p	548.443	465.5	477.404	486.844	423.831	496.486
hsa-miR-450a-5p	255.051	150.806	206.971	189.583	188.59	225.499
hsa-miR-450b-5p	0	0	7.93269	0	0	0
hsa-miR-451a	1355.27	114.309	1369.47	101.951	98.7616	1342.35
hsa-miR-4532	25.8385	17.2152	28.125	22.3375	8.93321	49.3582
hsa-miR-454-3p	8.335	0	10.0962	0	0	0
hsa-miR-455-5p	57.5115	42.6938	36.7788	53.2664	71.962	55.1651
hsa-miR-4791	24.1715	21.3469	18.75	21.7648	41.6883	26.1308
hsa-miR-484	249.217	338.107	232.212	381.456	317.625	464.548
hsa-miR-486-5p	339.235	37.1849	411.779	32.0744	23.8219	480.033
hsa-miR-487b-3p	0	0	8.65385	0	0	12.5815
hsa-miR-491-5p	21.671	23.4127	15.1442	25.2013	17.8664	25.163
hsa-miR-493-5p	9.1685	0	10.8173	0	0	14.5171
hsa-miR-494-3p	60.012	0	54.0865	5.72757	5.95547	53.2295
hsa-miR-497-5p	65.013	61.2863	59.1346	69.8764	70.4731	64.8432
hsa-miR-500a-3p	54.1775	36.4963	60.5769	60.1395	47.1475	81.2959
hsa-miR-501-3p	145.863	125.327	137.74	125.434	102.236	202.272
hsa-miR-501-5p	20.004	24.1013	15.1442	22.9103	20.8442	31.9377
hsa-miR-502-3p	89.1845	61.9749	39.6635	59.5667	59.5547	90.0062
hsa-miR-503-5p	7283.12	3404.49	7335.58	3417.07	3612.99	6707.88
hsa-miR-505-3p	24.1715	32.3647	18.0288	30.3561	38.2143	26.1308
hsa-miR-505-5p	10.002	0	0	0	0	0
hsa-miR-5100	14.1695	13.0836	15.1442	12.0279	10.9184	17.4206
hsa-miR-532-3p	52.5105	54.4002	58.4135	60.1395	45.6586	78.3925
hsa-miR-532-5p	2335.47	1504.61	2407.21	2481.76	2531.08	2248.22
hsa-miR-542-3p	2749.72	2014.18	2702.16	2299.62	2503.28	2493.07
hsa-miR-542-5p	288.391	254.097	274.038	210.202	204.471	324.216
hsa-miR-574-3p	92.5185	103.98	90.1442	78.4677	71.962	90.974
hsa-miR-574-5p	160.866	327.778	158.654	267.478	254.1	135.493
hsa-miR-582-5p	0	0	0	0	5.95547	0
hsa-miR-6087	35.007	21.3469	28.8462	16.0372	10.4221	64.8432
hsa-miR-652-3p	142.529	152.183	133.413	134.025	144.42	176.141
hsa-miR-660-5p	16.67	0	15.1442	0	0	12.5815
hsa-miR-671-3p	18.337	40.628	16.5865	30.3561	27.7922	31.9377
hsa-miR-671-5p	853.504	1337.97	634.615	1801.89	1631.8	897.159
hsa-miR-7-1-3p	15.003	18.5925	11.5385	15.4644	14.8887	11.6137
hsa-miR-7-5p	3971.63	6301.47	4315.38	6347.29	6718.77	3554.76
hsa-miR-708-5p	0	0	7.21154	10.8824	5.95547	0
hsa-miR-718	12.5025	15.838	11.5385	18.3282	15.8813	12.5815
hsa-miR-744-3p	15.003	0	7.21154	10.3096	9.92579	0
hsa-miR-744-5p	345.903	451.039	431.25	382.029	309.188	511.003
hsa-miR-760	0	19.9697	11.5385	10.3096	9.4295	16.4527
hsa-miR-7641	115.023	201.074	166.587	162.09	128.043	107.427
hsa-miR-8485	14.1695	19.9697	12.9808	22.3375	16.3776	19.3562
hsa-miR-877-3p	22.5045	30.9874	16.5865	34.3654	22.333	23.2274
hsa-miR-877-5p	0	16.5266	13.7019	18.3282	15.8813	0
hsa-miR-9-3p	9.1685	7.57471	11.5385	9.16411	0	12.5815
hsa-miR-9-5p	11.669	9.64054	10.0962	13.7462	0	15.4849
hsa-miR-92a-3p	5177.7	5933.06	5676.2	6595.3	5704.35	7373.73
hsa-miR-92b-3p	10.8355	11.7064	7.21154	9.16411	0	0
hsa-miR-93-3p	97.5195	125.327	110.337	104.815	117.124	93.8774
hsa-miR-93-5p	12187.4	1794.52	13493.5	1127.76	917.143	12207.9
hsa-miR-96-5p	2024.57	2224.21	1687.5	2596.31	2679.96	1834.97
hsa-miR-98-3p	42.5085	13.0836	20.9135	34.9382	38.7106	48.3904
hsa-miR-98-5p	714.31	1598.26	693.75	1398.67	1451.65	604.88
hsa-miR-99a-5p	635.127	555.02	636.058	646.643	652.621	741.341
hsa-miR-99b-3p	473.428	552.265	547.356	534.382	478.919	523.584
hsa-miR-99b-5p	7664.03	8168.29	8820.43	7925.24	6871.13	9683.89
