# Supplementary material for: Extracellular vesicle miR-93-5p cargo regulates glomerular endothelial cell damage in Alport syndrome
Source: JCI Insight. 2026 Mar 23;11(6):e197643. doi: 10.1172/jci.insight.197643 (PMC13043101; doi:10.1172/jci.insight.197643)
Supplement: Supplemental data set 3 [file jciinsight-11-197643-s157.xlsx]

## Sheet: Data_processed_with_stats
original	majority.protein.ids	fasta.headers	peptide.counts..all.	peptide.counts..razor.unique.	peptide.counts..unique.	number.of.proteins	peptides	razor...unique.peptides	unique.peptides	representative_prot	Uniprot_ID	Gene_Name	KD_EV_A	KD_EV_B2	KD_EV_C	EV_A	EV_B2	EV_C	KD_EV_mean	EV_mean	KD_EV_sd	EV_sd	Z_scores_KD_EV_A	Z_scores_KD_EV_B2	Z_scores_KD_EV_C	Z_scores_EV_A	Z_scores_EV_B2	Z_scores_EV_C	EV_vs_KD_EV_Ttest_p	EV_vs_KD_EV_Ttest_padj	log(R/KD_EV)	EV_vs_KD_EV_glmBionomialTest_p	EV_vs_KD_EV_glmBionomialTest_padj	EV_vs_KD_EV_directionality	down in KD EV	up in KD_EV	missing_data_KD_EV_A	missing_data_KD_EV_B2	missing_data_KD_EV_C	missing_data_EV_A	missing_data_EV_B2	missing_data_EV_C	detected in KD_EV	detected in R	only in KD_EV	only in EV
O00423	O00423	Echinoderm microtubule-associated protein-like 1	4	4	4	1	4	4	4	O00303	EMAL1_HUMAN	EML1 EMAP1 EMAPL EMAPL1	-2.38553	-2.44895	-2.57369	NA	NA	NA	-2.46939	NA	0.0957315	NA	0.876017	0.213487	-1.0895				NA	NA	NA	0.00392592	0.0691329	-1	-	+	FALSE	FALSE	FALSE	TRUE	TRUE	TRUE	TRUE	FALSE	TRUE	FALSE
O00425	O00425	Insulin-like growth factor 2 mRNA-binding protein 3	7	5	5	1	7	5	5	O00410	IF2B3_HUMAN	IGF2BP3 IMP3 KOC1 VICKZ3	-1.25652	-0.581995	-0.819235	NA	NA	NA	-0.885916	NA	0.342171	NA	-1.08309	0.888216	0.194879				NA	NA	NA	0.00392592	0.0691329	-1	-	+	FALSE	FALSE	FALSE	TRUE	TRUE	TRUE	TRUE	FALSE	TRUE	FALSE
O15400	O15400	Syntaxin-7	6	6	6	1	6	6	6	O15260	STX7_HUMAN	STX7	-1.9705	-0.701083	-0.753853	NA	NA	NA	-1.14181	NA	0.718148	NA	-1.15392	0.6137	0.540221				NA	NA	NA	0.00392592	0.0691329	-1	-	+	FALSE	FALSE	FALSE	TRUE	TRUE	TRUE	TRUE	FALSE	TRUE	FALSE
P09622	P09622	Dihydrolipoyl dehydrogenase, mitochondrial	3	3	3	1	3	3	3	P09496	DLDH_HUMAN	DLD GCSL LAD PHE3	-2.46817	-2.2772	-2.238	NA	NA	NA	-2.32779	NA	0.123142	NA	-1.13998	0.410837	0.729145				NA	NA	NA	0.00392592	0.0691329	-1	-	+	FALSE	FALSE	FALSE	TRUE	TRUE	TRUE	TRUE	FALSE	TRUE	FALSE
P13807;P54840	P13807	Glycogen [starch] synthase, muscle	7;1	7;1	7;1	2	7	7	7	P13693	GYS1_HUMAN	GYS1 GYS	-0.727894	-1.47926	-2.13462	NA	NA	NA	-1.44726	NA	0.703907	NA	1.02196	-0.0454663	-0.976491				NA	NA	NA	0.00392592	0.0691329	-1	-	+	FALSE	FALSE	FALSE	TRUE	TRUE	TRUE	TRUE	FALSE	TRUE	FALSE
P15559	P15559	NAD(P)H dehydrogenase [quinone] 1	2	2	2	1	2	2	2	P14735	NQO1_HUMAN	NQO1 DIA4 NMOR1	0.16727	-0.298202	-0.796075	NA	NA	NA	-0.309002	NA	0.481763	NA	0.988602	0.0224183	-1.01102				NA	NA	NA	0.00392592	0.0691329	-1	-	+	FALSE	FALSE	FALSE	TRUE	TRUE	TRUE	TRUE	FALSE	TRUE	FALSE
P19367;Q2TB90;P52789;P52790	P19367;Q2TB90	Hexokinase-1;Hexokinase HKDC1	4;2;1;1	4;2;1;1	4;2;1;1	4	4	4	4	P18077	HXK1_HUMAN	HK1	-2.74512	-2.11438	-2.40542	NA	NA	NA	-2.42164	NA	0.315682	NA	-1.02469	0.973326	0.0513682				NA	NA	NA	0.00392592	0.0691329	-1	-	+	FALSE	FALSE	FALSE	TRUE	TRUE	TRUE	TRUE	FALSE	TRUE	FALSE
P23588	P23588	Eukaryotic translation initiation factor 4B	4	4	4	1	4	4	4	P23284	IF4B_HUMAN	EIF4B	-1.90717	-2.64647	-2.16698	NA	NA	NA	-2.24021	NA	0.375051	NA	0.88797	-1.08323	0.195258				NA	NA	NA	0.00392592	0.0691329	-1	-	+	FALSE	FALSE	FALSE	TRUE	TRUE	TRUE	TRUE	FALSE	TRUE	FALSE
P24928	P24928	DNA-directed RNA polymerase II subunit RPB1	5	5	5	1	5	5	5	P23443	RPB1_HUMAN	POLR2A POLR2	-2.08967	-2.63359	-1.806	NA	NA	NA	-2.17642	NA	0.420556	NA	0.206279	-1.08705	0.880774				NA	NA	NA	0.00392592	0.0691329	-1	-	+	FALSE	FALSE	FALSE	TRUE	TRUE	TRUE	TRUE	FALSE	TRUE	FALSE
P27695	P27695	DNA-(apurinic or apyrimidinic site) endonuclease	3	3	3	1	3	3	3	P26599	APEX1_HUMAN	APEX1 APE APE1 APEX APX HAP1 REF1	-1.19124	-0.847474	-1.47922	NA	NA	NA	-1.17265	NA	0.316283	NA	-0.0587969	1.0281	-0.969304				NA	NA	NA	0.00392592	0.0691329	-1	-	+	FALSE	FALSE	FALSE	TRUE	TRUE	TRUE	TRUE	FALSE	TRUE	FALSE
P31040	P31040	Succinate dehydrogenase [ubiquinone] flavoprotein subunit, mitochondrial	4	4	4	1	4	4	4	P30153	SDHA_HUMAN	SDHA SDH2 SDHF	-1.93457	-2.09557	-2.39416	NA	NA	NA	-2.14143	NA	0.233201	NA	0.887049	0.196677	-1.08373				NA	NA	NA	0.00392592	0.0691329	-1	-	+	FALSE	FALSE	FALSE	TRUE	TRUE	TRUE	TRUE	FALSE	TRUE	FALSE
P35749	P35749	Myosin-11	22	2	2	1	22	2	2	P35241	MYH11_HUMAN	MYH11 KIAA0866	0.25927	0.222155	1.05347	NA	NA	NA	0.511631	NA	0.469611	NA	-0.537382	-0.616416	1.1538				NA	NA	NA	0.00392592	0.0691329	-1	-	+	FALSE	FALSE	FALSE	TRUE	TRUE	TRUE	TRUE	FALSE	TRUE	FALSE
P39656	P39656	Dolichyl-diphosphooligosaccharide--protein glycosyltransferase 48 kDa subunit	5	5	5	1	5	5	5	P37837	OST48_HUMAN	DDOST KIAA0115 OST48 OK/SW-cl.45	-0.473841	-1.30308	-2.85163	NA	NA	NA	-1.54285	NA	1.20689	NA	0.885754	0.198668	-1.08442				NA	NA	NA	0.00392592	0.0691329	-1	-	+	FALSE	FALSE	FALSE	TRUE	TRUE	TRUE	TRUE	FALSE	TRUE	FALSE
P43034	P43034	Platelet-activating factor acetylhydrolase IB subunit beta	6	6	6	1	6	6	6	P42025	LIS1_HUMAN	PAFAH1B1 LIS1 MDCR MDS PAFAHA	-0.54474	-0.932681	-1.613	NA	NA	NA	-1.03014	NA	0.540757	NA	0.89763	0.180228	-1.07786				NA	NA	NA	0.00392592	0.0691329	-1	-	+	FALSE	FALSE	FALSE	TRUE	TRUE	TRUE	TRUE	FALSE	TRUE	FALSE
P46977	P46977	Dolichyl-diphosphooligosaccharide--protein glycosyltransferase subunit STT3A	3	3	3	1	3	3	3	P46781	STT3A_HUMAN	STT3A ITM1 TMC	-1.49742	-2.03959	-2.98601	NA	NA	NA	-2.17434	NA	0.753386	NA	0.898502	0.178858	-1.07736				NA	NA	NA	0.00392592	0.0691329	-1	-	+	FALSE	FALSE	FALSE	TRUE	TRUE	TRUE	TRUE	FALSE	TRUE	FALSE
P47813;O14602	P47813;O14602	Eukaryotic translation initiation factor 1A, X-chromosomal;Eukaryotic translation initiation factor 1A, Y-chromosomal	3;3	3;3	3;3	2	3	3	3	P46926	IF1AX_HUMAN	EIF1AX EIF1A EIF4C	-1.11333	-1.76714	-2.04441	NA	NA	NA	-1.64163	NA	0.478062	NA	1.10508	-0.262552	-0.842531				NA	NA	NA	0.00392592	0.0691329	-1	-	+	FALSE	FALSE	FALSE	TRUE	TRUE	TRUE	TRUE	FALSE	TRUE	FALSE
P47914	P47914	60S ribosomal protein L29	2	2	2	1	2	2	2	P46939	RL29_HUMAN	RPL29	-0.601691	-0.637228	-0.550559	NA	NA	NA	-0.596493	NA	0.0435673	NA	-0.11932	-0.934987	1.05431				NA	NA	NA	0.00392592	0.0691329	-1	-	+	FALSE	FALSE	FALSE	TRUE	TRUE	TRUE	TRUE	FALSE	TRUE	FALSE
P48444	P48444	Coatomer subunit delta	8	8	8	1	8	8	8	P47914	COPD_HUMAN	ARCN1 COPD	-2.25111	-1.21152	-1.03876	NA	NA	NA	-1.50046	NA	0.65579	NA	-1.14464	0.440599	0.70404				NA	NA	NA	0.00392592	0.0691329	-1	-	+	FALSE	FALSE	FALSE	TRUE	TRUE	TRUE	TRUE	FALSE	TRUE	FALSE
P51795	P51795	H(+)/Cl(-) exchange transporter 5	5	5	5	1	5	5	5	P51532	CLCN5_HUMAN	CLCN5 CLCK2	-2.26131	-2.40151	-2.67367	NA	NA	NA	-2.4455	NA	0.209669	NA	0.878476	0.209769	-1.08824				NA	NA	NA	0.00392592	0.0691329	-1	-	+	FALSE	FALSE	FALSE	TRUE	TRUE	TRUE	TRUE	FALSE	TRUE	FALSE
P54727;P54725	P54727	UV excision repair protein RAD23 homolog B	3;1	3;1	3;1	2	3	3	3	P53990	RD23B_HUMAN	RAD23B	-2.56282	-1.89053	-1.62922	NA	NA	NA	-2.02752	NA	0.48164	NA	-1.1114	0.284434	0.82697				NA	NA	NA	0.00392592	0.0691329	-1	-	+	FALSE	FALSE	FALSE	TRUE	TRUE	TRUE	TRUE	FALSE	TRUE	FALSE
P55010	P55010	Eukaryotic translation initiation factor 5	3	3	3	1	3	3	3	P54289	IF5_HUMAN	EIF5	-1.78602	-1.76765	-1.56449	NA	NA	NA	-1.70606	NA	0.122944	NA	-0.650439	-0.501035	1.15147				NA	NA	NA	0.00392592	0.0691329	-1	-	+	FALSE	FALSE	FALSE	TRUE	TRUE	TRUE	TRUE	FALSE	TRUE	FALSE
P61764	P61764	Syntaxin-binding protein 1	7	7	7	1	7	7	7	P61247	STXB1_HUMAN	STXBP1 UNC18A	-0.925724	-0.357453	-1.91149	NA	NA	NA	-1.06489	NA	0.786307	NA	0.176984	0.899692	-1.07668				NA	NA	NA	0.00392592	0.0691329	-1	-	+	FALSE	FALSE	FALSE	TRUE	TRUE	TRUE	TRUE	FALSE	TRUE	FALSE
P62861	P62861	40S ribosomal protein S30	3	3	3	1	3	3	3	P62826	RS30_HUMAN	FAU	-0.64719	0.550574	-0.349153	NA	NA	NA	-0.14859	NA	0.623562	NA	-0.799601	1.12124	-0.321641				NA	NA	NA	0.00392592	0.0691329	-1	-	+	FALSE	FALSE	FALSE	TRUE	TRUE	TRUE	TRUE	FALSE	TRUE	FALSE
P62993	P62993	Growth factor receptor-bound protein 2	5	5	5	1	5	5	5	P62906	GRB2_HUMAN	GRB2 ASH	-2.51429	-2.06801	-2.72804	NA	NA	NA	-2.43678	NA	0.336777	NA	-0.230156	1.09501	-0.864857				NA	NA	NA	0.00392592	0.0691329	-1	-	+	FALSE	FALSE	FALSE	TRUE	TRUE	TRUE	TRUE	FALSE	TRUE	FALSE
P78344	P78344	Eukaryotic translation initiation factor 4 gamma 2	4	4	4	1	4	4	4	P67870	IF4G2_HUMAN	EIF4G2 DAP5 OK/SW-cl.75	-3.3192	-2.89842	-1.52393	NA	NA	NA	-2.58052	NA	0.938906	NA	-0.786748	-0.33859	1.12534				NA	NA	NA	0.00392592	0.0691329	-1	-	+	FALSE	FALSE	FALSE	TRUE	TRUE	TRUE	TRUE	FALSE	TRUE	FALSE
Q01432;P23109	Q01432	AMP deaminase 3	9;1	9;1	9;1	2	9	9	9	Q00341	AMPD3_HUMAN	AMPD3	-0.384782	0.198396	-1.2669	NA	NA	NA	-0.484429	NA	0.737714	NA	0.135076	0.925596	-1.06067				NA	NA	NA	0.00392592	0.0691329	-1	-	+	FALSE	FALSE	FALSE	TRUE	TRUE	TRUE	TRUE	FALSE	TRUE	FALSE
Q01813	Q01813	ATP-dependent 6-phosphofructokinase, platelet type	7	7	4	1	7	7	4	Q00839	PFKAP_HUMAN	PFKP PFKF	-0.445919	-0.504548	-0.73637	NA	NA	NA	-0.562279	NA	0.153591	NA	0.757599	0.375875	-1.13347				NA	NA	NA	0.00392592	0.0691329	-1	-	+	FALSE	FALSE	FALSE	TRUE	TRUE	TRUE	TRUE	FALSE	TRUE	FALSE
Q04446	Q04446	1,4-alpha-glucan-branching enzyme	3	3	3	1	3	3	3	Q9ULD0	GLGB_HUMAN	GBE1	-2.16386	-2.22735	-2.03126	NA	NA	NA	-2.14082	NA	0.100053	NA	-0.230245	-0.864796	1.09504				NA	NA	NA	0.00392592	0.0691329	-1	-	+	FALSE	FALSE	FALSE	TRUE	TRUE	TRUE	TRUE	FALSE	TRUE	FALSE
Q08J23	Q08J23	RNA cytosine C(5)-methyltransferase NSUN2	5	5	5	1	5	5	5	Q07960	NSUN2_HUMAN	NSUN2 SAKI TRM4	-2.62722	-2.58825	-3.35056	NA	NA	NA	-2.85534	NA	0.429312	NA	0.531363	0.622147	-1.15351				NA	NA	NA	0.00392592	0.0691329	-1	-	+	FALSE	FALSE	FALSE	TRUE	TRUE	TRUE	TRUE	FALSE	TRUE	FALSE
Q12979;P11274	Q12979	Active breakpoint cluster region-related protein	4;1	4;1	4;1	2	4	4	4	Q12874	ABR_HUMAN	ABR	-2.23652	-2.36886	-2.34527	NA	NA	NA	-2.31689	NA	0.0705886	NA	1.13846	-0.736351	-0.402111				NA	NA	NA	0.00392592	0.0691329	-1	-	+	FALSE	FALSE	FALSE	TRUE	TRUE	TRUE	TRUE	FALSE	TRUE	FALSE
Q13098	Q13098	COP9 signalosome complex subunit 1	5	5	5	1	5	5	5	Q12906	CSN1_HUMAN	GPS1 COPS1 CSN1	-2.40372	-2.67887	-2.04736	NA	NA	NA	-2.37665	NA	0.316627	NA	-0.0855016	-0.954504	1.04001				NA	NA	NA	0.00392592	0.0691329	-1	-	+	FALSE	FALSE	FALSE	TRUE	TRUE	TRUE	TRUE	FALSE	TRUE	FALSE
Q13177;Q13153	Q13177	Serine/threonine-protein kinase PAK 2	4;1	4;1	3;0	2	4	4	3	Q12979	PAK2_HUMAN	PAK2	-2.43005	-1.70444	-2.73231	NA	NA	NA	-2.28893	NA	0.528266	NA	-0.267134	1.10644	-0.839305				NA	NA	NA	0.00392592	0.0691329	-1	-	+	FALSE	FALSE	FALSE	TRUE	TRUE	TRUE	TRUE	FALSE	TRUE	FALSE
Q13616	Q13616	Cullin-1	6	6	6	1	6	6	6	Q13509	CUL1_HUMAN	CUL1	-2.0841	-1.65092	-2.61341	NA	NA	NA	-2.11614	NA	0.482047	NA	0.0664785	0.965102	-1.03158				NA	NA	NA	0.00392592	0.0691329	-1	-	+	FALSE	FALSE	FALSE	TRUE	TRUE	TRUE	TRUE	FALSE	TRUE	FALSE
Q14195	Q14195	Dihydropyrimidinase-related protein 3	8	5	4	1	8	5	4	Q14118	DPYL3_HUMAN	DPYSL3 CRMP4 DRP3 ULIP ULIP1	-2.4576	-2.54276	-3.03658	NA	NA	NA	-2.67898	NA	0.312604	NA	0.708187	0.435751	-1.14394				NA	NA	NA	0.00392592	0.0691329	-1	-	+	FALSE	FALSE	FALSE	TRUE	TRUE	TRUE	TRUE	FALSE	TRUE	FALSE
Q14257	Q14257	Reticulocalbin-2	2	2	2	1	2	2	2	Q14185	RCN2_HUMAN	RCN2 ERC55	-2.60654	-1.89341	-2.85932	NA	NA	NA	-2.45309	NA	0.500907	NA	-0.306347	1.11734	-0.810991				NA	NA	NA	0.00392592	0.0691329	-1	-	+	FALSE	FALSE	FALSE	TRUE	TRUE	TRUE	TRUE	FALSE	TRUE	FALSE
Q14566	Q14566	DNA replication licensing factor MCM6	4	4	4	1	4	4	4	Q14315	MCM6_HUMAN	MCM6	-1.57645	-2.35295	-1.29566	NA	NA	NA	-1.74169	NA	0.547674	NA	0.301709	-1.11612	0.814407				NA	NA	NA	0.00392592	0.0691329	-1	-	+	FALSE	FALSE	FALSE	TRUE	TRUE	TRUE	TRUE	FALSE	TRUE	FALSE
Q15012	Q15012	Lysosomal-associated transmembrane protein 4A	2	2	2	1	2	2	2	Q14738	LAP4A_HUMAN	LAPTM4A KIAA0108 LAPTM4 MBNT MTRP UNQ1846/PRO3574	-1.18496	-1.36227	-1.4005	NA	NA	NA	-1.31591	NA	0.115004	NA	1.13864	-0.403136	-0.735508				NA	NA	NA	0.00392592	0.0691329	-1	-	+	FALSE	FALSE	FALSE	TRUE	TRUE	TRUE	TRUE	FALSE	TRUE	FALSE
Q7L523;Q5VZM2	Q7L523;Q5VZM2	Ras-related GTP-binding protein A;Ras-related GTP-binding protein B	6;4	6;4	6;4	2	6	6	6	Q71UM5	RRAGA_HUMAN	RRAGA	-1.49992	-1.43291	-2.54912	NA	NA	NA	-1.82731	NA	0.625997	NA	0.522999	0.630046	-1.15305				NA	NA	NA	0.00392592	0.0691329	-1	-	+	FALSE	FALSE	FALSE	TRUE	TRUE	TRUE	TRUE	FALSE	TRUE	FALSE
Q7RTV0	Q7RTV0	PHD finger-like domain-containing protein 5A	4	4	4	1	4	4	4	Q7L5N1	PHF5A_HUMAN	PHF5A	-2.86013	-2.15578	-2.64285	NA	NA	NA	-2.55292	NA	0.36068	NA	-0.851744	1.10108	-0.249331				NA	NA	NA	0.00392592	0.0691329	-1	-	+	FALSE	FALSE	FALSE	TRUE	TRUE	TRUE	TRUE	FALSE	TRUE	FALSE
Q8N1F7	Q8N1F7	Nuclear pore complex protein Nup93	5	5	5	1	5	5	5	Q8IWB7	NUP93_HUMAN	NUP93 KIAA0095	-2.19896	-2.06997	-2.24504	NA	NA	NA	-2.17132	NA	0.0907488	NA	-0.304569	1.11687	-0.812302				NA	NA	NA	0.00392592	0.0691329	-1	-	+	FALSE	FALSE	FALSE	TRUE	TRUE	TRUE	TRUE	FALSE	TRUE	FALSE
Q8TEB7	Q8TEB7	E3 ubiquitin-protein ligase RNF128	2	2	2	1	2	2	2	Q8TBX8	RN128_HUMAN	RNF128	-1.13826	-0.886714	-2.72195	NA	NA	NA	-1.58231	NA	0.994939	NA	0.446307	0.69913	-1.14544				NA	NA	NA	0.00392592	0.0691329	-1	-	+	FALSE	FALSE	FALSE	TRUE	TRUE	TRUE	TRUE	FALSE	TRUE	FALSE
Q92572	Q92572	AP-3 complex subunit sigma-1	2	2	2	1	2	2	2	Q8WXH0	AP3S1_HUMAN	AP3S1 CLAPS3	-2.18329	-2.42047	-2.97389	NA	NA	NA	-2.52588	NA	0.405704	NA	0.84444	0.259829	-1.10427				NA	NA	NA	0.00392592	0.0691329	-1	-	+	FALSE	FALSE	FALSE	TRUE	TRUE	TRUE	TRUE	FALSE	TRUE	FALSE
Q96HC4	Q96HC4	PDZ and LIM domain protein 5	7	7	7	1	7	7	7	Q96FJ2	PDLI5_HUMAN	PDLIM5 ENH L9	-0.114836	-0.857199	-1.2513	NA	NA	NA	-0.741111	NA	0.577057	NA	1.08529	-0.201172	-0.884121				NA	NA	NA	0.00392592	0.0691329	-1	-	+	FALSE	FALSE	FALSE	TRUE	TRUE	TRUE	TRUE	FALSE	TRUE	FALSE
Q96JJ3;Q92556	Q96JJ3	Engulfment and cell motility protein 2	7;1	7;1	7;1	2	7	7	7	Q96IG2	ELMO2_HUMAN	ELMO2 CED12A KIAA1834	0.0352597	-0.407847	-0.847543	NA	NA	NA	-0.40671	NA	0.441402	NA	1.00129	-0.00257579	-0.99871				NA	NA	NA	0.00392592	0.0691329	-1	-	+	FALSE	FALSE	FALSE	TRUE	TRUE	TRUE	TRUE	FALSE	TRUE	FALSE
Q9BTV4	Q9BTV4	Transmembrane protein 43	5	5	5	1	5	5	5	Q9BSJ8	TMM43_HUMAN	TMEM43 UNQ2564/PRO6244	-0.34323	-0.473421	-1.50503	NA	NA	NA	-0.773893	NA	0.63652	NA	0.676591	0.472056	-1.14865				NA	NA	NA	0.00392592	0.0691329	-1	-	+	FALSE	FALSE	FALSE	TRUE	TRUE	TRUE	TRUE	FALSE	TRUE	FALSE
Q9H0A0	Q9H0A0	RNA cytidine acetyltransferase	4	4	4	1	4	4	4	Q9C0H2	NAT10_HUMAN	NAT10 ALP KIAA1709	-2.9481	-2.9028	-3.27658	NA	NA	NA	-3.04249	NA	0.203988	NA	0.462747	0.684813	-1.14756				NA	NA	NA	0.00392592	0.0691329	-1	-	+	FALSE	FALSE	FALSE	TRUE	TRUE	TRUE	TRUE	FALSE	TRUE	FALSE
Q9H4A4	Q9H4A4	Aminopeptidase B	5	5	5	1	5	5	5	Q9H3Z4	AMPB_HUMAN	RNPEP APB	-0.722198	-1.41491	-3.11478	NA	NA	NA	-1.75063	NA	1.23111	NA	0.835365	0.272698	-1.10806				NA	NA	NA	0.00392592	0.0691329	-1	-	+	FALSE	FALSE	FALSE	TRUE	TRUE	TRUE	TRUE	FALSE	TRUE	FALSE
Q9NR12	Q9NR12	PDZ and LIM domain protein 7	4	4	4	1	4	4	4	Q9NQW7	PDLI7_HUMAN	PDLIM7 ENIGMA	-2.24197	-2.45441	-2.39945	NA	NA	NA	-2.36528	NA	0.110266	NA	1.11827	-0.80835	-0.309918				NA	NA	NA	0.00392592	0.0691329	-1	-	+	FALSE	FALSE	FALSE	TRUE	TRUE	TRUE	TRUE	FALSE	TRUE	FALSE
Q9NRX5	Q9NRX5	Serine incorporator 1	3	3	3	1	3	3	3	Q9NR45	SERC1_HUMAN	SERINC1 KIAA1253 TDE1L TDE2 UNQ396/PRO732	-2.76479	-2.54887	-3.32318	NA	NA	NA	-2.87895	NA	0.399581	NA	0.285696	0.826061	-1.11176				NA	NA	NA	0.00392592	0.0691329	-1	-	+	FALSE	FALSE	FALSE	TRUE	TRUE	TRUE	TRUE	FALSE	TRUE	FALSE
Q9NUM4	Q9NUM4	Transmembrane protein 106B	4	4	4	1	4	4	4	Q9NTK5	T106B_HUMAN	TMEM106B	-1.87789	-1.91649	-0.31331	NA	NA	NA	-1.36923	NA	0.914655	NA	-0.55612	-0.598323	1.15444				NA	NA	NA	0.00392592	0.0691329	-1	-	+	FALSE	FALSE	FALSE	TRUE	TRUE	TRUE	TRUE	FALSE	TRUE	FALSE
Q9NZB2	Q9NZB2	Constitutive coactivator of PPAR-gamma-like protein 1	6	6	6	1	6	6	6	Q9NYU2	F120A_HUMAN	FAM120A C9orf10 KIAA0183 OSSA	-1.99301	-2.57407	-2.32427	NA	NA	NA	-2.29712	NA	0.291479	NA	1.04332	-0.950163	-0.0931542				NA	NA	NA	0.00392592	0.0691329	-1	-	+	FALSE	FALSE	FALSE	TRUE	TRUE	TRUE	TRUE	FALSE	TRUE	FALSE
Q9NZD8	Q9NZD8	Maspardin	4	4	4	1	4	4	4	Q9NZB2	SPG21_HUMAN	SPG21 ACP33 BM-019 GL010	-1.39894	-1.32973	-1.37635	NA	NA	NA	-1.36834	NA	0.0352906	NA	-0.86699	1.09398	-0.226994				NA	NA	NA	0.00392592	0.0691329	-1	-	+	FALSE	FALSE	FALSE	TRUE	TRUE	TRUE	TRUE	FALSE	TRUE	FALSE
Q9UBQ0	Q9UBQ0	Vacuolar protein sorting-associated protein 29	3	3	3	1	3	3	3	Q9UBI6	VPS29_HUMAN	VPS29 DC15 DC7 MDS007	-0.716524	-1.27701	-1.35643	NA	NA	NA	-1.11665	NA	0.348791	NA	1.14719	-0.459744	-0.687449				NA	NA	NA	0.00392592	0.0691329	-1	-	+	FALSE	FALSE	FALSE	TRUE	TRUE	TRUE	TRUE	FALSE	TRUE	FALSE
Q9Y5K8	Q9Y5K8	V-type proton ATPase subunit D	4	4	4	1	4	4	4	Q9Y5K8	VATD_HUMAN	ATP6V1D ATP6M VATD	-2.77045	-2.14674	-2.69615	NA	NA	NA	-2.53778	NA	0.340682	NA	-0.682957	1.14781	-0.464857				NA	NA	NA	0.00392592	0.0691329	-1	-	+	FALSE	FALSE	FALSE	TRUE	TRUE	TRUE	TRUE	FALSE	TRUE	FALSE
Q9Y5X3	Q9Y5X3	Sorting nexin-5	5	5	5	1	5	5	5	Q9Y5X3	SNX5_HUMAN	SNX5	-1.74856	-1.99407	-2.16184	NA	NA	NA	-1.96816	NA	0.207856	NA	1.05649	-0.124662	-0.931824				NA	NA	NA	0.00392592	0.0691329	-1	-	+	FALSE	FALSE	FALSE	TRUE	TRUE	TRUE	TRUE	FALSE	TRUE	FALSE
Q9Y6M1	Q9Y6M1	Insulin-like growth factor 2 mRNA-binding protein 2	10	10	9	1	10	10	9	Q9Y6M1	IF2B2_HUMAN	IGF2BP2 IMP2 VICKZ2	-0.600782	-0.806306	-1.03727	NA	NA	NA	-0.814787	NA	0.21837	NA	0.980014	0.0388399	-1.01885				NA	NA	NA	0.00392592	0.0691329	-1	-	+	FALSE	FALSE	FALSE	TRUE	TRUE	TRUE	TRUE	FALSE	TRUE	FALSE
P29144	P29144	Tripeptidyl-peptidase 2	18	18	18	1	18	18	18	P27824	TPP2_HUMAN	TPP2	1.20789	1.04092	0.659097	-1.81797	NA	-2.15196	0.969302	-1.98496	0.281318	0.236168	0.868908	0.766762	0.533168	-0.982254		-1.18658	0.00202082	0.0528857	-2.95427	0.207662	0.588029	-1	-	+	FALSE	FALSE	FALSE	FALSE	TRUE	FALSE	TRUE	TRUE	FALSE	FALSE
Q96AG4	Q96AG4	Leucine-rich repeat-containing protein 59	4	4	4	1	4	4	4	Q96A65	LRC59_HUMAN	LRRC59 PRO1855	0.244106	-0.270133	-1.56721	-3.92109	-3.08159	-3.10373	-0.531077	-3.36881	0.933424	0.478422	1.2983	0.994008	0.22648	-1.16641	-0.669641	-0.682744	0.0186031	0.0935949	-2.83773	1	1	1	-	+	FALSE	FALSE	FALSE	FALSE	FALSE	FALSE	TRUE	TRUE	FALSE	FALSE
Q9C0H2	Q9C0H2	Protein tweety homolog 3	4	4	4	1	4	4	4	Q9BZE4	TTYH3_HUMAN	TTYH3 KIAA1691	0.0824357	1.02388	NA	-2.89181	-1.70512	-2.24935	0.553159	-2.28209	0.665703	0.594022	0.748979	1.32205		-1.06148	-0.339129	-0.670415	0.0376394	0.136934	-2.83525	0.207662	0.588029	1	-	+	FALSE	FALSE	TRUE	FALSE	FALSE	FALSE	TRUE	TRUE	FALSE	FALSE
P02787	P02787	Serotransferrin	57	54	54	1	57	54	54	P02675	TRFE_HUMAN	TF PRO1400	5.1196	5.33282	4.70117	2.37947	2.35207	2.36249	5.0512	2.36468	0.321331	0.0138342	0.950321	1.09386	0.668637	-0.89431	-0.912762	-0.905742	0.00467294	0.0580158	-2.68652	1	1	1	-	+	FALSE	FALSE	FALSE	FALSE	FALSE	FALSE	TRUE	TRUE	FALSE	FALSE
P46934;Q9HAU4;Q9P2P5;Q76N89	P46934	E3 ubiquitin-protein ligase NEDD4	10;1;1;1	6;0;0;0	6;0;0;0	4	10	6	6	P46777	NEDD4_HUMAN	NEDD4 KIAA0093 NEDD4-1 RPF1 PIG53	0.700389	1.3322	NA	-2.06657	-1.32626	-1.572	1.0163	-1.65494	0.446761	0.37706	0.85568	1.2758		-0.984205	-0.491938	-0.655341	0.0212461	0.102911	-2.67124	0.207662	0.588029	1	-	+	FALSE	FALSE	TRUE	FALSE	FALSE	FALSE	TRUE	TRUE	FALSE	FALSE
Q96TA1	Q96TA1	Protein Niban 2	6	6	6	1	6	6	6	Q96QA5	NIBA2_HUMAN	NIBAN2 C9orf88 FAM129B	0.931423	1.77572	-0.32403	-2.07433	-1.30821	-1.6849	0.794371	-1.68915	1.05656	0.383074	0.898369	1.44848	0.080374	-1.06004	-0.560874	-0.806306	0.0425457	0.146546	-2.48352	1	1	1	-	+	FALSE	FALSE	FALSE	FALSE	FALSE	FALSE	TRUE	TRUE	FALSE	FALSE
Q09666	Q09666	Neuroblast differentiation-associated protein AHNAK	28	28	28	1	28	28	28	Q08188	AHNK_HUMAN	AHNAK PM227	1.79991	1.83074	0.557992	-1.20121	-0.678087	-1.25805	1.39621	-1.04578	0.726085	0.319699	1.1373	1.15888	0.267947	-0.96351	-0.59732	-1.0033	0.0160763	0.0870552	-2.442	1	1	1	-	+	FALSE	FALSE	FALSE	FALSE	FALSE	FALSE	TRUE	TRUE	FALSE	FALSE
Q9NP72	Q9NP72	Ras-related protein Rab-18	8	8	8	1	8	8	8	Q9HD45	RAB18_HUMAN	RAB18	0.0854042	0.633027	-0.980812	-2.77174	NA	-2.25929	-0.0874604	-2.51552	0.820689	0.362357	0.782406	1.15691	0.0532531	-1.17151		-0.821059	0.0226935	0.106591	-2.42806	0.207662	0.588029	-1	-	+	FALSE	FALSE	FALSE	FALSE	TRUE	FALSE	TRUE	TRUE	FALSE	FALSE
P62899	P62899	60S ribosomal protein L31	6	6	6	1	6	6	6	P62851	RL31_HUMAN	RPL31	1.47857	1.09406	0.915531	-1.13868	NA	-1.2949	1.16272	-1.21679	0.287728	0.110461	0.960158	0.668922	0.533699	-1.02223		-1.14055	0.00160378	0.0528857	-2.37951	0.207662	0.588029	-1	-	+	FALSE	FALSE	FALSE	FALSE	TRUE	FALSE	TRUE	TRUE	FALSE	FALSE
P09493	P09493	Tropomyosin alpha-1 chain	27	27	14	1	27	27	14	P09417	TPM1_HUMAN	TPM1 C15orf13 TMSA	3.64025	4.05594	3.02698	1.38258	1.45582	1.19909	3.57439	1.34583	0.517633	0.132248	0.931781	1.26	0.447576	-0.850769	-0.792944	-0.995641	0.0132253	0.0807056	-2.22856	1	1	1	-	+	FALSE	FALSE	FALSE	FALSE	FALSE	FALSE	TRUE	TRUE	FALSE	FALSE
Q9ULV4;Q6QEF8	Q9ULV4	Coronin-1C	19;1	19;1	18;1	2	19	19	18	Q9ULV4	COR1C_HUMAN	CORO1C CRN2 CRNN4	2.49559	1.82406	2.0336	0.0655739	-0.209487	-0.167795	2.11775	-0.103903	0.343581	0.148244	1.20087	0.659168	0.828199	-0.759367	-0.981253	-0.947622	0.00296406	0.0528857	-2.22165	1	1	1	-	+	FALSE	FALSE	FALSE	FALSE	FALSE	FALSE	TRUE	TRUE	FALSE	FALSE
Q8N4L2	Q8N4L2	Type 2 phosphatidylinositol 4,5-bisphosphate 4-phosphatase	6	6	5	1	6	6	5	Q8N1B4	PP4P2_HUMAN	PIP4P2 TMEM55A	0.876091	1.20542	0.623243	-1.35112	-0.894836	-1.61752	0.901585	-1.28782	0.291925	0.365476	0.86566	1.13229	0.660947	-0.937544	-0.568126	-1.15323	0.00153723	0.0528857	-2.18941	1	1	1	-	+	FALSE	FALSE	FALSE	FALSE	FALSE	FALSE	TRUE	TRUE	FALSE	FALSE
P50281	P50281	Matrix metalloproteinase-14	11	11	11	1	11	11	11	P49768	MMP14_HUMAN	MMP14	2.06516	2.14576	0.711791	-1.06104	-0.22372	-0.311806	1.6409	-0.53219	0.805642	0.460114	1.13848	1.19922	0.118637	-1.21731	-0.58633	-0.652708	0.024165	0.108254	-2.17309	1	1	1	-	+	FALSE	FALSE	FALSE	FALSE	FALSE	FALSE	TRUE	TRUE	FALSE	FALSE
P29692	P29692	Elongation factor 1-delta	3	3	3	1	3	3	3	P28482	EF1D_HUMAN	EEF1D EF1D	1.05843	1.2503	0.896539	-0.741753	-1.25356	-1.26809	1.06842	-1.0878	0.177091	0.299776	0.889087	1.0488	0.754332	-0.609358	-1.03538	-1.04747	0.00121198	0.0528857	-2.15622	1	1	1	-	+	FALSE	FALSE	FALSE	FALSE	FALSE	FALSE	TRUE	TRUE	FALSE	FALSE
P27708;P31327	P27708	CAD protein	28;1	28;1	28;1	2	28	28	28	P26639	PYR1_HUMAN	CAD	2.56116	2.31562	1.78236	0.468793	0	-0.182337	2.21971	0.0954855	0.398158	0.335903	1.1607	0.957652	0.516658	-0.569622	-0.9573	-1.10809	0.00235297	0.0528857	-2.12423	1	1	1	-	+	FALSE	FALSE	FALSE	FALSE	FALSE	FALSE	TRUE	TRUE	FALSE	FALSE
P61604	P61604	10 kDa heat shock protein, mitochondrial	7	7	7	1	7	7	7	P61225	CH10_HUMAN	HSPE1	1.72296	2.42377	0.919672	0.0238168	0.0175013	-1.29347	1.6888	-0.417384	0.752632	0.758719	0.813185	1.33734	0.212383	-0.45765	-0.462374	-1.44288	0.0269426	0.11089	-2.10619	1	1	1	-	+	FALSE	FALSE	FALSE	FALSE	FALSE	FALSE	TRUE	TRUE	FALSE	FALSE
Q9Y4I1;Q9ULV0	Q9Y4I1	Unconventional myosin-Va	17;3	17;3	15;1	2	17	17	15	Q9Y4I1	MYO5A_HUMAN	MYO5A MYH12	0.0591124	-0.564083	-0.684538	-2.77271	NA	-2.08986	-0.396503	-2.43129	0.399145	0.482844	1.08068	0.550186	0.44765	-1.32989		-0.748623	0.0419234	0.145698	-2.03478	0.207662	0.588029	-1	-	+	FALSE	FALSE	FALSE	FALSE	TRUE	FALSE	TRUE	TRUE	FALSE	FALSE
Q13813	Q13813	Spectrin alpha chain, non-erythrocytic 1	23	23	23	1	23	23	23	Q13616	SPTN1_HUMAN	SPTAN1 NEAS SPTA2	0.845442	0.274108	-0.897853	-2.86224	-1.41824	-1.58382	0.0738991	-1.95477	0.888725	0.790245	1.33098	0.905172	0.0317357	-1.43228	-0.356098	-0.479502	0.0424903	0.146546	-2.02867	1	1	1	-	+	FALSE	FALSE	FALSE	FALSE	FALSE	FALSE	TRUE	TRUE	FALSE	FALSE
P27635;Q96L21	P27635	60S ribosomal protein L10	17;3	17;3	17;3	2	17	17	17	P26583	RL10_HUMAN	RPL10 DXS648E QM	3.79979	3.00549	3.21605	0.947823	1.8123	1.27583	3.34045	1.34532	0.411501	0.436408	1.25948	0.572821	0.754846	-1.20601	-0.458683	-0.922455	0.00455124	0.0578231	-1.99513	1	1	1	-	+	FALSE	FALSE	FALSE	FALSE	FALSE	FALSE	TRUE	TRUE	FALSE	FALSE
P08243	P08243	Asparagine synthetase [glutamine-hydrolyzing]	12	12	12	1	12	12	12	P08183	ASNS_HUMAN	ASNS TS11	2.01229	1.56617	1.09642	-0.0400234	-0.401904	-0.84279	1.55829	-0.428239	0.457983	0.40203	1.25378	0.867306	0.460355	-0.524164	-0.837667	-1.21961	0.00509351	0.0598102	-1.98653	1	1	1	-	+	FALSE	FALSE	FALSE	FALSE	FALSE	FALSE	TRUE	TRUE	FALSE	FALSE
P61158;Q9P1U1;Q9C0K3	P61158	Actin-related protein 3	20;3;2	20;3;2	20;3;2	3	20	20	20	P61006	ARP3_HUMAN	ACTR3 ARP3	2.89768	2.64409	1.89519	-0.0263182	0.995476	0.608774	2.47899	0.525977	0.521242	0.515904	1.19663	0.979133	0.336815	-1.31122	-0.434848	-0.766514	0.00993959	0.0719923	-1.95301	1	1	1	-	+	FALSE	FALSE	FALSE	FALSE	FALSE	FALSE	TRUE	TRUE	FALSE	FALSE
P42766	P42766	60S ribosomal protein L35	8	8	8	1	8	8	8	P41252	RL35_HUMAN	RPL35	3.19283	2.84708	1.94131	0.891813	0.915343	0.486818	2.6604	0.764658	0.646304	0.240904	1.31435	1.00736	0.203132	-0.728713	-0.707821	-1.08831	0.0252855	0.108868	-1.89575	1	1	1	-	+	FALSE	FALSE	FALSE	FALSE	FALSE	FALSE	TRUE	TRUE	FALSE	FALSE
P35268	P35268	60S ribosomal protein L22	7	7	5	1	7	7	5	P34741	RL22_HUMAN	RPL22	1.63141	1.44857	0.561628	-0.460125	-0.616932	-0.967307	1.21387	-0.681455	0.572208	0.259675	1.22816	1.06367	0.265766	-0.653422	-0.794488	-1.10969	0.0163075	0.0870552	-1.89532	1	1	1	-	+	FALSE	FALSE	FALSE	FALSE	FALSE	FALSE	TRUE	TRUE	FALSE	FALSE
P25705	P25705	ATP synthase subunit alpha, mitochondrial	12	12	12	1	12	12	12	P23588	ATPA_HUMAN	ATP5F1A ATP5A ATP5A1 ATP5AL2 ATPM	1.49723	2.03703	1.37989	0.00588832	-0.826176	0.102992	1.63805	-0.239098	0.350469	0.510737	0.725061	1.21566	0.618412	-0.630384	-1.38662	-0.542128	0.00876804	0.0679523	-1.87715	1	1	1	-	+	FALSE	FALSE	FALSE	FALSE	FALSE	FALSE	TRUE	TRUE	FALSE	FALSE
P08670;P17661;P41219;P14136;P07197;CON__O43790;CON__Q6NT21;CON__P78385;CON__Q14533;CON__P78386;O43790;P78385;Q14533;P78386;P07196	P08670	Vimentin	53;6;5;2;2;1;1;1;1;1;1;1;1;1;1	52;6;5;1;2;0;0;0;0;0;0;0;0;0;1	48;2;3;1;0;0;0;0;0;0;0;0;0;0;0	15	53	52	48	P08253	VIME_HUMAN	VIM	6.81306	6.77209	6.24106	4.80892	4.94283	4.47344	6.60874	4.74173	0.319073	0.241801	1.08006	1.04117	0.537105	-0.822334	-0.695221	-1.14078	0.00171161	0.0528857	-1.86701	1	1	1	-	+	FALSE	FALSE	FALSE	FALSE	FALSE	FALSE	TRUE	TRUE	FALSE	FALSE
Q9UI12	Q9UI12	V-type proton ATPase subunit H	9	9	9	1	9	9	9	Q9UHD9	VATH_HUMAN	ATP6V1H CGI-11	0.962893	0.91723	0.942265	-1.22888	-0.835982	-0.648666	0.940796	-0.904508	0.022867	0.296114	0.918998	0.87458	0.898932	-1.21303	-0.830845	-0.648634	0.00817922	0.0666337	-1.8453	1	1	1	-	+	FALSE	FALSE	FALSE	FALSE	FALSE	FALSE	TRUE	TRUE	FALSE	FALSE
P50454	P50454	Serpin H1	9	9	9	1	9	9	9	P49841	SERPH_HUMAN	SERPINH1 CBP1 CBP2 HSP47 SERPINH2 PIG14	1.62346	1.10231	1.01272	-0.0593215	-0.844617	-0.888679	1.24616	-0.597539	0.329806	0.46663	1.21126	0.725369	0.641836	-0.357681	-1.08985	-1.13093	0.00684112	0.0648011	-1.8437	1	1	1	-	+	FALSE	FALSE	FALSE	FALSE	FALSE	FALSE	TRUE	TRUE	FALSE	FALSE
Q00341	Q00341	Vigilin	14	14	14	1	14	14	14	P84243	VIGLN_HUMAN	HDLBP HBP VGL	0.603729	0.532122	-0.559997	-1.82316	-1.40579	NA	0.191951	-1.61448	0.65219	0.29512	1.02978	0.964773	-0.0266694	-1.17339	-0.794497		0.0268409	0.11089	-1.80643	0.207662	0.588029	-1	-	+	FALSE	FALSE	FALSE	FALSE	FALSE	TRUE	TRUE	TRUE	FALSE	FALSE
P39019	P39019	40S ribosomal protein S19	14	14	14	1	14	14	14	P36915	RS19_HUMAN	RPS19	2.40726	2.40125	2.48796	0.4348	0.816393	0.664536	2.43216	0.638577	0.0484224	0.192116	0.880396	0.874324	0.961884	-1.1113	-0.725984	-0.879321	0.00239596	0.0528857	-1.79358	1	1	1	-	+	FALSE	FALSE	FALSE	FALSE	FALSE	FALSE	TRUE	TRUE	FALSE	FALSE
Q16822;P35558	Q16822	Phosphoenolpyruvate carboxykinase [GTP], mitochondrial	7;1	7;1	7;1	2	7	7	7	Q16576	PCKGM_HUMAN	PCK2 PEPCK2	-0.531578	-0.957309	-0.429793	-2.36824	-2.55705	-2.34701	-0.63956	-2.4241	0.279845	0.115624	1.00425	0.576819	1.10645	-0.83976	-1.02932	-0.818439	0.00328912	0.0528857	-1.78454	1	1	1	-	+	FALSE	FALSE	FALSE	FALSE	FALSE	FALSE	TRUE	TRUE	FALSE	FALSE
Q01518	Q01518	Adenylyl cyclase-associated protein 1	14	14	13	1	14	14	13	Q00610	CAP1_HUMAN	CAP1 CAP	2.09116	1.808	1.46928	0.318443	0.0132596	-0.304032	1.78948	0.00922327	0.311354	0.311257	1.17528	0.896045	0.562027	-0.572854	-0.873804	-1.1867	0.00218751	0.0528857	-1.78026	1	1	1	-	+	FALSE	FALSE	FALSE	FALSE	FALSE	FALSE	TRUE	TRUE	FALSE	FALSE
P53618	P53618	Coatomer subunit beta	18	18	18	1	18	18	18	P52292	COPB_HUMAN	COPB1 COPB MSTP026	1.41751	1.12126	0.386003	-0.793789	-0.533785	-1.07375	0.974923	-0.800441	0.531094	0.270044	1.27559	0.991517	0.286482	-0.844816	-0.595499	-1.11327	0.0144685	0.0830597	-1.77536	1	1	1	-	+	FALSE	FALSE	FALSE	FALSE	FALSE	FALSE	TRUE	TRUE	FALSE	FALSE
O75643	O75643	U5 small nuclear ribonucleoprotein 200 kDa helicase	16	16	16	1	16	16	16	O75531	U520_HUMAN	SNRNP200 ASCC3L1 BRR2 HELIC2 KIAA0788	0.291455	-0.401137	-1.21039	-1.98048	-2.17838	-2.42236	-0.440023	-2.19374	0.751675	0.221338	1.48801	0.847237	0.0985291	-0.613956	-0.797049	-1.02277	0.0466621	0.151539	-1.75372	1	1	1	-	+	FALSE	FALSE	FALSE	FALSE	FALSE	FALSE	TRUE	TRUE	FALSE	FALSE
O43795	O43795	Unconventional myosin-Ib	22	22	18	1	22	22	18	O43684	MYO1B_HUMAN	MYO1B	1.78566	1.50131	0.723741	-0.440214	-0.0485005	-0.655917	1.33691	-0.381544	0.54972	0.307929	1.27968	1.00148	0.240736	-0.898032	-0.514795	-1.10907	0.0161783	0.0870552	-1.71845	1	1	1	-	+	FALSE	FALSE	FALSE	FALSE	FALSE	FALSE	TRUE	TRUE	FALSE	FALSE
P14625	P14625	Endoplasmin	30	28	24	1	30	28	24	P13807	ENPL_HUMAN	HSP90B1 GRP94 TRA1	2.75683	3.12753	2.6432	1.62255	1.09068	0.662878	2.84252	1.12537	0.25328	0.480773	0.771844	1.14204	0.658368	-0.360911	-0.892061	-1.31929	0.0116753	0.0760366	-1.71715	1	1	1	-	+	FALSE	FALSE	FALSE	FALSE	FALSE	FALSE	TRUE	TRUE	FALSE	FALSE
Q13501	Q13501	Sequestosome-1	6	6	6	1	6	6	6	Q13402	SQSTM_HUMAN	SQSTM1 ORCA OSIL	2.23027	1.7645	1.23069	0.014676	-0.290689	0.360148	1.74182	0.0280448	0.500172	0.325625	1.32974	0.869376	0.341754	-0.86017	-1.162	-0.518703	0.0112228	0.0742691	-1.71378	1	1	1	-	+	FALSE	FALSE	FALSE	FALSE	FALSE	FALSE	TRUE	TRUE	FALSE	FALSE
P46940;Q86VI3	P46940	Ras GTPase-activating-like protein IQGAP1	44;1	44;1	42;0	2	44	44	42	P46779	IQGA1_HUMAN	IQGAP1 KIAA0051	3.7744	3.67754	3.00086	1.8181	1.81128	1.69998	3.48426	1.77645	0.421435	0.0663149	1.17513	1.07564	0.380568	-0.834333	-0.841338	-0.955661	0.0177359	0.0916799	-1.70781	1	1	1	-	+	FALSE	FALSE	FALSE	FALSE	FALSE	FALSE	TRUE	TRUE	FALSE	FALSE
P18621	P18621	60S ribosomal protein L17	16	16	16	1	16	16	16	P17858	RL17_HUMAN	RPL17	3.47754	3.15438	2.91716	1.78519	1.38899	1.26115	3.18303	1.47844	0.28129	0.273236	1.18715	0.852616	0.607049	-0.56473	-0.974876	-1.10721	0.00167216	0.0528857	-1.70458	1	1	1	-	+	FALSE	FALSE	FALSE	FALSE	FALSE	FALSE	TRUE	TRUE	FALSE	FALSE
P18669;P15259;Q8N0Y7	P18669	Phosphoglycerate mutase 1	16;7;5	16;7;5	16;7;5	3	16	16	16	P17931	PGAM1_HUMAN	PGAM1 PGAMA CDABP0006	3.07082	3.31319	2.63382	0.908884	1.46721	1.53314	3.00594	1.30308	0.344302	0.342972	0.933074	1.17988	0.488074	-1.26842	-0.699872	-0.632736	0.00372298	0.0528857	-1.70286	1	1	1	-	+	FALSE	FALSE	FALSE	FALSE	FALSE	FALSE	TRUE	TRUE	FALSE	FALSE
P62847	P62847	40S ribosomal protein S24	6	6	6	1	6	6	6	P62750	RS24_HUMAN	RPS24	1.91898	1.98725	1.1936	0.270675	0.0719743	-0.284389	1.69994	0.0194201	0.439835	0.281239	1.08325	1.15307	0.341466	-0.602324	-0.805518	-1.16994	0.00808748	0.0666337	-1.68052	1	1	1	-	+	FALSE	FALSE	FALSE	FALSE	FALSE	FALSE	TRUE	TRUE	FALSE	FALSE
P40429;Q6NVV1	P40429	60S ribosomal protein L13a	7;2	7;2	7;2	2	7	7	7	P38646	RL13A_HUMAN	RPL13A	2.79662	2.79267	2.2293	0.510727	1.39764	0.913515	2.60619	0.940628	0.326411	0.444078	1.04773	1.04369	0.466811	-1.29295	-0.384777	-0.880506	0.0080288	0.0666337	-1.66557	1	1	1	-	+	FALSE	FALSE	FALSE	FALSE	FALSE	FALSE	TRUE	TRUE	FALSE	FALSE
P33527;O15438	P33527	Multidrug resistance-associated protein 1	10;1	10;1	10;1	2	10	10	10	P31944	MRP1_HUMAN	ABCC1 MRP MRP1	-1.37036	-0.938514	-0.115626	-2.02792	-2.763	-2.62485	-0.808166	-2.47192	0.637441	0.390675	0.262685	0.683321	1.48485	-0.377804	-1.0938	-0.959245	0.025758	0.109085	-1.66376	1	1	1	-	+	FALSE	FALSE	FALSE	FALSE	FALSE	FALSE	TRUE	TRUE	FALSE	FALSE
P62750	P62750	60S ribosomal protein L23a	8	8	8	1	8	8	8	P62318	RL23A_HUMAN	RPL23A	1.71582	1.49289	1.84795	0.0913345	0.00183617	0.0535273	1.68555	0.0488993	0.179452	0.0449283	0.938672	0.692082	1.08483	-0.858254	-0.957253	-0.900075	0.0025393	0.0528857	-1.63665	1	1	1	-	+	FALSE	FALSE	FALSE	FALSE	FALSE	FALSE	TRUE	TRUE	FALSE	FALSE
Q9NZI8	Q9NZI8	Insulin-like growth factor 2 mRNA-binding protein 1	8	7	6	1	8	7	6	Q9NZD8	IF2B1_HUMAN	IGF2BP1 CRDBP VICKZ1 ZBP1	-0.0261186	-0.578087	0.767318	-1.58633	-1.71876	-1.42075	0.0543705	-1.57528	0.676304	0.149313	0.738558	0.183415	1.53656	-0.830626	-0.963814	-0.664089	0.0471479	0.15159	-1.62965	1	1	1	-	+	FALSE	FALSE	FALSE	FALSE	FALSE	FALSE	TRUE	TRUE	FALSE	FALSE
P38606	P38606	V-type proton ATPase catalytic subunit A	21	21	21	1	21	21	21	P36578	VATA_HUMAN	ATP6V1A ATP6A1 ATP6V1A1 VPP2	3.13175	2.91335	2.42264	1.59326	1.18201	0.815698	2.82258	1.19699	0.363165	0.388996	1.1787	0.949258	0.433731	-0.437589	-0.869632	-1.25447	0.00620609	0.0641296	-1.62559	1	1	1	-	+	FALSE	FALSE	FALSE	FALSE	FALSE	FALSE	TRUE	TRUE	FALSE	FALSE
O14828	O14828	Secretory carrier-associated membrane protein 3	5	5	5	1	5	5	5	O14773	SCAM3_HUMAN	SCAMP3 C1orf3 PROPIN1	0.783817	1.08677	NA	-0.85043	-0.266453	-0.950987	0.935293	-0.68929	0.214219	0.369623	0.88185	1.20636		-0.868674	-0.243147	-0.976386	0.00842378	0.0666337	-1.62458	0.207662	0.588029	1	-	+	FALSE	FALSE	TRUE	FALSE	FALSE	FALSE	TRUE	TRUE	FALSE	FALSE
P83731	P83731	60S ribosomal protein L24	15	15	15	1	15	15	15	P68366	RL24_HUMAN	RPL24	3.4155	3.70051	2.51846	1.45861	1.60125	1.72508	3.21149	1.59498	0.616869	0.133346	1.04227	1.33573	0.118636	-0.972625	-0.825754	-0.698255	0.0400246	0.14164	-1.61651	1	1	1	-	+	FALSE	FALSE	FALSE	FALSE	FALSE	FALSE	TRUE	TRUE	FALSE	FALSE
P39023;Q92901	P39023	60S ribosomal protein L3	28;4	28;4	28;4	2	28	28	28	P37802	RL3_HUMAN	RPL3 OK/SW-cl.32	4.79527	4.43031	5.09612	3.42452	2.99444	3.08271	4.7739	3.16722	0.333419	0.227152	0.900079	0.50177	1.22843	-0.595951	-1.06534	-0.968993	0.00363	0.0528857	-1.60668	1	1	1	-	+	FALSE	FALSE	FALSE	FALSE	FALSE	FALSE	TRUE	TRUE	FALSE	FALSE
P60660;P14649	P60660	Myosin light polypeptide 6	10;2	10;2	10;2	2	10	10	10	P58107	MYL6_HUMAN	MYL6	4.03905	4.40324	3.21709	2.72883	2.52251	1.63226	3.88646	2.29453	0.607618	0.582749	0.928441	1.28491	0.123911	-0.354	-0.555943	-1.42732	0.0307207	0.120855	-1.59193	1	1	1	-	+	FALSE	FALSE	FALSE	FALSE	FALSE	FALSE	TRUE	TRUE	FALSE	FALSE
O15145	O15145	Actin-related protein 2/3 complex subunit 3	4	4	4	1	4	4	4	O15031	ARPC3_HUMAN	ARPC3 ARC21	0.893576	0.934409	0.42141	-0.389944	-1.13268	-0.981788	0.749798	-0.834804	0.285125	0.392577	1.01684	1.0612	0.503939	-0.377419	-1.18424	-1.02033	0.00630724	0.0643173	-1.5846	1	1	1	-	+	FALSE	FALSE	FALSE	FALSE	FALSE	FALSE	TRUE	TRUE	FALSE	FALSE
P05141;P12236;P12235;Q9H0C2	P05141;P12236;P12235	ADP/ATP translocase 2;ADP/ATP translocase 3;ADP/ATP translocase 1	9;6;5;3	9;6;5;3	9;6;5;3	4	9	9	9	P05023	ADT2_HUMAN	SLC25A5 AAC2 ANT2	1.0301	1.27895	0.532545	-0.276896	-0.830662	-0.785004	0.947196	-0.630854	0.380044	0.307386	0.949857	1.22095	0.407835	-0.473953	-1.07721	-1.02747	0.00569289	0.0633461	-1.57805	1	1	1	-	+	FALSE	FALSE	FALSE	FALSE	FALSE	FALSE	TRUE	TRUE	FALSE	FALSE
P28838	P28838	Cytosol aminopeptidase	3	3	3	1	3	3	3	P27816	AMPL_HUMAN	LAP3 LAPEP PEPS	0.345812	-0.222683	-0.469493	-1.95003	-1.13159	-1.99524	-0.115455	-1.69228	0.418096	0.486103	1.30976	0.713937	0.455261	-1.09645	-0.238667	-1.14384	0.0136902	0.0812833	-1.57683	1	1	1	-	+	FALSE	FALSE	FALSE	FALSE	FALSE	FALSE	TRUE	TRUE	FALSE	FALSE
P60842;Q14240	P60842	Eukaryotic initiation factor 4A-I	23;10	23;10	20;7	2	23	23	20	P58215	IF4A1_HUMAN	EIF4A1 DDX2A EIF4A	4.28136	3.93598	3.19575	2.4389	2.33695	1.9644	3.80436	2.24675	0.554645	0.249777	1.34185	0.972812	0.181854	-0.626857	-0.735794	-1.13387	0.0249647	0.108339	-1.55761	1	1	1	-	+	FALSE	FALSE	FALSE	FALSE	FALSE	FALSE	TRUE	TRUE	FALSE	FALSE
Q14847	Q14847	LIM and SH3 domain protein 1	10	10	10	1	10	10	10	Q14574	LASP1_HUMAN	LASP1 MLN50	-0.566652	-0.215399	0.552932	-1.48178	-1.73916	-1.67077	-0.0763732	-1.63057	0.572593	0.133317	0.308764	0.686889	1.514	-0.676376	-0.953449	-0.879829	0.036568	0.134953	-1.5542	1	1	1	-	+	FALSE	FALSE	FALSE	FALSE	FALSE	FALSE	TRUE	TRUE	FALSE	FALSE
O95816	O95816	BAG family molecular chaperone regulator 2	3	3	3	1	3	3	3	O95631	BAG2_HUMAN	BAG2	-1.19558	-1.21211	NA	-2.69749	-2.48769	-3.0791	-1.20384	-2.75476	0.0116913	0.299836	1.07226	1.05338		-0.643131	-0.403516	-1.07899	0.0120853	0.0780506	-1.55092	0.207662	0.588029	1	-	+	FALSE	FALSE	TRUE	FALSE	FALSE	FALSE	TRUE	TRUE	FALSE	FALSE
P00367;P49448	P00367;P49448	Glutamate dehydrogenase 1, mitochondrial;Glutamate dehydrogenase 2, mitochondrial	13;10	13;10	13;10	2	13	13	13	O96019	DHE3_HUMAN	GLUD1 GLUD	0.36711	1.13957	0.531577	-0.545302	-1.04031	-1.00629	0.679419	-0.863967	0.406898	0.276495	0.509981	1.36752	0.692562	-0.502924	-1.05245	-1.01469	0.00796206	0.0666337	-1.54339	1	1	1	-	+	FALSE	FALSE	FALSE	FALSE	FALSE	FALSE	TRUE	TRUE	FALSE	FALSE
P14618;P30613	P14618	Pyruvate kinase PKM	36;2	36;2	36;2	2	36	36	36	P13804	KPYM_HUMAN	PKM OIP3 PK2 PK3 PKM2	5.53372	5.59084	4.74836	3.67903	3.93497	3.63049	5.29097	3.74816	0.470782	0.163588	1.12445	1.18778	0.253677	-0.931958	-0.648181	-0.985771	0.0203868	0.100635	-1.54281	1	1	1	-	+	FALSE	FALSE	FALSE	FALSE	FALSE	FALSE	TRUE	TRUE	FALSE	FALSE
Q92841	Q92841	Probable ATP-dependent RNA helicase DDX17	21	21	15	1	21	21	15	Q92747	DDX17_HUMAN	DDX17	2.07959	1.77086	1.6675	0.3565	0.343794	0.219075	1.83931	0.306456	0.214404	0.0759404	1.18183	0.819393	0.698054	-0.84101	-0.855926	-1.00234	0.00306698	0.0528857	-1.53286	1	1	1	-	+	FALSE	FALSE	FALSE	FALSE	FALSE	FALSE	TRUE	TRUE	FALSE	FALSE
Q7KZF4	Q7KZF4	Staphylococcal nuclease domain-containing protein 1	19	19	19	1	19	19	19	Q6UWP8	SND1_HUMAN	SND1 TDRD11	2.05151	1.59312	1.45934	0	0.762537	-0.230242	1.70132	0.177432	0.310555	0.519629	1.21108	0.711916	0.566232	-1.02296	-0.192577	-1.27369	0.018671	0.0935949	-1.52389	1	1	1	-	+	FALSE	FALSE	FALSE	FALSE	FALSE	FALSE	TRUE	TRUE	FALSE	FALSE
Q15149	Q15149	Plectin	121	121	117	1	121	121	117	Q15019	PLEC_HUMAN	PLEC PLEC1	4.74891	4.82818	4.87384	3.20042	3.26358	3.42778	4.81698	3.29726	0.063214	0.117364	0.826866	0.921618	0.976188	-1.02397	-0.948484	-0.752217	0.000245302	0.0248596	-1.51972	1	1	1	-	+	FALSE	FALSE	FALSE	FALSE	FALSE	FALSE	TRUE	TRUE	FALSE	FALSE
Q14315	Q14315	Filamin-C	76	63	61	1	76	63	61	Q14192	FLNC_HUMAN	FLNC ABPL FLN2	3.6266	3.68156	3.2147	2.07328	2.06315	1.84819	3.50762	1.99487	0.255159	0.127135	1.03232	1.09712	0.546555	-0.799533	-0.811473	-1.06498	0.00297115	0.0528857	-1.51275	1	1	1	-	+	FALSE	FALSE	FALSE	FALSE	FALSE	FALSE	TRUE	TRUE	FALSE	FALSE
P67936	P67936	Tropomyosin alpha-4 chain	19	11	7	1	19	11	7	P63218	TPM4_HUMAN	TPM4	1.5524	2.30944	1.45387	0.334675	0.443427	0.00134568	1.7719	0.259816	0.468119	0.230352	0.601826	1.45099	0.491313	-0.764074	-0.642089	-1.13796	0.0163068	0.0870552	-1.51209	1	1	1	-	+	FALSE	FALSE	FALSE	FALSE	FALSE	FALSE	TRUE	TRUE	FALSE	FALSE
P63010;Q10567	P63010;Q10567	AP-2 complex subunit beta;AP-1 complex subunit beta-1	18;10	18;10	18;10	2	18	18	18	P62917	AP2B1_HUMAN	AP2B1 ADTB2 CLAPB1	1.57095	1.29298	1.02686	0.268374	-0.505361	-0.371652	1.29693	-0.20288	0.272064	0.413557	1.16472	0.848527	0.545817	-0.316967	-1.19709	-1.045	0.00934818	0.0701859	-1.49981	1	1	1	-	+	FALSE	FALSE	FALSE	FALSE	FALSE	FALSE	TRUE	TRUE	FALSE	FALSE
P52272	P52272	Heterogeneous nuclear ribonucleoprotein M	10	10	10	1	10	10	10	P51665	HNRPM_HUMAN	HNRNPM HNRPM NAGR1	0.0639937	-0.458214	0.423572	-1.71559	-1.7396	-0.981282	0.00978365	-1.47882	0.443385	0.43105	0.883027	0.305549	1.28066	-1.0849	-1.11145	-0.27288	0.0140601	0.0825497	-1.48861	1	1	1	-	+	FALSE	FALSE	FALSE	FALSE	FALSE	FALSE	TRUE	TRUE	FALSE	FALSE
P62917	P62917	60S ribosomal protein L8	19	19	19	1	19	19	19	P62873	RL8_HUMAN	RPL8	4.33345	3.90787	4.25971	2.69834	2.57318	2.76539	4.16701	2.67897	0.227434	0.0975609	1.09704	0.584241	1.00819	-0.873152	-1.02396	-0.792356	0.00289954	0.0528857	-1.48804	1	1	1	-	+	FALSE	FALSE	FALSE	FALSE	FALSE	FALSE	TRUE	TRUE	FALSE	FALSE
P43243	P43243	Matrin-3	9	9	9	1	9	9	9	P42285	MATR3_HUMAN	MATR3 KIAA0723	-0.397455	-0.718965	NA	-2.24686	-1.83396	NA	-0.55821	-2.04041	0.227342	0.291962	1.0225	0.657977		-1.0743	-0.606172		0.0339098	0.128196	-1.4822	1	1	1	-	+	FALSE	FALSE	TRUE	FALSE	FALSE	TRUE	TRUE	TRUE	FALSE	FALSE
P62081	P62081	40S ribosomal protein S7	16	16	16	1	16	16	16	P61604	RS7_HUMAN	RPS7	2.25226	2.62663	1.43397	1.03374	0.301745	0.584194	2.10429	0.639892	0.60994	0.36916	0.956559	1.36342	0.0672565	-0.367719	-1.16324	-0.856277	0.0325985	0.126806	-1.4644	1	1	1	-	+	FALSE	FALSE	FALSE	FALSE	FALSE	FALSE	TRUE	TRUE	FALSE	FALSE
P37837	P37837	Transaldolase	9	9	9	1	9	9	9	P36404	TALDO_HUMAN	TALDO1 TAL TALDO TALDOR	1.61436	1.39129	0.704964	0.250382	-0.54201	-0.386737	1.23687	-0.226122	0.473956	0.419904	1.23796	0.988945	0.222802	-0.284649	-1.1692	-0.995865	0.0165696	0.0872967	-1.46299	1	1	1	-	+	FALSE	FALSE	FALSE	FALSE	FALSE	FALSE	TRUE	TRUE	FALSE	FALSE
P35580	P35580	Myosin-10	55	31	29	1	55	31	29	P35052	MYH10_HUMAN	MYH10	2.7486	2.84796	2.04745	1.0555	1.13809	1.08132	2.548	1.09164	0.436328	0.0422518	1.09981	1.21746	0.269547	-0.905064	-0.807263	-0.874491	0.0276905	0.112357	-1.45636	1	1	1	-	+	FALSE	FALSE	FALSE	FALSE	FALSE	FALSE	TRUE	TRUE	FALSE	FALSE
P62906	P62906	60S ribosomal protein L10a	12	12	12	1	12	12	12	P62854	RL10A_HUMAN	RPL10A NEDD6	3.41318	3.5217	2.6415	1.93195	1.58379	1.69692	3.19213	1.73755	0.479937	0.177604	1.1028	1.229	0.205431	-0.619683	-1.02456	-0.893001	0.0235204	0.107878	-1.45458	1	1	1	-	+	FALSE	FALSE	FALSE	FALSE	FALSE	FALSE	TRUE	TRUE	FALSE	FALSE
P41091;Q2VIR3	P41091;Q2VIR3	Eukaryotic translation initiation factor 2 subunit 3;Eukaryotic translation initiation factor 2 subunit 3B	15;10	15;10	15;10	2	15	15	15	P39656	IF2G_HUMAN	EIF2S3 EIF2G	2.05587	1.46639	1.18913	0.0682777	0.351975	-0.0170164	1.57047	0.134412	0.442643	0.193181	1.42623	0.727617	0.399028	-0.929336	-0.593117	-1.03042	0.0177445	0.0916799	-1.43605	1	1	1	-	+	FALSE	FALSE	FALSE	FALSE	FALSE	FALSE	TRUE	TRUE	FALSE	FALSE
P36543;Q96A05	P36543	V-type proton ATPase subunit E 1	11;3	11;3	11;3	2	11	11	11	P35579	VATE1_HUMAN	ATP6V1E1 ATP6E ATP6E2	0.854295	0.923174	0.988072	-0.589454	-0.144241	-0.785446	0.921847	-0.50638	0.0668981	0.328576	0.797723	0.882706	0.962776	-0.983564	-0.434263	-1.22538	0.0143022	0.0827182	-1.42823	1	1	1	-	+	FALSE	FALSE	FALSE	FALSE	FALSE	FALSE	TRUE	TRUE	FALSE	FALSE
P35579;REV__Q9UKV3;P12883;P13535;Q9UKX3;Q9Y623;P13533;P12882;P11055;Q9UKX2;A7E2Y1	P35579	Myosin-9	136;1;1;1;1;1;1;1;1;1;1	136;1;1;1;1;1;1;1;1;1;1	105;1;0;0;0;0;0;0;0;0;0	11	136	136	105	P34932	MYH9_HUMAN	MYH9	7.00748	6.86098	6.42197	5.22759	5.47566	5.30868	6.76348	5.33731	0.304688	0.12649	1.18374	1.00254	0.459574	-1.01766	-0.710838	-0.917357	0.00729073	0.0666337	-1.42616	1	1	1	-	+	FALSE	FALSE	FALSE	FALSE	FALSE	FALSE	TRUE	TRUE	FALSE	FALSE
Q02878	Q02878	60S ribosomal protein L6	11	11	11	1	11	11	11	Q01813	RL6_HUMAN	RPL6 TXREB1	4.03613	3.74573	4.20944	2.61757	2.54722	2.59397	3.9971	2.58625	0.234304	0.0358083	0.945746	0.576829	1.16592	-0.856374	-0.945757	-0.886361	0.00793024	0.0666337	-1.41085	1	1	1	-	+	FALSE	FALSE	FALSE	FALSE	FALSE	FALSE	TRUE	TRUE	FALSE	FALSE
P62277	P62277	40S ribosomal protein S13	12	12	12	1	12	12	12	P62241	RS13_HUMAN	RPS13	3.06654	3.02936	2.76868	1.42914	1.57287	1.64983	2.95486	1.55061	0.162305	0.112016	1.04442	0.996719	0.662157	-1.057	-0.872536	-0.773766	0.000482385	0.0339862	-1.40425	1	1	1	-	+	FALSE	FALSE	FALSE	FALSE	FALSE	FALSE	TRUE	TRUE	FALSE	FALSE
Q9Y281	Q9Y281	Cofilin-2	12	7	7	1	12	7	7	Q9Y281	COF2_HUMAN	CFL2	1.04088	1.03328	0.208654	NA	-0.420739	-0.861762	0.760937	-0.641251	0.478306	0.31185	0.985086	0.976183	0.0100669		-0.727321	-1.24402	0.0293538	0.116662	-1.40219	0.207662	0.588029	-1	-	+	FALSE	FALSE	FALSE	TRUE	FALSE	FALSE	TRUE	TRUE	FALSE	FALSE
Q9Y2A7;P55160	Q9Y2A7	Nck-associated protein 1	18;1	18;1	18;1	2	18	18	18	Q9Y2A7	NCKP1_HUMAN	NCKAP1 HEM2 KIAA0587 NAP1	1.31525	1.22514	1.05214	-0.182339	-0.10658	-0.282283	1.19751	-0.190401	0.133714	0.0881287	1.0584	0.940901	0.715321	-0.894363	-0.795577	-1.02468	0.000283776	0.0248596	-1.38791	1	1	1	-	+	FALSE	FALSE	FALSE	FALSE	FALSE	FALSE	TRUE	TRUE	FALSE	FALSE
P30050	P30050	60S ribosomal protein L12	10	10	10	1	10	10	10	P29317	RL12_HUMAN	RPL12	3.55626	3.60953	3.22754	2.00063	2.11134	2.11953	3.46445	2.07717	0.206885	0.0664071	1.0172	1.08619	0.591497	-0.997415	-0.854041	-0.84344	0.00403339	0.0529809	-1.38728	1	1	1	-	+	FALSE	FALSE	FALSE	FALSE	FALSE	FALSE	TRUE	TRUE	FALSE	FALSE
P52597	P52597	Heterogeneous nuclear ribonucleoprotein F	10	10	8	1	10	10	8	P51809	HNRPF_HUMAN	HNRNPF HNRPF	2.3036	1.79983	1.35534	0.656463	0.304041	0.341557	1.81959	0.43402	0.474438	0.193552	1.42606	0.815588	0.276943	-0.569971	-0.997042	-0.95158	0.0241563	0.108254	-1.38557	1	1	1	-	+	FALSE	FALSE	FALSE	FALSE	FALSE	FALSE	TRUE	TRUE	FALSE	FALSE
P61513;A6NKH3	P61513	60S ribosomal protein L37a	6;2	6;2	6;2	2	6	6	6	P61221	RL37A_HUMAN	RPL37A	0.192203	-0.359078	0.650724	NA	-1.24657	-1.18187	0.161283	-1.21422	0.50561	0.0457494	0.696593	0.0357705	1.24622		-1.02807	-0.950515	0.0407521	0.143558	-1.3755	0.207662	0.588029	-1	-	+	FALSE	FALSE	FALSE	TRUE	FALSE	FALSE	TRUE	TRUE	FALSE	FALSE
P61247	P61247	40S ribosomal protein S3a	25	25	25	1	25	25	25	P61158	RS3A_HUMAN	RPS3A FTE1 MFTL	5.34373	5.07968	4.3604	3.89363	3.49813	3.31093	4.92794	3.56756	0.508922	0.297493	1.31542	0.9985	0.13521	-0.425019	-0.899716	-1.12439	0.024521	0.108339	-1.36037	1	1	1	-	+	FALSE	FALSE	FALSE	FALSE	FALSE	FALSE	TRUE	TRUE	FALSE	FALSE
P30101	P30101	Protein disulfide-isomerase A3	17	17	17	1	17	17	17	P29401	PDIA3_HUMAN	PDIA3 ERP57 ERP60 GRP58	3.22539	4.15513	3.30815	2.13785	2.24207	2.25946	3.56289	2.21313	0.514564	0.0657717	0.417124	1.56662	0.519444	-0.92747	-0.798613	-0.777108	0.0432035	0.147068	-1.34976	1	1	1	-	+	FALSE	FALSE	FALSE	FALSE	FALSE	FALSE	TRUE	TRUE	FALSE	FALSE
P26373	P26373	60S ribosomal protein L13	13	13	13	1	13	13	13	P25786	RL13_HUMAN	RPL13 BBC1 OK/SW-cl.46	3.91288	3.51333	3.3712	2.36179	2.16015	2.27663	3.59914	2.26619	0.280849	0.101223	1.29984	0.770012	0.581532	-0.757022	-1.02441	-0.869956	0.00819557	0.0666337	-1.33295	1	1	1	-	+	FALSE	FALSE	FALSE	FALSE	FALSE	FALSE	TRUE	TRUE	FALSE	FALSE
P22087	P22087	rRNA 2-O-methyltransferase fibrillarin	10	10	10	1	10	10	10	P21281	FBRL_HUMAN	FBL FIB1 FLRN	0.79638	0.558018	0.4025	-0.831406	-0.621871	-0.734553	0.585633	-0.729277	0.198387	0.104867	1.18275	0.858027	0.646167	-1.03478	-0.749329	-0.902835	0.00193368	0.0528857	-1.31491	1	1	1	-	+	FALSE	FALSE	FALSE	FALSE	FALSE	FALSE	TRUE	TRUE	FALSE	FALSE
Q99798	Q99798	Aconitate hydratase, mitochondrial	11	11	11	1	11	11	11	Q99715	ACON_HUMAN	ACO2	1.38838	1.30326	0.437759	-0.134792	-0.381815	-0.228288	1.04313	-0.248298	0.525995	0.124721	1.26135	1.153	0.0513486	-0.677422	-0.991845	-0.796429	0.0446634	0.149845	-1.29143	1	1	1	-	+	FALSE	FALSE	FALSE	FALSE	FALSE	FALSE	TRUE	TRUE	FALSE	FALSE
Q9BR76;A9Z1Z3	Q9BR76	Coronin-1B	14;1	13;1	13;1	2	14	13	13	Q99848	COR1B_HUMAN	CORO1B	1.08611	1.51401	0.835473	0.109715	-0.376041	-0.157681	1.1452	-0.141336	0.343108	0.24329	0.77559	1.3437	0.44283	-0.520731	-1.16565	-0.875742	0.00811174	0.0666337	-1.28653	1	1	1	-	+	FALSE	FALSE	FALSE	FALSE	FALSE	FALSE	TRUE	TRUE	FALSE	FALSE
O00571;Q9NQI0	O00571	ATP-dependent RNA helicase DDX3X	20;2	19;2	3;0	2	20	19	3	O00560	DDX3X_HUMAN	DDX3X DBX DDX3	1.44258	1.1905	1.5333	0.58789	-0.312675	0.083107	1.38879	0.119441	0.177613	0.451381	0.905958	0.574246	1.02533	-0.21874	-1.4038	-0.882989	0.0270429	0.11089	-1.26935	1	1	1	-	+	FALSE	FALSE	FALSE	FALSE	FALSE	FALSE	TRUE	TRUE	FALSE	FALSE
P01860	P01860	Immunoglobulin heavy constant gamma 3	4	2	2	1	4	2	2	P01591	IGHG3_HUMAN	IGHG3	-0.027645	0.457075	NA	-1.59552	-0.924185	-0.633973	0.214715	-1.05123	0.342749	0.493202	0.650701	1.26053		-1.32186	-0.477246	-0.112127	0.0451162	0.150306	-1.26594	0.207662	0.588029	1	-	+	FALSE	FALSE	TRUE	FALSE	FALSE	FALSE	TRUE	TRUE	FALSE	FALSE
Q8TAQ2;Q92922	Q8TAQ2;Q92922	SWI/SNF complex subunit SMARCC2;SWI/SNF complex subunit SMARCC1	3;2	3;2	3;2	2	3	3	3	Q8NFZ8	SMRC2_HUMAN	SMARCC2 BAF170	-1.53709	-1.51989	NA	-2.82732	-2.63641	-2.91816	-1.52849	-2.79396	0.0121616	0.143807	1.07153	1.09608		-0.770144	-0.497644	-0.899818	0.0039579	0.0528857	-1.26547	0.207662	0.588029	1	-	+	FALSE	FALSE	TRUE	FALSE	FALSE	FALSE	TRUE	TRUE	FALSE	FALSE
P49720	P49720	Proteasome subunit beta type-3	7	7	7	1	7	7	7	P49327	PSB3_HUMAN	PSMB3	0.270865	0.342112	0.302247	-0.53159	-1.36381	-0.981029	0.305075	-0.958811	0.0357077	0.416556	0.806614	0.902759	0.848963	-0.276264	-1.39931	-0.882761	0.0335374	0.128037	-1.26389	1	1	1	-	+	FALSE	FALSE	FALSE	FALSE	FALSE	FALSE	TRUE	TRUE	FALSE	FALSE
P40227	P40227	T-complex protein 1 subunit zeta	20	20	16	1	20	20	16	P38159	TCPZ_HUMAN	CCT6A CCT6 CCTZ	2.49904	1.83818	2.51694	0.911991	1.12801	1.02767	2.28472	1.02256	0.386819	0.108099	1.14785	0.250561	1.17216	-1.00698	-0.713681	-0.849912	0.0231921	0.107878	-1.26216	1	1	1	-	+	FALSE	FALSE	FALSE	FALSE	FALSE	FALSE	TRUE	TRUE	FALSE	FALSE
Q16531	Q16531	DNA damage-binding protein 1	15	15	15	1	15	15	15	Q15691	DDB1_HUMAN	DDB1 XAP1	0.696696	1.19494	0.687889	-0.397697	-0.36614	-0.43712	0.859842	-0.400319	0.290237	0.0355629	0.653454	1.35072	0.641129	-0.878099	-0.833936	-0.93327	0.0160923	0.0870552	-1.26016	1	1	1	-	+	FALSE	FALSE	FALSE	FALSE	FALSE	FALSE	TRUE	TRUE	FALSE	FALSE
P31946	P31946	14-3-3 protein beta/alpha	12	6	6	1	12	6	6	P31151	1433B_HUMAN	YWHAB	0.877641	1.24479	1.02897	-0.144281	-0.685948	0.205969	1.05047	-0.208087	0.184518	0.449369	0.604806	1.09129	0.805321	-0.749262	-1.46698	-0.285174	0.0266199	0.11089	-1.25856	1	1	1	-	+	FALSE	FALSE	FALSE	FALSE	FALSE	FALSE	TRUE	TRUE	FALSE	FALSE
Q969X5	Q969X5	Endoplasmic reticulum-Golgi intermediate compartment protein 1	6	6	6	1	6	6	6	Q93088	ERGI1_HUMAN	ERGIC1 ERGIC32 KIAA1181 HT034	-0.48596	-0.826532	-0.637806	-2.00602	-1.62435	-2.08757	-0.650099	-1.90598	0.170619	0.247287	1.10992	0.632686	0.897145	-1.0201	-0.485272	-1.13438	0.00301016	0.0528857	-1.25588	1	1	1	-	+	FALSE	FALSE	FALSE	FALSE	FALSE	FALSE	TRUE	TRUE	FALSE	FALSE
Q8NC51	Q8NC51	Plasminogen activator inhibitor 1 RNA-binding protein	5	5	5	1	5	5	5	Q8N1G4	SERB1_HUMAN	SERBP1 PAIRBP1 CGI-55	-1.32377	-0.839089	-0.356553	-2.73628	-1.95932	-1.5791	-0.839803	-2.09157	0.483607	0.589814	0.169289	0.747444	1.32304	-1.51565	-0.588836	-0.135295	0.0488488	0.154522	-1.25176	1	1	1	-	+	FALSE	FALSE	FALSE	FALSE	FALSE	FALSE	TRUE	TRUE	FALSE	FALSE
P05388;Q8NHW5	P05388;Q8NHW5	60S acidic ribosomal protein P0;60S acidic ribosomal protein P0-like	12;9	12;9	12;9	2	12	12	12	P05106	RLA0_HUMAN	RPLP0	3.44283	3.06388	2.92614	2.25385	1.48022	1.94591	3.14428	1.89333	0.267565	0.389485	1.23613	0.729174	0.544919	-0.354447	-1.38938	-0.766398	0.0134325	0.0812833	-1.25096	1	1	1	-	+	FALSE	FALSE	FALSE	FALSE	FALSE	FALSE	TRUE	TRUE	FALSE	FALSE
P26640	P26640	Valine--tRNA ligase	20	20	20	1	20	20	20	P26038	SYVC_HUMAN	VARS1 G7A VARS VARS2	2.27283	1.95801	2.1522	1.02103	0.95047	0.670387	2.12768	0.880628	0.15884	0.185461	1.09768	0.648102	0.925406	-0.689904	-0.790661	-1.19062	0.00100255	0.0528857	-1.24705	1	1	1	-	+	FALSE	FALSE	FALSE	FALSE	FALSE	FALSE	TRUE	TRUE	FALSE	FALSE
P07237	P07237	Protein disulfide-isomerase	22	22	22	1	22	22	22	P06753	PDIA1_HUMAN	P4HB ERBA2L PDI PDIA1 PO4DB	2.84131	3.47338	3.13866	2.2615	1.81515	1.63699	3.15112	1.90455	0.316222	0.32171	0.423624	1.2778	0.82546	-0.359916	-0.963097	-1.20387	0.00874141	0.0679523	-1.24657	1	1	1	-	+	FALSE	FALSE	FALSE	FALSE	FALSE	FALSE	TRUE	TRUE	FALSE	FALSE
P34897	P34897	Serine hydroxymethyltransferase, mitochondrial	11	11	10	1	11	11	10	P32969	GLYM_HUMAN	SHMT2	1.09827	1.60348	1.33627	0.25281	0.109925	-0.0540578	1.34601	0.102893	0.252749	0.153555	0.529409	1.24491	0.866468	-0.667945	-0.870302	-1.10254	0.0038527	0.0528857	-1.24311	1	1	1	-	+	FALSE	FALSE	FALSE	FALSE	FALSE	FALSE	TRUE	TRUE	FALSE	FALSE
P40394	P40394	All-trans-retinol dehydrogenase [NAD(+)] ADH7	4	4	4	1	4	4	4	P38606	ADH7_HUMAN	ADH7	-0.0372988	-0.515943	0.193828	-1.27041	-1.42783	NA	-0.119805	-1.34912	0.362007	0.111315	0.794799	0.132302	1.1147	-0.911958	-1.12985		0.0186122	0.0935949	-1.22931	0.207662	0.588029	-1	-	+	FALSE	FALSE	FALSE	FALSE	FALSE	TRUE	TRUE	TRUE	FALSE	FALSE
P83881;Q969Q0	P83881;Q969Q0	60S ribosomal protein L36a;60S ribosomal protein L36a-like	11;7	11;7	11;7	2	11	11	11	P68371	RL36A_HUMAN	RPL36A RPL44 GIG15 MIG6	2.161	1.98285	2.73186	1.13436	0.99367	1.10517	2.2919	1.07773	0.391289	0.0742479	0.669612	0.419091	1.47236	-0.774061	-0.971895	-0.815105	0.0292901	0.116662	-1.21417	1	1	1	-	+	FALSE	FALSE	FALSE	FALSE	FALSE	FALSE	TRUE	TRUE	FALSE	FALSE
Q9UBI6	Q9UBI6	Guanine nucleotide-binding protein G(I)/G(S)/G(O) subunit gamma-12	3	3	3	1	3	3	3	Q9UBG0	GBG12_HUMAN	GNG12	0.656532	0.654926	0.840579	-0.55706	-0.437645	-0.482149	0.717346	-0.492284	0.106726	0.0603494	0.815517	0.813108	1.09142	-1.00379	-0.824771	-0.891488	0.000320769	0.0248596	-1.20963	1	1	1	-	+	FALSE	FALSE	FALSE	FALSE	FALSE	FALSE	TRUE	TRUE	FALSE	FALSE
P29323	P29323	Ephrin type-B receptor 2	11	11	7	1	11	11	7	P28072	EPHB2_HUMAN	EPHB2 DRT EPHT3 EPTH3 ERK HEK5 TYRO5	-0.0358389	0.188004	0.266844	-1.29124	-1.05494	-0.841411	0.13967	-1.06253	0.157024	0.225008	0.624992	0.953711	1.06949	-1.21859	-0.87159	-0.558012	0.00250843	0.0528857	-1.2022	1	1	1	-	+	FALSE	FALSE	FALSE	FALSE	FALSE	FALSE	TRUE	TRUE	FALSE	FALSE
O75369	O75369	Filamin-B	57	45	45	1	57	45	45	O75348	FLNB_HUMAN	FLNB FLN1L FLN3 TABP TAP	3.25433	3.04912	2.69542	2.01351	1.74522	1.66494	2.99962	1.80789	0.282722	0.182539	1.23889	0.939985	0.424821	-0.568408	-0.959179	-1.0761	0.00588506	0.0633461	-1.19174	1	1	1	-	+	FALSE	FALSE	FALSE	FALSE	FALSE	FALSE	TRUE	TRUE	FALSE	FALSE
P22392;O60361	P22392;O60361	Nucleoside diphosphate kinase B;Putative nucleoside diphosphate kinase	6;5	6;5	3;3	2	6	6	3	P21399	NDKB_HUMAN	NME2 NM23B	3.22315	3.07905	2.54683	2.13126	1.56838	1.63639	2.94967	1.77868	0.356236	0.307235	1.2149	1.01109	0.25834	-0.329426	-1.12555	-1.02936	0.0131263	0.0807056	-1.171	1	1	1	-	+	FALSE	FALSE	FALSE	FALSE	FALSE	FALSE	TRUE	TRUE	FALSE	FALSE
Q13740	Q13740	CD166 antigen	12	12	12	1	12	12	12	Q13595	CD166_HUMAN	ALCAM MEMD	1.76816	2.00218	1.15035	0.7696	0.417466	0.233645	1.64023	0.473571	0.440088	0.272347	0.990664	1.31662	0.13016	-0.40016	-0.890625	-1.14666	0.0245733	0.108339	-1.16666	1	1	1	-	+	FALSE	FALSE	FALSE	FALSE	FALSE	FALSE	TRUE	TRUE	FALSE	FALSE
Q99832	Q99832	T-complex protein 1 subunit eta	21	21	21	1	21	21	21	Q99805	TCPH_HUMAN	CCT7 CCTH NIP7-1	3.10064	2.69072	2.32646	1.4559	1.62728	1.55064	2.70594	1.54461	0.387317	0.0858491	1.42642	0.826939	0.294221	-0.978921	-0.728287	-0.840376	0.0302046	0.119431	-1.16133	1	1	1	-	+	FALSE	FALSE	FALSE	FALSE	FALSE	FALSE	TRUE	TRUE	FALSE	FALSE
P18124	P18124	60S ribosomal protein L7	17	17	17	1	17	17	17	P17655	RL7_HUMAN	RPL7	4.51528	4.19914	3.77116	2.92656	3.15018	2.93879	4.16186	3.00518	0.373459	0.125727	1.36863	0.904265	0.275616	-0.964982	-0.636511	-0.947021	0.0236636	0.107878	-1.15668	1	1	1	-	+	FALSE	FALSE	FALSE	FALSE	FALSE	FALSE	TRUE	TRUE	FALSE	FALSE
Q14166	Q14166	Tubulin--tyrosine ligase-like protein 12	5	5	5	1	5	5	5	Q14008	TTL12_HUMAN	TTLL12 KIAA0153	-0.970131	-1.22163	-1.42739	-2.7617	-2.28773	-2.02887	-1.20638	-2.35943	0.22901	0.371642	1.1792	0.814317	0.515798	-1.42006	-0.732413	-0.356841	0.0155961	0.0870552	-1.15305	1	1	1	-	+	FALSE	FALSE	FALSE	FALSE	FALSE	FALSE	TRUE	TRUE	FALSE	FALSE
P62851	P62851	40S ribosomal protein S25	6	6	6	1	6	6	6	P62753	RS25_HUMAN	RPS25	2.59478	2.40041	1.86356	1.49056	0.993363	0.923212	2.28625	1.13571	0.378741	0.309305	1.25902	0.982129	0.217356	-0.313996	-1.02229	-1.12222	0.0164001	0.0870552	-1.15054	1	1	1	-	+	FALSE	FALSE	FALSE	FALSE	FALSE	FALSE	TRUE	TRUE	FALSE	FALSE
Q9NZZ3	Q9NZZ3	Charged multivesicular body protein 5	3	3	3	1	3	3	3	Q9NZW5	CHMP5_HUMAN	CHMP5 C9orf83 SNF7DC2 CGI-34 HSPC177 PNAS-114 PNAS-2	-0.384488	0.00892335	NA	-1.64484	-0.812666	-1.55397	-0.187783	-1.33716	0.278184	0.456491	0.68365	1.22929		-1.06438	0.0897939	-0.938356	0.0397923	0.141463	-1.14938	0.207662	0.588029	1	-	+	FALSE	FALSE	TRUE	FALSE	FALSE	FALSE	TRUE	TRUE	FALSE	FALSE
Q13347	Q13347	Eukaryotic translation initiation factor 3 subunit I	10	10	10	1	10	10	10	Q13185	EIF3I_HUMAN	EIF3I EIF3S2 TRIP1	0.826304	0.738771	0.649832	-0.641336	-0.144579	-0.4366	0.738302	-0.407505	0.0882372	0.249653	1.01749	0.88273	0.745805	-1.242	-0.477224	-0.926802	0.00905689	0.069496	-1.14581	1	1	1	-	+	FALSE	FALSE	FALSE	FALSE	FALSE	FALSE	TRUE	TRUE	FALSE	FALSE
Q15233	Q15233	Non-POU domain-containing octamer-binding protein	7	6	6	1	7	6	6	Q15084	NONO_HUMAN	NONO NRB54	0.697713	0.524598	0.0580204	-1.04805	-0.438682	-0.64185	0.426777	-0.709529	0.330875	0.310272	1.22438	0.971779	0.290956	-1.32301	-0.433824	-0.730285	0.0123738	0.0786043	-1.13631	1	1	1	-	+	FALSE	FALSE	FALSE	FALSE	FALSE	FALSE	TRUE	TRUE	FALSE	FALSE
P21333	P21333	Filamin-A	123	123	109	1	123	123	109	P20339	FLNA_HUMAN	FLNA FLN FLN1	6.64935	6.58344	6.27407	5.2135	5.50795	5.38013	6.50229	5.36719	0.200368	0.147649	1.11425	1.01148	0.529105	-1.12459	-0.66547	-0.864782	0.00195589	0.0528857	-1.13509	1	1	1	-	+	FALSE	FALSE	FALSE	FALSE	FALSE	FALSE	TRUE	TRUE	FALSE	FALSE
O15143	O15143	Actin-related protein 2/3 complex subunit 1B	18	18	18	1	18	18	18	O14980	ARC1B_HUMAN	ARPC1B ARC41	2.54315	2.447	2.21012	1.26781	1.50285	1.04656	2.40009	1.27241	0.1714	0.228176	1.09854	0.949129	0.581004	-0.883369	-0.518115	-1.22719	0.00311824	0.0528857	-1.12768	1	1	1	-	+	FALSE	FALSE	FALSE	FALSE	FALSE	FALSE	TRUE	TRUE	FALSE	FALSE
P21283	P21283	V-type proton ATPase subunit C 1	10	10	10	1	10	10	10	P20042	VATC1_HUMAN	ATP6V1C1 ATP6C ATP6D VATC	0.1509	0.327226	0.177054	-1.2042	-0.602679	-0.917922	0.218393	-0.908266	0.0951544	0.300875	0.764509	1.03638	0.804835	-1.32486	-0.397402	-0.883463	0.0159302	0.0870552	-1.12666	1	1	1	-	+	FALSE	FALSE	FALSE	FALSE	FALSE	FALSE	TRUE	TRUE	FALSE	FALSE
P62258	P62258	14-3-3 protein epsilon	23	21	21	1	23	21	21	P62081	1433E_HUMAN	YWHAE	3.31551	3.88612	3.24746	2.39133	2.25693	2.42659	3.48303	2.35828	0.350741	0.0895284	0.600796	1.46903	0.497256	-0.805408	-1.00991	-0.751759	0.0250228	0.108339	-1.12475	1	1	1	-	+	FALSE	FALSE	FALSE	FALSE	FALSE	FALSE	TRUE	TRUE	FALSE	FALSE
P51809	P51809	Vesicle-associated membrane protein 7	2	2	2	1	2	2	2	P51572	VAMP7_HUMAN	VAMP7 SYBL1	-1.12508	-1.20322	NA	-2.24272	NA	-2.33296	-1.16415	-2.28784	0.0552548	0.0638101	0.923647	0.803538		-0.794239		-0.932946	0.00307972	0.0528857	-1.12369	1	1	1	-	+	FALSE	FALSE	TRUE	FALSE	TRUE	FALSE	TRUE	TRUE	FALSE	FALSE
P28482	P28482	Mitogen-activated protein kinase 1	12	12	8	1	12	12	8	P27797	MK01_HUMAN	MAPK1 ERK2 PRKM1 PRKM2	1.50712	1.4312	0.585317	0.297424	-0.0126101	-0.128738	1.17455	0.0520252	0.511698	0.22031	1.26135	1.1542	-0.0394685	-0.445733	-0.883241	-1.04712	0.0463907	0.151539	-1.12252	1	1	1	-	+	FALSE	FALSE	FALSE	FALSE	FALSE	FALSE	TRUE	TRUE	FALSE	FALSE
P63151;Q00005;Q66LE6;Q9Y2T4	P63151	Serine/threonine-protein phosphatase 2A 55 kDa regulatory subunit B alpha isoform	10;3;3;1	10;3;3;1	10;3;3;1	4	10	10	10	P62979	2ABA_HUMAN	PPP2R2A	0.295062	-0.145741	-0.314631	-0.894502	-1.24468	-1.36263	-0.0551034	-1.16727	0.31479	0.243474	1.37496	0.706175	0.449936	-0.429846	-0.961142	-1.14009	0.00978485	0.0719923	-1.11217	1	1	1	-	+	FALSE	FALSE	FALSE	FALSE	FALSE	FALSE	TRUE	TRUE	FALSE	FALSE
P49207	P49207	60S ribosomal protein L34	7	7	7	1	7	7	7	P48506	RL34_HUMAN	RPL34	3.15127	2.76742	3.72322	2.0654	1.9255	2.31666	3.21397	2.10252	0.480978	0.198208	0.712478	0.157764	1.53901	-0.856723	-1.05891	-0.493624	0.0418766	0.145698	-1.11145	1	1	1	-	+	FALSE	FALSE	FALSE	FALSE	FALSE	FALSE	TRUE	TRUE	FALSE	FALSE
Q71UM5	Q71UM5	40S ribosomal protein S27-like	4	2	2	1	4	2	2	Q6UVK1	RS27L_HUMAN	RPS27L	1.29436	1.01485	0.53568	-0.309649	-0.0315779	-0.116668	0.948298	-0.152632	0.383694	0.142481	1.3662	0.940269	0.210062	-1.07812	-0.654372	-0.78404	0.0266808	0.11089	-1.10093	1	1	1	-	+	FALSE	FALSE	FALSE	FALSE	FALSE	FALSE	TRUE	TRUE	FALSE	FALSE
P61254;Q9UNX3	P61254;Q9UNX3	60S ribosomal protein L26;60S ribosomal protein L26-like 1	17;13	17;13	17;13	2	17	17	17	P61160	RL26_HUMAN	RPL26	3.41339	3.4741	3.90034	2.73691	2.29291	2.45888	3.59594	2.49624	0.265357	0.22434	0.572859	0.667538	1.33232	-0.482213	-1.17468	-0.915827	0.00583595	0.0633461	-1.09971	1	1	1	-	+	FALSE	FALSE	FALSE	FALSE	FALSE	FALSE	TRUE	TRUE	FALSE	FALSE
P10809	P10809	60 kDa heat shock protein, mitochondrial	23	23	23	1	23	23	23	P0DP25	CH60_HUMAN	HSPD1 HSP60	1.91376	2.26068	2.38873	1.40563	0.822423	1.04935	2.18772	1.09247	0.24575	0.293986	0.42297	0.95918	1.1571	-0.36239	-1.2638	-0.913057	0.00839986	0.0666337	-1.09526	1	1	1	-	+	FALSE	FALSE	FALSE	FALSE	FALSE	FALSE	TRUE	TRUE	FALSE	FALSE
P04075	P04075	Fructose-bisphosphate aldolase A	26	26	22	1	26	26	22	P02790	ALDOA_HUMAN	ALDOA ALDA	4.80133	4.96592	5.30915	4.0899	3.91242	3.79602	5.02546	3.93278	0.259094	0.147993	0.513443	0.77573	1.32267	-0.62024	-0.903066	-1.08854	0.00664395	0.0648011	-1.09268	1	1	1	-	+	FALSE	FALSE	FALSE	FALSE	FALSE	FALSE	TRUE	TRUE	FALSE	FALSE
P23381	P23381	Tryptophan--tRNA ligase, cytoplasmic	6	6	6	1	6	6	6	P22531	SYWC_HUMAN	WARS1 IFI53 WARS WRS	0.065641	-0.427954	-0.320046	-1.5847	-1.40039	-0.916833	-0.227453	-1.30064	0.259498	0.344927	1.28017	0.518575	0.685071	-1.26623	-0.981842	-0.23574	0.0147597	0.0841087	-1.07319	1	1	1	-	+	FALSE	FALSE	FALSE	FALSE	FALSE	FALSE	TRUE	TRUE	FALSE	FALSE
P28070	P28070	Proteasome subunit beta type-4	6	6	6	1	6	6	6	P27361	PSB4_HUMAN	PSMB4 PROS26	2.21389	1.68684	1.69323	1.15148	0.471857	0.767615	1.86465	0.796985	0.302464	0.340764	1.35454	0.546103	0.555901	-0.275083	-1.31756	-0.8639	0.0158034	0.0870552	-1.06767	1	1	1	-	+	FALSE	FALSE	FALSE	FALSE	FALSE	FALSE	TRUE	TRUE	FALSE	FALSE
Q96CW1	Q96CW1	AP-2 complex subunit mu	16	16	16	1	16	16	16	Q96AC1	AP2M1_HUMAN	AP2M1 CLAPM1 KIAA0109	1.24417	1.13366	1.09219	0.359584	0.0380772	-0.104491	1.15667	0.0977233	0.0785586	0.237718	1.02617	0.842366	0.773396	-0.445107	-0.97985	-1.21698	0.0103129	0.0732587	-1.05895	1	1	1	-	+	FALSE	FALSE	FALSE	FALSE	FALSE	FALSE	TRUE	TRUE	FALSE	FALSE
P30153;P30154	P30153	Serine/threonine-protein phosphatase 2A 65 kDa regulatory subunit A alpha isoform	19;4	19;4	19;4	2	19	19	19	P29508	2AAA_HUMAN	PPP2R1A	1.40921	0.924802	0.916452	0.312896	0.0390462	-0.269405	1.08349	0.0275125	0.282114	0.291322	1.34931	0.583693	0.570496	-0.383444	-0.816272	-1.30379	0.0107645	0.0738971	-1.05598	1	1	1	-	+	FALSE	FALSE	FALSE	FALSE	FALSE	FALSE	TRUE	TRUE	FALSE	FALSE
P62910	P62910	60S ribosomal protein L32	13	13	13	1	13	13	13	P62857	RL32_HUMAN	RPL32 PP9932	3.74442	3.33627	2.86203	2.77594	2.1785	1.82369	3.31424	2.25937	0.441605	0.48125	1.34825	0.773612	0.105911	-0.0153043	-0.856458	-1.35601	0.0493549	0.155488	-1.05487	1	1	1	-	+	FALSE	FALSE	FALSE	FALSE	FALSE	FALSE	TRUE	TRUE	FALSE	FALSE
P49841	P49841	Glycogen synthase kinase-3 beta	4	4	4	1	4	4	4	P49721	GSK3B_HUMAN	GSK3B	-0.817335	-1.26439	-1.65015	-1.87429	-2.39128	-2.62992	-1.24396	-2.2985	0.416783	0.386268	1.40221	0.745039	0.177983	-0.151494	-0.911471	-1.26227	0.0327243	0.126806	-1.05454	1	1	1	-	+	FALSE	FALSE	FALSE	FALSE	FALSE	FALSE	TRUE	TRUE	FALSE	FALSE
P20020;P23634;Q01814	P20020	Plasma membrane calcium-transporting ATPase 1	35;13;10	35;13;10	25;4;1	3	35	35	25	P18206	AT2B1_HUMAN	ATP2B1 PMCA1	2.10887	2.48821	2.29335	1.38441	1.46125	0.886143	2.29681	1.24393	0.189698	0.312228	0.544859	1.15548	0.841814	-0.621266	-0.497583	-1.4233	0.0122805	0.0786043	-1.05288	1	1	1	-	+	FALSE	FALSE	FALSE	FALSE	FALSE	FALSE	TRUE	TRUE	FALSE	FALSE
P25786	P25786	Proteasome subunit alpha type-1	12	12	12	1	12	12	12	P24534	PSA1_HUMAN	PSMA1 HC2 NU PROS30 PSC2	2.60331	3.16854	2.33739	2.09995	1.37382	1.48095	2.70308	1.65157	0.424462	0.39198	0.624537	1.45323	0.234674	-0.113448	-1.17803	-1.02097	0.0347409	0.129443	-1.05151	1	1	1	-	+	FALSE	FALSE	FALSE	FALSE	FALSE	FALSE	TRUE	TRUE	FALSE	FALSE
P21281;P15313	P21281	V-type proton ATPase subunit B, brain isoform	19;8	19;8	19;8	2	19	19	19	P20020	VATB2_HUMAN	ATP6V1B2 ATP6B2 VPP3	2.19342	2.2306	1.73339	1.24442	0.892926	0.898296	2.05247	1.01188	0.276957	0.201401	1.08451	1.14549	0.330012	-0.471952	-1.04843	-1.03963	0.00799976	0.0666337	-1.04059	1	1	1	-	+	FALSE	FALSE	FALSE	FALSE	FALSE	FALSE	TRUE	TRUE	FALSE	FALSE
P62424	P62424	60S ribosomal protein L7a	26	26	26	1	26	26	26	P62280	RL7A_HUMAN	RPL7A SURF-3 SURF3	5.20881	4.98885	4.94752	4.24899	3.92593	3.85496	5.0484	4.00996	0.140456	0.210023	1.15038	0.77806	0.7081	-0.47426	-1.02108	-1.1412	0.00339206	0.0528857	-1.03844	1	1	1	-	+	FALSE	FALSE	FALSE	FALSE	FALSE	FALSE	TRUE	TRUE	FALSE	FALSE
Q96QK1	Q96QK1	Vacuolar protein sorting-associated protein 35	18	18	18	1	18	18	18	Q96PU5	VPS35_HUMAN	VPS35 MEM3 TCCCTA00141	1.81511	1.67295	1.39837	0.730591	0.89478	0.147698	1.62881	0.591023	0.211848	0.39261	1.11125	0.887236	0.454545	-0.597744	-0.339013	-1.51628	0.0262546	0.110583	-1.03778	1	1	1	-	+	FALSE	FALSE	FALSE	FALSE	FALSE	FALSE	TRUE	TRUE	FALSE	FALSE
P62316	P62316	Small nuclear ribonucleoprotein Sm D2	6	6	6	1	6	6	6	P62266	SMD2_HUMAN	SNRPD2 SNRPD1	0.205713	0.455169	0.543785	NA	-0.567537	-0.702603	0.401556	-0.63507	0.175297	0.0955065	0.375239	0.803039	0.955009		-0.950829	-1.18246	0.00343371	0.0528857	-1.03663	0.207662	0.588029	-1	-	+	FALSE	FALSE	FALSE	TRUE	FALSE	FALSE	TRUE	TRUE	FALSE	FALSE
Q00839	Q00839	Heterogeneous nuclear ribonucleoprotein U	27	27	27	1	27	27	27	P98179	HNRPU_HUMAN	HNRNPU C1orf199 HNRPU SAFA U21.1	3.61026	3.48085	3.50729	2.56839	2.54276	2.38561	3.5328	2.49892	0.0683706	0.0989616	1.04031	0.813828	0.860092	-0.783159	-0.828017	-1.10305	0.000248882	0.0248596	-1.03388	1	1	1	-	+	FALSE	FALSE	FALSE	FALSE	FALSE	FALSE	TRUE	TRUE	FALSE	FALSE
P51991	P51991	Heterogeneous nuclear ribonucleoprotein A3	19	19	19	1	19	19	19	P51610	ROA3_HUMAN	HNRNPA3 HNRPA3	2.27485	2.10428	2.20447	1.38834	1.07605	1.03745	2.19453	1.16728	0.0857157	0.192414	1.02721	0.732224	0.905494	-0.505992	-1.04609	-1.11285	0.00471612	0.0580158	-1.02726	1	1	1	-	+	FALSE	FALSE	FALSE	FALSE	FALSE	FALSE	TRUE	TRUE	FALSE	FALSE
Q04917	Q04917	14-3-3 protein eta	13	10	10	1	13	10	10	Q02790	1433F_HUMAN	YWHAH YWHA1	0.840556	1.50162	0.622772	0.198364	-0.15026	-0.164631	0.988316	-0.0388425	0.457677	0.205553	0.566359	1.58981	0.229188	-0.427878	-0.967617	-0.989867	0.0432285	0.147068	-1.02716	1	1	1	-	+	FALSE	FALSE	FALSE	FALSE	FALSE	FALSE	TRUE	TRUE	FALSE	FALSE
P00167	P00167	Cytochrome b5	4	4	4	1	4	4	4	O95834	CYB5_HUMAN	CYB5A CYB5	1.86985	1.09083	0.975307	0.0186422	0.450615	0.421384	1.312	0.29688	0.486559	0.241404	1.63016	0.438198	0.261442	-1.20233	-0.541376	-0.586102	0.049623	0.1557	-1.01512	1	1	1	-	+	FALSE	FALSE	FALSE	FALSE	FALSE	FALSE	TRUE	TRUE	FALSE	FALSE
P46779	P46779	60S ribosomal protein L28	14	14	14	1	14	14	14	P46060	RL28_HUMAN	RPL28	3.4928	3.24264	3.97108	2.76539	2.3391	2.58993	3.56884	2.56481	0.370129	0.214254	0.695071	0.286879	1.4755	-0.491855	-1.18745	-0.778153	0.0236404	0.107878	-1.00403	1	1	1	-	+	FALSE	FALSE	FALSE	FALSE	FALSE	FALSE	TRUE	TRUE	FALSE	FALSE
P13639	P13639	Elongation factor 2	46	46	45	1	46	46	45	P12931	EF2_HUMAN	EEF2 EF2	4.84473	4.74485	4.34808	3.78641	3.74523	3.42265	4.64588	3.65143	0.262697	0.199195	1.19348	1.02222	0.341928	-0.621107	-0.691713	-1.2448	0.00775875	0.0666337	-0.994454	1	1	1	-	+	FALSE	FALSE	FALSE	FALSE	FALSE	FALSE	TRUE	TRUE	FALSE	FALSE
P22626	P22626	Heterogeneous nuclear ribonucleoproteins A2/B1	16	16	16	1	16	16	16	P21810	ROA2_HUMAN	HNRNPA2B1 HNRPA2B1	2.19069	2.26868	2.08345	1.23663	1.26934	1.06812	2.18094	1.19136	0.0929999	0.107977	0.91826	1.06019	0.723071	-0.818123	-0.758591	-1.1248	0.000309914	0.0248596	-0.989579	1	1	1	-	+	FALSE	FALSE	FALSE	FALSE	FALSE	FALSE	TRUE	TRUE	FALSE	FALSE
P21291	P21291	Cysteine and glycine-rich protein 1	10	10	10	1	10	10	10	P20073	CSRP1_HUMAN	CSRP1 CSRP CYRP	1.51504	1.25525	1.0148	0.26445	0.383244	0.169171	1.26169	0.272288	0.250182	0.107252	1.31557	0.858692	0.435811	-0.88381	-0.674889	-1.05138	0.01087	0.0738971	-0.989406	1	1	1	-	+	FALSE	FALSE	FALSE	FALSE	FALSE	FALSE	TRUE	TRUE	FALSE	FALSE
P84098	P84098	60S ribosomal protein L19	14	14	14	1	14	14	14	P78371	RL19_HUMAN	RPL19	3.22563	2.81434	2.86037	2.04396	1.95802	1.93174	2.96678	1.9779	0.225348	0.0586957	1.34205	0.609304	0.691306	-0.763202	-0.916317	-0.963139	0.0125517	0.0787496	-0.988877	1	1	1	-	+	FALSE	FALSE	FALSE	FALSE	FALSE	FALSE	TRUE	TRUE	FALSE	FALSE
O95782	O95782	AP-2 complex subunit alpha-1	14	14	7	1	14	14	7	O95486	AP2A1_HUMAN	AP2A1 ADTAA CLAPA1	0.61027	0.662152	-0.135062	-0.696492	-0.320207	-0.7669	0.37912	-0.594533	0.44605	0.240167	1.15405	1.23744	-0.0439706	-0.94639	-0.341564	-1.05956	0.0432664	0.147068	-0.973653	1	1	1	-	+	FALSE	FALSE	FALSE	FALSE	FALSE	FALSE	TRUE	TRUE	FALSE	FALSE
P62873	P62873	Guanine nucleotide-binding protein G(I)/G(S)/G(T) subunit beta-1	16	16	9	1	16	16	9	P62829	GBB1_HUMAN	GNB1	3.59478	3.83697	3.19047	2.54279	2.72563	2.44342	3.54074	2.57061	0.326621	0.143148	0.933924	1.35349	0.233509	-0.888499	-0.571762	-1.06066	0.0220911	0.106339	-0.970125	1	1	1	-	+	FALSE	FALSE	FALSE	FALSE	FALSE	FALSE	TRUE	TRUE	FALSE	FALSE
P34932	P34932	Heat shock 70 kDa protein 4	18	18	16	1	18	18	16	P33176	HSP74_HUMAN	HSPA4 APG2	1.38374	1.55541	1.19414	0.583723	0.187939	0.479667	1.37776	0.41711	0.180705	0.205174	0.878034	1.18798	0.535712	-0.566417	-1.28101	-0.754292	0.00387914	0.0528857	-0.960654	1	1	1	-	+	FALSE	FALSE	FALSE	FALSE	FALSE	FALSE	TRUE	TRUE	FALSE	FALSE
P11413	P11413	Glucose-6-phosphate 1-dehydrogenase	14	14	14	1	14	14	14	P11216	G6PD_HUMAN	G6PD	2.25636	1.91954	1.8147	1.21412	1.07197	0.844319	1.99687	1.04347	0.230758	0.186539	1.32672	0.719719	0.530797	-0.551549	-0.80771	-1.21798	0.00579204	0.0633461	-0.953395	1	1	1	-	+	FALSE	FALSE	FALSE	FALSE	FALSE	FALSE	TRUE	TRUE	FALSE	FALSE
Q02543	Q02543	60S ribosomal protein L18a	12	12	12	1	12	12	12	Q01130	RL18A_HUMAN	RPL18A	3.33917	2.86839	2.93311	2.38637	1.9935	1.90111	3.04689	2.09366	0.25518	0.257671	1.34831	0.522763	0.636268	-0.322486	-1.01143	-1.17343	0.010398	0.0732587	-0.953227	1	1	1	-	+	FALSE	FALSE	FALSE	FALSE	FALSE	FALSE	TRUE	TRUE	FALSE	FALSE
P61313	P61313	60S ribosomal protein L15	18	18	18	1	18	18	18	P61163	RL15_HUMAN	RPL15 EC45 TCBAP0781	3.96456	3.7375	3.91907	3.1237	2.59868	3.04594	3.87371	2.92277	0.120136	0.283356	1.0185	0.610137	0.936685	-0.493751	-1.43798	-0.633593	0.0166709	0.0872967	-0.950938	1	1	1	-	+	FALSE	FALSE	FALSE	FALSE	FALSE	FALSE	TRUE	TRUE	FALSE	FALSE
Q7L576;Q96F07	Q7L576	Cytoplasmic FMR1-interacting protein 1	30;13	30;13	30;13	2	30	30	30	Q7KZF4	CYFP1_HUMAN	CYFIP1 KIAA0068	2.3576	2.07507	1.74841	1.02373	1.26816	1.05186	2.06036	1.11458	0.304858	0.133744	1.37725	0.871989	0.28782	-1.00816	-0.571037	-0.957859	0.0197892	0.0983118	-0.945776	1	1	1	-	+	FALSE	FALSE	FALSE	FALSE	FALSE	FALSE	TRUE	TRUE	FALSE	FALSE
Q9NP79	Q9NP79	Vacuolar protein sorting-associated protein VTA1 homolog	6	6	6	1	6	6	6	Q9HDC9	VTA1_HUMAN	VTA1 C6orf55 HSPC228 My012	0.88037	0.553329	NA	-0.496622	0.0708085	-0.251596	0.71685	-0.225803	0.231253	0.284593	1.28801	0.710275		-1.14451	-0.142117	-0.711658	0.0332319	0.127832	-0.942653	0.207662	0.588029	1	-	+	FALSE	FALSE	TRUE	FALSE	FALSE	FALSE	TRUE	TRUE	FALSE	FALSE
P08708	P08708	40S ribosomal protein S17	9	9	9	1	9	9	9	P08572	RS17_HUMAN	RPS17 RPS17L	2.33555	1.67892	1.81429	1.02776	1.0566	0.916573	1.94292	1.00031	0.346696	0.0739378	1.53488	0.368306	0.608804	-0.788564	-0.737325	-0.986096	0.0372687	0.136242	-0.942611	1	1	1	-	+	FALSE	FALSE	FALSE	FALSE	FALSE	FALSE	TRUE	TRUE	FALSE	FALSE
Q92882	Q92882	Osteoclast-stimulating factor 1	6	6	6	1	6	6	6	Q92783	OSTF1_HUMAN	OSTF1	-0.849235	-0.675176	NA	-1.55522	-1.86444	-1.66314	-0.762205	-1.69427	0.123079	0.156941	0.897655	1.22854		-0.444405	-1.03222	-0.649564	0.00689602	0.0648011	-0.932063	0.207662	0.588029	1	-	+	FALSE	FALSE	TRUE	FALSE	FALSE	FALSE	TRUE	TRUE	FALSE	FALSE
P07814	P07814	Bifunctional glutamate/proline--tRNA ligase	21	21	21	1	21	21	21	P07384	SYEP_HUMAN	EPRS1 EPRS GLNS PARS QARS QPRS PIG32	5.46593	5.16548	5.20617	4.51573	4.08834	4.48893	5.27919	4.36434	0.162994	0.239394	1.2074	0.644242	0.720516	-0.573609	-1.3747	-0.623847	0.00776448	0.0666337	-0.914857	1	1	1	-	+	FALSE	FALSE	FALSE	FALSE	FALSE	FALSE	TRUE	TRUE	FALSE	FALSE
P16435	P16435	NADPH--cytochrome P450 reductase	6	6	6	1	6	6	6	P15880	NCPR_HUMAN	POR CYPOR	-1.53676	-1.0811	-1.04712	-2.28989	-1.96699	NA	-1.22166	-2.12844	0.273415	0.228329	0.087348	0.923339	0.985686	-1.2944	-0.701972		0.0354082	0.131298	-0.906779	0.207662	0.588029	-1	-	+	FALSE	FALSE	FALSE	FALSE	FALSE	TRUE	TRUE	TRUE	FALSE	FALSE
P48643	P48643	T-complex protein 1 subunit epsilon	19	19	19	1	19	19	19	P48059	TCPE_HUMAN	CCT5 CCTE KIAA0098	2.58395	2.49652	2.49029	1.77909	1.46638	1.60888	2.52358	1.61812	0.0523702	0.156557	1.0124	0.839887	0.827588	-0.575678	-1.19268	-0.911515	0.00548881	0.0629655	-0.905469	1	1	1	-	+	FALSE	FALSE	FALSE	FALSE	FALSE	FALSE	TRUE	TRUE	FALSE	FALSE
P05023;Q13733;P20648	P05023	Sodium/potassium-transporting ATPase subunit alpha-1	34;8;4	34;8;4	17;0;0	3	34	34	17	P04733	AT1A1_HUMAN	ATP1A1	3.67796	3.5188	3.14605	2.75126	2.49086	2.408	3.4476	2.55004	0.273012	0.179122	1.27363	0.975157	0.276098	-0.464263	-0.952615	-1.10801	0.0127015	0.0787496	-0.897565	1	1	1	-	+	FALSE	FALSE	FALSE	FALSE	FALSE	FALSE	TRUE	TRUE	FALSE	FALSE
P48509	P48509	CD151 antigen	4	4	4	1	4	4	4	P47989	CD151_HUMAN	CD151 TSPAN24	-0.251107	0.334028	-0.0580871	-0.967388	-0.804487	NA	0.00827814	-0.885938	0.298159	0.115189	0.183284	1.27428	0.543172	-1.15223	-0.8485		0.0226067	0.106591	-0.894216	0.207662	0.588029	-1	-	+	FALSE	FALSE	FALSE	FALSE	FALSE	TRUE	TRUE	TRUE	FALSE	FALSE
P07900;Q14568;Q58FF6;Q58FG1	P07900	Heat shock protein HSP 90-alpha	44;7;5;1	25;1;0;0	23;1;0;0	4	44	25	23	P07437	HS90A_HUMAN	HSP90AA1 HSP90A HSPC1 HSPCA	3.69148	3.6274	3.4412	2.9137	2.54551	2.71748	3.58669	2.72556	0.130006	0.184227	1.08646	0.956413	0.578544	-0.491997	-1.23921	-0.890206	0.0039099	0.0528857	-0.861128	1	1	1	-	+	FALSE	FALSE	FALSE	FALSE	FALSE	FALSE	TRUE	TRUE	FALSE	FALSE
P25787	P25787	Proteasome subunit alpha type-2	10	10	10	1	10	10	10	P24844	PSA2_HUMAN	PSMA2 HC3 PSC3	2.45654	2.54714	2.87966	1.89242	1.4814	1.95145	2.62778	1.77509	0.222787	0.256049	0.496315	0.672563	1.31949	-0.601195	-1.40083	-0.486341	0.0126597	0.0787496	-0.852688	1	1	1	-	+	FALSE	FALSE	FALSE	FALSE	FALSE	FALSE	TRUE	TRUE	FALSE	FALSE
P49588	P49588	Alanine--tRNA ligase, cytoplasmic	19	19	19	1	19	19	19	P49189	SYAC_HUMAN	AARS1 AARS	2.29758	1.87332	2.46698	1.40995	1.41353	1.28046	2.21263	1.36798	0.30581	0.0758188	1.00705	0.164814	1.34335	-0.755091	-0.747969	-1.01216	0.0346324	0.129443	-0.844648	1	1	1	-	+	FALSE	FALSE	FALSE	FALSE	FALSE	FALSE	TRUE	TRUE	FALSE	FALSE
P09471	P09471	Guanine nucleotide-binding protein G(o) subunit alpha	11	9	9	1	11	9	9	P08865	GNAO_HUMAN	GNAO1	-0.204353	-0.157709	-0.698341	NA	-1.07276	-1.31862	-0.353468	-1.19569	0.299578	0.173849	0.943686	1.03426	-0.0155063		-0.742522	-1.21991	0.0285844	0.114782	-0.842218	0.207662	0.588029	-1	-	+	FALSE	FALSE	FALSE	TRUE	FALSE	FALSE	TRUE	TRUE	FALSE	FALSE
O14818;Q8TAA3	O14818	Proteasome subunit alpha type-7	13;5	13;5	13;5	2	13	13	13	O14745	PSA7_HUMAN	PSMA7 HSPC	2.56951	2.57612	2.59558	1.64623	1.87642	1.71033	2.5804	1.74433	0.013553	0.118804	0.877204	0.891439	0.933372	-1.11203	-0.616068	-0.973913	0.00613173	0.0641296	-0.836074	1	1	1	-	+	FALSE	FALSE	FALSE	FALSE	FALSE	FALSE	TRUE	TRUE	FALSE	FALSE
P17987	P17987	T-complex protein 1 subunit alpha	25	25	25	1	25	25	25	P17480	TCPA_HUMAN	TCP1 CCT1 CCTA	3.73792	3.44159	3.08697	2.83021	2.50374	2.44624	3.42216	2.5934	0.325907	0.207091	1.41649	0.841599	0.153643	-0.344488	-0.977851	-1.0894	0.0274672	0.112037	-0.828763	1	1	1	-	+	FALSE	FALSE	FALSE	FALSE	FALSE	FALSE	TRUE	TRUE	FALSE	FALSE
Q12846	Q12846	Syntaxin-4	5	5	5	1	5	5	5	Q09161	STX4_HUMAN	STX4 STX4A	-0.848291	-0.240166	-0.831213	-1.11178	-1.71177	-1.57333	-0.63989	-1.46563	0.346276	0.314159	0.37839	1.50378	0.409994	-0.109231	-1.21956	-0.963373	0.0381648	0.136934	-0.82574	1	1	1	-	+	FALSE	FALSE	FALSE	FALSE	FALSE	FALSE	TRUE	TRUE	FALSE	FALSE
Q13308	Q13308	Inactive tyrosine-protein kinase 7	12	12	12	1	12	12	12	Q13162	PTK7_HUMAN	PTK7 CCK4	0.79776	1.26062	0.607704	0.186488	0.364576	-0.317385	0.888693	0.0778931	0.335821	0.353712	0.581574	1.43758	0.230085	-0.548911	-0.219555	-1.48077	0.0451889	0.150306	-0.8108	1	1	1	-	+	FALSE	FALSE	FALSE	FALSE	FALSE	FALSE	TRUE	TRUE	FALSE	FALSE
P00492	P00492	Hypoxanthine-guanine phosphoribosyltransferase	4	4	4	1	4	4	4	P00387	HPRT_HUMAN	HPRT1 HPRT	-1.65399	-1.41463	-1.19063	-2.37456	-2.21605	-2.09818	-1.41975	-2.2296	0.23172	0.138689	0.3591	0.862671	1.33393	-1.15688	-0.8234	-0.575416	0.0111556	0.0742691	-0.809849	1	1	1	-	+	FALSE	FALSE	FALSE	FALSE	FALSE	FALSE	TRUE	TRUE	FALSE	FALSE
P60866	P60866	40S ribosomal protein S20	6	6	6	1	6	6	6	P58546	RS20_HUMAN	RPS20	2.56749	2.31163	2.25076	1.91734	1.18309	1.64262	2.37663	1.58102	0.168071	0.370982	1.16289	0.657444	0.537208	-0.121449	-1.57194	-0.664155	0.0479621	0.152965	-0.795606	1	1	1	-	+	FALSE	FALSE	FALSE	FALSE	FALSE	FALSE	TRUE	TRUE	FALSE	FALSE
P62266	P62266	40S ribosomal protein S23	10	10	10	1	10	10	10	P62140	RS23_HUMAN	RPS23	2.52113	2.21649	2.51626	1.74226	1.54144	1.59248	2.41796	1.6254	0.174496	0.104376	1.10314	0.430284	1.09239	-0.617152	-1.0607	-0.947966	0.00503165	0.0598102	-0.792566	1	1	1	-	+	FALSE	FALSE	FALSE	FALSE	FALSE	FALSE	TRUE	TRUE	FALSE	FALSE
P18206	P18206	Vinculin	50	50	50	1	50	50	50	P17812	VINC_HUMAN	VCL	3.69813	3.61614	3.28247	2.62887	2.93462	2.67346	3.53225	2.74565	0.220161	0.16516	1.20339	1.02694	0.308872	-1.09771	-0.439736	-1.00175	0.00940971	0.0701859	-0.786594	1	1	1	-	+	FALSE	FALSE	FALSE	FALSE	FALSE	FALSE	TRUE	TRUE	FALSE	FALSE
Q14152	Q14152	Eukaryotic translation initiation factor 3 subunit A	34	34	34	1	34	34	34	Q13835	EIF3A_HUMAN	EIF3A EIF3S10 KIAA0139	2.27514	2.30117	2.20824	1.41776	1.47114	1.53911	2.26152	1.476	0.0479411	0.0608184	0.938482	0.998584	0.783972	-1.04151	-0.918247	-0.761281	8.96285e-05	0.023154	-0.785512	1	1	1	-	+	FALSE	FALSE	FALSE	FALSE	FALSE	FALSE	TRUE	TRUE	FALSE	FALSE
P27348	P27348	14-3-3 protein theta	12	8	8	1	12	8	8	P26373	1433T_HUMAN	YWHAQ	1.29969	1.69499	0.962131	0.26268	0.592115	0.78583	1.31894	0.546875	0.366807	0.264493	0.718466	1.49277	0.0572455	-1.31284	-0.667543	-0.288095	0.0469284	0.151539	-0.772063	1	1	1	-	+	FALSE	FALSE	FALSE	FALSE	FALSE	FALSE	TRUE	TRUE	FALSE	FALSE
P60981	P60981	Destrin	13	10	10	1	13	10	10	P60468	DEST_HUMAN	DSTN ACTDP DSN	2.24902	2.56518	2.00862	1.54006	1.27092	1.71321	2.27427	1.50806	0.279141	0.222872	0.750815	1.41418	0.246427	-0.736679	-1.30136	-0.373382	0.022376	0.106591	-0.766209	1	1	1	-	+	FALSE	FALSE	FALSE	FALSE	FALSE	FALSE	TRUE	TRUE	FALSE	FALSE
P33992	P33992	DNA replication licensing factor MCM5	10	10	10	1	10	10	10	P31947	MCM5_HUMAN	MCM5 CDC46	-1.4913	-1.63881	-1.39287	-2.22137	NA	-2.30562	-1.50766	-2.26349	0.123783	0.0595678	0.751301	0.403564	0.983351	-0.96981		-1.16841	0.00308898	0.0528857	-0.755837	0.207662	0.588029	-1	-	+	FALSE	FALSE	FALSE	FALSE	TRUE	FALSE	TRUE	TRUE	FALSE	FALSE
P23396	P23396	40S ribosomal protein S3	27	27	27	1	27	27	27	P22626	RS3_HUMAN	RPS3 OK/SW-cl.26	4.65105	4.23626	4.37574	3.97622	3.48472	3.54122	4.42102	3.66739	0.211068	0.268945	1.30229	0.412158	0.711488	-0.145893	-1.20066	-1.07939	0.0208096	0.10203	-0.753633	1	1	1	-	+	FALSE	FALSE	FALSE	FALSE	FALSE	FALSE	TRUE	TRUE	FALSE	FALSE
P15880	P15880	40S ribosomal protein S2	15	15	15	1	15	15	15	P14868	RS2_HUMAN	RPS2 RPS4	4.45227	4.18353	4.7295	3.7129	3.55042	3.84224	4.4551	3.70185	0.272995	0.146222	0.818467	0.230025	1.42548	-0.800471	-1.15623	-0.517269	0.0234888	0.107878	-0.753247	1	1	1	-	+	FALSE	FALSE	FALSE	FALSE	FALSE	FALSE	TRUE	TRUE	FALSE	FALSE
P12931;Q9H3Y6;P42685;P06239;P08581;Q04912	P12931	Proto-oncogene tyrosine-protein kinase Src	6;1;1;1;1;1	6;1;1;1;1;1	4;1;1;0;1;1	6	6	6	4	P12110	SRC_HUMAN	SRC SRC1	-0.278104	0.0919802	-0.426349	-0.962321	NA	-0.936443	-0.204158	-0.949382	0.26696	0.0182985	0.498311	1.32108	0.168736	-1.02283		-0.965296	0.0393792	0.14064	-0.745224	0.207662	0.588029	-1	-	+	FALSE	FALSE	FALSE	FALSE	TRUE	FALSE	TRUE	TRUE	FALSE	FALSE
P41250	P41250	Glycine--tRNA ligase	18	18	18	1	18	18	18	P40121	GARS_HUMAN	GARS1 GARS	1.6997	1.69097	1.83745	0.779637	1.1285	1.08676	1.74271	0.998299	0.0821652	0.190513	0.768568	0.748193	1.09017	-1.37948	-0.565004	-0.662443	0.0111461	0.0742691	-0.744406	1	1	1	-	+	FALSE	FALSE	FALSE	FALSE	FALSE	FALSE	TRUE	TRUE	FALSE	FALSE
P04899;P63096;P11488;P19087;A8MTJ3	P04899	Guanine nucleotide-binding protein G(i) subunit alpha-2	17;6;2;2;2	17;6;2;2;2	11;0;0;0;0	5	17	17	11	P04632	GNAI2_HUMAN	GNAI2 GNAI2B	3.35001	3.65275	3.08624	3.00259	2.52757	2.32717	3.363	2.61911	0.28348	0.346891	0.723295	1.33333	0.191792	0.023253	-0.933935	-1.33773	0.0473351	0.15159	-0.743885	1	1	1	-	+	FALSE	FALSE	FALSE	FALSE	FALSE	FALSE	TRUE	TRUE	FALSE	FALSE
P61978	P61978	Heterogeneous nuclear ribonucleoprotein K	17	17	17	1	17	17	17	P61353	HNRPK_HUMAN	HNRNPK HNRPK	2.12175	1.96025	1.98905	1.45326	1.42224	0.99766	2.02368	1.29105	0.0861402	0.254559	1.06561	0.69502	0.761103	-0.468373	-0.539534	-1.51383	0.027881	0.112541	-0.732626	1	1	1	-	+	FALSE	FALSE	FALSE	FALSE	FALSE	FALSE	TRUE	TRUE	FALSE	FALSE
P23528	P23528	Cofilin-1	20	20	15	1	20	20	15	Q9NRH3	COF1_HUMAN	CFL1 CFL	5.08716	5.33172	4.9665	4.36975	4.7223	4.11106	5.12846	4.40104	0.186078	0.306817	0.703138	1.2365	0.440008	-0.861454	-0.0925765	-1.42562	0.033721	0.128107	-0.727423	1	1	1	-	+	FALSE	FALSE	FALSE	FALSE	FALSE	FALSE	TRUE	TRUE	FALSE	FALSE
P62136	P62136	Serine/threonine-protein phosphatase PP1-alpha catalytic subunit	14	14	4	1	14	14	4	P61764	PP1A_HUMAN	PPP1CA PPP1A	1.4352	1.64948	1.37422	0.836154	0.669819	0.773662	1.4863	0.759878	0.144569	0.0840201	0.758122	1.2786	0.609996	-0.696966	-1.10099	-0.848759	0.00382264	0.0528857	-0.726425	1	1	1	-	+	FALSE	FALSE	FALSE	FALSE	FALSE	FALSE	TRUE	TRUE	FALSE	FALSE
Q9NVJ2	Q9NVJ2	ADP-ribosylation factor-like protein 8B	6	6	2	1	6	6	2	Q9NVD7	ARL8B_HUMAN	ARL8B ARL10C GIE1	1.83092	1.6484	1.6415	1.21798	0.916276	0.872978	1.70694	1.00241	0.107429	0.187937	1.16313	0.717348	0.700501	-0.333853	-1.07069	-1.17644	0.00941849	0.0701859	-0.704528	1	1	1	-	+	FALSE	FALSE	FALSE	FALSE	FALSE	FALSE	TRUE	TRUE	FALSE	FALSE
P53396	P53396	ATP-citrate synthase	31	31	31	1	31	31	31	P52209	ACLY_HUMAN	ACLY	2.4813	2.17789	2.11968	1.65588	1.573	1.44382	2.25962	1.55757	0.194176	0.106871	1.39929	0.657955	0.515732	-0.617443	-0.819958	-1.13558	0.0108339	0.0738971	-0.702057	1	1	1	-	+	FALSE	FALSE	FALSE	FALSE	FALSE	FALSE	TRUE	TRUE	FALSE	FALSE
P26038	P26038	Moesin	55	55	40	1	55	55	40	P25311	MOES_HUMAN	MSN	5.53611	5.72901	5.50667	4.99741	4.96089	4.70937	5.5906	4.88922	0.120771	0.156822	0.73309	1.21053	0.660232	-0.600183	-0.690587	-1.31308	0.00438356	0.056621	-0.701374	1	1	1	-	+	FALSE	FALSE	FALSE	FALSE	FALSE	FALSE	TRUE	TRUE	FALSE	FALSE
P50990	P50990	T-complex protein 1 subunit theta	24	24	24	1	24	24	24	P50281	TCPQ_HUMAN	CCT8 C21orf112 CCTQ KIAA0002	3.49433	3.36854	2.90959	2.85178	2.56608	2.34658	3.25748	2.58815	0.307779	0.253324	1.28449	1.00177	-0.0297231	-0.159648	-0.801774	-1.29512	0.0457226	0.150787	-0.669335	1	1	1	-	+	FALSE	FALSE	FALSE	FALSE	FALSE	FALSE	TRUE	TRUE	FALSE	FALSE
Q07020	Q07020	60S ribosomal protein L18	9	9	9	1	9	9	9	Q04917	RL18_HUMAN	RPL18	2.687	2.72934	2.92054	2.21625	2.05031	2.09862	2.77896	2.12173	0.124424	0.0853508	0.635472	0.749154	1.26255	-0.628575	-1.07416	-0.944447	0.00265169	0.0528857	-0.657236	1	1	1	-	+	FALSE	FALSE	FALSE	FALSE	FALSE	FALSE	TRUE	TRUE	FALSE	FALSE
P20073	P20073	Annexin A7	11	11	11	1	11	11	11	P18621	ANXA7_HUMAN	ANXA7 ANX7 SNX OK/SW-cl.95	1.67258	1.71583	1.70539	1.2378	0.934496	1.01123	1.69793	1.06118	0.02257	0.1577	0.807162	0.926302	0.897559	-0.390475	-1.22597	-1.01458	0.0181866	0.0933418	-0.636755	1	1	1	-	+	FALSE	FALSE	FALSE	FALSE	FALSE	FALSE	TRUE	TRUE	FALSE	FALSE
P62913	P62913	60S ribosomal protein L11	11	11	11	1	11	11	11	P62861	RL11_HUMAN	RPL11	2.3746	2.13176	2.21158	1.7881	1.53865	1.49407	2.23931	1.60694	0.12377	0.158465	1.22359	0.565454	0.781766	-0.36595	-1.04202	-1.16284	0.0064924	0.0645078	-0.632372	1	1	1	-	+	FALSE	FALSE	FALSE	FALSE	FALSE	FALSE	TRUE	TRUE	FALSE	FALSE
Q8NEV1;P68400	Q8NEV1;P68400	Casein kinase II subunit alpha 3;Casein kinase II subunit alpha	7;7	7;7	7;7	2	7	7	7	Q8NBS9	CSK23_HUMAN	CSNK2A3 CSNK2A1P	-0.0903044	-0.115048	NA	-0.709362	-0.63109	-0.850164	-0.102676	-0.730205	0.0174965	0.111014	1.1027	1.03254		-0.652645	-0.430703	-1.05189	0.00842593	0.0666337	-0.627529	0.207662	0.588029	1	-	+	FALSE	FALSE	TRUE	FALSE	FALSE	FALSE	TRUE	TRUE	FALSE	FALSE
Q9UHD8	Q9UHD8	Septin-9	6	6	6	1	6	6	6	Q9UHB9	SEPT9_HUMAN	SEPTIN9 KIAA0991 MSF SEPT9	-0.529089	-0.258905	-0.0559269	-0.620504	-1.00692	-1.05326	-0.281307	-0.893562	0.237375	0.237607	0.146979	0.827609	1.33894	-0.083306	-1.05675	-1.17348	0.0342695	0.128927	-0.612255	1	1	1	-	+	FALSE	FALSE	FALSE	FALSE	FALSE	FALSE	TRUE	TRUE	FALSE	FALSE
P61981	P61981	14-3-3 protein gamma	17	14	12	1	17	14	12	P61421	1433G_HUMAN	YWHAG	2.6745	2.88971	2.69281	2.17765	2.08128	2.17883	2.75234	2.14592	0.119313	0.0559784	0.658122	1.28654	0.711587	-0.792768	-1.07416	-0.789323	0.00501235	0.0598102	-0.606421	1	1	1	-	+	FALSE	FALSE	FALSE	FALSE	FALSE	FALSE	TRUE	TRUE	FALSE	FALSE
Q9Y2X3	Q9Y2X3	Nucleolar protein 58	5	5	5	1	5	5	5	Q9Y2X3	NOP58_HUMAN	NOP58 NOL5 NOP5 HSPC120	-0.899774	-1.27751	-1.05593	-1.67363	-1.68684	NA	-1.07774	-1.68023	0.189809	0.00933744	1.17593	0.115715	0.737642	-0.996111	-1.03317		0.031136	0.121871	-0.602496	0.207662	0.588029	-1	-	+	FALSE	FALSE	FALSE	FALSE	FALSE	TRUE	TRUE	TRUE	FALSE	FALSE
P62753	P62753	40S ribosomal protein S6	21	21	21	1	21	21	21	P62330	RS6_HUMAN	RPS6 OK/SW-cl.2	4.87542	4.8651	4.52529	4.33932	3.94295	4.24895	4.75527	4.17707	0.199238	0.207728	1.12036	1.09211	0.161832	-0.347278	-1.43237	-0.59466	0.0254383	0.108921	-0.578195	1	1	1	-	+	FALSE	FALSE	FALSE	FALSE	FALSE	FALSE	TRUE	TRUE	FALSE	FALSE
P08754	P08754	Guanine nucleotide-binding protein G(i) subunit alpha-3	11	5	5	1	11	5	5	P08621	GNAI3_HUMAN	GNAI3	-0.532769	-0.324346	-0.38951	-0.634175	-0.979914	-1.04029	-0.415542	-0.884792	0.106622	0.219129	0.391732	1.0872	0.869759	0.053361	-1.1003	-1.30175	0.0469012	0.151539	-0.46925	1	1	1	-	+	FALSE	FALSE	FALSE	FALSE	FALSE	FALSE	TRUE	TRUE	FALSE	FALSE
O00299	O00299	Chloride intracellular channel protein 1	12	12	12	1	12	12	12	O00232	CLIC1_HUMAN	CLIC1 G6 NCC27	1.76875	1.95102	1.67126	1.36514	1.49773	1.16717	1.79701	1.34335	0.142002	0.166353	0.698232	1.33914	0.35544	-0.720986	-0.254743	-1.41708	0.0238704	0.108185	-0.453661	1	1	1	-	+	FALSE	FALSE	FALSE	FALSE	FALSE	FALSE	TRUE	TRUE	FALSE	FALSE
P04406	P04406	Glyceraldehyde-3-phosphate dehydrogenase	22	22	21	1	22	22	21	P04075	G3P_HUMAN	GAPDH GAPD CDABP0047 OK/SW-cl.12	5.37739	5.3178	5.42765	4.75251	4.95707	5.09407	5.37428	4.93455	0.0549881	0.171891	0.836584	0.613028	1.02516	-1.50794	-0.740431	-0.226408	0.0371799	0.136242	-0.439729	1	1	1	-	+	FALSE	FALSE	FALSE	FALSE	FALSE	FALSE	TRUE	TRUE	FALSE	FALSE
P61586	P61586	Transforming protein RhoA	12	12	5	1	12	12	5	P61224	RHOA_HUMAN	RHOA ARH12 ARHA RHO12	1.60062	1.62845	1.27553	1.18701	1.0882	0.941078	1.50153	1.07209	0.19622	0.123753	1.13197	1.23235	-0.0407087	-0.360023	-0.716452	-1.24714	0.041632	0.145698	-0.429438	1	1	1	-	+	FALSE	FALSE	FALSE	FALSE	FALSE	FALSE	TRUE	TRUE	FALSE	FALSE
P22314	P22314	Ubiquitin-like modifier-activating enzyme 1	21	21	21	1	21	21	21	P21333	UBA1_HUMAN	UBA1 A1S9T UBE1	3.06116	2.82891	2.99251	2.6683	2.53035	2.54386	2.96086	2.58084	0.119317	0.0760441	1.28135	0.25626	0.978341	-0.452623	-1.06148	-1.00185	0.0141799	0.0826275	-0.38002	1	1	1	-	+	FALSE	FALSE	FALSE	FALSE	FALSE	FALSE	TRUE	TRUE	FALSE	FALSE
Q9Y383	Q9Y383	Putative RNA-binding protein Luc7-like 2	10	10	5	1	10	10	5	Q9Y383	LC7L2_HUMAN	LUC7L2 CGI-59 CGI-74	-0.0160845	0.103823	-0.0783379	-0.461912	-0.354054	-0.301582	0.00313339	-0.372516	0.0925884	0.0817438	0.766113	1.31094	0.483247	-1.25963	-0.769547	-0.531127	0.00648927	0.0645078	-0.375649	1	1	1	-	+	FALSE	FALSE	FALSE	FALSE	FALSE	FALSE	TRUE	TRUE	FALSE	FALSE
P08621	P08621	U1 small nuclear ribonucleoprotein 70 kDa	13	13	13	1	13	13	13	P08238	RU17_HUMAN	SNRNP70 RNPU1Z RPU1 SNRP70 U1AP1	-0.307006	-0.108458	-0.249978	-0.469163	-0.696951	-0.445561	-0.221814	-0.537225	0.102227	0.138829	0.354952	1.32684	0.634101	-0.438804	-1.55382	-0.32327	0.0381344	0.136934	-0.315411	1	1	1	-	+	FALSE	FALSE	FALSE	FALSE	FALSE	FALSE	TRUE	TRUE	FALSE	FALSE
P12268;P20839	P12268	Inosine-5-monophosphate dehydrogenase 2	11;1	11;1	11;1	2	11	11	11	P12004	IMDH2_HUMAN	IMPDH2 IMPD2	-0.536459	-0.411635	-0.316073	0.00788489	-0.0469179	-0.163985	-0.421389	-0.0676727	0.110516	0.0877947	-1.36853	-0.78337	-0.335382	1.1833	0.926391	0.37759	0.0136576	0.0812833	0.353716	1	1	1	+	-	FALSE	FALSE	FALSE	FALSE	FALSE	FALSE	TRUE	TRUE	FALSE	FALSE
Q9HD45	Q9HD45	Transmembrane 9 superfamily member 3	7	7	7	1	7	7	7	Q9HCY8	TM9S3_HUMAN	TM9SF3 SMBP UNQ245/PRO282	-1.47786	-1.47944	-1.01964	-0.853412	-0.652952	-0.614613	-1.32565	-0.706992	0.26501	0.128244	-1.19373	-1.1978	-0.00859226	0.421343	0.939808	1.03897	0.0380645	0.136934	0.618655	1	1	1	+	-	FALSE	FALSE	FALSE	FALSE	FALSE	FALSE	TRUE	TRUE	FALSE	FALSE
Q5JXB2;P61088	Q5JXB2;P61088	Putative ubiquitin-conjugating enzyme E2 N-like;Ubiquitin-conjugating enzyme E2 N	3;2	3;2	3;2	2	3	3	3	Q4KMQ2	UE2NL_HUMAN	UBE2NL	0.881428	0.788229	0.891706	1.35942	1.85377	1.40343	0.853788	1.53887	0.0570075	0.273595	-0.7592	-0.983893	-0.73442	0.393202	1.58502	0.499286	0.0441993	0.148932	0.685085	1	1	1	+	-	FALSE	FALSE	FALSE	FALSE	FALSE	FALSE	TRUE	TRUE	FALSE	FALSE
Q13247	Q13247	Serine/arginine-rich splicing factor 6	10	10	7	1	10	10	7	Q13126	SRSF6_HUMAN	SRSF6 SFRS6 SRP55	1.50393	1.42197	1.41291	2.15039	2.11921	2.19683	1.44627	2.15548	0.0501407	0.0390602	-0.760371	-0.970247	-0.993448	0.895008	0.815145	1.01391	6.4966e-05	0.023154	0.709205	1	1	1	+	-	FALSE	FALSE	FALSE	FALSE	FALSE	FALSE	TRUE	TRUE	FALSE	FALSE
P14543	P14543	Nidogen-1	8	7	7	1	8	7	7	P13797	NID1_HUMAN	NID1 NID	-0.131562	0.0930203	-0.0335128	0.806942	0.676971	0.667162	-0.0240181	0.717025	0.112592	0.0780247	-1.15188	-0.61076	-0.915637	1.10941	0.796251	0.772616	0.00123754	0.0528857	0.741043	1	1	1	+	-	FALSE	FALSE	FALSE	FALSE	FALSE	FALSE	TRUE	TRUE	FALSE	FALSE
O43854	O43854	EGF-like repeat and discoidin I-like domain-containing protein 3	18	18	18	1	18	18	18	O43765	EDIL3_HUMAN	EDIL3 DEL1	2.08567	2.54754	2.22465	3.30179	2.94758	2.84353	2.28595	3.03096	0.23696	0.240238	-1.24385	-0.240865	-0.942039	1.39702	0.627833	0.4019	0.018719	0.0935949	0.74501	1	1	1	+	-	FALSE	FALSE	FALSE	FALSE	FALSE	FALSE	TRUE	TRUE	FALSE	FALSE
Q8WUM4	Q8WUM4	Programmed cell death 6-interacting protein	42	42	42	1	42	42	42	Q8TDN6	PDC6I_HUMAN	PDCD6IP AIP1 ALIX KIAA1375	4.1744	4.32205	4.01837	5.13724	4.93229	4.91209	4.1716	4.99387	0.15186	0.124571	-0.874027	-0.557995	-1.20801	1.18688	0.748184	0.704963	0.00221604	0.0528857	0.822271	1	1	1	+	-	FALSE	FALSE	FALSE	FALSE	FALSE	FALSE	TRUE	TRUE	FALSE	FALSE
P07996;P35442	P07996	Thrombospondin-1	29;2	4;1	4;1	2	29	4	4	P07900	TSP1_HUMAN	THBS1 TSP TSP1	-0.835802	-0.204222	-0.272025	0.264794	0.632577	0.26598	-0.43735	0.387783	0.346731	0.211998	-1.55988	-0.345127	-0.475535	0.556961	1.26434	0.559242	0.0333187	0.127832	0.825133	1	1	1	+	-	FALSE	FALSE	FALSE	FALSE	FALSE	FALSE	TRUE	TRUE	FALSE	FALSE
P48059;Q7Z4I7	P48059;Q7Z4I7	LIM and senescent cell antigen-like-containing domain protein 1;LIM and senescent cell antigen-like-containing domain protein 2	7;5	7;5	7;5	2	7	7	7	P47755	LIMS1_HUMAN	LIMS1 PINCH PINCH1	-1.3007	-1.07135	-1.40471	-0.117022	-0.423098	-0.486003	-1.25892	-0.342041	0.170563	0.197394	-0.946304	-0.512421	-1.14307	1.29295	0.713922	0.59492	0.0039383	0.0528857	0.916877	1	1	1	+	-	FALSE	FALSE	FALSE	FALSE	FALSE	FALSE	TRUE	TRUE	FALSE	FALSE
Q9P265	Q9P265	Disco-interacting protein 2 homolog B	38	38	34	1	38	38	34	Q9P258	DIP2B_HUMAN	DIP2B KIAA1463	1.40395	1.5825	0.830431	2.32705	2.16055	2.08385	1.2723	2.19048	0.392943	0.124335	-0.57805	-0.262838	-1.59054	1.05157	0.757627	0.622224	0.0454013	0.150367	0.918186	1	1	1	+	-	FALSE	FALSE	FALSE	FALSE	FALSE	FALSE	TRUE	TRUE	FALSE	FALSE
Q16629	Q16629	Serine/arginine-rich splicing factor 7	9	8	8	1	9	8	8	Q16181	SRSF7_HUMAN	SRSF7 SFRS7	1.27687	0.984991	0.993466	2.29891	2.10017	2.05596	1.08511	2.15168	0.166127	0.129405	-0.569987	-1.05713	-1.04299	1.13575	0.804067	0.730283	0.00120689	0.0528857	1.06657	1	1	1	+	-	FALSE	FALSE	FALSE	FALSE	FALSE	FALSE	TRUE	TRUE	FALSE	FALSE
P11387;Q969P6	P11387	DNA topoisomerase 1	10;3	10;3	10;3	2	10	10	10	P11172	TOP1_HUMAN	TOP1	-0.907201	-0.95117	-0.896324	0.340232	0.378305	-0.179577	-0.918232	0.179654	0.0290391	0.311684	-0.849663	-0.919113	-0.832481	1.12073	1.18087	0.299661	0.0249923	0.108339	1.09789	1	1	1	+	-	FALSE	FALSE	FALSE	FALSE	FALSE	FALSE	TRUE	TRUE	FALSE	FALSE
P13497;Q9Y6L7;O43897	P13497	Bone morphogenetic protein 1	12;3;1	12;3;1	12;3;1	3	12	12	12	P12268	BMP1_HUMAN	BMP1 PCOLC	-1.00983	-1.09504	-0.803726	0.42257	-0.0933697	0.0757687	-0.969532	0.13499	0.149781	0.263019	-0.93384	-1.06814	-0.609035	1.32355	0.510454	0.777009	0.00675158	0.0648011	1.10452	1	1	1	+	-	FALSE	FALSE	FALSE	FALSE	FALSE	FALSE	TRUE	TRUE	FALSE	FALSE
P12111	P12111	Collagen alpha-3(VI) chain	25	25	25	1	25	25	25	P11940	CO6A3_HUMAN	COL6A3	1.94872	1.54605	1.94181	2.89177	2.9819	2.94454	1.81219	2.9394	0.230513	0.0452848	-0.672541	-1.30664	-0.683418	0.812518	0.954451	0.895631	0.0113081	0.0742691	1.12721	1	1	1	+	-	FALSE	FALSE	FALSE	FALSE	FALSE	FALSE	TRUE	TRUE	FALSE	FALSE
Q9Y6C2	Q9Y6C2	EMILIN-1	9	9	9	1	9	9	9	Q9Y6C2	EMIL1_HUMAN	EMILIN1 EMI	-0.19232	-0.421574	-0.741851	0.656613	1.13994	0.276387	-0.451915	0.690979	0.276019	0.4328	-0.442238	-0.767343	-1.22153	0.761634	1.44704	0.222436	0.02464	0.108339	1.14289	1	1	1	+	-	FALSE	FALSE	FALSE	FALSE	FALSE	FALSE	TRUE	TRUE	FALSE	FALSE
P98160	P98160	Basement membrane-specific heparan sulfate proteoglycan core protein	42	42	42	1	42	42	42	P83881	PGBM_HUMAN	HSPG2	2.67638	3.31915	2.95165	4.13878	4.17815	4.20206	2.98239	4.173	0.322488	0.0319511	-1.31854	-0.378223	-0.915851	0.820819	0.87841	0.913385	0.0226936	0.106591	1.19061	1	1	1	+	-	FALSE	FALSE	FALSE	FALSE	FALSE	FALSE	TRUE	TRUE	FALSE	FALSE
Q01105;P0DME0	Q01105;P0DME0	Protein SET;Protein SETSIP	11;8	11;8	11;8	2	11	11	11	Q00266	SET_HUMAN	SET	0.806695	1.22588	0.908499	2.28892	2.2691	1.98876	0.98036	2.18226	0.218639	0.16787	-1.13746	-0.521916	-0.987973	1.03908	1.00997	0.598308	0.00212314	0.0528857	1.2019	1	1	1	+	-	FALSE	FALSE	FALSE	FALSE	FALSE	FALSE	TRUE	TRUE	FALSE	FALSE
P02462;P29400	P02462;P29400	Collagen alpha-1(IV) chain;Collagen alpha-5(IV) chain	3;2	3;2	3;2	2	3	3	3	P01860	CO4A1_HUMAN	COL4A1	-2.04939	-1.7609	-1.36225	-0.307895	-0.3122	-0.607273	-1.72418	-0.409123	0.345036	0.171617	-1.29239	-0.913	-0.388743	0.997834	0.992172	0.604124	0.010308	0.0732587	1.31506	1	1	1	+	-	FALSE	FALSE	FALSE	FALSE	FALSE	FALSE	TRUE	TRUE	FALSE	FALSE
O95967	O95967	EGF-containing fibulin-like extracellular matrix protein 2	5	5	5	1	5	5	5	O95816	FBLN4_HUMAN	EFEMP2 FBLN4 UNQ200/PRO226	NA	-2.12205	-2.00814	-1.07031	-0.279217	-0.872633	-2.06509	-0.740719	0.0805485	0.411712		-1.08805	-0.942507	0.255743	1.26651	0.508308	0.0256406	0.109085	1.32437	0.207662	0.588029	1	+	-	TRUE	FALSE	FALSE	FALSE	FALSE	FALSE	TRUE	TRUE	FALSE	FALSE
O75367	O75367	Core histone macro-H2A.1	8	8	6	1	8	8	6	O75340	H2AY_HUMAN	MACROH2A1 H2AFY	-0.157229	0.101093	NA	1.23028	1.73235	1.065	-0.028068	1.34254	0.182661	0.347552	-1.19662	-0.87176		0.548279	1.17968	0.340426	0.0106939	0.0738971	1.37061	0.207662	0.588029	1	+	-	FALSE	FALSE	TRUE	FALSE	FALSE	FALSE	TRUE	TRUE	FALSE	FALSE
Q99715	Q99715	Collagen alpha-1(XII) chain	29	29	29	1	29	29	29	Q99571	COCA1_HUMAN	COL12A1 COL12A1L	0.150495	0.90603	-0.16832	1.64653	1.64529	1.76711	0.296068	1.68631	0.55177	0.0699774	-1.00227	-0.101525	-1.38236	0.781293	0.779812	0.925046	0.046697	0.151539	1.39024	1	1	1	+	-	FALSE	FALSE	FALSE	FALSE	FALSE	FALSE	TRUE	TRUE	FALSE	FALSE
Q01130;Q9BRL6	Q01130	Serine/arginine-rich splicing factor 2	14;2	14;2	14;2	2	14	14	14	Q00325	SRSF2_HUMAN	SRSF2 SFRS2	2.66248	2.80451	3.06423	4.30253	3.99021	4.70383	2.84374	4.33219	0.203728	0.357734	-1.08139	-0.91544	-0.611963	0.834948	0.470003	1.30385	0.00693999	0.0648011	1.48845	1	1	1	+	-	FALSE	FALSE	FALSE	FALSE	FALSE	FALSE	TRUE	TRUE	FALSE	FALSE
P16035	P16035	Metalloproteinase inhibitor 2	5	5	5	1	5	5	5	P15121	TIMP2_HUMAN	TIMP2	-0.577008	0.272535	-1.11589	1.24123	1.30791	0.562619	-0.473454	1.03725	0.69998	0.412394	-0.88183	-0.00961438	-1.43509	0.98493	1.0534	0.288212	0.0435772	0.147477	1.51071	1	1	1	+	-	FALSE	FALSE	FALSE	FALSE	FALSE	FALSE	TRUE	TRUE	FALSE	FALSE
P53999	P53999	Activated RNA polymerase II transcriptional coactivator p15	5	5	5	1	5	5	5	P53396	TCP4_HUMAN	SUB1 PC4 RPO2TC1	0.831702	0.390593	0.32825	2.13651	2.08297	1.86503	0.516848	2.02817	0.274447	0.143794	-0.518192	-1.03674	-1.11003	1.01568	0.952739	0.696544	0.00338923	0.0528857	1.51132	1	1	1	+	-	FALSE	FALSE	FALSE	FALSE	FALSE	FALSE	TRUE	TRUE	FALSE	FALSE
P07195;Q6ZMR3;P07864	P07195	L-lactate dehydrogenase B chain	4;1;1	3;0;0	3;0;0	3	4	3	3	P06748	LDHB_HUMAN	LDHB	-1.09236	-1.42323	-1.24408	0.496452	0.245383	0.0441734	-1.25322	0.262003	0.165623	0.226597	-0.703142	-1.093	-0.881901	1.16893	0.873097	0.636016	0.00109798	0.0528857	1.51523	1	1	1	+	-	FALSE	FALSE	FALSE	FALSE	FALSE	FALSE	TRUE	TRUE	FALSE	FALSE
Q92896	Q92896	Golgi apparatus protein 1	12	12	12	1	12	12	12	Q92841	GSLG1_HUMAN	GLG1 CFR1 ESL1 MG160	-1.66796	-1.31202	-1.66825	0.0659685	0.526079	-0.491308	-1.54941	0.03358	0.205588	0.509466	-0.974281	-0.593214	-0.974591	0.882037	1.37462	0.285426	0.0209327	0.10203	1.58299	1	1	1	+	-	FALSE	FALSE	FALSE	FALSE	FALSE	FALSE	TRUE	TRUE	FALSE	FALSE
Q07955	Q07955	Serine/arginine-rich splicing factor 1	20	20	20	1	20	20	20	Q06210	SRSF1_HUMAN	SRSF1 ASF SF2 SF2P33 SFRS1 OK/SW-cl.3	2.64642	2.96072	2.51314	4.69722	4.67836	4.42388	2.70676	4.59982	0.229809	0.152664	-0.957596	-0.658683	-1.08436	0.992848	0.974913	0.732878	0.000614255	0.0396707	1.89306	1	1	1	+	-	FALSE	FALSE	FALSE	FALSE	FALSE	FALSE	TRUE	TRUE	FALSE	FALSE
Q5SSJ5	Q5SSJ5	Heterochromatin protein 1-binding protein 3	7	7	7	1	7	7	7	Q53H96	HP1B3_HUMAN	HP1BP3	-2.01944	-1.53072	NA	-0.154753	0.363446	0.540761	-1.77508	0.249818	0.345574	0.361412	-1.26765	-0.843114		0.352148	0.802292	0.956321	0.0158524	0.0870552	2.0249	0.207662	0.588029	1	+	-	FALSE	FALSE	TRUE	FALSE	FALSE	FALSE	TRUE	TRUE	FALSE	FALSE
P05997	P05997	Collagen alpha-2(V) chain	22	22	21	1	22	22	21	P05388	CO5A2_HUMAN	COL5A2	-0.748135	-0.0309856	-0.878725	1.57958	1.60961	1.33161	-0.552615	1.50693	0.456439	0.152574	-1.04869	-0.434905	-1.16046	0.94353	0.969225	0.731298	0.00991072	0.0719923	2.05955	1	1	1	+	-	FALSE	FALSE	FALSE	FALSE	FALSE	FALSE	TRUE	TRUE	FALSE	FALSE
P00742	P00742	Coagulation factor X	5	5	5	1	5	5	5	P00558	FA10_HUMAN	F10	-0.9484	-0.960666	-1.2378	1.53247	0.927027	0.747259	-1.04895	1.06892	0.163658	0.411387	-0.803119	-0.813397	-1.04563	1.27584	0.768478	0.617834	0.00601045	0.0638096	2.11787	1	1	1	+	-	FALSE	FALSE	FALSE	FALSE	FALSE	FALSE	TRUE	TRUE	FALSE	FALSE
P12109	P12109	Collagen alpha-1(VI) chain	9	9	9	1	9	9	9	P11717	CO6A1_HUMAN	COL6A1	-1.98229	-0.996187	-1.70066	0.390116	1.01174	1.09899	-1.55971	0.833616	0.507936	0.386552	-1.18052	-0.461595	-0.975198	0.549101	1.0023	1.06591	0.00366547	0.0528857	2.39333	1	1	1	+	-	FALSE	FALSE	FALSE	FALSE	FALSE	FALSE	TRUE	TRUE	FALSE	FALSE
P07305	P07305	Histone H1.0	9	9	9	1	9	9	9	P06756	H10_HUMAN	H1-0 H1F0 H1FV	1.19698	1.44156	1.87756	4.22527	4.09713	4.05549	1.50536	4.12597	0.344745	0.088484	-1.1141	-0.945766	-0.645678	0.970196	0.882004	0.853344	0.00373733	0.0528857	2.6206	1	1	1	+	-	FALSE	FALSE	FALSE	FALSE	FALSE	FALSE	TRUE	TRUE	FALSE	FALSE
P05106	P05106	Integrin beta-3	12	12	12	1	12	12	12	P04899	ITB3_HUMAN	ITGB3 GP3A	-1.71456	-0.850756	-1.32065	1.28905	1.53345	1.15479	-1.29532	1.32576	0.432457	0.19198	-1.17954	-0.590513	-0.910935	0.868625	1.03529	0.777079	0.00337031	0.0528857	2.62108	1	1	1	+	-	FALSE	FALSE	FALSE	FALSE	FALSE	FALSE	TRUE	TRUE	FALSE	FALSE
Q8IYB3	Q8IYB3	Serine/arginine repetitive matrix protein 1	4	4	4	1	4	4	4	Q8IVF7	SRRM1_HUMAN	SRRM1 SRM160	-3.34675	-2.79865	-2.89254	0.123971	-1.11918	0.199063	-3.01265	-0.265382	0.293126	0.740363	-1.07623	-0.730813	-0.78998	1.11105	0.327604	1.15837	0.0137395	0.0812833	2.74726	1	1	1	+	-	FALSE	FALSE	FALSE	FALSE	FALSE	FALSE	TRUE	TRUE	FALSE	FALSE
P01591	P01591	Immunoglobulin J chain	2	2	2	1	2	2	2	P00751	IGJ_HUMAN	JCHAIN IGCJ IGJ	-1.34639	0.307839	-1.86814	1.82474	1.98874	1.6527	-0.968898	1.82206	1.13605	0.168035	-1.04758	-0.0701605	-1.35586	0.826117	0.923019	0.724468	0.0483068	0.153433	2.79096	1	1	1	+	-	FALSE	FALSE	FALSE	FALSE	FALSE	FALSE	TRUE	TRUE	FALSE	FALSE
Q71UI9;P0C0S5	Q71UI9;P0C0S5	Histone H2A.V;Histone H2A.Z	6;6	6;6	4;4	2	6	6	4	Q6UB35	H2AV_HUMAN	H2AZ2 H2AFV H2AV	4.64525	5.074	4.78522	8.02964	7.64209	7.44687	4.83482	7.7062	0.218634	0.29663	-1.02224	-0.752575	-0.934211	1.10645	0.862688	0.739895	0.000288483	0.0248596	2.87138	1	1	1	+	-	FALSE	FALSE	FALSE	FALSE	FALSE	FALSE	TRUE	TRUE	FALSE	FALSE
P62805	P62805	Histone H4	20	20	20	1	20	20	20	P62333	H4_HUMAN	H4C1 H4/A H4FA HIST1H4A; H4C2 H4/I H4FI HIST1H4B; H4C3 H4/G H4FG HIST1H4C; H4C4 H4/B H4FB HIST1H4D; H4C5 H4/J H4FJ HIST1H4E; H4C6 H4/C H4FC HIST1H4F; H4C8 H4/H H4FH HIST1H4H; H4C9 H4/M H4FM HIST1H4I; H4C11 H4/E H4FE HIST1H4J; H4C12 H4/D H4FD HIST1H4K; H4C13 H4/K H4FK HIST1H4L; H4C14 H4/N H4F2 H4FN HIST2H4 HIST2H4A; H4C15 H4/O H4FO HIST2H4B; H4C16 H4-16 HIST4H4	6.02259	6.32811	5.21009	8.75272	8.99412	8.47183	5.8536	8.73956	0.577852	0.261396	-0.7812	-0.593857	-1.27942	0.8929	1.04092	0.720655	0.00552471	0.0629655	2.88596	1	1	1	+	-	FALSE	FALSE	FALSE	FALSE	FALSE	FALSE	TRUE	TRUE	FALSE	FALSE
O60814;P57053;P06899;Q6DRA6;Q6DN03	O60814;P57053;P06899	Histone H2B type 1-K;Histone H2B type F-S;Histone H2B type 1-J	21;20;15;3;3	21;20;15;3;3	2;2;2;0;0	5	21	21	2	O60701	H2B1K_HUMAN	H2BC12 H2BFT HIRIP1 HIST1H2BK	5.52076	5.92619	5.4802	8.75927	8.48471	8.58573	5.64238	8.60991	0.246624	0.138868	-0.981764	-0.733821	-1.00657	0.998729	0.830822	0.892602	0.000269269	0.0248596	2.96753	1	1	1	+	-	FALSE	FALSE	FALSE	FALSE	FALSE	FALSE	TRUE	TRUE	FALSE	FALSE
P16401	P16401	Histone H1.5	15	9	9	1	15	9	9	P15586	H15_HUMAN	H1-5 H1F5 HIST1H1B	1.99429	2.60348	2.3891	5.5561	5.66752	5.55737	2.32896	5.59366	0.309016	0.0639628	-1.09324	-0.754661	-0.873811	0.88636	0.948285	0.887067	0.00212371	0.0528857	3.2647	1	1	1	+	-	FALSE	FALSE	FALSE	FALSE	FALSE	FALSE	TRUE	TRUE	FALSE	FALSE
Q9BXJ4	Q9BXJ4	Complement C1q tumor necrosis factor-related protein 3	5	5	5	1	5	5	5	Q9BUN8	C1QT3_HUMAN	C1QTNF3 CTRP3 UNQ753/PRO1484	-2.75758	-2.58725	NA	0.719884	0.268066	0.910211	-2.67241	0.63272	0.120443	0.329827	-1.13251	-1.03924		0.771645	0.524243	0.875862	0.00102927	0.0528857	3.30513	0.207662	0.588029	1	+	-	FALSE	FALSE	TRUE	FALSE	FALSE	FALSE	TRUE	TRUE	FALSE	FALSE
P84243	P84243	Histone H3.3	16	16	2	1	16	16	2	P81605	H33_HUMAN	H3-3A H3.3A H3F3 H3F3A PP781; H3-3B H3.3B H3F3B	4.65192	4.64124	4.4571	8.12344	7.86554	7.86892	4.58342	7.95263	0.109526	0.147932	-0.874016	-0.879789	-0.979375	1.00343	0.863958	0.865787	1.25355e-05	0.00971502	3.36921	1	1	1	+	-	FALSE	FALSE	FALSE	FALSE	FALSE	FALSE	TRUE	TRUE	FALSE	FALSE
P10412;P16402;Q02539;P22492	P10412;P16402	Histone H1.4;Histone H1.3	25;17;9;5	25;17;9;5	8;1;0;0	4	25	25	8	P09972	H14_HUMAN	H1-4 H1F4 HIST1H1E	3.96418	4.98581	4.68386	7.91328	7.99352	7.94628	4.54462	7.95103	0.524854	0.0403288	-1.20494	-0.665887	-0.825205	0.878761	0.921097	0.896169	0.00754384	0.0666337	3.40641	1	1	1	+	-	FALSE	FALSE	FALSE	FALSE	FALSE	FALSE	TRUE	TRUE	FALSE	FALSE
P17096	P17096	High mobility group protein HMG-I/HMG-Y	6	6	6	1	6	6	6	P16152	HMGA1_HUMAN	HMGA1 HMGIY	0.553724	1.03409	0.0568138	4.86541	4.94074	4.92877	0.54821	4.91164	0.488662	0.0404792	-0.902993	-0.70367	-1.10918	0.8861	0.917356	0.912389	0.00395034	0.0528857	4.36343	1	1	1	+	-	FALSE	FALSE	FALSE	FALSE	FALSE	FALSE	TRUE	TRUE	FALSE	FALSE
A1L4H1	A1L4H1	Soluble scavenger receptor cysteine-rich domain-containing protein SSC5D	4	4	4	1	4	4	4	A1L4H1	SRCRL_HUMAN	SSC5D	NA	NA	NA	-1.85326	-1.31068	-1.66578	NA	-1.60991	NA	0.275573				-0.883082	1.08584	-0.202761	NA	NA	NA	0.00392592	0.0691329	1	+	-	TRUE	TRUE	TRUE	FALSE	FALSE	FALSE	FALSE	TRUE	FALSE	TRUE
P29508;P48594	P29508	Serpin B3	6;1	6;1	6;1	2	6	6	6	P28330	SPB3_HUMAN	SERPINB3 SCCA SCCA1	NA	NA	NA	-1.46952	-0.537336	-1.09686	NA	-1.03457	NA	0.469205				-0.92699	1.05975	-0.132757	NA	NA	NA	0.00392592	0.0691329	1	+	-	TRUE	TRUE	TRUE	FALSE	FALSE	FALSE	FALSE	TRUE	FALSE	TRUE
Q16819	Q16819	Meprin A subunit alpha	2	2	2	1	2	2	2	Q16555	MEP1A_HUMAN	MEP1A	NA	NA	NA	-1.22805	-0.973481	-1.28177	NA	-1.1611	NA	0.164687				-0.40652	1.13924	-0.732718	NA	NA	NA	0.00392592	0.0691329	1	+	-	TRUE	TRUE	TRUE	FALSE	FALSE	FALSE	FALSE	TRUE	FALSE	TRUE
Q7LBR1	Q7LBR1	Charged multivesicular body protein 1b	2	2	2	1	2	2	2	Q7L523	CHM1B_HUMAN	CHMP1B C18orf2	NA	NA	NA	-0.214566	-0.777334	-0.985336	NA	-0.659079	NA	0.39876				1.11474	-0.296558	-0.818179	NA	NA	NA	0.00392592	0.0691329	1	+	-	TRUE	TRUE	TRUE	FALSE	FALSE	FALSE	FALSE	TRUE	FALSE	TRUE
Q8IVF7	Q8IVF7	Formin-like protein 3	4	4	2	1	4	4	2	Q86X55	FMNL3_HUMAN	FMNL3 FHOD3 FRL2 KIAA2014 WBP3	NA	NA	NA	-2.73801	-1.39657	-2.0067	NA	-2.0471	NA	0.671629				-1.02871	0.968574	0.0601384	NA	NA	NA	0.00392592	0.0691329	1	+	-	TRUE	TRUE	TRUE	FALSE	FALSE	FALSE	FALSE	TRUE	FALSE	TRUE
Q96KG7	Q96KG7	Multiple epidermal growth factor-like domains protein 10	5	5	5	1	5	5	5	Q96IJ6	MEG10_HUMAN	MEGF10 KIAA1780	NA	NA	NA	-1.34632	-0.92995	-2.08097	NA	-1.45242	NA	0.582798				0.182036	0.896477	-1.07851	NA	NA	NA	0.00392592	0.0691329	1	+	-	TRUE	TRUE	TRUE	FALSE	FALSE	FALSE	FALSE	TRUE	FALSE	TRUE
Q9P0M6	Q9P0M6	Core histone macro-H2A.2	6	4	4	1	6	4	4	Q9P0L0	H2AW_HUMAN	MACROH2A2 H2AFY2	NA	NA	NA	-0.62441	-0.388915	-0.793198	NA	-0.602174	NA	0.203057				-0.109504	1.05025	-0.940741	NA	NA	NA	0.00392592	0.0691329	1	+	-	TRUE	TRUE	TRUE	FALSE	FALSE	FALSE	FALSE	TRUE	FALSE	TRUE
Q9UBG0	Q9UBG0	C-type mannose receptor 2	7	7	7	1	7	7	7	Q9UBF2	MRC2_HUMAN	MRC2 CLEC13E ENDO180 KIAA0709 UPARAP	NA	NA	NA	-1.71702	-0.90871	-1.19334	NA	-1.27303	NA	0.410005				-1.08291	0.888563	0.194343	NA	NA	NA	0.00392592	0.0691329	1	+	-	TRUE	TRUE	TRUE	FALSE	FALSE	FALSE	FALSE	TRUE	FALSE	TRUE
Q08188	Q08188	Protein-glutamine gamma-glutamyltransferase E	15	15	15	1	15	15	15	Q07065	TGM3_HUMAN	TGM3	NA	NA	NA	NA	2.23272	2.2444	NA	2.23856	NA	0.0082578					-0.707107	0.707107	NA	NA	NA	0.0506719	0.214689	1	-	-	TRUE	TRUE	TRUE	TRUE	FALSE	FALSE	FALSE	TRUE	FALSE	TRUE
Q86Y82	Q86Y82	Syntaxin-12	2	2	2	1	2	2	2	Q86V21	STX12_HUMAN	STX12	NA	NA	NA	-3.15071	NA	-3.19791	NA	-3.17431	NA	0.0333729				0.707107		-0.707107	NA	NA	NA	0.0506719	0.214689	1	-	-	TRUE	TRUE	TRUE	FALSE	TRUE	FALSE	FALSE	TRUE	FALSE	TRUE
O75891	O75891	Cytosolic 10-formyltetrahydrofolate dehydrogenase	3	3	3	1	3	3	3	O75828	AL1L1_HUMAN	ALDH1L1 FTHFD	NA	NA	NA	-3.13451	NA	-3.07267	NA	-3.10359	NA	0.0437241				-0.707107		0.707107	NA	NA	NA	0.0506719	0.214689	1	-	-	TRUE	TRUE	TRUE	FALSE	TRUE	FALSE	FALSE	TRUE	FALSE	TRUE
Q9HCY8	Q9HCY8	Protein S100-A14	5	5	5	1	5	5	5	Q9HB90	S10AE_HUMAN	S100A14 S100A15	NA	NA	NA	NA	-0.553649	-0.475184	NA	-0.514417	NA	0.0554829					-0.707107	0.707107	NA	NA	NA	0.0506719	0.214689	1	-	-	TRUE	TRUE	TRUE	TRUE	FALSE	FALSE	FALSE	TRUE	FALSE	TRUE
Q86UX7	Q86UX7	Fermitin family homolog 3	2	2	2	1	2	2	2	Q7Z5G4	URP2_HUMAN	FERMT3 KIND3 MIG2B URP2	NA	NA	NA	NA	-2.47215	-2.24103	NA	-2.35659	NA	0.163423					-0.707107	0.707107	NA	NA	NA	0.0506719	0.214689	1	-	-	TRUE	TRUE	TRUE	TRUE	FALSE	FALSE	FALSE	TRUE	FALSE	TRUE
Q16610	Q16610	Extracellular matrix protein 1	6	6	6	1	6	6	6	Q15907	ECM1_HUMAN	ECM1	NA	NA	NA	NA	-0.750554	-0.409281	NA	-0.579918	NA	0.241317					-0.707107	0.707107	NA	NA	NA	0.0506719	0.214689	1	-	-	TRUE	TRUE	TRUE	TRUE	FALSE	FALSE	FALSE	TRUE	FALSE	TRUE
P35443	P35443	Thrombospondin-4	7	4	3	1	7	4	3	P34896	TSP4_HUMAN	THBS4 TSP4	NA	NA	NA	NA	-1.26459	-1.75818	NA	-1.51139	NA	0.349019					0.707107	-0.707107	NA	NA	NA	0.0506719	0.214689	1	-	-	TRUE	TRUE	TRUE	TRUE	FALSE	FALSE	FALSE	TRUE	FALSE	TRUE
Q15517	Q15517	Corneodesmosin	4	4	4	1	4	4	4	Q15417	CDSN_HUMAN	CDSN	NA	NA	NA	NA	1.05682	0.522007	NA	0.789413	NA	0.378169					0.707107	-0.707107	NA	NA	NA	0.0506719	0.214689	1	-	-	TRUE	TRUE	TRUE	TRUE	FALSE	FALSE	FALSE	TRUE	FALSE	TRUE
Q14574	Q14574	Desmocollin-3	5	5	5	1	5	5	5	Q14444	DSC3_HUMAN	DSC3 CDHF3 DSC4	NA	NA	NA	NA	-0.353467	-0.900113	NA	-0.62679	NA	0.386538					0.707107	-0.707107	NA	NA	NA	0.0506719	0.214689	1	-	-	TRUE	TRUE	TRUE	TRUE	FALSE	FALSE	FALSE	TRUE	FALSE	TRUE
P01040	P01040	Cystatin-A	4	4	4	1	4	4	4	P00747	CYTA_HUMAN	CSTA STF1 STFA	NA	NA	NA	NA	-0.21623	-0.765265	NA	-0.490748	NA	0.388226					0.707107	-0.707107	NA	NA	NA	0.0506719	0.214689	1	-	-	TRUE	TRUE	TRUE	TRUE	FALSE	FALSE	FALSE	TRUE	FALSE	TRUE
P25311	P25311	Zinc-alpha-2-glycoprotein	8	8	8	1	8	8	8	P23526	ZA2G_HUMAN	AZGP1 ZAG ZNGP1	NA	NA	NA	NA	0.197651	0.756202	NA	0.476927	NA	0.394956					-0.707107	0.707107	NA	NA	NA	0.0506719	0.214689	1	-	-	TRUE	TRUE	TRUE	TRUE	FALSE	FALSE	FALSE	TRUE	FALSE	TRUE
Q12830	Q12830	Nucleosome-remodeling factor subunit BPTF	2	2	2	1	2	2	2	Q09028	BPTF_HUMAN	BPTF FAC1 FALZ	NA	NA	NA	NA	0.340835	0.99705	NA	0.668943	NA	0.464014					-0.707107	0.707107	NA	NA	NA	0.0506719	0.214689	1	-	-	TRUE	TRUE	TRUE	TRUE	FALSE	FALSE	FALSE	TRUE	FALSE	TRUE
O75223	O75223	Gamma-glutamylcyclotransferase	7	7	7	1	7	7	7	O75116	GGCT_HUMAN	GGCT C7orf24 CRF21	NA	NA	NA	NA	-0.476421	0.202242	NA	-0.13709	NA	0.479887					-0.707107	0.707107	NA	NA	NA	0.0506719	0.214689	1	-	-	TRUE	TRUE	TRUE	TRUE	FALSE	FALSE	FALSE	TRUE	FALSE	TRUE
P05089	P05089	Arginase-1	9	9	9	1	9	9	9	P04792	ARGI1_HUMAN	ARG1	NA	NA	NA	NA	1.659	0.879053	NA	1.26903	NA	0.551505					0.707107	-0.707107	NA	NA	NA	0.0506719	0.214689	1	-	-	TRUE	TRUE	TRUE	TRUE	FALSE	FALSE	FALSE	TRUE	FALSE	TRUE
P49746	P49746	Thrombospondin-3	3	2	2	1	3	2	2	P49419	TSP3_HUMAN	THBS3 TSP3	NA	NA	NA	-3.57191	NA	-2.71152	NA	-3.14171	NA	0.608391				-0.707107		0.707107	NA	NA	NA	0.0506719	0.214689	1	-	-	TRUE	TRUE	TRUE	FALSE	TRUE	FALSE	FALSE	TRUE	FALSE	TRUE
P22735	P22735	Protein-glutamine gamma-glutamyltransferase K	5	5	5	1	5	5	5	P22102	TGM1_HUMAN	TGM1 KTG	NA	NA	NA	NA	-1.2246	-0.324991	NA	-0.774793	NA	0.636117					-0.707107	0.707107	NA	NA	NA	0.0506719	0.214689	1	-	-	TRUE	TRUE	TRUE	TRUE	FALSE	FALSE	FALSE	TRUE	FALSE	TRUE
P42357	P42357	Histidine ammonia-lyase	2	2	2	1	2	2	2	P40926	HUTH_HUMAN	HAL HIS	NA	NA	NA	NA	-1.85704	-2.93483	NA	-2.39593	NA	0.762107					0.707107	-0.707107	NA	NA	NA	0.0506719	0.214689	1	-	-	TRUE	TRUE	TRUE	TRUE	FALSE	FALSE	FALSE	TRUE	FALSE	TRUE
Q9H0U4;Q92928	Q9H0U4	Ras-related protein Rab-1B	10;4	3;1	3;1	2	10	3	3	Q9H0R4	RAB1B_HUMAN	RAB1B	NA	NA	NA	-0.885862	-2.28162	NA	NA	-1.58374	NA	0.986947				0.707107	-0.707107		NA	NA	NA	0.0506719	0.214689	1	-	-	TRUE	TRUE	TRUE	FALSE	FALSE	TRUE	FALSE	TRUE	FALSE	TRUE
Q9UQN3	Q9UQN3	Charged multivesicular body protein 2b	4	4	4	1	4	4	4	Q9UQN3	CHM2B_HUMAN	CHMP2B CGI-84	NA	NA	NA	-3.0178	NA	-1.5696	NA	-2.2937	NA	1.02403				-0.707107		0.707107	NA	NA	NA	0.0506719	0.214689	1	-	-	TRUE	TRUE	TRUE	FALSE	TRUE	FALSE	FALSE	TRUE	FALSE	TRUE
Q8IW75	Q8IW75	Serpin A12	2	2	2	1	2	2	2	Q8IUH4	SPA12_HUMAN	SERPINA12	NA	NA	NA	NA	-2.92327	-1.4688	NA	-2.19604	NA	1.02846					-0.707107	0.707107	NA	NA	NA	0.0506719	0.214689	1	-	-	TRUE	TRUE	TRUE	TRUE	FALSE	FALSE	FALSE	TRUE	FALSE	TRUE
Q9UI42	Q9UI42	Carboxypeptidase A4	3	3	3	1	3	3	3	Q9UI15	CBPA4_HUMAN	CPA4 CPA3 UNQ694/PRO1339	NA	NA	NA	NA	-3.03266	-1.53037	NA	-2.28151	NA	1.06228					-0.707107	0.707107	NA	NA	NA	0.0506719	0.214689	1	-	-	TRUE	TRUE	TRUE	TRUE	FALSE	FALSE	FALSE	TRUE	FALSE	TRUE
Q6ZVX7	Q6ZVX7	F-box only protein 50	3	3	3	1	3	3	3	Q6P2Q9	FBX50_HUMAN	NCCRP1 FBXO50	NA	NA	NA	NA	-1.24586	0.257857	NA	-0.494003	NA	1.06329					-0.707107	0.707107	NA	NA	NA	0.0506719	0.214689	1	-	-	TRUE	TRUE	TRUE	TRUE	FALSE	FALSE	FALSE	TRUE	FALSE	TRUE
Q01469;A8MUU1	Q01469	Fatty acid-binding protein 5	6;1	6;1	6;1	2	6	6	6	Q00577	FABP5_HUMAN	FABP5	NA	NA	NA	NA	1.3301	-1.11604	NA	0.107027	NA	1.72968					0.707107	-0.707107	NA	NA	NA	0.0506719	0.214689	1	-	-	TRUE	TRUE	TRUE	TRUE	FALSE	FALSE	FALSE	TRUE	FALSE	TRUE
Q8WVV4	Q8WVV4	Protein POF1B	12	12	12	1	12	12	12	Q8WUM4	POF1B_HUMAN	POF1B	NA	NA	NA	NA	-2.67359	1.82109	NA	-0.426246	NA	3.17822					-0.707107	0.707107	NA	NA	NA	0.0506719	0.214689	1	-	-	TRUE	TRUE	TRUE	TRUE	FALSE	FALSE	FALSE	TRUE	FALSE	TRUE
O15294	O15294	UDP-N-acetylglucosamine--peptide N-acetylglucosaminyltransferase 110 kDa subunit	3	3	3	1	3	3	3	O15145	OGT1_HUMAN	OGT	-3.0144	NA	-3.86445	NA	NA	NA	-3.43943	NA	0.601071	NA	0.707107		-0.707107				NA	NA	NA	0.0506719	0.214689	-1	-	-	FALSE	TRUE	FALSE	TRUE	TRUE	TRUE	TRUE	FALSE	TRUE	FALSE
O76094	O76094	Signal recognition particle subunit SRP72	4	4	4	1	4	4	4	O75891	SRP72_HUMAN	SRP72	-1.25243	NA	-1.83298	NA	NA	NA	-1.54271	NA	0.410516	NA	0.707107		-0.707107				NA	NA	NA	0.0506719	0.214689	-1	-	-	FALSE	TRUE	FALSE	TRUE	TRUE	TRUE	TRUE	FALSE	TRUE	FALSE
P12081;P49590	P12081;P49590	Histidine--tRNA ligase, cytoplasmic;Histidine--tRNA ligase, mitochondrial	3;2	3;2	3;2	2	3	3	3	P11586	HARS1_HUMAN	HARS1 HARS HRS	NA	-1.85433	-2.22578	NA	NA	NA	-2.04005	NA	0.262651	NA		0.707107	-0.707107				NA	NA	NA	0.0506719	0.214689	-1	-	-	TRUE	FALSE	FALSE	TRUE	TRUE	TRUE	TRUE	FALSE	TRUE	FALSE
P22694;P17612;P22612	P22694;P17612	cAMP-dependent protein kinase catalytic subunit beta;cAMP-dependent protein kinase catalytic subunit alpha	3;3;1	3;3;1	3;3;1	3	3	3	3	P22087	KAPCB_HUMAN	PRKACB	-1.55628	NA	-1.99857	NA	NA	NA	-1.77743	NA	0.312745	NA	0.707107		-0.707107				NA	NA	NA	0.0506719	0.214689	-1	-	-	FALSE	TRUE	FALSE	TRUE	TRUE	TRUE	TRUE	FALSE	TRUE	FALSE
P28330	P28330	Long-chain specific acyl-CoA dehydrogenase, mitochondrial	3	3	3	1	3	3	3	P27708	ACADL_HUMAN	ACADL	-2.26872	NA	-1.77368	NA	NA	NA	-2.0212	NA	0.35005	NA	-0.707107		0.707107				NA	NA	NA	0.0506719	0.214689	-1	-	-	FALSE	TRUE	FALSE	TRUE	TRUE	TRUE	TRUE	FALSE	TRUE	FALSE
P29218	P29218	Inositol monophosphatase 1	2	2	2	1	2	2	2	P28066	IMPA1_HUMAN	IMPA1 IMPA	-2.13051	NA	-2.62818	NA	NA	NA	-2.37934	NA	0.351901	NA	0.707107		-0.707107				NA	NA	NA	0.0506719	0.214689	-1	-	-	FALSE	TRUE	FALSE	TRUE	TRUE	TRUE	TRUE	FALSE	TRUE	FALSE
P30838;P48448;P43353;P51648	P30838	Aldehyde dehydrogenase, dimeric NADP-preferring	3;1;1;1	3;1;1;1	3;1;1;1	4	3	3	3	P30086	AL3A1_HUMAN	ALDH3A1 ALDH3	NA	-2.7533	-2.90507	NA	NA	NA	-2.82918	NA	0.107319	NA		0.707107	-0.707107				NA	NA	NA	0.0506719	0.214689	-1	-	-	TRUE	FALSE	FALSE	TRUE	TRUE	TRUE	TRUE	FALSE	TRUE	FALSE
P34896	P34896	Serine hydroxymethyltransferase, cytosolic	5	4	4	1	5	4	4	P32119	GLYC_HUMAN	SHMT1	-2.05175	NA	-1.50544	NA	NA	NA	-1.77859	NA	0.386296	NA	-0.707107		0.707107				NA	NA	NA	0.0506719	0.214689	-1	-	-	FALSE	TRUE	FALSE	TRUE	TRUE	TRUE	TRUE	FALSE	TRUE	FALSE
P51659	P51659	Peroxisomal multifunctional enzyme type 2	2	2	2	1	2	2	2	P51148	DHB4_HUMAN	HSD17B4 EDH17B4 SDR8C1	-2.34401	NA	-3.35228	NA	NA	NA	-2.84815	NA	0.712956	NA	0.707107		-0.707107				NA	NA	NA	0.0506719	0.214689	-1	-	-	FALSE	TRUE	FALSE	TRUE	TRUE	TRUE	TRUE	FALSE	TRUE	FALSE
Q02880	Q02880	DNA topoisomerase 2-beta	5	2	2	1	5	2	2	Q01844	TOP2B_HUMAN	TOP2B	-2.13864	NA	-4.08108	NA	NA	NA	-3.10986	NA	1.37352	NA	0.707107		-0.707107				NA	NA	NA	0.0506719	0.214689	-1	-	-	FALSE	TRUE	FALSE	TRUE	TRUE	TRUE	TRUE	FALSE	TRUE	FALSE
Q14185;Q9H7D0	Q14185	Dedicator of cytokinesis protein 1	3;1	3;1	3;1	2	3	3	3	Q14103	DOCK1_HUMAN	DOCK1	-2.33317	NA	-2.65299	NA	NA	NA	-2.49308	NA	0.226143	NA	0.707107		-0.707107				NA	NA	NA	0.0506719	0.214689	-1	-	-	FALSE	TRUE	FALSE	TRUE	TRUE	TRUE	TRUE	FALSE	TRUE	FALSE
Q14247	Q14247	Src substrate cortactin	4	4	4	1	4	4	4	Q14157	SRC8_HUMAN	CTTN EMS1	NA	-2.36421	-2.59445	NA	NA	NA	-2.47933	NA	0.162805	NA		0.707107	-0.707107				NA	NA	NA	0.0506719	0.214689	-1	-	-	TRUE	FALSE	FALSE	TRUE	TRUE	TRUE	TRUE	FALSE	TRUE	FALSE
Q86V21	Q86V21	Acetoacetyl-CoA synthetase	2	2	2	1	2	2	2	Q7Z7H5	AACS_HUMAN	AACS ACSF1	-1.5814	NA	-1.50915	NA	NA	NA	-1.54527	NA	0.0510868	NA	-0.707107		0.707107				NA	NA	NA	0.0506719	0.214689	-1	-	-	FALSE	TRUE	FALSE	TRUE	TRUE	TRUE	TRUE	FALSE	TRUE	FALSE
Q8TBX8	Q8TBX8	Phosphatidylinositol 5-phosphate 4-kinase type-2 gamma	3	3	3	1	3	3	3	Q8TAA9	PI42C_HUMAN	PIP4K2C PIP5K2C	-2.54837	NA	-3.28258	NA	NA	NA	-2.91548	NA	0.519165	NA	0.707107		-0.707107				NA	NA	NA	0.0506719	0.214689	-1	-	-	FALSE	TRUE	FALSE	TRUE	TRUE	TRUE	TRUE	FALSE	TRUE	FALSE
A0FGR8	A0FGR8	Extended synaptotagmin-2	3	3	3	1	3	3	3	A0FGR8	ESYT2_HUMAN	ESYT2 FAM62B KIAA1228	-1.8736	-2.45771	NA	NA	NA	NA	-2.16566	NA	0.413033	NA	0.707107	-0.707107					NA	NA	NA	0.0506719	0.214689	-1	-	-	FALSE	FALSE	TRUE	TRUE	TRUE	TRUE	TRUE	FALSE	TRUE	FALSE
C4AMC7;Q6VEQ5;Q9NQA3;A8K0Z3;A8MWX3	C4AMC7;Q6VEQ5;Q9NQA3;A8K0Z3;A8MWX3	Putative WAS protein family homolog 3;WAS protein family homolog 2;WAS protein family homolog 6;WASH complex subunit 1;Putative WAS protein family homolog 4	3;3;2;2;2	3;3;2;2;2	3;3;2;2;2	5	3	3	3	A8K2U0	WASH3_HUMAN	WASH3P FAM39DP	-1.70967	-1.68816	NA	NA	NA	NA	-1.69892	NA	0.0152106	NA	-0.707107	0.707107					NA	NA	NA	0.0506719	0.214689	-1	-	-	FALSE	FALSE	TRUE	TRUE	TRUE	TRUE	TRUE	FALSE	TRUE	FALSE
O00139	O00139	Kinesin-like protein KIF2A	4	4	4	1	4	4	4	C9JRZ8	KIF2A_HUMAN	KIF2A KIF2 KNS2	-2.10931	-2.55059	NA	NA	NA	NA	-2.32995	NA	0.312026	NA	0.707107	-0.707107					NA	NA	NA	0.0506719	0.214689	-1	-	-	FALSE	FALSE	TRUE	TRUE	TRUE	TRUE	TRUE	FALSE	TRUE	FALSE
O00178	O00178	GTP-binding protein 1	3	3	3	1	3	3	3	O00159	GTPB1_HUMAN	GTPBP1	-2.92897	-3.66133	NA	NA	NA	NA	-3.29515	NA	0.517855	NA	0.707107	-0.707107					NA	NA	NA	0.0506719	0.214689	-1	-	-	FALSE	FALSE	TRUE	TRUE	TRUE	TRUE	TRUE	FALSE	TRUE	FALSE
O00499;Q9UBW5;P49418	O00499	Myc box-dependent-interacting protein 1	6;2;2	6;2;2	6;2;2	3	6	6	6	O00429	BIN1_HUMAN	BIN1 AMPHL	-0.661575	-0.883057	NA	NA	NA	NA	-0.772316	NA	0.156612	NA	0.707107	-0.707107					NA	NA	NA	0.0506719	0.214689	-1	-	-	FALSE	FALSE	TRUE	TRUE	TRUE	TRUE	TRUE	FALSE	TRUE	FALSE
O15460	O15460	Prolyl 4-hydroxylase subunit alpha-2	2	2	2	1	2	2	2	O15372	P4HA2_HUMAN	P4HA2 UNQ290/PRO330	-2.27999	-2.46439	NA	NA	NA	NA	-2.37219	NA	0.130385	NA	0.707107	-0.707107					NA	NA	NA	0.0506719	0.214689	-1	-	-	FALSE	FALSE	TRUE	TRUE	TRUE	TRUE	TRUE	FALSE	TRUE	FALSE
O43402	O43402	ER membrane protein complex subunit 8	2	2	2	1	2	2	2	O43175	EMC8_HUMAN	EMC8 C16orf2 C16orf4 COX4AL COX4NB FAM158B NOC4	-2.90324	-3.02095	NA	NA	NA	NA	-2.9621	NA	0.083232	NA	0.707107	-0.707107					NA	NA	NA	0.0506719	0.214689	-1	-	-	FALSE	FALSE	TRUE	TRUE	TRUE	TRUE	TRUE	FALSE	TRUE	FALSE
O43681	O43681	ATPase GET3	2	2	2	1	2	2	2	O43491	GET3_HUMAN	GET3 ARSA ASNA1 TRC40	-3.28689	-3.29385	NA	NA	NA	NA	-3.29037	NA	0.00491966	NA	0.707107	-0.707107					NA	NA	NA	0.0506719	0.214689	-1	-	-	FALSE	FALSE	TRUE	TRUE	TRUE	TRUE	TRUE	FALSE	TRUE	FALSE
O75396	O75396	Vesicle-trafficking protein SEC22b	4	4	4	1	4	4	4	O75367	SC22B_HUMAN	SEC22B SEC22L1	-2.12253	-2.17562	NA	NA	NA	NA	-2.14907	NA	0.0375372	NA	0.707107	-0.707107					NA	NA	NA	0.0506719	0.214689	-1	-	-	FALSE	FALSE	TRUE	TRUE	TRUE	TRUE	TRUE	FALSE	TRUE	FALSE
O75494	O75494	Serine/arginine-rich splicing factor 10	3	3	3	1	3	3	3	O75369	SRS10_HUMAN	SRSF10 FUSIP1 FUSIP2 SFRS13A TASR	-2.44584	-1.88636	NA	NA	NA	NA	-2.1661	NA	0.395608	NA	-0.707107	0.707107					NA	NA	NA	0.0506719	0.214689	-1	-	-	FALSE	FALSE	TRUE	TRUE	TRUE	TRUE	TRUE	FALSE	TRUE	FALSE
O75821	O75821	Eukaryotic translation initiation factor 3 subunit G	4	4	4	1	4	4	4	O75534	EIF3G_HUMAN	EIF3G EIF3S4	-1.58162	-1.26339	NA	NA	NA	NA	-1.4225	NA	0.225025	NA	-0.707107	0.707107					NA	NA	NA	0.0506719	0.214689	-1	-	-	FALSE	FALSE	TRUE	TRUE	TRUE	TRUE	TRUE	FALSE	TRUE	FALSE
O75844	O75844	CAAX prenyl protease 1 homolog	2	2	2	1	2	2	2	O75643	FACE1_HUMAN	ZMPSTE24 FACE1 STE24	-1.90689	-1.86945	NA	NA	NA	NA	-1.88817	NA	0.026477	NA	-0.707107	0.707107					NA	NA	NA	0.0506719	0.214689	-1	-	-	FALSE	FALSE	TRUE	TRUE	TRUE	TRUE	TRUE	FALSE	TRUE	FALSE
O94973	O94973	AP-2 complex subunit alpha-2	12	5	5	1	12	5	5	O94832	AP2A2_HUMAN	AP2A2 ADTAB CLAPA2 HIP9 HYPJ KIAA0899	-1.79502	-2.49451	NA	NA	NA	NA	-2.14476	NA	0.49462	NA	0.707107	-0.707107					NA	NA	NA	0.0506719	0.214689	-1	-	-	FALSE	FALSE	TRUE	TRUE	TRUE	TRUE	TRUE	FALSE	TRUE	FALSE
O95415	O95415	Brain protein I3	2	2	2	1	2	2	2	O95336	BRI3_HUMAN	BRI3	-2.47307	-1.79953	NA	NA	NA	NA	-2.1363	NA	0.476263	NA	-0.707107	0.707107					NA	NA	NA	0.0506719	0.214689	-1	-	-	FALSE	FALSE	TRUE	TRUE	TRUE	TRUE	TRUE	FALSE	TRUE	FALSE
O95747	O95747	Serine/threonine-protein kinase OSR1	2	2	2	1	2	2	2	O95433	OXSR1_HUMAN	OXSR1 KIAA1101 OSR1	-2.91744	-3.319	NA	NA	NA	NA	-3.11822	NA	0.283948	NA	0.707107	-0.707107					NA	NA	NA	0.0506719	0.214689	-1	-	-	FALSE	FALSE	TRUE	TRUE	TRUE	TRUE	TRUE	FALSE	TRUE	FALSE
O96019	O96019	Actin-like protein 6A	4	4	4	1	4	4	4	O95819	ACL6A_HUMAN	ACTL6A BAF53 BAF53A INO80K	-1.8467	-1.5584	NA	NA	NA	NA	-1.70255	NA	0.203857	NA	-0.707107	0.707107					NA	NA	NA	0.0506719	0.214689	-1	-	-	FALSE	FALSE	TRUE	TRUE	TRUE	TRUE	TRUE	FALSE	TRUE	FALSE
P00387	P00387	NADH-cytochrome b5 reductase 3	2	2	2	1	2	2	2	P00167	NB5R3_HUMAN	CYB5R3 DIA1	-3.21397	-2.7746	NA	NA	NA	NA	-2.99428	NA	0.310677	NA	-0.707107	0.707107					NA	NA	NA	0.0506719	0.214689	-1	-	-	FALSE	FALSE	TRUE	TRUE	TRUE	TRUE	TRUE	FALSE	TRUE	FALSE
P00491	P00491	Purine nucleoside phosphorylase	3	3	3	1	3	3	3	P00367	PNPH_HUMAN	PNP NP	-2.65366	-1.87813	NA	NA	NA	NA	-2.26589	NA	0.548382	NA	-0.707107	0.707107					NA	NA	NA	0.0506719	0.214689	-1	-	-	FALSE	FALSE	TRUE	TRUE	TRUE	TRUE	TRUE	FALSE	TRUE	FALSE
P00505	P00505	Aspartate aminotransferase, mitochondrial	2	2	2	1	2	2	2	P00390	AATM_HUMAN	GOT2 KYAT4	0.321679	0.837423	NA	NA	NA	NA	0.579551	NA	0.364686	NA	-0.707107	0.707107					NA	NA	NA	0.0506719	0.214689	-1	-	-	FALSE	FALSE	TRUE	TRUE	TRUE	TRUE	TRUE	FALSE	TRUE	FALSE
P04181	P04181	Ornithine aminotransferase, mitochondrial	4	4	4	1	4	4	4	P04040	OAT_HUMAN	OAT	-0.575556	-0.50466	NA	NA	NA	NA	-0.540108	NA	0.0501306	NA	-0.707107	0.707107					NA	NA	NA	0.0506719	0.214689	-1	-	-	FALSE	FALSE	TRUE	TRUE	TRUE	TRUE	TRUE	FALSE	TRUE	FALSE
P07384	P07384	Calpain-1 catalytic subunit	5	5	5	1	5	5	5	P07305	CAN1_HUMAN	CAPN1 CANPL1 PIG30	-2.56193	-2.56383	NA	NA	NA	NA	-2.56288	NA	0.00133805	NA	0.707107	-0.707107					NA	NA	NA	0.0506719	0.214689	-1	-	-	FALSE	FALSE	TRUE	TRUE	TRUE	TRUE	TRUE	FALSE	TRUE	FALSE
P07947	P07947	Tyrosine-protein kinase Yes	4	2	2	1	4	2	2	P07814	YES_HUMAN	YES1 YES	-3.07353	-2.75068	NA	NA	NA	NA	-2.9121	NA	0.228286	NA	-0.707107	0.707107					NA	NA	NA	0.0506719	0.214689	-1	-	-	FALSE	FALSE	TRUE	TRUE	TRUE	TRUE	TRUE	FALSE	TRUE	FALSE
P09486	P09486	SPARC	3	3	3	1	3	3	3	P09382	SPRC_HUMAN	SPARC ON	-2.07239	-1.56212	NA	NA	NA	NA	-1.81725	NA	0.360819	NA	-0.707107	0.707107					NA	NA	NA	0.0506719	0.214689	-1	-	-	FALSE	FALSE	TRUE	TRUE	TRUE	TRUE	TRUE	FALSE	TRUE	FALSE
P22102	P22102	Trifunctional purine biosynthetic protein adenosine-3	5	5	5	1	5	5	5	P21283	PUR2_HUMAN	GART PGFT PRGS	-0.952656	-1.28195	NA	NA	NA	NA	-1.1173	NA	0.232846	NA	0.707107	-0.707107					NA	NA	NA	0.0506719	0.214689	-1	-	-	FALSE	FALSE	TRUE	TRUE	TRUE	TRUE	TRUE	FALSE	TRUE	FALSE
P26599;O95758	P26599;O95758	Polypyrimidine tract-binding protein 1;Polypyrimidine tract-binding protein 3	4;2	4;2	4;2	2	4	4	4	P25789	PTBP1_HUMAN	PTBP1 PTB	-1.94405	-1.34514	NA	NA	NA	NA	-1.6446	NA	0.423493	NA	-0.707107	0.707107					NA	NA	NA	0.0506719	0.214689	-1	-	-	FALSE	FALSE	TRUE	TRUE	TRUE	TRUE	TRUE	FALSE	TRUE	FALSE
P30520	P30520	Adenylosuccinate synthetase isozyme 2	4	4	4	1	4	4	4	P29992	PURA2_HUMAN	ADSS2 ADSS	-2.53585	-1.7634	NA	NA	NA	NA	-2.14962	NA	0.546206	NA	-0.707107	0.707107					NA	NA	NA	0.0506719	0.214689	-1	-	-	FALSE	FALSE	TRUE	TRUE	TRUE	TRUE	TRUE	FALSE	TRUE	FALSE
P35637;Q92804	P35637	RNA-binding protein FUS	5;1	5;1	5;1	2	5	5	5	P35237	FUS_HUMAN	FUS TLS	-1.50674	-2.03757	NA	NA	NA	NA	-1.77215	NA	0.375358	NA	0.707107	-0.707107					NA	NA	NA	0.0506719	0.214689	-1	-	-	FALSE	FALSE	TRUE	TRUE	TRUE	TRUE	TRUE	FALSE	TRUE	FALSE
P38159;Q96E39;O75526;Q8N7X1	P38159;Q96E39	RNA-binding motif protein, X chromosome;RNA binding motif protein, X-linked-like-1	3;2;1;1	3;2;1;1	3;2;1;1	4	3	3	3	P36543	RBMX_HUMAN	RBMX HNRPG RBMXP1	-2.6615	-2.21663	NA	NA	NA	NA	-2.43907	NA	0.314572	NA	-0.707107	0.707107					NA	NA	NA	0.0506719	0.214689	-1	-	-	FALSE	FALSE	TRUE	TRUE	TRUE	TRUE	TRUE	FALSE	TRUE	FALSE
P41252	P41252	Isoleucine--tRNA ligase, cytoplasmic	5	5	5	1	5	5	5	P40227	SYIC_HUMAN	IARS1 IARS	-0.434636	-0.429873	NA	NA	NA	NA	-0.432255	NA	0.00336775	NA	-0.707107	0.707107					NA	NA	NA	0.0506719	0.214689	-1	-	-	FALSE	FALSE	TRUE	TRUE	TRUE	TRUE	TRUE	FALSE	TRUE	FALSE
P42025	P42025	Beta-centractin	6	4	4	1	6	4	4	P40394	ACTY_HUMAN	ACTR1B CTRN2	-1.57344	-1.89067	NA	NA	NA	NA	-1.73206	NA	0.224321	NA	0.707107	-0.707107					NA	NA	NA	0.0506719	0.214689	-1	-	-	FALSE	FALSE	TRUE	TRUE	TRUE	TRUE	TRUE	FALSE	TRUE	FALSE
P45985	P45985	Dual specificity mitogen-activated protein kinase kinase 4	2	2	2	1	2	2	2	P43034	MP2K4_HUMAN	MAP2K4 JNKK1 MEK4 MKK4 PRKMK4 SEK1 SERK1 SKK1	-3.23561	-3.32431	NA	NA	NA	NA	-3.27996	NA	0.0627205	NA	0.707107	-0.707107					NA	NA	NA	0.0506719	0.214689	-1	-	-	FALSE	FALSE	TRUE	TRUE	TRUE	TRUE	TRUE	FALSE	TRUE	FALSE
P49006	P49006	MARCKS-related protein	2	2	2	1	2	2	2	P48163	MRP_HUMAN	MARCKSL1 MLP MRP	-1.68427	-0.386049	NA	NA	NA	NA	-1.03516	NA	0.917979	NA	-0.707107	0.707107					NA	NA	NA	0.0506719	0.214689	-1	-	-	FALSE	FALSE	TRUE	TRUE	TRUE	TRUE	TRUE	FALSE	TRUE	FALSE
P49756	P49756	RNA-binding protein 25	2	2	2	1	2	2	2	P49588	RBM25_HUMAN	RBM25 RNPC7	-2.57205	-2.48362	NA	NA	NA	NA	-2.52784	NA	0.0625336	NA	-0.707107	0.707107					NA	NA	NA	0.0506719	0.214689	-1	-	-	FALSE	FALSE	TRUE	TRUE	TRUE	TRUE	TRUE	FALSE	TRUE	FALSE
P49773	P49773	Adenosine 5-monophosphoramidase HINT1	2	2	2	1	2	2	2	P49720	HINT1_HUMAN	HINT1 HINT PKCI1 PRKCNH1	0.0975677	-0.339501	NA	NA	NA	NA	-0.120967	NA	0.309054	NA	0.707107	-0.707107					NA	NA	NA	0.0506719	0.214689	-1	-	-	FALSE	FALSE	TRUE	TRUE	TRUE	TRUE	TRUE	FALSE	TRUE	FALSE
P51610	P51610	Host cell factor 1	2	2	2	1	2	2	2	P51116	HCFC1_HUMAN	HCFC1 HCF1 HFC1	-1.27185	-1.74249	NA	NA	NA	NA	-1.50717	NA	0.332796	NA	0.707107	-0.707107					NA	NA	NA	0.0506719	0.214689	-1	-	-	FALSE	FALSE	TRUE	TRUE	TRUE	TRUE	TRUE	FALSE	TRUE	FALSE
P51798	P51798	H(+)/Cl(-) exchange transporter 7	2	2	2	1	2	2	2	P51570	CLCN7_HUMAN	CLCN7	-1.59048	-1.26862	NA	NA	NA	NA	-1.42955	NA	0.227586	NA	-0.707107	0.707107					NA	NA	NA	0.0506719	0.214689	-1	-	-	FALSE	FALSE	TRUE	TRUE	TRUE	TRUE	TRUE	FALSE	TRUE	FALSE
P52907	P52907	F-actin-capping protein subunit alpha-1	5	4	4	1	5	4	4	P51858	CAZA1_HUMAN	CAPZA1	-0.526174	-0.44489	NA	NA	NA	NA	-0.485532	NA	0.0574759	NA	-0.707107	0.707107					NA	NA	NA	0.0506719	0.214689	-1	-	-	FALSE	FALSE	TRUE	TRUE	TRUE	TRUE	TRUE	FALSE	TRUE	FALSE
P54577	P54577	Tyrosine--tRNA ligase, cytoplasmic	5	5	5	1	5	5	5	P53621	SYYC_HUMAN	YARS1 YARS	-1.66773	-1.43359	NA	NA	NA	NA	-1.55066	NA	0.165558	NA	-0.707107	0.707107					NA	NA	NA	0.0506719	0.214689	-1	-	-	FALSE	FALSE	TRUE	TRUE	TRUE	TRUE	TRUE	FALSE	TRUE	FALSE
P55039	P55039	Developmentally-regulated GTP-binding protein 2	4	4	4	1	4	4	4	P54578	DRG2_HUMAN	DRG2	-2.7853	-2.39213	NA	NA	NA	NA	-2.58871	NA	0.278015	NA	-0.707107	0.707107					NA	NA	NA	0.0506719	0.214689	-1	-	-	FALSE	FALSE	TRUE	TRUE	TRUE	TRUE	TRUE	FALSE	TRUE	FALSE
P55060	P55060	Exportin-2	7	7	7	1	7	7	7	P54727	XPO2_HUMAN	CSE1L CAS XPO2	-0.502102	-1.09965	NA	NA	NA	NA	-0.800878	NA	0.422533	NA	0.707107	-0.707107					NA	NA	NA	0.0506719	0.214689	-1	-	-	FALSE	FALSE	TRUE	TRUE	TRUE	TRUE	TRUE	FALSE	TRUE	FALSE
P55145	P55145	Mesencephalic astrocyte-derived neurotrophic factor	2	2	2	1	2	2	2	P54886	MANF_HUMAN	MANF ARMET ARP	-2.56592	-1.77563	NA	NA	NA	NA	-2.17078	NA	0.558817	NA	-0.707107	0.707107					NA	NA	NA	0.0506719	0.214689	-1	-	-	FALSE	FALSE	TRUE	TRUE	TRUE	TRUE	TRUE	FALSE	TRUE	FALSE
P55795	P55795	Heterogeneous nuclear ribonucleoprotein H2	6	2	2	1	6	2	2	P55145	HNRH2_HUMAN	HNRNPH2 FTP3 HNRPH2	-3.07264	-0.545351	NA	NA	NA	NA	-1.809	NA	1.78707	NA	-0.707107	0.707107					NA	NA	NA	0.0506719	0.214689	-1	-	-	FALSE	FALSE	TRUE	TRUE	TRUE	TRUE	TRUE	FALSE	TRUE	FALSE
P60468	P60468	Protein transport protein Sec61 subunit beta	3	3	3	1	3	3	3	P56537	SC61B_HUMAN	SEC61B	-1.97606	-2.14776	NA	NA	NA	NA	-2.06191	NA	0.121411	NA	0.707107	-0.707107					NA	NA	NA	0.0506719	0.214689	-1	-	-	FALSE	FALSE	TRUE	TRUE	TRUE	TRUE	TRUE	FALSE	TRUE	FALSE
P68402	P68402	Platelet-activating factor acetylhydrolase IB subunit alpha2	2	2	2	1	2	2	2	P67775	PA1B2_HUMAN	PAFAH1B2 PAFAHB	-2.33957	-2.40894	NA	NA	NA	NA	-2.37425	NA	0.0490549	NA	0.707107	-0.707107					NA	NA	NA	0.0506719	0.214689	-1	-	-	FALSE	FALSE	TRUE	TRUE	TRUE	TRUE	TRUE	FALSE	TRUE	FALSE
P84090	P84090	Enhancer of rudimentary homolog	2	2	2	1	2	2	2	P68871	ERH_HUMAN	ERH	-1.9197	-1.68418	NA	NA	NA	NA	-1.80194	NA	0.166537	NA	-0.707107	0.707107					NA	NA	NA	0.0506719	0.214689	-1	-	-	FALSE	FALSE	TRUE	TRUE	TRUE	TRUE	TRUE	FALSE	TRUE	FALSE
Q00169;P48739	Q00169;P48739	Phosphatidylinositol transfer protein alpha isoform;Phosphatidylinositol transfer protein beta isoform	3;2	3;2	3;2	2	3	3	3	P84095	PIPNA_HUMAN	PITPNA PITPN	-2.01704	-2.26489	NA	NA	NA	NA	-2.14096	NA	0.175256	NA	0.707107	-0.707107					NA	NA	NA	0.0506719	0.214689	-1	-	-	FALSE	FALSE	TRUE	TRUE	TRUE	TRUE	TRUE	FALSE	TRUE	FALSE
Q05193	Q05193	Dynamin-1	14	9	7	1	14	9	7	Q02818	DYN1_HUMAN	DNM1 DNM	-1.72109	-2.20121	NA	NA	NA	NA	-1.96115	NA	0.339502	NA	0.707107	-0.707107					NA	NA	NA	0.0506719	0.214689	-1	-	-	FALSE	FALSE	TRUE	TRUE	TRUE	TRUE	TRUE	FALSE	TRUE	FALSE
Q05519	Q05519	Serine/arginine-rich splicing factor 11	4	4	4	1	4	4	4	Q02878	SRS11_HUMAN	SRSF11 SFRS11	-1.82514	-2.32907	NA	NA	NA	NA	-2.07711	NA	0.356332	NA	0.707107	-0.707107					NA	NA	NA	0.0506719	0.214689	-1	-	-	FALSE	FALSE	TRUE	TRUE	TRUE	TRUE	TRUE	FALSE	TRUE	FALSE
Q09161	Q09161	Nuclear cap-binding protein subunit 1	2	2	2	1	2	2	2	Q08174	NCBP1_HUMAN	NCBP1 CBP80 NCBP	-3.51373	-3.31955	NA	NA	NA	NA	-3.41664	NA	0.137307	NA	-0.707107	0.707107					NA	NA	NA	0.0506719	0.214689	-1	-	-	FALSE	FALSE	TRUE	TRUE	TRUE	TRUE	TRUE	FALSE	TRUE	FALSE
Q12792;Q6IBS0	Q12792	Twinfilin-1	3;1	3;1	3;1	2	3	3	3	Q08AM6	TWF1_HUMAN	TWF1 PTK9	-1.76077	-1.76149	NA	NA	NA	NA	-1.76113	NA	0.000508325	NA	0.707107	-0.707107					NA	NA	NA	0.0506719	0.214689	-1	-	-	FALSE	FALSE	TRUE	TRUE	TRUE	TRUE	TRUE	FALSE	TRUE	FALSE
Q12797	Q12797	Aspartyl/asparaginyl beta-hydroxylase	2	2	2	1	2	2	2	Q08J23	ASPH_HUMAN	ASPH BAH	-3.25471	-3.43904	NA	NA	NA	NA	-3.34687	NA	0.130336	NA	0.707107	-0.707107					NA	NA	NA	0.0506719	0.214689	-1	-	-	FALSE	FALSE	TRUE	TRUE	TRUE	TRUE	TRUE	FALSE	TRUE	FALSE
Q13523	Q13523	Serine/threonine-protein kinase PRP4 homolog	4	4	4	1	4	4	4	Q13418	PRP4B_HUMAN	PRPF4B KIAA0536 PRP4 PRP4H PRP4K	-3.70896	-3.05051	NA	NA	NA	NA	-3.37973	NA	0.465597	NA	-0.707107	0.707107					NA	NA	NA	0.0506719	0.214689	-1	-	-	FALSE	FALSE	TRUE	TRUE	TRUE	TRUE	TRUE	FALSE	TRUE	FALSE
Q13561	Q13561	Dynactin subunit 2	2	2	2	1	2	2	2	Q13443	DCTN2_HUMAN	DCTN2 DCTN50	-3.22254	-1.71096	NA	NA	NA	NA	-2.46675	NA	1.06885	NA	-0.707107	0.707107					NA	NA	NA	0.0506719	0.214689	-1	-	-	FALSE	FALSE	TRUE	TRUE	TRUE	TRUE	TRUE	FALSE	TRUE	FALSE
Q13620;Q13619	Q13620;Q13619	Cullin-4B;Cullin-4A	2;1	2;1	2;1	2	2	2	2	Q13510	CUL4B_HUMAN	CUL4B KIAA0695	-2.80385	-3.06336	NA	NA	NA	NA	-2.93361	NA	0.1835	NA	0.707107	-0.707107					NA	NA	NA	0.0506719	0.214689	-1	-	-	FALSE	FALSE	TRUE	TRUE	TRUE	TRUE	TRUE	FALSE	TRUE	FALSE
Q13642	Q13642	Four and a half LIM domains protein 1	5	5	5	1	5	5	5	Q13555	FHL1_HUMAN	FHL1 SLIM1	-2.08499	-1.3729	NA	NA	NA	NA	-1.72894	NA	0.503521	NA	-0.707107	0.707107					NA	NA	NA	0.0506719	0.214689	-1	-	-	FALSE	FALSE	TRUE	TRUE	TRUE	TRUE	TRUE	FALSE	TRUE	FALSE
Q14118	Q14118	Dystroglycan 1	2	2	2	1	2	2	2	Q13813	DAG1_HUMAN	DAG1	-2.49812	-2.68941	NA	NA	NA	NA	-2.59377	NA	0.135265	NA	0.707107	-0.707107					NA	NA	NA	0.0506719	0.214689	-1	-	-	FALSE	FALSE	TRUE	TRUE	TRUE	TRUE	TRUE	FALSE	TRUE	FALSE
Q14192	Q14192	Four and a half LIM domains protein 2	3	3	3	1	3	3	3	Q14112	FHL2_HUMAN	FHL2 DRAL SLIM3	-2.72007	-2.47822	NA	NA	NA	NA	-2.59915	NA	0.171014	NA	-0.707107	0.707107					NA	NA	NA	0.0506719	0.214689	-1	-	-	FALSE	FALSE	TRUE	TRUE	TRUE	TRUE	TRUE	FALSE	TRUE	FALSE
Q14738	Q14738	Serine/threonine-protein phosphatase 2A 56 kDa regulatory subunit delta isoform	4	4	4	1	4	4	4	Q14558	2A5D_HUMAN	PPP2R5D	-2.58072	-2.88578	NA	NA	NA	NA	-2.73325	NA	0.215706	NA	0.707107	-0.707107					NA	NA	NA	0.0506719	0.214689	-1	-	-	FALSE	FALSE	TRUE	TRUE	TRUE	TRUE	TRUE	FALSE	TRUE	FALSE
Q15046	Q15046	Lysine--tRNA ligase	2	2	2	1	2	2	2	Q14847	SYK_HUMAN	KARS1 KARS KIAA0070	-2.00103	-2.34243	NA	NA	NA	NA	-2.17173	NA	0.241408	NA	0.707107	-0.707107					NA	NA	NA	0.0506719	0.214689	-1	-	-	FALSE	FALSE	TRUE	TRUE	TRUE	TRUE	TRUE	FALSE	TRUE	FALSE
Q15075	Q15075	Early endosome antigen 1	3	3	3	1	3	3	3	Q14974	EEA1_HUMAN	EEA1 ZFYVE2	-2.55386	-2.60449	NA	NA	NA	NA	-2.57917	NA	0.0357967	NA	0.707107	-0.707107					NA	NA	NA	0.0506719	0.214689	-1	-	-	FALSE	FALSE	TRUE	TRUE	TRUE	TRUE	TRUE	FALSE	TRUE	FALSE
Q15102	Q15102	Platelet-activating factor acetylhydrolase IB subunit alpha1	2	2	2	1	2	2	2	Q15008	PA1B3_HUMAN	PAFAH1B3 PAFAHG	-3.18268	-2.9226	NA	NA	NA	NA	-3.05264	NA	0.183904	NA	-0.707107	0.707107					NA	NA	NA	0.0506719	0.214689	-1	-	-	FALSE	FALSE	TRUE	TRUE	TRUE	TRUE	TRUE	FALSE	TRUE	FALSE
Q15262	Q15262	Receptor-type tyrosine-protein phosphatase kappa	4	4	4	1	4	4	4	Q15102	PTPRK_HUMAN	PTPRK PTPK	-2.91224	-2.17755	NA	NA	NA	NA	-2.54489	NA	0.519504	NA	-0.707107	0.707107					NA	NA	NA	0.0506719	0.214689	-1	-	-	FALSE	FALSE	TRUE	TRUE	TRUE	TRUE	TRUE	FALSE	TRUE	FALSE
Q15334	Q15334	Lethal(2) giant larvae protein homolog 1	5	5	5	1	5	5	5	Q15149	L2GL1_HUMAN	LLGL1 DLG4 HUGL HUGL1	-2.63572	-1.63777	NA	NA	NA	NA	-2.13674	NA	0.705654	NA	-0.707107	0.707107					NA	NA	NA	0.0506719	0.214689	-1	-	-	FALSE	FALSE	TRUE	TRUE	TRUE	TRUE	TRUE	FALSE	TRUE	FALSE
Q15369	Q15369	Elongin-C	4	4	4	1	4	4	4	Q15208	ELOC_HUMAN	ELOC TCEB1	-0.790007	-0.823585	NA	NA	NA	NA	-0.806796	NA	0.0237438	NA	0.707107	-0.707107					NA	NA	NA	0.0506719	0.214689	-1	-	-	FALSE	FALSE	TRUE	TRUE	TRUE	TRUE	TRUE	FALSE	TRUE	FALSE
Q15382	Q15382	GTP-binding protein Rheb	2	2	2	1	2	2	2	Q15262	RHEB_HUMAN	RHEB RHEB2	-2.01522	-2.57289	NA	NA	NA	NA	-2.29406	NA	0.394334	NA	0.707107	-0.707107					NA	NA	NA	0.0506719	0.214689	-1	-	-	FALSE	FALSE	TRUE	TRUE	TRUE	TRUE	TRUE	FALSE	TRUE	FALSE
Q15417	Q15417	Calponin-3	2	2	2	1	2	2	2	Q15365	CNN3_HUMAN	CNN3	-2.41235	-2.71816	NA	NA	NA	NA	-2.56525	NA	0.216237	NA	0.707107	-0.707107					NA	NA	NA	0.0506719	0.214689	-1	-	-	FALSE	FALSE	TRUE	TRUE	TRUE	TRUE	TRUE	FALSE	TRUE	FALSE
Q15691	Q15691	Microtubule-associated protein RP/EB family member 1	4	4	4	1	4	4	4	Q15437	MARE1_HUMAN	MAPRE1	-1.97135	-1.67614	NA	NA	NA	NA	-1.82374	NA	0.208746	NA	-0.707107	0.707107					NA	NA	NA	0.0506719	0.214689	-1	-	-	FALSE	FALSE	TRUE	TRUE	TRUE	TRUE	TRUE	FALSE	TRUE	FALSE
Q16543	Q16543	Hsp90 co-chaperone Cdc37	3	3	3	1	3	3	3	Q15717	CDC37_HUMAN	CDC37 CDC37A	-0.0303966	0.652156	NA	NA	NA	NA	0.31088	NA	0.482638	NA	-0.707107	0.707107					NA	NA	NA	0.0506719	0.214689	-1	-	-	FALSE	FALSE	TRUE	TRUE	TRUE	TRUE	TRUE	FALSE	TRUE	FALSE
Q5KU26	Q5KU26	Collectin-12	3	3	3	1	3	3	3	Q53GS9	COL12_HUMAN	COLEC12 CLP1 NSR2 SCARA4 SRCL	-1.59627	-0.828641	NA	NA	NA	NA	-1.21245	NA	0.542794	NA	-0.707107	0.707107					NA	NA	NA	0.0506719	0.214689	-1	-	-	FALSE	FALSE	TRUE	TRUE	TRUE	TRUE	TRUE	FALSE	TRUE	FALSE
Q6IAA8	Q6IAA8	Ragulator complex protein LAMTOR1	5	5	5	1	5	5	5	Q5VYK3	LTOR1_HUMAN	LAMTOR1 C11orf59 PDRO PP7157	-0.106827	-0.0426871	NA	NA	NA	NA	-0.0747572	NA	0.045354	NA	-0.707107	0.707107					NA	NA	NA	0.0506719	0.214689	-1	-	-	FALSE	FALSE	TRUE	TRUE	TRUE	TRUE	TRUE	FALSE	TRUE	FALSE
Q6P2E9	Q6P2E9	Enhancer of mRNA-decapping protein 4	2	2	2	1	2	2	2	Q63HN8	EDC4_HUMAN	EDC4 HEDLS	-2.58202	-2.36964	NA	NA	NA	NA	-2.47583	NA	0.150176	NA	-0.707107	0.707107					NA	NA	NA	0.0506719	0.214689	-1	-	-	FALSE	FALSE	TRUE	TRUE	TRUE	TRUE	TRUE	FALSE	TRUE	FALSE
Q6UB35	Q6UB35	Monofunctional C1-tetrahydrofolate synthase, mitochondrial	3	2	2	1	3	2	2	Q6DD88	C1TM_HUMAN	MTHFD1L FTHFSDC1	-2.82207	-2.84343	NA	NA	NA	NA	-2.83275	NA	0.0151059	NA	0.707107	-0.707107					NA	NA	NA	0.0506719	0.214689	-1	-	-	FALSE	FALSE	TRUE	TRUE	TRUE	TRUE	TRUE	FALSE	TRUE	FALSE
Q8NDA8	Q8NDA8	Maestro heat-like repeat-containing protein family member 1	3	3	3	1	3	3	3	Q8N4L2	MROH1_HUMAN	MROH1 HEATR7A KIAA1833	-3.0683	-2.43625	NA	NA	NA	NA	-2.75227	NA	0.44693	NA	-0.707107	0.707107					NA	NA	NA	0.0506719	0.214689	-1	-	-	FALSE	FALSE	TRUE	TRUE	TRUE	TRUE	TRUE	FALSE	TRUE	FALSE
Q8NFZ8	Q8NFZ8	Cell adhesion molecule 4	4	4	4	1	4	4	4	Q8NC51	CADM4_HUMAN	CADM4 IGSF4C NECL4 TSLL2	-1.79694	-0.7204	NA	NA	NA	NA	-1.25867	NA	0.761229	NA	-0.707107	0.707107					NA	NA	NA	0.0506719	0.214689	-1	-	-	FALSE	FALSE	TRUE	TRUE	TRUE	TRUE	TRUE	FALSE	TRUE	FALSE
Q8TAA9	Q8TAA9	Vang-like protein 1	3	3	3	1	3	3	3	Q8NDA8	VANG1_HUMAN	VANGL1 STB2	-2.46859	-3.17097	NA	NA	NA	NA	-2.81978	NA	0.496661	NA	0.707107	-0.707107					NA	NA	NA	0.0506719	0.214689	-1	-	-	FALSE	FALSE	TRUE	TRUE	TRUE	TRUE	TRUE	FALSE	TRUE	FALSE
Q8TDN6	Q8TDN6	Ribosome biogenesis protein BRX1 homolog	2	2	2	1	2	2	2	Q8TAQ2	BRX1_HUMAN	BRIX1 BRIX BXDC2	-2.51926	-2.63935	NA	NA	NA	NA	-2.57931	NA	0.0849121	NA	0.707107	-0.707107					NA	NA	NA	0.0506719	0.214689	-1	-	-	FALSE	FALSE	TRUE	TRUE	TRUE	TRUE	TRUE	FALSE	TRUE	FALSE
Q969T7	Q969T7	7-methylguanosine phosphate-specific 5-nucleotidase	2	2	2	1	2	2	2	Q93052	5NT3B_HUMAN	NT5C3B NT5C3L	-1.86075	-2.35186	NA	NA	NA	NA	-2.10631	NA	0.347267	NA	0.707107	-0.707107					NA	NA	NA	0.0506719	0.214689	-1	-	-	FALSE	FALSE	TRUE	TRUE	TRUE	TRUE	TRUE	FALSE	TRUE	FALSE
Q96A65	Q96A65	Exocyst complex component 4	4	4	4	1	4	4	4	Q969G3	EXOC4_HUMAN	EXOC4 KIAA1699 SEC8 SEC8L1	-2.58467	-2.58482	NA	NA	NA	NA	-2.58475	NA	0.000104701	NA	0.707107	-0.707107					NA	NA	NA	0.0506719	0.214689	-1	-	-	FALSE	FALSE	TRUE	TRUE	TRUE	TRUE	TRUE	FALSE	TRUE	FALSE
Q96AC1;Q9BQL6	Q96AC1	Fermitin family homolog 2	4;1	4;1	4;1	2	4	4	4	Q969T7	FERM2_HUMAN	FERMT2 KIND2 MIG2 PLEKHC1	-1.66746	-1.86656	NA	NA	NA	NA	-1.76701	NA	0.140779	NA	0.707107	-0.707107					NA	NA	NA	0.0506719	0.214689	-1	-	-	FALSE	FALSE	TRUE	TRUE	TRUE	TRUE	TRUE	FALSE	TRUE	FALSE
Q96IJ6	Q96IJ6	Mannose-1-phosphate guanyltransferase alpha	4	4	4	1	4	4	4	Q96FW1	GMPPA_HUMAN	GMPPA	-2.13679	-3.08202	NA	NA	NA	NA	-2.60941	NA	0.668381	NA	0.707107	-0.707107					NA	NA	NA	0.0506719	0.214689	-1	-	-	FALSE	FALSE	TRUE	TRUE	TRUE	TRUE	TRUE	FALSE	TRUE	FALSE
Q96J84	Q96J84	Kin of IRRE-like protein 1	5	5	5	1	5	5	5	Q96HC4	KIRR1_HUMAN	KIRREL1 KIRREL NEPH1	-2.08903	-1.64893	NA	NA	NA	NA	-1.86898	NA	0.311197	NA	-0.707107	0.707107					NA	NA	NA	0.0506719	0.214689	-1	-	-	FALSE	FALSE	TRUE	TRUE	TRUE	TRUE	TRUE	FALSE	TRUE	FALSE
Q96KP1	Q96KP1	Exocyst complex component 2	2	2	2	1	2	2	2	Q96JJ3	EXOC2_HUMAN	EXOC2 SEC5 SEC5L1	-2.73476	-2.893	NA	NA	NA	NA	-2.81388	NA	0.111891	NA	0.707107	-0.707107					NA	NA	NA	0.0506719	0.214689	-1	-	-	FALSE	FALSE	TRUE	TRUE	TRUE	TRUE	TRUE	FALSE	TRUE	FALSE
Q99459	Q99459	Cell division cycle 5-like protein	2	2	2	1	2	2	2	Q96TA1	CDC5L_HUMAN	CDC5L KIAA0432 PCDC5RP	-1.14009	-0.968611	NA	NA	NA	NA	-1.05435	NA	0.121253	NA	-0.707107	0.707107					NA	NA	NA	0.0506719	0.214689	-1	-	-	FALSE	FALSE	TRUE	TRUE	TRUE	TRUE	TRUE	FALSE	TRUE	FALSE
Q99653	Q99653	Calcineurin B homologous protein 1	4	4	4	1	4	4	4	Q99570	CHP1_HUMAN	CHP1 CHP	-3.12338	-2.84088	NA	NA	NA	NA	-2.98213	NA	0.19976	NA	-0.707107	0.707107					NA	NA	NA	0.0506719	0.214689	-1	-	-	FALSE	FALSE	TRUE	TRUE	TRUE	TRUE	TRUE	FALSE	TRUE	FALSE
Q99720	Q99720	Sigma non-opioid intracellular receptor 1	2	2	2	1	2	2	2	Q99613	SGMR1_HUMAN	SIGMAR1 OPRS1 SRBP AAG8	-2.14399	-2.6724	NA	NA	NA	NA	-2.40819	NA	0.373639	NA	0.707107	-0.707107					NA	NA	NA	0.0506719	0.214689	-1	-	-	FALSE	FALSE	TRUE	TRUE	TRUE	TRUE	TRUE	FALSE	TRUE	FALSE
Q99961;Q99962	Q99961	Endophilin-A2	4;1	4;1	4;1	2	4	4	4	Q99832	SH3G1_HUMAN	SH3GL1 CNSA1 SH3D2B	-0.320507	-0.871649	NA	NA	NA	NA	-0.596078	NA	0.389716	NA	0.707107	-0.707107					NA	NA	NA	0.0506719	0.214689	-1	-	-	FALSE	FALSE	TRUE	TRUE	TRUE	TRUE	TRUE	FALSE	TRUE	FALSE
Q9BSJ8	Q9BSJ8	Extended synaptotagmin-1	4	4	4	1	4	4	4	Q9BRG1	ESYT1_HUMAN	ESYT1 FAM62A KIAA0747 MBC2	-0.125257	-0.471882	NA	NA	NA	NA	-0.298569	NA	0.245101	NA	0.707107	-0.707107					NA	NA	NA	0.0506719	0.214689	-1	-	-	FALSE	FALSE	TRUE	TRUE	TRUE	TRUE	TRUE	FALSE	TRUE	FALSE
Q9BTU6	Q9BTU6	Phosphatidylinositol 4-kinase type 2-alpha	2	2	2	1	2	2	2	Q9BSA4	P4K2A_HUMAN	PI4K2A	-2.74914	-2.43947	NA	NA	NA	NA	-2.5943	NA	0.218973	NA	-0.707107	0.707107					NA	NA	NA	0.0506719	0.214689	-1	-	-	FALSE	FALSE	TRUE	TRUE	TRUE	TRUE	TRUE	FALSE	TRUE	FALSE
Q9BUF5	Q9BUF5	Tubulin beta-6 chain	14	5	5	1	14	5	5	Q9BT78	TBB6_HUMAN	TUBB6	0.62875	0.593151	NA	NA	NA	NA	0.61095	NA	0.0251724	NA	0.707107	-0.707107					NA	NA	NA	0.0506719	0.214689	-1	-	-	FALSE	FALSE	TRUE	TRUE	TRUE	TRUE	TRUE	FALSE	TRUE	FALSE
Q9BUN8	Q9BUN8	Derlin-1	2	2	2	1	2	2	2	Q9BTV4	DERL1_HUMAN	DERL1 DER1 UNQ243/PRO276	-2.33415	-2.31316	NA	NA	NA	NA	-2.32366	NA	0.0148438	NA	-0.707107	0.707107					NA	NA	NA	0.0506719	0.214689	-1	-	-	FALSE	FALSE	TRUE	TRUE	TRUE	TRUE	TRUE	FALSE	TRUE	FALSE
Q9GZQ8;A6NCE7;Q9H492	Q9GZQ8;A6NCE7;Q9H492	Microtubule-associated proteins 1A/1B light chain 3B;Microtubule-associated proteins 1A/1B light chain 3 beta 2;Microtubule-associated proteins 1A/1B light chain 3A	2;2;1	2;2;1	2;2;1	3	2	2	2	Q9C0B5	MLP3B_HUMAN	MAP1LC3B MAP1ALC3	-0.869896	-0.986235	NA	NA	NA	NA	-0.928066	NA	0.0822646	NA	0.707107	-0.707107					NA	NA	NA	0.0506719	0.214689	-1	-	-	FALSE	FALSE	TRUE	TRUE	TRUE	TRUE	TRUE	FALSE	TRUE	FALSE
Q9H0R4	Q9H0R4	Haloacid dehalogenase-like hydrolase domain-containing protein 2	2	2	2	1	2	2	2	Q9H0A0	HDHD2_HUMAN	HDHD2	-4.13926	-3.66534	NA	NA	NA	NA	-3.9023	NA	0.335112	NA	-0.707107	0.707107					NA	NA	NA	0.0506719	0.214689	-1	-	-	FALSE	FALSE	TRUE	TRUE	TRUE	TRUE	TRUE	FALSE	TRUE	FALSE
Q9H3S7	Q9H3S7	Tyrosine-protein phosphatase non-receptor type 23	5	5	5	1	5	5	5	Q9H299	PTN23_HUMAN	PTPN23 KIAA1471	-2.75591	-2.50711	NA	NA	NA	NA	-2.63151	NA	0.175924	NA	-0.707107	0.707107					NA	NA	NA	0.0506719	0.214689	-1	-	-	FALSE	FALSE	TRUE	TRUE	TRUE	TRUE	TRUE	FALSE	TRUE	FALSE
Q9H7B2	Q9H7B2	Ribosome production factor 2 homolog	3	3	3	1	3	3	3	Q9H4M9	RPF2_HUMAN	RPF2 BXDC1	-1.10982	-0.434576	NA	NA	NA	NA	-0.772196	NA	0.477466	NA	-0.707107	0.707107					NA	NA	NA	0.0506719	0.214689	-1	-	-	FALSE	FALSE	TRUE	TRUE	TRUE	TRUE	TRUE	FALSE	TRUE	FALSE
Q9H7D7	Q9H7D7	WD repeat-containing protein 26	3	3	3	1	3	3	3	Q9H6V9	WDR26_HUMAN	WDR26 CDW2 MIP2 PRO0852	-2.16773	-2.79805	NA	NA	NA	NA	-2.48289	NA	0.445704	NA	0.707107	-0.707107					NA	NA	NA	0.0506719	0.214689	-1	-	-	FALSE	FALSE	TRUE	TRUE	TRUE	TRUE	TRUE	FALSE	TRUE	FALSE
Q9H8Y8	Q9H8Y8	Golgi reassembly-stacking protein 2	2	2	2	1	2	2	2	Q9H7P6	GORS2_HUMAN	GORASP2 GOLPH6	-2.53498	-2.84633	NA	NA	NA	NA	-2.69066	NA	0.220159	NA	0.707107	-0.707107					NA	NA	NA	0.0506719	0.214689	-1	-	-	FALSE	FALSE	TRUE	TRUE	TRUE	TRUE	TRUE	FALSE	TRUE	FALSE
Q9HAV4	Q9HAV4	Exportin-5	2	2	2	1	2	2	2	Q9H8Y8	XPO5_HUMAN	XPO5 KIAA1291 RANBP21	-3.40984	-2.53802	NA	NA	NA	NA	-2.97393	NA	0.616473	NA	-0.707107	0.707107					NA	NA	NA	0.0506719	0.214689	-1	-	-	FALSE	FALSE	TRUE	TRUE	TRUE	TRUE	TRUE	FALSE	TRUE	FALSE
Q9NQW7	Q9NQW7	Xaa-Pro aminopeptidase 1	5	5	5	1	5	5	5	Q9NPH3	XPP1_HUMAN	XPNPEP1 XPNPEPL XPNPEPL1	-2.77793	-1.67356	NA	NA	NA	NA	-2.22575	NA	0.780912	NA	-0.707107	0.707107					NA	NA	NA	0.0506719	0.214689	-1	-	-	FALSE	FALSE	TRUE	TRUE	TRUE	TRUE	TRUE	FALSE	TRUE	FALSE
Q9NRH3;P23258	Q9NRH3;P23258	Tubulin gamma-2 chain;Tubulin gamma-1 chain	3;3	3;3	3;3	2	3	3	3	Q9NR31	TBG2_HUMAN	TUBG2	-2.45966	-2.8249	NA	NA	NA	NA	-2.64228	NA	0.258268	NA	0.707107	-0.707107					NA	NA	NA	0.0506719	0.214689	-1	-	-	FALSE	FALSE	TRUE	TRUE	TRUE	TRUE	TRUE	FALSE	TRUE	FALSE
Q9NTJ5	Q9NTJ5	Phosphatidylinositol-3-phosphatase SAC1	3	3	3	1	3	3	3	Q9NSD9	SAC1_HUMAN	SACM1L KIAA0851 SAC1	-0.946247	-0.89839	NA	NA	NA	NA	-0.922319	NA	0.0338398	NA	-0.707107	0.707107					NA	NA	NA	0.0506719	0.214689	-1	-	-	FALSE	FALSE	TRUE	TRUE	TRUE	TRUE	TRUE	FALSE	TRUE	FALSE
Q9NUQ9	Q9NUQ9	CYFIP-related Rac1 interactor B	3	3	3	1	3	3	3	Q9NUP9	CYRIB_HUMAN	CYRIB CYRI FAM49B BM-009	-2.26728	-1.57854	NA	NA	NA	NA	-1.92291	NA	0.487015	NA	-0.707107	0.707107					NA	NA	NA	0.0506719	0.214689	-1	-	-	FALSE	FALSE	TRUE	TRUE	TRUE	TRUE	TRUE	FALSE	TRUE	FALSE
Q9NYU2	Q9NYU2	UDP-glucose:glycoprotein glucosyltransferase 1	4	4	4	1	4	4	4	Q9NYL2	UGGG1_HUMAN	UGGT1 GT UGCGL1 UGGT UGT1 UGTR	-1.97635	-1.93388	NA	NA	NA	NA	-1.95511	NA	0.0300353	NA	-0.707107	0.707107					NA	NA	NA	0.0506719	0.214689	-1	-	-	FALSE	FALSE	TRUE	TRUE	TRUE	TRUE	TRUE	FALSE	TRUE	FALSE
Q9P2E9;Q8N4C6	Q9P2E9	Ribosome-binding protein 1	4;1	4;1	4;1	2	4	4	4	Q9P2B2	RRBP1_HUMAN	RRBP1 KIAA1398	-1.32058	-1.34803	NA	NA	NA	NA	-1.3343	NA	0.0194057	NA	0.707107	-0.707107					NA	NA	NA	0.0506719	0.214689	-1	-	-	FALSE	FALSE	TRUE	TRUE	TRUE	TRUE	TRUE	FALSE	TRUE	FALSE
Q9UBS4	Q9UBS4	DnaJ homolog subfamily B member 11	2	2	2	1	2	2	2	Q9UBQ5	DJB11_HUMAN	DNAJB11 EDJ ERJ3 HDJ9 PSEC0121 UNQ537/PRO1080	-3.11006	-2.78527	NA	NA	NA	NA	-2.94766	NA	0.229662	NA	-0.707107	0.707107					NA	NA	NA	0.0506719	0.214689	-1	-	-	FALSE	FALSE	TRUE	TRUE	TRUE	TRUE	TRUE	FALSE	TRUE	FALSE
Q9UG63	Q9UG63	ATP-binding cassette sub-family F member 2	4	4	4	1	4	4	4	Q9UEU0	ABCF2_HUMAN	ABCF2 HUSSY-18	-1.66098	-1.80891	NA	NA	NA	NA	-1.73495	NA	0.104602	NA	0.707107	-0.707107					NA	NA	NA	0.0506719	0.214689	-1	-	-	FALSE	FALSE	TRUE	TRUE	TRUE	TRUE	TRUE	FALSE	TRUE	FALSE
Q9UIW2	Q9UIW2	Plexin-A1	5	5	5	1	5	5	5	Q9UIQ6	PLXA1_HUMAN	PLXNA1 NOV PLXN1	-1.83516	-2.06615	NA	NA	NA	NA	-1.95065	NA	0.163332	NA	0.707107	-0.707107					NA	NA	NA	0.0506719	0.214689	-1	-	-	FALSE	FALSE	TRUE	TRUE	TRUE	TRUE	TRUE	FALSE	TRUE	FALSE
Q9UJ70	Q9UJ70	N-acetyl-D-glucosamine kinase	2	2	2	1	2	2	2	Q9UIW2	NAGK_HUMAN	NAGK	-2.32298	-1.85056	NA	NA	NA	NA	-2.08677	NA	0.334053	NA	-0.707107	0.707107					NA	NA	NA	0.0506719	0.214689	-1	-	-	FALSE	FALSE	TRUE	TRUE	TRUE	TRUE	TRUE	FALSE	TRUE	FALSE
Q9ULA0	Q9ULA0	Aspartyl aminopeptidase	2	2	2	1	2	2	2	Q9UL46	DNPEP_HUMAN	DNPEP ASPEP DAP	-1.37298	-1.83912	NA	NA	NA	NA	-1.60605	NA	0.329612	NA	0.707107	-0.707107					NA	NA	NA	0.0506719	0.214689	-1	-	-	FALSE	FALSE	TRUE	TRUE	TRUE	TRUE	TRUE	FALSE	TRUE	FALSE
Q9Y287	Q9Y287	Integral membrane protein 2B	2	2	2	1	2	2	2	Q9Y287	ITM2B_HUMAN	ITM2B BRI BRI2	-1.14257	-0.536707	NA	NA	NA	NA	-0.839637	NA	0.428408	NA	-0.707107	0.707107					NA	NA	NA	0.0506719	0.214689	-1	-	-	FALSE	FALSE	TRUE	TRUE	TRUE	TRUE	TRUE	FALSE	TRUE	FALSE
Q9Y2B0	Q9Y2B0	Protein canopy homolog 2	3	3	3	1	3	3	3	Q9Y2B0	CNPY2_HUMAN	CNPY2 MSAP TMEM4 ZSIG9 UNQ1943/PRO4426	-1.17363	-0.241476	NA	NA	NA	NA	-0.707552	NA	0.659131	NA	-0.707107	0.707107					NA	NA	NA	0.0506719	0.214689	-1	-	-	FALSE	FALSE	TRUE	TRUE	TRUE	TRUE	TRUE	FALSE	TRUE	FALSE
Q9Y4D1	Q9Y4D1	Disheveled-associated activator of morphogenesis 1	3	3	3	1	3	3	3	Q9Y4D1	DAAM1_HUMAN	DAAM1 KIAA0666	-1.95799	-1.96283	NA	NA	NA	NA	-1.96041	NA	0.00342152	NA	0.707107	-0.707107					NA	NA	NA	0.0506719	0.214689	-1	-	-	FALSE	FALSE	TRUE	TRUE	TRUE	TRUE	TRUE	FALSE	TRUE	FALSE
Q9Y5R8	Q9Y5R8	Trafficking protein particle complex subunit 1	2	2	2	1	2	2	2	Q9Y5R8	TPPC1_HUMAN	TRAPPC1 BET5 MUM2	-3.54846	-3.85886	NA	NA	NA	NA	-3.70366	NA	0.219489	NA	0.707107	-0.707107					NA	NA	NA	0.0506719	0.214689	-1	-	-	FALSE	FALSE	TRUE	TRUE	TRUE	TRUE	TRUE	FALSE	TRUE	FALSE
Q9Y5S2;Q5VT25	Q9Y5S2	Serine/threonine-protein kinase MRCK beta	4;1	4;1	4;1	2	4	4	4	Q9Y5S2	MRCKB_HUMAN	CDC42BPB KIAA1124	-2.48833	-2.32896	NA	NA	NA	NA	-2.40864	NA	0.112697	NA	-0.707107	0.707107					NA	NA	NA	0.0506719	0.214689	-1	-	-	FALSE	FALSE	TRUE	TRUE	TRUE	TRUE	TRUE	FALSE	TRUE	FALSE
O75153	O75153	Clustered mitochondria protein homolog	7	7	7	1	7	7	7	O75083	CLU_HUMAN	CLUH KIAA0664	-1.46585	-1.43955	NA	NA	-2.41338	-2.25748	-1.4527	-2.33543	0.018597	0.110236	0.833565	0.884761			-1.0109	-0.707427	0.0501521	0.156725	-0.882729	1	1	1	-	-	FALSE	FALSE	TRUE	TRUE	FALSE	FALSE	TRUE	TRUE	FALSE	FALSE
Q92900	Q92900	Regulator of nonsense transcripts 1	15	15	15	1	15	15	15	Q92859	RENT1_HUMAN	UPF1 KIAA0221 RENT1	0.759154	0.37504	-0.59984	-1.67361	-0.598731	-1.7006	0.178118	-1.32432	0.700571	0.628519	1.31174	0.933538	-0.0263294	-1.08357	-0.0252383	-1.11014	0.0512533	0.159523	-1.50243	1	1	1	-	-	FALSE	FALSE	FALSE	FALSE	FALSE	FALSE	TRUE	TRUE	FALSE	FALSE
P61353	P61353	60S ribosomal protein L27	13	13	13	1	13	13	13	P61201	RL27_HUMAN	RPL27	4.31735	4.33886	3.42232	2.76261	2.75235	2.73357	4.02618	2.74951	0.523066	0.0147285	1.2015	1.22931	0.0445669	-0.808189	-0.821454	-0.845731	0.0515522	0.159812	-1.27667	1	1	1	-	-	FALSE	FALSE	FALSE	FALSE	FALSE	FALSE	TRUE	TRUE	FALSE	FALSE
Q06830	Q06830	Peroxiredoxin-1	10	10	6	1	10	10	6	Q04721	PRDX1_HUMAN	PRDX1 PAGA PAGB TDPX2	4.61632	4.26031	3.75719	3.70324	3.16844	3.12225	4.21127	3.33131	0.431659	0.322926	1.43134	0.828318	-0.0238858	-0.115271	-1.02114	-1.09936	0.051888	0.160212	-0.879963	1	1	1	-	-	FALSE	FALSE	FALSE	FALSE	FALSE	FALSE	TRUE	TRUE	FALSE	FALSE
P33176;O60282;Q12840	P33176	Kinesin-1 heavy chain	30;8;7	30;8;7	30;8;7	3	30	30	30	P31943	KINH_HUMAN	KIF5B KNS KNS1	2.49944	2.29029	2.29561	2.05479	2.17679	1.84856	2.36178	2.02671	0.119242	0.165907	1.3597	0.42792	0.451615	-0.621314	-0.077779	-1.54015	0.0524516	0.16127	-0.335067	1	1	1	-	-	FALSE	FALSE	FALSE	FALSE	FALSE	FALSE	TRUE	TRUE	FALSE	FALSE
Q6P2Q9	Q6P2Q9	Pre-mRNA-processing-splicing factor 8	22	22	22	1	22	22	22	Q63HR2	PRP8_HUMAN	PRPF8 PRPC8	0.855786	-0.118054	-0.29252	-1.0845	-0.774843	-1.44079	0.148404	-1.10004	0.61879	0.333243	1.63271	0.438665	0.224748	-0.746319	-0.36664	-1.18317	0.0526467	0.16127	-1.24845	1	1	1	-	-	FALSE	FALSE	FALSE	FALSE	FALSE	FALSE	TRUE	TRUE	FALSE	FALSE
P13591	P13591	Neural cell adhesion molecule 1	7	7	7	1	7	7	7	P12429	NCAM1_HUMAN	NCAM1 NCAM	-0.0878343	-0.0849945	-0.96103	-0.997936	-1.4864	-1.6913	-0.377953	-1.39188	0.504962	0.356216	1.17375	1.17793	-0.112081	-0.166428	-0.885723	-1.18745	0.0529923	0.161689	-1.01393	1	1	1	-	-	FALSE	FALSE	FALSE	FALSE	FALSE	FALSE	TRUE	TRUE	FALSE	FALSE
P29401	P29401	Transketolase	16	16	16	1	16	16	16	P28074	TKT_HUMAN	TKT	1.23073	1.29991	1.51303	0.318443	0.980655	0.296771	1.34789	0.531956	0.147141	0.388736	0.56087	0.694304	1.10534	-1.19864	0.0785565	-1.24044	0.0537649	0.163403	-0.815937	1	1	1	-	-	FALSE	FALSE	FALSE	FALSE	FALSE	FALSE	TRUE	TRUE	FALSE	FALSE
P11021	P11021	Endoplasmic reticulum chaperone BiP	39	38	38	1	39	38	38	P10412	BIP_HUMAN	HSPA5 GRP78	4.46688	4.9901	3.72928	3.01199	2.83503	2.93762	4.39542	2.92821	0.63344	0.0888523	0.89481	1.47636	0.0749844	-0.72227	-0.918953	-0.804929	0.0543286	0.164457	-1.46721	1	1	1	-	-	FALSE	FALSE	FALSE	FALSE	FALSE	FALSE	TRUE	TRUE	FALSE	FALSE
Q9NZM1;O75923	Q9NZM1	Myoferlin	35;1	35;1	35;1	2	35	35	35	Q9NZL9	MYOF_HUMAN	MYOF FER1L3 KIAA1207	2.53787	2.38051	1.7093	1.67487	1.25337	1.08102	2.20923	1.33642	0.440041	0.305515	1.30567	1.03712	-0.108416	-0.167164	-0.88653	-1.18067	0.054536	0.164457	-0.872805	1	1	1	-	-	FALSE	FALSE	FALSE	FALSE	FALSE	FALSE	TRUE	TRUE	FALSE	FALSE
Q15836;P63027;P23763	Q15836;P63027	Vesicle-associated membrane protein 3;Vesicle-associated membrane protein 2	5;4;2	5;4;2	5;4;2	3	5	5	5	Q15517	VAMP3_HUMAN	VAMP3 SYB3	-0.035455	0.307775	-0.128132	-1.54061	-0.68484	-2.06348	0.0480626	-1.42964	0.229641	0.695987	0.702618	1.07061	0.603255	-0.911133	0.00637972	-1.47173	0.0548897	0.164882	-1.47771	1	1	1	-	-	FALSE	FALSE	FALSE	FALSE	FALSE	FALSE	TRUE	TRUE	FALSE	FALSE
P02452;CON__Q862S4	P02452	Collagen alpha-1(I) chain	35;3	35;3	33;3	2	35	35	33	P01709	CO1A1_HUMAN	COL1A1	1.80344	3.00973	2.58701	3.92096	3.89173	3.89639	2.46672	3.90303	0.612076	0.015707	-1.57548	-0.199747	-0.681849	0.839481	0.806141	0.811453	0.0554496	0.165921	1.4363	1	1	1	-	-	FALSE	FALSE	FALSE	FALSE	FALSE	FALSE	TRUE	TRUE	FALSE	FALSE
Q13283	Q13283	Ras GTPase-activating protein-binding protein 1	4	4	4	1	4	4	4	Q13148	G3BP1_HUMAN	G3BP1 G3BP	-0.799233	-1.1392	NA	-3.31363	-2.66536	NA	-0.969217	-2.98949	0.240394	0.458401	0.980102	0.697755		-1.10813	-0.569729		0.0558568	0.166472	-2.02028	1	1	1	-	-	FALSE	FALSE	TRUE	FALSE	FALSE	TRUE	TRUE	TRUE	FALSE	FALSE
Q12965	Q12965	Unconventional myosin-Ie	5	5	4	1	5	5	4	Q12846	MYO1E_HUMAN	MYO1E MYO1C	-1.62209	-1.82996	-2.57228	-3.18808	NA	-3.13813	-2.00811	-3.16311	0.499516	0.0353225	1.17007	0.883255	-0.140972	-0.990639		-0.921714	0.0560633	0.166472	-1.15499	0.207662	0.588029	-1	-	-	FALSE	FALSE	FALSE	FALSE	TRUE	FALSE	TRUE	TRUE	FALSE	FALSE
P26641	P26641	Elongation factor 1-gamma	16	16	16	1	16	16	16	P26196	EF1G_HUMAN	EEF1G EF1G PRO1608	3.04055	2.85334	2.25562	1.79798	1.73828	1.7749	2.7165	1.77039	0.409964	0.0301022	1.37487	1.05196	0.0210056	-0.768354	-0.871317	-0.80816	0.0565361	0.166662	-0.946118	1	1	1	-	-	FALSE	FALSE	FALSE	FALSE	FALSE	FALSE	TRUE	TRUE	FALSE	FALSE
P02461	P02461	Collagen alpha-1(III) chain	23	23	11	1	23	23	11	P01857	CO3A1_HUMAN	COL3A1	2.79942	3.61782	2.36005	4.43571	4.29434	3.93167	2.92576	4.22057	0.638329	0.259992	-0.929476	0.0536347	-1.45727	1.03614	0.866314	0.430655	0.0565576	0.166662	1.29481	1	1	1	-	-	FALSE	FALSE	FALSE	FALSE	FALSE	FALSE	TRUE	TRUE	FALSE	FALSE
P08572	P08572	Collagen alpha-2(IV) chain	4	4	4	1	4	4	4	P08237	CO4A2_HUMAN	COL4A2	-0.677542	-0.944157	NA	-1.48627	-1.20517	-1.88415	-0.810849	-1.5252	0.188526	0.34116	1.19755	0.629344		-0.526	0.0730689	-1.37397	0.0576298	0.16847	-0.71435	0.207662	0.588029	1	-	-	FALSE	FALSE	TRUE	FALSE	FALSE	FALSE	TRUE	TRUE	FALSE	FALSE
P28072	P28072	Proteasome subunit beta type-6	4	4	4	1	4	4	4	P27635	PSB6_HUMAN	PSMB6 LMPY Y	2.3531	2.20513	1.83853	1.66531	1.42618	1.76812	2.13225	1.61987	0.264915	0.175441	1.38203	0.953338	-0.108739	-0.610575	-1.30335	-0.31271	0.0577597	0.16847	-0.512383	1	1	1	-	-	FALSE	FALSE	FALSE	FALSE	FALSE	FALSE	TRUE	TRUE	FALSE	FALSE
Q8IVM0	Q8IVM0	Coiled-coil domain-containing protein 50	3	3	3	1	3	3	3	Q86Y82	CCD50_HUMAN	CCDC50 C3orf6	NA	-1.67	-2.17461	-0.169143	-0.592023	-0.490497	-1.9223	-0.417221	0.356812	0.220757		-0.758644	-1.34692	0.991065	0.498069	0.616428	0.0578231	0.16847	1.50508	0.207662	0.588029	1	-	-	TRUE	FALSE	FALSE	FALSE	FALSE	FALSE	TRUE	TRUE	FALSE	FALSE
Q9Y3U8	Q9Y3U8	60S ribosomal protein L36	8	8	8	1	8	8	8	Q9Y3U8	RL36_HUMAN	RPL36	3.8485	3.76182	2.1028	1.4853	1.96056	0.390089	3.23771	1.27865	0.983815	0.80537	1.18602	1.12138	-0.115878	-0.57639	-0.22196	-1.39318	0.0581617	0.168821	-1.95906	1	1	1	-	-	FALSE	FALSE	FALSE	FALSE	FALSE	FALSE	TRUE	TRUE	FALSE	FALSE
P08253	P08253	72 kDa type IV collagenase	19	19	19	1	19	19	19	P08195	MMP2_HUMAN	MMP2 CLG4A	0.734738	0.321469	-0.521502	1.16914	2.3346	1.20491	0.178235	1.56955	0.640251	0.66279	-0.145047	-0.575813	-1.45447	0.307752	1.52255	0.345035	0.0591775	0.170589	1.39132	1	1	1	-	-	FALSE	FALSE	FALSE	FALSE	FALSE	FALSE	TRUE	TRUE	FALSE	FALSE
Q99497	Q99497	Parkinson disease protein 7	6	6	6	1	6	6	6	Q99439	PARK7_HUMAN	PARK7	-0.130167	-0.700054	-1.11442	-1.3409	-1.46355	-1.99256	-0.648215	-1.599	0.494171	0.346302	1.53869	0.656024	0.0142279	-0.336556	-0.526514	-1.34587	0.0592108	0.170589	-0.950789	1	1	1	-	-	FALSE	FALSE	FALSE	FALSE	FALSE	FALSE	TRUE	TRUE	FALSE	FALSE
P49411	P49411	Elongation factor Tu, mitochondrial	4	4	4	1	4	4	4	P48643	EFTU_HUMAN	TUFM	-1.73381	-1.74887	-1.42544	-2.0524	NA	-2.03387	-1.63604	-2.04314	0.18254	0.0131055	0.252469	0.194041	1.44899	-0.983706		-0.911792	0.0599081	0.171958	-0.407095	0.207662	0.588029	-1	-	-	FALSE	FALSE	FALSE	FALSE	TRUE	FALSE	TRUE	TRUE	FALSE	FALSE
Q9Y265	Q9Y265	RuvB-like 1	18	18	18	1	18	18	18	Q9Y265	RUVB1_HUMAN	RUVBL1 INO80H NMP238 TIP49 TIP49A	1.63421	1.69205	1.2964	1.03989	1.26048	1.10099	1.54089	1.13379	0.213698	0.113893	1.09748	1.31128	-0.151337	-1.09959	-0.284123	-0.873709	0.0606374	0.17341	-0.4071	1	1	1	-	-	FALSE	FALSE	FALSE	FALSE	FALSE	FALSE	TRUE	TRUE	FALSE	FALSE
P09429;B2RPK0;P23497	P09429;B2RPK0	High mobility group protein B1;Putative high mobility group protein B1-like 1	12;6;1	12;6;1	10;5;1	3	12	12	10	P08758	HMGB1_HUMAN	HMGB1 HMG1	1.18144	1.0245	0	2.01112	2.2381	1.6476	0.735316	1.96561	0.641619	0.29787	-0.208961	-0.402986	-1.6696	0.816787	1.0974	0.367356	0.0616864	0.175761	1.23029	1	1	1	-	-	FALSE	FALSE	FALSE	FALSE	FALSE	FALSE	TRUE	TRUE	FALSE	FALSE
P45974	P45974	Ubiquitin carboxyl-terminal hydrolase 5	10	10	10	1	10	10	10	P42766	UBP5_HUMAN	USP5 ISOT	0.358488	-0.0941818	-0.534733	-0.912825	-1.0683	-1.09495	-0.0901421	-1.02536	0.446624	0.0983627	1.55754	0.788035	0.0391279	-0.603604	-0.867904	-0.913198	0.062208	0.176598	-0.935216	1	1	1	-	-	FALSE	FALSE	FALSE	FALSE	FALSE	FALSE	TRUE	TRUE	FALSE	FALSE
Q13148	Q13148	TAR DNA-binding protein 43	4	4	4	1	4	4	4	Q12959	TADBP_HUMAN	TARDBP TDP43	-0.0613287	-0.0206633	-1.54886	-2.62141	NA	-1.95635	-0.543618	-2.28888	0.870805	0.47027	1.01659	1.05161	-0.264518	-1.18823		-0.615458	0.0630255	0.178266	-1.74526	0.207662	0.588029	-1	-	-	FALSE	FALSE	FALSE	FALSE	TRUE	FALSE	TRUE	TRUE	FALSE	FALSE
Q14764	Q14764	Major vault protein	26	26	26	1	26	26	26	Q14566	MVP_HUMAN	MVP LRP	5.39423	5.32114	4.75921	4.38106	4.51047	4.40246	5.15819	4.43133	0.347458	0.0693679	1.31217	1.15218	-0.0778262	-0.905548	-0.62228	-0.858702	0.0633046	0.178388	-0.726859	1	1	1	-	-	FALSE	FALSE	FALSE	FALSE	FALSE	FALSE	TRUE	TRUE	FALSE	FALSE
P27824;O14967	P27824	Calnexin	8;1	8;1	8;1	2	8	8	8	P27105	CALX_HUMAN	CANX	1.52043	2.09653	0.163278	-1.0162	-0.805557	-0.700623	1.26008	-0.840793	0.992571	0.160711	0.997001	1.43519	-0.0352649	-0.932392	-0.772175	-0.692361	0.063529	0.178388	-2.10087	1	1	1	-	-	FALSE	FALSE	FALSE	FALSE	FALSE	FALSE	TRUE	TRUE	FALSE	FALSE
P63220	P63220	40S ribosomal protein S21	4	4	4	1	4	4	4	P63092	RS21_HUMAN	RPS21	0.279716	0.794728	-1.14197	-2.71087	-1.59602	-1.34398	-0.0225094	-1.88362	1.0031	0.727415	0.958774	1.35931	-0.146918	-1.3671	-0.500046	-0.304025	0.0657725	0.18402	-1.86111	1	1	1	-	-	FALSE	FALSE	FALSE	FALSE	FALSE	FALSE	TRUE	TRUE	FALSE	FALSE
P62841	P62841	40S ribosomal protein S15	5	5	5	1	5	5	5	P62745	RS15_HUMAN	RPS15 RIG	0.656627	0.776115	0.0454415	-0.127941	-0.034084	-0.515104	0.492728	-0.22571	0.391942	0.254978	1.06273	1.30548	-0.178913	-0.531146	-0.340472	-1.31768	0.0660526	0.18414	-0.718438	1	1	1	-	-	FALSE	FALSE	FALSE	FALSE	FALSE	FALSE	TRUE	TRUE	FALSE	FALSE
P54920;Q9H115	P54920	Alpha-soluble NSF attachment protein	8;2	8;2	8;2	2	8	8	8	P54136	SNAA_HUMAN	NAPA SNAPA	-0.357652	0.329686	-0.45499	-0.807975	-0.794095	-1.20441	-0.160985	-0.935492	0.427712	0.23299	0.363536	1.6746	0.177868	-0.495435	-0.468961	-1.25161	0.068173	0.189369	-0.774507	1	1	1	-	-	FALSE	FALSE	FALSE	FALSE	FALSE	FALSE	TRUE	TRUE	FALSE	FALSE
P46778	P46778	60S ribosomal protein L21	11	11	11	1	11	11	11	P45985	RL21_HUMAN	RPL21	3.54937	3.51438	2.18867	1.46807	1.66946	1.4205	3.08414	1.51934	0.775696	0.132162	1.25885	1.22355	-0.114089	-0.841172	-0.637971	-0.88917	0.0691582	0.19142	-1.56479	1	1	1	-	-	FALSE	FALSE	FALSE	FALSE	FALSE	FALSE	TRUE	TRUE	FALSE	FALSE
P50991	P50991	T-complex protein 1 subunit delta	24	24	24	1	24	24	24	P50395	TCPD_HUMAN	CCT4 CCTD SRB	2.91009	2.87585	1.94169	1.35235	1.94986	1.47255	2.57588	1.59158	0.549492	0.31604	1.22999	1.17902	-0.211423	-1.08862	-0.199264	-0.909702	0.0696139	0.19184	-0.984294	1	1	1	-	-	FALSE	FALSE	FALSE	FALSE	FALSE	FALSE	TRUE	TRUE	FALSE	FALSE
Q9H1E3	Q9H1E3	Nuclear ubiquitous casein and cyclin-dependent kinase substrate 1	6	6	6	1	6	6	6	Q9H0U4	NUCKS_HUMAN	NUCKS1 NUCKS JC7	-1.22139	-1.29379	-1.29222	0.208868	-0.37237	-0.729338	-1.26913	-0.297613	0.0413558	0.47355	-0.716673	-0.835131	-0.832574	1.62349	0.672477	0.0884109	0.069805	0.19184	0.97152	1	1	1	-	-	FALSE	FALSE	FALSE	FALSE	FALSE	FALSE	TRUE	TRUE	FALSE	FALSE
O60565;Q9H772	O60565	Gremlin-1	11;1	11;1	11;1	2	11	11	11	O60462	GREM1_HUMAN	GREM1 CKTSF1B1 DAND2 DRM PIG2	3.83895	3.78367	3.8318	4.02353	4.44948	4.40661	3.81814	4.29321	0.0300661	0.234526	-0.722118	-0.906332	-0.745975	-0.107091	1.31218	1.16933	0.0702384	0.192349	0.475067	1	1	1	-	-	FALSE	FALSE	FALSE	FALSE	FALSE	FALSE	TRUE	TRUE	FALSE	FALSE
P53990	P53990	IST1 homolog	8	8	8	1	8	8	8	P52907	IST1_HUMAN	IST1 KIAA0174	0.0342359	0.548409	0.589591	1.15628	0.664612	1.0948	0.390745	0.971897	0.309432	0.267886	-1.5772	-0.323959	-0.223582	1.15767	-0.0407263	1.0078	0.0710291	0.193829	0.581152	1	1	1	-	-	FALSE	FALSE	FALSE	FALSE	FALSE	FALSE	TRUE	TRUE	FALSE	FALSE
O00159;Q8N1T3	O00159	Unconventional myosin-Ic	28;1	28;1	26;0	2	28	28	26	O00151	MYO1C_HUMAN	MYO1C	2.37385	2.57771	1.70513	1.27763	1.28315	1.30258	2.21889	1.28778	0.456462	0.0131039	1.05872	1.40656	-0.0822603	-0.81167	-0.802249	-0.769103	0.0714928	0.19441	-0.93111	1	1	1	-	-	FALSE	FALSE	FALSE	FALSE	FALSE	FALSE	TRUE	TRUE	FALSE	FALSE
O15371	O15371	Eukaryotic translation initiation factor 3 subunit D	15	15	15	1	15	15	15	O15173	EIF3D_HUMAN	EIF3D EIF3S7	2.00864	0.94642	-0.213406	-1.81305	-0.312771	-1.05406	0.913886	-1.05996	1.11138	0.750155	1.51501	0.741942	-0.102159	-1.26635	-0.174475	-0.71397	0.0719278	0.194909	-1.97384	1	1	1	-	-	FALSE	FALSE	FALSE	FALSE	FALSE	FALSE	TRUE	TRUE	FALSE	FALSE
P61927	P61927	60S ribosomal protein L37	4	4	4	1	4	4	4	P61254	RL37_HUMAN	RPL37	-1.078	-0.392897	-0.102346	-1.83911	-0.932797	-1.73374	-0.524413	-1.50188	0.500944	0.495652	-0.0930881	0.890371	1.30746	-1.18567	0.115345	-1.03441	0.0741664	0.200275	-0.977471	1	1	1	-	-	FALSE	FALSE	FALSE	FALSE	FALSE	FALSE	TRUE	TRUE	FALSE	FALSE
P14550	P14550	Aldo-keto reductase family 1 member A1	7	7	7	1	7	7	7	P13798	AK1A1_HUMAN	AKR1A1 ALDR1 ALR	0.259145	0.493428	-0.586436	-1.15857	-0.924273	-0.922773	0.0553788	-1.00187	0.568038	0.135705	1.0663	1.4074	-0.164795	-0.997771	-0.656657	-0.654474	0.0770016	0.207209	-1.05725	1	1	1	-	-	FALSE	FALSE	FALSE	FALSE	FALSE	FALSE	TRUE	TRUE	FALSE	FALSE
P11940;Q9H361;Q4VXU2;Q96DU9	P11940;Q9H361	Polyadenylate-binding protein 1;Polyadenylate-binding protein 3	25;13;6;1	25;13;6;1	16;9;3;1	4	25	25	16	P11388	PABP1_HUMAN	PABPC1 PAB1 PABP PABP1 PABPC2	2.61571	2.6027	1.80091	1.36594	1.91225	0.878112	2.33977	1.38544	0.466714	0.517347	1.10155	1.08252	-0.0902372	-0.72646	0.0726225	-1.43999	0.0773052	0.207306	-0.954338	1	1	1	-	-	FALSE	FALSE	FALSE	FALSE	FALSE	FALSE	TRUE	TRUE	FALSE	FALSE
Q14103	Q14103	Heterogeneous nuclear ribonucleoprotein D0	9	9	9	1	9	9	9	Q13683	HNRPD_HUMAN	HNRNPD AUF1 HNRPD	0.376143	0.846658	0.197075	-0.665371	0.149528	-0.248548	0.473292	-0.254797	0.335512	0.407486	0.513185	1.41789	0.168874	-1.48943	0.0774516	-0.687967	0.0776117	0.207411	-0.728089	1	1	1	-	-	FALSE	FALSE	FALSE	FALSE	FALSE	FALSE	TRUE	TRUE	FALSE	FALSE
Q9Y3F4	Q9Y3F4	Serine-threonine kinase receptor-associated protein	8	8	8	1	8	8	8	Q9Y3F4	STRAP_HUMAN	STRAP MAWD UNRIP	-0.362556	-0.543964	-1.11129	-1.43797	-1.07679	-1.49888	-0.672603	-1.33788	0.390592	0.228153	1.38727	0.995687	-0.228911	-0.934073	-0.154435	-1.06553	0.07839	0.207818	-0.665276	1	1	1	-	-	FALSE	FALSE	FALSE	FALSE	FALSE	FALSE	TRUE	TRUE	FALSE	FALSE
P17844	P17844	Probable ATP-dependent RNA helicase DDX5	20	14	14	1	20	14	14	P17096	DDX5_HUMAN	DDX5 G17P1 HELR HLR1	1.92003	1.71756	0.854827	0.391736	0.361183	0.562749	1.49747	0.438556	0.565679	0.108634	1.38997	1.09437	-0.165257	-0.841387	-0.885995	-0.591701	0.078473	0.207818	-1.05892	1	1	1	-	-	FALSE	FALSE	FALSE	FALSE	FALSE	FALSE	TRUE	TRUE	FALSE	FALSE
P32969	P32969	60S ribosomal protein L9	5	5	5	1	5	5	5	P31939	RL9_HUMAN	RPL9 OK/SW-cl.103; RPL9P7; RPL9P8; RPL9P9	1.47248	0.720859	-0.0860571	-0.959794	-0.209841	-0.72764	0.702426	-0.632425	0.779431	0.383936	1.57168	0.74989	-0.13236	-1.08767	-0.2677	-0.83384	0.0785912	0.207818	-1.33485	1	1	1	-	-	FALSE	FALSE	FALSE	FALSE	FALSE	FALSE	TRUE	TRUE	FALSE	FALSE
P40121	P40121	Macrophage-capping protein	4	4	4	1	4	4	4	P38117	CAPG_HUMAN	CAPG AFCP MCP	-0.415526	-0.156119	-0.35779	NA	-1.2005	-1.59731	-0.309812	-1.39891	0.136196	0.280586	0.531862	0.950045	0.624936		-0.73358	-1.37326	0.0791905	0.207818	-1.0891	0.207662	0.588029	-1	-	-	FALSE	FALSE	FALSE	TRUE	FALSE	FALSE	TRUE	TRUE	FALSE	FALSE
P47712	P47712	Cytosolic phospholipase A2	6	6	6	1	6	6	6	P46782	PA24A_HUMAN	PLA2G4A CPLA2 PLA2G4	-0.230482	-0.967914	-1.35804	NA	-1.98218	-1.85447	-0.852145	-1.91832	0.572623	0.0903072	1.472	0.436352	-0.11154		-0.988089	-0.808727	0.0793509	0.207818	-1.06618	0.207662	0.588029	-1	-	-	FALSE	FALSE	FALSE	TRUE	FALSE	FALSE	TRUE	TRUE	FALSE	FALSE
O75531	O75531	Barrier-to-autointegration factor	7	7	7	1	7	7	7	O75390	BAF_HUMAN	BANF1 BAF BCRG1	1.51836	1.71853	1.12602	2.27253	2.10442	1.69747	1.4543	2.02481	0.301404	0.295681	-0.538134	-0.0511573	-1.49265	1.29667	0.887664	-0.102385	0.0793731	0.207818	0.570505	1	1	1	-	-	FALSE	FALSE	FALSE	FALSE	FALSE	FALSE	TRUE	TRUE	FALSE	FALSE
P62269	P62269	40S ribosomal protein S18	14	14	14	1	14	14	14	P62191	RS18_HUMAN	RPS18 D6S218E	3.78172	3.40309	3.61463	3.3277	3.13789	2.69865	3.59981	3.05475	0.189746	0.322658	1.1927	0.198974	0.754162	0.0011019	-0.497073	-1.64986	0.0799169	0.208537	-0.545065	1	1	1	-	-	FALSE	FALSE	FALSE	FALSE	FALSE	FALSE	TRUE	TRUE	FALSE	FALSE
Q14204	Q14204	Cytoplasmic dynein 1 heavy chain 1	154	154	154	1	154	154	154	Q14156	DYHC1_HUMAN	DYNC1H1 DHC1 DNCH1 DNCL DNECL DYHC KIAA0325	4.92119	4.67577	4.15108	3.90931	4.16212	3.69609	4.58268	3.9225	0.393402	0.233297	1.44386	0.91387	-0.219216	-0.741337	-0.195378	-1.2018	0.0811806	0.211124	-0.660176	1	1	1	-	-	FALSE	FALSE	FALSE	FALSE	FALSE	FALSE	TRUE	TRUE	FALSE	FALSE
P48029	P48029	Sodium- and chloride-dependent creatine transporter 1	4	4	4	1	4	4	4	P47712	SC6A8_HUMAN	SLC6A8	-2.24918	-1.34251	-2.19999	-2.83922	NA	-2.92107	-1.93056	-2.88015	0.509859	0.0578803	0.0966241	1.52782	0.17428	-0.834758		-0.963967	0.0814823	0.2112	-0.949585	0.207662	0.588029	-1	-	-	FALSE	FALSE	FALSE	FALSE	TRUE	FALSE	TRUE	TRUE	FALSE	FALSE
P19623	P19623	Spermidine synthase	4	4	4	1	4	4	4	P18124	SPEE_HUMAN	SRM SPS1 SRML1	-1.07732	-0.868681	NA	-2.48653	-1.4932	-2.94772	-0.972998	-2.30915	0.147527	0.743308	0.771399	1.00218		-0.787405	0.311371	-1.29754	0.0824005	0.212306	-1.33615	0.207662	0.588029	1	-	-	FALSE	FALSE	TRUE	FALSE	FALSE	FALSE	TRUE	TRUE	FALSE	FALSE
P35237;P50452	P35237;P50452	Serpin B6;Serpin B8	2;1	2;1	2;1	2	2	2	2	P33992	SPB6_HUMAN	SERPINB6 PI6 PTI	0.0260191	-0.159035	0.109596	NA	-2.13742	-1.54954	-0.00780651	-1.84348	0.137473	0.415694	0.744791	0.565351	0.825832		-1.35301	-0.782966	0.0828465	0.212306	-1.83567	0.207662	0.588029	-1	-	-	FALSE	FALSE	FALSE	TRUE	FALSE	FALSE	TRUE	TRUE	FALSE	FALSE
Q07954;REV__Q07954	Q07954	Prolow-density lipoprotein receptor-related protein 1	80;1	80;1	80;1	2	80	80	80	Q05682	LRP1_HUMAN	LRP1 A2MR APR	3.19471	3.50198	2.78306	4.01538	3.79687	3.4952	3.15992	3.76915	0.360721	0.2612	-0.617905	0.0857579	-1.56058	1.26146	0.76106	0.070216	0.0831956	0.212306	0.609233	1	1	1	-	-	FALSE	FALSE	FALSE	FALSE	FALSE	FALSE	TRUE	TRUE	FALSE	FALSE
Q00325	Q00325	Phosphate carrier protein, mitochondrial	4	4	4	1	4	4	4	P84103	S25A3_HUMAN	SLC25A3 PHC OK/SW-cl.48	1.07481	1.90004	1.04197	0.476871	0.766728	0.329215	1.33894	0.524271	0.4862	0.222574	0.255771	1.72968	0.197126	-0.812184	-0.294483	-1.07591	0.0834685	0.212306	-0.814669	1	1	1	-	-	FALSE	FALSE	FALSE	FALSE	FALSE	FALSE	TRUE	TRUE	FALSE	FALSE
P06454	P06454	Prothymosin alpha	4	4	4	1	4	4	4	P05997	PTMA_HUMAN	PTMA TMSA	1.07616	1.4145	NA	0.588361	0.346386	0.720597	1.24533	0.551781	0.239244	0.189769	0.587633	1.39271		-0.573074	-1.14885	-0.258421	0.08358	0.212306	-0.69355	0.207662	0.588029	1	-	-	FALSE	FALSE	TRUE	FALSE	FALSE	FALSE	TRUE	TRUE	FALSE	FALSE
Q16658	Q16658	Fascin	14	14	14	1	14	14	14	Q16531	FSCN1_HUMAN	FSCN1 FAN1 HSN SNL	1.51946	1.11121	1.09579	1.02266	0.364992	0.225447	1.24215	0.537698	0.240277	0.425741	1.27322	0.447547	0.416356	0.268443	-1.06167	-1.3439	0.0838381	0.212306	-0.704455	1	1	1	-	-	FALSE	FALSE	FALSE	FALSE	FALSE	FALSE	TRUE	TRUE	FALSE	FALSE
P60174	P60174	Triosephosphate isomerase	16	16	16	1	16	16	16	P55809	TPIS_HUMAN	TPI1 TPI	4.5555	4.17131	3.34881	2.77869	2.97149	2.97689	4.02521	2.90902	0.616466	0.112904	1.49378	0.966497	-0.162367	-0.944848	-0.680236	-0.672823	0.0838685	0.212306	-1.11618	1	1	1	-	-	FALSE	FALSE	FALSE	FALSE	FALSE	FALSE	TRUE	TRUE	FALSE	FALSE
Q9BV40	Q9BV40	Vesicle-associated membrane protein 8	3	3	3	1	3	3	3	Q9BUF5	VAMP8_HUMAN	VAMP8	-0.345132	0.923592	0.431829	-0.786647	-0.986543	-0.43253	0.336763	-0.73524	0.639682	0.280562	-0.198551	1.52809	0.858837	-0.79942	-1.07147	-0.317492	0.0841007	0.212306	-1.072	1	1	1	-	-	FALSE	FALSE	FALSE	FALSE	FALSE	FALSE	TRUE	TRUE	FALSE	FALSE
O00567	O00567	Nucleolar protein 56	11	11	11	1	11	11	11	O00499	NOP56_HUMAN	NOP56 NOL5A	1.49192	0.49994	-0.120973	-0.347961	-0.953225	-0.90911	0.623628	-0.736766	0.813528	0.337436	1.66448	0.598197	-0.0692284	-0.31322	-0.963825	-0.916406	0.0854075	0.214393	-1.36039	1	1	1	-	-	FALSE	FALSE	FALSE	FALSE	FALSE	FALSE	TRUE	TRUE	FALSE	FALSE
P63104	P63104	14-3-3 protein zeta/delta	24	24	19	1	24	24	19	P62942	1433Z_HUMAN	YWHAZ	4.07474	4.71412	4.02223	3.84001	3.6177	3.45328	4.27036	3.637	0.3852	0.194085	0.274309	1.72309	0.155338	-0.257571	-0.761304	-1.13386	0.085732	0.214393	-0.633369	1	1	1	-	-	FALSE	FALSE	FALSE	FALSE	FALSE	FALSE	TRUE	TRUE	FALSE	FALSE
P42677	P42677	40S ribosomal protein S27	5	5	3	1	5	5	3	P41250	RS27_HUMAN	RPS27 MPS1	2.20308	1.58351	2.25815	1.33463	1.27732	1.50761	2.01491	1.37319	0.374619	0.11989	1.1821	-0.256702	1.30999	-0.834668	-0.967759	-0.432958	0.0857573	0.214393	-0.641727	1	1	1	-	-	FALSE	FALSE	FALSE	FALSE	FALSE	FALSE	TRUE	TRUE	FALSE	FALSE
P36578	P36578	60S ribosomal protein L4	30	30	30	1	30	30	30	P35580	RL4_HUMAN	RPL4 RPL1	4.97986	4.9731	3.70841	3.52737	3.34667	3.04866	4.55379	3.30757	0.732128	0.241741	1.25071	1.24265	-0.264961	-0.480775	-0.696183	-1.05144	0.0863017	0.215061	-1.24622	1	1	1	-	-	FALSE	FALSE	FALSE	FALSE	FALSE	FALSE	TRUE	TRUE	FALSE	FALSE
P51570	P51570	Galactokinase	7	7	7	1	7	7	7	P50991	GALK1_HUMAN	GALK1 GALK	0.338188	-1.39911	-0.782638	1.22665	0.645261	0.71565	-0.61452	0.862521	0.880766	0.317304	0.213647	-1.51927	-0.904351	1.09987	0.519945	0.590157	0.0873651	0.217013	1.47704	1	1	1	-	-	FALSE	FALSE	FALSE	FALSE	FALSE	FALSE	TRUE	TRUE	FALSE	FALSE
Q9NWB6	Q9NWB6	Arginine and glutamate-rich protein 1	6	6	6	1	6	6	6	Q9NW08	ARGL1_HUMAN	ARGLU1	-1.1622	-0.830612	NA	-0.143369	-0.173988	0.0114256	-0.996406	-0.101977	0.234468	0.0993957	-1.38112	-0.72917		0.622048	0.561846	0.926395	0.0877168	0.21719	0.894429	0.207662	0.588029	1	-	-	FALSE	FALSE	TRUE	FALSE	FALSE	FALSE	TRUE	TRUE	FALSE	FALSE
Q9P2J5	Q9P2J5	Leucine--tRNA ligase, cytoplasmic	12	12	12	1	12	12	12	Q9P2E9	SYLC_HUMAN	LARS1 KIAA1352 LARS	0.682343	-0.0275097	0.421121	-0.0836253	-0.0944319	-0.497084	0.358652	-0.225047	0.359026	0.235653	1.4673	-0.224817	0.844613	-0.358584	-0.384344	-1.34417	0.0884877	0.217352	-0.583699	1	1	1	-	-	FALSE	FALSE	FALSE	FALSE	FALSE	FALSE	TRUE	TRUE	FALSE	FALSE
Q92973;O14787	Q92973;O14787	Transportin-1;Transportin-2	8;4	8;4	8;4	2	8	8	8	Q92900	TNPO1_HUMAN	TNPO1 KPNB2 MIP1 TRN	-1.36587	-1.0622	-1.20425	-1.55873	-1.5168	-2.07824	-1.21078	-1.71792	0.151939	0.312746	0.277957	1.13509	0.734144	-0.266396	-0.148037	-1.73276	0.0887636	0.217352	-0.507142	1	1	1	-	-	FALSE	FALSE	FALSE	FALSE	FALSE	FALSE	TRUE	TRUE	FALSE	FALSE
O15144	O15144	Actin-related protein 2/3 complex subunit 2	11	11	11	1	11	11	11	O15020	ARPC2_HUMAN	ARPC2 ARC34 PRO2446	2.1213	1.71027	0.433653	-0.025297	-0.318105	-0.00134568	1.42174	-0.114916	0.880042	0.176374	1.44591	1.04104	-0.216469	-0.668549	-0.956974	-0.644956	0.0888018	0.217352	-1.53666	1	1	1	-	-	FALSE	FALSE	FALSE	FALSE	FALSE	FALSE	TRUE	TRUE	FALSE	FALSE
P62820;P51153;P59190	P62820	Ras-related protein Rab-1A	14;1;1	14;1;1	7;0;0	3	14	14	7	P62424	RAB1A_HUMAN	RAB1A RAB1	2.07559	2.32831	2.06913	1.80955	1.2228	1.79979	2.15768	1.61071	0.147809	0.335982	0.504995	1.1718	0.487953	-0.196947	-1.7451	-0.222701	0.0893612	0.217352	-0.546966	1	1	1	-	-	FALSE	FALSE	FALSE	FALSE	FALSE	FALSE	TRUE	TRUE	FALSE	FALSE
Q15008	Q15008	26S proteasome non-ATPase regulatory subunit 6	13	13	13	1	13	13	13	Q14697	PSMD6_HUMAN	PSMD6 KIAA0107 PFAAP4	0.698129	0.523276	0.0393456	1.2391	0.84459	0.837307	0.42025	0.973667	0.341262	0.229903	0.00292906	-0.43474	-1.64605	1.35703	0.369534	0.351302	0.0895628	0.217352	0.553417	1	1	1	-	-	FALSE	FALSE	FALSE	FALSE	FALSE	FALSE	TRUE	TRUE	FALSE	FALSE
P20618	P20618	Proteasome subunit beta type-1	12	12	12	1	12	12	12	P19367	PSB1_HUMAN	PSMB1 PSC5	2.15824	2.56371	1.02311	0.347253	0.78003	0.545335	1.91502	0.557539	0.798577	0.216646	1.014	1.45996	-0.234448	-0.977785	-0.501801	-0.759927	0.0896476	0.217352	-1.35748	1	1	1	-	-	FALSE	FALSE	FALSE	FALSE	FALSE	FALSE	TRUE	TRUE	FALSE	FALSE
O75955	O75955	Flotillin-1	15	15	15	1	15	15	15	O75882	FLOT1_HUMAN	FLOT1	0.584724	1.37879	1.00936	0.0122793	0.398251	0.598569	0.990959	0.336367	0.397354	0.298004	-0.165601	1.50022	0.725219	-1.36649	-0.55679	-0.136556	0.0897454	0.217352	-0.654593	1	1	1	-	-	FALSE	FALSE	FALSE	FALSE	FALSE	FALSE	TRUE	TRUE	FALSE	FALSE
Q96KP4	Q96KP4	Cytosolic non-specific dipeptidase	3	3	3	1	3	3	3	Q96KG7	CNDP2_HUMAN	CNDP2 CN2 CPGL HEL-S-13 PEPA	1.20181	1.83682	-0.691774	-1.9095	-0.584082	-1.4246	0.782287	-1.30606	1.31547	0.670611	0.991243	1.42129	-0.291129	-1.11579	-0.218198	-0.78741	0.0924541	0.22311	-2.08834	1	1	1	-	-	FALSE	FALSE	FALSE	FALSE	FALSE	FALSE	TRUE	TRUE	FALSE	FALSE
O60245	O60245	Protocadherin-7	3	3	3	1	3	3	3	O43852	PCDH7_HUMAN	PCDH7 BHPCDH	-2.01353	-2.08082	-2.78815	-3.615	-2.6894	-3.00908	-2.29416	-3.10449	0.429124	0.470118	1.14451	1.03221	-0.148229	-1.52813	0.0165671	-0.516927	0.0926985	0.22311	-0.810328	1	1	1	-	-	FALSE	FALSE	FALSE	FALSE	FALSE	FALSE	TRUE	TRUE	FALSE	FALSE
Q9BZG1	Q9BZG1	Ras-related protein Rab-34	4	4	4	1	4	4	4	Q9BXP5	RAB34_HUMAN	RAB34 RAB39 RAH	-1.40159	-1.92284	-1.70445	-1.98655	-2.56876	-2.05696	-1.67629	-2.20409	0.261766	0.317771	1.38436	0.0445968	0.605919	-0.119156	-1.61559	-0.300128	0.0930395	0.223237	-0.5278	1	1	1	-	-	FALSE	FALSE	FALSE	FALSE	FALSE	FALSE	TRUE	TRUE	FALSE	FALSE
O14495	O14495	Phospholipid phosphatase 3	4	4	4	1	4	4	4	O00629	PLPP3_HUMAN	PLPP3 LPP3 PPAP2B	0.597207	0.650895	-0.447266	-0.555065	-0.860792	-0.851782	0.266945	-0.75588	0.619107	0.173969	1.21577	1.29332	-0.292936	-0.448648	-0.890261	-0.877246	0.0940924	0.225067	-1.02283	1	1	1	-	-	FALSE	FALSE	FALSE	FALSE	FALSE	FALSE	TRUE	TRUE	FALSE	FALSE
P35241	P35241	Radixin	29	14	14	1	29	14	14	P33993	RADI_HUMAN	RDX	0.329689	0.95159	0.180126	0.056411	-0.0466016	-0.532053	0.487135	-0.174081	0.409122	0.314262	0.355232	1.63103	0.0484124	-0.205382	-0.416707	-1.41258	0.0951023	0.226782	-0.661216	1	1	1	-	-	FALSE	FALSE	FALSE	FALSE	FALSE	FALSE	TRUE	TRUE	FALSE	FALSE
P49368	P49368	T-complex protein 1 subunit gamma	32	32	32	1	32	32	32	P48556	TCPG_HUMAN	CCT3 CCTG TRIC5	4.45545	4.16726	3.15729	2.77843	3.10231	2.63303	3.92667	2.83792	0.681702	0.240234	1.42823	1.04469	-0.299451	-0.803666	-0.372621	-0.997185	0.096653	0.229773	-1.08875	1	1	1	-	-	FALSE	FALSE	FALSE	FALSE	FALSE	FALSE	TRUE	TRUE	FALSE	FALSE
P0C0L4;P0C0L5	P0C0L4;P0C0L5	Complement C4-A;Complement C4-B	12;11	3;3	3;3	2	12	3	3	P09622	CO4A_HUMAN	C4A CO4 CPAMD2	0.479372	0.0277721	1.06436	-0.442698	-0.212234	-0.344792	0.523835	-0.333241	0.519723	0.115666	0.664801	-0.11688	1.67737	-0.931225	-0.53231	-0.761757	0.0974363	0.230927	-0.857076	1	1	1	-	-	FALSE	FALSE	FALSE	FALSE	FALSE	FALSE	TRUE	TRUE	FALSE	FALSE
P37802	P37802	Transgelin-2	10	10	9	1	10	10	9	P35998	TAGL2_HUMAN	TAGLN2 KIAA0120 CDABP0035	1.86099	1.98671	0.861859	-0.310088	1.04485	0.534404	1.56985	0.423054	0.616355	0.684296	1.00924	1.156	-0.157123	-1.52522	0.0564918	-0.539384	0.0979804	0.230937	-1.1468	1	1	1	-	-	FALSE	FALSE	FALSE	FALSE	FALSE	FALSE	TRUE	TRUE	FALSE	FALSE
P12814;P35609	P12814	Alpha-actinin-1	49;15	49;15	26;1	2	49	49	26	P12109	ACTN1_HUMAN	ACTN1	4.75222	4.88237	3.71729	3.49147	3.60932	3.19885	4.45062	3.43321	0.638414	0.211341	1.15589	1.34153	-0.320434	-0.642564	-0.474451	-1.05997	0.0981105	0.230937	-1.01741	1	1	1	-	-	FALSE	FALSE	FALSE	FALSE	FALSE	FALSE	TRUE	TRUE	FALSE	FALSE
P51149	P51149	Ras-related protein Rab-7a	17	17	17	1	17	17	17	P50914	RAB7A_HUMAN	RAB7A RAB7	3.74871	4.03517	2.72902	2.57464	2.37089	2.22397	3.5043	2.38983	0.686519	0.176102	1.05852	1.43677	-0.287914	-0.49177	-0.760801	-0.954811	0.0985338	0.230937	-1.11447	1	1	1	-	-	FALSE	FALSE	FALSE	FALSE	FALSE	FALSE	TRUE	TRUE	FALSE	FALSE
P02675	P02675	Fibrinogen beta chain	12	5	5	1	12	5	5	P02462	FIBB_HUMAN	FGB	0.974339	1.14967	1.84781	0.761026	0.577723	0.440776	1.32394	0.593175	0.462079	0.160683	0.0311929	0.377766	1.75775	-0.390453	-0.75278	-1.02348	0.0987531	0.230937	-0.730767	1	1	1	-	-	FALSE	FALSE	FALSE	FALSE	FALSE	FALSE	TRUE	TRUE	FALSE	FALSE
Q14112	Q14112	Nidogen-2	12	12	11	1	12	12	11	Q13740	NID2_HUMAN	NID2	-1.5201	0.718936	-2.12713	1.87521	1.40477	1.00039	-0.976099	1.42679	1.49899	0.43783	-1.06075	0.299966	-1.42965	1.00266	0.716763	0.471009	0.0990066	0.230937	2.40289	1	1	1	-	-	FALSE	FALSE	FALSE	FALSE	FALSE	FALSE	TRUE	TRUE	FALSE	FALSE
P0DMV9;P0DMV8	P0DMV9;P0DMV8	Heat shock 70 kDa protein 1B;Heat shock 70 kDa protein 1A	14;14	10;10	4;4	2	14	10	4	P09651	HS71B_HUMAN	HSPA1B HSP72	-0.534939	-0.0992641	-2.19121	0.94767	1.07576	0.4057	-0.941803	0.809709	1.10372	0.355695	-0.388293	-0.0275075	-1.75986	0.839468	0.945537	0.390658	0.0993564	0.230937	1.75151	1	1	1	-	-	FALSE	FALSE	FALSE	FALSE	FALSE	FALSE	TRUE	TRUE	FALSE	FALSE
Q13310	Q13310	Polyadenylate-binding protein 4	12	4	3	1	12	4	3	Q13177	PABP4_HUMAN	PABPC4 APP1 PABP4	2.34112	1.52322	0.725874	0.112447	0.297391	NA	1.53007	0.204919	0.807644	0.130775	1.44849	0.565104	-0.296086	-0.95863	-0.758878		0.0996844	0.230937	-1.32515	0.207662	0.588029	-1	-	-	FALSE	FALSE	FALSE	FALSE	FALSE	TRUE	TRUE	TRUE	FALSE	FALSE
P62857	P62857	40S ribosomal protein S28	6	6	6	1	6	6	6	P62820	RS28_HUMAN	RPS28	0.962778	1.78039	0.349326	-0.126846	0.338537	-0.415678	1.03083	-0.0679956	0.717953	0.380536	0.608231	1.64133	-0.166906	-0.768581	-0.180539	-1.13354	0.0998246	0.230937	-1.09883	1	1	1	-	-	FALSE	FALSE	FALSE	FALSE	FALSE	FALSE	TRUE	TRUE	FALSE	FALSE
P29317	P29317	Ephrin type-A receptor 2	7	5	5	1	7	5	5	P28070	EPHA2_HUMAN	EPHA2 ECK	NA	-0.723274	-0.707143	-0.0289645	0.584018	-0.339999	-0.715209	0.071685	0.0114062	0.470159		-0.882155	-0.852522	0.393327	1.51941	-0.178058	0.101116	0.233229	0.786894	0.207662	0.588029	1	-	-	TRUE	FALSE	FALSE	FALSE	FALSE	FALSE	TRUE	TRUE	FALSE	FALSE
O00264	O00264	Membrane-associated progesterone receptor component 1	7	7	7	1	7	7	7	O00231	PGRC1_HUMAN	PGRMC1 HPR6.6 PGRMC	0.433348	0.185498	-1.46996	-1.62886	-1.97648	-2.17296	-0.283705	-1.9261	1.03478	0.275528	1.3661	1.14599	-0.324206	-0.465318	-0.774036	-0.948531	0.102206	0.235044	-1.64239	1	1	1	-	-	FALSE	FALSE	FALSE	FALSE	FALSE	FALSE	TRUE	TRUE	FALSE	FALSE
Q14974	Q14974	Importin subunit beta-1	22	22	22	1	22	22	22	Q14624	IMB1_HUMAN	KPNB1 NTF97	2.5719	2.25369	1.71565	1.4562	1.40338	1.65692	2.18041	1.5055	0.432806	0.133762	1.5586	0.878207	-0.272206	-0.826937	-0.939877	-0.397785	0.103393	0.236938	-0.674913	1	1	1	-	-	FALSE	FALSE	FALSE	FALSE	FALSE	FALSE	TRUE	TRUE	FALSE	FALSE
Q9P2B2	Q9P2B2	Prostaglandin F2 receptor negative regulator	15	15	15	1	15	15	15	Q9P289	FPRP_HUMAN	PTGFRN CD9P1 EWIF FPRP KIAA1436	1.85959	2.76322	2.71254	3.36735	2.98596	3.3042	2.44512	3.21917	0.507715	0.204417	-1.7769	-0.125923	-0.218516	0.977843	0.281032	0.862468	0.103641	0.236938	0.77405	1	1	1	-	-	FALSE	FALSE	FALSE	FALSE	FALSE	FALSE	TRUE	TRUE	FALSE	FALSE
P50395	P50395	Rab GDP dissociation inhibitor beta	17	17	11	1	17	17	11	P49773	GDIB_HUMAN	GDI2 RABGDIB	2.18276	2.12213	1.17068	0.809806	1.09043	0.89206	1.82519	0.930764	0.567637	0.144259	1.31036	1.21164	-0.33753	-0.925101	-0.468191	-0.791174	0.104208	0.237532	-0.894427	1	1	1	-	-	FALSE	FALSE	FALSE	FALSE	FALSE	FALSE	TRUE	TRUE	FALSE	FALSE
Q9UQ80	Q9UQ80	Proliferation-associated protein 2G4	17	17	17	1	17	17	17	Q9UQ80	PA2G4_HUMAN	PA2G4 EBP1	1.74776	1.03138	1.00511	0.538088	0.549807	0.720481	1.26142	0.602792	0.421388	0.10209	1.80002	0.219089	0.161113	-0.869532	-0.843671	-0.467019	0.106361	0.241194	-0.658624	1	1	1	-	-	FALSE	FALSE	FALSE	FALSE	FALSE	FALSE	TRUE	TRUE	FALSE	FALSE
Q99436	Q99436	Proteasome subunit beta type-7	5	5	5	1	5	5	5	Q96QD8	PSB7_HUMAN	PSMB7 Z	0.765602	0.574335	1.98771	-0.106693	-0.173556	-0.123493	1.10921	-0.134581	0.766783	0.0347835	0.332667	0.104024	1.7936	-0.710092	-0.790022	-0.730175	0.106475	0.241194	-1.2438	1	1	1	-	-	FALSE	FALSE	FALSE	FALSE	FALSE	FALSE	TRUE	TRUE	FALSE	FALSE
O75083	O75083	WD repeat-containing protein 1	16	16	16	1	16	16	16	O60841	WDR1_HUMAN	WDR1	2.40245	2.17349	1.38465	1.17624	1.00115	1.32485	1.98686	1.16741	0.533947	0.16203	1.44549	1.04447	-0.337125	-0.702154	-1.00881	-0.441871	0.106821	0.241194	-0.819453	1	1	1	-	-	FALSE	FALSE	FALSE	FALSE	FALSE	FALSE	TRUE	TRUE	FALSE	FALSE
O15372	O15372	Eukaryotic translation initiation factor 3 subunit H	7	7	7	1	7	7	7	O15230	EIF3H_HUMAN	EIF3H EIF3S3	0.932287	-0.769922	-0.735888	-2.27823	-1.10002	-1.53183	-0.191174	-1.63669	0.973095	0.596063	1.7233	0.134423	0.166192	-1.27346	-0.173695	-0.57676	0.107264	0.241194	-1.44552	1	1	1	-	-	FALSE	FALSE	FALSE	FALSE	FALSE	FALSE	TRUE	TRUE	FALSE	FALSE
P62280	P62280	40S ribosomal protein S11	17	17	17	1	17	17	17	P62244	RS11_HUMAN	RPS11	4.3499	4.23605	4.03787	3.78273	4.11624	3.89216	4.20794	3.93038	0.157901	0.17001	1.32864	0.789848	-0.148075	-1.35559	0.222834	-0.837659	0.10737	0.241194	-0.277561	1	1	1	-	-	FALSE	FALSE	FALSE	FALSE	FALSE	FALSE	TRUE	TRUE	FALSE	FALSE
Q9H223	Q9H223	EH domain-containing protein 4	6	5	5	1	6	5	5	Q9H1E1	EHD4_HUMAN	EHD4 HCA10 HCA11 PAST4 FKSG7	-1.38888	-1.61639	NA	-1.95858	-2.297	NA	-1.50263	-2.12779	0.160873	0.239298	1.0726	0.500214		-0.360698	-1.21211		0.108141	0.242224	-0.625156	1	1	1	-	-	FALSE	FALSE	TRUE	FALSE	FALSE	TRUE	TRUE	TRUE	FALSE	FALSE
P02786	P02786	Transferrin receptor protein 1	4	4	4	1	4	4	4	P02671	TFR1_HUMAN	TFRC	-1.14419	-0.915845	-0.395024	-0.398085	0.577363	-0.254116	-0.818353	-0.0249459	0.38398	0.526559	-1.20636	-0.825115	0.0444537	0.0393425	1.66797	0.279716	0.109097	0.24366	0.793407	1	1	1	-	-	FALSE	FALSE	FALSE	FALSE	FALSE	FALSE	TRUE	TRUE	FALSE	FALSE
P21810;P07585	P21810	Biglycan	15;1	15;1	15;1	2	15	15	15	P20908	PGS1_HUMAN	BGN SLRR1A	2.04253	2.96468	1.56439	1.16988	1.24658	0.901661	2.19053	1.10604	0.711779	0.181103	0.522831	1.74573	-0.111259	-0.63444	-0.532727	-0.990137	0.110749	0.246627	-1.08449	1	1	1	-	-	FALSE	FALSE	FALSE	FALSE	FALSE	FALSE	TRUE	TRUE	FALSE	FALSE
P26447	P26447	Protein S100-A4	6	6	6	1	6	6	6	P25787	S10A4_HUMAN	S100A4 CAPL MTS1	3.03699	3.05951	3.47998	2.92174	2.41853	2.89647	3.19216	2.74558	0.249511	0.283519	0.199259	0.265119	1.49497	-0.137851	-1.60973	-0.211761	0.111062	0.246627	-0.446581	1	1	1	-	-	FALSE	FALSE	FALSE	FALSE	FALSE	FALSE	TRUE	TRUE	FALSE	FALSE
P05198	P05198	Eukaryotic translation initiation factor 2 subunit 1	10	10	10	1	10	10	10	P05089	IF2A_HUMAN	EIF2S1 EIF2A	1.40692	0.831871	0.0763648	0.103248	-0.244067	-0.458974	0.77172	-0.199931	0.667315	0.283698	1.5957	0.777157	-0.29825	-0.259983	-0.75436	-1.06027	0.112704	0.249559	-0.971651	1	1	1	-	-	FALSE	FALSE	FALSE	FALSE	FALSE	FALSE	TRUE	TRUE	FALSE	FALSE
P06730	P06730	Eukaryotic translation initiation factor 4E	3	3	3	1	3	3	3	P06454	IF4E_HUMAN	EIF4E EIF4EL1 EIF4F	-1.08467	-1.57042	NA	-2.60033	-2.65717	NA	-1.32755	-2.62875	0.343479	0.0401957	1.14942	0.524521		-0.800406	-0.873535		0.113517	0.24974	-1.3012	1	1	1	-	-	FALSE	FALSE	TRUE	FALSE	FALSE	TRUE	TRUE	TRUE	FALSE	FALSE
P32119	P32119	Peroxiredoxin-2	7	6	6	1	7	6	6	P31930	PRDX2_HUMAN	PRDX2 NKEFB TDPX1	0.83166	0.133805	0.366883	0.00453613	-0.238185	0.0156788	0.444116	-0.0726568	0.35528	0.14346	1.73353	-0.139355	0.486174	-0.486282	-1.13769	-0.456377	0.113636	0.24974	-0.516773	1	1	1	-	-	FALSE	FALSE	FALSE	FALSE	FALSE	FALSE	TRUE	TRUE	FALSE	FALSE
P15121	P15121	Aldo-keto reductase family 1 member B1	3	2	2	1	3	2	2	P14618	ALDR_HUMAN	AKR1B1 ALDR1 ALR2	-0.493112	-0.794304	NA	-1.24711	-1.29003	-1.02625	-0.643708	-1.1878	0.212975	0.141539	1.43727	0.529831		-0.834393	-0.963719	-0.168992	0.113898	0.24974	-0.54409	0.207662	0.588029	1	-	-	FALSE	FALSE	TRUE	FALSE	FALSE	FALSE	TRUE	TRUE	FALSE	FALSE
Q99729	Q99729	Heterogeneous nuclear ribonucleoprotein A/B	3	3	3	1	3	3	3	Q99653	ROAA_HUMAN	HNRNPAB ABBP1 HNRPAB	-1.71505	-1.39992	-1.62809	-1.76158	-1.82089	-2.19738	-1.58102	-1.92662	0.162749	0.236354	0.147842	1.34949	0.479451	-0.0296048	-0.255768	-1.69141	0.114133	0.24974	-0.345599	1	1	1	-	-	FALSE	FALSE	FALSE	FALSE	FALSE	FALSE	TRUE	TRUE	FALSE	FALSE
P36873	P36873	Serine/threonine-protein phosphatase PP1-gamma catalytic subunit	13	3	3	1	13	3	3	P35637	PP1G_HUMAN	PPP1CC	-0.943911	-0.91583	NA	-3.64473	NA	-2.80793	-0.92987	-3.22633	0.0198563	0.591704	0.828351	0.84886		-1.14418		-0.53303	0.114397	0.24974	-2.29646	1	1	1	-	-	FALSE	FALSE	TRUE	FALSE	TRUE	FALSE	TRUE	TRUE	FALSE	FALSE
Q93050	Q93050	V-type proton ATPase 116 kDa subunit a1	13	13	13	1	13	13	13	Q92945	VPP1_HUMAN	ATP6V0A1 ATP6N1 ATP6N1A VPP1	0.524077	0.740289	-0.844332	-0.751554	-1.38323	-1.18184	0.140011	-1.10554	0.859293	0.322677	1.12398	1.36535	-0.403632	-0.30006	-1.00523	-0.78041	0.115467	0.251368	-1.24555	1	1	1	-	-	FALSE	FALSE	FALSE	FALSE	FALSE	FALSE	TRUE	TRUE	FALSE	FALSE
Q12768	Q12768	WASH complex subunit 5	11	11	11	1	11	11	11	Q08945	WASC5_HUMAN	WASHC5 KIAA0196	-0.318264	-0.741038	-2.66451	-3.3656	-2.69767	-3.19268	-1.24127	-3.08532	1.25056	0.346665	1.41767	1.09282	-0.385123	-0.923814	-0.4106	-0.790954	0.116317	0.251855	-1.84405	1	1	1	-	-	FALSE	FALSE	FALSE	FALSE	FALSE	FALSE	TRUE	TRUE	FALSE	FALSE
O43707;Q08043	O43707	Alpha-actinin-4	48;11	25;0	24;0	2	48	25	24	O43617	ACTN4_HUMAN	ACTN4	3.06188	3.23584	2.18559	1.93574	1.98982	1.95953	2.82777	1.9617	0.562903	0.027107	1.12437	1.41756	-0.352475	-0.77357	-0.682419	-0.733465	0.116341	0.251855	-0.866074	1	1	1	-	-	FALSE	FALSE	FALSE	FALSE	FALSE	FALSE	TRUE	TRUE	FALSE	FALSE
P17302	P17302	Gap junction alpha-1 protein	8	8	8	1	8	8	8	P16435	CXA1_HUMAN	GJA1 GJAL	0.582774	0.910166	1.12081	1.0189	1.42173	1.69994	0.87125	1.38019	0.27112	0.342412	-1.38352	-0.54927	-0.012515	-0.272186	0.754286	1.46321	0.117404	0.253449	0.508941	1	1	1	-	-	FALSE	FALSE	FALSE	FALSE	FALSE	FALSE	TRUE	TRUE	FALSE	FALSE
P28074	P28074	Proteasome subunit beta type-5	10	10	10	1	10	10	10	P27695	PSB5_HUMAN	PSMB5 LMPX MB1 X	1.9138	1.79031	1.02762	0.907374	0.902049	0.766372	1.57724	0.858599	0.479975	0.0799149	1.39275	1.14561	-0.380875	-0.621541	-0.632199	-0.903749	0.118359	0.254801	-0.718646	1	1	1	-	-	FALSE	FALSE	FALSE	FALSE	FALSE	FALSE	TRUE	TRUE	FALSE	FALSE
O60506	O60506	Heterogeneous nuclear ribonucleoprotein Q	9	9	5	1	9	9	5	O60245	HNRPQ_HUMAN	SYNCRIP HNRPQ NSAP1	0.141694	0.739387	-1.41949	-1.44068	-1.38563	-2.40515	-0.179468	-1.74382	1.11469	0.573391	0.945172	1.45718	-0.39221	-0.410364	-0.363207	-1.23658	0.119729	0.257037	-1.56435	1	1	1	-	-	FALSE	FALSE	FALSE	FALSE	FALSE	FALSE	TRUE	TRUE	FALSE	FALSE
P27797	P27797	Calreticulin	14	14	14	1	14	14	14	P26640	CALR_HUMAN	CALR CRTC	2.73663	2.91534	1.08171	1.45835	0.773013	0.231355	2.24456	0.820907	1.01101	0.6149	1.11389	1.27924	-0.417301	-0.0688199	-0.702922	-1.20409	0.120197	0.257327	-1.42365	1	1	1	-	-	FALSE	FALSE	FALSE	FALSE	FALSE	FALSE	TRUE	TRUE	FALSE	FALSE
Q9UNS2	Q9UNS2	COP9 signalosome complex subunit 3	4	4	4	1	4	4	4	Q9UNS2	CSN3_HUMAN	COPS3 CSN3	-1.60112	-0.662833	-1.03203	-1.65326	-1.88907	NA	-1.09866	-1.77116	0.47268	0.166743	-0.462919	1.39758	0.66551	-0.566294	-1.03387		0.121004	0.258342	-0.6725	0.207662	0.588029	-1	-	-	FALSE	FALSE	FALSE	FALSE	FALSE	TRUE	TRUE	TRUE	FALSE	FALSE
P62244	P62244	40S ribosomal protein S15a	12	12	12	1	12	12	12	P62070	RS15A_HUMAN	RPS15A OK/SW-cl.82	2.16432	1.88643	1.55899	1.44274	1.48827	0.612635	1.86991	1.18122	0.302999	0.492931	1.21539	0.686641	0.0636047	-0.157585	-0.0709663	-1.73708	0.122411	0.260628	-0.688697	1	1	1	-	-	FALSE	FALSE	FALSE	FALSE	FALSE	FALSE	TRUE	TRUE	FALSE	FALSE
P60983;O60234	P60983	Glia maturation factor beta	3;1	3;1	3;1	2	3	3	3	P60660	GMFB_HUMAN	GMFB	-0.963308	-0.51617	NA	-1.81228	-1.63418	-1.58044	-0.739739	-1.67563	0.316175	0.12135	0.622117	1.44519		-0.940635	-0.612791	-0.513885	0.123376	0.261962	-0.935894	0.207662	0.588029	1	-	-	FALSE	FALSE	TRUE	FALSE	FALSE	FALSE	TRUE	TRUE	FALSE	FALSE
Q16555	Q16555	Dihydropyrimidinase-related protein 2	20	20	16	1	20	20	16	Q15828	DPYL2_HUMAN	DPYSL2 CRMP2 ULIP2	2.84569	2.85081	1.24407	1.07703	1.05965	0.770623	2.31353	0.969101	0.92618	0.172107	1.2715	1.2769	-0.419381	-0.595729	-0.614078	-0.919212	0.123963	0.26249	-1.34442	1	1	1	-	-	FALSE	FALSE	FALSE	FALSE	FALSE	FALSE	TRUE	TRUE	FALSE	FALSE
P53621	P53621	Coatomer subunit alpha	39	39	39	1	39	39	39	P52565	COPA_HUMAN	COPA	3.00702	2.64865	1.6913	1.35795	1.84889	1.31929	2.44899	1.50871	0.680204	0.295239	1.4761	0.961599	-0.412819	-0.891397	-0.186578	-0.946906	0.124466	0.262836	-0.940283	1	1	1	-	-	FALSE	FALSE	FALSE	FALSE	FALSE	FALSE	TRUE	TRUE	FALSE	FALSE
P52209	P52209	6-phosphogluconate dehydrogenase, decarboxylating	13	13	13	1	13	13	13	P51659	6PGD_HUMAN	PGD PGDH	2.82882	2.81355	1.07449	0.78899	0.766638	0.707747	2.23895	0.754458	1.00849	0.0419686	1.28862	1.27386	-0.408434	-0.68461	-0.706232	-0.7632	0.125272	0.263111	-1.48449	1	1	1	-	-	FALSE	FALSE	FALSE	FALSE	FALSE	FALSE	TRUE	TRUE	FALSE	FALSE
P18433	P18433	Receptor-type tyrosine-protein phosphatase alpha	9	9	9	1	9	9	9	P17844	PTPRA_HUMAN	PTPRA PTPA PTPRL2	-0.941031	-1.03528	-1.8412	-2.56799	-1.53073	-2.12398	-1.2725	-2.07423	0.494752	0.520415	1.15927	1.01007	-0.265667	-1.41615	0.225793	-0.713307	0.125438	0.263111	-0.80173	1	1	1	-	-	FALSE	FALSE	FALSE	FALSE	FALSE	FALSE	TRUE	TRUE	FALSE	FALSE
P63218	P63218	Guanine nucleotide-binding protein G(I)/G(S)/G(O) subunit gamma-5	3	3	3	1	3	3	3	P63010	GBG5_HUMAN	GNG5 GNGT5	-0.612646	0.361232	-0.214919	-1.84584	-1.02833	NA	-0.155444	-1.43708	0.489655	0.57807	0.0664612	1.23364	0.54313	-1.4115	-0.431725		0.125624	0.263111	-1.28164	0.207662	0.588029	-1	-	-	FALSE	FALSE	FALSE	FALSE	FALSE	TRUE	TRUE	TRUE	FALSE	FALSE
Q13885;Q9BVA1	Q13885;Q9BVA1	Tubulin beta-2A chain;Tubulin beta-2B chain	25;23	7;5	6;4	2	25	7	6	Q13642	TBB2A_HUMAN	TUBB2A TUBB2	0.173461	0.268595	NA	-1.86973	-1.14741	NA	0.221028	-1.50857	0.06727	0.510758	0.784338	0.875643		-1.17661	-0.483367		0.125954	0.263111	-1.7296	1	1	1	-	-	FALSE	FALSE	TRUE	FALSE	FALSE	TRUE	TRUE	TRUE	FALSE	FALSE
Q9Y3I0	Q9Y3I0	RNA-splicing ligase RtcB homolog	13	13	13	1	13	13	13	Q9Y3I0	RTCB_HUMAN	RTCB C22orf28 HSPC117	0.491091	-0.968875	-1.12008	-1.51009	-1.97365	-1.8644	-0.532621	-1.78271	0.889779	0.242335	1.8331	0.209898	0.0417878	-0.391824	-0.907211	-0.785746	0.127054	0.264515	-1.25009	1	1	1	-	-	FALSE	FALSE	FALSE	FALSE	FALSE	FALSE	TRUE	TRUE	FALSE	FALSE
P00558;P07205	P00558	Phosphoglycerate kinase 1	25;6	25;6	25;6	2	25	25	25	P00450	PGK1_HUMAN	PGK1 PGKA MIG10 OK/SW-cl.110	4.26952	4.59564	3.22584	2.95674	3.03208	2.97689	4.03034	2.98857	0.71554	0.0390037	1.04306	1.49061	-0.389209	-0.7585	-0.655111	-0.730848	0.127376	0.264515	-1.04176	1	1	1	-	-	FALSE	FALSE	FALSE	FALSE	FALSE	FALSE	TRUE	TRUE	FALSE	FALSE
P61421	P61421	V-type proton ATPase subunit d 1	9	9	9	1	9	9	9	P84077	VA0D1_HUMAN	ATP6V0D1 ATP6D VPATPD	1.84369	1.73654	0.140678	0.226172	-0.477274	0.0488269	1.2403	-0.0674249	0.953808	0.365848	1.30337	1.19229	-0.462112	-0.373482	-1.10273	-0.557333	0.127926	0.264515	-1.30773	1	1	1	-	-	FALSE	FALSE	FALSE	FALSE	FALSE	FALSE	TRUE	TRUE	FALSE	FALSE
P63162;P14678	P63162;P14678	Small nuclear ribonucleoprotein-associated protein N;Small nuclear ribonucleoprotein-associated proteins B and B	3;3	3;3	3;3	2	3	3	3	P62987	RSMN_HUMAN	SNRPN HCERN3 SMN	-2.61657	-2.16183	NA	-2.95936	NA	-3.3561	-2.3892	-3.15773	0.321547	0.280538	0.309143	1.20514		-0.366278		-1.148	0.127991	0.264515	-0.768528	1	1	1	-	-	FALSE	FALSE	TRUE	FALSE	TRUE	FALSE	TRUE	TRUE	FALSE	FALSE
Q9UNH7	Q9UNH7	Sorting nexin-6	6	6	6	1	6	6	6	Q9UNH7	SNX6_HUMAN	SNX6	-1.24959	-1.5438	NA	NA	-2.02338	-2.54587	-1.3967	-2.28463	0.208038	0.369452	1.04044	0.522553			-0.321641	-1.24136	0.128557	0.264979	-0.88793	1	1	1	-	-	FALSE	FALSE	TRUE	TRUE	FALSE	FALSE	TRUE	TRUE	FALSE	FALSE
Q9HCJ1	Q9HCJ1	Progressive ankylosis protein homolog	11	11	11	1	11	11	11	Q9HB71	ANKH_HUMAN	ANKH KIAA1581 UNQ241/PRO274	0.878171	0.976199	0.0834464	0.184828	0.101316	-0.339999	0.645939	-0.0179516	0.489592	0.282009	1.10662	1.2989	-0.452212	-0.253355	-0.417162	-1.28279	0.129064	0.265317	-0.663891	1	1	1	-	-	FALSE	FALSE	FALSE	FALSE	FALSE	FALSE	TRUE	TRUE	FALSE	FALSE
P14866	P14866	Heterogeneous nuclear ribonucleoprotein L	10	10	10	1	10	10	10	P13929	HNRPL_HUMAN	HNRNPL HNRPL P/OKcl.14	0.660092	0.0430757	0.103317	-0.58635	0.100816	-1.04187	0.268828	-0.509134	0.340181	0.575242	1.30001	0.271965	0.372336	-0.776759	0.36817	-1.53573	0.13018	0.266894	-0.777962	1	1	1	-	-	FALSE	FALSE	FALSE	FALSE	FALSE	FALSE	TRUE	TRUE	FALSE	FALSE
Q9H4G0	Q9H4G0	Band 4.1-like protein 1	7	7	7	1	7	7	7	Q9H444	E41L1_HUMAN	EPB41L1 KIAA0338	0.120696	0.447639	-0.92391	-1.52914	-0.512115	-1.31563	-0.118525	-1.11896	0.716384	0.536276	0.938648	1.35367	-0.387382	-1.15566	0.135354	-0.884633	0.13052	0.266894	-1.00043	1	1	1	-	-	FALSE	FALSE	FALSE	FALSE	FALSE	FALSE	TRUE	TRUE	FALSE	FALSE
P43487	P43487	Ran-specific GTPase-activating protein	6	6	6	1	6	6	6	P42356	RANG_HUMAN	RANBP1	0.802879	0.89359	NA	0.021319	0.34789	NA	0.848234	0.184605	0.064143	0.230921	0.703196	0.925875		-1.21537	-0.413704		0.132985	0.271219	-0.66363	1	1	1	-	-	FALSE	FALSE	TRUE	FALSE	FALSE	TRUE	TRUE	TRUE	FALSE	FALSE
O95819;Q8N4C8;Q9UKE5	O95819	Mitogen-activated protein kinase kinase kinase kinase 4	23;10;10	23;10;10	22;10;10	3	23	23	22	O95747	M4K4_HUMAN	MAP4K4 HGK KIAA0687 NIK	0.421371	0.976361	0.249726	1.21587	1.12077	0.826435	0.549152	1.05436	0.379797	0.203035	-0.979679	0.449693	-1.42175	1.06655	0.821627	0.0635595	0.133402	0.271356	0.505207	1	1	1	-	-	FALSE	FALSE	FALSE	FALSE	FALSE	FALSE	TRUE	TRUE	FALSE	FALSE
P11047;Q9Y6N6	P11047	Laminin subunit gamma-1	19;1	19;1	19;1	2	19	19	19	P10599	LAMC1_HUMAN	LAMC1 LAMB2	1.31218	2.00569	1.60501	2.02942	1.99632	2.28283	1.64096	2.10286	0.348152	0.156736	-1.60044	0.38253	-0.763148	0.450378	0.355734	1.17494	0.134318	0.272122	0.461897	1	1	1	-	-	FALSE	FALSE	FALSE	FALSE	FALSE	FALSE	TRUE	TRUE	FALSE	FALSE
P09525	P09525	Annexin A4	14	14	14	1	14	14	14	P09471	ANXA4_HUMAN	ANXA4 ANX4	4.70831	4.71421	3.35869	3.55213	3.13676	2.96668	4.2604	3.21852	0.780914	0.301167	1.24471	1.25229	-0.489194	-0.240671	-0.774316	-0.992814	0.134481	0.272122	-1.04188	1	1	1	-	-	FALSE	FALSE	FALSE	FALSE	FALSE	FALSE	TRUE	TRUE	FALSE	FALSE
Q9Y2J2	Q9Y2J2	Band 4.1-like protein 3	12	12	10	1	12	12	10	Q9Y2J2	E41L3_HUMAN	EPB41L3 DAL1 KIAA0987	0.277988	0.0695857	-0.627175	-0.797681	-0.692738	NA	-0.0932008	-0.74521	0.47403	0.0742063	1.28667	0.862382	-0.556146	-0.903277	-0.689624		0.135689	0.273851	-0.652009	0.207662	0.588029	-1	-	-	FALSE	FALSE	FALSE	FALSE	FALSE	TRUE	TRUE	TRUE	FALSE	FALSE
Q9NZL9	Q9NZL9	Methionine adenosyltransferase 2 subunit beta	3	3	3	1	3	3	3	Q9NZI8	MAT2B_HUMAN	MAT2B TGR MSTP045 Nbla02999 UNQ2435/PRO4995	-2.03774	-2.38033	NA	-4.66662	-3.6387	NA	-2.20903	-4.15266	0.242241	0.72685	0.947699	0.663679		-1.23179	-0.379586		0.136684	0.274402	-1.94362	1	1	1	-	-	FALSE	FALSE	TRUE	FALSE	FALSE	TRUE	TRUE	TRUE	FALSE	FALSE
Q15019	Q15019	Septin-2	7	7	7	1	7	7	7	Q14764	SEPT2_HUMAN	SEPTIN2 DIFF6 KIAA0158 NEDD5 SEPT2	0.41986	-0.429873	-1.91396	-2.3552	-1.78954	-2.509	-0.641324	-2.21791	1.18119	0.378871	1.58522	0.856899	-0.415136	-0.793335	-0.308492	-0.925156	0.136815	0.274402	-1.57659	1	1	1	-	-	FALSE	FALSE	FALSE	FALSE	FALSE	FALSE	TRUE	TRUE	FALSE	FALSE
P21399	P21399	Cytoplasmic aconitate hydratase	10	10	10	1	10	10	10	P20618	ACOHC_HUMAN	ACO1 IREB1	-0.840087	-1.35358	-0.920524	-0.478422	-0.877151	0.0139663	-1.03806	-0.447202	0.27619	0.446378	-0.210199	-1.31776	-0.383695	0.569879	-0.290143	1.63192	0.137024	0.274402	0.590862	1	1	1	-	-	FALSE	FALSE	FALSE	FALSE	FALSE	FALSE	TRUE	TRUE	FALSE	FALSE
P15586	P15586	N-acetylglucosamine-6-sulfatase	6	6	6	1	6	6	6	P14866	GNS_HUMAN	GNS	-1.02415	-0.539007	NA	-1.80348	-1.79134	-1.59665	-0.781579	-1.73049	0.34305	0.116065	0.59045	1.46707		-0.817723	-0.795785	-0.444008	0.138356	0.276356	-0.94891	0.207662	0.588029	1	-	-	FALSE	FALSE	TRUE	FALSE	FALSE	FALSE	TRUE	TRUE	FALSE	FALSE
P49327	P49327	Fatty acid synthase	11	11	11	1	11	11	11	P48509	FAS_HUMAN	FASN FAS	1.85916	1.8683	0.965498	1.02356	0.780698	0.808143	1.56432	0.870799	0.518613	0.133001	1.26082	1.27879	-0.495331	-0.381241	-0.858488	-0.804557	0.139203	0.277333	-0.693519	1	1	1	-	-	FALSE	FALSE	FALSE	FALSE	FALSE	FALSE	TRUE	TRUE	FALSE	FALSE
Q15365	Q15365	Poly(rC)-binding protein 1	9	9	6	1	9	9	6	Q15181	PCBP1_HUMAN	PCBP1	1.277	1.33006	1.11051	1.1883	0.975058	0.807301	1.23919	0.99022	0.114554	0.190953	0.827869	1.09856	-0.0213871	0.375418	-0.712357	-1.5681	0.140464	0.278461	-0.248972	1	1	1	-	-	FALSE	FALSE	FALSE	FALSE	FALSE	FALSE	TRUE	TRUE	FALSE	FALSE
Q16706	Q16706	Alpha-mannosidase 2	4	4	4	1	4	4	4	Q16543	MA2A1_HUMAN	MAN2A1 MANA2	-2.76459	-2.48451	-3.99641	-2.10893	-1.62539	-2.38814	-3.08183	-2.04082	0.804332	0.385914	-0.253387	0.0957689	-1.78902	0.563971	1.16677	0.215895	0.140488	0.278461	1.04101	1	1	1	-	-	FALSE	FALSE	FALSE	FALSE	FALSE	FALSE	TRUE	TRUE	FALSE	FALSE
P36507	P36507	Dual specificity mitogen-activated protein kinase kinase 2	3	3	2	1	3	3	2	P35573	MP2K2_HUMAN	MAP2K2 MEK2 MKK2 PRKMK2	-2.32745	-2.3492	NA	NA	-2.61933	-2.50925	-2.33832	-2.56429	0.0153792	0.0778342	0.895771	0.738477			-1.21516	-0.419089	0.140873	0.278512	-0.225971	1	1	1	-	-	FALSE	FALSE	TRUE	TRUE	FALSE	FALSE	TRUE	TRUE	FALSE	FALSE
P23526	P23526	Adenosylhomocysteinase	16	16	16	1	16	16	16	P23246	SAHH_HUMAN	AHCY SAHH	2.16654	2.47844	1.99693	2.54724	2.90681	2.36224	2.21397	2.60543	0.244234	0.27691	-0.76702	0.216823	-1.30201	0.433851	1.56806	-0.149697	0.141304	0.278654	0.391465	1	1	1	-	-	FALSE	FALSE	FALSE	FALSE	FALSE	FALSE	TRUE	TRUE	FALSE	FALSE
Q5VTE0;P68104;Q05639	Q5VTE0;P68104	Putative elongation factor 1-alpha-like 3;Elongation factor 1-alpha 1	26;26;10	26;26;10	26;26;10	3	26	26	26	Q5SSJ5	EF1A3_HUMAN	EEF1A1P5 EEF1AL3	6.0031	5.74551	5.31061	5.21002	5.48217	4.95914	5.68641	5.21711	0.350011	0.261585	1.46083	0.778316	-0.373985	-0.64051	0.0805692	-1.30522	0.142077	0.279465	-0.4693	1	1	1	-	-	FALSE	FALSE	FALSE	FALSE	FALSE	FALSE	TRUE	TRUE	FALSE	FALSE
P08648	P08648	Integrin alpha-5	6	6	6	1	6	6	6	P08243	ITA5_HUMAN	ITGA5 FNRA	0.835401	0.897253	0.0499732	-0.195657	0.179446	-0.026188	0.594209	-0.0141331	0.472336	0.187842	1.17786	1.31145	-0.518487	-1.049	-0.238854	-0.682979	0.143076	0.28032	-0.608342	1	1	1	-	-	FALSE	FALSE	FALSE	FALSE	FALSE	FALSE	TRUE	TRUE	FALSE	FALSE
O00487	O00487	26S proteasome non-ATPase regulatory subunit 14	6	6	6	1	6	6	6	O00425	PSDE_HUMAN	PSMD14 POH1	0.0929394	-0.579981	-1.01622	0.370533	0.387757	-0.113545	-0.501087	0.214915	0.558772	0.284585	0.423175	-0.783318	-1.56546	0.920879	0.95176	0.0529649	0.143234	0.28032	0.716002	1	1	1	-	-	FALSE	FALSE	FALSE	FALSE	FALSE	FALSE	TRUE	TRUE	FALSE	FALSE
A5YKK6	A5YKK6	CCR4-NOT transcription complex subunit 1	4	4	4	1	4	4	4	A5YKK6	CNOT1_HUMAN	CNOT1 CDC39 KIAA1007 NOT1 AD-005	0.882932	1.757	NA	-0.287155	NA	-0.493742	1.31997	-0.390449	0.618061	0.146079	0.39698	1.22675		-0.713808		-0.909925	0.143671	0.280466	-1.71041	1	1	1	-	-	FALSE	FALSE	TRUE	FALSE	TRUE	FALSE	TRUE	TRUE	FALSE	FALSE
P25789	P25789	Proteasome subunit alpha type-4	8	8	8	1	8	8	8	P25098	PSA4_HUMAN	PSMA4 HC9 PSC9	2.10511	1.8445	0.107088	-0.39793	0.346928	-0.087302	1.35223	-0.0461014	1.08617	0.374134	1.37544	1.12857	-0.517172	-0.995545	-0.289986	-0.701306	0.144873	0.282103	-1.39833	1	1	1	-	-	FALSE	FALSE	FALSE	FALSE	FALSE	FALSE	TRUE	TRUE	FALSE	FALSE
Q9NUP9;O14910	Q9NUP9	Protein lin-7 homolog C	5;2	5;2	5;2	2	5	5	5	Q9NUM4	LIN7C_HUMAN	LIN7C MALS3 VELI3	-0.376006	-0.132917	-0.831385	-0.884772	-0.765053	-1.0424	-0.446769	-0.897407	0.35457	0.139103	0.858479	1.56331	-0.461875	-0.61667	-0.269547	-1.07369	0.146697	0.284443	-0.450638	1	1	1	-	-	FALSE	FALSE	FALSE	FALSE	FALSE	FALSE	TRUE	TRUE	FALSE	FALSE
Q16181;Q6ZU15	Q16181	Septin-7	18;1	18;1	18;1	2	18	18	18	Q15599	SEPT7_HUMAN	SEPTIN7 CDC10 SEPT7	0.927017	0.822137	1.32148	0.600047	-0.0946771	0.790579	1.02355	0.431983	0.263297	0.465944	0.425237	0.201406	1.26709	-0.272569	-1.75523	0.134057	0.14681	0.284443	-0.591563	1	1	1	-	-	FALSE	FALSE	FALSE	FALSE	FALSE	FALSE	TRUE	TRUE	FALSE	FALSE
P61224;A6NIZ1	P61224;A6NIZ1	Ras-related protein Rap-1b;Ras-related protein Rap-1b-like protein	11;9	11;9	3;3	2	11	11	3	P61081	RAP1B_HUMAN	RAP1B OK/SW-cl.11	2.23529	2.18778	0.909657	2.53955	3.29854	2.38094	1.77757	2.73968	0.752014	0.490446	-0.0301267	-0.0914557	-1.74134	0.362636	1.3424	0.157892	0.148552	0.285871	0.962104	1	1	1	-	-	FALSE	FALSE	FALSE	FALSE	FALSE	FALSE	TRUE	TRUE	FALSE	FALSE
P61221	P61221	ATP-binding cassette sub-family E member 1	10	10	10	1	10	10	10	P61026	ABCE1_HUMAN	ABCE1 RLI RNASEL1 RNASELI RNS4I OK/SW-cl.40	-0.670371	-0.340805	-0.349645	-1.00136	-0.526488	-1.29561	-0.453607	-0.941151	0.187775	0.388078	0.070768	0.934301	0.911136	-0.796488	0.44777	-1.56749	0.148586	0.285871	-0.487545	1	1	1	-	-	FALSE	FALSE	FALSE	FALSE	FALSE	FALSE	TRUE	TRUE	FALSE	FALSE
Q16832;Q08345	Q16832	Discoidin domain-containing receptor 2	4;1	4;1	4;1	2	4	4	4	Q16610	DDR2_HUMAN	DDR2 NTRKR3 TKT TYRO10	-0.404081	-0.786086	-2.02614	-1.9803	-2.32657	NA	-1.0721	-2.15343	0.84801	0.244849	1.29224	0.8437	-0.612335	-0.558512	-0.965091		0.148653	0.285871	-1.08133	0.207662	0.588029	-1	-	-	FALSE	FALSE	FALSE	FALSE	FALSE	TRUE	TRUE	TRUE	FALSE	FALSE
P62263	P62263	40S ribosomal protein S14	11	11	11	1	11	11	11	P62136	RS14_HUMAN	RPS14 PRO2640	3.04237	2.6591	2.24252	2.12031	2.1354	2.10442	2.64799	2.12004	0.400041	0.0154882	1.71287	0.715682	-0.36815	-0.686104	-0.646857	-0.727442	0.149393	0.286584	-0.527951	1	1	1	-	-	FALSE	FALSE	FALSE	FALSE	FALSE	FALSE	TRUE	TRUE	FALSE	FALSE
P63092;Q5JWF2;P38405	P63092;Q5JWF2	Guanine nucleotide-binding protein G(s) subunit alpha isoforms short;Guanine nucleotide-binding protein G(s) subunit alpha isoforms XLas	16;16;5	15;15;4	15;15;4	3	16	15	15	P62937	GNAS2_HUMAN	GNAS GNAS1 GSP	1.19423	1.85848	0.627156	0.720349	0.390913	0.246504	1.22662	0.452589	0.616301	0.242869	0.594974	1.70941	-0.356436	-0.200082	-0.75279	-0.995071	0.149808	0.28667	-0.774035	1	1	1	-	-	FALSE	FALSE	FALSE	FALSE	FALSE	FALSE	TRUE	TRUE	FALSE	FALSE
Q92598	Q92598	Heat shock protein 105 kDa	12	10	10	1	12	10	10	Q92499	HS105_HUMAN	HSPH1 HSP105 HSP110 KIAA0201	0.204283	-0.587817	-1.09222	-2.21772	-1.48199	-0.775211	-0.491918	-1.49164	0.65355	0.721303	1.45172	0.490311	-0.121911	-1.48799	-0.594997	0.262861	0.150554	0.287388	-0.999722	1	1	1	-	-	FALSE	FALSE	FALSE	FALSE	FALSE	FALSE	TRUE	TRUE	FALSE	FALSE
P46776	P46776	60S ribosomal protein L27a	8	8	8	1	8	8	8	P45880	RL27A_HUMAN	RPL27A	2.64893	2.59708	1.40892	1.22478	0.862512	1.85985	2.21831	1.31572	0.701436	0.504849	1.19665	1.1263	-0.48589	-0.735732	-1.22729	0.125967	0.151908	0.289259	-0.902595	1	1	1	-	-	FALSE	FALSE	FALSE	FALSE	FALSE	FALSE	TRUE	TRUE	FALSE	FALSE
P20645	P20645	Cation-dependent mannose-6-phosphate receptor	4	4	4	1	4	4	4	P19387	MPRD_HUMAN	M6PR MPR46 MPRD	-1.10298	-1.07697	NA	-0.866799	-0.711043	NA	-1.08997	-0.788921	0.0183909	0.110136	-0.882122	-0.741824		0.391879	1.23207		0.152933	0.28953	0.301051	1	1	1	-	-	FALSE	FALSE	TRUE	FALSE	FALSE	TRUE	TRUE	TRUE	FALSE	FALSE
P61026	P61026	Ras-related protein Rab-10	6	5	5	1	6	5	5	P60953	RAB10_HUMAN	RAB10	0.242271	0.747809	1.2073	0.225617	0.348432	-0.17588	0.732458	0.132723	0.482695	0.274222	-0.395828	0.655592	1.61124	-0.430465	-0.175034	-1.2655	0.153141	0.28953	-0.599735	1	1	1	-	-	FALSE	FALSE	FALSE	FALSE	FALSE	FALSE	TRUE	TRUE	FALSE	FALSE
P14923;P35222	P14923	Junction plakoglobin	30;3	30;3	30;3	2	30	30	30	P14550	PLAK_HUMAN	JUP CTNNG DP3	-3.44026	-2.68523	-0.273775	-1.81392	3.33002	4.55418	-2.13309	2.02343	1.65387	3.37914	-1.02804	-0.79876	-0.0664864	-0.534173	1.02786	1.3996	0.154548	0.28953	4.15652	1	1	1	-	-	FALSE	FALSE	FALSE	FALSE	FALSE	FALSE	TRUE	TRUE	FALSE	FALSE
P35998	P35998	26S proteasome regulatory subunit 7	27	27	27	1	27	27	27	P35268	PRS7_HUMAN	PSMC2 MSS1	2.39492	2.46459	2.23833	2.63326	2.38783	2.66631	2.36595	2.56247	0.115878	0.15214	-0.427904	0.0023426	-1.39505	1.04407	-0.471711	1.24825	0.154754	0.28953	0.196521	1	1	1	-	-	FALSE	FALSE	FALSE	FALSE	FALSE	FALSE	TRUE	TRUE	FALSE	FALSE
P98095	P98095	Fibulin-2	6	6	6	1	6	6	6	P83731	FBLN2_HUMAN	FBLN2	-0.276379	0	0.228079	0.27916	0.306891	0.336897	-0.0161	0.307649	0.252614	0.0288758	-1.76352	-0.608965	0.343823	0.55721	0.673054	0.798402	0.154963	0.28953	0.323749	1	1	1	-	-	FALSE	FALSE	FALSE	FALSE	FALSE	FALSE	TRUE	TRUE	FALSE	FALSE
P31948	P31948	Stress-induced-phosphoprotein 1	19	19	19	1	19	19	19	P31323	STIP1_HUMAN	STIP1	1.76017	1.8036	0.683867	0.681144	0.746427	0.434009	1.41588	0.620527	0.634315	0.164794	1.23391	1.30614	-0.556008	-0.560536	-0.451969	-0.971527	0.155009	0.28953	-0.795354	1	1	1	-	-	FALSE	FALSE	FALSE	FALSE	FALSE	FALSE	TRUE	TRUE	FALSE	FALSE
Q92859	Q92859	Neogenin	7	7	7	1	7	7	7	Q92769	NEO1_HUMAN	NEO1 IGDCC2 NGN	-0.28804	-0.883394	-2.51452	-2.56048	-2.81781	NA	-1.22865	-2.68915	1.15269	0.181958	1.33094	0.811282	-0.612456	-0.652578	-0.877188		0.155255	0.28953	-1.4605	0.207662	0.588029	-1	-	-	FALSE	FALSE	FALSE	FALSE	FALSE	TRUE	TRUE	TRUE	FALSE	FALSE
P54136	P54136	Arginine--tRNA ligase, cytoplasmic	11	11	11	1	11	11	11	P53597	SYRC_HUMAN	RARS1 RARS	1.22295	0.456729	0.275248	0.493773	-0.23044	-0.415507	0.651643	-0.0507249	0.503021	0.480542	1.57841	0.267381	-0.0431367	0.330764	-0.908382	-1.22503	0.155394	0.28953	-0.702368	1	1	1	-	-	FALSE	FALSE	FALSE	FALSE	FALSE	FALSE	TRUE	TRUE	FALSE	FALSE
P61160	P61160	Actin-related protein 2	13	13	13	1	13	13	13	P61011	ARP2_HUMAN	ACTR2 ARP2	1.53616	1.81906	-0.346756	-0.173329	-0.455695	-0.784232	1.00282	-0.471085	1.1773	0.305742	1.13914	1.39283	-0.549373	-0.393852	-0.647064	-0.94168	0.155412	0.28953	-1.47391	1	1	1	-	-	FALSE	FALSE	FALSE	FALSE	FALSE	FALSE	TRUE	TRUE	FALSE	FALSE
P63167	P63167	Dynein light chain 1, cytoplasmic	4	4	3	1	4	4	3	P62993	DYL1_HUMAN	DYNLL1 DLC1 DNCL1 DNCLC1 HDLC1	0.889417	0.162964	NA	-1.15213	0.310908	-0.837055	0.52619	-0.559425	0.51368	0.770018	1.19905	0.340527		-1.21365	0.515367	-0.841295	0.156851	0.29151	-1.08562	0.207662	0.588029	1	-	-	FALSE	FALSE	TRUE	FALSE	FALSE	FALSE	TRUE	TRUE	FALSE	FALSE
P17931	P17931	Galectin-3	4	4	4	1	4	4	4	P17252	LEG3_HUMAN	LGALS3 MAC2	0.472747	1.11107	0.115135	0.493186	-0.732888	-0.830544	0.566316	-0.356749	0.504515	0.737683	0.485214	1.32693	0.0136506	0.512166	-1.10459	-1.23337	0.157489	0.291994	-0.923065	1	1	1	-	-	FALSE	FALSE	FALSE	FALSE	FALSE	FALSE	TRUE	TRUE	FALSE	FALSE
P11717	P11717	Cation-independent mannose-6-phosphate receptor	9	9	9	1	9	9	9	P11279	MPRI_HUMAN	IGF2R MPRI	-0.592061	0.13532	-2.10941	0.684048	0.684565	0.37569	-0.855385	0.581434	1.1453	0.17818	-0.423135	0.253178	-1.83396	0.763382	0.763862	0.476672	0.158977	0.292917	1.43682	1	1	1	-	-	FALSE	FALSE	FALSE	FALSE	FALSE	FALSE	TRUE	TRUE	FALSE	FALSE
Q9NTK5	Q9NTK5	Obg-like ATPase 1	8	8	8	1	8	8	8	Q9NTJ5	OLA1_HUMAN	OLA1 GTPBP9 PRO2455 PTD004	-1.27475	-1.03663	-0.853988	-1.39868	-1.79115	NA	-1.05512	-1.59491	0.210988	0.277522	-0.0103289	0.652837	1.1615	-0.355477	-1.44853		0.159324	0.292917	-0.539793	0.207662	0.588029	-1	-	-	FALSE	FALSE	FALSE	FALSE	FALSE	TRUE	TRUE	TRUE	FALSE	FALSE
P50914	P50914	60S ribosomal protein L14	5	5	5	1	5	5	5	P50213	RL14_HUMAN	RPL14	2.76324	2.76602	0.663402	0.4876	0.592217	0.513862	2.06422	0.531226	1.21315	0.0544272	1.28788	1.29032	-0.557432	-0.711925	-0.619989	-0.688846	0.159817	0.292917	-1.53299	1	1	1	-	-	FALSE	FALSE	FALSE	FALSE	FALSE	FALSE	TRUE	TRUE	FALSE	FALSE
P25398	P25398	40S ribosomal protein S12	12	12	12	1	12	12	12	P23528	RS12_HUMAN	RPS12	2.68188	3.19542	1.50104	1.27099	1.84723	1.11349	2.45945	1.41057	0.868816	0.386273	0.898042	1.51554	-0.521809	-0.79842	-0.105544	-0.987808	0.159934	0.292917	-1.04888	1	1	1	-	-	FALSE	FALSE	FALSE	FALSE	FALSE	FALSE	TRUE	TRUE	FALSE	FALSE
P62745	P62745	Rho-related GTP-binding protein RhoB	6	5	5	1	6	5	5	P62316	RHOB_HUMAN	RHOB ARH6 ARHB	-0.772625	0.198534	-0.530681	-0.881182	-1.4784	NA	-0.368257	-1.17979	0.505543	0.4223	-0.131124	1.46556	0.266658	-0.309602	-1.2915		0.160178	0.292917	-0.811535	0.207662	0.588029	-1	-	-	FALSE	FALSE	FALSE	FALSE	FALSE	TRUE	TRUE	TRUE	FALSE	FALSE
P16615;Q93084;O14983	P16615	Sarcoplasmic/endoplasmic reticulum calcium ATPase 2	8;2;1	8;2;1	8;2;1	3	8	8	8	P15924	AT2A2_HUMAN	ATP2A2 ATP2B	0.313324	0.148172	-2.68897	NA	-3.22726	-2.37895	-0.742491	-2.80311	1.68772	0.599849	1.12597	1.02706	-0.672104		-0.994489	-0.486433	0.160254	0.292917	-2.06062	0.207662	0.588029	-1	-	-	FALSE	FALSE	FALSE	TRUE	FALSE	FALSE	TRUE	TRUE	FALSE	FALSE
P78371	P78371	T-complex protein 1 subunit beta	21	21	21	1	21	21	21	P67936	TCPB_HUMAN	CCT2 99D8.1 CCTB	3.30205	2.86426	2.44524	2.58922	2.38186	2.07581	2.87052	2.34897	0.428438	0.258281	1.62408	0.597066	-0.385897	-0.0481343	-0.534579	-1.25254	0.1607	0.293042	-0.52155	1	1	1	-	-	FALSE	FALSE	FALSE	FALSE	FALSE	FALSE	TRUE	TRUE	FALSE	FALSE
P55786;A6NEC2	P55786	Puromycin-sensitive aminopeptidase	14;5	14;5	14;5	2	14	14	14	P55072	PSA_HUMAN	NPEPPS PSA	1.03482	0.455112	-0.66083	-1.40942	-0.497558	-0.42623	0.276368	-0.777736	0.861841	0.548215	1.48372	0.814622	-0.473386	-1.3374	-0.284939	-0.202613	0.161136	0.293147	-1.0541	1	1	1	-	-	FALSE	FALSE	FALSE	FALSE	FALSE	FALSE	TRUE	TRUE	FALSE	FALSE
Q8IZP0;Q9NYB9	Q8IZP0	Abl interactor 1	7;1	7;1	7;1	2	7	7	7	Q8IVM0	ABI1_HUMAN	ABI1 SSH3BP1	-0.185574	0.348285	-0.958494	-0.855545	NA	-1.39652	-0.265261	-1.12603	0.657024	0.382528	0.615392	1.39024	-0.506432	-0.357011		-1.14219	0.161821	0.293703	-0.860773	0.207662	0.588029	-1	-	-	FALSE	FALSE	FALSE	FALSE	TRUE	FALSE	TRUE	TRUE	FALSE	FALSE
Q08211	Q08211	ATP-dependent RNA helicase A	17	17	17	1	17	17	17	Q07666	DHX9_HUMAN	DHX9 DDX9 LKP NDH2	2.04568	1.89842	0.774506	0.748262	0.734422	0.67529	1.57287	0.719325	0.695311	0.0387575	1.40057	1.17131	-0.578534	-0.619394	-0.640942	-0.733004	0.16697	0.301468	-0.853543	1	1	1	-	-	FALSE	FALSE	FALSE	FALSE	FALSE	FALSE	TRUE	TRUE	FALSE	FALSE
P46782	P46782	40S ribosomal protein S5	13	13	13	1	13	13	13	P46108	RS5_HUMAN	RPS5	2.31022	1.89823	2.40842	2.15318	1.55945	1.69431	2.20562	1.80231	0.270701	0.311254	0.895854	-0.30931	1.18314	0.436492	-1.30033	-0.905845	0.166994	0.301468	-0.403311	1	1	1	-	-	FALSE	FALSE	FALSE	FALSE	FALSE	FALSE	TRUE	TRUE	FALSE	FALSE
P06576	P06576	ATP synthase subunit beta, mitochondrial	15	15	15	1	15	15	15	P06280	ATPB_HUMAN	ATP5F1B ATP5B ATPMB ATPSB	2.04763	2.22505	-0.298565	-0.207804	0.340533	-1.15005	1.32471	-0.339108	1.40859	0.753918	1.14268	1.27307	-0.581588	-0.514886	-0.111904	-1.20736	0.167266	0.301468	-1.66382	1	1	1	-	-	FALSE	FALSE	FALSE	FALSE	FALSE	FALSE	TRUE	TRUE	FALSE	FALSE
P05387	P05387	60S acidic ribosomal protein P2	9	9	8	1	9	9	8	P05091	RLA2_HUMAN	RPLP2 D11S2243E RPP2	2.76412	3.05771	0.631745	-0.0309525	1.31334	0.502328	2.15119	0.594906	1.32404	0.676913	1.09594	1.32723	-0.584025	-1.10612	-0.0470378	-0.685985	0.168197	0.301916	-1.55629	1	1	1	-	-	FALSE	FALSE	FALSE	FALSE	FALSE	FALSE	TRUE	TRUE	FALSE	FALSE
Q02413;P32926;Q86SJ6	Q02413	Desmoglein-1	26;1;1	26;1;1	26;1;1	3	26	26	26	Q01105	DSG1_HUMAN	DSG1 CDHF4	0.126678	NA	-1.27857	-0.444705	3.99746	3.31493	-0.575946	2.28923	0.99366	2.39212	-0.430668		-1.02605	-0.672755	1.20933	0.920147	0.168294	0.301916	2.86517	0.207662	0.588029	1	-	-	FALSE	TRUE	FALSE	FALSE	FALSE	FALSE	TRUE	TRUE	FALSE	FALSE
Q7Z5G4;Q2TAP0	Q7Z5G4	Golgin subfamily A member 7	4;1	4;1	4;1	2	4	4	4	Q7RTV0	GOGA7_HUMAN	GOLGA7 GCP16 HDCKB03P HSPC041	-2.97529	-2.64266	NA	-3.84307	NA	-3.2898	-2.80897	-3.56643	0.235207	0.391218	0.416011	1.06747		-1.28353		-0.199955	0.170606	0.304868	-0.757458	1	1	1	-	-	FALSE	FALSE	TRUE	FALSE	TRUE	FALSE	TRUE	TRUE	FALSE	FALSE
Q9UL25	Q9UL25	Ras-related protein Rab-21	5	5	5	1	5	5	5	Q9UKU9	RAB21_HUMAN	RAB21 KIAA0118	0.18022	0.0266839	NA	-1.768	-0.923953	NA	0.103452	-1.34598	0.108567	0.59683	0.883504	0.714255		-1.26409	-0.333668		0.170726	0.304868	-1.44943	1	1	1	-	-	FALSE	FALSE	TRUE	FALSE	FALSE	TRUE	TRUE	TRUE	FALSE	FALSE
P06733	P06733	Alpha-enolase	20	20	18	1	20	20	18	P06493	ENOA_HUMAN	ENO1 ENO1L1 MBPB1 MPB1	4.47939	4.49995	3.14665	3.40019	3.21023	2.81668	4.042	3.14237	0.775466	0.297614	1.2318	1.26035	-0.61858	-0.266562	-0.530301	-1.0767	0.172244	0.306221	-0.899631	1	1	1	-	-	FALSE	FALSE	FALSE	FALSE	FALSE	FALSE	TRUE	TRUE	FALSE	FALSE
P07910;P0DMR1;O60812;B7ZW38;B2RXH8;Q86SE5	P07910	Heterogeneous nuclear ribonucleoproteins C1/C2	10;3;3;3;3;1	10;3;3;3;3;1	10;3;3;3;3;1	6	10	10	10	P07686	HNRPC_HUMAN	HNRNPC HNRPC	1.13945	0.725801	-0.174792	-0.106502	-0.961312	NA	0.563487	-0.533907	0.671989	0.604441	1.23222	0.730006	-0.363408	-0.280496	-1.31832		0.172274	0.306221	-1.09739	0.207662	0.588029	-1	-	-	FALSE	FALSE	FALSE	FALSE	FALSE	TRUE	TRUE	TRUE	FALSE	FALSE
Q92616	Q92616	eIF-2-alpha kinase activator GCN1	12	12	12	1	12	12	12	Q92572	GCN1_HUMAN	GCN1 GCN1L1 KIAA0219	-0.804326	-1.80714	NA	-2.55621	-3.15245	-2.67927	-1.30573	-2.79598	0.709095	0.31479	1.52132	0.428134		-0.388442	-1.03842	-0.522589	0.174112	0.308779	-1.49025	0.207662	0.588029	1	-	-	FALSE	FALSE	TRUE	FALSE	FALSE	FALSE	TRUE	TRUE	FALSE	FALSE
P35052	P35052	Glypican-1	7	7	7	1	7	7	7	P33527	GPC1_HUMAN	GPC1	0.849231	1.36302	NA	0.0346291	1.0169	-0.572933	1.10612	0.159531	0.363303	0.80224	0.393907	1.04453		-0.637645	0.606225	-1.40702	0.175829	0.309944	-0.946594	0.207662	0.588029	1	-	-	FALSE	FALSE	TRUE	FALSE	FALSE	FALSE	TRUE	TRUE	FALSE	FALSE
Q58FF8	Q58FF8	Putative heat shock protein HSP 90-beta 2	14	2	2	1	14	2	2	Q3KQV9	H90B2_HUMAN	HSP90AB2P HSP90BB	0.321979	1.04484	NA	-3.3673	0.136146	-0.934727	0.683411	-1.38863	0.511142	1.79529	0.512112	0.931924		-1.63049	0.404187	-0.217737	0.176098	0.309944	-2.07204	0.207662	0.588029	1	-	-	FALSE	FALSE	TRUE	FALSE	FALSE	FALSE	TRUE	TRUE	FALSE	FALSE
Q01995	Q01995	Transgelin	4	4	4	1	4	4	4	Q01082	TAGL_HUMAN	TAGLN SM22 WS3-10	-1.45785	-1.45667	-1.38553	-1.73367	-1.54733	-2.19268	-1.43335	-1.82456	0.0414159	0.332142	0.568069	0.571974	0.808152	-0.347638	0.271002	-1.87156	0.176366	0.309944	-0.39121	1	1	1	-	-	FALSE	FALSE	FALSE	FALSE	FALSE	FALSE	TRUE	TRUE	FALSE	FALSE
Q9NR30	Q9NR30	Nucleolar RNA helicase 2	4	4	4	1	4	4	4	Q9NQX7	DDX21_HUMAN	DDX21	-0.835668	-1.35573	-1.5632	-1.71586	-1.80029	-1.52532	-1.25153	-1.68049	0.374793	0.140856	1.82478	0.319262	-0.281358	-0.72328	-0.96771	-0.171696	0.176368	0.309944	-0.428959	1	1	1	-	-	FALSE	FALSE	FALSE	FALSE	FALSE	FALSE	TRUE	TRUE	FALSE	FALSE
Q9UQB8	Q9UQB8	Brain-specific angiogenesis inhibitor 1-associated protein 2	7	7	7	1	7	7	7	Q9UQB8	BAIP2_HUMAN	BAIAP2	-2.27723	-1.33606	NA	-3.44478	-3.39543	NA	-1.80664	-3.4201	0.665511	0.0349026	0.333519	1.26735		-0.824922	-0.775947		0.179817	0.314118	-1.61346	1	1	1	-	-	FALSE	FALSE	TRUE	FALSE	FALSE	TRUE	TRUE	TRUE	FALSE	FALSE
P18077	P18077	60S ribosomal protein L35a	13	13	13	1	13	13	13	Q04828	RL35A_HUMAN	RPL35A GIG33	2.98041	2.46745	3.11238	2.54593	2.01964	2.64731	2.85341	2.40429	0.340703	0.336957	0.900652	-0.413493	1.23875	-0.212443	-1.56076	0.0472924	0.179839	0.314118	-0.44912	1	1	1	-	-	FALSE	FALSE	FALSE	FALSE	FALSE	FALSE	TRUE	TRUE	FALSE	FALSE
P25788	P25788	Proteasome subunit alpha type-3	15	15	15	1	15	15	15	P24928	PSA3_HUMAN	PSMA3 HC8 PSC8	3.15279	3.12934	2.17985	2.27814	1.98319	2.30996	2.82066	2.19043	0.555081	0.180176	1.28076	1.23436	-0.644484	-0.44999	-1.03362	-0.387021	0.179959	0.314118	-0.630228	1	1	1	-	-	FALSE	FALSE	FALSE	FALSE	FALSE	FALSE	TRUE	TRUE	FALSE	FALSE
P38646	P38646	Stress-70 protein, mitochondrial	23	23	23	1	23	23	23	P36871	GRP75_HUMAN	HSPA9 GRP75 HSPA9B mt-HSP70	3.19495	3.18953	2.65214	2.62572	2.89616	2.2334	3.01221	2.58509	0.311842	0.333242	1.06663	1.05204	-0.394334	-0.465429	0.262437	-1.52135	0.180661	0.314634	-0.427115	1	1	1	-	-	FALSE	FALSE	FALSE	FALSE	FALSE	FALSE	TRUE	TRUE	FALSE	FALSE
Q9Y678	Q9Y678	Coatomer subunit gamma-1	15	15	13	1	15	15	13	Q9Y678	COPG1_HUMAN	COPG1 COPG	1.18454	1.54363	0.101517	0.26332	0.222141	-0.182846	0.943232	0.100871	0.750732	0.246568	0.974012	1.50196	-0.61828	-0.380394	-0.440936	-1.03636	0.183329	0.318565	-0.842361	1	1	1	-	-	FALSE	FALSE	FALSE	FALSE	FALSE	FALSE	TRUE	TRUE	FALSE	FALSE
P48163	P48163	NADP-dependent malic enzyme	4	4	4	1	4	4	4	P47897	MAOX_HUMAN	ME1	-2.2812	-1.62677	-0.657094	-2.54078	NA	-2.34662	-1.52169	-2.4437	0.817135	0.137294	-0.507111	0.342295	1.60087	-0.844034		-0.592022	0.185897	0.321606	-0.922012	0.207662	0.588029	-1	-	-	FALSE	FALSE	FALSE	FALSE	TRUE	FALSE	TRUE	TRUE	FALSE	FALSE
P00966	P00966	Argininosuccinate synthase	9	9	9	1	9	9	9	P00738	ASSY_HUMAN	ASS1 ASS	-0.778781	-0.752469	-2.09199	-0.233379	-0.397461	-0.379383	-1.20775	-0.336741	0.765893	0.089969	-0.00958122	0.0289862	-1.9344	0.789831	0.549332	0.575829	0.186151	0.321606	0.871007	1	1	1	-	-	FALSE	FALSE	FALSE	FALSE	FALSE	FALSE	TRUE	TRUE	FALSE	FALSE
P02790	P02790	Hemopexin	19	19	19	1	19	19	19	P02679	HEMO_HUMAN	HPX	3.59118	3.11405	1.21272	1.0415	1.36413	1.22646	2.63932	1.2107	1.25829	0.161894	1.48665	1.06093	-0.63554	-0.788318	-0.500446	-0.623282	0.186324	0.321606	-1.42862	1	1	1	-	-	FALSE	FALSE	FALSE	FALSE	FALSE	FALSE	TRUE	TRUE	FALSE	FALSE
Q5T750	Q5T750	Skin-specific protein 32	6	6	6	1	6	6	6	Q5JSL3	KPLCE_HUMAN	KPLCE C1orf68 LEP7 XP32	-2.52844	NA	-2.61945	NA	-0.207806	1.85353	-2.57395	0.822864	0.0643561	1.45759	-0.774408		-0.817049		0.312844	1.27861	0.186942	0.321956	3.39681	1	1	1	-	-	FALSE	TRUE	FALSE	TRUE	FALSE	FALSE	TRUE	TRUE	FALSE	FALSE
Q9NVA2;Q14141;Q92599	Q9NVA2	Septin-11	6;2;1	6;2;1	6;2;1	3	6	6	6	Q9NUQ9	SEP11_HUMAN	SEPTIN11 SEPT11	-0.0886306	-0.239511	-1.17017	-1.14859	-1.12086	-1.2224	-0.499436	-1.16395	0.585748	0.0524836	1.42787	1.13794	-0.65041	-0.608951	-0.555663	-0.750782	0.18745	0.322114	-0.664515	1	1	1	-	-	FALSE	FALSE	FALSE	FALSE	FALSE	FALSE	TRUE	TRUE	FALSE	FALSE
Q9H7P6	Q9H7P6	Multivesicular body subunit 12B	5	5	5	1	5	5	5	Q9H7B2	MB12B_HUMAN	MVB12B C9orf28 FAM125B	-1.03263	-1.20309	NA	-1.73388	-1.1047	-1.66241	-1.11786	-1.50033	0.120533	0.344484	0.962768	0.441299		-1.1825	0.742294	-0.963863	0.188242	0.32276	-0.38247	0.207662	0.588029	1	-	-	FALSE	FALSE	TRUE	FALSE	FALSE	FALSE	TRUE	TRUE	FALSE	FALSE
Q13085;O00763	Q13085	Acetyl-CoA carboxylase 1	17;5	17;5	17;5	2	17	17	17	Q12905	ACACA_HUMAN	ACACA ACAC ACC1 ACCA	0.976092	0.331387	-1.80251	-1.66914	-2.49057	-1.12273	-0.165011	-1.76081	1.45429	0.688516	1.44542	0.964825	-0.625874	-0.526451	-1.13878	-0.119132	0.188999	0.323342	-1.5958	1	1	1	-	-	FALSE	FALSE	FALSE	FALSE	FALSE	FALSE	TRUE	TRUE	FALSE	FALSE
P30419	P30419	Glycylpeptide N-tetradecanoyltransferase 1	3	3	3	1	3	3	3	P29692	NMT1_HUMAN	NMT1 NMT	1.07171	0.382716	-1.87427	-1.85736	-1.54201	-2.16555	-0.139949	-1.85497	1.54097	0.311778	1.51268	1.00899	-0.640998	-0.628634	-0.398095	-0.853938	0.189737	0.32389	-1.71503	1	1	1	-	-	FALSE	FALSE	FALSE	FALSE	FALSE	FALSE	TRUE	TRUE	FALSE	FALSE
O43175	O43175	D-3-phosphoglycerate dehydrogenase	19	19	19	1	19	19	19	O15498	SERA_HUMAN	PHGDH PGDH3	3.05161	3.1034	2.60283	2.62381	2.73876	2.50228	2.91928	2.62162	0.275274	0.118256	1.12479	1.33195	-0.670555	-0.586631	-0.126761	-1.0728	0.193313	0.328108	-0.297663	1	1	1	-	-	FALSE	FALSE	FALSE	FALSE	FALSE	FALSE	TRUE	TRUE	FALSE	FALSE
P31943	P31943	Heterogeneous nuclear ribonucleoprotein H	9	7	4	1	9	7	4	P31040	HNRH1_HUMAN	HNRNPH1 HNRPH HNRPH1	0.419916	0.690799	-0.273075	0.0385409	-0.21392	-1.08771	0.279213	-0.42103	0.497102	0.591	0.790358	1.22655	-0.325542	0.176243	-0.230287	-1.63732	0.193449	0.328108	-0.700243	1	1	1	-	-	FALSE	FALSE	FALSE	FALSE	FALSE	FALSE	TRUE	TRUE	FALSE	FALSE
P55884	P55884	Eukaryotic translation initiation factor 3 subunit B	12	12	12	1	12	12	12	P55263	EIF3B_HUMAN	EIF3B EIF3S9	3.10222	2.11449	1.70729	1.00926	-0.696207	NA	2.308	0.156528	0.717315	1.20595	1.16736	0.470581	0.183327	-0.309084	-1.51218		0.193478	0.328108	-2.15147	0.207662	0.588029	-1	-	-	FALSE	FALSE	FALSE	FALSE	FALSE	TRUE	TRUE	TRUE	FALSE	FALSE
P55072	P55072	Transitional endoplasmic reticulum ATPase	70	70	70	1	70	70	70	P54753	TERA_HUMAN	VCP HEL-220 HEL-S-70	5.97253	6.25553	4.89059	6.3938	6.92016	6.14632	5.70622	6.48676	0.720387	0.395208	-0.184206	0.236339	-1.79202	0.44182	1.22401	0.0740498	0.195403	0.330649	0.780545	1	1	1	-	-	FALSE	FALSE	FALSE	FALSE	FALSE	FALSE	TRUE	TRUE	FALSE	FALSE
P04114	P04114	Apolipoprotein B-100	7	5	5	1	7	5	5	P03951	APOB_HUMAN	APOB	-0.786772	-2.03565	NA	NA	0.387757	0.571573	-1.41121	0.479665	0.883093	0.129977	-0.265897	-1.30041			0.70702	0.859283	0.196691	0.331053	1.89088	1	1	1	-	-	FALSE	FALSE	TRUE	TRUE	FALSE	FALSE	TRUE	TRUE	FALSE	FALSE
P62333	P62333	26S proteasome regulatory subunit 10B	21	21	21	1	21	21	21	P62277	PRS10_HUMAN	PSMC6 SUG2	2.1202	1.86426	1.50732	1.31394	1.76012	1.34905	1.83059	1.47437	0.307821	0.24809	1.47471	0.667734	-0.457688	-1.06742	0.339389	-0.956726	0.196796	0.331053	-0.356222	1	1	1	-	-	FALSE	FALSE	FALSE	FALSE	FALSE	FALSE	TRUE	TRUE	FALSE	FALSE
Q9Y262	Q9Y262	Eukaryotic translation initiation factor 3 subunit L	18	18	18	1	18	18	18	Q9Y262	EIF3L_HUMAN	EIF3L EIF3EIP EIF3S6IP HSPC021 HSPC025 MSTP005	1.13502	0.525479	0.731528	0.683203	0.459327	0.137423	0.797344	0.426651	0.310057	0.274354	1.57852	-0.261117	0.360748	0.214904	-0.460766	-1.43229	0.196923	0.331053	-0.370693	1	1	1	-	-	FALSE	FALSE	FALSE	FALSE	FALSE	FALSE	TRUE	TRUE	FALSE	FALSE
P08865	P08865	40S ribosomal protein SA	14	14	14	1	14	14	14	P08670	RSSA_HUMAN	RPSA LAMBR LAMR1	4.77141	3.89029	2.78685	3.04618	2.98915	2.2596	3.81618	2.76497	0.994357	0.438596	1.65154	0.668849	-0.561802	-0.272577	-0.336181	-1.14983	0.200671	0.336623	-1.05121	1	1	1	-	-	FALSE	FALSE	FALSE	FALSE	FALSE	FALSE	TRUE	TRUE	FALSE	FALSE
P08238;Q58FF7	P08238	Heat shock protein HSP 90-beta	57;25	57;25	32;11	2	57	57	32	P08133	HS90B_HUMAN	HSP90AB1 HSP90B HSPC2 HSPCB	6.19743	6.13661	5.74636	5.96532	5.69076	5.59139	6.0268	5.74916	0.244761	0.193684	1.24183	0.997762	-0.568318	0.310386	-0.791441	-1.19022	0.201932	0.338007	-0.277639	1	1	1	-	-	FALSE	FALSE	FALSE	FALSE	FALSE	FALSE	TRUE	TRUE	FALSE	FALSE
P20339	P20339	Ras-related protein Rab-5A	7	7	4	1	7	7	4	P18669	RAB5A_HUMAN	RAB5A RAB5	-0.495645	-1.17793	-1.30959	-1.81406	-1.42096	-1.19307	-0.994388	-1.47603	0.436913	0.314139	1.71748	0.13303	-0.172744	-1.34426	-0.431378	0.0978706	0.203083	0.338844	-0.481642	1	1	1	-	-	FALSE	FALSE	FALSE	FALSE	FALSE	FALSE	TRUE	TRUE	FALSE	FALSE
P62140	P62140	Serine/threonine-protein phosphatase PP1-beta catalytic subunit	13	4	4	1	13	4	4	P61927	PP1B_HUMAN	PPP1CB	-0.537546	-0.657076	-2.00625	NA	-1.70824	-2.63505	-1.06696	-2.17164	0.815645	0.655353	1.08181	0.948677	-0.554022		-0.222097	-1.25437	0.203306	0.338844	-1.10469	0.207662	0.588029	-1	-	-	FALSE	FALSE	FALSE	TRUE	FALSE	FALSE	TRUE	TRUE	FALSE	FALSE
Q00610;P53675	Q00610	Clathrin heavy chain 1	85;20	85;20	85;20	2	85	85	85	P98160	CLH1_HUMAN	CLTC CLH17 CLTCL2 KIAA0034	5.6263	5.50795	4.3666	5.7476	6.24215	5.69398	5.16695	5.89458	0.695647	0.302201	0.153192	-0.0365836	-1.86671	0.347689	1.1407	0.261719	0.204109	0.339225	0.72763	1	1	1	-	-	FALSE	FALSE	FALSE	FALSE	FALSE	FALSE	TRUE	TRUE	FALSE	FALSE
Q9BXJ9;Q6N069	Q9BXJ9	N-alpha-acetyltransferase 15, NatA auxiliary subunit	10;3	10;3	10;3	2	10	10	10	Q9BV40	NAA15_HUMAN	NAA15 GA19 NARG1 NATH TBDN100	-0.695505	-0.448777	-1.2683	-1.34213	-0.932475	-1.52328	-0.804194	-1.26596	0.420432	0.302676	0.820405	1.4165	-0.563461	-0.74184	0.247886	-1.17949	0.204506	0.339225	-0.461767	1	1	1	-	-	FALSE	FALSE	FALSE	FALSE	FALSE	FALSE	TRUE	TRUE	FALSE	FALSE
P62826	P62826	GTP-binding nuclear protein Ran	14	14	14	1	14	14	14	P62495	RAN_HUMAN	RAN ARA24 OK/SW-cl.81	3.72902	3.57332	2.98752	3.08167	3.00916	2.9545	3.42996	3.01511	0.390986	0.0637918	1.49743	1.03711	-0.694798	-0.41647	-0.630838	-0.792436	0.204967	0.339225	-0.414849	1	1	1	-	-	FALSE	FALSE	FALSE	FALSE	FALSE	FALSE	TRUE	TRUE	FALSE	FALSE
Q01081;Q8WU68	Q01081	Splicing factor U2AF 35 kDa subunit	5;1	5;1	5;1	2	5	5	5	Q00013	U2AF1_HUMAN	U2AF1 U2AF35 U2AFBP FP793	0.353513	0.660299	0.0260806	-0.13557	-1.0929	0.185885	0.346631	-0.347527	0.317165	0.665218	0.588466	1.0985	0.0441041	-0.224642	-1.81621	0.309782	0.205551	0.339225	-0.694158	1	1	1	-	-	FALSE	FALSE	FALSE	FALSE	FALSE	FALSE	TRUE	TRUE	FALSE	FALSE
P46939	P46939	Utrophin	10	10	10	1	10	10	10	P46778	UTRN_HUMAN	UTRN DMDL DRP1	-0.311647	-0.881349	-1.59215	NA	-1.61714	-1.60917	-0.928381	-1.61316	0.641544	0.00563909	1.51311	0.545245	-0.662323		-0.704789	-0.691241	0.205723	0.339225	-0.684775	0.207662	0.588029	-1	-	-	FALSE	FALSE	FALSE	TRUE	FALSE	FALSE	TRUE	TRUE	FALSE	FALSE
P62888	P62888	60S ribosomal protein L30	8	8	8	1	8	8	8	P62847	RL30_HUMAN	RPL30	2.3905	2.33238	1.548	1.78655	1.74099	0.692046	2.09029	1.40653	0.470536	0.619177	1.03864	0.944621	-0.324178	0.0616883	-0.0120077	-1.70876	0.207434	0.340736	-0.683767	1	1	1	-	-	FALSE	FALSE	FALSE	FALSE	FALSE	FALSE	TRUE	TRUE	FALSE	FALSE
Q9Y230	Q9Y230	RuvB-like 2	21	21	21	1	21	21	21	Q9Y230	RUVB2_HUMAN	RUVBL2 INO80J TIP48 TIP49B CGI-46	1.32829	1.49346	0.988729	1.17681	1.01428	0.676895	1.27016	0.955997	0.257336	0.255005	0.75105	1.32746	-0.433955	0.222425	-0.344774	-1.52221	0.207519	0.340736	-0.314161	1	1	1	-	-	FALSE	FALSE	FALSE	FALSE	FALSE	FALSE	TRUE	TRUE	FALSE	FALSE
Q9P258	Q9P258	Protein RCC2	10	10	10	1	10	10	10	Q9P253	RCC2_HUMAN	RCC2 KIAA1470 TD60	0.0894936	0.323242	-1.23996	-0.744617	-1.3053	-1.37915	-0.275743	-1.14302	0.843179	0.346998	1.06927	1.38213	-0.710165	-0.047161	-0.797611	-0.89646	0.20952	0.343294	-0.867279	1	1	1	-	-	FALSE	FALSE	FALSE	FALSE	FALSE	FALSE	TRUE	TRUE	FALSE	FALSE
Q13595	Q13595	Transformer-2 protein homolog alpha	7	5	5	1	7	5	5	Q13488	TRA2A_HUMAN	TRA2A	-0.298413	-0.673027	NA	-0.842261	-0.755069	-1.1272	-0.48572	-0.908176	0.264892	0.194624	1.46909	0.220528		-0.343518	-0.0529129	-1.29319	0.211665	0.344575	-0.422456	0.207662	0.588029	1	-	-	FALSE	FALSE	TRUE	FALSE	FALSE	FALSE	TRUE	TRUE	FALSE	FALSE
P10644	P10644	cAMP-dependent protein kinase type I-alpha regulatory subunit	6	6	6	1	6	6	6	Q71UI9	KAP0_HUMAN	PRKAR1A PKR1 PRKAR1 TSE1	-1.49077	-1.30228	-2.04698	-2.73463	-2.04086	NA	-1.61334	-2.38774	0.387185	0.49057	0.770265	1.1061	-0.220705	-1.44586	-0.209797		0.211995	0.344575	-0.774398	0.207662	0.588029	-1	-	-	FALSE	FALSE	FALSE	FALSE	FALSE	TRUE	TRUE	TRUE	FALSE	FALSE
Q99816	Q99816	Tumor susceptibility gene 101 protein	10	10	10	1	10	10	10	Q99729	TS101_HUMAN	TSG101	1.4001	1.69821	1.2626	2.1353	2.19491	1.39762	1.45364	1.90928	0.222686	0.444106	-0.70119	0.0417582	-1.04385	1.13103	1.2796	-0.707357	0.212025	0.344575	0.455639	1	1	1	-	-	FALSE	FALSE	FALSE	FALSE	FALSE	FALSE	TRUE	TRUE	FALSE	FALSE
O14672	O14672	Disintegrin and metalloproteinase domain-containing protein 10	12	12	12	1	12	12	12	O14495	ADA10_HUMAN	ADAM10 KUZ MADM	1.12145	1.60309	0.26921	1.78118	1.84205	1.44394	0.997919	1.68906	0.675468	0.214452	-0.378456	0.442495	-1.8311	0.746047	0.849798	0.171212	0.21208	0.344575	0.691137	1	1	1	-	-	FALSE	FALSE	FALSE	FALSE	FALSE	FALSE	TRUE	TRUE	FALSE	FALSE
O95865	O95865	N(G),N(G)-dimethylarginine dimethylaminohydrolase 2	7	7	7	1	7	7	7	O95782	DDAH2_HUMAN	DDAH2 DDAH G6A NG30	-0.794028	-0.0334156	-0.678574	-0.670903	-0.95597	-1.15433	-0.502006	-0.927066	0.409896	0.243004	-0.208734	1.78853	0.0944308	0.114574	-0.633973	-1.15483	0.213115	0.345532	-0.42506	1	1	1	-	-	FALSE	FALSE	FALSE	FALSE	FALSE	FALSE	TRUE	TRUE	FALSE	FALSE
P05556	P05556	Integrin beta-1	17	17	17	1	17	17	17	P05198	ITB1_HUMAN	ITGB1 FNRB MDF2 MSK12	2.30266	2.51216	2.94883	2.47437	2.07819	2.18292	2.58788	2.24516	0.329677	0.205291	-0.368317	0.30935	1.72189	0.187118	-1.09442	-0.755623	0.214535	0.347108	-0.342722	1	1	1	-	-	FALSE	FALSE	FALSE	FALSE	FALSE	FALSE	TRUE	TRUE	FALSE	FALSE
P11117	P11117	Lysosomal acid phosphatase	4	4	4	1	4	4	4	P10644	PPAL_HUMAN	ACP2	-1.61781	-1.81303	NA	-1.59759	-3.03053	-3.20978	-1.71542	-2.61263	0.138039	0.883608	0.797014	0.552351		0.822353	-0.973535	-1.19818	0.217805	0.351664	-0.897215	0.207662	0.588029	1	-	-	FALSE	FALSE	TRUE	FALSE	FALSE	FALSE	TRUE	TRUE	FALSE	FALSE
P00338	P00338	L-lactate dehydrogenase A chain	4	4	3	1	4	4	3	O95967	LDHA_HUMAN	LDHA PIG19	2.27457	3.24213	2.20478	2.02448	1.97691	1.94642	2.57383	1.98261	0.579819	0.0393405	-0.00744533	1.96775	-0.149908	-0.517975	-0.6151	-0.677327	0.218971	0.352811	-0.591224	1	1	1	-	-	FALSE	FALSE	FALSE	FALSE	FALSE	FALSE	TRUE	TRUE	FALSE	FALSE
Q9UI15	Q9UI15	Transgelin-3	3	2	2	1	3	2	2	Q9UI12	TAGL3_HUMAN	TAGLN3 NP25	-0.0654775	-0.134394	-0.14112	NA	-0.680294	-1.32462	-0.113664	-1.00246	0.0418659	0.455608	0.749973	0.621945	0.609449		-0.39219	-1.58918	0.219704	0.353258	-0.888794	0.207662	0.588029	-1	-	-	FALSE	FALSE	FALSE	TRUE	FALSE	FALSE	TRUE	TRUE	FALSE	FALSE
P62241	P62241	40S ribosomal protein S8	20	20	20	1	20	20	20	P61981	RS8_HUMAN	RPS8 OK/SW-cl.83	5.74576	5.59784	4.49881	4.6867	4.73704	4.37765	5.2808	4.60046	0.68125	0.1946	1.3815	1.12768	-0.75811	-0.435718	-0.349335	-0.966015	0.220563	0.353905	-0.68034	1	1	1	-	-	FALSE	FALSE	FALSE	FALSE	FALSE	FALSE	TRUE	TRUE	FALSE	FALSE
Q13557	Q13557	Calcium/calmodulin-dependent protein kinase type II subunit delta	14	14	9	1	14	14	9	Q13435	KCC2D_HUMAN	CAMK2D CAMKD	1.93975	0.819536	0.357302	0.132124	0.594602	-0.0257965	1.03886	0.233643	0.813701	0.322418	1.84169	0.25896	-0.394125	-0.712277	-0.0588475	-0.935401	0.222436	0.356174	-0.805218	1	1	1	-	-	FALSE	FALSE	FALSE	FALSE	FALSE	FALSE	TRUE	TRUE	FALSE	FALSE
P62070	P62070	Ras-related protein R-Ras2	4	4	3	1	4	4	3	P61513	RRAS2_HUMAN	RRAS2 TC21	-0.235853	-1.07291	-1.098	-1.57263	-0.809443	-2.24064	-0.802255	-1.5409	0.490678	0.716125	1.37204	0.144672	0.10789	-0.588054	0.530994	-1.56754	0.223455	0.357068	-0.738649	1	1	1	-	-	FALSE	FALSE	FALSE	FALSE	FALSE	FALSE	TRUE	TRUE	FALSE	FALSE
P46781	P46781	40S ribosomal protein S9	24	24	24	1	24	24	24	P46087	RS9_HUMAN	RPS9	4.62065	3.83008	4.2991	3.92092	3.76777	3.87868	4.24994	3.85579	0.397571	0.0790988	1.69405	-0.664717	0.734668	-0.393669	-0.850613	-0.519714	0.225005	0.35815	-0.394151	1	1	1	-	-	FALSE	FALSE	FALSE	FALSE	FALSE	FALSE	TRUE	TRUE	FALSE	FALSE
P60903	P60903	Protein S100-A10	2	2	2	1	2	2	2	P60174	S10AA_HUMAN	S100A10 ANX2LG CAL1L CLP11	0.0185691	0.792991	NA	-0.769647	-0.423406	-0.428471	0.40578	-0.540508	0.547599	0.198457	0.299568	1.5844		-1.00815	-0.433708	-0.44211	0.225411	0.35815	-0.946288	0.207662	0.588029	1	-	-	FALSE	FALSE	TRUE	FALSE	FALSE	FALSE	TRUE	TRUE	FALSE	FALSE
P17655	P17655	Calpain-2 catalytic subunit	7	7	7	1	7	7	7	P16870	CAN2_HUMAN	CAPN2 CANPL2	0.654249	0.727381	-0.326874	-0.447035	0.131541	-0.381635	0.351585	-0.232377	0.5887	0.316853	1.12159	1.25953	-0.72896	-0.955603	0.135683	-0.832248	0.225519	0.35815	-0.583962	1	1	1	-	-	FALSE	FALSE	FALSE	FALSE	FALSE	FALSE	TRUE	TRUE	FALSE	FALSE
P31323	P31323	cAMP-dependent protein kinase type II-beta regulatory subunit	10	10	7	1	10	10	7	P30566	KAP3_HUMAN	PRKAR2B	-0.52036	-0.583419	NA	-2.3884	-1.38982	NA	-0.551889	-1.88911	0.0445893	0.706104	0.801582	0.729387		-1.33712	-0.193851		0.226316	0.358681	-1.33722	1	1	1	-	-	FALSE	FALSE	TRUE	FALSE	FALSE	TRUE	TRUE	TRUE	FALSE	FALSE
P12110	P12110	Collagen alpha-2(VI) chain	9	9	9	1	9	9	9	P11766	CO6A2_HUMAN	COL6A2	NA	-0.78513	-2.05058	0.499502	-0.144833	-0.117849	-1.41785	0.0789397	0.894805	0.364467		-0.273879	-1.57999	1.05203	0.386992	0.414843	0.228449	0.361322	1.49679	0.207662	0.588029	1	-	-	TRUE	FALSE	FALSE	FALSE	FALSE	FALSE	TRUE	TRUE	FALSE	FALSE
Q13404;Q15819	Q13404;Q15819	Ubiquitin-conjugating enzyme E2 variant 1;Ubiquitin-conjugating enzyme E2 variant 2	3;2	3;2	3;2	2	3	3	3	Q13247	UB2V1_HUMAN	UBE2V1 CROC1 UBE2V UEV1 P/OKcl.19	-1.60155	-1.10663	-1.93861	-1.98924	-2.04294	-1.82783	-1.54893	-1.95334	0.418477	0.111956	0.424562	1.82933	-0.532114	-0.675837	-0.828243	-0.217703	0.231716	0.364875	-0.404407	1	1	1	-	-	FALSE	FALSE	FALSE	FALSE	FALSE	FALSE	TRUE	TRUE	FALSE	FALSE
Q93008;O00507	Q93008	Probable ubiquitin carboxyl-terminal hydrolase FAF-X	19;8	19;8	19;8	2	19	19	19	Q92905	USP9X_HUMAN	USP9X DFFRX FAM USP9	0.311393	0.0896744	0.314453	0.221473	-0.403321	-1.2366	0.238507	-0.472816	0.128902	0.731516	0.702172	0.338888	0.707186	0.554839	-0.468882	-1.8342	0.231765	0.364875	-0.711323	1	1	1	-	-	FALSE	FALSE	FALSE	FALSE	FALSE	FALSE	TRUE	TRUE	FALSE	FALSE
P49591	P49591	Serine--tRNA ligase, cytoplasmic	12	12	12	1	12	12	12	P49207	SYSC_HUMAN	SARS1 SARS SERS	2.21028	1.92025	0.0536535	0.221777	0.127201	0.412553	1.39473	0.253844	1.17042	0.145353	1.42434	1.12628	-0.791948	-0.619175	-0.716366	-0.423122	0.232108	0.364875	-1.14088	1	1	1	-	-	FALSE	FALSE	FALSE	FALSE	FALSE	FALSE	TRUE	TRUE	FALSE	FALSE
P62191	P62191	26S proteasome regulatory subunit 4	21	20	20	1	21	20	20	P61970	PRS4_HUMAN	PSMC1	1.6809	1.42336	1.42081	2.13905	1.51495	1.77828	1.50836	1.81076	0.149428	0.313316	0.0775804	-0.858862	-0.868119	1.74352	-0.525819	0.4317	0.232591	0.364895	0.302406	1	1	1	-	-	FALSE	FALSE	FALSE	FALSE	FALSE	FALSE	TRUE	TRUE	FALSE	FALSE
P33991;Q9UJA3	P33991	DNA replication licensing factor MCM4	8;1	8;1	8;1	2	8	8	8	P31946	MCM4_HUMAN	MCM4 CDC21	-0.325943	-0.664967	-1.54703	-1.66854	-0.937965	-1.89832	-0.845979	-1.50161	0.630346	0.501468	1.36031	0.81637	-0.598823	-0.793776	0.378367	-1.16244	0.234808	0.367595	-0.655629	1	1	1	-	-	FALSE	FALSE	FALSE	FALSE	FALSE	FALSE	TRUE	TRUE	FALSE	FALSE
P62854;Q5JNZ5	P62854;Q5JNZ5	40S ribosomal protein S26;Putative 40S ribosomal protein S26-like 1	5;4	5;4	5;4	2	5	5	5	P62805	RS26_HUMAN	RPS26	3.49804	3.85284	2.56416	2.77335	2.41192	2.82584	3.30502	2.67037	0.665673	0.225355	0.904451	1.53324	-0.750591	-0.379863	-1.02039	-0.286843	0.235261	0.367595	-0.634646	1	1	1	-	-	FALSE	FALSE	FALSE	FALSE	FALSE	FALSE	TRUE	TRUE	FALSE	FALSE
Q9Y6W5	Q9Y6W5	Wiskott-Aldrich syndrome protein family member 2	3	3	3	1	3	3	3	Q9Y6W5	WASF2_HUMAN	WASF2 WAVE2	-1.8697	-1.74996	NA	-2.91005	-2.27423	NA	-1.80983	-2.59214	0.0846705	0.449595	0.633148	0.862		-1.35517	-0.139979		0.236168	0.368025	-0.782306	1	1	1	-	-	FALSE	FALSE	TRUE	FALSE	FALSE	TRUE	TRUE	TRUE	FALSE	FALSE
Q08554	Q08554	Desmocollin-1	17	17	17	1	17	17	17	Q07866	DSC1_HUMAN	DSC1 CDHF1	-0.684869	NA	-0.903894	-1.34897	3.85813	3.58647	-0.794381	2.03188	0.154874	2.93104	-0.612918		-0.697548	-0.869523	1.14248	1.03751	0.236486	0.368025	2.82626	0.207662	0.588029	1	-	-	FALSE	TRUE	FALSE	FALSE	FALSE	FALSE	TRUE	TRUE	FALSE	FALSE
Q9H4M9	Q9H4M9	EH domain-containing protein 1	19	19	12	1	19	19	12	Q9H4G0	EHD1_HUMAN	EHD1 PAST PAST1 CDABP0131	2.114	2.03859	0.903784	0.957275	1.45078	0.699208	1.68546	1.03575	0.677998	0.381884	1.24051	1.11635	-0.75219	-0.664114	0.148483	-1.08904	0.239689	0.372256	-0.649702	1	1	1	-	-	FALSE	FALSE	FALSE	FALSE	FALSE	FALSE	TRUE	TRUE	FALSE	FALSE
P40926	P40926	Malate dehydrogenase, mitochondrial	14	14	14	1	14	14	14	P39023	MDHM_HUMAN	MDH2	1.82652	1.69323	1.33627	1.33566	1.2877	1.5146	1.61867	1.37932	0.253486	0.119586	1.48553	0.88097	-0.738088	-0.740848	-0.958356	0.0707911	0.240298	0.372256	-0.239348	1	1	1	-	-	FALSE	FALSE	FALSE	FALSE	FALSE	FALSE	TRUE	TRUE	FALSE	FALSE
P09496	P09496	Clathrin light chain A	5	5	5	1	5	5	5	P09429	CLCA_HUMAN	CLTA	-0.742734	0.597503	-0.240306	0.850133	0.280977	0.395068	-0.128513	0.508726	0.677076	0.30112	-1.59638	0.697179	-0.736567	1.12951	0.155507	0.350751	0.240645	0.372256	0.637238	1	1	1	-	-	FALSE	FALSE	FALSE	FALSE	FALSE	FALSE	TRUE	TRUE	FALSE	FALSE
P35606	P35606	Coatomer subunit beta	17	17	17	1	17	17	17	P35232	COPB2_HUMAN	COPB2	1.46845	1.27089	0.161941	0.11784	0.549964	0.26422	0.967095	0.310675	0.704246	0.219775	1.40833	1.07294	-0.809693	-0.884562	-0.150958	-0.636057	0.243246	0.37431	-0.65642	1	1	1	-	-	FALSE	FALSE	FALSE	FALSE	FALSE	FALSE	TRUE	TRUE	FALSE	FALSE
P50995	P50995	Annexin A11	7	7	6	1	7	7	6	P50454	ANX11_HUMAN	ANXA11 ANX11	-1.04552	-1.13168	-1.33788	-1.0982	0.375417	-0.663306	-1.17169	-0.462031	0.150231	0.757148	-0.366412	-0.504491	-0.834912	-0.450842	1.91059	0.246069	0.243323	0.37431	0.709662	1	1	1	-	-	FALSE	FALSE	FALSE	FALSE	FALSE	FALSE	TRUE	TRUE	FALSE	FALSE
P14868	P14868	Aspartate--tRNA ligase, cytoplasmic	17	17	17	1	17	17	17	P14543	SYDC_HUMAN	DARS1 DARS PIG40	2.00916	1.36419	0.955747	1.263	0.96152	0.552256	1.44303	0.925592	0.531116	0.356731	1.66966	0.364103	-0.46266	0.159278	-0.450975	-1.2794	0.243422	0.37431	-0.517442	1	1	1	-	-	FALSE	FALSE	FALSE	FALSE	FALSE	FALSE	TRUE	TRUE	FALSE	FALSE
P49189	P49189	4-trimethylaminobutyraldehyde dehydrogenase	8	8	8	1	8	8	8	P48444	AL9A1_HUMAN	ALDH9A1 ALDH4 ALDH7 ALDH9	-0.899355	-1.01896	-2.4651	-0.714388	-0.519448	-0.727852	-1.46114	-0.653896	0.87151	0.11663	0.222621	0.0542701	-1.98124	0.482972	0.757359	0.464021	0.248534	0.38086	0.807243	1	1	1	-	-	FALSE	FALSE	FALSE	FALSE	FALSE	FALSE	TRUE	TRUE	FALSE	FALSE
P13929	P13929	Beta-enolase	4	2	2	1	4	2	2	P13716	ENOB_HUMAN	ENO3	3.50868	3.38007	-1.69141	-2.46152	0.70147	-1.33167	1.73244	-1.03057	2.96585	1.60285	1.20771	1.15852	-0.781116	-1.07565	0.134065	-0.643528	0.248665	0.38086	-2.76302	1	1	1	-	-	FALSE	FALSE	FALSE	FALSE	FALSE	FALSE	TRUE	TRUE	FALSE	FALSE
P62829	P62829	60S ribosomal protein L23	9	9	9	1	9	9	9	P62633	RL23_HUMAN	RPL23	0.753611	0.842114	-0.267077	0.174618	-0.467185	-0.0726718	0.442883	-0.121746	0.616434	0.323703	1.1021	1.26658	-0.794732	0.0261099	-1.16661	-0.433451	0.254063	0.388361	-0.564629	1	1	1	-	-	FALSE	FALSE	FALSE	FALSE	FALSE	FALSE	TRUE	TRUE	FALSE	FALSE
Q12959;Q15700	Q12959	Disks large homolog 1	11;1	11;1	11;1	2	11	11	11	Q12830	DLG1_HUMAN	DLG1	-0.369991	-0.318704	-0.523097	0.0236426	-0.38022	-0.280258	-0.403931	-0.212279	0.10634	0.210338	-0.339444	-0.0581364	-1.17923	1.81962	-0.39555	0.152736	0.254919	0.388902	0.191652	1	1	1	-	-	FALSE	FALSE	FALSE	FALSE	FALSE	FALSE	TRUE	TRUE	FALSE	FALSE
P49721	P49721	Proteasome subunit beta type-2	10	10	10	1	10	10	10	P49368	PSB2_HUMAN	PSMB2	1.58996	1.82433	0.343477	0.439376	0.71193	0.450796	1.25259	0.534034	0.795987	0.154168	1.07772	1.4403	-0.850601	-0.702244	-0.2806	-0.684577	0.256079	0.389904	-0.718555	1	1	1	-	-	FALSE	FALSE	FALSE	FALSE	FALSE	FALSE	TRUE	TRUE	FALSE	FALSE
Q99536	Q99536	Synaptic vesicle membrane protein VAT-1 homolog	9	9	9	1	9	9	9	Q99459	VAT1_HUMAN	VAT1	2.85183	2.68606	1.01666	0.983443	1.75818	1.08138	2.18485	1.27433	1.01507	0.421871	1.31164	1.11789	-0.833255	-0.872077	0.0334095	-0.757609	0.25737	0.391101	-0.910514	1	1	1	-	-	FALSE	FALSE	FALSE	FALSE	FALSE	FALSE	TRUE	TRUE	FALSE	FALSE
P05976;P08590	P05976;P08590	Myosin light chain 1/3, skeletal muscle isoform;Myosin light chain 3	2;2	2;2	2;2	2	2	2	2	P05387	MYL1_HUMAN	MYL1	0.726929	0.737441	-0.422655	-0.0969419	-0.409409	NA	0.347238	-0.253175	0.666768	0.220948	1.05894	1.07689	-0.904965	-0.34853	-0.882336		0.258275	0.391709	-0.600413	0.207662	0.588029	-1	-	-	FALSE	FALSE	FALSE	FALSE	FALSE	TRUE	TRUE	TRUE	FALSE	FALSE
P62701;Q8TD47;P22090	P62701	40S ribosomal protein S4, X isoform	26;11;11	26;11;11	26;11;11	3	26	26	26	P62314	RS4X_HUMAN	RPS4X CCG2 RPS4 SCAR	4.70369	4.10703	4.27241	4.22448	4.12614	3.89656	4.36104	4.08239	0.308043	0.168281	1.78903	-0.4257	0.188168	0.0102526	-0.35478	-1.20697	0.260195	0.39385	-0.278651	1	1	1	-	-	FALSE	FALSE	FALSE	FALSE	FALSE	FALSE	TRUE	TRUE	FALSE	FALSE
P31150	P31150	Rab GDP dissociation inhibitor alpha	12	6	6	1	12	6	6	P30419	GDIA_HUMAN	GDI1 GDIL OPHN2 RABGDIA XAP4	-1.64073	-0.520026	NA	-2.4278	-2.18036	NA	-1.08038	-2.30408	0.792456	0.174964	0.0607473	1.38272		-0.867671	-0.575797		0.261318	0.394778	-1.2237	1	1	1	-	-	FALSE	FALSE	TRUE	FALSE	FALSE	TRUE	TRUE	TRUE	FALSE	FALSE
Q9H299	Q9H299	SH3 domain-binding glutamic acid-rich-like protein 3	2	2	2	1	2	2	2	Q9H269	SH3L3_HUMAN	SH3BGRL3 P1725	0.257767	0.237018	NA	-1.51073	-0.4334	NA	0.247392	-0.972063	0.014672	0.761785	0.746948	0.721954		-1.3833	-0.085601		0.264699	0.398497	-1.21946	1	1	1	-	-	FALSE	FALSE	TRUE	FALSE	FALSE	TRUE	TRUE	TRUE	FALSE	FALSE
P47756	P47756	F-actin-capping protein subunit beta	13	13	13	1	13	13	13	P46821	CAPZB_HUMAN	CAPZB	1.7759	2.0439	-0.0515163	0.49306	0.0684742	0.195598	1.25609	0.252378	1.14032	0.217913	1.11382	1.406	-0.878434	-0.284735	-0.74762	-0.609029	0.264808	0.398497	-1.00372	1	1	1	-	-	FALSE	FALSE	FALSE	FALSE	FALSE	FALSE	TRUE	TRUE	FALSE	FALSE
P15924	P15924	Desmoplakin	122	122	122	1	122	122	122	P14923	DESP_HUMAN	DSP	-1.15663	-1.42463	0.710641	-1.75056	4.8483	6.09877	-0.62354	3.0655	1.16318	4.21744	-0.693956	-0.772179	-0.148954	-0.867308	1.05871	1.42369	0.265834	0.399266	3.68904	1	1	1	-	-	FALSE	FALSE	FALSE	FALSE	FALSE	FALSE	TRUE	TRUE	FALSE	FALSE
P46783;Q9NQ39	P46783	40S ribosomal protein S10	9;4	9;4	9;4	2	9	9	9	P46379	RS10_HUMAN	RPS10	2.11602	2.67295	1.11796	1.52576	1.54779	0.71647	1.96898	1.26334	0.787852	0.473733	0.715966	1.51367	-0.713582	-0.129477	-0.0979253	-1.28866	0.268623	0.402165	-0.705636	1	1	1	-	-	FALSE	FALSE	FALSE	FALSE	FALSE	FALSE	TRUE	TRUE	FALSE	FALSE
O15031	O15031	Plexin-B2	9	9	9	1	9	9	9	P19105	PLXB2_HUMAN	PLXNB2 KIAA0315	0.386667	-0.0942664	-0.673713	-0.465248	-0.71896	NA	-0.127104	-0.592104	0.530952	0.179402	1.51315	0.473204	-0.779763	-0.328988	-0.877604		0.268802	0.402165	-0.465	0.207662	0.588029	-1	-	-	FALSE	FALSE	FALSE	FALSE	FALSE	TRUE	TRUE	TRUE	FALSE	FALSE
O75340	O75340	Programmed cell death protein 6	7	7	7	1	7	7	7	O75131	PDCD6_HUMAN	PDCD6 ALG2	0.0356252	0.418361	-1.3016	0.885344	0.33581	0.274958	-0.282537	0.498704	0.903042	0.33622	-0.0973041	0.416672	-1.89306	1.04378	0.305814	0.224096	0.269896	0.403023	0.781241	1	1	1	-	-	FALSE	FALSE	FALSE	FALSE	FALSE	FALSE	TRUE	TRUE	FALSE	FALSE
Q5VT79;P13928	Q5VT79;P13928	Annexin A8-like protein 1;Annexin A8	3;3	3;3	3;3	2	3	3	3	Q5KU26	AXA81_HUMAN	ANXA8L1 ANXA8L2	-2.70979	-1.82129	-3.03128	-2.03325	-1.73574	-2.17365	-2.52079	-1.98088	0.626748	0.223603	-0.89228	0.835093	-1.51729	0.423021	1.00141	0.150051	0.271288	0.403864	0.539908	1	1	1	-	-	FALSE	FALSE	FALSE	FALSE	FALSE	FALSE	TRUE	TRUE	FALSE	FALSE
Q00013	Q00013	55 kDa erythrocyte membrane protein	3	3	3	1	3	3	3	P84090	EM55_HUMAN	MPP1 DXS552E EMP55	-2.11602	-2.68538	NA	-2.87331	NA	-3.92015	-2.4007	-3.39673	0.402599	0.740226	1.03911	0.283225		0.0337256		-1.35606	0.271501	0.403864	-0.996031	1	1	1	-	-	FALSE	FALSE	TRUE	FALSE	TRUE	FALSE	TRUE	TRUE	FALSE	FALSE
Q9HB40	Q9HB40	Retinoid-inducible serine carboxypeptidase	2	2	2	1	2	2	2	Q9HAV4	RISC_HUMAN	SCPEP1 RISC SCP1 MSTP034 UNQ265/PRO302	0.348697	-1.63196	NA	-3.16408	-1.85519	NA	-0.641633	-2.50964	1.40054	0.92553	1.32712	-0.038848		-1.09548	-0.192794		0.274416	0.407419	-1.868	1	1	1	-	-	FALSE	FALSE	TRUE	FALSE	FALSE	TRUE	TRUE	TRUE	FALSE	FALSE
O94776	O94776	Metastasis-associated protein MTA2	7	7	5	1	7	7	5	O75915	MTA2_HUMAN	MTA2 MTA1L1 PID	-1.50374	-1.71516	NA	-2.41223	-1.55729	-1.95939	-1.60945	-1.9763	0.149501	0.427718	0.878897	0.308585		-1.57172	0.734429	-0.350195	0.2773	0.410913	-0.366853	0.207662	0.588029	1	-	-	FALSE	FALSE	TRUE	FALSE	FALSE	FALSE	TRUE	TRUE	FALSE	FALSE
P13797;P13796;Q14651	P13797	Plastin-3	17;3;2	17;3;2	17;3;2	3	17	17	17	P13639	PLST_HUMAN	PLS3	1.72475	1.75719	0.539439	0.866633	0.762672	0.626772	1.34046	0.752026	0.693895	0.120284	1.23415	1.29314	-0.921828	-0.326695	-0.515788	-0.762977	0.278098	0.411309	-0.588435	1	1	1	-	-	FALSE	FALSE	FALSE	FALSE	FALSE	FALSE	TRUE	TRUE	FALSE	FALSE
P19105;O14950	P19105;O14950	Myosin regulatory light chain 12A;Myosin regulatory light chain 12B	7;7	7;7	3;3	2	7	7	3	P17980	ML12A_HUMAN	MYL12A MLCB MRLC3 RLC	2.42257	2.04864	0.0934836	0.22481	0.641045	0.52535	1.52157	0.463735	1.25081	0.21485	1.44446	1.06672	-0.908308	-0.775647	-0.355179	-0.472051	0.279078	0.411972	-1.05783	1	1	1	-	-	FALSE	FALSE	FALSE	FALSE	FALSE	FALSE	TRUE	TRUE	FALSE	FALSE
P26639	P26639	Threonine--tRNA ligase 1, cytoplasmic	7	7	7	1	7	7	7	P26006	SYTC_HUMAN	TARS1 TARS	0.710221	0.936976	-0.533125	-0.0859406	-0.0840888	-0.724036	0.371358	-0.298022	0.791467	0.36894	1.01607	1.35814	-0.859546	-0.184958	-0.182164	-1.14754	0.281208	0.414328	-0.66938	1	1	1	-	-	FALSE	FALSE	FALSE	FALSE	FALSE	FALSE	TRUE	TRUE	FALSE	FALSE
Q5T749	Q5T749	Keratinocyte proline-rich protein	16	16	16	1	16	16	16	Q5JRX3	KPRP_HUMAN	KPRP C1orf45	-1.02862	-3.00033	0.631714	-2.08956	3.13493	3.85115	-1.13241	1.63217	1.81825	3.24295	-0.457133	-1.16213	0.136527	-0.836477	1.03156	1.28765	0.284368	0.418188	2.76458	1	1	1	-	-	FALSE	FALSE	FALSE	FALSE	FALSE	FALSE	TRUE	TRUE	FALSE	FALSE
Q15436	Q15436	Protein transport protein Sec23A	6	6	4	1	6	6	4	Q15370	SC23A_HUMAN	SEC23A	0.0416785	-0.540043	NA	-2.02239	NA	-0.765483	-0.249182	-1.39394	0.411339	0.88877	0.992473	0.323663		-1.38061		0.0644726	0.288602	0.423611	-1.14476	1	1	1	-	-	FALSE	FALSE	TRUE	FALSE	TRUE	FALSE	TRUE	TRUE	FALSE	FALSE
P08133	P08133	Annexin A6	25	25	25	1	25	25	25	P07942	ANXA6_HUMAN	ANXA6 ANX6	5.05281	5.24033	3.68701	4.10246	4.00687	3.78969	4.66005	3.96634	0.847877	0.160275	1.11223	1.39422	-0.941652	-0.316907	-0.460646	-0.787246	0.290675	0.425145	-0.693711	1	1	1	-	-	FALSE	FALSE	FALSE	FALSE	FALSE	FALSE	TRUE	TRUE	FALSE	FALSE
P42574	P42574	Caspase-3	2	2	2	1	2	2	2	P41091	CASP3_HUMAN	CASP3 CPP32	-2.332	-0.985749	-2.22582	-2.11928	-2.70544	-2.55763	-1.84786	-2.46078	0.748493	0.304847	-0.290554	1.91089	-0.116923	0.0573048	-0.901211	-0.659506	0.291287	0.425145	-0.612924	1	1	1	-	-	FALSE	FALSE	FALSE	FALSE	FALSE	FALSE	TRUE	TRUE	FALSE	FALSE
Q05682;REV__Q13136;REV__O75334	Q05682	Caldesmon	7;1;1	7;1;1	7;1;1	3	7	7	7	Q04323	CALD1_HUMAN	CALD1 CAD CDM	-0.010188	0.314606	-0.287207	NA	-0.143395	-0.49971	0.00573719	-0.321552	0.301222	0.251952	0.376315	1.43923	-0.530249		-0.0596146	-1.22568	0.291779	0.425145	-0.327289	0.207662	0.588029	-1	-	-	FALSE	FALSE	FALSE	TRUE	FALSE	FALSE	TRUE	TRUE	FALSE	FALSE
P48735	P48735	Isocitrate dehydrogenase [NADP], mitochondrial	10	8	8	1	10	8	8	P48147	IDHP_HUMAN	IDH2	1.02366	1.06221	-0.971787	0.03215	-0.829301	-0.959311	0.371361	-0.585487	1.16336	0.538825	1.17115	1.21107	-0.895636	0.14419	-0.748056	-0.882714	0.291841	0.425145	-0.956848	1	1	1	-	-	FALSE	FALSE	FALSE	FALSE	FALSE	FALSE	TRUE	TRUE	FALSE	FALSE
P50502;Q8IZP2;Q8NFI4	P50502;Q8IZP2;Q8NFI4	Hsc70-interacting protein;Putative protein FAM10A4;Putative protein FAM10A5	6;5;4	6;5;4	6;5;4	3	6	6	6	P49862	F10A1_HUMAN	ST13 AAG2 FAM10A1 HIP SNC6	1.32443	1.5003	0.676181	0.759005	0.868688	NA	1.16697	0.813847	0.434039	0.0775574	0.818746	1.30079	-0.958067	-0.731052	-0.43042		0.292656	0.425531	-0.353126	0.207662	0.588029	-1	-	-	FALSE	FALSE	FALSE	FALSE	FALSE	TRUE	TRUE	TRUE	FALSE	FALSE
Q3KQV9	Q3KQV9	UDP-N-acetylhexosamine pyrophosphorylase-like protein 1	3	3	3	1	3	3	3	Q16822	UAP1L_HUMAN	UAP1L1	-0.0858453	NA	-0.807693	-1.12975	-1.03256	-1.27384	-0.446769	-1.14539	0.510423	0.121398	1.66726		0.124486	-0.563826	-0.35612	-0.871798	0.294629	0.427598	-0.698616	0.207662	0.588029	1	-	-	FALSE	TRUE	FALSE	FALSE	FALSE	FALSE	TRUE	TRUE	FALSE	FALSE
P61163	P61163	Alpha-centractin	6	6	4	1	6	6	4	P61019	ACTZ_HUMAN	ACTR1A CTRN1	0.816384	0.240106	-1.46822	-1.12125	-1.03875	-1.12972	-0.137244	-1.09657	1.18813	0.0502566	1.56221	0.934099	-0.927886	-0.549706	-0.459782	-0.558935	0.296761	0.429888	-0.959328	1	1	1	-	-	FALSE	FALSE	FALSE	FALSE	FALSE	FALSE	TRUE	TRUE	FALSE	FALSE
Q13045	Q13045	Protein flightless-1 homolog	12	12	12	1	12	12	12	Q12904	FLII_HUMAN	FLII FLIL	1.41751	0.505642	-0.907512	-1.32391	-0.348097	-0.178488	0.338545	-0.616831	1.17148	0.61819	1.57597	0.652787	-0.777906	-1.19947	-0.211548	-0.039834	0.299276	0.432346	-0.955376	1	1	1	-	-	FALSE	FALSE	FALSE	FALSE	FALSE	FALSE	TRUE	TRUE	FALSE	FALSE
P13798	P13798	Acylamino-acid-releasing enzyme	7	7	7	1	7	7	7	P13667	ACPH_HUMAN	APEH D3F15S2 D3S48E DNF15S2	-0.401308	0.00284883	-1.42869	-1.1726	-1.00153	-1.41833	-0.609049	-1.19749	0.738032	0.209511	0.861726	1.55555	-0.902	-0.462365	-0.168693	-0.88422	0.299574	0.432346	-0.588438	1	1	1	-	-	FALSE	FALSE	FALSE	FALSE	FALSE	FALSE	TRUE	TRUE	FALSE	FALSE
P59998	P59998	Actin-related protein 2/3 complex subunit 4	7	7	7	1	7	7	7	P55795	ARPC4_HUMAN	ARPC4 ARC20	2.04148	1.43884	0.287763	0.77323	0.456429	0.411252	1.25603	0.54697	0.891036	0.197244	1.63866	0.7724	-0.882212	-0.18438	-0.639764	-0.704702	0.300489	0.43286	-0.709057	1	1	1	-	-	FALSE	FALSE	FALSE	FALSE	FALSE	FALSE	TRUE	TRUE	FALSE	FALSE
Q86VP6	Q86VP6	Cullin-associated NEDD8-dissociated protein 1	11	11	10	1	11	11	10	Q86T03	CAND1_HUMAN	CAND1 KIAA0829 TIP120 TIP120A	-0.707199	-0.862086	-1.4807	-1.51344	-1.0412	-1.52061	-1.01666	-1.35842	0.409264	0.274738	1.32094	0.895002	-0.806203	-0.896221	0.402426	-0.915947	0.304756	0.438192	-0.341753	1	1	1	-	-	FALSE	FALSE	FALSE	FALSE	FALSE	FALSE	TRUE	TRUE	FALSE	FALSE
Q9Y6G9	Q9Y6G9	Cytoplasmic dynein 1 light intermediate chain 1	12	12	12	1	12	12	12	Q9Y6G9	DC1L1_HUMAN	DYNC1LI1 DNCLI1	0.294695	0.192308	0.189134	0.182438	0.181203	-0.190577	0.225379	0.0576879	0.0600506	0.215005	0.909339	0.301456	0.282608	0.242856	0.235519	-1.97178	0.307814	0.44177	-0.167691	1	1	1	-	-	FALSE	FALSE	FALSE	FALSE	FALSE	FALSE	TRUE	TRUE	FALSE	FALSE
P09619	P09619	Platelet-derived growth factor receptor beta	6	6	6	1	6	6	6	P09493	PGFRB_HUMAN	PDGFRB PDGFR PDGFR1	-0.767515	-0.472321	NA	-0.774383	-1.01724	-0.804905	-0.619918	-0.865508	0.208734	0.132283	-0.00125165	1.51835		-0.0366046	-1.28676	-0.193728	0.310123	0.444261	-0.24559	0.207662	0.588029	1	-	-	FALSE	FALSE	TRUE	FALSE	FALSE	FALSE	TRUE	TRUE	FALSE	FALSE
Q9Y696	Q9Y696	Chloride intracellular channel protein 4	9	9	9	1	9	9	9	Q9Y696	CLIC4_HUMAN	CLIC4	0.552652	-0.569246	0.677148	-0.271544	-0.160149	-0.4998	0.220185	-0.310498	0.686495	0.173144	1.11982	-0.981728	1.35303	-0.424071	-0.215406	-0.851642	0.31113	0.444881	-0.530683	1	1	1	-	-	FALSE	FALSE	FALSE	FALSE	FALSE	FALSE	TRUE	TRUE	FALSE	FALSE
P62249	P62249	40S ribosomal protein S16	18	18	18	1	18	18	18	P62079	RS16_HUMAN	RPS16	4.10561	4.04183	3.5201	3.85039	3.16246	3.68825	3.88918	3.56704	0.321221	0.359628	1.07145	0.8904	-0.590379	0.347075	-1.60543	-0.113117	0.312367	0.445828	-0.322142	1	1	1	-	-	FALSE	FALSE	FALSE	FALSE	FALSE	FALSE	TRUE	TRUE	FALSE	FALSE
O75165	O75165	DnaJ homolog subfamily C member 13	11	11	11	1	11	11	11	O75084	DJC13_HUMAN	DNAJC13 KIAA0678 RME8	-0.945684	-0.705469	-1.36947	-1.93648	-0.86483	-1.52658	-1.00687	-1.44263	0.336204	0.540735	0.596147	1.1093	-0.309151	-1.5204	0.768869	-0.644763	0.313199	0.446194	-0.435754	1	1	1	-	-	FALSE	FALSE	FALSE	FALSE	FALSE	FALSE	TRUE	TRUE	FALSE	FALSE
Q9NQC3	Q9NQC3	Reticulon-4	4	4	4	1	4	4	4	Q9NP79	RTN4_HUMAN	RTN4 KIAA0886 NOGO My043 SP1507	1.63506	1.2149	0.569524	0.73864	0.766008	0.681697	1.13983	0.728781	0.53672	0.0430114	1.71655	0.687348	-0.893558	-0.479296	-0.412258	-0.618784	0.315627	0.448827	-0.411048	1	1	1	-	-	FALSE	FALSE	FALSE	FALSE	FALSE	FALSE	TRUE	TRUE	FALSE	FALSE
O75348;O95670	O75348	V-type proton ATPase subunit G 1	5;2	5;2	5;2	2	5	5	5	O75165	VATG1_HUMAN	ATP6V1G1 ATP6G ATP6G1 ATP6J	1.54369	1.4055	-1.22014	-0.650661	-0.332108	-0.826107	0.576349	-0.602959	1.55734	0.250431	1.31009	1.19382	-1.01546	-0.536288	-0.268248	-0.683912	0.319227	0.453115	-1.17931	1	1	1	-	-	FALSE	FALSE	FALSE	FALSE	FALSE	FALSE	TRUE	TRUE	FALSE	FALSE
P50570	P50570	Dynamin-2	17	17	9	1	17	17	9	P50148	DYN2_HUMAN	DNM2 DYN2	1.03343	0.360615	-0.963194	-0.6361	-0.590754	-0.634073	0.143617	-0.620309	1.01585	0.0256152	1.65836	0.781029	-0.945183	-0.518661	-0.459531	-0.516017	0.322514	0.456944	-0.763926	1	1	1	-	-	FALSE	FALSE	FALSE	FALSE	FALSE	FALSE	TRUE	TRUE	FALSE	FALSE
O75351;Q6PIW4	O75351	Vacuolar protein sorting-associated protein 4B	3;1	3;1	2;0	2	3	3	2	O75223	VPS4B_HUMAN	VPS4B SKD1 VPS42 MIG1	-1.76979	NA	-2.97086	-0.847136	-1.39734	-2.02349	-2.37032	-1.42265	0.849286	0.588585	0.0404611		-1.48127	1.20944	0.512344	-0.280974	0.326023	0.461072	0.947668	0.207662	0.588029	1	-	-	FALSE	TRUE	FALSE	FALSE	FALSE	FALSE	TRUE	TRUE	FALSE	FALSE
Q99873;Q9NR22	Q99873	Protein arginine N-methyltransferase 1	11;1	11;1	11;1	2	11	11	11	Q99829	ANM1_HUMAN	PRMT1 HMT2 HRMT1L2 IR1B4	1.72713	1.16572	0.161336	0.805693	0.421359	0.0604877	1.01806	0.42918	0.793273	0.372664	1.56474	0.689352	-0.876754	0.127972	-0.471309	-1.034	0.332859	0.467719	-0.588883	1	1	1	-	-	FALSE	FALSE	FALSE	FALSE	FALSE	FALSE	TRUE	TRUE	FALSE	FALSE
O60701	O60701	UDP-glucose 6-dehydrogenase	9	9	9	1	9	9	9	O60506	UGDH_HUMAN	UGDH	-0.661457	-0.40166	-0.629938	-0.0624604	-0.588105	-0.43452	-0.564351	-0.361695	0.141774	0.270283	-0.891154	0.275579	-0.749604	1.79891	-0.561734	0.128007	0.332904	0.467719	0.202656	1	1	1	-	-	FALSE	FALSE	FALSE	FALSE	FALSE	FALSE	TRUE	TRUE	FALSE	FALSE
P61106	P61106	Ras-related protein Rab-14	12	12	12	1	12	12	12	P60983	RAB14_HUMAN	RAB14	1.36176	1.28055	0.047966	0.245562	0.718598	0.0937147	0.896756	0.352625	0.736195	0.325909	1.24926	1.11161	-0.977495	-0.642587	0.159165	-0.899955	0.332993	0.467719	-0.544131	1	1	1	-	-	FALSE	FALSE	FALSE	FALSE	FALSE	FALSE	TRUE	TRUE	FALSE	FALSE
P11216	P11216	Glycogen phosphorylase, brain form	19	19	13	1	19	19	13	P11142	PYGB_HUMAN	PYGB	0.604665	0.359504	-0.603944	0.879005	0.257025	0.651582	0.120075	0.595871	0.638889	0.31471	0.474055	0.00294208	-1.84846	1.00124	-0.193986	0.564213	0.333137	0.467719	0.475796	1	1	1	-	-	FALSE	FALSE	FALSE	FALSE	FALSE	FALSE	TRUE	TRUE	FALSE	FALSE
Q07866;Q9H0B6;Q9NSK0	Q07866	Kinesin light chain 1	11;4;2	11;4;2	11;4;2	3	11	11	11	Q05655	KLC1_HUMAN	KLC1 KLC KNS2	-1.17344	-0.948568	-1.14603	-0.879335	-0.494427	-1.16305	-1.08935	-0.845605	0.122685	0.335586	-0.784723	0.0720351	-0.680275	0.33581	1.80229	-0.745137	0.336646	0.471759	0.243741	1	1	1	-	-	FALSE	FALSE	FALSE	FALSE	FALSE	FALSE	TRUE	TRUE	FALSE	FALSE
P06748	P06748	Nucleophosmin	14	14	14	1	14	14	14	P06703	NPM_HUMAN	NPM1 NPM	2.67743	3.16704	3.22362	3.45244	3.22701	3.07566	3.0227	3.2517	0.300344	0.189597	-1.78702	0.115996	0.335894	1.22525	0.349055	-0.239185	0.337232	0.471759	0.229002	1	1	1	-	-	FALSE	FALSE	FALSE	FALSE	FALSE	FALSE	TRUE	TRUE	FALSE	FALSE
P63173	P63173	60S ribosomal protein L38	4	4	4	1	4	4	4	P62995	RL38_HUMAN	RPL38	1.48738	0.812652	-1.28762	-1.06969	0.0881247	-1.18717	0.337472	-0.722912	1.44724	0.704831	1.4334	0.857746	-0.934127	-0.748196	0.239606	-0.84843	0.339334	0.473845	-1.06038	1	1	1	-	-	FALSE	FALSE	FALSE	FALSE	FALSE	FALSE	TRUE	TRUE	FALSE	FALSE
O15484	O15484	Calpain-5	8	8	8	1	8	8	8	O15400	CAN5_HUMAN	CAPN5 NCL3	-0.896982	-0.279429	-1.35421	-0.421049	-0.498423	NA	-0.843539	-0.459736	0.539378	0.054712	-0.474304	0.940955	-1.52213	0.616402	0.439082		0.342703	0.477688	0.383803	0.207662	0.588029	-1	-	-	FALSE	FALSE	FALSE	FALSE	FALSE	TRUE	TRUE	TRUE	FALSE	FALSE
Q15286	Q15286	Ras-related protein Rab-35	5	5	5	1	5	5	5	Q15113	RAB35_HUMAN	RAB35 RAB1C RAY	-0.605789	-0.337098	-0.302967	-0.346385	-0.820081	-0.62693	-0.415285	-0.597799	0.165862	0.238188	-0.474816	0.810645	0.973931	0.766214	-1.50002	-0.575956	0.344081	0.478227	-0.182514	1	1	1	-	-	FALSE	FALSE	FALSE	FALSE	FALSE	FALSE	TRUE	TRUE	FALSE	FALSE
P60228	P60228	Eukaryotic translation initiation factor 3 subunit E	9	9	9	1	9	9	9	P55884	EIF3E_HUMAN	EIF3E EIF3S6 INT6	0.947166	0.145596	0.0894045	0.305753	-0.0146968	-0.151049	0.394056	0.0466693	0.479831	0.234502	1.87476	-0.192856	-0.3378	0.220262	-0.606325	-0.958038	0.344323	0.478227	-0.347386	1	1	1	-	-	FALSE	FALSE	FALSE	FALSE	FALSE	FALSE	TRUE	TRUE	FALSE	FALSE
P12429	P12429	Annexin A3	13	13	13	1	13	13	13	P12081	ANXA3_HUMAN	ANXA3 ANX3	3.83875	3.76054	3.00946	3.00583	3.65123	2.74919	3.53625	3.13542	0.457885	0.464776	1.07597	0.908639	-0.698263	-0.706026	0.674789	-1.25511	0.347268	0.481454	-0.40083	1	1	1	-	-	FALSE	FALSE	FALSE	FALSE	FALSE	FALSE	TRUE	TRUE	FALSE	FALSE
P28066	P28066	Proteasome subunit alpha type-5	9	9	9	1	9	9	9	P27348	PSA5_HUMAN	PSMA5	3.17411	2.89216	1.15961	2.18428	1.51004	1.19797	2.40863	1.63077	1.09083	0.504115	1.32496	1.00136	-0.98715	0.188902	-0.584947	-0.943116	0.348614	0.482457	-0.77786	1	1	1	-	-	FALSE	FALSE	FALSE	FALSE	FALSE	FALSE	TRUE	TRUE	FALSE	FALSE
P31939	P31939	Bifunctional purine biosynthesis protein ATIC	12	12	12	1	12	12	12	P30876	PUR9_HUMAN	ATIC PURH OK/SW-cl.86	1.00131	0.371065	-0.177957	0.909418	0.873961	0.647988	0.398139	0.810456	0.590099	0.141814	0.891469	-0.523711	-1.75651	0.685132	0.605516	0.0981053	0.349589	0.482944	0.412317	1	1	1	-	-	FALSE	FALSE	FALSE	FALSE	FALSE	FALSE	TRUE	TRUE	FALSE	FALSE
Q5T4S7	Q5T4S7	E3 ubiquitin-protein ligase UBR4	23	23	23	1	23	23	23	Q58FF8	UBR4_HUMAN	UBR4 KIAA0462 KIAA1307 RBAF600 ZUBR1	0.64623	0.482357	-1.29471	-0.665839	-0.635721	-1.10346	-0.0553741	-0.801673	1.07642	0.261787	1.32497	1.12294	-1.06784	-0.292565	-0.255435	-0.832066	0.352612	0.486253	-0.746299	1	1	1	-	-	FALSE	FALSE	FALSE	FALSE	FALSE	FALSE	TRUE	TRUE	FALSE	FALSE
P49736	P49736	DNA replication licensing factor MCM2	11	11	11	1	11	11	11	P49411	MCM2_HUMAN	MCM2 BM28 CCNL1 CDCL1 KIAA0030	0.289372	-0.408793	-1.26667	-0.806426	-0.928769	-1.27305	-0.46203	-1.00275	0.779386	0.241951	1.71705	0.543798	-0.897847	-0.124416	-0.33001	-0.908575	0.353263	0.486285	-0.540719	1	1	1	-	-	FALSE	FALSE	FALSE	FALSE	FALSE	FALSE	TRUE	TRUE	FALSE	FALSE
O43633	O43633	Charged multivesicular body protein 2a	5	5	5	1	5	5	5	O43402	CHM2A_HUMAN	CHMP2A BC2 CHMP2	-2.39787	-2.17283	NA	-0.942001	-2.18088	-2.24579	-2.28535	-1.78956	0.159129	0.734723	-0.693036	-0.312635		1.76789	-0.326247	-0.435976	0.363815	0.499923	0.49579	0.207662	0.588029	1	-	-	FALSE	FALSE	TRUE	FALSE	FALSE	FALSE	TRUE	TRUE	FALSE	FALSE
Q9Y4F1	Q9Y4F1	FERM, ARHGEF and pleckstrin domain-containing protein 1	9	9	9	1	9	9	9	Q9Y4F1	FARP1_HUMAN	FARP1 CDEP PLEKHC2	-0.132629	0.0244271	-0.54034	-0.570579	-0.0609047	-1.24129	-0.216181	-0.624257	0.291507	0.59202	0.60745	0.939186	-0.253721	-0.317591	0.758947	-1.73427	0.364674	0.500216	-0.408077	1	1	1	-	-	FALSE	FALSE	FALSE	FALSE	FALSE	FALSE	TRUE	TRUE	FALSE	FALSE
O00303	O00303	Eukaryotic translation initiation factor 3 subunit F	10	10	10	1	10	10	10	O00264	EIF3F_HUMAN	EIF3F EIF3S5	0.450279	-0.114619	-1.96838	-1.31261	-1.74064	-1.12077	-0.544241	-1.39134	1.26527	0.317348	1.49818	0.901366	-1.05711	-0.364293	-0.816512	-0.161624	0.366265	0.501511	-0.847101	1	1	1	-	-	FALSE	FALSE	FALSE	FALSE	FALSE	FALSE	TRUE	TRUE	FALSE	FALSE
O75874	O75874	Isocitrate dehydrogenase [NADP] cytoplasmic	15	15	13	1	15	15	13	O75787	IDHC_HUMAN	IDH1 PICD	0.779241	0.553815	1.30772	0.430604	0.135867	1.02821	0.880258	0.531559	0.386971	0.454655	0.173298	-0.359428	1.4222	-0.6506	-1.34712	0.761654	0.370307	0.506151	-0.348699	1	1	1	-	-	FALSE	FALSE	FALSE	FALSE	FALSE	FALSE	TRUE	TRUE	FALSE	FALSE
Q13263	Q13263	Transcription intermediary factor 1-beta	10	10	10	1	10	10	10	Q13131	TIF1B_HUMAN	TRIM28 KAP1 RNF96 TIF1B	-0.222943	-0.427634	-0.826495	-1.1313	-0.392628	-0.790425	-0.492358	-0.77145	0.306937	0.3697	1.20218	0.600473	-0.572022	-1.46802	0.703377	-0.465989	0.373109	0.509083	-0.279093	1	1	1	-	-	FALSE	FALSE	FALSE	FALSE	FALSE	FALSE	TRUE	TRUE	FALSE	FALSE
Q5VYK3	Q5VYK3	Proteasome adapter and scaffold protein ECM29	8	8	8	1	8	8	8	Q5T4S7	ECM29_HUMAN	ECPAS ECM29 KIAA0368	-1.20994	-1.57313	NA	-2.00261	-1.14793	-2.17296	-1.39153	-1.7745	0.256814	0.549267	0.894854	0.104816		-0.829425	1.02973	-1.19998	0.373962	0.50935	-0.382966	0.207662	0.588029	1	-	-	FALSE	FALSE	TRUE	FALSE	FALSE	FALSE	TRUE	TRUE	FALSE	FALSE
Q9UGI8	Q9UGI8	Testin	7	7	7	1	7	7	7	Q9UG63	TES_HUMAN	TES	-1.92735	NA	-0.962629	NA	-1.07521	-0.454401	-1.44499	-0.764804	0.682158	0.438975	-1.34564		0.232767		0.0485768	1.06429	0.374755	0.509535	0.680184	1	1	1	-	-	FALSE	TRUE	FALSE	TRUE	FALSE	FALSE	TRUE	TRUE	FALSE	FALSE
O94979	O94979	Protein transport protein Sec31A	9	9	9	1	9	9	9	O94906	SC31A_HUMAN	SEC31A KIAA0905 SEC31L1 HSPC275 HSPC334	-0.232417	-0.345729	-1.3402	-0.547715	-1.48546	-1.22796	-0.639449	-1.08704	0.609508	0.484494	1.14678	0.940792	-0.867051	0.573603	-1.13112	-0.663007	0.37841	0.513604	-0.447596	1	1	1	-	-	FALSE	FALSE	FALSE	FALSE	FALSE	FALSE	TRUE	TRUE	FALSE	FALSE
P06493;P24941;Q00526	P06493	Cyclin-dependent kinase 1	9;2;2	9;2;2	8;1;1	3	9	9	8	P06132	CDK1_HUMAN	CDK1 CDC2 CDC28A CDKN1 P34CDC2	0.561511	0.132071	-0.131302	0.234922	0.00999412	-1.34247	0.187427	-0.36585	0.349708	0.853219	0.990105	0.336692	-0.0640425	0.493185	0.150946	-1.90689	0.383976	0.520247	-0.553277	1	1	1	-	-	FALSE	FALSE	FALSE	FALSE	FALSE	FALSE	TRUE	TRUE	FALSE	FALSE
Q13425	Q13425	Beta-2-syntrophin	7	7	7	1	7	7	7	Q13308	SNTB2_HUMAN	SNTB2 D16S2531E SNT2B2 SNTL	-1.02395	-1.05498	-3.02195	NA	-2.56025	-2.30065	-1.7003	-2.43045	1.1447	0.183564	1.06713	1.03294	-1.13456		-0.625788	-0.339724	0.384772	0.520416	-0.730154	0.207662	0.588029	-1	-	-	FALSE	FALSE	FALSE	TRUE	FALSE	FALSE	TRUE	TRUE	FALSE	FALSE
P17980	P17980	26S proteasome regulatory subunit 6A	22	22	22	1	22	22	22	P17302	PRS6A_HUMAN	PSMC3 TBP1	2.8193	2.88274	1.22639	1.68149	2.22804	1.13535	2.30947	1.68163	0.938517	0.546341	1.07244	1.15504	-1.00138	-0.408875	0.302674	-1.1199	0.385917	0.52074	-0.627847	1	1	1	-	-	FALSE	FALSE	FALSE	FALSE	FALSE	FALSE	TRUE	TRUE	FALSE	FALSE
P23284	P23284	Peptidyl-prolyl cis-trans isomerase B	6	6	6	1	6	6	6	P22392	PPIB_HUMAN	PPIB CYPB	0.819147	1.6026	-1.42518	-0.48799	-0.535559	-0.95707	0.332188	-0.660206	1.57153	0.258189	0.858987	1.54349	-1.10189	-0.283063	-0.324624	-0.6929	0.388358	0.52074	-0.992394	1	1	1	-	-	FALSE	FALSE	FALSE	FALSE	FALSE	FALSE	TRUE	TRUE	FALSE	FALSE
O95631;O00634	O95631	Netrin-1	6;1	6;1	6;1	2	6	6	6	O95415	NET1_HUMAN	NTN1 NTN1L	-1.83102	-1.84335	-1.57711	-1.90961	-1.243	-1.43599	-1.75049	-1.52953	0.150279	0.343008	-0.71815	-0.764484	0.236491	-1.01361	1.49268	0.767067	0.388386	0.52074	0.220962	1	1	1	-	-	FALSE	FALSE	FALSE	FALSE	FALSE	FALSE	TRUE	TRUE	FALSE	FALSE
O75915	O75915	PRA1 family protein 3	2	2	2	1	2	2	2	O75844	PRAF3_HUMAN	ARL6IP5 DERP11 JWA PRA2 PRAF3 HSPC127	-1.54653	-1.60902	-2.75501	-2.86392	-2.15256	NA	-1.97019	-2.50824	0.680393	0.503009	1.03425	0.933096	-0.922112	-1.09842	0.0531825		0.38886	0.52074	-0.538049	0.207662	0.588029	-1	-	-	FALSE	FALSE	FALSE	FALSE	FALSE	TRUE	TRUE	TRUE	FALSE	FALSE
P49755	P49755	Transmembrane emp24 domain-containing protein 10	4	4	4	1	4	4	4	P49454	TMEDA_HUMAN	TMED10 TMP21	0.155817	0.151599	-1.26377	-1.00692	-0.81927	-0.67902	-0.318784	-0.83507	0.818383	0.16452	1.22346	1.21642	-1.14682	-0.71796	-0.404641	-0.170465	0.388967	0.52074	-0.516286	1	1	1	-	-	FALSE	FALSE	FALSE	FALSE	FALSE	FALSE	TRUE	TRUE	FALSE	FALSE
P11388	P11388	DNA topoisomerase 2-alpha	6	6	3	1	6	6	3	P11177	TOP2A_HUMAN	TOP2A TOP2	-1.40267	-1.76249	-2.94281	-3.2675	-1.93555	-2.66087	-2.03599	-2.62131	0.805675	0.66686	1.25974	0.770235	-0.835538	-1.27726	0.534795	-0.451971	0.389043	0.52074	-0.585317	1	1	1	-	-	FALSE	FALSE	FALSE	FALSE	FALSE	FALSE	TRUE	TRUE	FALSE	FALSE
P02679	P02679	Fibrinogen gamma chain	9	9	9	1	9	9	9	P02545	FIBG_HUMAN	FGG PRO2061	3.09977	3.53939	4.44154	3.0006	3.09785	3.65415	3.69357	3.25087	0.684041	0.35262	-0.684921	0.123529	1.78256	-0.867287	-0.688454	0.334571	0.392671	0.523979	-0.442698	1	1	1	-	-	FALSE	FALSE	FALSE	FALSE	FALSE	FALSE	TRUE	TRUE	FALSE	FALSE
P08758	P08758	Annexin A5	20	20	20	1	20	20	20	P08648	ANXA5_HUMAN	ANXA5 ANX5 ENX2 PP4	6.3011	6.74021	4.53355	5.24418	5.44258	4.68544	5.85829	5.12407	1.16808	0.3926	0.923509	1.4242	-1.09193	-0.281633	-0.0554151	-0.918734	0.393152	0.523979	-0.734219	1	1	1	-	-	FALSE	FALSE	FALSE	FALSE	FALSE	FALSE	TRUE	TRUE	FALSE	FALSE
P63244	P63244	Receptor of activated protein C kinase 1	24	24	24	1	24	24	24	P63151	RACK1_HUMAN	RACK1 GNB2L1 HLC7 PIG21	5.15651	4.78964	3.37651	4.10304	3.98088	3.46557	4.44089	3.84983	0.939851	0.338338	1.42441	0.907598	-1.08308	-0.0596114	-0.231703	-0.957618	0.393889	0.523979	-0.591057	1	1	1	-	-	FALSE	FALSE	FALSE	FALSE	FALSE	FALSE	TRUE	TRUE	FALSE	FALSE
Q15185	Q15185	Prostaglandin E synthase 3	7	7	7	1	7	7	7	Q15046	TEBP_HUMAN	PTGES3 P23 TEBP	0.703613	1.01646	0.00207495	0.71974	1.24851	0.770322	0.57405	0.912858	0.519456	0.291783	-0.0948527	0.649969	-1.76506	-0.0564565	1.20243	0.0639674	0.394167	0.523979	0.338808	1	1	1	-	-	FALSE	FALSE	FALSE	FALSE	FALSE	FALSE	TRUE	TRUE	FALSE	FALSE
P62979	P62979	Ubiquitin-40S ribosomal protein S27a	18	18	4	1	18	18	4	P62888	RS27A_HUMAN	RPS27A UBA80 UBCEP1	4.53961	4.84944	4.66108	4.29489	4.51296	4.77118	4.68338	4.52634	0.156116	0.238426	-0.326718	1.22467	0.281507	-1.55207	-0.460174	0.832782	0.401877	0.532462	-0.157036	1	1	1	-	-	FALSE	FALSE	FALSE	FALSE	FALSE	FALSE	TRUE	TRUE	FALSE	FALSE
P08195	P08195	4F2 cell-surface antigen heavy chain	3	3	3	1	3	3	3	P07996	4F2_HUMAN	SLC3A2 MDU1	0.506888	0.0705666	0.127698	NA	0.108293	-0.724671	0.235051	-0.308189	0.237144	0.588994	1.08461	0.117105	0.24379		0.200759	-1.64626	0.402534	0.532462	-0.54324	0.207662	0.588029	-1	-	-	FALSE	FALSE	FALSE	TRUE	FALSE	FALSE	TRUE	TRUE	FALSE	FALSE
P31689	P31689	DnaJ homolog subfamily A member 1	12	12	12	1	12	12	12	P30626	DNJA1_HUMAN	DNAJA1 DNAJ2 HDJ2 HSJ2 HSPF4	0.346284	0.930549	1.03826	1.06786	0.792017	1.16091	0.771699	1.00693	0.372336	0.191846	-1.84342	0.139982	0.505643	0.606096	-0.330292	0.921995	0.40261	0.532462	0.235229	1	1	1	-	-	FALSE	FALSE	FALSE	FALSE	FALSE	FALSE	TRUE	TRUE	FALSE	FALSE
P56537	P56537	Eukaryotic translation initiation factor 6	4	4	4	1	4	4	4	P55268	IF6_HUMAN	EIF6 EIF3A ITGB4BP OK/SW-cl.27	-0.383609	-0.42902	NA	NA	-1.68728	-0.60172	-0.406314	-1.1445	0.0321107	0.767606	0.636932	0.563108			-1.4824	0.282357	0.40332	0.532492	-0.738185	1	1	1	-	-	FALSE	FALSE	TRUE	TRUE	FALSE	FALSE	TRUE	TRUE	FALSE	FALSE
Q16576	Q16576	Histone-binding protein RBBP7	10	10	6	1	10	10	6	Q15836	RBBP7_HUMAN	RBBP7 RBAP46	0.010188	0.178656	-1.28479	-0.674006	-0.957218	-0.903226	-0.365316	-0.844817	0.800733	0.150369	1.06381	1.3551	-1.17528	-0.119201	-0.608889	-0.515534	0.409172	0.53845	-0.479501	1	1	1	-	-	FALSE	FALSE	FALSE	FALSE	FALSE	FALSE	TRUE	TRUE	FALSE	FALSE
O00231	O00231	26S proteasome non-ATPase regulatory subunit 11	19	19	19	1	19	19	19	O00178	PSD11_HUMAN	PSMD11	1.99493	1.65311	0.947508	1.72455	1.94644	1.88476	1.53185	1.85192	0.534138	0.114533	0.782206	-0.100072	-1.92132	0.0843177	0.657048	0.497825	0.409222	0.53845	0.320065	1	1	1	-	-	FALSE	FALSE	FALSE	FALSE	FALSE	FALSE	TRUE	TRUE	FALSE	FALSE
O75533	O75533	Splicing factor 3B subunit 1	10	10	10	1	10	10	10	O75396	SF3B1_HUMAN	SF3B1 SAP155	0.394268	0.00758442	-0.380744	-0.498705	-0.0768036	NA	0.00703593	-0.287754	0.387506	0.298329	1.438	0.337232	-0.768221	-1.10402	0.0970052		0.413833	0.543594	-0.29479	0.207662	0.588029	-1	-	-	FALSE	FALSE	FALSE	FALSE	FALSE	TRUE	TRUE	TRUE	FALSE	FALSE
Q96P70	Q96P70	Importin-9	6	6	6	1	6	6	6	Q96KP4	IPO9_HUMAN	IPO9 IMP9 KIAA1192 RANBP9 HSPC273	-1.45255	-2.46268	NA	-3.66929	-2.16318	NA	-1.95761	-2.91623	0.714274	1.06498	1.06493	-0.0278662		-1.33321	0.296144		0.414548	0.543612	-0.95862	1	1	1	-	-	FALSE	FALSE	TRUE	FALSE	FALSE	TRUE	TRUE	TRUE	FALSE	FALSE
P27105	P27105	Stomatin	11	11	11	1	11	11	11	P26368	STOM_HUMAN	STOM BND7 EPB72	2.21533	2.48694	1.02166	1.28178	1.93654	1.06113	1.90798	1.42648	0.779492	0.455288	0.871522	1.30342	-1.02651	-0.612897	0.428222	-0.963751	0.419408	0.549057	-0.481493	1	1	1	-	-	FALSE	FALSE	FALSE	FALSE	FALSE	FALSE	TRUE	TRUE	FALSE	FALSE
P12004	P12004	Proliferating cell nuclear antigen	7	7	7	1	7	7	7	P11413	PCNA_HUMAN	PCNA	1.16917	0.434628	-1.39757	-0.677116	-0.761674	-0.616577	0.0687438	-0.685122	1.32191	0.0728791	1.58245	0.795655	-1.16687	-0.39517	-0.485742	-0.330324	0.427434	0.558619	-0.753866	1	1	1	-	-	FALSE	FALSE	FALSE	FALSE	FALSE	FALSE	TRUE	TRUE	FALSE	FALSE
P07942	P07942	Laminin subunit beta-1	23	23	23	1	23	23	23	P07741	LAMB1_HUMAN	LAMB1	0.988491	1.44444	0.614532	1.15427	1.846	0.983373	1.01582	1.32788	0.415628	0.456766	-0.430076	0.63937	-1.30721	-0.0412358	1.58123	-0.442082	0.431272	0.562547	0.312058	1	1	1	-	-	FALSE	FALSE	FALSE	FALSE	FALSE	FALSE	TRUE	TRUE	FALSE	FALSE
O14936	O14936	Peripheral plasma membrane protein CASK	9	9	9	1	9	9	9	O14818	CSKP_HUMAN	CASK LIN2	-1.70896	-1.06474	-2.07562	-1.62672	-2.11453	-2.00848	-1.61644	-1.91658	0.511752	0.256562	0.144725	1.76488	-0.777376	0.351549	-0.875238	-0.608538	0.431891	0.562547	-0.30014	1	1	1	-	-	FALSE	FALSE	FALSE	FALSE	FALSE	FALSE	TRUE	TRUE	FALSE	FALSE
Q15029	Q15029	116 kDa U5 small nuclear ribonucleoprotein component	13	12	12	1	13	12	12	Q14839	U5S1_HUMAN	EFTUD2 KIAA0031 SNRP116	-0.271669	-0.635996	-1.47317	-0.917164	-1.10656	-1.40778	-0.793613	-1.14384	0.616065	0.247425	1.51	0.720776	-1.09277	0.111694	-0.298592	-0.951113	0.436758	0.567932	-0.350224	1	1	1	-	-	FALSE	FALSE	FALSE	FALSE	FALSE	FALSE	TRUE	TRUE	FALSE	FALSE
P80723	P80723	Brain acid soluble protein 1	3	3	3	1	3	3	3	P68036	BASP1_HUMAN	BASP1 NAP22	-1.86866	-0.933497	NA	NA	-2.04508	-1.87825	-1.40108	-1.96167	0.661263	0.117968	-0.370781	1.48059			-0.720044	-0.389763	0.438322	0.569012	-0.560587	1	1	1	-	-	FALSE	FALSE	TRUE	TRUE	FALSE	FALSE	TRUE	TRUE	FALSE	FALSE
Q9Y639	Q9Y639	Neuroplastin	3	3	3	1	3	3	3	Q9Y639	NPTN_HUMAN	NPTN SDFR1 SDR1	0.739142	0.447348	-2.2615	-0.985149	-1.40411	-1.43127	-0.358336	-1.27351	1.65463	0.250096	1.3279	1.07873	-1.23441	-0.144506	-0.502266	-0.525456	0.439733	0.569046	-0.915173	1	1	1	-	-	FALSE	FALSE	FALSE	FALSE	FALSE	FALSE	TRUE	TRUE	FALSE	FALSE
O60462	O60462	Neuropilin-2	5	5	5	1	5	5	5	O43865	NRP2_HUMAN	NRP2 VEGF165R2	-2.22913	-2.41341	NA	-2.15894	-2.14749	-2.33603	-2.32127	-2.21415	0.130304	0.105703	0.241904	-1.35758		0.851163	0.950485	-0.685968	0.439817	0.569046	0.107115	0.207662	0.588029	1	-	-	FALSE	FALSE	TRUE	FALSE	FALSE	FALSE	TRUE	TRUE	FALSE	FALSE
P84103	P84103	Serine/arginine-rich splicing factor 3	10	10	9	1	10	10	9	P80723	SRSF3_HUMAN	SRSF3 SFRS3 SRP20	2.44462	2.22633	2.04955	2.16809	2.51396	2.43432	2.24017	2.37212	0.197897	0.181126	0.750857	-0.43281	-1.39132	-0.748553	1.12684	0.694988	0.442589	0.571677	0.131958	1	1	1	-	-	FALSE	FALSE	FALSE	FALSE	FALSE	FALSE	TRUE	TRUE	FALSE	FALSE
Q15366;P57721	Q15366;P57721	Poly(rC)-binding protein 2;Poly(rC)-binding protein 3	7;4	4;1	4;1	2	7	4	4	Q15185	PCBP2_HUMAN	PCBP2	-0.21884	-0.122014	-0.268821	-0.0352994	-0.416442	-0.726685	-0.203225	-0.392809	0.074639	0.346298	0.320631	0.712733	0.118228	1.06389	-0.479567	-1.73591	0.444595	0.573313	-0.189584	1	1	1	-	-	FALSE	FALSE	FALSE	FALSE	FALSE	FALSE	TRUE	TRUE	FALSE	FALSE
Q15113	Q15113	Procollagen C-endopeptidase enhancer 1	4	4	4	1	4	4	4	Q15012	PCOC1_HUMAN	PCOLCE PCPE1	-0.0948574	0.379127	-1.73454	0.203088	0.5039	-0.324991	-0.483423	0.127332	1.10911	0.419606	0.101299	0.678476	-1.89536	0.464111	0.830415	-0.178938	0.448138	0.576922	0.610755	1	1	1	-	-	FALSE	FALSE	FALSE	FALSE	FALSE	FALSE	TRUE	TRUE	FALSE	FALSE
P23246	P23246	Splicing factor, proline- and glutamine-rich	11	11	10	1	11	11	10	P22352	SFPQ_HUMAN	SFPQ PSF	0.27879	0.401608	-0.0154872	-0.242774	0.0159121	0.352489	0.221637	0.0418758	0.214341	0.29848	0.582537	1.06913	-0.583368	-1.48386	-0.458967	0.874526	0.44907	0.577156	-0.179761	1	1	1	-	-	FALSE	FALSE	FALSE	FALSE	FALSE	FALSE	TRUE	TRUE	FALSE	FALSE
P63241;Q9GZV4;Q6IS14	P63241;Q9GZV4;Q6IS14	Eukaryotic translation initiation factor 5A-1;Eukaryotic translation initiation factor 5A-2;Eukaryotic translation initiation factor 5A-1-like	12;7;7	12;7;7	12;7;7	3	12	12	12	P63104	IF5A1_HUMAN	EIF5A	1.5473	1.92246	1.05321	1.33245	1.61186	0.566865	1.50766	1.17039	0.43598	0.541019	0.436923	1.22392	-0.599578	-0.0137932	0.57235	-1.61983	0.449809	0.577156	-0.337267	1	1	1	-	-	FALSE	FALSE	FALSE	FALSE	FALSE	FALSE	TRUE	TRUE	FALSE	FALSE
P61006	P61006	Ras-related protein Rab-8A	4	3	3	1	4	3	3	P60842	RAB8A_HUMAN	RAB8A MEL RAB8	-2.24982	-1.74403	-2.76508	-1.84362	-2.09841	NA	-2.25298	-1.97101	0.510533	0.180166	-0.272136	0.983393	-1.55117	0.736196	0.10372		0.45261	0.57979	0.281968	0.207662	0.588029	-1	-	-	FALSE	FALSE	FALSE	FALSE	FALSE	TRUE	TRUE	TRUE	FALSE	FALSE
Q14624	Q14624	Inter-alpha-trypsin inhibitor heavy chain H4	6	4	4	1	6	4	4	Q14498	ITIH4_HUMAN	ITIH4 IHRP ITIHL1 PK120 PRO1851	0.572081	0.526359	2.04289	0.914873	0.3582	0.479529	1.04711	0.584201	0.862673	0.292726	-0.386946	-0.459581	1.9496	0.157619	-0.726722	-0.533976	0.456403	0.583116	-0.462909	1	1	1	-	-	FALSE	FALSE	FALSE	FALSE	FALSE	FALSE	TRUE	TRUE	FALSE	FALSE
P68371;P04350	P68371;P04350	Tubulin beta-4B chain;Tubulin beta-4A chain	27;18	27;18	5;3	2	27	27	5	P63244	TBB4B_HUMAN	TUBB4B TUBB2C	5.74464	5.57193	3.99351	4.42388	5.08737	4.21129	5.10336	4.57418	0.96503	0.45697	1.23268	0.997652	-1.1502	-0.564562	0.338289	-0.853851	0.456711	0.583116	-0.529175	1	1	1	-	-	FALSE	FALSE	FALSE	FALSE	FALSE	FALSE	TRUE	TRUE	FALSE	FALSE
P10768	P10768	S-formylglutathione hydrolase	5	5	5	1	5	5	5	P0DMV9	ESTD_HUMAN	ESD	3.47026	3.81884	-1.13676	NA	1.36938	-0.37572	2.05078	0.496832	2.76599	1.23398	0.919206	1.07619	-1.1556		-0.0269389	-0.812859	0.458648	0.584317	-1.55395	0.207662	0.588029	-1	-	-	FALSE	FALSE	FALSE	TRUE	FALSE	FALSE	TRUE	TRUE	FALSE	FALSE
P02545;Q03252	P02545	Prelamin-A/C	33;1	33;1	32;0	2	33	33	32	P02452	LMNA_HUMAN	LMNA LMN1	3.01594	3.10469	2.68412	2.62658	2.76378	3.00039	2.93492	2.79692	0.221681	0.189091	0.753213	1.19878	-0.912711	-1.20159	-0.512797	0.675112	0.45916	0.584317	-0.138002	1	1	1	-	-	FALSE	FALSE	FALSE	FALSE	FALSE	FALSE	TRUE	TRUE	FALSE	FALSE
Q9Y2E4	Q9Y2E4	Disco-interacting protein 2 homolog C	6	5	3	1	6	5	3	Q9Y2E4	DIP2C_HUMAN	DIP2C KIAA0934	-2.65036	-2.2989	NA	-2.8665	-2.66453	-2.46949	-2.47463	-2.66684	0.248518	0.198512	-0.280943	1.35371		-1.28621	-0.346841	0.560281	0.462334	0.587392	-0.192208	0.207662	0.588029	1	-	-	FALSE	FALSE	TRUE	FALSE	FALSE	FALSE	TRUE	TRUE	FALSE	FALSE
Q9HD42	Q9HD42	Charged multivesicular body protein 1a	4	4	4	1	4	4	4	Q9HCJ1	CHM1A_HUMAN	CHMP1A CHMP1 KIAA0047 PCOLN3 PRSM1	-1.67869	-0.964386	NA	-1.91183	NA	-1.50822	-1.32154	-1.71002	0.505091	0.285396	-0.404142	1.36786		-0.982484		0.0187657	0.465486	0.590183	-0.388481	1	1	1	-	-	FALSE	FALSE	TRUE	FALSE	TRUE	FALSE	TRUE	TRUE	FALSE	FALSE
O60884	O60884	DnaJ homolog subfamily A member 2	10	10	10	1	10	10	10	O60763	DNJA2_HUMAN	DNAJA2 CPR3 HIRIP4	0.0995966	0.186055	0.97307	0.791685	0.549702	0.66583	0.419574	0.669072	0.481287	0.121024	-1.29912	-1.04656	1.25245	0.722587	0.0157131	0.354941	0.466689	0.590183	0.249498	1	1	1	-	-	FALSE	FALSE	FALSE	FALSE	FALSE	FALSE	TRUE	TRUE	FALSE	FALSE
P46087	P46087	Probable 28S rRNA (cytosine(4447)-C(5))-methyltransferase	5	5	5	1	5	5	5	P43307	NOP2_HUMAN	NOP2 NOL1 NSUN1	-0.988117	-1.26987	-1.517	-1.31193	-1.2623	-1.69594	-1.25833	-1.42339	0.264632	0.237339	1.45571	0.292979	-0.726913	0.11938	0.324217	-1.46537	0.466816	0.590183	-0.165062	1	1	1	-	-	FALSE	FALSE	FALSE	FALSE	FALSE	FALSE	TRUE	TRUE	FALSE	FALSE
O95445	O95445	Apolipoprotein M	2	2	2	1	2	2	2	O95352	APOM_HUMAN	APOM G3A NG20 HSPC336	-1.73488	-1.40451	-1.14838	0.229799	-1.37429	NA	-1.42926	-0.572247	0.294034	1.13426	-0.847634	-0.415765	-0.0809517	1.72062	-0.376267		0.4742	0.598452	0.857011	0.207662	0.588029	-1	-	-	FALSE	FALSE	FALSE	FALSE	FALSE	TRUE	TRUE	TRUE	FALSE	FALSE
P47755	P47755	F-actin-capping protein subunit alpha-2	9	9	8	1	9	9	8	P46783	CAZA2_HUMAN	CAPZA2	1.3792	1.33789	-1.56292	-0.553938	0.0757565	-0.933992	0.384723	-0.470725	1.68683	0.509992	1.17632	1.14215	-1.25715	-0.422603	0.098226	-0.736952	0.476972	0.598452	-0.855447	1	1	1	-	-	FALSE	FALSE	FALSE	FALSE	FALSE	FALSE	TRUE	TRUE	FALSE	FALSE
P30041	P30041	Peroxiredoxin-6	3	3	3	1	3	3	3	P29144	PRDX6_HUMAN	PRDX6 AOP2 KIAA0106	0.575554	-0.180599	-0.414651	-0.0763284	NA	-0.561729	-0.00656532	-0.319029	0.517535	0.34323	1.61096	-0.111744	-0.644973	0.12581		-0.980053	0.477387	0.598452	-0.312463	0.207662	0.588029	-1	-	-	FALSE	FALSE	FALSE	FALSE	TRUE	FALSE	TRUE	TRUE	FALSE	FALSE
P61225;P10114	P61225;P10114	Ras-related protein Rap-2b;Ras-related protein Rap-2a	6;3	6;3	3;0	2	6	6	3	P61106	RAP2B_HUMAN	RAP2B	-0.938301	-1.00341	-2.04244	-0.908167	-0.968215	-1.17258	-1.32805	-1.01632	0.619533	0.138617	0.53605	0.386824	-1.99457	0.605116	0.46749	-0.000910966	0.477524	0.598452	0.311728	1	1	1	-	-	FALSE	FALSE	FALSE	FALSE	FALSE	FALSE	TRUE	TRUE	FALSE	FALSE
O43776	O43776	Asparagine--tRNA ligase, cytoplasmic	8	8	8	1	8	8	8	O43681	SYNC_HUMAN	NARS1 NARS NRS	0.892164	0.891158	-0.747029	-0.0737801	-0.383612	0.0643538	0.345431	-0.131013	0.946098	0.229401	1.17381	1.17231	-1.27742	-0.270649	-0.733968	-0.0640854	0.47768	0.598452	-0.476444	1	1	1	-	-	FALSE	FALSE	FALSE	FALSE	FALSE	FALSE	TRUE	TRUE	FALSE	FALSE
P06703	P06703	Protein S100-A6	5	5	5	1	5	5	5	P06396	S10A6_HUMAN	S100A6 CACY	2.35684	2.22507	NA	2.52127	2.07643	2.89931	2.29095	2.499	0.0931719	0.411892	-0.18642	-0.603133		0.333604	-1.07323	1.52917	0.477989	0.598452	0.208048	0.207662	0.588029	1	-	-	FALSE	FALSE	TRUE	FALSE	FALSE	FALSE	TRUE	TRUE	FALSE	FALSE
Q02790	Q02790	Peptidyl-prolyl cis-trans isomerase FKBP4	5	5	5	1	5	5	5	Q01469	FKBP4_HUMAN	FKBP4 FKBP52	-0.267695	-0.380676	-0.110091	-0.286003	-0.35611	-0.319383	-0.252821	-0.320499	0.135904	0.0350667	0.197139	-0.977323	1.83548	0.00682205	-0.721957	-0.340163	0.482458	0.603072	-0.067678	1	1	1	-	-	FALSE	FALSE	FALSE	FALSE	FALSE	FALSE	TRUE	TRUE	FALSE	FALSE
Q14254	Q14254	Flotillin-2	20	20	20	1	20	20	20	Q14166	FLOT2_HUMAN	FLOT2 ESA1 M17S1	1.40248	1.30681	0.371929	0.689656	1.05722	0.452998	1.02707	0.733293	0.569385	0.304467	1.18995	0.971997	-1.15796	-0.434081	0.403352	-0.973261	0.487196	0.608014	-0.293782	1	1	1	-	-	FALSE	FALSE	FALSE	FALSE	FALSE	FALSE	TRUE	TRUE	FALSE	FALSE
Q9NW08	Q9NW08	DNA-directed RNA polymerase III subunit RPC2	2	2	2	1	2	2	2	Q9NVJ2	RPC2_HUMAN	POLR3B	-2.39653	-2.26037	NA	NA	-2.29433	0.58197	-2.32845	-0.856179	0.0962809	2.03385	-0.554372	-0.460511			-0.483922	1.49881	0.492291	0.613385	1.47227	1	1	1	-	-	FALSE	FALSE	TRUE	TRUE	FALSE	FALSE	TRUE	TRUE	FALSE	FALSE
P60900	P60900	Proteasome subunit alpha type-6	17	17	17	1	17	17	17	P59998	PSA6_HUMAN	PSMA6 PROS27	3.57932	3.58129	2.10134	2.69442	3.00077	2.3066	3.08731	2.66726	0.853882	0.347881	1.11987	1.12301	-1.23778	-0.291704	0.196969	-0.910358	0.494626	0.614645	-0.420053	1	1	1	-	-	FALSE	FALSE	FALSE	FALSE	FALSE	FALSE	TRUE	TRUE	FALSE	FALSE
O75954	O75954	Tetraspanin-9	3	3	3	1	3	3	3	O75874	TSN9_HUMAN	TSPAN9 NET5	-2.44776	-1.56809	NA	-1.96928	-1.07222	-1.66947	-2.00793	-1.57033	0.622015	0.456673	-1.38163	0.348699		-0.440452	1.32409	0.14929	0.494888	0.614645	0.4376	0.207662	0.588029	1	-	-	FALSE	FALSE	TRUE	FALSE	FALSE	FALSE	TRUE	TRUE	FALSE	FALSE
P13611	P13611	Versican core protein	11	11	11	1	11	11	11	P12814	CSPG2_HUMAN	VCAN CSPG2	-0.0944574	1.28838	0.688878	0.828034	0.769964	1.30885	0.627601	0.968949	0.693454	0.29579	-1.74309	0.956951	-0.2136	0.0581058	-0.0552788	0.996911	0.495784	0.614772	0.341348	1	1	1	-	-	FALSE	FALSE	FALSE	FALSE	FALSE	FALSE	TRUE	TRUE	FALSE	FALSE
O00560	O00560	Syntenin-1	11	11	11	1	11	11	11	O00487	SDCB1_HUMAN	SDCBP MDA9 SYCL	3.01418	3.27916	1.541	3.24697	3.04373	2.88029	2.61145	3.057	0.936454	0.183699	0.276425	0.683444	-1.98645	0.633996	0.321819	0.070762	0.498313	0.616621	0.44555	1	1	1	-	-	FALSE	FALSE	FALSE	FALSE	FALSE	FALSE	TRUE	TRUE	FALSE	FALSE
P20340;Q9NRW1;Q14964;Q9H0N0	P20340;Q9NRW1	Ras-related protein Rab-6A;Ras-related protein Rab-6B	4;3;1;1	4;3;1;1	4;3;1;1	4	4	4	4	P19338	RAB6A_HUMAN	RAB6A RAB6	1.09431	1.08599	-0.0518666	0.333037	0.464441	0.396334	0.709476	0.397937	0.659355	0.0657166	1.19474	1.17634	-1.33832	-0.487682	-0.197278	-0.347794	0.499547	0.616621	-0.311538	1	1	1	-	-	FALSE	FALSE	FALSE	FALSE	FALSE	FALSE	TRUE	TRUE	FALSE	FALSE
Q92544	Q92544	Transmembrane 9 superfamily member 4	4	4	4	1	4	4	4	Q8WXA9	TM9S4_HUMAN	TM9SF4 KIAA0255 TUCAP1	-1.09694	-2.00243	-3.71213	-1.92145	-1.29545	-1.70039	-2.2705	-1.6391	1.32805	0.317467	0.922165	-0.0511965	-1.88906	0.0358503	0.708769	0.273475	0.499662	0.616621	0.6314	1	1	1	-	-	FALSE	FALSE	FALSE	FALSE	FALSE	FALSE	TRUE	TRUE	FALSE	FALSE
P31153	P31153	S-adenosylmethionine synthase isoform type-2	9	9	8	1	9	9	8	P30530	METK2_HUMAN	MAT2A AMS2 MATA2	-0.254856	-0.225181	-1.81942	-0.0175716	-0.0494509	-0.874394	-0.766486	-0.313805	0.91199	0.485745	0.408163	0.450619	-1.83026	0.747645	0.702036	-0.478207	0.502306	0.618501	0.452681	1	1	1	-	-	FALSE	FALSE	FALSE	FALSE	FALSE	FALSE	TRUE	TRUE	FALSE	FALSE
Q06210;O94808	Q06210	Glutamine--fructose-6-phosphate aminotransferase [isomerizing] 1	13;2	13;2	13;2	2	13	13	13	Q04446	GFPT1_HUMAN	GFPT1 GFAT GFPT	-0.469997	-0.197394	-0.982243	-0.561407	-0.250883	-0.257176	-0.549878	-0.356489	0.398475	0.177492	-0.0568943	0.865545	-1.79024	-0.36621	0.684549	0.663254	0.502805	0.618501	0.193389	1	1	1	-	-	FALSE	FALSE	FALSE	FALSE	FALSE	FALSE	TRUE	TRUE	FALSE	FALSE
P11233	P11233	Ras-related protein Ral-A	4	4	2	1	4	4	2	P11166	RALA_HUMAN	RALA RAL	0.0866746	0.381744	-0.943372	-0.790622	-0.287322	-0.395729	-0.158318	-0.491224	0.6957	0.264891	0.814921	1.39934	-1.22522	-0.922676	0.0741724	-0.140541	0.50358	0.618501	-0.332906	1	1	1	-	-	FALSE	FALSE	FALSE	FALSE	FALSE	FALSE	TRUE	TRUE	FALSE	FALSE
Q7L7X3	Q7L7X3	Serine/threonine-protein kinase TAO1	4	4	3	1	4	4	3	Q7L2H7	TAOK1_HUMAN	TAOK1 KIAA1361 MAP3K16 MARKK	-2.62972	-2.01951	-2.99927	-2.16981	-2.44972	NA	-2.5495	-2.30976	0.494782	0.19793	-0.455583	1.12293	-1.41153	0.734134	0.0100427		0.510193	0.625633	0.239733	0.207662	0.588029	-1	-	-	FALSE	FALSE	FALSE	FALSE	FALSE	TRUE	TRUE	TRUE	FALSE	FALSE
Q9NR45	Q9NR45	Sialic acid synthase	5	5	5	1	5	5	5	Q9NR30	SIAS_HUMAN	NANS SAS	-0.838077	-1.18881	-1.32924	-1.21525	-1.25269	NA	-1.11871	-1.23397	0.252973	0.0264716	1.71827	-0.126197	-0.864698	-0.26525	-0.462125		0.513484	0.628674	-0.115261	0.207662	0.588029	-1	-	-	FALSE	FALSE	FALSE	FALSE	FALSE	TRUE	TRUE	TRUE	FALSE	FALSE
Q9NR31;Q9Y6B6	Q9NR31;Q9Y6B6	GTP-binding protein SAR1a;GTP-binding protein SAR1b	3;2	3;2	3;2	2	3	3	3	Q9NR12	SAR1A_HUMAN	SAR1A SAR1 SARA SARA1	-1.42493	-1.26439	-2.27628	-1.11115	-1.44107	-1.64437	-1.6552	-1.39886	0.543824	0.269107	0.249866	0.642727	-1.83356	1.01776	0.210365	-0.287157	0.518569	0.633897	0.256337	1	1	1	-	-	FALSE	FALSE	FALSE	FALSE	FALSE	FALSE	TRUE	TRUE	FALSE	FALSE
Q9P0L0	Q9P0L0	Vesicle-associated membrane protein-associated protein A	4	4	4	1	4	4	4	Q9P0J7	VAPA_HUMAN	VAPA VAP33	-1.52697	-1.82813	-1.64077	-2.76997	-1.62584	NA	-1.66529	-2.1979	0.152072	0.809025	0.68869	0.098397	0.465643	-1.74764	0.494914		0.520774	0.635591	-0.53261	0.207662	0.588029	-1	-	-	FALSE	FALSE	FALSE	FALSE	FALSE	TRUE	TRUE	TRUE	FALSE	FALSE
Q9UKU9;Q8NI99	Q9UKU9	Angiopoietin-related protein 2	18;2	18;2	18;2	2	18	18	18	Q9UKS6	ANGL2_HUMAN	ANGPTL2 ARP2 UNQ170/PRO196	1.62778	1.87585	0.497333	1.87865	1.74085	1.37956	1.33365	1.66635	0.73482	0.25775	0.243321	0.715716	-1.90937	0.72105	0.458635	-0.229357	0.522935	0.637224	0.3327	1	1	1	-	-	FALSE	FALSE	FALSE	FALSE	FALSE	FALSE	TRUE	TRUE	FALSE	FALSE
Q9H444;P59074;Q96CF2	Q9H444	Charged multivesicular body protein 4b	10;1;1	10;1;1	10;1;1	3	10	10	10	Q9H3S7	CHM4B_HUMAN	CHMP4B C20orf178 SHAX1	0.172464	0.766415	1.32295	0.911521	0.900246	1.22172	0.753944	1.01116	0.575345	0.182433	-1.74511	-0.285417	1.08232	0.0711933	0.0434833	0.833525	0.525945	0.639885	0.257217	1	1	1	-	-	FALSE	FALSE	FALSE	FALSE	FALSE	FALSE	TRUE	TRUE	FALSE	FALSE
P26196	P26196	Probable ATP-dependent RNA helicase DDX6	4	4	4	1	4	4	4	P25398	DDX6_HUMAN	DDX6 HLR2 RCK	-1.21466	-0.851042	-3.84878	-2.15715	-3.12541	-2.78947	-1.97149	-2.69068	1.63591	0.491636	0.970866	1.28708	-1.31982	0.151262	-0.690764	-0.398623	0.53146	0.645582	-0.719183	1	1	1	-	-	FALSE	FALSE	FALSE	FALSE	FALSE	FALSE	TRUE	TRUE	FALSE	FALSE
Q96FW1	Q96FW1	Ubiquitin thioesterase OTUB1	5	5	5	1	5	5	5	Q96EP5	OTUB1_HUMAN	OTUB1 OTB1 OTU1 HSPC263	0.160717	0.43738	-1.4807	-0.725954	-0.754294	NA	-0.294202	-0.740124	1.03681	0.0200393	0.819458	1.17745	-1.30449	-0.327872	-0.364543		0.533978	0.647567	-0.445923	0.207662	0.588029	-1	-	-	FALSE	FALSE	FALSE	FALSE	FALSE	TRUE	TRUE	TRUE	FALSE	FALSE
Q8IUX7;Q8N436	Q8IUX7	Adipocyte enhancer-binding protein 1	11;1	11;1	11;1	2	11	11	11	Q86W92	AEBP1_HUMAN	AEBP1 ACLP	1.39244	1.44781	1.22826	1.59404	1.5724	1.20202	1.35617	1.45615	0.114179	0.220353	-0.0825388	0.250534	-1.07013	1.13015	0.999998	-1.22801	0.535511	0.647567	0.0999809	1	1	1	-	-	FALSE	FALSE	FALSE	FALSE	FALSE	FALSE	TRUE	TRUE	FALSE	FALSE
P67775	P67775	Serine/threonine-protein phosphatase 2A catalytic subunit alpha isoform	14	14	2	1	14	14	2	P63167	PP2AA_HUMAN	PPP2CA	2.04357	2.2462	-0.339895	0.638193	1.08466	0.360597	1.31662	0.694484	1.43816	0.365301	1.03967	1.24262	-1.3476	-0.367948	0.0792357	-0.645986	0.535601	0.647567	-0.622139	1	1	1	-	-	FALSE	FALSE	FALSE	FALSE	FALSE	FALSE	TRUE	TRUE	FALSE	FALSE
Q99613;B5ME19	Q99613;B5ME19	Eukaryotic translation initiation factor 3 subunit C;Eukaryotic translation initiation factor 3 subunit C-like protein	20;19	20;19	20;19	2	20	20	20	Q99536	EIF3C_HUMAN	EIF3C EIF3S8	2.19243	1.98621	0.556548	1.24688	1.48261	0.837199	1.5784	1.1889	0.890934	0.326588	1.26982	0.946041	-1.29857	-0.214726	0.155372	-0.857937	0.53703	0.648284	-0.389501	1	1	1	-	-	FALSE	FALSE	FALSE	FALSE	FALSE	FALSE	TRUE	TRUE	FALSE	FALSE
Q9UNE7	Q9UNE7	E3 ubiquitin-protein ligase CHIP	4	4	4	1	4	4	4	Q9UNE7	CHIP_HUMAN	STUB1 CHIP PP1131	-2.13709	-1.50527	NA	-2.25309	-1.8794	-2.1551	-1.82118	-2.09586	0.446764	0.193757	-0.500048	1.5909		-0.883942	0.352735	-0.559647	0.538892	0.649519	-0.274685	0.207662	0.588029	1	-	-	FALSE	FALSE	TRUE	FALSE	FALSE	FALSE	TRUE	TRUE	FALSE	FALSE
P07355;A6NMY6	P07355;A6NMY6	Annexin A2;Putative annexin A2-like protein	35;26	35;26	35;26	2	35	35	35	P07195	ANXA2_HUMAN	ANXA2 ANX2 ANX2L4 CAL1H LPC2D	7.37837	7.9056	5.03714	5.92083	6.48644	5.9635	6.7737	6.12359	1.52684	0.314962	0.886873	1.3898	-1.34645	-0.503492	0.0360545	-0.462783	0.539992	0.649835	-0.65011	1	1	1	-	-	FALSE	FALSE	FALSE	FALSE	FALSE	FALSE	TRUE	TRUE	FALSE	FALSE
P06756	P06756	Integrin alpha-V	14	14	14	1	14	14	14	P06733	ITAV_HUMAN	ITGAV MSK8 VNRA VTNR	0.566123	0.704523	0.267205	0.526952	0.47566	0.21262	0.512617	0.405077	0.223515	0.168635	0.574828	1.31643	-1.0269	0.364933	0.0900917	-1.31939	0.54486	0.654523	-0.10754	1	1	1	-	-	FALSE	FALSE	FALSE	FALSE	FALSE	FALSE	TRUE	TRUE	FALSE	FALSE
P50213	P50213	Isocitrate dehydrogenase [NAD] subunit alpha, mitochondrial	4	4	4	1	4	4	4	P49756	IDH3A_HUMAN	IDH3A	-2.00869	-2.633	-2.28348	-2.65231	NA	-2.30755	-2.30839	-2.47993	0.312895	0.243783	1.36658	-0.949826	0.347033	-1.02149		0.257709	0.545577	0.654523	-0.171541	0.207662	0.588029	-1	-	-	FALSE	FALSE	FALSE	FALSE	TRUE	FALSE	TRUE	TRUE	FALSE	FALSE
P15170;Q8IYD1	P15170;Q8IYD1	Eukaryotic peptide chain release factor GTP-binding subunit ERF3A;Eukaryotic peptide chain release factor GTP-binding subunit ERF3B	6;4	6;4	6;4	2	6	6	6	P14625	ERF3A_HUMAN	GSPT1 ERF3A	-1.94613	-1.45124	-1.4922	-1.41971	-1.59424	NA	-1.62986	-1.50697	0.274664	0.123414	-1.70273	0.603232	0.412381	0.750186	-0.0630674		0.547914	0.656312	0.122887	0.207662	0.588029	-1	-	-	FALSE	FALSE	FALSE	FALSE	FALSE	TRUE	TRUE	TRUE	FALSE	FALSE
P52565	P52565	Rho GDP-dissociation inhibitor 1	7	7	7	1	7	7	7	P51798	GDIR1_HUMAN	ARHGDIA GDIA1	2.57228	2.5116	-0.401898	1.27273	1.24877	0.0180855	1.56066	0.846527	1.6999	0.717552	1.11205	1.06275	-1.30446	0.0561704	0.0367045	-0.963221	0.555628	0.664525	-0.714134	1	1	1	-	-	FALSE	FALSE	FALSE	FALSE	FALSE	FALSE	TRUE	TRUE	FALSE	FALSE
Q06323	Q06323	Proteasome activator complex subunit 1	5	5	5	1	5	5	5	Q04637	PSME1_HUMAN	PSME1 IFI5111	-1.6126	-1.5766	-3.04023	-2.21506	NA	-2.64071	-2.07648	-2.42789	0.83483	0.300981	0.946097	1.00245	-1.2885	0.00309997		-0.66315	0.558159	0.66587	-0.351409	0.207662	0.588029	-1	-	-	FALSE	FALSE	FALSE	FALSE	TRUE	FALSE	TRUE	TRUE	FALSE	FALSE
Q92626	Q92626	Peroxidasin homolog	8	8	8	1	8	8	8	Q92598	PXDN_HUMAN	PXDN KIAA0230 MG50 PRG2 PXD01 VPO VPO1	-0.194119	0.141437	-2.37234	-0.568477	0.029552	-0.227613	-0.808342	-0.255513	1.36482	0.299989	0.361593	0.720774	-1.97	-0.0391232	0.601012	0.32574	0.558471	0.66587	0.552829	1	1	1	-	-	FALSE	FALSE	FALSE	FALSE	FALSE	FALSE	TRUE	TRUE	FALSE	FALSE
O75131;Q8IYJ1;Q96A23;O95741;Q86YQ8;Q9HCH3;Q9UBL6	O75131	Copine-3	8;1;1;1;1;1;1	8;1;1;1;1;1;1	7;0;0;0;0;0;0	7	8	8	7	O75044	CPNE3_HUMAN	CPNE3 CPN3 KIAA0636	0.589461	0.918153	-0.109778	-0.349689	0.516639	0.458185	0.465945	0.208378	0.524979	0.484183	0.533179	1.2278	-0.944509	-1.45151	0.379285	0.255756	0.56626	0.674119	-0.257567	1	1	1	-	-	FALSE	FALSE	FALSE	FALSE	FALSE	FALSE	TRUE	TRUE	FALSE	FALSE
Q14498	Q14498	RNA-binding protein 39	7	7	7	1	7	7	7	Q14204	RBM39_HUMAN	RBM39 HCC1 RNPC2	0.477436	-0.0441565	-1.54238	-0.833718	-1.01266	-0.508616	-0.3697	-0.784997	1.04852	0.255528	1.46608	0.741104	-1.34133	-0.356338	-0.605051	0.0955332	0.567244	0.674255	-0.415297	1	1	1	-	-	FALSE	FALSE	FALSE	FALSE	FALSE	FALSE	TRUE	TRUE	FALSE	FALSE
O00232	O00232	26S proteasome non-ATPase regulatory subunit 12	7	7	7	1	7	7	7	O00203	PSD12_HUMAN	PSMD12	0.209281	-0.835692	-0.785299	-0.0612902	-0.580987	-2.09287	-0.47057	-0.911715	0.589307	1.0554	1.12304	-0.180287	-0.117435	0.785574	0.13739	-1.74828	0.570393	0.676959	-0.441145	1	1	1	-	-	FALSE	FALSE	FALSE	FALSE	FALSE	FALSE	TRUE	TRUE	FALSE	FALSE
Q13162	Q13162	Peroxiredoxin-4	8	5	5	1	8	5	5	Q12965	PRDX4_HUMAN	PRDX4	2.77226	2.41025	-0.221885	1.46845	0.495942	NA	1.65354	0.982197	1.63422	0.687669	1.10059	0.813385	-1.27484	0.0662047	-0.705344		0.574808	0.681156	-0.671344	0.207662	0.588029	-1	-	-	FALSE	FALSE	FALSE	FALSE	FALSE	TRUE	TRUE	TRUE	FALSE	FALSE
Q9UIQ6	Q9UIQ6	Leucyl-cystinyl aminopeptidase	5	5	5	1	5	5	5	Q9UID3	LCAP_HUMAN	LNPEP OTASE	0.644363	0.484397	-2.51971	-0.834349	-1.10529	-1.49772	-0.463652	-1.14579	1.7824	0.333533	1.20138	1.06876	-1.42184	-0.024565	-0.249196	-0.57454	0.577701	0.68354	-0.682135	1	1	1	-	-	FALSE	FALSE	FALSE	FALSE	FALSE	FALSE	TRUE	TRUE	FALSE	FALSE
P00738;P00739	P00738;P00739	Haptoglobin;Haptoglobin-related protein	4;3	4;3	4;3	2	4	4	4	P00505	HPT_HUMAN	HP	0.343275	1.39192	0.873002	0.192852	1.29963	0.268429	0.8694	0.586971	0.524332	0.618338	-0.718691	1.23931	0.270397	-0.999556	1.06699	-0.858441	0.579613	0.683649	-0.282429	1	1	1	-	-	FALSE	FALSE	FALSE	FALSE	FALSE	FALSE	TRUE	TRUE	FALSE	FALSE
P58546	P58546	Myotrophin	4	4	4	1	4	4	4	P55786	MTPN_HUMAN	MTPN	-0.630162	-0.544426	-2.52443	NA	-1.74095	-1.57048	-1.23301	-1.65571	1.11923	0.120545	0.93365	1.03735	-1.35748		-0.409856	-0.203664	0.581209	0.683649	-0.422708	0.207662	0.588029	-1	-	-	FALSE	FALSE	FALSE	TRUE	FALSE	FALSE	TRUE	TRUE	FALSE	FALSE
Q92783;O75886	Q92783	Signal transducing adapter molecule 1	3;1	3;1	3;1	2	3	3	3	Q92688	STAM1_HUMAN	STAM STAM1	-0.861569	NA	-2.03813	-0.959565	NA	-1.03175	-1.44985	-0.995655	0.831952	0.0510395	0.659045		-1.48781	0.480234		0.348526	0.581234	0.683649	0.454193	1	1	1	-	-	FALSE	TRUE	FALSE	FALSE	TRUE	FALSE	TRUE	TRUE	FALSE	FALSE
P63208	P63208	S-phase kinase-associated protein 1	4	4	4	1	4	4	4	P63000	SKP1_HUMAN	SKP1 EMC19 OCP2 SKP1A TCEB1L	-2.08334	-2.79172	NA	-2.90801	-2.52013	NA	-2.43753	-2.71407	0.500907	0.274275	1.34429	-0.589413		-0.906848	0.151967		0.581322	0.683649	-0.276541	1	1	1	-	-	FALSE	FALSE	TRUE	FALSE	FALSE	TRUE	TRUE	TRUE	FALSE	FALSE
Q8NG11	Q8NG11	Tetraspanin-14	4	4	4	1	4	4	4	Q8ND76	TSN14_HUMAN	TSPAN14 TM4SF14	-0.587776	0.0191213	-0.873142	0.15869	0.0236899	-0.873572	-0.480599	-0.230397	0.455685	0.561081	-0.486704	0.78496	-1.08465	1.07741	0.794532	-1.08555	0.582394	0.683872	0.250202	1	1	1	-	-	FALSE	FALSE	FALSE	FALSE	FALSE	FALSE	TRUE	TRUE	FALSE	FALSE
P04083	P04083	Annexin A1	12	12	12	1	12	12	12	P02794	ANXA1_HUMAN	ANXA1 ANX1 LPC1	5.62983	6.0699	5.61262	5.81507	5.60761	5.58393	5.77078	5.66887	0.259188	0.127167	-0.471346	1.83349	-0.561511	0.498842	-0.58774	-0.711736	0.585366	0.685499	-0.101912	1	1	1	-	-	FALSE	FALSE	FALSE	FALSE	FALSE	FALSE	TRUE	TRUE	FALSE	FALSE
P62195;Q8NB90	P62195	26S proteasome regulatory subunit 8	24;1	24;1	23;1	2	24	24	23	P61978	PRS8_HUMAN	PSMC5 SUG1	1.87992	1.66772	1.17673	1.88597	1.86081	1.43434	1.57479	1.72704	0.360688	0.253795	0.786616	0.057731	-1.62876	0.807376	0.720951	-0.743911	0.585549	0.685499	0.152245	1	1	1	-	-	FALSE	FALSE	FALSE	FALSE	FALSE	FALSE	TRUE	TRUE	FALSE	FALSE
P55268	P55268	Laminin subunit beta-2	2	2	2	1	2	2	2	P55036	LAMB2_HUMAN	LAMB2 LAMS	-3.61216	-2.26333	NA	-3.61529	-3.26857	NA	-2.93775	-3.44193	0.953771	0.245165	-0.661181	1.45052		-0.666071	-0.123263		0.589256	0.688798	-0.504183	1	1	1	-	-	FALSE	FALSE	TRUE	FALSE	FALSE	TRUE	TRUE	TRUE	FALSE	FALSE
Q13243	Q13243	Serine/arginine-rich splicing factor 5	7	6	6	1	7	6	6	Q13098	SRSF5_HUMAN	SRSF5 HRS SFRS5 SRP40	-0.280286	-0.212459	0.909065	-0.0380835	0.549074	0.688551	0.138773	0.399847	0.667954	0.385618	-1.08119	-0.947761	1.25856	-0.60472	0.550366	0.824752	0.596486	0.696183	0.261074	1	1	1	-	-	FALSE	FALSE	FALSE	FALSE	FALSE	FALSE	TRUE	TRUE	FALSE	FALSE
O00161	O00161	Synaptosomal-associated protein 23	3	3	3	1	3	3	3	O00154	SNP23_HUMAN	SNAP23	-1.89765	-1.22594	-2.48827	NA	-1.8814	-2.38015	-1.87062	-2.13078	0.631598	0.352667	0.1538	1.49493	-1.02542		0.186239	-0.809549	0.59737	0.696183	-0.260157	0.207662	0.588029	-1	-	-	FALSE	FALSE	FALSE	TRUE	FALSE	FALSE	TRUE	TRUE	FALSE	FALSE
P62937;Q9Y536;P0DN37;P0DN26;A0A0B4J2A2;A0A075B767;A0A075B759;F5H284	P62937	Peptidyl-prolyl cis-trans isomerase A	11;2;1;1;1;1;1;1	11;2;1;1;1;1;1;1	11;2;1;1;1;1;1;1	8	11	11	11	P62877	PPIA_HUMAN	PPIA CYPA	4.99523	5.28823	1.70252	2.55027	4.67195	2.40437	3.99533	3.20886	1.99103	1.26917	0.896368	1.08489	-1.22222	-0.676763	0.688363	-0.770636	0.600051	0.697443	-0.786464	1	1	1	-	-	FALSE	FALSE	FALSE	FALSE	FALSE	FALSE	TRUE	TRUE	FALSE	FALSE
P43686	P43686	26S proteasome regulatory subunit 6B	24	23	23	1	24	23	23	P42574	PRS6B_HUMAN	PSMC4 MIP224 TBP7	2.4188	1.95992	1.6312	1.83812	1.99152	1.74932	2.00331	1.85965	0.395586	0.122526	1.78191	0.104004	-1.09799	-0.341374	0.219531	-0.666079	0.600251	0.697443	-0.143654	1	1	1	-	-	FALSE	FALSE	FALSE	FALSE	FALSE	FALSE	TRUE	TRUE	FALSE	FALSE
P46459	P46459	Vesicle-fusing ATPase	9	9	9	1	9	9	9	P43686	NSF_HUMAN	NSF	-0.537546	-0.744086	-2.31554	-1.75529	-1.02689	-1.88515	-1.19906	-1.55578	0.972404	0.462608	1.18538	0.893877	-1.32406	-0.533329	0.49473	-0.716603	0.608108	0.705514	-0.356719	1	1	1	-	-	FALSE	FALSE	FALSE	FALSE	FALSE	FALSE	TRUE	TRUE	FALSE	FALSE
Q92945;Q96I24	Q92945	Far upstream element-binding protein 2	8;1	8;1	7;0	2	8	8	7	Q92896	FUBP2_HUMAN	KHSRP FUBP2	-0.676344	-1.00586	-0.47284	-1.02458	-0.291533	-0.371569	-0.718347	-0.562559	0.26898	0.402115	-0.112989	-1.15035	0.527672	-1.20928	1.09845	0.846488	0.610812	0.707585	0.155788	1	1	1	-	-	FALSE	FALSE	FALSE	FALSE	FALSE	FALSE	TRUE	TRUE	FALSE	FALSE
Q04721;P0DPK4;P0DPK3;Q7Z3S9	Q04721	Neurogenic locus notch homolog protein 2	10;1;1;1	10;1;1;1	10;1;1;1	4	10	10	10	Q02543	NOTC2_HUMAN	NOTCH2	-1.35187	-0.816453	-1.76651	-1.1313	-1.11513	-1.1961	-1.31161	-1.14751	0.476308	0.042852	-0.387617	1.30924	-1.70174	0.311416	0.362664	0.106038	0.611719	0.707585	0.164102	1	1	1	-	-	FALSE	FALSE	FALSE	FALSE	FALSE	FALSE	TRUE	TRUE	FALSE	FALSE
P09651;Q32P51	P09651	Heterogeneous nuclear ribonucleoprotein A1	11;5	11;5	11;5	2	11	11	11	P09525	ROA1_HUMAN	HNRNPA1 HNRPA1	0.483557	0.502682	1.41581	0.624212	0.356347	0.8492	0.800683	0.60992	0.532801	0.246737	-0.574808	-0.525231	1.84179	-0.210201	-0.904561	0.373016	0.615233	0.709797	-0.190763	1	1	1	-	-	FALSE	FALSE	FALSE	FALSE	FALSE	FALSE	TRUE	TRUE	FALSE	FALSE
P62330	P62330	ADP-ribosylation factor 6	5	5	5	1	5	5	5	P62273	ARF6_HUMAN	ARF6	-0.356788	-0.727203	-0.889062	-0.4277	-0.795955	-1.19804	-0.657684	-0.807232	0.272861	0.385294	1.21328	0.0169728	-0.505775	0.984262	-0.205073	-1.50367	0.615463	0.709797	-0.149548	1	1	1	-	-	FALSE	FALSE	FALSE	FALSE	FALSE	FALSE	TRUE	TRUE	FALSE	FALSE
Q9GZM7	Q9GZM7	Tubulointerstitial nephritis antigen-like	3	3	3	1	3	3	3	Q9BZG1	TINAL_HUMAN	TINAGL1 GIS5 LCN7 OLRG2 TINAGL PP6614 PSEC0088 UNQ204/PRO230	-0.109573	NA	-2.9117	-0.659395	NA	-0.442074	-1.51064	-0.550734	1.98141	0.153669	0.722878		-1.4762	0.291385		0.461935	0.617387	0.710187	0.959904	1	1	1	-	-	FALSE	TRUE	FALSE	FALSE	TRUE	FALSE	TRUE	TRUE	FALSE	FALSE
Q9H4G4	Q9H4G4	Golgi-associated plant pathogenesis-related protein 1	3	3	3	1	3	3	3	Q9H4A4	GAPR1_HUMAN	GLIPR2 C9orf19 GAPR1	0.486394	0.970592	0.158656	0.327076	0.581104	0.278819	0.538547	0.395666	0.408472	0.162396	0.0667793	1.74329	-1.06799	-0.484848	0.394709	-0.651935	0.618017	0.710187	-0.142881	1	1	1	-	-	FALSE	FALSE	FALSE	FALSE	FALSE	FALSE	TRUE	TRUE	FALSE	FALSE
O94832	O94832	Unconventional myosin-Id	11	10	10	1	11	10	10	O75955	MYO1D_HUMAN	MYO1D KIAA0727	-0.176148	0.0545622	-0.795069	-0.486088	-0.421662	NA	-0.305552	-0.453875	0.439349	0.0455559	0.586272	1.30294	-1.33632	-0.376512	-0.176382		0.618907	0.710187	-0.148323	0.207662	0.588029	-1	-	-	FALSE	FALSE	FALSE	FALSE	FALSE	TRUE	TRUE	TRUE	FALSE	FALSE
P00450	P00450	Ceruloplasmin	8	5	5	1	8	5	5	P00338	CERU_HUMAN	CP	2.12152	2.65294	-0.578843	-0.489729	1.67666	1.06334	1.39854	0.750091	1.73295	1.11665	0.774932	1.16818	-1.22333	-1.15739	0.445734	-0.00811977	0.619466	0.710187	-0.648448	1	1	1	-	-	FALSE	FALSE	FALSE	FALSE	FALSE	FALSE	TRUE	TRUE	FALSE	FALSE
P51572	P51572	B-cell receptor-associated protein 31	6	6	6	1	6	6	6	P50995	BAP31_HUMAN	BCAP31 BAP31 DXS1357E	-1.73728	-1.91897	-1.34265	NA	-1.77215	-1.11868	-1.6663	-1.44542	0.294645	0.462068	-0.477333	-1.02165	0.704911		-0.581792	1.37586	0.624159	0.71451	0.220884	0.207662	0.588029	-1	-	-	FALSE	FALSE	FALSE	TRUE	FALSE	FALSE	TRUE	TRUE	FALSE	FALSE
P84077;P61204	P84077;P61204	ADP-ribosylation factor 1;ADP-ribosylation factor 3	9;9	9;9	5;5	2	9	9	5	Q8NEV1	ARF1_HUMAN	ARF1	1.60383	1.76142	0.0181866	0.73393	1.44052	0.135849	1.12781	0.770101	0.96419	0.653089	0.859249	1.06603	-1.22125	-0.282135	0.644981	-1.06687	0.626522	0.716157	-0.357712	1	1	1	-	-	FALSE	FALSE	FALSE	FALSE	FALSE	FALSE	TRUE	TRUE	FALSE	FALSE
P20042	P20042	Eukaryotic translation initiation factor 2 subunit 2	7	7	7	1	7	7	7	P18433	IF2B_HUMAN	EIF2S2 EIF2B	-0.153891	-0.396229	-2.01057	-1.30876	-0.738753	-1.49134	-0.853562	-1.17962	1.00929	0.392563	1.21881	0.876442	-1.40428	-0.412771	0.392526	-0.670729	0.643259	0.734205	-0.326056	1	1	1	-	-	FALSE	FALSE	FALSE	FALSE	FALSE	FALSE	TRUE	TRUE	FALSE	FALSE
Q6UVK1	Q6UVK1	Chondroitin sulfate proteoglycan 4	15	15	15	1	15	15	15	Q6DN90	CSPG4_HUMAN	CSPG4 MCSP	1.02097	1.30854	1.45621	1.52699	1.31461	1.18645	1.26191	1.34268	0.221338	0.171999	-1.53964	0.0341873	0.84237	1.22973	0.0673715	-0.634012	0.645417	0.735586	0.0807733	1	1	1	-	-	FALSE	FALSE	FALSE	FALSE	FALSE	FALSE	TRUE	TRUE	FALSE	FALSE
O60749	O60749	Sorting nexin-2	11	11	9	1	11	11	9	O60565	SNX2_HUMAN	SNX2 TRG9	-0.79247	-0.533149	-2.17265	-1.01739	-1.82539	-1.50063	-1.16609	-1.44781	0.881295	0.406581	0.812845	1.22256	-1.36776	0.45748	-0.81911	-0.306015	0.651825	0.741798	-0.281717	1	1	1	-	-	FALSE	FALSE	FALSE	FALSE	FALSE	FALSE	TRUE	TRUE	FALSE	FALSE
O43143	O43143	Pre-mRNA-splicing factor ATP-dependent RNA helicase DHX15	11	11	11	1	11	11	11	O15460	DHX15_HUMAN	DHX15 DBP1 DDX15	0.130036	-0.104705	-1.43703	-0.0954281	-0.751714	-1.47748	-0.470567	-0.774875	0.845172	0.691319	1.05962	0.729183	-1.14626	0.742242	-0.181576	-1.2032	0.655462	0.744843	-0.304309	1	1	1	-	-	FALSE	FALSE	FALSE	FALSE	FALSE	FALSE	TRUE	TRUE	FALSE	FALSE
P07437;A6NNZ2	P07437	Tubulin beta chain	25;8	6;0	5;0	2	25	6	5	P07339	TBB5_HUMAN	TUBB TUBB5 OK/SW-cl.56	4.0066	3.81777	-1.06267	-0.954296	2.49602	2.34141	2.2539	1.29438	2.87379	1.94894	0.988647	0.905023	-1.25628	-1.20829	0.319686	0.251213	0.660404	0.748756	-0.959525	1	1	1	-	-	FALSE	FALSE	FALSE	FALSE	FALSE	FALSE	TRUE	TRUE	FALSE	FALSE
Q9UNM6	Q9UNM6	26S proteasome non-ATPase regulatory subunit 13	8	8	8	1	8	8	8	Q9UNM6	PSD13_HUMAN	PSMD13	0.93048	0.56537	1.16922	1.3608	0.801492	0.856438	0.888356	1.00624	0.304119	0.308283	-0.0597751	-1.3573	0.788646	1.4695	-0.518171	-0.322903	0.661842	0.748756	0.117889	1	1	1	-	-	FALSE	FALSE	FALSE	FALSE	FALSE	FALSE	TRUE	TRUE	FALSE	FALSE
P68366	P68366	Tubulin alpha-4A chain	25	25	5	1	25	25	5	P63241	TBA4A_HUMAN	TUBA4A TUBA1	4.79449	4.77276	2.65099	4.51181	4.83143	3.98796	4.07274	4.44373	1.23133	0.425837	0.631847	0.606245	-1.89378	0.298775	0.675379	-0.318462	0.662291	0.748756	0.37099	1	1	1	-	-	FALSE	FALSE	FALSE	FALSE	FALSE	FALSE	TRUE	TRUE	FALSE	FALSE
Q13867	Q13867	Bleomycin hydrolase	13	13	13	1	13	13	13	Q13637	BLMH_HUMAN	BLMH	0.539878	0.0304116	NA	-0.723809	0.416319	2.72147	0.285145	0.804661	0.360247	1.75516	-0.044306	-0.44048		-1.02698	-0.140389	1.65216	0.663558	0.748756	0.519516	0.207662	0.588029	1	-	-	FALSE	FALSE	TRUE	FALSE	FALSE	FALSE	TRUE	TRUE	FALSE	FALSE
Q08945	Q08945	FACT complex subunit SSRP1	9	9	9	1	9	9	9	Q07954	SSRP1_HUMAN	SSRP1 FACT80	-0.19652	-0.557773	-1.71092	-0.894721	-0.0406048	-0.7728	-0.821737	-0.569375	0.790953	0.461968	0.8379	0.231342	-1.70483	-0.334406	1.09969	-0.129695	0.663736	0.748756	0.252362	1	1	1	-	-	FALSE	FALSE	FALSE	FALSE	FALSE	FALSE	TRUE	TRUE	FALSE	FALSE
P04040	P04040	Catalase	9	9	9	1	9	9	9	P02787	CATA_HUMAN	CAT	-1.19793	-0.133698	-0.435398	-1.44049	0.66977	-0.0124201	-0.589008	-0.261045	0.548492	1.07687	-0.984394	0.371046	-0.0132086	-1.29332	1.39437	0.52551	0.670662	0.755469	0.327963	1	1	1	-	-	FALSE	FALSE	FALSE	FALSE	FALSE	FALSE	TRUE	TRUE	FALSE	FALSE
C9JRZ8;O60218	C9JRZ8;O60218	Aldo-keto reductase family 1 member B15;Aldo-keto reductase family 1 member B10	5;3	5;3	4;3	2	5	5	4	C4AMC7	AK1BF_HUMAN	AKR1B15	-1.09612	-1.09572	-1.01349	-0.685537	NA	-1.17534	-1.06844	-0.930441	0.047594	0.346346	-0.431834	-0.429748	-0.00127526	1.70747		-0.844615	0.673159	0.756537	0.138003	0.207662	0.588029	-1	-	-	FALSE	FALSE	FALSE	FALSE	TRUE	FALSE	TRUE	TRUE	FALSE	FALSE
Q9UN70;Q9Y5G0;Q9UN71;Q9Y5G3;Q9Y5G1;Q9Y5F8;Q9Y5F9;Q9Y5H4;Q9Y5G8;Q9Y5G2;Q9Y5H1;Q9Y5H0;Q9Y5G7;Q9Y5G6;Q9Y5G5;Q9Y5G4;O60330;Q9Y5H2;Q9Y5H3;Q9Y5F7;Q9Y5F6;Q9Y5G9	Q9UN70	Protocadherin gamma-C3	5;2;2;2;2;2;2;2;2;2;2;2;2;2;2;2;2;2;2;2;2;2	5;2;2;2;2;2;2;2;2;2;2;2;2;2;2;2;2;2;2;2;2;2	5;2;2;2;2;2;2;2;2;2;2;2;2;2;2;2;2;2;2;2;2;2	22	5	5	5	Q9UN70	PCDGK_HUMAN	PCDHGC3 PCDH2	0.380177	0.549871	-0.261625	0.28188	-0.387011	0.315944	0.222808	0.070271	0.428025	0.396384	0.617601	1.06617	-1.07895	0.357762	-1.41039	0.447806	0.674241	0.756537	-0.152537	1	1	1	-	-	FALSE	FALSE	FALSE	FALSE	FALSE	FALSE	TRUE	TRUE	FALSE	FALSE
P00747	P00747	Plasminogen	7	2	2	1	7	2	2	P00568	PLMN_HUMAN	PLG	-0.564546	-0.35725	-0.0549735	-0.439894	-0.446694	-0.310773	-0.32559	-0.39912	0.256257	0.0765866	-1.1628	0.0293585	1.76775	-0.445927	-0.485031	0.296649	0.674538	0.756537	-0.0735304	1	1	1	-	-	FALSE	FALSE	FALSE	FALSE	FALSE	FALSE	TRUE	TRUE	FALSE	FALSE
O75436	O75436	Vacuolar protein sorting-associated protein 26A	6	6	6	1	6	6	6	O75368	VP26A_HUMAN	VPS26A VPS26	-0.125338	0.0224007	-1.83154	-0.958074	-0.907273	NA	-0.644826	-0.932674	1.03038	0.0359212	0.851088	1.04922	-1.43707	-0.265681	-0.197553		0.676388	0.75692	-0.287848	0.207662	0.588029	-1	-	-	FALSE	FALSE	FALSE	FALSE	FALSE	TRUE	TRUE	TRUE	FALSE	FALSE
Q9UBQ5	Q9UBQ5	Eukaryotic translation initiation factor 3 subunit K	4	4	4	1	4	4	4	Q9UBQ0	EIF3K_HUMAN	EIF3K EIF3S12 ARG134 HSPC029 MSTP001 PTD001	-0.823553	-1.18283	-3.1241	-1.83932	-0.755715	NA	-1.71016	-1.29752	1.23761	0.766227	0.735014	0.369036	-1.60846	-0.299711	0.804118		0.676833	0.75692	0.412639	0.207662	0.588029	-1	-	-	FALSE	FALSE	FALSE	FALSE	FALSE	TRUE	TRUE	TRUE	FALSE	FALSE
P10599	P10599	Thioredoxin	3	3	3	1	3	3	3	P0C0L4	THIO_HUMAN	TXN TRDX TRX TRX1	-0.169056	0.431753	0.289542	NA	-0.217832	1.53447	0.18408	0.658319	0.313982	1.23906	-0.767232	0.0819449	-0.119055		-0.836171	1.64051	0.68396	0.762707	0.47424	0.207662	0.588029	-1	-	-	FALSE	FALSE	FALSE	TRUE	FALSE	FALSE	TRUE	TRUE	FALSE	FALSE
Q99805	Q99805	Transmembrane 9 superfamily member 2	3	3	3	1	3	3	3	Q99720	TM9S2_HUMAN	TM9SF2	-1.78383	-1.49818	NA	-3.17827	-1.18355	NA	-1.641	-2.18091	0.201984	1.41048	0.144512	0.469214		-1.44058	0.826853		0.683976	0.762707	-0.539911	1	1	1	-	-	FALSE	FALSE	TRUE	FALSE	FALSE	TRUE	TRUE	TRUE	FALSE	FALSE
P50148;O95837;P19086;Q03113	P50148	Guanine nucleotide-binding protein G(q) subunit alpha	8;2;1;1	8;2;1;1	6;0;0;0	4	8	8	6	P49755	GNAQ_HUMAN	GNAQ GAQ	-0.321817	-0.139446	0.351561	0.152652	0.018862	-0.719914	-0.0365672	-0.1828	0.348278	0.46994	-0.56044	-0.0786286	1.21857	0.69307	0.339607	-1.61218	0.689114	0.767332	-0.146233	1	1	1	-	-	FALSE	FALSE	FALSE	FALSE	FALSE	FALSE	TRUE	TRUE	FALSE	FALSE
Q96PU5	Q96PU5	E3 ubiquitin-protein ligase NEDD4-like	17	17	13	1	17	17	13	Q96N67	NED4L_HUMAN	NEDD4L KIAA0439 NEDL3	0.867782	1.41955	0.822179	1.08323	1.02809	0.705469	1.0365	0.938928	0.332508	0.204052	-0.47506	1.71049	-0.655693	0.378321	0.159922	-1.11798	0.691497	0.767931	-0.0975742	1	1	1	-	-	FALSE	FALSE	FALSE	FALSE	FALSE	FALSE	TRUE	TRUE	FALSE	FALSE
P61019;Q8WUD1	P61019;Q8WUD1	Ras-related protein Rab-2A;Ras-related protein Rab-2B	12;6	12;6	12;6	2	12	12	12	P60900	RAB2A_HUMAN	RAB2A RAB2	1.73088	1.89904	-1.92212	-0.373188	0.430703	-0.0780054	0.569269	-0.00682983	2.15924	0.406644	1.01731	1.13531	-1.5462	-0.459232	0.104901	-0.252087	0.691633	0.767931	-0.576098	1	1	1	-	-	FALSE	FALSE	FALSE	FALSE	FALSE	FALSE	TRUE	TRUE	FALSE	FALSE
P17812	P17812	CTP synthase 1	4	4	4	1	4	4	4	P16989	PYRG1_HUMAN	CTPS1 CTPS	-1.30173	-1.19015	-2.41263	-1.85367	NA	-1.76982	-1.63484	-1.81175	0.675897	0.0592858	0.826658	1.05506	-1.44719	-0.303071		-0.131458	0.695445	0.771059	-0.176909	0.207662	0.588029	-1	-	-	FALSE	FALSE	FALSE	FALSE	TRUE	FALSE	TRUE	TRUE	FALSE	FALSE
P00568	P00568	Adenylate kinase isoenzyme 1	4	4	4	1	4	4	4	P00491	KAD1_HUMAN	AK1	0.515717	0.326089	-1.42908	-0.693245	-0.0705999	-0.658544	-0.195757	-0.47413	1.07229	0.349897	1.16612	0.906171	-1.49989	-0.491175	0.362373	-0.443606	0.704124	0.779566	-0.278372	1	1	1	-	-	FALSE	FALSE	FALSE	FALSE	FALSE	FALSE	TRUE	TRUE	FALSE	FALSE
P60953	P60953	Cell division control protein 42 homolog	6	6	6	1	6	6	6	P60228	CDC42_HUMAN	CDC42	1.35099	2.46401	1.99947	2.26776	1.82251	1.17244	1.93816	1.75424	0.559038	0.550841	-0.977733	1.21981	0.302617	0.832332	-0.0467692	-1.33025	0.705599	0.780085	-0.183918	1	1	1	-	-	FALSE	FALSE	FALSE	FALSE	FALSE	FALSE	TRUE	TRUE	FALSE	FALSE
Q13418	Q13418	Integrin-linked protein kinase	13	13	13	1	13	13	13	Q13283	ILK_HUMAN	ILK ILK1 ILK2	0.861405	1.00613	-0.239622	1.00959	0.511653	0.624363	0.542636	0.715201	0.681309	0.261099	0.493563	0.800803	-1.84389	0.808148	-0.248951	-0.00967069	0.713707	0.787924	0.172564	1	1	1	-	-	FALSE	FALSE	FALSE	FALSE	FALSE	FALSE	TRUE	TRUE	FALSE	FALSE
O14744	O14744	Protein arginine N-methyltransferase 5	7	7	7	1	7	7	7	O14617	ANM5_HUMAN	PRMT5 HRMT1L5 IBP72 JBP1 SKB1	-1.53852	-2.30935	-2.43111	-2.09497	-1.92121	-2.69101	-2.09299	-2.23573	0.484028	0.403743	1.54057	-0.356899	-0.656622	0.170808	0.598548	-1.29641	0.715496	0.788776	-0.142739	1	1	1	-	-	FALSE	FALSE	FALSE	FALSE	FALSE	FALSE	TRUE	TRUE	FALSE	FALSE
Q7L1Q6	Q7L1Q6	Basic leucine zipper and W2 domain-containing protein 1	10	10	10	1	10	10	10	Q6Y7W6	5MP2_HUMAN	BZW1 5MP2 BZAP45 KIAA0005	-0.238767	-0.512775	-0.34559	-0.171866	-0.277917	-0.935217	-0.365711	-0.461667	0.138108	0.413521	0.623165	-0.353	0.242606	0.861504	0.483694	-1.85797	0.733735	0.807734	-0.095956	1	1	1	-	-	FALSE	FALSE	FALSE	FALSE	FALSE	FALSE	TRUE	TRUE	FALSE	FALSE
O75084	O75084	Frizzled-7	4	4	2	1	4	4	2	O60884	FZD7_HUMAN	FZD7	-2.55628	-2.01089	-2.07945	-2.28822	-2.55831	-2.04456	-2.21554	-2.29703	0.297074	0.256986	-1.18853	0.972205	0.700596	-0.12652	-1.19656	0.838813	0.737878	0.811142	-0.0814889	1	1	1	-	-	FALSE	FALSE	FALSE	FALSE	FALSE	FALSE	TRUE	TRUE	FALSE	FALSE
O43852	O43852	Calumenin	3	3	3	1	3	3	3	O43707	CALU_HUMAN	CALU	-0.828467	0.477757	-0.736933	-0.487742	-0.493672	-0.580771	-0.362548	-0.520728	0.729163	0.0520828	-0.822365	1.95456	-0.627773	-0.0980123	-0.110621	-0.295784	0.743507	0.816173	-0.15818	1	1	1	-	-	FALSE	FALSE	FALSE	FALSE	FALSE	FALSE	TRUE	TRUE	FALSE	FALSE
Q9BXP5	Q9BXP5	Serrate RNA effector molecule homolog	5	5	5	1	5	5	5	Q9BVK6	SRRT_HUMAN	SRRT ARS2 ASR2	-1.31571	-1.87612	-1.91	-1.66839	-1.69249	-1.52575	-1.70061	-1.62888	0.333764	0.0901207	1.57115	-0.951503	-1.10399	-0.0164135	-0.124909	0.625669	0.74979	0.821906	0.0717327	1	1	1	-	-	FALSE	FALSE	FALSE	FALSE	FALSE	FALSE	TRUE	TRUE	FALSE	FALSE
P33993	P33993	DNA replication licensing factor MCM7	5	5	5	1	5	5	5	P31948	MCM7_HUMAN	MCM7 CDC47 MCM2	-1.14719	-1.54766	-2.70692	-2.11143	-2.07674	-1.72046	-1.80059	-1.96954	0.810044	0.216406	1.37076	0.626796	-1.52677	-0.42051	-0.356069	0.305787	0.756674	0.826024	-0.168951	1	1	1	-	-	FALSE	FALSE	FALSE	FALSE	FALSE	FALSE	TRUE	TRUE	FALSE	FALSE
O00148	O00148	ATP-dependent RNA helicase DDX39A	8	8	2	1	8	8	2	Q13765	DX39A_HUMAN	DDX39A DDX39	0.178964	-0.156825	-1.1791	0.111573	-0.244248	-0.563054	-0.385656	-0.231909	0.707361	0.337483	0.970088	0.30223	-1.731	0.836054	0.128354	-0.505725	0.757395	0.826024	0.153746	1	1	1	-	-	FALSE	FALSE	FALSE	FALSE	FALSE	FALSE	TRUE	TRUE	FALSE	FALSE
P09382	P09382	Galectin-1	2	2	2	1	2	2	2	P08708	LEG1_HUMAN	LGALS1	2.44764	2.92131	1.47888	2.09609	2.40151	1.88526	2.28261	2.12762	0.735242	0.259568	0.484678	1.43128	-1.45135	-0.217885	0.39249	-0.639218	0.757583	0.826024	-0.154992	1	1	1	-	-	FALSE	FALSE	FALSE	FALSE	FALSE	FALSE	TRUE	TRUE	FALSE	FALSE
P11766	P11766	Alcohol dehydrogenase class-3	5	5	5	1	5	5	5	P11387	ADHX_HUMAN	ADH5 ADHX FDH	-0.891968	-0.378409	-3.26563	-1.62145	-0.725275	NA	-1.512	-1.17336	1.54024	0.63369	0.421616	0.86845	-1.64363	-0.213083	0.566652		0.75781	0.826024	0.33864	0.207662	0.588029	-1	-	-	FALSE	FALSE	FALSE	FALSE	FALSE	TRUE	TRUE	TRUE	FALSE	FALSE
P09960	P09960	Leukotriene A-4 hydrolase	5	5	5	1	5	5	5	P09601	LKHA4_HUMAN	LTA4H LTA4	-1.63646	-2.16194	-2.9156	-2.40965	-2.32599	NA	-2.238	-2.36782	0.642951	0.0591589	1.41716	0.277567	-1.35687	-0.259647	-0.0782085		0.760632	0.827935	-0.129824	0.207662	0.588029	-1	-	-	FALSE	FALSE	FALSE	FALSE	FALSE	TRUE	TRUE	TRUE	FALSE	FALSE
P02751	P02751	Fibronectin	66	66	66	1	66	66	66	P02649	FINC_HUMAN	FN1 FN	7.11287	7.33681	7.11568	7.30391	6.97407	7.1756	7.18846	7.1512	0.128487	0.166266	-0.423582	1.24196	-0.402679	0.997236	-1.4559	0.042968	0.774985	0.841249	-0.0372614	1	1	1	-	-	FALSE	FALSE	FALSE	FALSE	FALSE	FALSE	TRUE	TRUE	FALSE	FALSE
P67809;Q9Y2T7	P67809	Y-box-binding protein 1	17;4	17;4	11;0	2	17	17	11	P63173	YBOX1_HUMAN	YBX1 NSEP1 YB1	2.54315	2.99391	2.36212	2.97734	2.38125	2.27596	2.63306	2.54485	0.325349	0.37823	-0.143502	1.26859	-0.710604	1.2167	-0.650682	-0.980502	0.775034	0.841249	-0.0882066	1	1	1	-	-	FALSE	FALSE	FALSE	FALSE	FALSE	FALSE	TRUE	TRUE	FALSE	FALSE
P43652	P43652	Afamin	3	2	2	1	3	2	2	P42357	AFAM_HUMAN	AFM ALB2 ALBA	NA	-0.774793	0.480057	-0.406038	-0.322215	NA	-0.147368	-0.364127	0.887312	0.0592717		-0.982178	1.39235	-0.284392	-0.125776		0.788279	0.854429	-0.216759	1	1	1	-	-	TRUE	FALSE	FALSE	FALSE	FALSE	TRUE	TRUE	TRUE	FALSE	FALSE
P11142	P11142	Heat shock cognate 71 kDa protein	47	47	34	1	47	47	34	P10768	HSP7C_HUMAN	HSPA8 HSC70 HSP73 HSPA10	6.29568	6.70875	5.48311	6.05981	6.33223	5.74709	6.16251	6.04637	0.623577	0.292801	0.434305	1.37244	-1.4111	-0.101373	0.517314	-0.811591	0.790297	0.855419	-0.116141	1	1	1	-	-	FALSE	FALSE	FALSE	FALSE	FALSE	FALSE	TRUE	TRUE	FALSE	FALSE
Q9UK41	Q9UK41	Vacuolar protein sorting-associated protein 28 homolog	8	8	8	1	8	8	8	Q9UJX2	VPS28_HUMAN	VPS28	-0.372704	-0.441444	-2.01513	-1.65565	-0.0926348	-1.72042	-0.943091	-1.15624	0.929045	0.921675	0.80989	0.727652	-1.15504	-0.724983	1.14495	-0.802469	0.79186	0.855432	-0.213145	1	1	1	-	-	FALSE	FALSE	FALSE	FALSE	FALSE	FALSE	TRUE	TRUE	FALSE	FALSE
P62633	P62633	CCHC-type zinc finger nucleic acid binding protein	7	7	7	1	7	7	7	P62306	CNBP_HUMAN	CNBP RNF163 ZNF9	-0.421132	-1.13558	-0.903352	-0.610109	-1.44966	-0.688593	-0.82002	-0.916121	0.364439	0.463722	1.18642	-0.710108	-0.0936556	0.68477	-1.54386	0.476431	0.792516	0.855432	-0.0961005	1	1	1	-	-	FALSE	FALSE	FALSE	FALSE	FALSE	FALSE	TRUE	TRUE	FALSE	FALSE
Q15907;P62491;P57735	Q15907;P62491	Ras-related protein Rab-11B;Ras-related protein Rab-11A	12;11;1	12;11;1	12;11;1	3	12	12	12	Q15582	RB11B_HUMAN	RAB11B YPT3	1.73586	1.49315	0.798165	1.38086	1.36231	1.02896	1.34239	1.25738	0.486687	0.198032	1.29925	0.575939	-1.49517	0.241304	0.186049	-0.807377	0.799755	0.862045	-0.0850139	1	1	1	-	-	FALSE	FALSE	FALSE	FALSE	FALSE	FALSE	TRUE	TRUE	FALSE	FALSE
P49915	P49915	GMP synthase [glutamine-hydrolyzing]	5	5	5	1	5	5	5	P49746	GUAA_HUMAN	GMPS	-1.72631	-2.3667	-2.17613	NA	-2.43123	-1.42289	-2.08971	-1.92706	0.328826	0.713002	0.686092	-0.786585	-0.348355		-0.934989	1.38384	0.8041	0.864944	0.162651	0.207662	0.588029	-1	-	-	FALSE	FALSE	FALSE	TRUE	FALSE	FALSE	TRUE	TRUE	FALSE	FALSE
Q13126	Q13126	S-methyl-5-thioadenosine phosphorylase	6	6	6	1	6	6	6	Q12929	MTAP_HUMAN	MTAP MSAP	1.04622	1.08986	-3.1834	-0.181603	0.429112	-0.0959054	-0.349106	0.0505346	2.45467	0.330646	0.755832	0.783423	-1.91825	-0.0204321	0.365679	0.0337485	0.805318	0.864944	0.39964	1	1	1	-	-	FALSE	FALSE	FALSE	FALSE	FALSE	FALSE	TRUE	TRUE	FALSE	FALSE
Q92499	Q92499	ATP-dependent RNA helicase DDX1	7	7	7	1	7	7	7	Q8WX93	DDX1_HUMAN	DDX1	-1.89417	-1.23292	-2.33305	-1.95837	-1.86182	NA	-1.82005	-1.9101	0.553797	0.0682713	-0.0961708	1.57296	-1.20402	-0.258239	-0.0145249		0.805793	0.864944	-0.0900488	0.207662	0.588029	-1	-	-	FALSE	FALSE	FALSE	FALSE	FALSE	TRUE	TRUE	TRUE	FALSE	FALSE
P62879	P62879	Guanine nucleotide-binding protein G(I)/G(S)/G(T) subunit beta-2	15	8	5	1	15	8	5	P62841	GBB2_HUMAN	GNB2	2.956	2.80485	-1.82867	0.752716	1.66657	0.186674	1.31073	0.868652	2.71985	0.746727	1.03673	0.952765	-1.62114	-0.187187	0.320453	-0.501621	0.808492	0.866641	-0.442074	1	1	1	-	-	FALSE	FALSE	FALSE	FALSE	FALSE	FALSE	TRUE	TRUE	FALSE	FALSE
Q07960	Q07960	Rho GTPase-activating protein 1	5	5	5	1	5	5	5	Q06323	RHG01_HUMAN	ARHGAP1 CDC42GAP RHOGAP1	-1.66378	-2.17995	NA	-2.21437	NA	-1.34911	-1.92187	-1.78174	0.364988	0.611833	0.448528	-0.782791		-0.864904		1.19917	0.812076	0.867324	0.140124	1	1	1	-	-	FALSE	FALSE	TRUE	FALSE	TRUE	FALSE	TRUE	TRUE	FALSE	FALSE
P55209	P55209	Nucleosome assembly protein 1-like 1	7	7	5	1	7	7	5	P54920	NP1L1_HUMAN	NAP1L1 NRP	0.108727	0.245996	-1.24728	-0.600058	-0.469197	-0.214096	-0.29752	-0.427783	0.825377	0.196285	0.870834	1.12443	-1.63428	-0.438589	-0.196834	0.274445	0.812927	0.867324	-0.130264	1	1	1	-	-	FALSE	FALSE	FALSE	FALSE	FALSE	FALSE	TRUE	TRUE	FALSE	FALSE
Q99829	Q99829	Copine-1	7	7	7	1	7	7	7	Q99798	CPNE1_HUMAN	CPNE1 CPN1	0.303949	0.317279	-0.861075	0.364634	-0.144579	-0.128458	-0.0799492	0.0305323	0.676507	0.289453	0.700317	0.728722	-1.78217	0.829628	-0.255426	-0.221073	0.813313	0.867324	0.110481	1	1	1	-	-	FALSE	FALSE	FALSE	FALSE	FALSE	FALSE	TRUE	TRUE	FALSE	FALSE
P45880	P45880	Voltage-dependent anion-selective channel protein 2	8	8	8	1	8	8	8	P42677	VDAC2_HUMAN	VDAC2	1.45085	1.77364	0.141729	0.955328	1.33739	0.654028	1.12207	0.982247	0.864207	0.342474	0.672455	1.21688	-1.53557	-0.163322	0.481073	-0.671509	0.813606	0.867324	-0.139827	1	1	1	-	-	FALSE	FALSE	FALSE	FALSE	FALSE	FALSE	TRUE	TRUE	FALSE	FALSE
Q9UKS6	Q9UKS6	Protein kinase C and casein kinase substrate in neurons protein 3	5	5	5	1	5	5	5	Q9UK41	PACN3_HUMAN	PACSIN3	-1.54256	-0.566662	-2.72945	-1.59381	-1.29677	NA	-1.61289	-1.44529	1.08311	0.210039	0.00423128	1.25783	-1.52042	-0.0616082	0.31996		0.816521	0.869236	0.1676	0.207662	0.588029	-1	-	-	FALSE	FALSE	FALSE	FALSE	FALSE	TRUE	TRUE	TRUE	FALSE	FALSE
P02649	P02649	Apolipoprotein E	5	2	2	1	5	2	2	P02458	APOE_HUMAN	APOE	1.74586	2.02938	1.99063	1.79461	1.76628	2.1046	1.92196	1.8885	0.153731	0.187688	-1.0313	0.803443	0.552632	-0.715804	-0.899168	1.2902	0.823381	0.875336	-0.0334582	1	1	1	-	-	FALSE	FALSE	FALSE	FALSE	FALSE	FALSE	TRUE	TRUE	FALSE	FALSE
P11586	P11586	C-1-tetrahydrofolate synthase, cytoplasmic	14	14	13	1	14	14	13	P11233	C1TC_HUMAN	MTHFD1 MTHFC MTHFD	0.430182	0.254653	0.980823	0.559545	0.572481	0.376085	0.555219	0.502704	0.378888	0.109846	-0.393309	-1.09221	1.79917	0.121775	0.173281	-0.608706	0.836317	0.887309	-0.0525156	1	1	1	-	-	FALSE	FALSE	FALSE	FALSE	FALSE	FALSE	TRUE	TRUE	FALSE	FALSE
P02671	P02671	Fibrinogen alpha chain	2	2	2	1	2	2	2	P02461	FIBA_HUMAN	FGA	2.07614	2.84156	2.90238	NA	1.99703	2.95417	2.60669	2.4756	0.460476	0.676798	-1.00641	0.604769	0.732782		-1.17294	0.841801	0.837336	0.887309	-0.131095	0.207662	0.588029	-1	-	-	FALSE	FALSE	FALSE	TRUE	FALSE	FALSE	TRUE	TRUE	FALSE	FALSE
P30086	P30086	Phosphatidylethanolamine-binding protein 1	3	3	3	1	3	3	3	P29323	PEBP1_HUMAN	PEBP1 PBP PEBP	-1.88048	-0.174686	-1.29661	-1.04927	-0.774581	-1.17643	-1.11726	-1.0001	0.866923	0.205389	-1.4491	1.55876	-0.41955	0.0165784	0.500951	-0.20764	0.839077	0.887309	0.117161	1	1	1	-	-	FALSE	FALSE	FALSE	FALSE	FALSE	FALSE	TRUE	TRUE	FALSE	FALSE
P05091	P05091	Aldehyde dehydrogenase, mitochondrial	6	6	6	1	6	6	6	P04843	ALDH2_HUMAN	ALDH2 ALDM	-0.942039	-0.948721	-2.12226	-1.45155	-1.40472	NA	-1.33767	-1.42813	0.679483	0.0331122	0.893484	0.879657	-1.54854	-0.160747	-0.0638548		0.839222	0.887309	-0.090458	0.207662	0.588029	-1	-	-	FALSE	FALSE	FALSE	FALSE	FALSE	TRUE	TRUE	TRUE	FALSE	FALSE
Q99460	Q99460	26S proteasome non-ATPase regulatory subunit 1	19	19	19	1	19	19	19	Q99436	PSMD1_HUMAN	PSMD1	1.6491	1.54363	1.07469	1.58266	1.85529	1.01888	1.42248	1.48561	0.305771	0.426571	0.584466	0.268452	-1.13668	0.385386	1.2023	-1.30393	0.846125	0.893388	0.0631344	1	1	1	-	-	FALSE	FALSE	FALSE	FALSE	FALSE	FALSE	TRUE	TRUE	FALSE	FALSE
P01024;Q709C8	P01024	Complement C3	16;1	5;1	5;1	2	16	5	5	P00742	CO3_HUMAN	C3 CPAMD1	2.19074	2.92079	0.344505	1.29524	2.77523	1.93032	1.81868	2.00026	1.32783	0.742471	0.290783	1.04552	-1.61789	-0.635005	0.895033	0.0215575	0.848904	0.895103	0.181584	1	1	1	-	-	FALSE	FALSE	FALSE	FALSE	FALSE	FALSE	TRUE	TRUE	FALSE	FALSE
O15230	O15230	Laminin subunit alpha-5	10	10	9	1	10	10	9	O15143	LAMA5_HUMAN	LAMA5 KIAA0533 KIAA1907	0.134001	0.298723	-0.0668613	0.18514	-0.0956584	0.380325	0.121954	0.156602	0.18309	0.239272	-0.0275594	0.832646	-1.07649	0.239495	-1.22687	1.25878	0.852462	0.897633	0.0346478	1	1	1	-	-	FALSE	FALSE	FALSE	FALSE	FALSE	FALSE	TRUE	TRUE	FALSE	FALSE
O43684	O43684	Mitotic checkpoint protein BUB3	10	10	10	1	10	10	10	O43592	BUB3_HUMAN	BUB3	-0.0517463	-0.709997	-1.15546	-0.442939	-0.568445	-0.705631	-0.639069	-0.572338	0.555266	0.131389	1.52721	-0.287527	-1.51564	0.448727	0.102718	-0.275491	0.856527	0.900306	0.0667303	1	1	1	-	-	FALSE	FALSE	FALSE	FALSE	FALSE	FALSE	TRUE	TRUE	FALSE	FALSE
P22352	P22352	Glutathione peroxidase 3	5	5	5	1	5	5	5	P21397	GPX3_HUMAN	GPX3 GPXP	-0.395581	0.315498	-2.11673	-0.260405	-0.482719	-1.97042	-0.73227	-0.904514	1.25058	0.929768	0.427045	1.14525	-1.31134	0.563575	0.339034	-1.16356	0.858234	0.900306	-0.172244	1	1	1	-	-	FALSE	FALSE	FALSE	FALSE	FALSE	FALSE	TRUE	TRUE	FALSE	FALSE
P62995	P62995	Transformer-2 protein homolog beta	8	8	6	1	8	8	6	P62910	TRA2B_HUMAN	TRA2B SFRS10	-1.23379	-1.32371	-0.403303	-0.208213	-1.7388	-1.32693	-0.986935	-1.09132	0.507436	0.792032	-0.325714	-0.476171	1.06386	1.39029	-1.17071	-0.481563	0.858486	0.900306	-0.104382	1	1	1	-	-	FALSE	FALSE	FALSE	FALSE	FALSE	FALSE	TRUE	TRUE	FALSE	FALSE
O43865;Q96HN2	O43865;Q96HN2	S-adenosylhomocysteine hydrolase-like protein 1;Adenosylhomocysteinase 3	8;5	8;5	8;5	2	8	8	8	O43776	SAHH2_HUMAN	AHCYL1 DCAL IRBIT XPVKONA	-1.12158	-0.366411	-0.903171	-0.926891	-0.959137	-0.334009	-0.797056	-0.740012	0.388609	0.351979	-1.05998	1.20731	-0.404226	-0.47544	-0.572254	1.30459	0.85979	0.900456	0.0570435	1	1	1	-	-	FALSE	FALSE	FALSE	FALSE	FALSE	FALSE	TRUE	TRUE	FALSE	FALSE
P46777	P46777	60S ribosomal protein L5	27	27	27	1	27	27	27	P45974	RL5_HUMAN	RPL5 MSTP030	3.53438	3.53352	2.85937	3.38784	3.43426	3.23904	3.30909	3.35372	0.389468	0.101985	0.793511	0.790142	-1.84534	0.220633	0.402116	-0.361064	0.863564	0.902112	0.0446254	1	1	1	-	-	FALSE	FALSE	FALSE	FALSE	FALSE	FALSE	TRUE	TRUE	FALSE	FALSE
P19338	P19338	Nucleolin	16	16	16	1	16	16	16	P17987	NUCL_HUMAN	NCL	3.80108	3.96346	2.89253	3.11909	4.21308	3.04935	3.55236	3.46051	0.577169	0.652679	0.532506	0.825955	-1.10947	-0.700018	1.27708	-0.826048	0.864125	0.902112	-0.0918489	1	1	1	-	-	FALSE	FALSE	FALSE	FALSE	FALSE	FALSE	TRUE	TRUE	FALSE	FALSE
Q00577	Q00577	Transcriptional activator protein Pur-alpha	5	5	5	1	5	5	5	P98095	PURA_HUMAN	PURA PUR1	0.0227783	0.0202934	-1.30291	-1.60484	0.334414	NA	-0.419945	-0.635214	0.764669	1.37126	0.600189	0.597369	-0.904379	-1.24705	0.953875		0.864864	0.902112	-0.215269	0.207662	0.588029	-1	-	-	FALSE	FALSE	FALSE	FALSE	FALSE	TRUE	TRUE	TRUE	FALSE	FALSE
Q7L2H7	Q7L2H7	Eukaryotic translation initiation factor 3 subunit M	5	5	5	1	5	5	5	Q6ZVX7	EIF3M_HUMAN	EIF3M HFLB5 PCID1 GA17 PNAS-125	-0.456057	-0.422742	-2.05735	NA	-1.66041	-0.578568	-0.978717	-1.11949	0.934275	0.764978	0.7546	0.798021	-1.33245		-0.815095	0.594925	0.866922	0.903044	-0.140772	0.207662	0.588029	-1	-	-	FALSE	FALSE	FALSE	TRUE	FALSE	FALSE	TRUE	TRUE	FALSE	FALSE
P0DP25;P0DP24;P0DP23	P0DP25;P0DP24;P0DP23	Calmodulin-3;Calmodulin-2;Calmodulin-1	3;3;3	3;3;3	3;3;3	3	3	3	3	P09960	CALM3_HUMAN	CALM3 CALML2 CAM3 CAMC CAMIII	-1.12454	-0.208701	-1.7915	NA	-0.744257	-1.15976	-1.04158	-0.952006	0.794656	0.293802	-0.2038	1.36748	-1.3481		0.44864	-0.264222	0.871418	0.906509	0.0895749	0.207662	0.588029	-1	-	-	FALSE	FALSE	FALSE	TRUE	FALSE	FALSE	TRUE	TRUE	FALSE	FALSE
P14735	P14735	Insulin-degrading enzyme	7	7	7	1	7	7	7	Q5VT79	IDE_HUMAN	IDE	-1.45445	-1.66459	NA	NA	-1.98724	-0.918769	-1.55952	-1.45301	0.148588	0.755524	0.115442	-0.352784			-1.07172	1.30906	0.875218	0.909242	0.106517	1	1	1	-	-	FALSE	FALSE	TRUE	TRUE	FALSE	FALSE	TRUE	TRUE	FALSE	FALSE
Q63HR2;Q68CZ2;Q9HBL0	Q63HR2	Tensin-2	3;1;1	3;1;1	3;1;1	3	3	3	3	Q5T750	TENS2_HUMAN	TNS2 KIAA1075 TENC1	-2.61997	-1.91858	NA	-2.8238	-1.91314	NA	-2.26928	-2.36847	0.495958	0.643934	-0.636911	0.846741		-1.06808	0.858246		0.879763	0.91274	-0.0991966	1	1	1	-	-	FALSE	FALSE	TRUE	FALSE	FALSE	TRUE	TRUE	TRUE	FALSE	FALSE
Q9Y5B9	Q9Y5B9	FACT complex subunit SPT16	5	5	5	1	5	5	5	Q9Y5B9	SP16H_HUMAN	SUPT16H FACT140 FACTP140	-1.59118	-1.41797	-3.41482	-2.25703	-2.12665	-2.36561	-2.14132	-2.24976	1.10627	0.119647	0.855734	1.10099	-1.7264	-0.0870614	0.0975497	-0.240804	0.881169	0.912975	-0.108441	1	1	1	-	-	FALSE	FALSE	FALSE	FALSE	FALSE	FALSE	TRUE	TRUE	FALSE	FALSE
Q9Y277	Q9Y277	Voltage-dependent anion-selective channel protein 3	8	8	8	1	8	8	8	Q9Y277	VDAC3_HUMAN	VDAC3	0.318679	-0.349963	-0.916143	0.177177	-0.613531	-0.724777	-0.315809	-0.387044	0.618119	0.491785	1.33729	0.00292091	-1.12698	1.05491	-0.523068	-0.745076	0.883803	0.914482	-0.0712347	1	1	1	-	-	FALSE	FALSE	FALSE	FALSE	FALSE	FALSE	TRUE	TRUE	FALSE	FALSE
Q9UMS4	Q9UMS4	Pre-mRNA-processing factor 19	11	11	11	1	11	11	11	Q9UMS4	PRP19_HUMAN	PRPF19 NMP200 PRP19 SNEV	-0.266704	-0.5223	-0.567634	-0.188042	-0.54201	-0.710341	-0.452213	-0.480131	0.162247	0.266591	1.00757	-0.28352	-0.512517	1.40492	-0.383079	-1.23337	0.885857	0.915385	-0.0279182	1	1	1	-	-	FALSE	FALSE	FALSE	FALSE	FALSE	FALSE	TRUE	TRUE	FALSE	FALSE
P21796	P21796	Voltage-dependent anion-selective channel protein 1	11	11	11	1	11	11	11	P20645	VDAC1_HUMAN	VDAC1 VDAC	1.1462	1.09936	0.0733389	0.846364	0.651464	0.65097	0.772966	0.716266	0.606347	0.112668	1.02633	0.9066	-1.71556	0.260034	-0.238066	-0.239328	0.887264	0.915619	-0.0567001	1	1	1	-	-	FALSE	FALSE	FALSE	FALSE	FALSE	FALSE	TRUE	TRUE	FALSE	FALSE
P16070	P16070	CD44 antigen	2	2	2	1	2	2	2	P15170	CD44_HUMAN	CD44 LHR MDU2 MDU3 MIC4	0.198811	0.661401	NA	0.722461	-0.0011488	NA	0.430106	0.360656	0.327101	0.511669	-0.557008	0.753803		0.926824	-1.12362		0.888646	0.915825	-0.0694498	1	1	1	-	-	FALSE	FALSE	TRUE	FALSE	FALSE	TRUE	TRUE	TRUE	FALSE	FALSE
P63000;P60763	P63000	Ras-related C3 botulinum toxin substrate 1	7;3	7;3	4;1	2	7	7	4	P62913	RAC1_HUMAN	RAC1 TC25 MIG5	1.69431	2.46702	1.81841	2.35026	1.9363	1.82033	1.99325	2.03563	0.414966	0.278581	-1.01	1.42791	-0.618492	1.05953	-0.246539	-0.612411	0.891293	0.916104	0.0423841	1	1	1	-	-	FALSE	FALSE	FALSE	FALSE	FALSE	FALSE	TRUE	TRUE	FALSE	FALSE
O14786	O14786	Neuropilin-1	5	5	5	1	5	5	5	O14744	NRP1_HUMAN	NRP1 NRP VEGF165R	0.32575	0.862821	-1.37597	-0.454374	0.224108	-0.273736	-0.0624677	-0.168	1.1688	0.351382	0.569705	1.26355	-1.62874	-0.438133	0.438395	-0.204768	0.892799	0.916104	-0.105533	1	1	1	-	-	FALSE	FALSE	FALSE	FALSE	FALSE	FALSE	TRUE	TRUE	FALSE	FALSE
P22234	P22234	Multifunctional protein ADE2	5	5	5	1	5	5	5	P21291	PUR6_HUMAN	PAICS ADE2 AIRC PAIS	-0.634343	-0.64167	-0.494855	NA	-1.0563	-0.259705	-0.590289	-0.658001	0.0827296	0.563275	-0.0585071	-0.0837704	0.422436		-1.51337	1.23321	0.89295	0.916104	-0.067712	0.207662	0.588029	-1	-	-	FALSE	FALSE	FALSE	TRUE	FALSE	FALSE	TRUE	TRUE	FALSE	FALSE
Q8WWI5	Q8WWI5	Choline transporter-like protein 1	5	5	5	1	5	5	5	Q8WVM8	CTL1_HUMAN	SLC44A1 CD92 CDW92 CTL1	-1.11472	-2.47421	-2.6885	-2.29408	-1.663	-2.08747	-2.09248	-2.01485	0.853514	0.321746	1.62319	-0.72702	-1.09747	-0.415622	0.675355	-0.058433	0.893644	0.916104	0.0776286	1	1	1	-	-	FALSE	FALSE	FALSE	FALSE	FALSE	FALSE	TRUE	TRUE	FALSE	FALSE
O75828	O75828	Carbonyl reductase [NADPH] 3	3	3	3	1	3	3	3	O75635	CBR3_HUMAN	CBR3 SDR21C2	-1.30929	-2.1485	-2.52874	-1.89126	NA	-2.20939	-1.99551	-2.05032	0.623956	0.224954	1.55192	-0.287222	-1.12054	0.276519		-0.420676	0.89917	0.92055	-0.0548161	0.207662	0.588029	-1	-	-	FALSE	FALSE	FALSE	FALSE	TRUE	FALSE	TRUE	TRUE	FALSE	FALSE
P30626	P30626	Sorcin	6	6	6	1	6	6	6	P30050	SORCN_HUMAN	SRI	-0.56754	0.621746	NA	0.429947	0.61474	-0.671754	0.0271028	0.124311	0.840952	0.695576	-1.0057	0.826036		0.530628	0.815245	-1.16621	0.905096	0.925358	0.0972081	0.207662	0.588029	1	-	-	FALSE	FALSE	TRUE	FALSE	FALSE	FALSE	TRUE	TRUE	FALSE	FALSE
P26006	P26006	Integrin alpha-3	2	2	2	1	2	2	2	P25205	ITA3_HUMAN	ITGA3 MSK18	NA	-0.953668	-2.0188	-1.24515	-1.89763	NA	-1.48623	-1.57139	0.753162	0.461372		1.12266	-0.95644	0.553698	-0.719917		0.906254	0.925358	-0.0851548	1	1	1	-	-	TRUE	FALSE	FALSE	FALSE	FALSE	TRUE	TRUE	TRUE	FALSE	FALSE
P11166	P11166	Solute carrier family 2, facilitated glucose transporter member 1	8	8	8	1	8	8	8	P10809	GTR1_HUMAN	SLC2A1 GLUT1	2.56534	3.27409	0.591899	2.32163	2.28579	1.50522	2.14378	2.03755	1.3899	0.461357	0.511484	1.27519	-1.61498	0.248881	0.210257	-0.630838	0.909645	0.927599	-0.106229	1	1	1	-	-	FALSE	FALSE	FALSE	FALSE	FALSE	FALSE	TRUE	TRUE	FALSE	FALSE
P02794	P02794	Ferritin heavy chain	6	6	6	1	6	6	6	P02751	FRIH_HUMAN	FTH1 FTH FTHL6 OK/SW-cl.84 PIG15	2.28954	2.63277	2.71114	2.80797	2.43575	2.45269	2.54448	2.56547	0.224238	0.210181	-1.36318	0.399515	0.801996	1.29926	-0.612309	-0.525289	0.911578	0.928348	0.0209863	1	1	1	-	-	FALSE	FALSE	FALSE	FALSE	FALSE	FALSE	TRUE	TRUE	FALSE	FALSE
P07339	P07339	Cathepsin D	7	7	7	1	7	7	7	P06865	CATD_HUMAN	CTSD CPSD	-0.336309	-0.282509	NA	NA	-1.3089	1.00757	-0.309409	-0.150661	0.0380426	1.63799	-0.111823	-0.0552136			-1.13519	1.30223	0.91329	0.928871	0.158748	1	1	1	-	-	FALSE	FALSE	TRUE	TRUE	FALSE	FALSE	TRUE	TRUE	FALSE	FALSE
P23229	P23229	Integrin alpha-6	11	11	11	1	11	11	11	P22314	ITA6_HUMAN	ITGA6	0.418011	0.5062	-0.336781	0.38899	0.427861	-0.119937	0.19581	0.232305	0.46334	0.305669	0.580016	0.830815	-1.56651	0.497485	0.608029	-0.949835	0.915624	0.930025	0.0364946	1	1	1	-	-	FALSE	FALSE	FALSE	FALSE	FALSE	FALSE	TRUE	TRUE	FALSE	FALSE
P54753;P54760;Q9UF33;P54764;Q15375;Q06187;P29320;P29322;P54756	P54753;P54760	Ephrin type-B receptor 3;Ephrin type-B receptor 4	10;5;3;2;2;1;1;1;1	8;3;1;1;0;0;0;0;0	6;3;0;0;0;0;0;0;0	9	10	8	6	P53992	EPHB3_HUMAN	EPHB3 ETK2 HEK2 TYRO6	-0.894751	-0.497262	-1.94243	-0.824076	-0.988304	-1.67683	-1.11148	-1.16307	0.74656	0.452441	0.438693	1.1577	-1.45642	0.566537	0.269468	-0.975983	0.924389	0.937699	-0.0515891	1	1	1	-	-	FALSE	FALSE	FALSE	FALSE	FALSE	FALSE	TRUE	TRUE	FALSE	FALSE
Q9NZN4	Q9NZN4	EH domain-containing protein 2	10	9	9	1	10	9	9	Q9NZN3	EHD2_HUMAN	EHD2 PAST2	-0.531794	-0.0270253	NA	-0.261678	0.268447	-0.955205	-0.27941	-0.316145	0.356926	0.613642	-0.490501	0.584372		0.0846945	1.21356	-1.39213	0.938018	0.950279	-0.0367356	0.207662	0.588029	1	-	-	FALSE	FALSE	TRUE	FALSE	FALSE	FALSE	TRUE	TRUE	FALSE	FALSE
Q15393	Q15393	Splicing factor 3B subunit 3	13	13	13	1	13	13	13	Q15286	SF3B3_HUMAN	SF3B3 KIAA0017 SAP130	0.222696	0.508429	-1.3047	0.115772	-0.377134	-0.442074	-0.19119	-0.234479	0.974849	0.305059	0.673709	1.1157	-1.68897	0.508312	-0.25415	-0.354604	0.947184	0.958187	-0.0432885	1	1	1	-	-	FALSE	FALSE	FALSE	FALSE	FALSE	FALSE	TRUE	TRUE	FALSE	FALSE
O43396	O43396	Thioredoxin-like protein 1	6	6	6	1	6	6	6	O43172	TXNL1_HUMAN	TXNL1 TRP32 TXL TXNL	-0.209195	-0.869882	-1.43533	-0.383388	-0.94722	-1.27533	-0.838136	-0.868647	0.613685	0.451134	1.33649	-0.034212	-1.20733	0.975096	-0.194661	-0.875383	0.948296	0.958187	-0.0305103	1	1	1	-	-	FALSE	FALSE	FALSE	FALSE	FALSE	FALSE	TRUE	TRUE	FALSE	FALSE
Q13200	Q13200	26S proteasome non-ATPase regulatory subunit 2	33	33	33	1	33	33	33	Q13085	PSMD2_HUMAN	PSMD2 TRAP2	3.13183	2.94434	2.3062	3.01001	2.86508	2.55797	2.79412	2.81102	0.432831	0.230818	1.06084	0.456773	-1.59927	0.668347	0.201389	-0.788082	0.95612	0.964835	0.0168955	1	1	1	-	-	FALSE	FALSE	FALSE	FALSE	FALSE	FALSE	TRUE	TRUE	FALSE	FALSE
Q9Y490;Q9Y4G6	Q9Y490	Talin-1	72;11	72;11	72;11	2	72	72	72	Q9Y490	TLN1_HUMAN	TLN1 KIAA1027 TLN	2.83029	2.65281	2.25815	2.64443	2.84785	2.2869	2.58042	2.59306	0.292861	0.283979	0.943655	0.255998	-1.27314	0.223542	1.01168	-1.16173	0.959759	0.967248	0.012645	1	1	1	-	-	FALSE	FALSE	FALSE	FALSE	FALSE	FALSE	TRUE	TRUE	FALSE	FALSE
P07358	P07358	Complement component C8 beta chain	5	5	5	1	5	5	5	P07237	CO8B_HUMAN	C8B	NA	1.50002	3.27096	2.49702	2.15804	2.62026	2.38549	2.42511	1.25224	0.239353		-1.40108	1.32783	0.135224	-0.387111	0.325139	0.97162	0.977272	0.0396147	0.207662	0.588029	1	-	-	TRUE	FALSE	FALSE	FALSE	FALSE	FALSE	TRUE	TRUE	FALSE	FALSE
Q13185	Q13185	Chromobox protein homolog 3	3	3	3	1	3	3	3	Q13045	CBX3_HUMAN	CBX3	-1.10434	-1.17245	-1.87192	NA	-1.32283	-1.42348	-1.38291	-1.37315	0.424867	0.0711699	0.907746	0.682653	-1.62908		0.185664	-0.146981	0.972228	0.977272	0.0097536	0.207662	0.588029	-1	-	-	FALSE	FALSE	FALSE	TRUE	FALSE	FALSE	TRUE	TRUE	FALSE	FALSE
O43242	O43242	26S proteasome non-ATPase regulatory subunit 3	23	23	23	1	23	23	23	O15511	PSMD3_HUMAN	PSMD3	2.59441	1.96533	1.32631	2.03549	2.44112	1.44153	1.96201	1.97271	0.634057	0.502741	1.22516	-0.0039781	-1.25254	0.133116	0.92565	-1.02741	0.982878	0.986698	0.0107001	1	1	1	-	-	FALSE	FALSE	FALSE	FALSE	FALSE	FALSE	TRUE	TRUE	FALSE	FALSE
P31949	P31949	Protein S100-A11	4	4	4	1	4	4	4	P31689	S10AB_HUMAN	S100A11 MLN70 S100C	3.12145	2.94393	1.66623	2.5312	3.1173	2.11037	2.57721	2.58629	0.793902	0.50572	0.906536	0.608354	-1.53778	-0.0849003	0.899563	-0.791769	0.987596	0.990151	0.00908619	1	1	1	-	-	FALSE	FALSE	FALSE	FALSE	FALSE	FALSE	TRUE	TRUE	FALSE	FALSE
P12955	P12955	Xaa-Pro dipeptidase	2	2	2	1	2	2	2	P12111	PEPD_HUMAN	PEPD PRD	-2.59785	-2.42561	-3.37435	NA	-3.04297	-2.54463	-2.79927	-2.7938	0.505421	0.352375	0.499988	0.932251	-1.44871		-0.617079	0.633547	0.989554	0.990832	0.00546825	0.207662	0.588029	-1	-	-	FALSE	FALSE	FALSE	TRUE	FALSE	FALSE	TRUE	TRUE	FALSE	FALSE
P51665	P51665	26S proteasome non-ATPase regulatory subunit 7	10	10	10	1	10	10	10	P51149	PSMD7_HUMAN	PSMD7 MOV34L	0.545125	-0.745546	0.234989	0.598957	-0.0249419	-0.53298	0.0115226	0.0136784	0.673729	0.566956	0.956224	-1.36136	0.399331	1.05289	-0.0674128	-0.979668	0.996825	0.996825	0.00215585	1	1	1	-	-	FALSE	FALSE	FALSE	FALSE	FALSE	FALSE	TRUE	TRUE	FALSE	FALSE
P01709;P01706	P01709;P01706	Immunoglobulin lambda variable 2-8;Immunoglobulin lambda variable 2-11	2;2	2;2	2;2	2	2	2	2	P00966	LV208_HUMAN	IGLV2-8	NA	-0.340604	NA	0.623101	NA	0.636616	-0.340604	0.629858	NA	0.0095561		-1.15462		0.565249		0.589367	NA	NA	NA	0.409726	0.954052	1	-	-	TRUE	FALSE	TRUE	FALSE	TRUE	FALSE	TRUE	TRUE	FALSE	FALSE
Q9NSD9	Q9NSD9	Phenylalanine--tRNA ligase beta subunit	2	2	2	1	2	2	2	Q9NRY6	SYFB_HUMAN	FARSB FARSLB FRSB HSPC173	-2.51575	NA	NA	-3.77154	-3.75037	NA	-2.51575	-3.76096	NA	0.0149664	1.15458			-0.592007	-0.562569		NA	NA	NA	0.409726	0.954052	1	-	-	FALSE	TRUE	TRUE	FALSE	FALSE	TRUE	TRUE	TRUE	FALSE	FALSE
Q14517	Q14517	Protocadherin Fat 1	4	4	4	1	4	4	4	Q14247	FAT1_HUMAN	FAT1 CDHF7 FAT	NA	-1.6083	NA	-1.76202	-1.72489	NA	-1.6083	-1.74346	NA	0.0262531		1.12335		-0.793105	-0.330248		NA	NA	NA	0.409726	0.954052	1	-	-	TRUE	FALSE	TRUE	FALSE	FALSE	TRUE	TRUE	TRUE	FALSE	FALSE
P31944	P31944	Caspase-14	10	10	10	1	10	10	10	P31150	CASPE_HUMAN	CASP14	-1.00562	NA	NA	NA	0.395402	0.538645	-1.00562	0.467024	NA	0.101288	-1.15063				0.491372	0.659253	NA	NA	NA	0.409726	0.954052	1	-	-	FALSE	TRUE	TRUE	TRUE	FALSE	FALSE	TRUE	TRUE	FALSE	FALSE
Q86X55	Q86X55	Histone-arginine methyltransferase CARM1	3	3	3	1	3	3	3	Q86UX7	CARM1_HUMAN	CARM1 PRMT4	NA	-2.72422	NA	-1.92819	-2.12581	NA	-2.72422	-2.027	NA	0.139739		-1.12141		0.799097	0.322312		NA	NA	NA	0.409726	0.954052	1	-	-	TRUE	FALSE	TRUE	FALSE	FALSE	TRUE	TRUE	TRUE	FALSE	FALSE
P51532;P51531	P51532	Transcription activator BRG1	4;1	4;1	4;1	2	4	4	4	P50990	SMCA4_HUMAN	SMARCA4 BAF190A BRG1 SNF2B SNF2L4	NA	-2.16826	NA	-3.21835	NA	-3.42973	-2.16826	-3.32404	NA	0.149468		1.14048		-0.413805		-0.726679	NA	NA	NA	0.409726	0.954052	1	-	-	TRUE	FALSE	TRUE	FALSE	TRUE	FALSE	TRUE	TRUE	FALSE	FALSE
O95232	O95232	Luc7-like protein 3	7	7	7	1	7	7	7	O95084	LC7L3_HUMAN	LUC7L3 CREAP1 CROP O48	NA	-2.49179	NA	-1.15699	-1.50128	NA	-2.49179	-1.32913	NA	0.243452		-1.11851		0.807666	0.310839		NA	NA	NA	0.409726	0.954052	1	-	-	TRUE	FALSE	TRUE	FALSE	FALSE	TRUE	TRUE	TRUE	FALSE	FALSE
Q15493	Q15493	Regucalcin	3	3	3	1	3	3	3	Q15404	RGN_HUMAN	RGN SMP30	NA	-2.15113	NA	NA	-1.30356	-1.65978	-2.15113	-1.48167	NA	0.251887		-1.04871			0.94287	0.105841	NA	NA	NA	0.409726	0.954052	1	-	-	TRUE	FALSE	TRUE	TRUE	FALSE	FALSE	TRUE	TRUE	FALSE	FALSE
Q5VW32	Q5VW32	BRO1 domain-containing protein BROX	2	2	2	1	2	2	2	Q5T0F9	BROX_HUMAN	BROX BROFTI C1orf58	NA	-1.19143	NA	-0.483033	NA	-0.86526	-1.19143	-0.674147	NA	0.270275		-0.972609		1.02531		-0.0526989	NA	NA	NA	0.409726	0.954052	1	-	-	TRUE	FALSE	TRUE	FALSE	TRUE	FALSE	TRUE	TRUE	FALSE	FALSE
P55769	P55769	NHP2-like protein 1	2	2	2	1	2	2	2	P55060	NH2L1_HUMAN	SNU13 NHP2L1	NA	NA	-1.93855	NA	-2.03341	-1.43814	-1.93855	-1.73578	NA	0.420916			-0.422671		-0.719262	1.14193	NA	NA	NA	0.409726	0.954052	1	-	-	TRUE	TRUE	FALSE	TRUE	FALSE	FALSE	TRUE	TRUE	FALSE	FALSE
Q13835	Q13835	Plakophilin-1	19	19	19	1	19	19	19	Q13620	PKP1_HUMAN	PKP1	NA	NA	-1.73598	NA	0.95043	1.57981	-1.73598	1.26512	NA	0.445036			-1.13612		0.389362	0.746753	NA	NA	NA	0.409726	0.954052	1	-	-	TRUE	TRUE	FALSE	TRUE	FALSE	FALSE	TRUE	TRUE	FALSE	FALSE
Q9Y4E8;Q13107;P51784	Q9Y4E8	Ubiquitin carboxyl-terminal hydrolase 15	3;1;1	3;1;1	3;1;1	3	3	3	3	Q9Y4E8	UBP15_HUMAN	USP15 KIAA0529	NA	-3.1281	NA	-3.80785	-3.00529	NA	-3.1281	-3.40657	NA	0.567495		0.429459		-1.14299	0.713535		NA	NA	NA	0.409726	0.954052	1	-	-	TRUE	FALSE	TRUE	FALSE	FALSE	TRUE	TRUE	TRUE	FALSE	FALSE
Q96P63	Q96P63	Serpin B12	7	7	7	1	7	7	7	Q96KP1	SPB12_HUMAN	SERPINB12	NA	NA	-2.17369	NA	0.768032	-0.457654	-2.17369	0.155189	NA	0.866691			-1.05071		0.940094	0.110615	NA	NA	NA	0.409726	0.954052	1	-	-	TRUE	TRUE	FALSE	TRUE	FALSE	FALSE	TRUE	TRUE	FALSE	FALSE
Q6UWP8	Q6UWP8	Suprabasin	10	10	10	1	10	10	10	Q6IAA8	SBSN_HUMAN	SBSN UNQ698/PRO1343	NA	NA	-2.26551	NA	1.82123	-0.888323	-2.26551	0.466455	NA	1.91594			-0.875944		1.08954	-0.213597	NA	NA	NA	0.409726	0.954052	1	-	-	TRUE	TRUE	FALSE	TRUE	FALSE	FALSE	TRUE	TRUE	FALSE	FALSE
O00410	O00410	Importin-5	11	11	11	1	11	11	11	O00299	IPO5_HUMAN	IPO5 KPNB3 RANBP5	-0.0218532	-1.13359	-0.683142	NA	-2.59078	NA	-0.612863	-2.59078	0.559193	NA	0.996532	-0.0241012	0.389437		-1.36187		NA	NA	NA	0.0506719	0.214689	-1	-	-	FALSE	FALSE	FALSE	TRUE	FALSE	TRUE	TRUE	TRUE	FALSE	FALSE
O00429	O00429	Dynamin-1-like protein	7	7	7	1	7	7	7	O00423	DNM1L_HUMAN	DNM1L DLP1 DRP1	-1.63548	-1.14737	-2.5707	-2.61153	NA	NA	-1.78452	-2.61153	0.723274	NA	0.493516	1.17057	-0.803725	-0.860364			NA	NA	NA	0.0506719	0.214689	-1	-	-	FALSE	FALSE	FALSE	FALSE	TRUE	TRUE	TRUE	TRUE	FALSE	FALSE
O15118	O15118	NPC intracellular cholesterol transporter 1	2	2	2	1	2	2	2	O14964	NPC1_HUMAN	NPC1	-1.75474	-1.55987	-2.61114	-2.48171	NA	NA	-1.97525	-2.48171	0.559248	NA	0.66481	1.03802	-0.975353	-0.727479			NA	NA	NA	0.0506719	0.214689	-1	-	-	FALSE	FALSE	FALSE	FALSE	TRUE	TRUE	TRUE	TRUE	FALSE	FALSE
O60493	O60493	Sorting nexin-3	5	5	5	1	5	5	5	O43896	SNX3_HUMAN	SNX3	-1.19011	-1.3391	-1.0343	-1.72566	NA	NA	-1.18784	-1.72566	0.152411	NA	0.446092	-0.0567156	0.971926	-1.3613			NA	NA	NA	0.0506719	0.214689	-1	-	-	FALSE	FALSE	FALSE	FALSE	TRUE	TRUE	TRUE	TRUE	FALSE	FALSE
O75116	O75116	Rho-associated protein kinase 2	8	8	8	1	8	8	8	O60911	ROCK2_HUMAN	ROCK2 KIAA0619	-0.642038	-1.65147	-1.99276	-3.36201	NA	NA	-1.42875	-3.36201	0.702361	NA	1.12998	0.231864	-0.0717899	-1.29005			NA	NA	NA	0.0506719	0.214689	-1	-	-	FALSE	FALSE	FALSE	FALSE	TRUE	TRUE	TRUE	TRUE	FALSE	FALSE
O75368	O75368	SH3 domain-binding glutamic acid-rich-like protein	3	3	3	1	3	3	3	O75342	SH3L1_HUMAN	SH3BGRL	-1.23048	-1.28645	-1.8513	NA	-2.02756	NA	-1.45608	-2.02756	0.343417	NA	0.920381	0.780592	-0.630349		-1.07062		NA	NA	NA	0.0506719	0.214689	-1	-	-	FALSE	FALSE	FALSE	TRUE	FALSE	TRUE	TRUE	TRUE	FALSE	FALSE
O75390	O75390	Citrate synthase, mitochondrial	5	5	5	1	5	5	5	O75351	CISY_HUMAN	CS	1.37594	1.84831	0.036288	NA	0.00145383	NA	1.08685	0.00145383	0.939967	NA	0.596235	1.09877	-0.828973		-0.866032		NA	NA	NA	0.0506719	0.214689	-1	-	-	FALSE	FALSE	FALSE	TRUE	FALSE	TRUE	TRUE	TRUE	FALSE	FALSE
O95166	O95166	Gamma-aminobutyric acid receptor-associated protein	4	4	2	1	4	4	2	O94925	GBRAP_HUMAN	GABARAP FLC3B HT004	-1.04846	-0.805613	0.026697	NA	-2.14231	NA	-0.609125	-2.14231	0.563866	NA	-0.0626646	0.208907	1.13967		-1.28591		NA	NA	NA	0.0506719	0.214689	-1	-	-	FALSE	FALSE	FALSE	TRUE	FALSE	TRUE	TRUE	TRUE	FALSE	FALSE
O95373	O95373	Importin-7	7	7	7	1	7	7	7	O95232	IPO7_HUMAN	IPO7 RANBP7	-0.526389	-0.733247	-1.43403	-1.2061	NA	NA	-0.897888	-1.2061	0.47569	NA	1.07346	0.578415	-1.09867	-0.553206			NA	NA	NA	0.0506719	0.214689	-1	-	-	FALSE	FALSE	FALSE	FALSE	TRUE	TRUE	TRUE	TRUE	FALSE	FALSE
P00390	P00390	Glutathione reductase, mitochondrial	3	3	3	1	3	3	3	P00326	GSHR_HUMAN	GSR GLUR GRD1	-1.04804	-1.37247	-2.34157	NA	-2.56491	NA	-1.58736	-2.56491	0.673007	NA	1.06564	0.624501	-0.693231		-0.996913		NA	NA	NA	0.0506719	0.214689	-1	-	-	FALSE	FALSE	FALSE	TRUE	FALSE	TRUE	TRUE	TRUE	FALSE	FALSE
P06753	P06753	Tropomyosin alpha-3 chain	18	6	6	1	18	6	6	P06730	TPM3_HUMAN	TPM3	1.20318	1.45144	0.402537	0.29752	NA	NA	1.01905	0.29752	0.548156	NA	0.634079	1.06594	-0.758668	-0.94135			NA	NA	NA	0.0506719	0.214689	-1	-	-	FALSE	FALSE	FALSE	FALSE	TRUE	TRUE	TRUE	TRUE	FALSE	FALSE
P11279	P11279	Lysosome-associated membrane glycoprotein 1	3	3	3	1	3	3	3	P11171	LAMP1_HUMAN	LAMP1	2.14691	2.63456	2.84721	1.67857	NA	NA	2.54289	1.67857	0.359034	NA	-0.344495	0.589315	0.996532	-1.24135			NA	NA	NA	0.0506719	0.214689	-1	-	-	FALSE	FALSE	FALSE	FALSE	TRUE	TRUE	TRUE	TRUE	FALSE	FALSE
P13667	P13667	Protein disulfide-isomerase A4	8	8	8	1	8	8	8	P12955	PDIA4_HUMAN	PDIA4 ERP70 ERP72	-1.10488	-0.11857	-1.78897	NA	-1.62081	NA	-1.00414	-1.62081	0.839742	NA	0.0710698	1.38302	-0.838882		-0.615209		NA	NA	NA	0.0506719	0.214689	-1	-	-	FALSE	FALSE	FALSE	TRUE	FALSE	TRUE	TRUE	TRUE	FALSE	FALSE
P13804	P13804	Electron transfer flavoprotein subunit alpha, mitochondrial	5	5	5	1	5	5	5	P13674	ETFA_HUMAN	ETFA	-2.12057	-2.29097	-1.73714	-2.1099	NA	NA	-2.04956	-2.1099	0.283662	NA	-0.239449	-0.969007	1.4022	-0.193741			NA	NA	NA	0.0506719	0.214689	-1	-	-	FALSE	FALSE	FALSE	FALSE	TRUE	TRUE	TRUE	TRUE	FALSE	FALSE
P15311	P15311	Ezrin	24	10	10	1	24	10	10	P63162	EZRI_HUMAN	EZR VIL2	0.176712	-0.122445	0.70093	NA	NA	-0.221698	0.251732	-0.221698	0.416782	NA	0.104544	-0.617125	1.36914			-0.856557	NA	NA	NA	0.0506719	0.214689	-1	-	-	FALSE	FALSE	FALSE	TRUE	TRUE	FALSE	TRUE	TRUE	FALSE	FALSE
P17174	P17174	Aspartate aminotransferase, cytoplasmic	6	6	6	1	6	6	6	P16298	AATC_HUMAN	GOT1	-0.0794989	-0.093252	0.0706744	NA	NA	-1.02573	-0.0340255	-1.02573	0.0909332	NA	0.403791	0.376361	0.703311			-1.48346	NA	NA	NA	0.0506719	0.214689	-1	-	-	FALSE	FALSE	FALSE	TRUE	TRUE	FALSE	TRUE	TRUE	FALSE	FALSE
P17252;P05771;P05129	P17252	Protein kinase C alpha type	8;2;2	8;2;2	8;2;2	3	8	8	8	P16401	KPCA_HUMAN	PRKCA PKCA PRKACA	-0.604422	-0.254269	-1.35075	-2.10395	NA	NA	-0.736481	-2.10395	0.560044	NA	0.576166	1.00186	-0.33117	-1.24685			NA	NA	NA	0.0506719	0.214689	-1	-	-	FALSE	FALSE	FALSE	FALSE	TRUE	TRUE	TRUE	TRUE	FALSE	FALSE
P24534	P24534	Elongation factor 1-beta	2	2	2	1	2	2	2	P23381	EF1B_HUMAN	EEF1B2 EEF1B EF1B	-1.58398	-0.918253	-1.43795	NA	-2.06122	NA	-1.31339	-2.06122	0.349903	NA	-0.177712	1.23701	0.132612		-1.19191		NA	NA	NA	0.0506719	0.214689	-1	-	-	FALSE	FALSE	FALSE	TRUE	FALSE	TRUE	TRUE	TRUE	FALSE	FALSE
P25205	P25205	DNA replication licensing factor MCM3	7	7	7	1	7	7	7	P23490	MCM3_HUMAN	MCM3	-0.48575	-0.978567	-1.73205	NA	-0.201366	NA	-1.06546	-0.201366	0.627676	NA	0.54256	-0.192648	-1.31673		0.966819		NA	NA	NA	0.0506719	0.214689	-1	-	-	FALSE	FALSE	FALSE	TRUE	FALSE	TRUE	TRUE	TRUE	FALSE	FALSE
P26368	P26368	Splicing factor U2AF 65 kDa subunit	4	4	4	1	4	4	4	P25705	U2AF2_HUMAN	U2AF2 U2AF65	-0.605675	-0.611463	-1.09078	-1.33202	NA	NA	-0.769306	-1.33202	0.27842	NA	0.841288	0.825287	-0.499821	-1.16675			NA	NA	NA	0.0506719	0.214689	-1	-	-	FALSE	FALSE	FALSE	FALSE	TRUE	TRUE	TRUE	TRUE	FALSE	FALSE
P29992	P29992	Guanine nucleotide-binding protein subunit alpha-11	5	3	3	1	5	3	3	P28838	GNA11_HUMAN	GNA11 GA11	-1.79658	-1.74358	-2.09263	-1.89426	NA	NA	-1.8776	-1.89426	0.188102	NA	0.553843	0.898383	-1.37097	-0.081253			NA	NA	NA	0.0506719	0.214689	-1	-	-	FALSE	FALSE	FALSE	FALSE	TRUE	TRUE	TRUE	TRUE	FALSE	FALSE
P30566	P30566	Adenylosuccinate lyase	4	4	4	1	4	4	4	P30044	PUR8_HUMAN	ADSL AMPS	-0.535047	-1.38636	-1.39287	NA	-1.73266	NA	-1.10476	-1.73266	0.493395	NA	1.4228	-0.24401	-0.256751		-0.922044		NA	NA	NA	0.0506719	0.214689	-1	-	-	FALSE	FALSE	FALSE	TRUE	FALSE	TRUE	TRUE	TRUE	FALSE	FALSE
P38919	P38919	Eukaryotic initiation factor 4A-III	5	2	2	1	5	2	2	P36873	IF4A3_HUMAN	EIF4A3 DDX48 KIAA0111	-2.31867	-2.95632	-1.17943	NA	-3.19417	NA	-2.15148	-3.19417	0.900168	NA	0.103733	-0.603893	1.368		-0.867836		NA	NA	NA	0.0506719	0.214689	-1	-	-	FALSE	FALSE	FALSE	TRUE	FALSE	TRUE	TRUE	TRUE	FALSE	FALSE
P40925	P40925	Malate dehydrogenase, cytoplasmic	6	6	6	1	6	6	6	P39019	MDHC_HUMAN	MDH1 MDHA	-0.36622	0.291557	0.0332239	NA	-1.34114	NA	-0.0138129	-1.34114	0.331402	NA	-0.0287095	0.889071	0.528625		-1.38899		NA	NA	NA	0.0506719	0.214689	-1	-	-	FALSE	FALSE	FALSE	TRUE	FALSE	TRUE	TRUE	TRUE	FALSE	FALSE
P46821	P46821	Microtubule-associated protein 1B	7	7	6	1	7	7	6	P46459	MAP1B_HUMAN	MAP1B	-1.42865	-1.46048	-3.07782	-2.90695	NA	NA	-1.98898	-2.90695	0.943092	NA	0.881059	0.845558	-0.958612	-0.768005			NA	NA	NA	0.0506719	0.214689	-1	-	-	FALSE	FALSE	FALSE	FALSE	TRUE	TRUE	TRUE	TRUE	FALSE	FALSE
P46926;Q8TDQ7	P46926	Glucosamine-6-phosphate isomerase 1	3;1	3;1	3;1	2	3	3	3	P46776	GNPI1_HUMAN	GNPDA1 GNPI HLN KIAA0060	-0.939881	-1.29218	-3.08879	-2.47589	NA	NA	-1.77361	-2.47589	1.15251	NA	1.00488	0.654129	-1.13461	-0.5244			NA	NA	NA	0.0506719	0.214689	-1	-	-	FALSE	FALSE	FALSE	FALSE	TRUE	TRUE	TRUE	TRUE	FALSE	FALSE
P53680	P53680	AP-2 complex subunit sigma	2	2	2	1	2	2	2	P52597	AP2S1_HUMAN	AP2S1 AP17 CLAPS2	-0.243283	-1.2316	-1.36985	-1.49705	NA	NA	-0.948244	-1.49705	0.614415	NA	1.4728	-0.255602	-0.497365	-0.719832			NA	NA	NA	0.0506719	0.214689	-1	-	-	FALSE	FALSE	FALSE	FALSE	TRUE	TRUE	TRUE	TRUE	FALSE	FALSE
P61081	P61081	NEDD8-conjugating enzyme Ubc12	4	4	4	1	4	4	4	P60981	UBC12_HUMAN	UBE2M UBC12	-1.17463	-1.71665	-2.08018	-2.34387	NA	NA	-1.65715	-2.34387	0.455702	NA	1.29214	0.221578	-0.496456	-1.01726			NA	NA	NA	0.0506719	0.214689	-1	-	-	FALSE	FALSE	FALSE	FALSE	TRUE	TRUE	TRUE	TRUE	FALSE	FALSE
P62273	P62273	40S ribosomal protein S29	3	3	3	1	3	3	3	P62195	RS29_HUMAN	RPS29	-0.596358	-1.30903	-1.7295	NA	NA	-2.65194	-1.21163	-2.65194	0.572816	NA	1.13584	0.305897	-0.183755			-1.25798	NA	NA	NA	0.0506719	0.214689	-1	-	-	FALSE	FALSE	FALSE	TRUE	TRUE	FALSE	TRUE	TRUE	FALSE	FALSE
P84095	P84095	Rho-related GTP-binding protein RhoG	7	7	7	1	7	7	7	P78344	RHOG_HUMAN	RHOG ARHG	-1.38801	-0.856769	-0.912503	NA	-1.09099	NA	-1.05243	-1.09099	0.291958	NA	-1.36287	0.858414	0.625373		-0.120918		NA	NA	NA	0.0506719	0.214689	-1	-	-	FALSE	FALSE	FALSE	TRUE	FALSE	TRUE	TRUE	TRUE	FALSE	FALSE
Q01082	Q01082	Spectrin beta chain, non-erythrocytic 1	21	21	21	1	21	21	21	Q00169	SPTB2_HUMAN	SPTBN1 SPTB2	0.966578	1.01384	-1.18645	NA	-2.72525	NA	0.264655	-2.72525	1.25692	NA	0.79931	0.825371	-0.388035		-1.23665		NA	NA	NA	0.0506719	0.214689	-1	-	-	FALSE	FALSE	FALSE	TRUE	FALSE	TRUE	TRUE	TRUE	FALSE	FALSE
Q07065	Q07065	Cytoskeleton-associated protein 4	7	7	7	1	7	7	7	Q05193	CKAP4_HUMAN	CKAP4	-0.654719	-1.03112	-0.590284	NA	NA	-1.92056	-0.758706	-1.92056	0.238103	NA	0.643902	0.0294734	0.749085			-1.42246	NA	NA	NA	0.0506719	0.214689	-1	-	-	FALSE	FALSE	FALSE	TRUE	TRUE	FALSE	TRUE	TRUE	FALSE	FALSE
Q07666;Q5VWX1	Q07666	KH domain-containing, RNA-binding, signal transduction-associated protein 1	3;1	3;1	3;1	2	3	3	3	Q05519	KHDR1_HUMAN	KHDRBS1 SAM68	-1.09267	-1.48107	-2.2926	-1.90147	NA	NA	-1.62211	-1.90147	0.612275	NA	1.15455	0.406268	-1.15717	-0.403644			NA	NA	NA	0.0506719	0.214689	-1	-	-	FALSE	FALSE	FALSE	FALSE	TRUE	TRUE	TRUE	TRUE	FALSE	FALSE
Q12904	Q12904	Aminoacyl tRNA synthase complex-interacting multifunctional protein 1	3	3	3	1	3	3	3	Q10471	AIMP1_HUMAN	AIMP1 EMAP2 SCYE1	-0.378925	-0.855191	-3.65645	NA	-1.8753	NA	-1.63019	-1.8753	1.77088	NA	0.904514	0.576304	-1.35413		-0.126683		NA	NA	NA	0.0506719	0.214689	-1	-	-	FALSE	FALSE	FALSE	TRUE	FALSE	TRUE	TRUE	TRUE	FALSE	FALSE
Q12931	Q12931	Heat shock protein 75 kDa, mitochondrial	3	3	3	1	3	3	3	Q12797	TRAP1_HUMAN	TRAP1 HSP75	-1.65111	-2.08646	-3.12557	NA	-3.3293	NA	-2.28771	-3.3293	0.75755	NA	1.10934	0.570937	-0.71416		-0.966114		NA	NA	NA	0.0506719	0.214689	-1	-	-	FALSE	FALSE	FALSE	TRUE	FALSE	TRUE	TRUE	TRUE	FALSE	FALSE
Q14203	Q14203	Dynactin subunit 1	11	11	11	1	11	11	11	Q14152	DCTN1_HUMAN	DCTN1	-1.25826	-1.18419	-0.915141	NA	NA	-1.77914	-1.1192	-1.77914	0.180556	NA	0.0717382	0.276667	1.02113			-1.36953	NA	NA	NA	0.0506719	0.214689	-1	-	-	FALSE	FALSE	FALSE	TRUE	TRUE	FALSE	TRUE	TRUE	FALSE	FALSE
Q14344	Q14344	Guanine nucleotide-binding protein subunit alpha-13	5	4	4	1	5	4	4	Q14195	GNA13_HUMAN	GNA13	-1.31798	-1.2631	-2.44866	-2.52772	NA	NA	-1.67658	-2.52772	0.669204	NA	0.825009	0.904252	-0.807553	-0.921708			NA	NA	NA	0.0506719	0.214689	-1	-	-	FALSE	FALSE	FALSE	FALSE	TRUE	TRUE	TRUE	TRUE	FALSE	FALSE
Q15084	Q15084	Protein disulfide-isomerase A6	4	4	4	1	4	4	4	Q14997	PDIA6_HUMAN	PDIA6 ERP5 P5 TXNDC7	1.0443	0.940283	0.518624	NA	NA	-1.06608	0.834401	-1.06608	0.278372	NA	0.701109	0.594652	0.163087			-1.45885	NA	NA	NA	0.0506719	0.214689	-1	-	-	FALSE	FALSE	FALSE	TRUE	TRUE	FALSE	TRUE	TRUE	FALSE	FALSE
Q16881;Q9NNW7	Q16881	Thioredoxin reductase 1, cytoplasmic	5;1	5;1	5;1	2	5	5	5	Q16658	TRXR1_HUMAN	TXNRD1 GRIM12 KDRF	-0.275744	-0.237549	-0.902539	NA	-1.84349	NA	-0.471944	-1.84349	0.373395	NA	0.718313	0.769208	-0.116868		-1.37065		NA	NA	NA	0.0506719	0.214689	-1	-	-	FALSE	FALSE	FALSE	TRUE	FALSE	TRUE	TRUE	TRUE	FALSE	FALSE
Q2M389	Q2M389	WASH complex subunit 4	9	9	9	1	9	9	9	Q16819	WASC4_HUMAN	WASHC4 KIAA1033	-0.662168	-0.860935	-0.520601	-2.99368	NA	NA	-0.681235	-2.99368	0.170966	NA	0.512767	0.342096	0.634323	-1.48919			NA	NA	NA	0.0506719	0.214689	-1	-	-	FALSE	FALSE	FALSE	FALSE	TRUE	TRUE	TRUE	TRUE	FALSE	FALSE
Q53H96	Q53H96	Pyrroline-5-carboxylate reductase 3	3	3	3	1	3	3	3	Q1KMD3	P5CR3_HUMAN	PYCR3 PYCRL	-1.69898	-1.79197	-1.75263	NA	NA	-2.11221	-1.74786	-2.11221	0.0466791	NA	0.752037	0.252406	0.46377			-1.46821	NA	NA	NA	0.0506719	0.214689	-1	-	-	FALSE	FALSE	FALSE	TRUE	TRUE	FALSE	TRUE	TRUE	FALSE	FALSE
Q5JSL3	Q5JSL3	Dedicator of cytokinesis protein 11	8	8	8	1	8	8	8	Q49MG5	DOC11_HUMAN	DOCK11 ZIZ2	-1.80873	-0.770868	-1.42583	NA	-2.13379	NA	-1.33514	-2.13379	0.52484	NA	-0.467652	1.30421	0.186042		-1.0226		NA	NA	NA	0.0506719	0.214689	-1	-	-	FALSE	FALSE	FALSE	TRUE	FALSE	TRUE	TRUE	TRUE	FALSE	FALSE
Q86UP2	Q86UP2	Kinectin	5	5	5	1	5	5	5	Q7Z4N2	KTN1_HUMAN	KTN1 CG1 KIAA0004	-1.81805	-1.73235	-2.42702	-2.42783	NA	NA	-1.99247	-2.42783	0.378762	NA	0.749012	0.975611	-0.86125	-0.863373			NA	NA	NA	0.0506719	0.214689	-1	-	-	FALSE	FALSE	FALSE	FALSE	TRUE	TRUE	TRUE	TRUE	FALSE	FALSE
Q92769	Q92769	Histone deacetylase 2	5	5	2	1	5	5	2	Q92629	HDAC2_HUMAN	HDAC2	-1.17209	-1.52864	-2.15542	-1.96352	NA	NA	-1.61872	-1.96352	0.497814	NA	1.20681	0.399257	-1.02036	-0.585713			NA	NA	NA	0.0506719	0.214689	-1	-	-	FALSE	FALSE	FALSE	FALSE	TRUE	TRUE	TRUE	TRUE	FALSE	FALSE
Q96N67;Q8NF50;Q96HP0	Q96N67	Dedicator of cytokinesis protein 7	15;2;1	15;2;1	15;2;1	3	15	15	15	Q96KG9	DOCK7_HUMAN	DOCK7 KIAA1771	-0.78548	-1.30076	-1.29874	NA	-1.7252	NA	-1.12833	-1.7252	0.296915	NA	1.27977	-0.0603692	-0.0551339		-1.16426		NA	NA	NA	0.0506719	0.214689	-1	-	-	FALSE	FALSE	FALSE	TRUE	FALSE	TRUE	TRUE	TRUE	FALSE	FALSE
Q9BS26	Q9BS26	Endoplasmic reticulum resident protein 44	5	5	5	1	5	5	5	Q99961	ERP44_HUMAN	ERP44 KIAA0573 TXNDC4 UNQ532/PRO1075	-1.65111	-1.30191	-1.49017	NA	-2.12168	NA	-1.48106	-2.12168	0.174781	NA	-0.0282265	0.96763	0.430758		-1.37016		NA	NA	NA	0.0506719	0.214689	-1	-	-	FALSE	FALSE	FALSE	TRUE	FALSE	TRUE	TRUE	TRUE	FALSE	FALSE
Q9HB90;Q9NQL2	Q9HB90;Q9NQL2	Ras-related GTP-binding protein C;Ras-related GTP-binding protein D	5;4	5;4	5;4	2	5	5	5	Q9HB40	RRAGC_HUMAN	RRAGC	-0.87662	-0.920305	-2.16852	-2.11864	NA	NA	-1.32181	-2.11864	0.733591	NA	0.895775	0.835049	-0.900081	-0.830743			NA	NA	NA	0.0506719	0.214689	-1	-	-	FALSE	FALSE	FALSE	FALSE	TRUE	TRUE	TRUE	TRUE	FALSE	FALSE
Q9HDC9	Q9HDC9	Adipocyte plasma membrane-associated protein	2	2	2	1	2	2	2	Q9HD42	APMAP_HUMAN	APMAP C20orf3 UNQ1869/PRO4305	-2.02074	-2.0834	-1.19505	NA	NA	-1.65624	-1.7664	-1.65624	0.495793	NA	-0.689977	-0.843341	1.33109			0.202225	NA	NA	NA	0.0506719	0.214689	-1	-	-	FALSE	FALSE	FALSE	TRUE	TRUE	FALSE	TRUE	TRUE	FALSE	FALSE
Q9UIA9	Q9UIA9	Exportin-7	8	8	8	1	8	8	8	Q9UI42	XPO7_HUMAN	XPO7 KIAA0745 RANBP16	-1.53177	-1.42406	-2.21576	-2.76937	NA	NA	-1.72386	-2.76937	0.429385	NA	0.720439	0.891568	-0.366237	-1.24577			NA	NA	NA	0.0506719	0.214689	-1	-	-	FALSE	FALSE	FALSE	FALSE	TRUE	TRUE	TRUE	TRUE	FALSE	FALSE
Q9Y316	Q9Y316	Protein MEMO1	5	5	5	1	5	5	5	Q9Y316	MEMO1_HUMAN	MEMO1 C2orf4 MEMO NS5ATP7 CGI-27	0.377008	0.344048	-0.743467	NA	-0.67674	NA	-0.00747028	-0.67674	0.637605	NA	0.89161	0.838352	-0.918891		-0.811072		NA	NA	NA	0.0506719	0.214689	-1	-	-	FALSE	FALSE	FALSE	TRUE	FALSE	TRUE	TRUE	TRUE	FALSE	FALSE
Q9Y5X1	Q9Y5X1	Sorting nexin-9	5	5	5	1	5	5	5	Q9Y5X1	SNX9_HUMAN	SNX9 SH3PX1 SH3PXD3A	-1.22214	-1.28853	-1.6547	NA	-2.18084	NA	-1.38846	-2.18084	0.232953	NA	0.82919	0.678117	-0.155066		-1.35224		NA	NA	NA	0.0506719	0.214689	-1	-	-	FALSE	FALSE	FALSE	TRUE	FALSE	TRUE	TRUE	TRUE	FALSE	FALSE
O15511	O15511	Actin-related protein 2/3 complex subunit 5	3	3	3	1	3	3	3	O15439	ARPC5_HUMAN	ARPC5 ARC16	0.282737	-0.0358497	NA	NA	-0.963728	NA	0.123444	-0.963728	0.225275	NA	0.805594	0.313627			-1.11922		NA	NA	NA	0.409726	0.954052	-1	-	-	FALSE	FALSE	TRUE	TRUE	FALSE	TRUE	TRUE	TRUE	FALSE	FALSE
O75534	O75534	Cold shock domain-containing protein E1	4	4	4	1	4	4	4	O75436	CSDE1_HUMAN	CSDE1 D1S155E KIAA0885 NRU UNR	-1.93888	-1.84804	NA	NA	-2.28102	NA	-1.89346	-2.28102	0.0642274	NA	0.366902	0.764725			-1.13163		NA	NA	NA	0.409726	0.954052	-1	-	-	FALSE	FALSE	TRUE	TRUE	FALSE	TRUE	TRUE	TRUE	FALSE	FALSE
O95197	O95197	Reticulon-3	2	2	2	1	2	2	2	O94973	RTN3_HUMAN	RTN3 ASYIP NSPL2	-0.147903	-0.775335	NA	NA	-0.656688	NA	-0.461619	-0.656688	0.443662	NA	1.13627	-0.74611			-0.390155		NA	NA	NA	0.409726	0.954052	-1	-	-	FALSE	FALSE	TRUE	TRUE	FALSE	TRUE	TRUE	TRUE	FALSE	FALSE
P01857	P01857	Immunoglobulin heavy constant gamma 1	5	5	3	1	5	5	3	P01040	IGHG1_HUMAN	IGHG1	-2.99803	-2.81785	NA	NA	-1.68647	NA	-2.90794	-1.68647	0.127409	NA	-0.699416	-0.445976			1.14539		NA	NA	NA	0.409726	0.954052	-1	-	-	FALSE	FALSE	TRUE	TRUE	FALSE	TRUE	TRUE	TRUE	FALSE	FALSE
P04843	P04843	Dolichyl-diphosphooligosaccharide--protein glycosyltransferase subunit 1	7	7	7	1	7	7	7	P04424	RPN1_HUMAN	RPN1	-0.819713	-1.15928	NA	NA	-3.78151	NA	-0.989498	-3.78151	0.240112	NA	0.678922	0.469426			-1.14835		NA	NA	NA	0.409726	0.954052	-1	-	-	FALSE	FALSE	TRUE	TRUE	FALSE	TRUE	TRUE	TRUE	FALSE	FALSE
P06744	P06744	Glucose-6-phosphate isomerase	4	2	2	1	4	2	2	P06576	G6PI_HUMAN	GPI	0.384316	2.54849	NA	NA	0.0310513	NA	1.4664	0.0310513	1.5303	NA	-0.442887	1.14496			-0.702076		NA	NA	NA	0.409726	0.954052	-1	-	-	FALSE	FALSE	TRUE	TRUE	FALSE	TRUE	TRUE	TRUE	FALSE	FALSE
P09972	P09972	Fructose-bisphosphate aldolase C	6	2	2	1	6	2	2	P09619	ALDOC_HUMAN	ALDOC ALDC	-0.327916	-0.582944	NA	NA	-1.86165	NA	-0.45543	-1.86165	0.180332	NA	0.725516	0.415201			-1.14072		NA	NA	NA	0.409726	0.954052	-1	-	-	FALSE	FALSE	TRUE	TRUE	FALSE	TRUE	TRUE	TRUE	FALSE	FALSE
P13674	P13674	Prolyl 4-hydroxylase subunit alpha-1	7	7	7	1	7	7	7	P13497	P4HA1_HUMAN	P4HA1 P4HA	-1.29218	-0.924448	NA	NA	-1.72073	NA	-1.10831	-1.72073	0.260025	NA	0.0508659	0.973596			-1.02446		NA	NA	NA	0.409726	0.954052	-1	-	-	FALSE	FALSE	TRUE	TRUE	FALSE	TRUE	TRUE	TRUE	FALSE	FALSE
P18085	P18085	ADP-ribosylation factor 4	6	2	2	1	6	2	2	P22694	ARF4_HUMAN	ARF4 ARF2	-2.29044	-2.13149	NA	NA	-2.42365	NA	-2.21097	-2.42365	0.112391	NA	-0.0586382	1.02803			-0.969391		NA	NA	NA	0.409726	0.954052	-1	-	-	FALSE	FALSE	TRUE	TRUE	FALSE	TRUE	TRUE	TRUE	FALSE	FALSE
P23219	P23219	Prostaglandin G/H synthase 1	2	2	2	1	2	2	2	P22234	PGH1_HUMAN	PTGS1 COX1	-1.92291	-2.7283	NA	NA	-3.54977	NA	-2.32561	-3.54977	0.569501	NA	0.996692	0.00658343			-1.00328		NA	NA	NA	0.409726	0.954052	-1	-	-	FALSE	FALSE	TRUE	TRUE	FALSE	TRUE	TRUE	TRUE	FALSE	FALSE
P36871	P36871	Phosphoglucomutase-1	5	5	5	1	5	5	5	P35606	PGM1_HUMAN	PGM1	-1.33131	-0.886963	NA	NA	-1.38176	NA	-1.10913	-1.38176	0.314197	NA	-0.482222	1.14973			-0.667512		NA	NA	NA	0.409726	0.954052	-1	-	-	FALSE	FALSE	TRUE	TRUE	FALSE	TRUE	TRUE	TRUE	FALSE	FALSE
P47897	P47897	Glutamine--tRNA ligase	4	4	4	1	4	4	4	P46934	SYQ_HUMAN	QARS1 QARS	-2.13449	NA	-3.33956	NA	-2.94297	NA	-2.73703	-2.94297	0.852119	NA	1.09286		-0.869301		-0.223557		NA	NA	NA	0.409726	0.954052	-1	-	-	FALSE	TRUE	FALSE	TRUE	FALSE	TRUE	TRUE	TRUE	FALSE	FALSE
P48147	P48147	Prolyl endopeptidase	8	8	8	1	8	8	8	P47756	PPCE_HUMAN	PREP PEP	-0.824614	-0.487789	NA	NA	-1.29764	NA	-0.656202	-1.29764	0.238171	NA	0.111593	0.939523			-1.05112		NA	NA	NA	0.409726	0.954052	-1	-	-	FALSE	FALSE	TRUE	TRUE	FALSE	TRUE	TRUE	TRUE	FALSE	FALSE
P51148	P51148	Ras-related protein Rab-5C	6	3	3	1	6	3	3	P50570	RAB5C_HUMAN	RAB5C RABL	-0.251196	-0.0552249	NA	NA	-1.45448	NA	-0.15321	-1.45448	0.138573	NA	0.443173	0.70183			-1.145		NA	NA	NA	0.409726	0.954052	-1	-	-	FALSE	FALSE	TRUE	TRUE	FALSE	TRUE	TRUE	TRUE	FALSE	FALSE
P55036;A2A3N6	P55036;A2A3N6	26S proteasome non-ATPase regulatory subunit 4;Putative PIP5K1A and PSMD4-like protein	4;2	4;2	4;2	2	4	4	4	P54577	PSMD4_HUMAN	PSMD4 MCB1	NA	-1.80426	-2.33359	NA	-1.8207	NA	-2.06892	-1.8207	0.374294	NA		0.604455	-1.15427		0.549814		NA	NA	NA	0.409726	0.954052	-1	-	-	TRUE	FALSE	FALSE	TRUE	FALSE	TRUE	TRUE	TRUE	FALSE	FALSE
P62304	P62304	Small nuclear ribonucleoprotein E	2	2	2	1	2	2	2	P62249	RUXE_HUMAN	SNRPE	-2.39385	-2.53283	NA	NA	-3.53088	NA	-2.46334	-3.53088	0.0982736	NA	0.68575	0.461681			-1.14743		NA	NA	NA	0.409726	0.954052	-1	-	-	FALSE	FALSE	TRUE	TRUE	FALSE	TRUE	TRUE	TRUE	FALSE	FALSE
P62314	P62314	Small nuclear ribonucleoprotein Sm D1	2	2	2	1	2	2	2	P62263	SMD1_HUMAN	SNRPD1	0.076054	-1.18058	NA	NA	-1.68886	NA	-0.552263	-1.68886	0.888575	NA	1.1086	-0.274572			-0.834031		NA	NA	NA	0.409726	0.954052	-1	-	-	FALSE	FALSE	TRUE	TRUE	FALSE	TRUE	TRUE	TRUE	FALSE	FALSE
P62318	P62318	Small nuclear ribonucleoprotein Sm D3	3	3	3	1	3	3	3	P62269	SMD3_HUMAN	SNRPD3	0.860621	0.782622	NA	NA	0.504872	NA	0.821622	0.504872	0.0551534	NA	0.77322	0.356087			-1.12931		NA	NA	NA	0.409726	0.954052	-1	-	-	FALSE	FALSE	TRUE	TRUE	FALSE	TRUE	TRUE	TRUE	FALSE	FALSE
P62942	P62942	Peptidyl-prolyl cis-trans isomerase FKBP1A	4	4	4	1	4	4	4	P62879	FKB1A_HUMAN	FKBP1A FKBP1 FKBP12	0.469991	-0.402393	NA	NA	-0.592369	NA	0.0337994	-0.592369	0.616869	NA	1.13835	-0.401511			-0.736843		NA	NA	NA	0.409726	0.954052	-1	-	-	FALSE	FALSE	TRUE	TRUE	FALSE	TRUE	TRUE	TRUE	FALSE	FALSE
P67870	P67870	Casein kinase II subunit beta	2	2	2	1	2	2	2	P63208	CSK2B_HUMAN	CSNK2B CK2N G5A	-2.23903	NA	-2.15209	NA	-1.57001	NA	-2.19556	-1.57001	0.0614784	NA	-0.692717		-0.453708		1.14643		NA	NA	NA	0.409726	0.954052	-1	-	-	FALSE	TRUE	FALSE	TRUE	FALSE	TRUE	TRUE	TRUE	FALSE	FALSE
P68871;P02042	P68871;P02042	Hemoglobin subunit beta;Hemoglobin subunit delta	6;4	4;2	4;2	2	6	4	4	P67809	HBB_HUMAN	HBB	-3.1157	-1.86604	NA	NA	-1.3338	NA	-2.49087	-1.3338	0.883643	NA	-1.10475	0.261444			0.843309		NA	NA	NA	0.409726	0.954052	-1	-	-	FALSE	FALSE	TRUE	TRUE	FALSE	TRUE	TRUE	TRUE	FALSE	FALSE
P84085	P84085	ADP-ribosylation factor 5	8	4	3	1	8	4	3	P68402	ARF5_HUMAN	ARF5	-1.77521	-1.94079	NA	NA	-2.37881	NA	-1.858	-2.37881	0.117083	NA	0.822095	0.291178			-1.11327		NA	NA	NA	0.409726	0.954052	-1	-	-	FALSE	FALSE	TRUE	TRUE	FALSE	TRUE	TRUE	TRUE	FALSE	FALSE
Q13409	Q13409	Cytoplasmic dynein 1 intermediate chain 2	5	5	5	1	5	5	5	Q13263	DC1I2_HUMAN	DYNC1I2 DNCI2 DNCIC2	-1.35758	-0.589127	NA	NA	-2.40955	NA	-0.973351	-2.40955	0.543375	NA	0.103415	0.944274			-1.04769		NA	NA	NA	0.409726	0.954052	-1	-	-	FALSE	FALSE	TRUE	TRUE	FALSE	TRUE	TRUE	TRUE	FALSE	FALSE
Q13555;Q13554;Q9UQM7	Q13555;Q13554	Calcium/calmodulin-dependent protein kinase type II subunit gamma;Calcium/calmodulin-dependent protein kinase type II subunit beta	9;6;4	4;2;0	4;2;0	3	9	4	4	Q13425	KCC2G_HUMAN	CAMK2G CAMK CAMK-II CAMKG	-0.997539	-1.52569	NA	NA	-2.55889	NA	-1.26162	-2.55889	0.373462	NA	0.877015	0.211979			-1.08899		NA	NA	NA	0.409726	0.954052	-1	-	-	FALSE	FALSE	TRUE	TRUE	FALSE	TRUE	TRUE	TRUE	FALSE	FALSE
Q15181	Q15181	Inorganic pyrophosphatase	4	4	4	1	4	4	4	Q15029	IPYR_HUMAN	PPA1 IOPPP PP	-1.58265	-2.31932	NA	NA	-3.075	NA	-1.95098	-3.075	0.520901	NA	0.995726	0.00849392			-1.00422		NA	NA	NA	0.409726	0.954052	-1	-	-	FALSE	FALSE	TRUE	TRUE	FALSE	TRUE	TRUE	TRUE	FALSE	FALSE
Q15370	Q15370	Elongin-B	5	5	5	1	5	5	5	Q15233	ELOB_HUMAN	ELOB TCEB2	-1.24666	-1.25841	NA	NA	-1.88245	NA	-1.25253	-1.88245	0.00831317	NA	0.593436	0.561114			-1.15455		NA	NA	NA	0.409726	0.954052	-1	-	-	FALSE	FALSE	TRUE	TRUE	FALSE	TRUE	TRUE	TRUE	FALSE	FALSE
Q15717	Q15717	ELAV-like protein 1	4	4	4	1	4	4	4	Q15459	ELAV1_HUMAN	ELAVL1 HUR	-1.51693	-1.08236	NA	NA	-1.64144	NA	-1.29964	-1.64144	0.307285	NA	-0.352105	1.12843			-0.776322		NA	NA	NA	0.409726	0.954052	-1	-	-	FALSE	FALSE	TRUE	TRUE	FALSE	TRUE	TRUE	TRUE	FALSE	FALSE
Q3ZCM7	Q3ZCM7	Tubulin beta-8 chain	11	2	2	1	11	2	2	Q16832	TBB8_HUMAN	TUBB8	1.12849	0.372412	NA	NA	-1.15409	NA	0.750453	-1.15409	0.534632	NA	0.871108	0.220859			-1.09197		NA	NA	NA	0.409726	0.954052	-1	-	-	FALSE	FALSE	TRUE	TRUE	FALSE	TRUE	TRUE	TRUE	FALSE	FALSE
Q4KMQ2	Q4KMQ2	Anoctamin-6	4	4	4	1	4	4	4	Q16853	ANO6_HUMAN	ANO6 TMEM16F	-0.708912	-0.742627	NA	NA	-1.15123	NA	-0.72577	-1.15123	0.02384	NA	0.644461	0.50753			-1.15199		NA	NA	NA	0.409726	0.954052	-1	-	-	FALSE	FALSE	TRUE	TRUE	FALSE	TRUE	TRUE	TRUE	FALSE	FALSE
Q8IWB7	Q8IWB7	WD repeat and FYVE domain-containing protein 1	4	4	4	1	4	4	4	Q8IUX7	WDFY1_HUMAN	WDFY1 FENS1 KIAA1435 WDF1 ZFYVE17	-1.45521	-1.64439	NA	NA	-2.29425	NA	-1.5498	-2.29425	0.133768	NA	0.778786	0.34893			-1.12772		NA	NA	NA	0.409726	0.954052	-1	-	-	FALSE	FALSE	TRUE	TRUE	FALSE	TRUE	TRUE	TRUE	FALSE	FALSE
Q9BT78	Q9BT78	COP9 signalosome complex subunit 4	9	9	9	1	9	9	9	Q9BS26	CSN4_HUMAN	COPS4 CSN4	-1.01966	-1.09074	NA	NA	-1.87395	NA	-1.0552	-1.87395	0.0502552	NA	0.65069	0.500762			-1.15145		NA	NA	NA	0.409726	0.954052	-1	-	-	FALSE	FALSE	TRUE	TRUE	FALSE	TRUE	TRUE	TRUE	FALSE	FALSE
Q9UHB9	Q9UHB9	Signal recognition particle subunit SRP68	2	2	2	1	2	2	2	Q9UHB6	SRP68_HUMAN	SRP68	-2.31673	-2.80368	NA	NA	-3.26975	NA	-2.5602	-3.26975	0.344321	NA	1.00722	-0.0145957			-0.992622		NA	NA	NA	0.409726	0.954052	-1	-	-	FALSE	FALSE	TRUE	TRUE	FALSE	TRUE	TRUE	TRUE	FALSE	FALSE
Q9UMY4	Q9UMY4	Sorting nexin-12	3	3	3	1	3	3	3	Q9UMY4	SNX12_HUMAN	SNX12	-1.1363	-2.99584	NA	NA	-4.65119	NA	-2.06607	-4.65119	1.3149	NA	1.01879	-0.0387081			-0.980084		NA	NA	NA	0.409726	0.954052	-1	-	-	FALSE	FALSE	TRUE	TRUE	FALSE	TRUE	TRUE	TRUE	FALSE	FALSE
Q9UP95;Q9UHW9	Q9UP95;Q9UHW9	Solute carrier family 12 member 4;Solute carrier family 12 member 6	4;2	4;2	4;2	2	4	4	4	Q9UP95	S12A4_HUMAN	SLC12A4 KCC1	-2.41651	-2.532	NA	NA	-3.09161	NA	-2.47425	-3.09161	0.081669	NA	0.729853	0.409984			-1.13984		NA	NA	NA	0.409726	0.954052	-1	-	-	FALSE	FALSE	TRUE	TRUE	FALSE	TRUE	TRUE	TRUE	FALSE	FALSE
Q9Y6Y8	Q9Y6Y8	SEC23-interacting protein	5	5	5	1	5	5	5	Q9Y6Y8	S23IP_HUMAN	SEC23IP MSTP053	-1.45495	-2.15624	NA	NA	-2.42254	NA	-1.8056	-2.42254	0.495891	NA	1.11298	-0.290095			-0.82288		NA	NA	NA	0.409726	0.954052	-1	-	-	FALSE	FALSE	TRUE	TRUE	FALSE	TRUE	TRUE	TRUE	FALSE	FALSE
O00154	O00154	Cytosolic acyl coenzyme A thioester hydrolase	4	4	4	1	4	4	4	O00148	BACH_HUMAN	ACOT7 BACH	0.130652	-0.201396	NA	-1.45416	NA	NA	-0.0353722	-1.45416	0.234793	NA	0.764487	0.367203		-1.13169			NA	NA	NA	0.409726	0.954052	-1	-	-	FALSE	FALSE	TRUE	FALSE	TRUE	TRUE	TRUE	TRUE	FALSE	FALSE
O00203	O00203	AP-3 complex subunit beta-1	4	4	4	1	4	4	4	O00161	AP3B1_HUMAN	AP3B1 ADTB3A	-1.38758	-2.07928	NA	NA	NA	-2.15239	-1.73343	-2.15239	0.489101	NA	1.15036	-0.488564				-0.661797	NA	NA	NA	0.409726	0.954052	-1	-	-	FALSE	FALSE	TRUE	TRUE	TRUE	FALSE	TRUE	TRUE	FALSE	FALSE
O14964	O14964	Hepatocyte growth factor-regulated tyrosine kinase substrate	4	4	4	1	4	4	4	O14828	HGS_HUMAN	HGS HRS	-1.97015	NA	-1.97978	-1.89758	NA	NA	-1.97496	-1.89758	0.00681512	NA	-0.466787		-0.681255	1.14804			NA	NA	NA	0.409726	0.954052	-1	-	-	FALSE	TRUE	FALSE	FALSE	TRUE	TRUE	TRUE	TRUE	FALSE	FALSE
O14980	O14980	Exportin-1	9	9	9	1	9	9	9	O14908	XPO1_HUMAN	XPO1 CRM1	0.16947	-0.607354	NA	-0.67476	NA	NA	-0.218942	-0.67476	0.549298	NA	1.15172	-0.504024		-0.647693			NA	NA	NA	0.409726	0.954052	-1	-	-	FALSE	FALSE	TRUE	FALSE	TRUE	TRUE	TRUE	TRUE	FALSE	FALSE
O15439	O15439	ATP-binding cassette sub-family C member 4	5	5	5	1	5	5	5	O15371	MRP4_HUMAN	ABCC4 MOATB MRP4	-1.59312	-1.20335	NA	-3.894	NA	NA	-1.39823	-3.894	0.275613	NA	0.43811	0.706172		-1.14428			NA	NA	NA	0.409726	0.954052	-1	-	-	FALSE	FALSE	TRUE	FALSE	TRUE	TRUE	TRUE	TRUE	FALSE	FALSE
O60547	O60547	GDP-mannose 4,6 dehydratase	3	3	3	1	3	3	3	O60264	GMDS_HUMAN	GMDS	-2.0729	-2.22442	NA	-2.72918	NA	NA	-2.14866	-2.72918	0.107144	NA	0.783626	0.342658		-1.12628			NA	NA	NA	0.409726	0.954052	-1	-	-	FALSE	FALSE	TRUE	FALSE	TRUE	TRUE	TRUE	TRUE	FALSE	FALSE
O60637	O60637	Tetraspanin-3	2	2	2	1	2	2	2	O60493	TSN3_HUMAN	TSPAN3 TM4SF8	0.223723	0.711167	NA	-0.377934	NA	NA	0.467445	-0.377934	0.344675	NA	0.0697846	0.96328		-1.03306			NA	NA	NA	0.409726	0.954052	-1	-	-	FALSE	FALSE	TRUE	FALSE	TRUE	TRUE	TRUE	TRUE	FALSE	FALSE
O75882	O75882	Attractin	4	4	4	1	4	4	4	O75821	ATRN_HUMAN	ATRN KIAA0548 MGCA	-2.37608	-1.89264	NA	-2.58255	NA	NA	-2.13436	-2.58255	0.341844	NA	-0.260737	1.10454		-0.843804			NA	NA	NA	0.409726	0.954052	-1	-	-	FALSE	FALSE	TRUE	FALSE	TRUE	TRUE	TRUE	TRUE	FALSE	FALSE
O94906	O94906	Pre-mRNA-processing factor 6	3	3	3	1	3	3	3	O76094	PRP6_HUMAN	PRPF6 C20orf14	-2.98754	-3.80572	NA	NA	NA	-4.20824	-3.39663	-4.20824	0.578545	NA	1.09259	-0.222751				-0.869842	NA	NA	NA	0.409726	0.954052	-1	-	-	FALSE	FALSE	TRUE	TRUE	TRUE	FALSE	TRUE	TRUE	FALSE	FALSE
P04632	P04632	Calpain small subunit 1	3	3	3	1	3	3	3	P04114	CPNS1_HUMAN	CAPNS1 CAPN4 CAPNS	-0.746751	-0.525489	NA	-0.811595	NA	NA	-0.63612	-0.811595	0.156456	NA	-0.347574	1.12741		-0.779835			NA	NA	NA	0.409726	0.954052	-1	-	-	FALSE	FALSE	TRUE	FALSE	TRUE	TRUE	TRUE	TRUE	FALSE	FALSE
P07741	P07741	Adenine phosphoribosyltransferase	3	3	3	1	3	3	3	P07358	APT_HUMAN	APRT	-2.12877	-2.00265	NA	-2.35738	NA	NA	-2.06571	-2.35738	0.0891846	NA	0.189969	0.891389		-1.08136			NA	NA	NA	0.409726	0.954052	-1	-	-	FALSE	FALSE	TRUE	FALSE	TRUE	TRUE	TRUE	TRUE	FALSE	FALSE
P13693;Q56UQ5	P13693	Translationally-controlled tumor protein	3;1	3;1	3;1	2	3	3	3	P13591	TCTP_HUMAN	TPT1	-0.223381	-1.47208	NA	-0.911382	NA	NA	-0.84773	-0.911382	0.882964	NA	1.0322	-0.964348		-0.0678485			NA	NA	NA	0.409726	0.954052	-1	-	-	FALSE	FALSE	TRUE	FALSE	TRUE	TRUE	TRUE	TRUE	FALSE	FALSE
P27361;P31152;Q16659	P27361	Mitogen-activated protein kinase 3	8;1;1	4;0;0	4;0;0	3	8	4	4	P26447	MK03_HUMAN	MAPK3 ERK1 PRKM3	-0.42043	-1.57329	NA	-2.76483	NA	NA	-0.996862	-2.76483	0.815198	NA	0.994457	0.0109955		-1.00545			NA	NA	NA	0.409726	0.954052	-1	-	-	FALSE	FALSE	TRUE	FALSE	TRUE	TRUE	TRUE	TRUE	FALSE	FALSE
P30876	P30876	DNA-directed RNA polymerase II subunit RPB2	5	5	5	1	5	5	5	P30101	RPB2_HUMAN	POLR2B	-1.36593	-1.9044	NA	-2.75066	NA	NA	-1.63516	-2.75066	0.380754	NA	0.918376	0.14698		-1.06536			NA	NA	NA	0.409726	0.954052	-1	-	-	FALSE	FALSE	TRUE	FALSE	TRUE	TRUE	TRUE	TRUE	FALSE	FALSE
P35232	P35232	Prohibitin	5	5	5	1	5	5	5	P33991	PHB1_HUMAN	PHB1 PHB	-1.37856	-1.63418	NA	-2.56557	NA	NA	-1.50637	-2.56557	0.180751	NA	0.769718	0.360561		-1.13028			NA	NA	NA	0.409726	0.954052	-1	-	-	FALSE	FALSE	TRUE	FALSE	TRUE	TRUE	TRUE	TRUE	FALSE	FALSE
P46060	P46060	Ran GTPase-activating protein 1	2	2	2	1	2	2	2	P43243	RAGP1_HUMAN	RANGAP1 KIAA1835 SD	-2.49626	-2.54521	NA	NA	NA	-3.48054	-2.52073	-3.48054	0.0346159	NA	0.620916	0.53266				-1.15358	NA	NA	NA	0.409726	0.954052	-1	-	-	FALSE	FALSE	TRUE	TRUE	TRUE	FALSE	TRUE	TRUE	FALSE	FALSE
P55290	P55290	Cadherin-13	3	3	3	1	3	3	3	P55039	CAD13_HUMAN	CDH13 CDHH	-2.47624	-1.81542	NA	-2.42127	NA	NA	-2.14583	-2.42127	0.467266	NA	-0.650676	1.15145		-0.500776			NA	NA	NA	0.409726	0.954052	-1	-	-	FALSE	FALSE	TRUE	FALSE	TRUE	TRUE	TRUE	TRUE	FALSE	FALSE
P98179	P98179	RNA-binding protein 3	2	2	2	1	2	2	2	P84085	RBM3_HUMAN	RBM3 RNPL	-3.26368	-3.22409	NA	NA	NA	-3.02756	-3.24388	-3.02756	0.0279945	NA	-0.726772	-0.413693				1.14046	NA	NA	NA	0.409726	0.954052	-1	-	-	FALSE	FALSE	TRUE	TRUE	TRUE	FALSE	TRUE	TRUE	FALSE	FALSE
Q09028	Q09028	Histone-binding protein RBBP4	6	2	2	1	6	2	2	Q08170	RBBP4_HUMAN	RBBP4 RBAP48	-0.82634	-0.724452	NA	-2.36438	NA	NA	-0.775396	-2.36438	0.0720459	NA	0.521017	0.631908		-1.15292			NA	NA	NA	0.409726	0.954052	-1	-	-	FALSE	FALSE	TRUE	FALSE	TRUE	TRUE	TRUE	TRUE	FALSE	FALSE
Q12905	Q12905	Interleukin enhancer-binding factor 2	5	5	5	1	5	5	5	Q10472	ILF2_HUMAN	ILF2 NF45 PRO3063	-0.36912	-1.84844	NA	-3.0454	NA	NA	-1.10878	-3.0454	1.04604	NA	1.03325	-0.0702093		-0.963045			NA	NA	NA	0.409726	0.954052	-1	-	-	FALSE	FALSE	TRUE	FALSE	TRUE	TRUE	TRUE	TRUE	FALSE	FALSE
Q13765;E9PAV3;Q9BZK3	Q13765;E9PAV3	Nascent polypeptide-associated complex subunit alpha;Nascent polypeptide-associated complex subunit alpha, muscle-specific form	5;5;2	5;5;2	5;5;2	3	5	5	5	Q13596	NACA_HUMAN	NACA HSD48	-0.48638	-0.268797	NA	-2.76515	NA	NA	-0.377588	-2.76515	0.153855	NA	0.496882	0.654239		-1.15112			NA	NA	NA	0.409726	0.954052	-1	-	-	FALSE	FALSE	TRUE	FALSE	TRUE	TRUE	TRUE	TRUE	FALSE	FALSE
Q15631	Q15631	Translin	5	5	5	1	5	5	5	Q15436	TSN_HUMAN	TSN	-1.62627	-1.36441	NA	-2.37518	NA	NA	-1.49534	-2.37518	0.185164	NA	0.309484	0.808671		-1.11816			NA	NA	NA	0.409726	0.954052	-1	-	-	FALSE	FALSE	TRUE	FALSE	TRUE	TRUE	TRUE	TRUE	FALSE	FALSE
Q86T03	Q86T03	Type 1 phosphatidylinositol 4,5-bisphosphate 4-phosphatase	4	3	3	1	4	3	3	Q7Z406	PP4P1_HUMAN	PIP4P1 C14orf9 TMEM55B	0.716845	0.0402283	NA	NA	NA	-1.85902	0.378537	-1.85902	0.478441	NA	0.811852	0.30518				-1.11703	NA	NA	NA	0.409726	0.954052	-1	-	-	FALSE	FALSE	TRUE	TRUE	TRUE	FALSE	TRUE	TRUE	FALSE	FALSE
Q8N1G4	Q8N1G4	Leucine-rich repeat-containing protein 47	2	2	2	1	2	2	2	Q8IYB3	LRC47_HUMAN	LRRC47 KIAA1185	-3.99385	-3.88718	NA	-5.00728	NA	NA	-3.94052	-5.00728	0.0754244	NA	0.488926	0.661469		-1.1504			NA	NA	NA	0.409726	0.954052	-1	-	-	FALSE	FALSE	TRUE	FALSE	TRUE	TRUE	TRUE	TRUE	FALSE	FALSE
Q8WVM8	Q8WVM8	Sec1 family domain-containing protein 1	4	4	4	1	4	4	4	Q8TEB7	SCFD1_HUMAN	SCFD1 C14orf163 KIAA0917 STXBP1L2 FKSG23	-2.75702	-3.12408	NA	-3.88796	NA	NA	-2.94055	-3.88796	0.259554	NA	0.865465	0.229255		-1.09472			NA	NA	NA	0.409726	0.954052	-1	-	-	FALSE	FALSE	TRUE	FALSE	TRUE	TRUE	TRUE	TRUE	FALSE	FALSE
Q8WX93;Q86TC9	Q8WX93	Palladin	6;1	6;1	6;1	2	6	6	6	Q8WVV4	PALLD_HUMAN	PALLD KIAA0992 CGI-151	-2.12364	-1.66364	NA	-2.51041	NA	NA	-1.89364	-2.51041	0.325272	NA	-0.0575879	1.02755		-0.969962			NA	NA	NA	0.409726	0.954052	-1	-	-	FALSE	FALSE	TRUE	FALSE	TRUE	TRUE	TRUE	TRUE	FALSE	FALSE
Q92614	Q92614	Unconventional myosin-XVIIIa	6	6	6	1	6	6	6	Q92544	MY18A_HUMAN	MYO18A CD245 KIAA0216 MYSPDZ TIAF1	-1.90254	-2.0078	NA	-2.37096	NA	NA	-1.95517	-2.37096	0.0744268	NA	0.778103	0.34981		-1.12791			NA	NA	NA	0.409726	0.954052	-1	-	-	FALSE	FALSE	TRUE	FALSE	TRUE	TRUE	TRUE	TRUE	FALSE	FALSE
Q93052	Q93052	Lipoma-preferred partner	4	4	4	1	4	4	4	Q92973	LPP_HUMAN	LPP	-0.358324	-0.55556	NA	-2.27274	NA	NA	-0.456942	-2.27274	0.139467	NA	0.668468	0.481157		-1.14963			NA	NA	NA	0.409726	0.954052	-1	-	-	FALSE	FALSE	TRUE	FALSE	TRUE	TRUE	TRUE	TRUE	FALSE	FALSE
Q96FN4	Q96FN4	Copine-2	5	4	4	1	5	4	4	Q96DI7	CPNE2_HUMAN	CPNE2	-1.05444	-0.748471	NA	-1.90048	NA	NA	-0.901453	-1.90048	0.21635	NA	0.301688	0.814422		-1.11611			NA	NA	NA	0.409726	0.954052	-1	-	-	FALSE	FALSE	TRUE	FALSE	TRUE	TRUE	TRUE	TRUE	FALSE	FALSE
Q99570	Q99570	Phosphoinositide 3-kinase regulatory subunit 4	4	4	4	1	4	4	4	Q99460	PI3R4_HUMAN	PIK3R4 VPS15	-3.40444	-2.97794	NA	-4.92057	NA	NA	-3.19119	-4.92057	0.301578	NA	0.35575	0.773482		-1.12923			NA	NA	NA	0.409726	0.954052	-1	-	-	FALSE	FALSE	TRUE	FALSE	TRUE	TRUE	TRUE	TRUE	FALSE	FALSE
Q9BSA4	Q9BSA4	Protein tweety homolog 2	2	2	2	1	2	2	2	Q9BR76	TTYH2_HUMAN	TTYH2 C17orf29	-0.608642	NA	-1.75506	-1.31617	NA	NA	-1.18185	-1.31617	0.810639	NA	1.06838		-0.913566	-0.154812			NA	NA	NA	0.409726	0.954052	-1	-	-	FALSE	TRUE	FALSE	FALSE	TRUE	TRUE	TRUE	TRUE	FALSE	FALSE
Q9BVK6	Q9BVK6	Transmembrane emp24 domain-containing protein 9	3	3	3	1	3	3	3	Q9BUJ2	TMED9_HUMAN	TMED9 GP25L2	-0.479679	-0.886612	NA	NA	NA	-1.54348	-0.683145	-1.54348	0.287745	NA	0.913322	0.155207				-1.06853	NA	NA	NA	0.409726	0.954052	-1	-	-	FALSE	FALSE	TRUE	TRUE	TRUE	FALSE	TRUE	TRUE	FALSE	FALSE
Q9HB07	Q9HB07	MYG1 exonuclease	2	2	2	1	2	2	2	Q9H9H4	MYG1_HUMAN	MYG1 C12orf10	-1.98917	-2.37333	NA	-3.25816	NA	NA	-2.18125	-3.25816	0.271641	NA	0.846794	0.256459		-1.10325			NA	NA	NA	0.409726	0.954052	-1	-	-	FALSE	FALSE	TRUE	FALSE	TRUE	TRUE	TRUE	TRUE	FALSE	FALSE
Q9NY33	Q9NY33	Dipeptidyl peptidase 3	2	2	2	1	2	2	2	Q9NXR7	DPP3_HUMAN	DPP3	-2.18275	-2.02047	NA	NA	NA	-3.4249	-2.10161	-3.4249	0.114748	NA	0.468513	0.67973				-1.14824	NA	NA	NA	0.409726	0.954052	-1	-	-	FALSE	FALSE	TRUE	TRUE	TRUE	FALSE	TRUE	TRUE	FALSE	FALSE
Q9ULF5	Q9ULF5	Zinc transporter ZIP10	2	2	2	1	2	2	2	Q9ULF5	S39AA_HUMAN	SLC39A10 KIAA1265 ZIP10	-3.33325	-2.89206	NA	-3.51529	NA	NA	-3.11265	-3.51529	0.31197	NA	-0.269552	1.10715		-0.837596			NA	NA	NA	0.409726	0.954052	-1	-	-	FALSE	FALSE	TRUE	FALSE	TRUE	TRUE	TRUE	TRUE	FALSE	FALSE
Q9UNK0	Q9UNK0	Syntaxin-8	4	4	4	1	4	4	4	Q9UNK0	STX8_HUMAN	STX8	-0.864839	-0.12348	NA	-1.44154	NA	NA	-0.49416	-1.44154	0.52422	NA	-0.0830652	1.03894		-0.955877			NA	NA	NA	0.409726	0.954052	-1	-	-	FALSE	FALSE	TRUE	FALSE	TRUE	TRUE	TRUE	TRUE	FALSE	FALSE
Q9Y617	Q9Y617	Phosphoserine aminotransferase	2	2	2	1	2	2	2	Q9Y617	SERC_HUMAN	PSAT1 PSA	-0.463371	NA	-1.46369	-1.52944	NA	NA	-0.963529	-1.52944	0.70733	NA	1.15295		-0.521443	-0.631508			NA	NA	NA	0.409726	0.954052	-1	-	-	FALSE	TRUE	FALSE	FALSE	TRUE	TRUE	TRUE	TRUE	FALSE	FALSE
																																				-	1072	1065	827	811	841	768	1095	944	183	32

## Sheet: enrichment detected proteins
Category	Term_accession	Term_description	Count_query	Pop_query	Count_universe	Pop_universe	%_query	%_universe	EASE_p	EASE_padj	fold_change	Proteins_in_query	-log10(p)
GO_BP	2181	cytoplasmic translation	78	1127	89	20413	6.8323	0.435997	7.97357e-54	3.2875e-50	15.6705	P05387;P05388;P08708;P08865;P15880;P18077;P18124;P18621;P23396;P25398;P26373;P27635;P30050;P32969;P35268;P36578;P39019;P39023;P40429;P42677;P42766;P46776;P46777;P46778;P46779;P46781;P46782;P46783;P47914;P49207;P49591;P50914;P55039;P60866;P61247;P61254;P61313;P61353;P61513;P61927;P62081;P62241;P62244;P62249;P62263;P62266;P62269;P62273;P62277;P62280;P62424;P62701;P62750;P62753;P62829;P62841;P62847;…	53.0983
GO_BP	6412	translation	88	1127	171	20413	7.71961	0.837701	6.28099e-47	1.29483e-43	9.21523	O00425;P05387;P05388;P08708;P08865;P12081;P14868;P15170;P15880;P18077;P18124;P18621;P23381;P23396;P25398;P26373;P27635;P30050;P32969;P35268;P36578;P39019;P39023;P40429;P42677;P42766;P46776;P46777;P46778;P46779;P46781;P46782;P46783;P47914;P49207;P49591;P50914;P60866;P61247;P61254;P61313;P61353;P61513;P61927;P62081;P62241;P62244;P62249;P62263;P62266;P62269;P62273;P62277;P62280;P62424;P62701;P62750;…	46.202
GO_BP	6886	intracellular protein transport	54	1127	244	20413	4.70275	1.19532	3.24426e-15	4.4587e-12	3.93431	O00203;O15400;O60749;O75340;O75436;O94973;O94979;O95782;P06748;P09496;P18085;P20339;P20340;P35606;P38646;P46459;P48444;P49755;P51148;P53618;P53621;P53680;P54920;P61106;P61764;P62330;P62745;P62820;P63010;P84077;P84085;Q00610;Q04917;Q12846;Q14247;Q15436;Q86Y82;Q8WVM8;Q92572;Q96CW1;Q96QK1;Q9BVK6;Q9H0U4;Q9H4M9;Q9NP72;Q9NR31;Q9UBQ0;Q9UL25;Q9UNH7;Q9UNK0;Q9Y5X1;Q9Y5X3;Q9Y678;Q9Y6Y8	14.4889
GO_BP	398	mRNA splicing, via spliceosome	47	1127	189	20413	4.08163	0.925881	6.36979e-15	6.56566e-12	4.40838	O00148;O43143;O60506;O75494;O75533;O75643;O94906;P07910;P08621;P09651;P11142;P11940;P17844;P22626;P26368;P31943;P38159;P38919;P51991;P52272;P52597;P55769;P61978;P62304;P62314;P62316;P62318;P62995;P63162;P84103;Q00839;Q01081;Q01130;Q07955;Q09161;Q13243;Q13247;Q13523;Q13595;Q15029;Q15393;Q16629;Q6P2Q9;Q7RTV0;Q8IYB3;Q99459;Q9UMS4	14.1959
GO_BP	6413	translational initiation	24	1127	43	20413	2.04082	0.21065	1.09201e-13	9.00472e-11	9.68818	O00303;O00571;O15371;O15372;O75821;P05198;P06730;P08708;P20042;P23396;P41091;P46782;P47813;P55884;P60228;P60842;P61221;P61247;Q13347;Q14152;Q7L2H7;Q99613;Q9UBQ5;Q9Y262	12.9618
GO_BP	50821	protein stabilization	48	1127	222	20413	4.17036	1.08754	2.70802e-13	1.86086e-10	3.83467	O14495;O75955;O95816;P04406;P06748;P07900;P08238;P0DMV9;P10809;P11279;P16401;P17987;P21333;P23284;P27797;P35232;P40227;P43652;P46777;P48643;P49368;P50148;P50990;P50991;P51610;P61764;P62081;P62829;P62913;P78371;Q02413;Q14254;Q14574;Q15185;Q16543;Q7Z5G4;Q86Y82;Q93008;Q99497;Q99653;Q99832;Q9BXJ9;Q9NQC3;Q9UL25;Q9UNE7;Q9Y230;Q9Y265;Q58FF8	12.5673
GO_BP	6357	regulation of transcription by RNA polymerase II	24	1127	1393	20413	2.04082	6.82408	6.58951e-13	3.88122e-10	0.299061	O15294;O95631;O96019;P09429;P09525;P10644;P17844;P35637;P51532;P53999;P61586;P61978;P62195;Q00577;Q08211;Q12830;Q13557;Q15369;Q16610;Q8TAQ2;Q92841;Q99459;Q9Y230;Q9Y265	12.1811
GO_BP	42274	ribosomal small subunit biogenesis	27	1127	71	20413	2.30701	0.347818	2.86693e-12	1.47754e-09	6.63282	O00567;P06748;P08708;P22087;P25398;P39019;P42677;P46781;P46782;P55769;P61247;P62081;P62241;P62244;P62249;P62263;P62266;P62277;P62280;P62701;P62753;P62841;P62847;P62851;P62857;Q9H0A0;Q9Y2X3	11.5426
GO_BP	6457	protein folding	36	1127	144	20413	3.10559	0.705433	1.14095e-11	5.2268e-09	4.40239	O95816;P07237;P07900;P08238;P10809;P11142;P13667;P14625;P17987;P23284;P27797;P27824;P30101;P31689;P34932;P40227;P48643;P49368;P50502;P50990;P50991;P61604;P62937;P62942;P78371;Q02790;Q12931;Q15084;Q15185;Q16543;Q92598;Q99832;Q9BS26;Q9UBS4;Q9Y230;Q58FF8	10.9427
GO_BP	43161	proteasome-mediated ubiquitin-dependent protein catabolic process	41	1127	214	20413	3.54925	1.04835	4.23236e-10	1.745e-07	3.38555	O00231;O00232;O00487;O14818;O43242;O75368;P17980;P20618;P25786;P25787;P25788;P25789;P28066;P28070;P28072;P28074;P35998;P43686;P49720;P49721;P49841;P51665;P54727;P55036;P55072;P60900;P62191;P62195;P62333;P63208;Q13200;Q13616;Q15008;Q15366;Q16531;Q96PU5;Q99436;Q99460;Q9H7D7;Q9UNE7;Q9UNM6	9.37342
GO_BP	1732	formation of cytoplasmic translation initiation complex	14	1127	16	20413	1.1535	0.0783814	6.37167e-10	2.38822e-07	14.7166	O00303;O15371;O15372;O75821;P20042;P55010;P55884;P60228;Q13347;Q14152;Q7L2H7;Q99613;Q9UBQ5;Q9Y262	9.19575
GO_BP	16241	regulation of macroautophagy	21	1127	55	20413	1.77462	0.269436	1.02676e-09	3.52776e-07	6.58643	O75348;O75436;P04406;P04632;P07384;P21281;P21283;P36543;P38606;P42574;P46934;P61421;Q15382;Q93050;Q96A65;Q96QK1;Q99570;Q9UI12;Q9UNH7;Q9Y5K8;Q9Y5X3	8.98853
GO_BP	1649	osteoblast differentiation	30	1127	123	20413	2.5732	0.602557	1.20079e-09	3.80834e-07	4.27047	O60506;O75165;O75643;P02452;P04040;P06576;P07910;P12109;P13611;P22087;P29317;P35232;P35998;P38159;P41252;P49327;P51659;P61604;P62070;P62841;P67936;P84243;Q00610;Q00839;Q08211;Q14192;Q7KZF4;Q9NR30;Q9P2E9;Q9UBG0	8.92053
GO_BP	10498	proteasomal protein catabolic process	17	1127	35	20413	1.4197	0.171459	3.59364e-09	1.05833e-06	8.28009	O14818;P25786;P25787;P25788;P25789;P28066;P28070;P28072;P28074;P49720;P49721;P55072;P60900;Q13620;Q16531;Q99436;Q9UMS4	8.44447
GO_BP	70527	platelet aggregation	19	1127	48	20413	1.59716	0.235144	4.73258e-09	1.30083e-06	6.79226	O00299;P02671;P02675;P02679;P05106;P18206;P19105;P21291;P21333;P30101;P35579;P61225;P61764;P62937;P63092;P68871;Q13418;Q86UX7;Q9Y490	8.3249
GO_BP	45727	positive regulation of translation	22	1127	75	20413	1.86335	0.367413	1.88195e-08	4.84956e-06	5.07155	O00571;O15031;O15294;O15371;P06748;P07996;P08670;P13639;P38919;P46777;P56537;P60228;P61254;P62701;P78344;P98179;Q14103;Q15717;Q71UM5;Q99613;Q99873;Q9H0A0	7.72539
GO_BP	36258	multivesicular body assembly	15	1127	32	20413	1.24224	0.156763	5.28295e-08	1.28127e-05	7.9243	O14964;O43633;O75351;P53990;Q7LBR1;Q8WUM4;Q92783;Q99816;Q9H444;Q9H7P6;Q9HD42;Q9NP79;Q9NZZ3;Q9UK41;Q9UQN3	7.27712
GO_BP	8380	RNA splicing	33	1127	181	20413	2.8394	0.88669	7.28891e-08	1.66957e-05	3.20224	O43143;O60506;O75533;O94906;O95232;P07910;P17931;P23246;P26599;P30153;P35637;P49756;P62314;P62316;P62318;P63162;P67775;P67809;Q01081;Q01130;Q05519;Q09161;Q13148;Q13523;Q14498;Q15233;Q15393;Q16629;Q6P2Q9;Q8IYB3;Q92945;Q99873;Q9HB90	7.13734
GO_BP	34446	substrate adhesion-dependent cell spreading	17	1127	47	20413	1.4197	0.230245	1.01348e-07	2.19925e-05	6.16602	O14786;O15230;O75084;P02751;P05106;P06756;P07942;P11047;P12931;P54753;P61586;P62820;P63000;Q13418;Q15836;Q86UX7;Q96AC1	6.99419
GO_BP	7229	integrin-mediated signaling pathway	23	1127	94	20413	1.95209	0.460491	1.318e-07	2.71705e-05	4.23914	O14495;O14672;O14786;O15230;P02461;P02751;P05106;P05556;P06756;P08648;P12931;P18433;P22392;P23229;P26006;P35579;P60953;Q13418;Q14185;Q86UX7;Q96AC1;Q9P258;Q9Y490	6.88009
GO_BP	1900026	positive regulation of substrate adhesion-dependent cell spreading	16	1127	42	20413	1.33097	0.205751	1.52391e-07	2.99194e-05	6.46882	O14786;O15144;P02671;P02675;P02679;P05106;P07237;P21333;P27797;P48059;P60903;P60953;P63000;Q13418;Q14185;Q96AC1	6.81704
GO_BP	6364	rRNA processing	25	1127	115	20413	2.12955	0.563366	2.28118e-07	4.27515e-05	3.78004	O00567;P08708;P18077;P18124;P22087;P38919;P39019;P42677;P46777;P50914;P61254;P61353;P62081;P62249;P62753;P62841;P62847;P62851;P62857;P62913;Q92841;Q9NR30;Q9UQ80;Q9Y2X3;Q8TDN6	6.64184
GO_BP	70934	CRD-mediated mRNA stabilization	10	1127	11	20413	0.79858	0.0538872	2.83161e-07	4.88683e-05	14.8195	O00425;O60506;O75534;P11940;P67809;Q00839;Q08211;Q14103;Q9NZI8;Q9Y6M1	6.54797
GO_BP	30036	actin cytoskeleton organization	34	1127	204	20413	2.92813	0.999363	2.84462e-07	4.88683e-05	2.92999	O00560;O15511;O43707;O75116;O75369;P04083;P12814;P15311;P21333;P23528;P35579;P43034;P47755;P52907;P60953;P61586;P62826;P62993;P63000;P84095;Q01082;Q13308;Q13813;Q14247;Q16658;Q8IVF7;Q8WVV4;Q8WX93;Q96HC4;Q9BR76;Q9NR12;Q9Y4D1;Q9Y5S2;Q9Y6W5	6.54598
GO_BP	90148	membrane fission	15	1127	41	20413	1.24224	0.200852	6.16435e-07	0.000101662	6.18482	O14964;O43633;O75351;Q7LBR1;Q92783;Q96A65;Q96KP1;Q99816;Q9H444;Q9H7P6;Q9HD42;Q9NZZ3;Q9UK41;Q9ULV4;Q9UQN3	6.21011
GO_BP	6888	endoplasmic reticulum to Golgi vesicle-mediated transport	24	1127	117	20413	2.04082	0.573164	1.00417e-06	0.000156139	3.56061	O75340;O75396;O94979;P07237;P18085;P35606;P48444;P49755;P51572;P51809;P53618;P53621;P55072;P61019;P62820;Q8WVM8;Q969X5;Q9BVK6;Q9H0U4;Q9NR31;Q9P0L0;Q9Y5R8;Q9Y678;Q9Y6Y8	5.99819
GO_BP	7015	actin filament organization	26	1127	136	20413	2.21828	0.666242	1.0225e-06	0.000156139	3.32954	O00159;O43795;O94832;P02787;P04075;P06753;P09493;P12814;P37802;P49006;P60953;P62745;P63000;P67936;P84095;Q01518;Q12959;Q12965;Q14517;Q15417;Q8WVV4;Q96JJ3;Q9BR76;Q9ULV4;Q9Y4I1;Q9UI15	5.99034
GO_BP	7160	cell-matrix adhesion	22	1127	103	20413	1.86335	0.50458	1.77033e-06	0.000250454	3.69288	P02461;P02671;P02675;P02679;P02751;P05106;P05556;P06756;P08648;P14543;P16070;P18206;P23229;P26006;P49746;P61586;P63000;Q13418;Q14112;Q86UX7;Q96AC1;Q9Y6C2	5.75194
GO_BP	2000767	positive regulation of cytoplasmic translation	10	1127	15	20413	0.79858	0.0734826	1.82237e-06	0.000250454	10.8676	O60506;O75534;P11940;P14618;P62633;P67809;Q00839;Q08211;Q14103;Q9NZI8	5.73936
GO_BP	1904874	positive regulation of telomerase RNA localization to Cajal body	10	1127	15	20413	0.79858	0.0734826	1.82237e-06	0.000250454	10.8676	P17987;P40227;P48643;P49368;P50990;P50991;P78371;Q99832;Q9Y230;Q9Y265	5.73936
GO_BP	10824	regulation of centrosome duplication	11	1127	21	20413	0.887311	0.102876	2.38972e-06	0.000317833	8.62509	O14980;O43633;O75351;P06748;Q7LBR1;Q8WUM4;Q9H0A0;Q9H444;Q9HD42;Q9NZZ3;Q9UQN3	5.62165
GO_BP	32456	endocytic recycling	17	1127	66	20413	1.4197	0.323323	4.5218e-06	0.000567053	4.39095	C4AMC7;O14964;O60493;O75436;P61006;P61106;P62330;Q15286;Q15907;Q86Y82;Q96QK1;Q9H223;Q9H3S7;Q9H4M9;Q9NZN4;Q9UBQ0;Q9UMY4	5.34469
GO_BP	17148	negative regulation of translation	19	1127	83	20413	1.59716	0.406604	4.53862e-06	0.000567053	3.92805	A5YKK6;O00425;O00571;O60506;P04406;P06730;P07814;P19338;P23396;P26196;P27797;P34896;P38919;P40429;P63244;P67809;Q8NC51;Q9NZI8;Q9Y6M1	5.34308
GO_BP	16477	cell migration	33	1127	223	20413	2.8394	1.09244	5.27554e-06	0.000639736	2.59913	O15230;O15511;O43776;P05556;P06493;P06756;P07996;P11047;P14923;P16070;P18085;P29317;P35052;P46940;P48509;P54753;P61586;P62820;P63000;Q13308;Q14185;Q14517;Q15262;Q15691;Q16658;Q8IVF7;Q8WX93;Q92614;Q93008;Q9BR76;Q9Y2A7;Q9Y5S2;Q9Y6C2	5.27773
GO_BP	6418	tRNA aminoacylation for protein translation	10	1127	18	20413	0.79858	0.0881791	5.66511e-06	0.00066735	9.05634	O43776;P07814;P12081;P26640;P41250;P41252;P47897;P49588;P54136;Q9P2J5	5.24679
GO_BP	16192	vesicle-mediated transport	26	1127	153	20413	2.21828	0.749522	6.53985e-06	0.000748994	2.95959	O00203;O94973;O95197;O95782;P18085;P31150;P46459;P50395;P51809;P53680;P61019;P61026;P61106;P61163;P61764;P62330;P62820;P63010;P84077;P84085;Q15836;Q92572;Q96CW1;Q99829;Q9HD42;Q9Y4I1	5.18443
GO_BP	43162	ubiquitin-dependent protein catabolic process via the multivesicular body sorting pathway	12	1127	31	20413	0.976043	0.151864	7.32325e-06	0.000816048	6.42708	O43633;O75351;P46934;Q7LBR1;Q99816;Q9H3S7;Q9H444;Q9H7P6;Q9HD42;Q9NZZ3;Q9UK41;Q9UQN3	5.1353
GO_BP	1900152	negative regulation of nuclear-transcribed mRNA catabolic process, deadenylation-dependent decay	8	1127	9	20413	0.621118	0.0440896	7.94273e-06	0.000861786	14.0876	O60506;O75534;P11940;P67809;Q00839;Q08211;Q14103;Q9NZI8	5.10003
GO_BP	1778	plasma membrane repair	11	1127	25	20413	0.887311	0.122471	8.16784e-06	0.000863488	7.24508	O43633;O75351;P08133;P35579;Q7LBR1;Q9H444;Q9HD42;Q9NVJ2;Q9NZM1;Q9NZZ3;Q9UQN3	5.08789
GO_BP	6096	glycolytic process	13	1127	39	20413	1.06477	0.191055	9.45044e-06	0.000974104	5.57313	P00338;P00558;P04075;P04406;P06733;P06744;P09972;P13929;P14618;P18669;P19367;P36871;P60174	5.02455
GO_BP	16236	macroautophagy	17	1127	71	20413	1.4197	0.347818	1.00336e-05	0.00100899	4.08173	O14964;O15118;O43633;O75351;O95166;P12931;P55072;Q13501;Q8WUM4;Q92783;Q99570;Q99816;Q9GZQ8;Q9H444;Q9NP79;Q9UK41;Q9UQN3	4.99854
GO_BP	1903078	positive regulation of protein localization to plasma membrane	15	1127	55	20413	1.24224	0.269436	1.10334e-05	0.00108312	4.6105	O00264;P05556;P15311;P17931;P26006;P29317;P29323;P33176;P62330;P84095;Q01082;Q07954;Q12846;Q12959;Q13501	4.95729
GO_BP	1904903	ESCRT III complex disassembly	8	1127	10	20413	0.621118	0.0489884	1.28922e-05	0.00120806	12.6789	O43633;O75351;P53990;Q7LBR1;Q9HD42;Q9NP79;Q9NZZ3;Q9UQN3	4.88967
GO_BP	1904851	positive regulation of establishment of protein localization to telomere	8	1127	10	20413	0.621118	0.0489884	1.28922e-05	0.00120806	12.6789	P17987;P40227;P48643;P49368;P50990;P50991;P78371;Q99832	4.88967
GO_BP	27	ribosomal large subunit assembly	10	1127	21	20413	0.79858	0.102876	1.5001e-05	0.00137442	7.76258	P05388;P27635;P46087;P46777;P62750;P62913;P83731;Q02878;Q9H7B2;Q8TDN6	4.82388
GO_BP	97401	synaptic vesicle lumen acidification	9	1127	16	20413	0.709849	0.0783814	1.89923e-05	0.00170229	9.05634	O75348;P21281;P21283;P36543;P38606;P61421;Q93050;Q9UI12;Q9Y5K8	4.72142
GO_BP	1904871	positive regulation of protein localization to Cajal body	8	1127	11	20413	0.621118	0.0538872	2.01434e-05	0.00173167	11.5263	P17987;P40227;P48643;P49368;P50990;P50991;P78371;Q99832	4.69587
GO_BP	39702	viral budding via host ESCRT complex	10	1127	22	20413	0.79858	0.107774	2.01601e-05	0.00173167	7.40974	O43633;O75351;Q7LBR1;Q8WUM4;Q99816;Q9H444;Q9HD42;Q9NZZ3;Q9UK41;Q9UQN3	4.69551
GO_BP	8360	regulation of cell shape	23	1127	134	20413	1.95209	0.656444	2.15286e-05	0.00181148	2.97372	O15031;O75083;O75844;P02751;P04075;P04083;P09493;P15311;P19105;P26038;P35241;P35579;P35580;P63000;P84095;Q12959;Q14344;Q7L576;Q8IVF7;Q96AC1;Q9UIW2;Q9UQB8;Q9Y2J2	4.66698
GO_BP	30866	cortical actin cytoskeleton organization	11	1127	29	20413	0.887311	0.142066	2.33653e-05	0.00192671	6.24575	O75116;P27797;P62330;Q12959;Q15334;Q8IVF7;Q9H4G0;Q9NZN4;Q9Y2A7;Q9Y2J2;Q9Y490	4.63143
GO_BP	6446	regulation of translational initiation	11	1127	30	20413	0.887311	0.146965	2.97021e-05	0.00240121	6.03756	O15372;O75534;P23588;P55010;P55884;P60228;P78344;Q09161;Q7L1Q6;Q92499;Q9UBQ5	4.52721
GO_BP	30335	positive regulation of cell migration	32	1127	231	20413	2.75067	1.13163	3.05825e-05	0.00242484	2.43071	O00159;O00560;O14672;O43707;O75116;O75131;O95819;P00742;P02452;P04899;P05556;P06756;P07942;P07996;P08253;P08648;P09619;P11021;P17252;P23229;P29317;P29323;P29508;P35241;P48509;P50281;P55290;P60953;P63244;Q12846;Q86UX7;Q96AC1	4.51453
GO_BP	72659	protein localization to plasma membrane	25	1127	159	20413	2.12955	0.778915	3.16122e-05	0.00245919	2.73399	O15230;O75116;O75915;O75955;P14923;P15311;P19105;P21333;P29317;P35241;P60903;P61006;P61026;P61764;Q01082;Q12959;Q14254;Q15436;Q8NG11;Q9BZG1;Q9H223;Q9H4M9;Q9NZN4;Q9Y2J2;Q9Y4I1	4.50015
GO_BP	6897	endocytosis	24	1127	149	20413	2.04082	0.729927	3.36162e-05	0.00256666	2.79592	A0FGR8;O00429;O00499;O15118;O95782;P20339;P50570;P51148;P51149;P51795;P60953;P62820;Q05193;Q12965;Q15075;Q16555;Q9H223;Q9H4M9;Q9NZN4;Q9UBG0;Q9UI12;Q9UKS6;Q9Y5X1;Q9Y6W5	4.47345
GO_BP	48026	positive regulation of mRNA splicing, via spliceosome	11	1127	31	20413	0.887311	0.151864	3.74537e-05	0.00280767	5.8428	O14744;P08621;P11142;P19338;P30041;P38159;P62995;P98179;Q09161;Q13595;Q9UMS4	4.42651
GO_BP	45732	positive regulation of protein catabolic process	17	1127	81	20413	1.4197	0.396806	4.11036e-05	0.00302625	3.57782	O75396;P07900;P14735;P15311;P26038;P35241;P46459;P46934;P49841;P51149;P55072;Q13620;Q16531;Q8NEV1;Q96PU5;Q96QK1;Q9UK41	4.38612
GO_BP	15031	protein transport	41	1127	348	20413	3.54925	1.7048	4.35555e-05	0.00306764	2.08192	O00161;O14828;O43633;O43707;O60493;O75165;O75351;O75396;O75915;O94832;P02452;P14625;P31150;P35579;P50395;P51149;P51809;P53990;P61019;Q12768;Q13765;Q14118;Q14764;Q15286;Q2M389;Q7LBR1;Q86UP2;Q8WUM4;Q96A65;Q96KP1;Q9BV40;Q9H7P6;Q9HD42;Q9NP79;Q9NUP9;Q9NVJ2;Q9NZZ3;Q9P2E9;Q9UMY4;Q9UQN3;Q9Y4I1	4.36096
GO_BP	71230	cellular response to amino acid stimulus	14	1127	55	20413	1.1535	0.269436	4.38978e-05	0.00306764	4.28118	O00410;P00966;P02452;P02461;P02462;P05997;P08253;P12109;P17655;Q14103;Q6IAA8;Q7L523;Q9HB90;Q9P2J5	4.35756
GO_BP	6986	response to unfolded protein	14	1127	55	20413	1.1535	0.269436	4.38978e-05	0.00306764	4.28118	P07900;P07996;P08238;P10809;P11142;P31689;P34932;P35443;P50454;P55145;P61604;Q92598;Q9BS26;Q9BUN8	4.35756
GO_BP	6997	nucleus organization	10	1127	25	20413	0.79858	0.122471	4.55124e-05	0.00312746	6.52057	O00499;O43633;O75351;P84243;Q15149;Q7LBR1;Q9H444;Q9HD42;Q9NZZ3;Q9UQN3	4.34187
GO_BP	7166	cell surface receptor signaling pathway	3	1127	290	20413	0.177462	1.42066	4.82455e-05	0.00326092	0.124915	P04083;P28482;Q99873	4.31654
GO_BP	16197	endosomal transport	15	1127	66	20413	1.24224	0.323323	6.29444e-05	0.00406495	3.84209	C4AMC7;O14964;O75351;P61026;Q07960;Q12768;Q13501;Q15286;Q2M389;Q6IAA8;Q9GZM7;Q9NVJ2;Q9ULV4;Q9Y5X1;Q5VT79	4.20104
GO_BP	43066	negative regulation of apoptotic process	51	1127	480	20413	4.43656	2.35144	6.34526e-05	0.00406495	1.88674	O00571;O60565;O95819;O95865;P02786;P04040;P04083;P06454;P06493;P06748;P07996;P08238;P08243;P08758;P09525;P0DMV9;P10809;P11021;P12931;P13693;P14550;P14625;P15121;P15559;P16070;P18085;P21333;P21796;P22392;P23528;P27635;P31689;P32119;P38646;P49841;P52565;P61247;P61978;P62753;P63104;Q04721;Q13177;Q14192;Q15493;Q16531;Q16832;Q92614;Q92769;Q96TA1;Q9BXJ9;Q9UQ80	4.19755
GO_BP	6094	gluconeogenesis	13	1127	49	20413	1.06477	0.240043	6.39571e-05	0.00406495	4.43576	P00558;P06733;P06744;P09972;P13929;P17174;P18669;P36871;P40925;P40926;P60174;Q16822;Q8IW75	4.19411
GO_BP	28	ribosomal small subunit assembly	8	1127	14	20413	0.621118	0.0685837	6.40848e-05	0.00406495	9.05634	P08865;P39019;P42677;P46782;P62263;P62841;P62857;Q71UM5	4.19325
GO_BP	32212	positive regulation of telomere maintenance via telomerase	11	1127	34	20413	0.887311	0.166561	7.18523e-05	0.00448859	5.32726	P09651;P17987;P27361;P28482;P40227;P48643;P49368;P50990;P50991;P78371;Q99832	4.14356
GO_BP	7186	G protein-coupled receptor signaling pathway	9	1127	480	20413	0.709849	2.35144	7.53179e-05	0.00463486	0.301878	P01024;P02649;P04899;P0DP25;P11717;P62873;P62879;P63218;Q9UBI6	4.1231
GO_BP	1903543	positive regulation of exosomal secretion	8	1127	15	20413	0.621118	0.0734826	8.97587e-05	0.00541951	8.45259	O00560;O14964;O43633;O75351;P51149;Q8WUM4;Q92783;Q99816	4.04692
GO_BP	97352	autophagosome maturation	12	1127	43	20413	0.976043	0.21065	9.20121e-05	0.00541951	4.63348	O43633;O75351;P55072;Q7LBR1;Q99570;Q99816;Q9BV40;Q9GZQ8;Q9H444;Q9HD42;Q9NZZ3;Q9UQN3	4.03616
GO_BP	61077	chaperone-mediated protein folding	12	1127	43	20413	0.976043	0.21065	9.20121e-05	0.00541951	4.63348	P13667;P17987;P23284;P40227;P48643;P49368;P50990;P50991;P78371;Q02790;Q12931;Q99832	4.03616
GO_BP	10592	positive regulation of lamellipodium assembly	10	1127	28	20413	0.79858	0.137167	9.36883e-05	0.00544052	5.82194	O15144;P07900;P60953;P61158;P61160;P63000;Q16658;Q7L576;Q9Y2A7;Q9Y6W5	4.02831
GO_BP	10595	positive regulation of endothelial cell migration	14	1127	61	20413	1.1535	0.298829	0.000109498	0.00627027	3.86008	O14495;O14786;O60462;O75116;O75340;P05106;P06744;P07996;P09486;P12429;P17252;P27797;P62745;P63000	3.96059
GO_BP	380	alternative mRNA splicing, via spliceosome	9	1127	22	20413	0.709849	0.107774	0.000114173	0.00644841	6.58643	P17844;P23246;P52272;Q07955;Q08211;Q09161;Q13247;Q92841;Q9Y3F4	3.94244
GO_BP	6414	translational elongation	8	1127	16	20413	0.621118	0.0783814	0.000123223	0.00686552	7.9243	P13639;P24534;P26641;P29692;P49411;P63241;O00178;Q5VTE0	3.90931
GO_BP	1901673	regulation of mitotic spindle assembly	9	1127	23	20413	0.709849	0.112673	0.000146873	0.00796785	6.30007	O43633;O75351;P0DMV9;Q00839;Q7LBR1;Q9H444;Q9HD42;Q9NZZ3;Q9UQN3	3.83306
GO_BP	48025	negative regulation of mRNA splicing, via spliceosome	9	1127	23	20413	0.709849	0.112673	0.000146873	0.00796785	6.30007	O75494;P06748;P22626;P26368;P26599;P38159;P61978;Q13247;Q16629	3.83306
GO_BP	75522	IRES-dependent viral translational initiation	7	1127	11	20413	0.532387	0.0538872	0.000152113	0.00801754	9.87965	O00303;O15371;O75534;P26599;P55884;Q14152;Q15366	3.81783
GO_BP	98761	cellular response to interleukin-7	7	1127	11	20413	0.532387	0.0538872	0.000152113	0.00801754	9.87965	P06576;P07237;P10809;P30101;P31939;P31948;P54727	3.81783
GO_BP	21762	substantia nigra development	12	1127	46	20413	0.976043	0.225347	0.000153622	0.00801754	4.3313	P00338;P00367;P0DP25;P11021;P11413;P27348;P60953;P61586;P62258;P63167;P80723;Q04917	3.81355
GO_BP	35987	endodermal cell differentiation	10	1127	31	20413	0.79858	0.151864	0.000178772	0.00921346	5.25852	P02751;P06756;P07942;P08253;P08572;P08648;P12109;P50281;P62993;Q99715	3.7477
GO_BP	7155	cell adhesion	49	1127	480	20413	4.25909	2.35144	0.000216062	0.0109477	1.81127	O14936;O43854;O60462;P02751;P05106;P05556;P06756;P07942;P07996;P08648;P08865;P11047;P12109;P12110;P12111;P12931;P13591;P13611;P16070;P16615;P17252;P18206;P22392;P25311;P29317;P35580;P48509;P55268;P62330;P62745;P63000;Q07866;Q13740;Q13835;Q14112;Q14254;Q14517;Q14574;Q15262;Q15517;Q16832;Q92544;Q92626;Q92859;Q96AC1;Q99715;Q9Y6C2;O60245;Q9UN70	3.66542
GO_BP	61952	midbody abscission	8	1127	18	20413	0.621118	0.0881791	0.000220387	0.0109477	7.04382	O43633;O75351;Q7LBR1;Q8WUM4;Q9H444;Q9HD42;Q9NZZ3;Q9UQN3	3.65681
GO_BP	61621	canonical glycolysis	8	1127	18	20413	0.621118	0.0881791	0.000220387	0.0109477	7.04382	P00558;P06733;P13929;P14618;P18669;P19367;P60174;Q01813	3.65681
GO_BP	42026	protein refolding	9	1127	25	20413	0.709849	0.122471	0.000235498	0.011559	5.79606	O60884;P07900;P0DMV9;P10809;P11021;P11142;P31689;P38646;P62942	3.62801
GO_BP	65003	protein-containing complex assembly	21	1127	139	20413	1.77462	0.680939	0.000247552	0.0120077	2.60614	O00429;P01591;P02671;P02675;P02679;P06493;P07814;P11047;P11166;P14868;P30153;P40121;P47755;P52907;P67870;Q08211;Q15334;Q15370;Q15836;Q96CW1;Q9Y5X1	3.60633
GO_BP	6099	tricarboxylic acid cycle	10	1127	33	20413	0.79858	0.161662	0.000265331	0.0127205	4.93982	O75390;O75874;P21399;P31040;P40925;P40926;P48735;P50213;P53396;Q99798	3.57621
GO_BP	31623	receptor internalization	12	1127	50	20413	0.976043	0.244942	0.000287509	0.0133184	3.98479	O14964;P02786;P05556;P11233;P15311;P46934;P50570;P62993;Q00610;Q05193;Q07954;Q96CW1	3.54135
GO_BP	51592	response to calcium ion	12	1127	50	20413	0.976043	0.244942	0.000287509	0.0133184	3.98479	O43865;O75340;O94979;P02671;P02675;P02679;P07996;P0DP25;P31150;P46934;P50995;Q14103	3.54135
GO_BP	19076	viral release from host cell	8	1127	19	20413	0.621118	0.0930779	0.000288048	0.0133184	6.6731	O43633;P51149;P53990;P62937;Q16531;Q99816;Q9P0L0;Q9UQN3	3.54054
GO_BP	98609	cell-cell adhesion	23	1127	161	20413	1.95209	0.788713	0.000291075	0.0133184	2.47503	O95631;P01040;P06756;P08648;P09382;P12931;P14923;P15924;P16070;P23229;P26006;P48059;Q02413;Q08554;Q12959;Q13835;Q14517;Q14574;Q15517;Q92859;Q93052;Q96J84;Q9Y490	3.536
GO_BP	72657	protein localization to membrane	9	1127	26	20413	0.709849	0.12737	0.000293955	0.0133184	5.57313	O14964;P30419;Q6IAA8;Q7L523;Q92544;Q96AC1;Q9HB90;Q99805;Q9HD45	3.53172
GO_BP	1525	angiogenesis	30	1127	247	20413	2.5732	1.21001	0.000336388	0.0150753	2.12659	O14786;O60462;O75340;O75351;P02751;P06576;P06756;P07355;P08253;P08572;P08648;P17252;P19338;P21333;P23381;P29323;P35579;P50281;P54753;P62745;P98160;Q05682;Q12904;Q16610;Q6UVK1;Q8IVF7;Q92626;Q9BXJ9;Q9Y696;Q9Y6W5	3.47316
GO_BP	46755	viral budding	6	1127	8	20413	0.443656	0.0391907	0.000351397	0.0155786	11.3204	P46934;Q8WUM4;Q99816;Q9H444;Q9H7P6;Q9NZZ3	3.4542
GO_BP	34314	Arp2/3 complex-mediated actin nucleation	8	1127	20	20413	0.621118	0.0979768	0.000371428	0.0162915	6.33944	C4AMC7;O15143;O15144;O15145;O15511;P59998;P61158;P61160	3.43013
GO_BP	34605	cellular response to heat	12	1127	52	20413	0.976043	0.25474	0.000384892	0.0167043	3.83153	O75340;P05198;P07900;P07996;P08238;P0DMV9;P29692;P55072;P62258;Q92769;Q9UNE7;Q58FF8	3.41466
GO_BP	46761	viral budding from plasma membrane	7	1127	14	20413	0.532387	0.0685837	0.000416116	0.0178713	7.76258	O43633;O75351;Q7LBR1;Q9H444;Q9HD42;Q9NZZ3;Q9UQN3	3.38079
GO_BP	71985	multivesicular body sorting pathway	8	1127	21	20413	0.621118	0.102876	0.000473049	0.0199019	6.03756	O43633;O75351;Q7LBR1;Q9H444;Q9HD42;Q9NP79;Q9NZZ3;Q9UQN3	3.32509
GO_BP	6268	DNA unwinding involved in DNA replication	8	1127	21	20413	0.621118	0.102876	0.000473049	0.0199019	6.03756	P17096;P25205;P33991;P33992;P33993;P49736;Q00577;Q14566	3.32509
GO_BP	6107	oxaloacetate metabolic process	6	1127	9	20413	0.443656	0.0440896	0.000523132	0.0215687	10.0626	P00505;P17174;P40925;P40926;P53396;Q16822	3.28139
GO_BP	6177	GMP biosynthetic process	6	1127	9	20413	0.443656	0.0440896	0.000523132	0.0215687	10.0626	P12268;P22102;P22234;P30566;P31939;P49915	3.28139
GO_BP	45184	establishment of protein localization	10	1127	37	20413	0.79858	0.181257	0.000543272	0.0221773	4.40579	O43633;P21333;P48059;P53990;P55072;Q14974;Q7LBR1;Q9BUN8;Q9P258;Q9ULV4	3.26498
GO_BP	42752	regulation of circadian rhythm	13	1127	64	20413	1.06477	0.313526	0.000553549	0.0223753	3.39613	O75116;P06493;P11388;P23246;P36873;P49841;P62136;P62140;Q13148;Q14103;Q15233;Q16531;Q93008	3.25684
GO_BP	18149	peptide cross-linking	8	1127	22	20413	0.621118	0.107774	0.000595652	0.0238434	5.76313	P01040;P02461;P02751;P04083;P07996;P15924;P22735;Q08188	3.22501
GO_BP	71346	cellular response to type II interferon	16	1127	95	20413	1.33097	0.46539	0.000606914	0.0240606	2.8599	O00159;O60506;O75369;P00966;P04406;P07814;P08670;P33176;P40429;P60953;P61158;P61160;P61764;Q12846;Q15836;Q9UNK0	3.21687
GO_BP	7032	endosome organization	10	1127	38	20413	0.79858	0.186156	0.000641152	0.0251759	4.28985	C4AMC7;O75165;Q05193;Q12768;Q13501;Q2M389;Q6IAA8;Q9BTU6;Q9UQN3;Q5VT79	3.19304
GO_BP	31032	actomyosin structure organization	9	1127	30	20413	0.709849	0.146965	0.0006575	0.0255743	4.83005	O75116;P35579;P35580;P35749;Q15417;Q92614;Q9H4G0;Q9Y2J2;Q9Y5S2	3.1821
GO_BP	75525	viral translational termination-reinitiation	5	1127	5	20413	0.354925	0.0244942	0.0007598	0.0290061	14.4902	O15371;O75821;P55884;Q14152;Q9Y262	3.1193
GO_BP	7044	cell-substrate junction assembly	5	1127	5	20413	0.354925	0.0244942	0.0007598	0.0290061	14.4902	P02751;P05106;P08648;P23229;Q9Y490	3.1193
GO_BP	6334	nucleosome assembly	15	1127	88	20413	1.24224	0.431098	0.000853397	0.0322803	2.88156	O75367;P06748;P07305;P10412;P16401;P49736;P55209;P62805;P84243;Q01105;Q08945;Q09028;Q5SSJ5;Q9P0M6;Q9Y5B9	3.06885
GO_BP	45454	cell redox homeostasis	10	1127	40	20413	0.79858	0.195954	0.00088018	0.0329671	4.07535	P00390;P10599;P15559;P27695;P30041;P32119;Q06830;Q13162;Q16881;Q9BS26	3.05543
GO_BP	6898	receptor-mediated endocytosis	13	1127	68	20413	1.06477	0.333121	0.000887544	0.0329671	3.19636	O75165;P02649;P11717;P20645;P50570;P98160;Q00610;Q01518;Q05193;Q07954;Q14247;Q9NR12;Q9Y5X1	3.05181
GO_BP	6611	protein export from nucleus	9	1127	32	20413	0.709849	0.156763	0.00094243	0.0346932	4.52817	O14980;O43865;P27797;P38646;P55060;P62826;Q99653;Q9HAV4;Q9UIA9	3.02575
GO_BP	6890	retrograde vesicle-mediated transport, Golgi to endoplasmic reticulum	11	1127	50	20413	0.887311	0.244942	0.00102241	0.0368461	3.62254	O14495;O75396;P18085;P20340;P35606;P48444;P49755;P53621;P84085;Q8WVM8;Q969X5	2.99037
GO_BP	30948	negative regulation of vascular endothelial growth factor receptor signaling pathway	6	1127	11	20413	0.443656	0.0538872	0.0010456	0.0368461	8.23304	O14964;O75340;P46934;Q8NFZ8;Q96TA1;Q9Y6C2	2.98064
GO_BP	61763	multivesicular body-lysosome fusion	6	1127	11	20413	0.443656	0.0538872	0.0010456	0.0368461	8.23304	O43633;Q7LBR1;Q9H444;Q9HD42;Q9NZZ3;Q9UQN3	2.98064
GO_BP	51469	vesicle fusion with vacuole	6	1127	11	20413	0.443656	0.0538872	0.0010456	0.0368461	8.23304	O43633;Q7LBR1;Q9H444;Q9HD42;Q9NZZ3;Q9UQN3	2.98064
GO_BP	34975	protein folding in endoplasmic reticulum	6	1127	11	20413	0.443656	0.0538872	0.0010456	0.0368461	8.23304	P07237;P11021;P14625;P27797;P27824;P30101	2.98064
GO_BP	2250	adaptive immune response	10	1127	429	20413	0.79858	2.1016	0.00107293	0.0374888	0.379986	P01591;P01709;P01857;P01860;P02671;P02675;P04083;P05089;Q13740;Q96FW1	2.96943
GO_BP	375	RNA splicing, via transesterification reactions	8	1127	25	20413	0.621118	0.122471	0.00111992	0.0388018	5.07155	O75494;O75533;O94906;P62995;Q15393;Q6P2Q9;Q8IYB3;Q92945	2.95081
GO_BP	6260	DNA replication	15	1127	91	20413	1.24224	0.445794	0.00113918	0.0391402	2.78657	P06493;P11387;P33991;P33992;P33993;P49736;P55209;Q01105;Q08211;Q08945;Q09028;Q14566;Q16576;Q92900;Q9Y5B9	2.94341
GO_BP	1902774	late endosome to lysosome transport	7	1127	18	20413	0.532387	0.0881791	0.00120731	0.0408013	6.03756	O43633;Q7LBR1;Q9H444;Q9HD42;Q9NVJ2;Q9NZZ3;Q9UQN3	2.91818
GO_BP	31468	nuclear membrane reassembly	7	1127	18	20413	0.532387	0.0881791	0.00120731	0.0408013	6.03756	O43633;O75351;Q7LBR1;Q9H444;Q9HD42;Q9NZZ3;Q9UQN3	2.91818
GO_BP	51017	actin filament bundle assembly	9	1127	34	20413	0.709849	0.166561	0.00131853	0.0434043	4.26181	O43795;P12814;P13797;P15311;Q05682;Q14195;Q16658;Q9BR76;Q9UQB8	2.87991
GO_BP	51973	positive regulation of telomerase activity	9	1127	34	20413	0.709849	0.166561	0.00131853	0.0434043	4.26181	O60565;P07900;P08238;P17987;P27361;P28482;P50991;P78371;Q15185	2.87991
GO_BP	19221	cytokine-mediated signaling pathway	1	1127	133	20413	0	0.651546	0.00135177	0.0434043	0	P16070	2.8691
GO_BP	45022	early endosome to late endosome transport	8	1127	26	20413	0.621118	0.12737	0.00135803	0.0434043	4.87649	C4AMC7;P20339;P21333;P51149;Q15075;Q99570;Q9H3S7;Q9UNK0	2.86709
GO_BP	42327	positive regulation of phosphorylation	8	1127	26	20413	0.621118	0.12737	0.00135803	0.0434043	4.87649	O00560;O14786;O75084;P02787;P07996;P23229;Q13418;Q15185	2.86709
GO_BP	6906	vesicle fusion	8	1127	26	20413	0.621118	0.12737	0.00135803	0.0434043	4.87649	O15400;P51809;Q12846;Q15075;Q15836;Q86Y82;Q9BV40;Q9UNK0	2.86709
GO_BP	245	spliceosomal complex assembly	8	1127	26	20413	0.621118	0.12737	0.00135803	0.0434043	4.87649	O75533;O94906;P62304;P62314;P62316;Q09161;Q92499;Q9UMS4	2.86709
GO_BP	7163	establishment or maintenance of cell polarity	10	1127	43	20413	0.79858	0.21065	0.00136981	0.043444	3.79103	P60953;P61158;P61160;P63000;P84095;Q01518;Q12959;Q14517;Q16658;Q9Y5S2	2.86334
GO_BP	2001046	positive regulation of integrin-mediated signaling pathway	6	1127	12	20413	0.443656	0.0587861	0.00141788	0.0442874	7.54695	P07942;P11047;P14543;P21333;P48059;P55268	2.84836
GO_BP	727	double-strand break repair via break-induced replication	6	1127	12	20413	0.443656	0.0587861	0.00141788	0.0442874	7.54695	P25205;P33991;P33992;P33993;P49736;Q14566	2.84836
GO_BP	6955	immune response	10	1127	425	20413	0.79858	2.08201	0.00144054	0.0446567	0.383563	P00491;P01024;P01591;P01709;P02794;P07358;P07996;P25311;Q92626;O00178	2.84148
GO_BP	7339	binding of sperm to zona pellucida	9	1127	35	20413	0.709849	0.171459	0.00154674	0.047591	4.14004	P04075;P17987;P45880;P48643;P49368;P50990;P50991;P78371;Q99832	2.81058
GO_BP	72583	clathrin-dependent endocytosis	8	1127	27	20413	0.621118	0.132269	0.0016339	0.0499006	4.69588	O94973;O95782;P09496;P27824;P53680;P63010;Q00610;Q96CW1	2.78677
GO_BP	381	regulation of alternative mRNA splicing, via spliceosome	11	1127	54	20413	0.887311	0.264537	0.00170102	0.0515683	3.3542	P09651;P14866;P17844;P26599;P38159;P49756;P62995;Q00839;Q07666;Q13247;Q92841	2.76929
GO_BP	10811	positive regulation of cell-substrate adhesion	9	1127	36	20413	0.709849	0.176358	0.00180512	0.054325	4.02504	O43854;P08648;P14543;P23229;P26006;P48059;P63000;P98095;Q9Y6C2	2.74349
GO_BP	97294	'de novo' XMP biosynthetic process	5	1127	7	20413	0.354925	0.0342919	0.00182898	0.054644	10.3501	P12268;P22102;P22234;P30566;P31939	2.73779
GO_BP	30174	regulation of DNA-templated DNA replication initiation	6	1127	13	20413	0.443656	0.0636849	0.00187934	0.0556091	6.96642	P25205;P33991;P33992;P33993;P49736;Q14566	2.72599
GO_BP	51016	barbed-end actin filament capping	7	1127	20	20413	0.532387	0.0979768	0.00188825	0.0556091	5.43381	P35241;P40121;P47755;P47756;P52907;Q12792;Q13045	2.72394
GO_BP	34976	response to endoplasmic reticulum stress	14	1127	86	20413	1.1535	0.4213	0.00193981	0.0567221	2.73796	O75955;P05198;P07237;P07996;P13667;P14625;P16615;P30101;P35443;P51572;Q13148;Q15084;Q9BS26;Q9H8Y8	2.71224
GO_BP	2001237	negative regulation of extrinsic apoptotic signaling pathway	9	1127	37	20413	0.709849	0.181257	0.0020964	0.0608693	3.91626	O14786;P02545;P06756;P07996;P12931;P17931;P23229;Q14247;Q99497	2.67853
GO_BP	48511	rhythmic process	12	1127	66	20413	0.976043	0.323323	0.00214595	0.0618724	3.01878	O00429;O75116;P06493;P11388;P17844;P23246;P63244;Q08211;Q13148;Q13185;Q16531;Q93008	2.66838
GO_BP	6541	glutamine metabolic process	7	1127	21	20413	0.532387	0.102876	0.00232163	0.0660144	5.17505	O43175;P00367;P08243;P17812;P27708;P49915;Q06210	2.63421
GO_BP	71711	basement membrane organization	7	1127	21	20413	0.532387	0.102876	0.00232163	0.0660144	5.17505	P02461;P02462;P05556;P14543;Q14112;Q14118;Q92626	2.63421
GO_BP	31053	primary miRNA processing	6	1127	14	20413	0.443656	0.0685837	0.00244171	0.0689532	6.46882	O00571;P17844;P22626;P84103;Q09161;Q9BXP5	2.61231
GO_BP	44788	modulation by host of viral process	5	1127	8	20413	0.354925	0.0391907	0.00263048	0.0727885	9.05634	O75116;P20339;P49327;P60953;Q15075	2.57996
GO_BP	98884	postsynaptic neurotransmitter receptor internalization	5	1127	8	20413	0.354925	0.0391907	0.00263048	0.0727885	9.05634	O94973;O95782;P53680;P63010;Q96CW1	2.57996
[truncated: 1,146 more rows]

## Sheet: enrichment Venn
detected_in	Category	Term_accession	Term_description	Count_query	Pop_query	Count_universe	Pop_universe	%_query	%_universe	pval	adjpval	fold_change	Proteins_in_query	-log10(p)
[truncated: 9 more rows]

[truncated: 2 more sheets: enrichement modulated, Heatmap]
