# Supplementary material for: Extracellular vesicle miR-93-5p cargo regulates glomerular endothelial cell damage in Alport syndrome
Source: JCI Insight. 2026 Mar 23;11(6):e197643. doi: 10.1172/jci.insight.197643 (PMC13043101; doi:10.1172/jci.insight.197643)
Supplement: Supplemental data set 4 [file jciinsight-11-197643-s158.xlsx]

## Sheet: WT Cluster1
Gene	p_val	avg_log2FC	pct.1	pct.2	p_val_adj
Gpx3	6.22809e-197	0.642935	1	1	2.01074e-192
Slc5a2	3.16822e-127	0.635315	0.979	0.95	1.02286e-122
Gatm	1.92397e-119	0.618642	0.975	0.93	6.21153e-115
Spp2	1.40475e-94	0.570646	0.961	0.92	4.53524e-90
Slc6a19	1.45604e-96	0.541166	0.956	0.911	4.70082e-92
Ttr	4.70901e-14	0.476337	0.937	0.94	1.5203e-09
Cyp2d26	1.97865e-64	0.448089	0.869	0.739	6.38809e-60
Cyp2d12	4.66675e-67	0.447964	0.927	0.864	1.50666e-62
Alpl	2.56562e-68	0.432844	0.93	0.863	8.28312e-64
Slc7a7	9.51553e-63	0.423338	0.91	0.829	3.07209e-58
Mdk	4.73015e-45	0.373972	0.778	0.628	1.52713e-40
Pdzk1ip1	3.72691e-109	0.363774	0.993	0.999	1.20323e-104
Fam151a	3.2895e-58	0.353786	0.962	0.94	1.06202e-53
Prodh2	1.03457e-48	0.353381	0.773	0.619	3.34012e-44
Asl	9.18832e-56	0.349611	0.957	0.954	2.96645e-51
Car14	3.75258e-40	0.3429	0.789	0.66	1.21152e-35
Uap1l1	1.39467e-37	0.338529	0.864	0.785	4.50269e-33
Dnase1	3.11297e-84	0.332519	0.999	0.999	1.00502e-79
Nox4	1.87517e-43	0.330635	0.906	0.853	6.05399e-39
Clec2h	2.51768e-38	0.326157	0.696	0.549	8.12834e-34
Igfbp4	1.65834e-77	0.325946	0.994	0.995	5.35396e-73
Slc22a8	6.73986e-55	0.32574	0.974	0.963	2.17596e-50
Idh1	3.01101e-54	0.322107	0.971	0.972	9.72103e-50
Miox	4.23357e-115	0.320057	0.998	1	1.36681e-110
Ass1	2.32136e-105	0.31285	0.996	0.999	7.49452e-101
Lgmn	2.60955e-58	0.305659	0.986	0.993	8.42494e-54
Gsta2	1.84385e-37	0.305329	0.848	0.773	5.95288e-33
Ctsz	7.94981e-38	0.297076	0.957	0.947	2.5666e-33
Slc4a4	4.86281e-43	0.296954	0.971	0.972	1.56996e-38
Slc34a3	1.58843e-33	0.293354	0.541	0.383	5.12826e-29
Dpep1	1.63816e-32	0.289398	0.922	0.908	5.28881e-28
Acaa2	4.87142e-33	0.287201	0.957	0.948	1.57274e-28
Slc34a1	1.39252e-146	0.281834	1	1	4.49575e-142
Cltrn	2.40007e-113	0.281638	0.995	1	7.74862e-109
Slc3a2	8.98825e-31	0.276968	0.883	0.845	2.90186e-26
Habp2	3.00267e-31	0.274974	0.898	0.833	9.69413e-27
Cela1	1.88932e-36	0.269063	0.965	0.946	6.09968e-32
Car3	7.18019e-30	0.267929	0.56	0.402	2.31813e-25
Ces1e	3.4956e-28	0.267409	0.863	0.823	1.12856e-23
Enpp2	3.78524e-31	0.265101	0.929	0.885	1.22207e-26
Acss1	3.2172e-23	0.253636	0.905	0.86	1.03867e-18
Prodh	1.20327e-25	0.253468	0.965	0.949	3.88476e-21
Ndrg1	6.40469e-52	0.250112	0.996	0.997	2.06775e-47
Bdh1	1.56508e-25	-0.252239	0.686	0.811	5.05286e-21
Slc5a10	1.28914e-19	-0.2526	0.787	0.854	4.16198e-15
Cyp2d9	2.93308e-23	-0.258146	0.88	0.921	9.46945e-19
Slc5a8	1.54321e-22	-0.259934	0.866	0.915	4.98224e-18
Scd1	9.45597e-21	-0.269075	0.225	0.383	3.05286e-16
Gstm1	1.60167e-30	-0.26941	0.946	0.98	5.17101e-26
Hbb-bt	2.12413e-08	-0.274905	0.499	0.585	0.000685777
Akr1c14	5.83631e-27	-0.276078	0.587	0.731	1.88425e-22
Mt1	2.34936e-13	-0.278153	0.97	0.978	7.58492e-09
Ace	2.72709e-23	-0.279818	0.776	0.86	8.8044e-19
Kng2	1.54953e-16	-0.279916	0.901	0.924	5.00267e-12
S100g	4.25159e-16	-0.287092	0.988	0.992	1.37263e-11
Crot	4.85673e-19	-0.293558	0.859	0.913	1.568e-14
Ly6a	1.1332e-67	-0.294474	0.995	0.999	3.65855e-63
Mpv17l	1.06879e-21	-0.300462	0.837	0.9	3.45058e-17
Cd36	4.20883e-29	-0.302084	0.945	0.967	1.35882e-24
Atp11a	1.46341e-38	-0.302756	0.983	0.995	4.72462e-34
Kap	1.82186e-33	-0.309183	1	1	5.88188e-29
Mep1a	2.34211e-25	-0.313138	0.992	0.998	7.5615e-21
Nudt19	1.4698e-49	-0.332467	0.995	1	4.74526e-45
Slco1a1	1.01448e-32	-0.341208	0.916	0.952	3.27525e-28
Mep1b	3.04017e-18	-0.349416	0.345	0.485	9.8152e-14
Klk1	3.88248e-14	-0.364009	0.992	0.999	1.25346e-09
Acsm3	1.02277e-41	-0.376012	0.962	0.975	3.30201e-37
Ppp1r1a	4.45828e-23	-0.378122	0.933	0.95	1.43935e-18
Slc22a7	1.56411e-22	-0.420437	0.433	0.59	5.04972e-18
Tmigd1	3.19545e-34	-0.441534	0.871	0.925	1.03165e-29
Slc12a1	1.70273e-22	-0.471369	0.811	0.875	5.49725e-18
Wfdc15b	6.85861e-42	-0.479015	0.909	0.965	2.2143e-37
Slc7a13	1.57479e-48	-0.480342	0.976	0.988	5.08422e-44
Napsa	3.10161e-26	-0.513599	0.988	0.997	1.00136e-21
Cyp2a4	2.94591e-33	-0.522203	0.916	0.944	9.51088e-29
Egf	2.37778e-46	-0.596594	0.965	0.985	7.67668e-42
Umod	7.81115e-45	-0.703651	0.994	0.999	2.52183e-40
Hba-a1	1.74019e-06	-0.486292	0.833	0.876	0.0561821
Hbb-bs	0.000470107	-0.471117	0.974	0.993	1
Hba-a2	0.00187316	-0.404044	0.852	0.878	1
Podxl	0.0103332	-0.299096	0.666	0.709	1
Col1a1	0.270826	0.270286	0.191	0.213	1
Defb1	0.368284	-0.259871	0.946	0.947	1

## Sheet: WT Cluster2
Gene	p_val	avg_log2FC	pct.1	pct.2	p_val_adj
Napsa	0	1.45997	1	0.994	0
Umod	8.4241e-296	1.402	1	0.998	2.71972e-291
Slc22a7	1.02687e-253	1.32397	0.929	0.461	3.31524e-249
Cyp2a4	2.60094e-289	1.29155	0.999	0.923	8.39714e-285
Mep1b	8.13259e-252	1.16629	0.875	0.35	2.62561e-247
Slc12a1	1.77176e-230	1.14918	0.992	0.828	5.72013e-226
Tmigd1	2.0835e-248	1.08047	0.995	0.892	6.72657e-244
Slc7a13	1.7893e-265	0.975502	1	0.982	5.77676e-261
Scd1	2.91028e-210	0.940991	0.751	0.248	9.39583e-206
Mep1a	4.25639e-289	0.938842	1	0.995	1.37417e-284
Kap	0	0.900935	1	1	0
Egf	4.65582e-165	0.896989	0.999	0.976	1.50313e-160
Crot	1.44153e-177	0.841662	0.983	0.88	4.65398e-173
Cyp4a10	5.21884e-186	0.811645	0.957	0.688	1.6849e-181
Mpv17l	3.73382e-164	0.797119	0.981	0.862	1.20546e-159
Cyp7b1	9.00055e-161	0.776555	0.499	0.108	2.90583e-156
Cyp51	7.44902e-146	0.769905	0.834	0.485	2.40492e-141
Slc9a8	2.15279e-103	0.738324	0.911	0.736	6.95029e-99
Acsm3	3.25325e-180	0.731819	0.999	0.966	1.05031e-175
Wfdc15b	1.52465e-134	0.72027	0.994	0.941	4.92232e-130
Ugt3a1	2.07168e-154	0.717874	0.983	0.892	6.68842e-150
Csad	1.97305e-149	0.714384	0.976	0.858	6.36999e-145
Defb29	1.03011e-177	0.713637	0.995	0.94	3.32571e-173
Pigr	8.20523e-134	0.712329	0.877	0.581	2.64906e-129
Ace	2.56516e-156	0.709891	0.973	0.808	8.28163e-152
Serpina1f	8.01229e-188	0.698823	0.409	0.045	2.58677e-183
Slc22a13	9.55418e-216	0.686299	0.551	0.09	3.08457e-211
Slc5a10	8.27314e-141	0.68251	0.966	0.807	2.67098e-136
Ghr	4.08235e-153	0.680748	0.99	0.951	1.31799e-148
Nudt19	9.36356e-232	0.677202	1	0.998	3.02302e-227
Slc6a18	1.53366e-153	0.676972	0.991	0.926	4.95143e-149
Slc5a8	1.46236e-144	0.66384	0.989	0.882	4.72122e-140
Bdh1	7.31656e-136	0.657967	0.945	0.741	2.36215e-131
Acadm	7.47583e-157	0.656773	0.997	0.979	2.41357e-152
Ehhadh	3.58623e-158	0.65294	0.991	0.951	1.15781e-153
Cd36	4.74806e-144	0.63792	0.994	0.954	1.53291e-139
Cyp4a31	1.18525e-126	0.630311	0.922	0.74	3.82658e-122
Gstm1	1.96987e-148	0.622401	0.996	0.966	6.35972e-144
Akr1c14	1.39667e-124	0.61915	0.906	0.646	4.50914e-120
Ugt2b37	2.10419e-109	0.612098	0.851	0.613	6.79338e-105
Agt	1.59992e-142	0.610907	0.679	0.263	5.16534e-138
Ppic	3.51126e-112	0.607364	0.776	0.454	1.13361e-107
Fgf1	1.1287e-107	0.59859	0.919	0.739	3.64401e-103
Cyp2d9	7.24373e-120	0.582043	0.985	0.893	2.33864e-115
Atp11a	2.38154e-165	0.574766	1	0.99	7.68881e-161
Slc22a19	2.8967e-213	0.570458	0.488	0.062	9.352e-209
Cbs	6.71818e-100	0.534546	0.966	0.871	2.16897e-95
Mettl7a2	9.93393e-122	0.527352	0.351	0.061	3.20717e-117
Slco1a1	6.37525e-92	0.523824	0.978	0.935	2.05825e-87
Serpina1d	5.70139e-155	0.523725	0.381	0.051	1.84069e-150
Slc27a2	1.17175e-193	0.517623	1	0.999	3.78298e-189
Chpt1	8.39209e-187	0.512694	1	0.997	2.70939e-182
Slc3a1	6.91351e-103	0.511232	0.994	0.967	2.23203e-98
Gclm	4.65378e-95	0.494156	0.994	0.948	1.50247e-90
Eci3	2.32806e-95	0.489692	0.989	0.927	7.51615e-91
Myo5a	6.98339e-126	0.489181	0.558	0.179	2.25459e-121
Acaa1b	2.01352e-100	0.480466	0.994	0.975	6.50064e-96
Aadat	1.68846e-77	0.480082	0.97	0.876	5.45118e-73
BC035947	1.34911e-95	0.478582	0.756	0.433	4.35561e-91
Hpd	1.75002e-103	0.472015	0.757	0.398	5.64994e-99
Ugt3a2	9.92335e-144	0.469887	1	0.996	3.20375e-139
Azgp1	1.56835e-79	0.461784	0.977	0.911	5.06343e-75
Rida	3.49847e-157	0.461409	1	0.999	1.12948e-152
D630029K05Rik	3.52963e-79	0.457991	0.949	0.806	1.13954e-74
Pank1	9.49106e-92	0.45375	0.99	0.955	3.06419e-87
Acadl	1.49186e-88	0.448972	0.996	0.952	4.81647e-84
Gss	2.82899e-88	0.436139	0.991	0.949	9.13341e-84
Bhmt2	1.054e-75	0.431503	0.816	0.59	3.40283e-71
Cat	3.7235e-124	0.428759	0.999	0.996	1.20213e-119
Amacr	3.79274e-84	0.420485	0.994	0.974	1.22448e-79
Mogat1	6.96837e-68	0.417886	0.92	0.77	2.24974e-63
Acss2	3.70172e-76	0.416676	0.976	0.927	1.1951e-71
Slc22a12	2.08028e-106	0.416467	1	0.994	6.71618e-102
Agps	1.32946e-79	0.40989	0.99	0.937	4.29216e-75
Adtrp	1.65544e-64	0.402959	0.828	0.612	5.34458e-60
Acot1	3.25943e-60	0.402686	0.724	0.473	1.05231e-55
Ldhd	1.28858e-98	0.398346	1	0.995	4.16017e-94
Aqp1	1.18921e-90	0.397714	0.997	0.99	3.83937e-86
Entpd5	4.37857e-71	0.39766	0.981	0.935	1.41362e-66
Acox2	1.29735e-56	0.392661	0.729	0.512	4.1885e-52
Tmem176a	5.47867e-121	0.388977	0.997	0.996	1.76879e-116
Idi1	2.06375e-61	0.387698	0.799	0.577	6.66283e-57
Lpl	3.37822e-84	0.384649	0.999	0.992	1.09066e-79
Rdh16f2	4.52539e-63	0.384647	0.751	0.497	1.46102e-58
Aspg	5.69338e-83	0.378392	0.602	0.275	1.83811e-78
Dmgdh	9.67733e-59	0.374452	0.794	0.582	3.12433e-54
Slc22a2	4.80687e-56	0.373741	0.958	0.878	1.5519e-51
Papss2	1.05701e-58	0.373348	0.966	0.907	3.41255e-54
Oplah	7.83307e-56	0.372399	0.92	0.808	2.52891e-51
Spink1	1.98101e-147	0.366085	1	0.999	6.39568e-143
Me1	7.28339e-71	0.365254	0.992	0.979	2.35144e-66
Proc	2.29335e-52	0.360441	0.972	0.906	7.40408e-48
Ephx2	1.844e-79	0.358987	0.997	0.992	5.95334e-75
Lap3	2.28322e-65	0.358953	0.992	0.974	7.37136e-61
Cyp2j11	1.57288e-55	0.358214	0.893	0.73	5.07805e-51
Pipox	3.92754e-57	0.35813	0.99	0.948	1.26801e-52
Nceh1	1.6825e-45	0.35738	0.935	0.871	5.43195e-41
Hmgcs1	1.2994e-68	0.355221	1	0.977	4.19513e-64
Slc39a8	1.32133e-79	0.352504	0.496	0.194	4.26592e-75
Slc6a13	2.77046e-45	0.351856	0.822	0.645	8.94443e-41
Slc23a1	4.96353e-42	0.350742	0.784	0.616	1.60247e-37
Aacs	1.53797e-54	0.349091	0.963	0.889	4.96532e-50
Inmt	5.02958e-99	0.346296	1	0.999	1.6238e-94
Cldn10	1.85152e-51	0.344255	0.973	0.904	5.97764e-47
Rnf24	6.97344e-55	0.343768	0.587	0.332	2.25138e-50
Galns	7.45462e-45	0.341936	0.865	0.722	2.40672e-40
Hao2	1.52842e-42	0.337948	0.975	0.922	4.9345e-38
Dglucy	2.29072e-44	0.331247	0.865	0.709	7.39559e-40
Ttc36	1.78355e-100	0.329083	1	0.998	5.75819e-96
C1qtnf3	4.20802e-39	0.327949	0.773	0.623	1.35856e-34
Serpinf2	7.78641e-58	0.326833	0.996	0.972	2.51384e-53
Pter	3.09297e-48	0.325844	0.985	0.944	9.98565e-44
Mme	2.74342e-43	0.323137	0.629	0.416	8.85713e-39
AI314278	3.11695e-54	0.322383	0.997	0.98	1.00631e-49
Haao	1.79974e-44	0.322024	0.945	0.891	5.81046e-40
Ces2c	5.76969e-47	0.321497	0.983	0.961	1.86275e-42
Gchfr	8.60413e-38	0.321114	0.887	0.793	2.77784e-33
Ggt1	4.55735e-100	0.320636	1	1	1.47134e-95
Iscu	1.02464e-60	0.318349	0.999	0.983	3.30804e-56
Acy3	1.00492e-100	0.315994	1	0.999	3.24438e-96
Tmem176b	2.59576e-81	0.314051	0.999	0.997	8.38042e-77
Gpm6a	2.16759e-41	0.312485	0.687	0.492	6.99806e-37
Gm27216	9.28466e-45	0.312402	0.689	0.461	2.99755e-40
Guca2b	3.02004e-51	0.3105	0.996	0.986	9.75021e-47
Reep5	9.4749e-44	0.309592	0.953	0.894	3.05897e-39
Retsat	9.80028e-44	0.309448	0.966	0.913	3.16402e-39
Gk	3.78268e-43	0.308174	0.983	0.951	1.22124e-38
Cndp2	1.80019e-70	0.307165	1	0.999	5.81191e-66
Lipo3	2.50903e-40	0.306491	0.736	0.55	8.10039e-36
Ldc1	1.26917e-39	0.304945	0.726	0.538	4.09751e-35
Trap1	6.99107e-43	0.297469	0.966	0.924	2.25707e-38
Nhp2	1.96829e-40	0.296869	0.914	0.831	6.35462e-36
Cth	6.03183e-33	0.295501	0.882	0.789	1.94737e-28
Mfsd4b1	1.52456e-39	0.29503	0.95	0.88	4.92205e-35
Slc5a1	6.83281e-45	0.290614	0.605	0.376	2.20597e-40
Ahcy	1.17948e-32	0.289816	0.799	0.667	3.80795e-28
Pzp	5.63796e-31	0.286041	0.802	0.676	1.82022e-26
Ech1	6.35734e-57	0.285591	0.999	0.99	2.05247e-52
Cryab	1.61158e-26	0.284737	0.606	0.432	5.20298e-22
Gclc	5.99394e-31	0.281919	0.849	0.739	1.93514e-26
Slc38a3	7.4431e-81	0.281341	0.333	0.085	2.40301e-76
Mtor	2.82166e-31	0.279804	0.926	0.872	9.10973e-27
Apoc3	6.46271e-54	0.273787	0.393	0.159	2.08649e-49
Bphl	3.81748e-40	0.27092	0.991	0.973	1.23247e-35
Slc22a30	7.92595e-33	0.270641	0.964	0.901	2.55889e-28
Ivd	3.52464e-42	0.270616	0.992	0.977	1.13793e-37
Tmco3	7.23248e-29	0.269645	0.742	0.589	2.33501e-24
Far1	1.83514e-29	0.269292	0.87	0.781	5.92475e-25
Irx1	9.62477e-78	0.269187	0.348	0.094	3.10736e-73
Ak4	1.58005e-33	0.268954	0.962	0.917	5.1012e-29
Pm20d1	1.02112e-32	0.268602	0.759	0.59	3.29667e-28
Coasy	8.13983e-40	0.268491	0.995	0.968	2.62794e-35
Fah	2.81605e-48	0.266569	0.999	0.989	9.09162e-44
Cpt2	1.44495e-32	0.264543	0.939	0.895	4.66501e-28
Nqo1	1.9443e-26	0.264303	0.699	0.566	6.27718e-22
Vill	3.01399e-32	0.264128	0.748	0.595	9.73068e-28
Pxmp2	6.50985e-31	0.263884	0.851	0.758	2.10171e-26
Tmem205	1.03592e-38	0.263829	0.991	0.965	3.34447e-34
Slc17a1	1.62008e-44	0.262822	0.997	0.987	5.23043e-40
Gls	1.67943e-27	0.262729	0.873	0.797	5.42205e-23
Calml4	6.23865e-44	0.261315	0.999	0.992	2.01415e-39
Gcdh	1.4057e-38	0.26027	0.995	0.977	4.53831e-34
Acot12	3.07042e-28	0.260222	0.911	0.809	9.91285e-24
Lypla1	5.13938e-29	0.259446	0.971	0.916	1.65925e-24
Glb1	5.79976e-29	0.258561	0.922	0.848	1.87245e-24
Tpmt	2.48071e-31	0.25805	0.863	0.747	8.00898e-27
Aldh8a1	6.67891e-33	0.256935	0.98	0.942	2.15629e-28
Ubc	3.54058e-83	0.255851	1	0.999	1.14308e-78
Sugct	2.184e-28	0.253406	0.915	0.837	7.05105e-24
Tmem189	4.07788e-27	0.252996	0.944	0.904	1.31654e-22
Arpp19	1.3133e-39	0.25238	0.997	0.986	4.24e-35
Vps8	4.89849e-27	0.250393	0.84	0.712	1.58148e-22
Slc16a7	1.16486e-18	-0.251687	0.485	0.625	3.76074e-14
Tnfaip8	3.90317e-23	-0.251789	0.873	0.92	1.26014e-18
Arsb	1.05237e-24	-0.252221	0.766	0.849	3.39757e-20
Gas6	1.79151e-25	-0.252375	0.901	0.935	5.78389e-21
Spns3	2.73811e-34	-0.252726	0.245	0.473	8.84e-30
B2m	6.69984e-31	-0.25506	0.97	0.975	2.16304e-26
Atp6ap2	6.74155e-22	-0.255982	0.775	0.862	2.17651e-17
Ckmt1	3.90987e-18	-0.256657	0.461	0.608	1.2623e-13
Mfge8	9.02144e-17	-0.25711	0.792	0.871	2.91257e-12
Slc5a12	4.88587e-45	-0.257248	0.13	0.389	1.5774e-40
Emx1	2.69e-30	-0.257276	0.304	0.515	8.68467e-26
Cwh43	2.1559e-29	-0.257343	0.193	0.393	6.96031e-25
Ermp1	5.42394e-28	-0.257836	0.3	0.493	1.75112e-23
Fahd2a	3.49786e-27	-0.258034	0.75	0.838	1.12928e-22
Slc43a2	5.86568e-23	-0.258836	0.624	0.742	1.89373e-18
Ctsz	9.20487e-27	-0.258861	0.926	0.955	2.97179e-22
Atp6v1c2	1.62058e-20	-0.258969	0.329	0.492	5.23203e-16
Scnn1g	3.13753e-22	-0.259094	0.248	0.415	1.01295e-17
Atp1a1	5.41688e-40	-0.259647	1	0.999	1.74884e-35
Cst3	2.0092e-21	-0.260766	0.995	0.991	6.48672e-17
Rps27	3.6917e-24	-0.263006	0.911	0.952	1.19187e-19
Nme2	3.48217e-73	-0.265925	0.999	0.998	1.12422e-68
Rnf186	2.46983e-39	-0.26604	0.221	0.469	7.97384e-35
Atp6v0c	3.24808e-56	-0.266905	0.999	0.996	1.04864e-51
Apoe	8.32275e-18	-0.26727	0.892	0.941	2.687e-13
Chrna4	7.15458e-39	-0.270066	0.244	0.49	2.30986e-34
Serinc3	7.16869e-40	-0.270138	0.986	0.989	2.31441e-35
Cyp2e1	8.68124e-31	-0.270584	0.994	0.996	2.80274e-26
Wnk4	4.63576e-18	-0.274752	0.78	0.842	1.49666e-13
Gcat	1.72616e-30	-0.278167	0.657	0.8	5.5729e-26
Tspan1	1.15783e-22	-0.278978	0.368	0.528	3.73806e-18
Cxxc5	3.22381e-30	-0.279091	0.582	0.735	1.04081e-25
Slc34a3	1.00123e-33	-0.283984	0.247	0.463	3.23248e-29
Ltc4s	1.43636e-43	-0.284841	0.108	0.357	4.63728e-39
Maf	5.19804e-30	-0.285965	0.732	0.858	1.67819e-25
Renbp	2.22182e-33	-0.286797	0.527	0.711	7.17314e-29
Gsn	1.6031e-21	-0.28868	0.551	0.681	5.17559e-17
Tfcp2l1	1.26286e-19	-0.291686	0.706	0.811	4.07713e-15
Kcnj10	2.08126e-31	-0.293211	0.307	0.515	6.71933e-27
Hbb-bt	5.89929e-10	-0.293533	0.484	0.583	1.90459e-05
Selenow	1.52525e-28	-0.295977	0.667	0.792	4.92426e-24
Tmsb4x	3.55295e-15	-0.30031	0.985	0.987	1.14707e-10
Plat	7.64428e-16	-0.302521	0.248	0.381	2.46796e-11
Cd9	1.42301e-20	-0.303563	0.672	0.766	4.59419e-16
Slc6a8	4.1148e-35	-0.304828	0.817	0.888	1.32846e-30
Gabarapl1	1.96354e-52	-0.305744	0.996	0.993	6.33929e-48
Acsl1	4.45883e-37	-0.306701	0.625	0.777	1.43953e-32
Col18a1	1.63535e-20	-0.311927	0.775	0.858	5.27971e-16
Ctsl	1.34375e-61	-0.312384	0.99	0.991	4.33831e-57
Cyp4a12a	2.71571e-33	-0.314096	0.801	0.891	8.76766e-29
Slc34a1	1.32584e-113	-0.316446	1	1	4.28049e-109
Fabp3	5.68819e-28	-0.318298	0.799	0.88	1.83643e-23
Cotl1	5.58878e-40	-0.319143	0.482	0.694	1.80434e-35
Mal	5.58403e-18	-0.319226	0.804	0.855	1.8028e-13
Slc25a4	1.85394e-42	-0.321046	0.934	0.968	5.98545e-38
Myl9	2.01713e-13	-0.321743	0.698	0.77	6.51231e-09
Mt2	1.25163e-27	-0.325397	0.623	0.762	4.04088e-23
Gstt1	8.17106e-40	-0.327496	0.851	0.912	2.63803e-35
S100a1	4.37041e-40	-0.327864	0.987	0.984	1.41099e-35
Uap1l1	2.61381e-33	-0.328087	0.722	0.824	8.4387e-29
Oat	2.13085e-35	-0.334051	0.689	0.814	6.87943e-31
Prodh	8.23741e-42	-0.334274	0.911	0.963	2.65945e-37
mt-Nd3	1.68958e-51	-0.33648	1	0.999	5.45481e-47
Pcolce	9.57487e-27	-0.338303	0.723	0.811	3.09125e-22
Enpp6	1.13958e-40	-0.342509	0.554	0.75	3.67914e-36
Igfbp5	7.61872e-39	-0.344143	0.928	0.956	2.4597e-34
Txnip	1.56996e-27	-0.346139	0.957	0.97	5.06863e-23
Cyp24a1	3.19274e-57	-0.348858	0.221	0.525	1.03078e-52
Nphs2	5.17766e-14	-0.349235	0.272	0.394	1.67161e-09
Pkm	2.63434e-23	-0.351816	0.869	0.914	8.50498e-19
Ndrg1	1.2521e-77	-0.351817	0.999	0.996	4.04241e-73
Pah	5.50044e-66	-0.354252	0.986	0.996	1.77582e-61
Slc7a8	8.21847e-51	-0.355708	0.351	0.618	2.65333e-46
Hoxd8	8.44705e-29	-0.355953	0.686	0.796	2.72713e-24
Ccnd1	5.69512e-44	-0.357484	0.709	0.853	1.83867e-39
Slc2a2	1.17704e-48	-0.361343	0.693	0.841	3.80006e-44
Gm42418	6.03961e-34	-0.361548	0.873	0.923	1.94989e-29
Mt1	8.20523e-24	-0.363519	0.968	0.978	2.64906e-19
G6pc	3.35548e-48	-0.36418	0.759	0.876	1.08332e-43
Gm49980	1.49581e-61	-0.365061	0.981	0.989	4.82922e-57
Gldc	5.18514e-64	-0.371519	0.213	0.541	1.67402e-59
Mif	3.92378e-70	-0.372801	0.972	0.985	1.26679e-65
Sgms2	2.55874e-38	-0.375143	0.591	0.754	8.2609e-34
Clcnkb	2.14227e-24	-0.377647	0.933	0.948	6.91632e-20
Lgmn	9.01255e-65	-0.377999	0.992	0.991	2.9097e-60
Klhl3	3.59067e-51	-0.38107	0.278	0.555	1.15925e-46
Ier3	9.39613e-34	-0.384764	0.582	0.743	3.03354e-29
Car3	3.53064e-59	-0.389081	0.194	0.499	1.13987e-54
Kl	1.57359e-41	-0.395312	0.986	0.986	5.08034e-37
Habp2	3.73548e-56	-0.395869	0.734	0.876	1.206e-51
Scnn1b	1.81413e-29	-0.398315	0.474	0.64	5.85693e-25
Kcnj1	4.09442e-27	-0.399465	0.762	0.848	1.32188e-22
Tbx2	6.43395e-55	-0.402534	0.385	0.66	2.0772e-50
Sfrp1	1.088e-31	-0.402632	0.567	0.718	3.5126e-27
Igfbp3	2.93102e-56	-0.403244	0.958	0.983	9.46281e-52
Hsd11b2	7.68397e-15	-0.406935	0.748	0.817	2.48077e-10
Spink8	3.55094e-29	-0.412201	0.372	0.563	1.14642e-24
Car14	2.77784e-56	-0.412987	0.499	0.737	8.96826e-52
Slc26a4	2.53945e-27	-0.415218	0.513	0.675	8.1986e-23
Slc4a4	5.41496e-69	-0.418125	0.944	0.978	1.74822e-64
Aif1l	5.48138e-37	-0.419457	0.7	0.815	1.76966e-32
Lipa	2.01806e-66	-0.427695	0.855	0.936	6.51531e-62
Actg1	4.38275e-104	-0.429104	1	0.998	1.41497e-99
Ftl1	3.7978e-163	-0.430912	1	0.999	1.22612e-158
Gsta2	2.458e-56	-0.432828	0.654	0.824	7.93566e-52
Scd2	1.32754e-49	-0.441298	0.464	0.689	4.28596e-45
Acta2	1.11892e-28	-0.445909	0.26	0.458	3.61245e-24
Sh3bgrl3	4.50003e-44	-0.450189	0.682	0.825	1.45283e-39
Miox	3.32493e-156	-0.461272	1	0.999	1.07345e-151
Slc3a2	3.96089e-65	-0.461337	0.747	0.88	1.27877e-60
Mdk	1.04386e-59	-0.462985	0.451	0.716	3.37009e-55
Hba-a2	4.29369e-12	-0.473008	0.84	0.88	1.38622e-07
Enpp2	1.81007e-74	-0.478895	0.781	0.923	5.8438e-70
Fam151a	5.2627e-83	-0.488539	0.891	0.958	1.69906e-78
Clec2h	1.94345e-80	-0.489608	0.31	0.65	6.27444e-76
Asl	1.87562e-84	-0.491548	0.915	0.964	6.05543e-80
Cela1	3.97661e-84	-0.494412	0.893	0.964	1.28385e-79
Prodh2	7.66666e-83	-0.494532	0.388	0.721	2.47518e-78
Car12	5.28077e-69	-0.497758	0.717	0.866	1.7049e-64
Ass1	1.65715e-162	-0.498645	0.999	0.998	5.3501e-158
Dpep1	2.91091e-80	-0.503456	0.831	0.931	9.39789e-76
Nox4	1.71292e-77	-0.504866	0.743	0.895	5.53017e-73
Acaa2	3.1743e-90	-0.509582	0.903	0.961	1.02482e-85
Podxl	7.91796e-19	-0.509923	0.614	0.719	2.55631e-14
Pvalb	8.10373e-63	-0.523258	0.247	0.565	2.61629e-58
Hba-a1	1.63711e-11	-0.523619	0.845	0.871	5.28541e-07
Hbb-bs	9.75059e-14	-0.531627	0.992	0.987	3.14798e-09
Rhbg	9.82496e-39	-0.533424	0.456	0.65	3.17199e-34
Pdzk1ip1	2.20155e-164	-0.553505	0.997	0.998	7.10771e-160
Mgp	5.45246e-27	-0.558131	0.958	0.971	1.76033e-22
Slc7a7	5.19432e-84	-0.563973	0.712	0.882	1.67699e-79
Igfbp4	2.25448e-146	-0.574881	0.99	0.996	7.27858e-142
Cyp2d26	5.80077e-93	-0.59516	0.554	0.823	1.87278e-88
Rhcg	3.8307e-48	-0.595649	0.673	0.814	1.23674e-43
Dnase1	1.78999e-175	-0.632329	0.999	0.999	5.779e-171
Tmem213	1.36562e-64	-0.661468	0.836	0.925	4.40889e-60
Acss1	6.66878e-111	-0.663087	0.709	0.91	2.15302e-106
Idh1	5.35298e-142	-0.663266	0.934	0.981	1.72821e-137
Ces1g	1.80385e-99	-0.683724	0.409	0.737	5.82372e-95
Wnk1	1.46712e-82	-0.683788	0.753	0.901	4.7366e-78
Alpl	4.46451e-131	-0.722576	0.719	0.917	1.44137e-126
Cyp2d12	4.09349e-119	-0.728601	0.734	0.914	1.32158e-114
Spp2	4.27771e-113	-0.743623	0.825	0.955	1.38106e-108
Car2	1.80311e-127	-0.777191	0.853	0.96	5.82133e-123
Slc22a8	2.06683e-171	-0.783485	0.903	0.98	6.67275e-167
Gpx3	2.06607e-207	-0.79268	1	1	6.67031e-203
Atp6v1g3	8.59472e-51	-0.811418	0.76	0.866	2.77481e-46
Slc8a1	1.71237e-94	-0.872589	0.384	0.704	5.52839e-90
Pgam2	1.71991e-116	-0.892597	0.492	0.807	5.55273e-112
Spp1	3.88399e-101	-0.908396	0.962	0.983	1.25395e-96
Tmem52b	5.70143e-110	-0.917101	0.72	0.9	1.84071e-105
Slc6a19	7.95742e-179	-0.925046	0.783	0.955	2.56905e-174
Gatm	6.64186e-197	-1.05349	0.825	0.969	2.14433e-192
Ren1	8.10112e-41	-1.08025	0.335	0.569	2.61545e-36
Defb1	1.24243e-142	-1.12601	0.878	0.963	4.01119e-138
Slc5a2	1.15685e-223	-1.18933	0.85	0.982	3.73488e-219
Slc12a3	3.60147e-179	-1.50743	0.812	0.97	1.16274e-174
Calb1	3.26752e-163	-1.55152	0.727	0.933	1.05492e-158
Clu	3.49633e-194	-1.72995	0.775	0.959	1.12879e-189
Klk1	1.35944e-150	-2.25789	1	0.997	4.38896e-146
S100g	5.21863e-233	-2.47848	0.975	0.995	1.68483e-228

## Sheet: WT Cluster3
Gene	p_val	avg_log2FC	pct.1	pct.2	p_val_adj
Odc1	2.36414e-179	0.548697	1	0.998	7.63262e-175
Slco1a1	2.3004e-91	0.524158	0.995	0.933	7.42684e-87
Cndp2	1.0841e-162	0.512054	1	0.999	3.50002e-158
Cyp2e1	3.09074e-139	0.509993	1	0.995	9.97844e-135
Cyp2a5	4.01154e-83	0.492281	0.989	0.903	1.29513e-78
Acsm3	1.03163e-83	0.491011	1	0.967	3.33062e-79
Slc22a6	1.77529e-145	0.479578	1	0.998	5.73153e-141
Slc7a13	7.07408e-80	0.471241	1	0.982	2.28387e-75
Nudt19	5.15764e-110	0.459009	1	0.999	1.66514e-105
Acy3	2.05853e-164	0.436589	1	0.999	6.64597e-160
Atp11a	8.55624e-86	0.436074	1	0.991	2.76238e-81
Ces2c	1.29349e-74	0.41543	0.997	0.959	4.17602e-70
Cyp4b1	6.17701e-205	0.411293	1	1	1.99425e-200
Slc27a2	7.22305e-113	0.397435	1	0.999	2.33196e-108
Slc22a12	2.41206e-92	0.395743	1	0.994	7.78734e-88
Cd36	4.21482e-65	0.393102	0.995	0.956	1.36076e-60
Amacr	2.07309e-68	0.386905	0.997	0.974	6.69298e-64
Ldhd	1.65128e-87	0.386833	1	0.995	5.33117e-83
Cyb5a	1.28891e-121	0.381728	1	0.999	4.16125e-117
Cyp2d9	1.97505e-50	0.368826	0.983	0.897	6.37646e-46
Azgp1	7.38384e-56	0.36474	0.977	0.914	2.38387e-51
Pck1	3.2157e-79	0.36421	1	0.993	1.03819e-74
Cyp4a12a	1.7921e-46	0.35931	0.956	0.858	5.78578e-42
Inmt	5.82276e-104	0.348805	1	0.999	1.87988e-99
Nat8	2.43746e-70	0.34158	1	0.99	7.86933e-66
Acox1	2.60114e-87	0.331248	1	0.998	8.39777e-83
Adh1	1.02188e-66	0.330634	1	0.991	3.29915e-62
Slc17a3	5.56333e-66	0.327907	0.998	0.99	1.79612e-61
Slc6a18	7.9251e-48	0.321998	0.988	0.929	2.55862e-43
Agps	1.66655e-48	0.321619	0.991	0.939	5.38046e-44
Acsm2	2.98597e-140	0.318591	1	1	9.6402e-136
Ly6e	2.26684e-56	0.317558	1	0.991	7.31848e-52
Hsd11b1	7.67231e-33	0.316402	0.974	0.909	2.47701e-28
Kap	7.06592e-85	0.309242	1	1	2.28123e-80
Me1	1.58598e-52	0.308587	0.997	0.979	5.12034e-48
Cyp2j13	5.61389e-51	0.308037	0.998	0.976	1.81244e-46
Ugt2b38	1.48795e-64	0.307115	1	0.995	4.80384e-60
Serpinf2	1.73493e-48	0.30357	0.997	0.973	5.60121e-44
Kcnj15	2.7926e-54	0.301416	0.995	0.989	9.01592e-50
Slc5a8	4.7748e-43	0.299681	0.979	0.888	1.54154e-38
Chpt1	1.10534e-72	0.298827	1	0.997	3.56859e-68
Tmem252	3.49932e-40	0.295906	0.995	0.952	1.12976e-35
Hsd17b11	2.00179e-45	0.292868	0.992	0.981	6.46279e-41
Car4	3.80301e-38	0.292628	0.979	0.903	1.2278e-33
Ephx2	5.78053e-54	0.290323	1	0.991	1.86625e-49
Slc13a3	3.87564e-50	0.290049	1	0.996	1.25125e-45
Ces1f	1.38607e-65	0.288245	1	0.997	4.47494e-61
Coasy	2.12572e-41	0.285964	0.995	0.969	6.86289e-37
Pank1	1.34426e-41	0.284021	0.991	0.956	4.33993e-37
Lpl	1.53534e-45	0.281089	1	0.992	4.95684e-41
Ggt1	3.72539e-66	0.281084	1	1	1.20274e-61
Msrb1	1.63609e-40	0.280886	0.994	0.962	5.28213e-36
Tmigd1	3.23092e-42	0.279464	0.997	0.896	1.0431e-37
B4galt5	7.64292e-38	0.278533	0.962	0.872	2.46752e-33
Ugt3a2	8.72489e-55	0.278259	1	0.997	2.81683e-50
Mep1a	3.86047e-54	0.277176	1	0.996	1.24635e-49
Cat	4.48735e-57	0.275707	1	0.996	1.44874e-52
Rida	1.90493e-65	0.27451	1	0.999	6.15008e-61
4931406C07Rik	2.03563e-44	0.27337	1	0.988	6.57203e-40
Fmo5	8.23899e-31	0.272391	0.934	0.798	2.65996e-26
Ace	2.0743e-30	0.269544	0.966	0.816	6.69687e-26
Gpx1	1.6657e-110	0.268768	1	0.999	5.3777e-106
Acaa1b	4.05402e-35	0.265584	1	0.975	1.30884e-30
Selenop	2.52576e-80	0.264154	1	1	8.15442e-76
Lap3	4.62375e-38	0.262696	0.998	0.974	1.49278e-33
Mfsd4b5	4.9064e-34	0.262145	0.992	0.965	1.58403e-29
Cyp2j5	1.24531e-57	0.260427	1	0.997	4.0205e-53
Cda	2.21919e-41	0.259171	0.998	0.987	7.16466e-37
Cgref1	2.30743e-32	0.255889	0.997	0.956	7.44952e-28
Eci3	1.05589e-29	0.254973	0.982	0.931	3.40894e-25
Slc47a1	8.90924e-32	0.254399	0.992	0.964	2.87635e-27
Ttc36	1.26224e-60	0.253089	1	0.999	4.07515e-56
Aass	6.86791e-35	0.253012	0.991	0.957	2.2173e-30
Ehhadh	8.91216e-36	0.251491	0.992	0.952	2.87729e-31
Gm42418	1.63e-10	-0.251317	0.916	0.912	5.26247e-06
Ltbp3	3.35464e-22	-0.251847	0.284	0.452	1.08305e-17
Ckb	9.87536e-13	-0.252863	0.648	0.701	3.18826e-08
H2-K1	6.32097e-19	-0.25354	0.968	0.971	2.04072e-14
Rap1gap	8.32143e-18	-0.255461	0.457	0.574	2.68657e-13
Aebp1	1.65797e-14	-0.257311	0.515	0.595	5.35274e-10
Cdh16	6.63584e-49	-0.257339	1	0.998	2.14238e-44
Actg1	1.94382e-36	-0.258283	1	0.998	6.27562e-32
Cldn8	4.34219e-17	-0.259216	0.42	0.537	1.40188e-12
Ucp2	5.71398e-19	-0.260567	0.355	0.492	1.84476e-14
Crip2	7.04098e-14	-0.261239	0.642	0.695	2.27318e-09
Hoxd9	9.56101e-19	-0.261487	0.433	0.563	3.08677e-14
Foxi1	1.90132e-15	-0.262541	0.287	0.409	6.13842e-11
Kcnj10	3.3897e-18	-0.263389	0.362	0.496	1.09436e-13
Epcam	7.63731e-20	-0.266699	0.445	0.57	2.46571e-15
Pgrmc1	9.90897e-19	-0.267126	0.908	0.908	3.19911e-14
Hk1	2.16725e-20	-0.267434	0.448	0.576	6.99695e-16
Atp6v1c2	2.87044e-13	-0.270754	0.382	0.476	9.26722e-09
Cryab	5.66323e-16	-0.2729	0.362	0.485	1.82837e-11
Flna	1.08597e-13	-0.27504	0.547	0.619	3.50606e-09
Tspan8	5.43025e-23	-0.277175	0.428	0.574	1.75316e-18
Efhd1	1.2093e-19	-0.277551	0.48	0.606	3.90421e-15
Plat	1.09083e-07	-0.277889	0.291	0.368	0.00352176
Bgn	5.73306e-17	-0.280758	0.902	0.902	1.85092e-12
Mdk	1.32234e-15	-0.281379	0.615	0.674	4.26918e-11
Slc16a7	5.91007e-17	-0.282289	0.517	0.613	1.90807e-12
Mrps6	1.03569e-22	-0.285985	0.865	0.88	3.34372e-18
Cd74	1.53209e-16	-0.291226	0.965	0.956	4.94635e-12
Hbb-bt	2.8232e-07	-0.296985	0.529	0.57	0.0091147
Atp1a1	1.69626e-48	-0.298275	1	0.999	5.47639e-44
Ccnd1	1.01419e-23	-0.302174	0.781	0.834	3.27432e-19
Tbx2	1.20766e-20	-0.303503	0.532	0.621	3.89893e-16
Tmsb10	1.88922e-17	-0.310038	0.706	0.758	6.09935e-13
Kl	1.21135e-20	-0.310061	0.994	0.985	3.91083e-16
Sdc4	2.33478e-32	-0.311181	0.969	0.971	7.53783e-28
Wnk4	2.24335e-21	-0.31199	0.801	0.835	7.24266e-17
Ier3	2.72119e-15	-0.314146	0.676	0.719	8.78537e-11
Cd24a	4.74427e-24	-0.315545	0.648	0.73	1.53169e-19
Atp6v1b1	1.26378e-23	-0.32494	0.422	0.568	4.08013e-19
Selenow	2.10663e-27	-0.325192	0.697	0.781	6.80126e-23
Tspan1	3.14538e-25	-0.328499	0.362	0.523	1.01548e-20
Spp2	9.2546e-17	-0.335776	0.945	0.927	2.98785e-12
Ckmt1	1.67169e-21	-0.337587	0.488	0.597	5.39704e-17
Gsn	3.53523e-27	-0.33844	0.538	0.679	1.14135e-22
Ccn2	1.77765e-18	-0.341324	0.827	0.844	5.73914e-14
Mt2	1.75356e-21	-0.345342	0.693	0.744	5.66135e-17
Apoe	7.96919e-27	-0.356324	0.916	0.935	2.57285e-22
Nphs2	2.33693e-11	-0.361034	0.286	0.387	7.54478e-07
Tfcp2l1	4.01366e-28	-0.363159	0.735	0.801	1.29581e-23
Sparc	1.16565e-18	-0.365102	0.765	0.796	3.76329e-14
Sfrp1	9.56164e-17	-0.365778	0.65	0.697	3.08698e-12
Oat	1.03592e-34	-0.367879	0.719	0.803	3.34446e-30
Scd2	5.04576e-26	-0.369949	0.555	0.663	1.62903e-21
Wfdc15b	1.30358e-13	-0.373424	0.969	0.948	4.20861e-09
Spink8	2.04864e-16	-0.377416	0.443	0.542	6.61403e-12
Scnn1a	1.39676e-33	-0.380535	0.477	0.647	4.50944e-29
Aqp2	1.20938e-14	-0.382573	0.813	0.815	3.90447e-10
Cst3	7.91219e-46	-0.387996	0.998	0.99	2.55445e-41
Hoxd8	1.59482e-29	-0.396292	0.696	0.79	5.14888e-25
Gatm	1.10029e-22	-0.400273	0.957	0.938	3.5523e-18
Fabp3	1.08697e-38	-0.400616	0.809	0.875	3.50927e-34
Cd9	4.60599e-32	-0.401999	0.668	0.763	1.48704e-27
Myl9	1.76452e-20	-0.403677	0.709	0.764	5.69674e-16
Bcam	2.44655e-28	-0.418499	0.644	0.734	7.8987e-24
Adgrg1	1.73082e-39	-0.421816	0.829	0.876	5.58796e-35
Car2	7.53061e-29	-0.428855	0.95	0.937	2.43126e-24
Slc12a1	2.20427e-09	-0.437667	0.843	0.863	7.1165e-05
Pcolce	1.92083e-41	-0.438212	0.725	0.807	6.20139e-37
Egf	8.17883e-12	-0.440011	0.988	0.979	2.64054e-07
Slc5a2	1.50561e-27	-0.450075	0.986	0.951	4.86088e-23
Scnn1b	1.89796e-29	-0.453951	0.503	0.628	6.12755e-25
Col18a1	2.51363e-42	-0.455808	0.784	0.853	8.11525e-38
Aif1l	4.21594e-37	-0.45797	0.737	0.804	1.36112e-32
Krt7	7.32483e-37	-0.459136	0.622	0.749	2.36482e-32
Sh3bgrl3	2.91288e-36	-0.459905	0.732	0.81	9.40423e-32
Acta2	4.3278e-21	-0.462972	0.294	0.444	1.39723e-16
Acss1	1.05367e-46	-0.472974	0.839	0.877	3.40176e-42
Tmsb4x	5.32495e-44	-0.480618	0.994	0.985	1.71916e-39
Wnk1	5.95309e-31	-0.483748	0.853	0.876	1.92195e-26
Slc26a4	6.63005e-26	-0.48402	0.544	0.662	2.14051e-21
Mal	2.93941e-41	-0.485171	0.804	0.853	9.48988e-37
Txnip	8.66776e-51	-0.487826	0.966	0.967	2.79839e-46
Kcnj1	1.26246e-38	-0.49415	0.771	0.843	4.07587e-34
Podxl	4.09043e-12	-0.499667	0.657	0.706	1.32059e-07
Ppp1r1a	3.29134e-37	-0.518792	0.934	0.948	1.06261e-32
Rhbg	1.26505e-27	-0.532207	0.523	0.63	4.08422e-23
Umod	2.49327e-15	-0.551301	1	0.998	8.04951e-11
Pkm	1.20221e-54	-0.551735	0.865	0.913	3.88135e-50
Car15	3.25341e-43	-0.58768	0.794	0.862	1.05036e-38
Mt1	4.89698e-61	-0.597324	0.969	0.977	1.58099e-56
Kng2	1.62134e-63	-0.598393	0.865	0.929	5.23449e-59
Pgam2	3.99575e-35	-0.609537	0.699	0.756	1.29003e-30
Nudt4	7.12871e-82	-0.625796	0.979	0.978	2.3015e-77
Hsd11b2	8.4059e-32	-0.626368	0.757	0.812	2.71385e-27
Slc12a3	2.97829e-11	-0.64386	0.962	0.935	9.61541e-07
Mgp	9.6673e-38	-0.644352	0.957	0.971	3.12109e-33
Clcnkb	6.74475e-71	-0.652895	0.925	0.949	2.17754e-66
Slc8a1	6.91559e-29	-0.658207	0.561	0.658	2.2327e-24
Rhcg	1.21982e-48	-0.66352	0.716	0.801	3.9382e-44
Tmem213	6.34767e-56	-0.672155	0.894	0.91	2.04934e-51
Hba-a2	3.09834e-28	-0.679161	0.838	0.878	1.0003e-23
Tmem52b	8.8395e-46	-0.697929	0.855	0.868	2.85383e-41
Wfdc2	2.51564e-80	-0.713514	0.907	0.943	8.12176e-76
Defb1	2.41758e-43	-0.752854	0.937	0.948	7.80517e-39
Hba-a1	1.81098e-26	-0.768615	0.826	0.874	5.84674e-22
Hbb-bs	7.359e-37	-0.795409	0.992	0.987	2.37585e-32
Atp6v1g3	6.97555e-40	-0.831537	0.817	0.851	2.25206e-35
Spp1	1.66038e-101	-0.971814	0.972	0.98	5.36054e-97
Calb1	4.11075e-44	-1.09696	0.887	0.895	1.32716e-39
Clu	7.82159e-53	-1.18469	0.94	0.92	2.5252e-48
S100g	3.86932e-51	-1.60921	0.997	0.99	1.24921e-46
Klk1	1.92064e-62	-1.84635	0.997	0.998	6.2008e-58
Ren1	0.000418558	-0.77623	0.506	0.527	1

## Sheet: WT Cluster4
Gene	p_val	avg_log2FC	pct.1	pct.2	p_val_adj
Klk1	2.71278e-303	2.68782	1	0.997	8.7582e-299
S100g	0	2.51928	1	0.99	0
Clu	9.00946e-289	1.9871	1	0.91	2.9087e-284
Calb1	6.2896e-261	1.94571	0.997	0.875	2.0306e-256
Atp6v1g3	9.24481e-204	1.55843	0.986	0.821	2.98469e-199
Slc8a1	3.67994e-250	1.48961	0.978	0.582	1.18807e-245
Spp1	1.02281e-282	1.48949	1	0.975	3.30213e-278
Defb1	7.36798e-226	1.27302	1	0.937	2.37875e-221
Tmem52b	2.78487e-234	1.24683	0.992	0.843	8.99095e-230
Rhcg	5.25098e-216	1.23799	0.981	0.752	1.69528e-211
Pgam2	4.72717e-216	1.20606	0.982	0.704	1.52617e-211
Rhbg	8.02596e-172	1.17043	0.906	0.56	2.59118e-167
Hsd11b2	3.99923e-128	1.11678	0.959	0.776	1.29115e-123
Tmem213	5.04026e-204	1.089	0.997	0.892	1.62725e-199
Scnn1b	8.53198e-195	1.02171	0.931	0.55	2.75455e-190
Wfdc2	3.19292e-210	1.01961	0.997	0.926	1.03083e-205
Slc12a3	5.86562e-80	0.985374	0.997	0.929	1.89371e-75
Slc26a4	3.73619e-130	0.953317	0.895	0.598	1.20623e-125
Clcnkb	5.92348e-192	0.952143	0.997	0.935	1.9124e-187
Nudt4	4.94464e-204	0.930503	0.998	0.974	1.59638e-199
Mgp	2.45211e-60	0.916467	0.989	0.965	7.91663e-56
Kl	4.03257e-192	0.906015	1	0.984	1.30192e-187
Acta2	2.81448e-81	0.889658	0.697	0.37	9.08655e-77
Wnk1	1.09785e-135	0.877264	0.984	0.852	3.5444e-131
Spink8	4.99798e-100	0.849925	0.785	0.48	1.6136e-95
Aif1l	2.65497e-161	0.832983	0.974	0.761	8.57158e-157
Mal	1.9706e-148	0.825094	0.978	0.822	6.36208e-144
Sh3bgrl3	4.33929e-143	0.825062	0.97	0.767	1.40094e-138
Kcnj1	3.98783e-153	0.824972	0.981	0.804	1.28747e-148
Car15	3.80632e-97	0.820579	0.959	0.831	1.22887e-92
Car2	2.30465e-117	0.800334	0.99	0.93	7.44056e-113
Krt7	1.91976e-130	0.77991	0.949	0.689	6.19795e-126
Txnip	3.15482e-162	0.765065	0.998	0.962	1.01853e-157
Cd9	3.24946e-131	0.728716	0.954	0.711	1.04909e-126
Tspan1	3.38268e-144	0.725746	0.844	0.435	1.0921e-139
Ckmt1	1.36798e-134	0.724274	0.9	0.522	4.41652e-130
Pkm	1.25638e-120	0.705851	0.99	0.89	4.05622e-116
Scnn1g	2.16387e-141	0.705272	0.75	0.317	6.98606e-137
Atp6v1c2	1.34551e-123	0.690789	0.793	0.401	4.34397e-119
Atp6v1b1	1.27702e-121	0.687994	0.848	0.49	4.12287e-117
Tfcp2l1	4.48441e-120	0.68239	0.957	0.761	1.44779e-115
Scd2	1.36892e-130	0.677352	0.925	0.595	4.41957e-126
Hoxd8	9.97187e-111	0.673143	0.952	0.743	3.21942e-106
Scnn1a	1.39428e-123	0.671062	0.911	0.568	4.50143e-119
Kng2	4.70398e-109	0.670568	0.989	0.906	1.51868e-104
S100a1	2.0825e-154	0.658839	0.995	0.983	6.72334e-150
Pcolce	2.33582e-108	0.632765	0.959	0.764	7.5412e-104
Mt1	1.18235e-112	0.631135	1	0.971	3.81722e-108
Hbb-bs	2.70853e-33	0.629214	0.995	0.987	8.74447e-29
Adgrg1	3.64211e-104	0.624565	0.967	0.851	1.17586e-99
Atp6v0d2	1.5123e-122	0.620395	0.721	0.304	4.88247e-118
Bsnd	4.17752e-130	0.619716	0.839	0.431	1.34871e-125
Insrr	9.05242e-116	0.614113	0.692	0.289	2.92257e-111
Slc4a9	2.66065e-95	0.613462	0.758	0.395	8.58992e-91
Foxi1	3.23151e-106	0.593357	0.719	0.33	1.04329e-101
Efhd1	6.89076e-104	0.584632	0.866	0.535	2.22468e-99
Ltc4s	1.09797e-125	0.572194	0.668	0.244	3.5448e-121
Hba-a1	4.01122e-32	0.571962	0.939	0.853	1.29502e-27
Sgms2	5.64038e-74	0.560825	0.907	0.689	1.821e-69
Cav2	2.17643e-101	0.550842	0.715	0.341	7.0266e-97
Myl9	1.08779e-32	0.548952	0.877	0.734	3.51192e-28
Sfrp1	1.17799e-50	0.547616	0.839	0.662	3.80313e-46
Kcnj10	4.27787e-101	0.54177	0.785	0.419	1.38111e-96
Ier3	5.85358e-60	0.530393	0.884	0.681	1.88983e-55
Cst3	3.63976e-84	0.528354	0.998	0.99	1.1751e-79
Cldn8	4.44403e-92	0.527431	0.805	0.467	1.43476e-87
Acss1	1.24352e-88	0.525522	0.981	0.851	4.0147e-84
Oxgr1	1.10825e-126	0.518333	0.636	0.214	3.57799e-122
Kcnq1	1.35965e-97	0.516196	0.722	0.351	4.38965e-93
Pgrmc1	1.53394e-80	0.515437	0.974	0.896	4.95232e-76
Atp6v0e	3.20982e-91	0.511615	0.995	0.94	1.03629e-86
Car12	2.59556e-63	0.506727	0.941	0.819	8.37976e-59
Col18a1	8.09054e-77	0.506631	0.963	0.82	2.61203e-72
Hba-a2	3.87394e-24	0.506252	0.917	0.864	1.2507e-19
Ccl21a	2.99032e-69	0.499088	0.348	0.098	9.65426e-65
Atp1a1	9.11883e-136	0.49538	1	0.999	2.94401e-131
Wnk4	4.95361e-68	0.482152	0.941	0.81	1.59927e-63
Tbx2	5.6629e-80	0.469169	0.872	0.559	1.82827e-75
Hoxd9	1.4625e-78	0.467381	0.821	0.492	4.72169e-74
Atp6v1f	1.03121e-92	0.466501	0.998	0.972	3.32927e-88
Gsta4	1.08078e-88	0.465676	0.785	0.423	3.48931e-84
Klhl3	7.24317e-62	0.457404	0.754	0.456	2.33846e-57
Ucp2	1.12825e-73	0.456875	0.735	0.422	3.64255e-69
Myh11	1.27748e-70	0.455755	0.435	0.149	4.12435e-66
Hhatl	2.41988e-129	0.45466	0.648	0.208	7.81259e-125
Smim5	1.41088e-77	0.454633	0.722	0.383	4.55504e-73
Actg1	7.09047e-127	0.454551	1	0.998	2.28916e-122
Itm2b	8.06973e-156	0.451843	1	0.998	2.60531e-151
Tmprss2	1.79578e-64	0.450333	0.86	0.668	5.79766e-60
Slc16a7	1.24621e-69	0.449678	0.86	0.55	4.02339e-65
Bcat2	2.62834e-71	0.449231	0.842	0.544	8.4856e-67
Ermp1	8.14791e-72	0.446033	0.729	0.406	2.63055e-67
Tacstd2	1.75267e-91	0.436694	0.654	0.278	5.65849e-87
Tesc	4.25824e-83	0.430578	0.745	0.375	1.37477e-78
Cldn4	1.00795e-112	0.429215	0.592	0.194	3.25416e-108
Mt2	1.95669e-58	0.427007	0.906	0.705	6.31719e-54
Cdh16	4.36827e-131	0.416077	1	0.998	1.4103e-126
Hoxb5os	1.51626e-72	0.414564	0.729	0.391	4.89523e-68
Rap1gap	4.9116e-58	0.414447	0.786	0.514	1.58571e-53
Olfm1	6.06554e-96	0.410816	0.593	0.224	1.95826e-91
Vdr	1.14103e-52	0.410682	0.955	0.86	3.6838e-48
Atp6v1e1	9.19082e-79	0.407651	1	0.985	2.96726e-74
Hmx2	4.30816e-64	0.40496	0.55	0.246	1.39089e-59
Anxa5	8.51345e-59	0.403863	0.903	0.729	2.74857e-54
Sdc4	4.59622e-68	0.403062	0.995	0.967	1.48389e-63
Slc43a2	8.57988e-50	0.401992	0.866	0.693	2.77001e-45
Epcam	1.3122e-60	0.401038	0.794	0.506	4.23645e-56
Atp1b1	5.69094e-156	0.398286	1	0.999	1.83732e-151
Slc4a1	1.95814e-67	0.394945	0.565	0.252	6.32185e-63
Cdh1	1.16185e-53	0.389906	0.871	0.678	3.75105e-49
Crip1	5.67679e-33	0.387891	0.663	0.457	1.83275e-28
Slc2a4	1.85782e-74	0.38517	0.633	0.293	5.99798e-70
Emx1	2.6071e-55	0.384531	0.716	0.43	8.41703e-51
Cdo1	5.31379e-43	0.38392	0.887	0.743	1.71556e-38
Ptges	9.83344e-82	0.381669	0.606	0.254	3.17473e-77
Cav1	4.85122e-66	0.381527	0.606	0.287	1.56622e-61
Hk1	9.99218e-52	0.379498	0.767	0.517	3.22597e-47
Paqr5	4.89882e-50	0.378161	0.872	0.663	1.58158e-45
C77080	1.91559e-61	0.374488	0.703	0.395	6.18448e-57
Gstt1	2.27599e-50	0.374319	0.963	0.889	7.34803e-46
Serpinb1a	5.68922e-85	0.373911	0.576	0.22	1.83677e-80
Aldoa	1.11483e-98	0.370588	0.998	0.997	3.59923e-94
Pbxip1	3.23486e-54	0.370135	0.799	0.516	1.04438e-49
Cnn3	5.90882e-51	0.369705	0.943	0.803	1.90766e-46
Aqp2	6.61347e-24	0.366834	0.9	0.799	2.13516e-19
Slc25a4	1.3538e-55	0.366685	0.989	0.956	4.37074e-51
Oat	1.63202e-47	0.364293	0.933	0.764	5.26898e-43
Hepacam2	1.49829e-92	0.363091	0.514	0.167	4.83724e-88
Rgs5	5.10337e-32	0.361013	0.547	0.33	1.64762e-27
Slc35g1	2.31252e-82	0.359674	0.587	0.233	7.46598e-78
Rnasek	1.33507e-58	0.359589	0.995	0.978	4.31027e-54
Ybx2	9.90658e-91	0.358653	0.542	0.186	3.19834e-86
Gsn	2.40609e-42	0.358272	0.844	0.622	7.76808e-38
Nfe2l1	3.57737e-45	0.356689	0.884	0.698	1.15495e-40
Akr1c19	9.82659e-61	0.355716	0.646	0.343	3.17251e-56
Tspan8	5.72053e-47	0.349171	0.75	0.514	1.84687e-42
Anxa11	5.30289e-47	0.349096	0.864	0.696	1.71204e-42
Csrp1	3.3539e-41	0.346612	0.746	0.516	1.08281e-36
Nipsnap2	2.93127e-40	0.346546	0.753	0.54	9.4636e-36
Pam	4.94893e-41	0.345904	0.802	0.609	1.59776e-36
Lgals3	1.19517e-51	0.34439	0.761	0.503	3.85861e-47
Tmem72	4.4105e-47	0.342602	0.734	0.455	1.42393e-42
Plvap	1.54446e-40	0.341669	0.944	0.876	4.98628e-36
Ctsd	7.15954e-75	0.341109	0.998	0.994	2.31146e-70
Atp2b4	4.52482e-99	0.339537	0.512	0.152	1.46084e-94
Ltbp3	9.86457e-54	0.33883	0.681	0.379	3.18477e-49
Tuba1c	2.67133e-42	0.336508	0.922	0.749	8.62439e-38
Cldn7	8.71181e-57	0.333105	0.663	0.35	2.81261e-52
Atp4a	1.53004e-38	0.332452	0.746	0.511	4.93974e-34
Sparcl1	4.18171e-25	0.32772	0.463	0.278	1.35006e-20
Scg5	3.38197e-79	0.327637	0.547	0.205	1.09187e-74
Wsb1	1.70399e-50	0.327599	0.574	0.305	5.50132e-46
Tmem50b	3.58518e-43	0.326833	0.724	0.475	1.15747e-38
Gcgr	2.96938e-42	0.32593	0.727	0.485	9.58664e-38
Tpm2	8.38492e-39	0.324992	0.561	0.319	2.70707e-34
Flna	2.68834e-22	0.322982	0.737	0.585	8.67932e-18
ccdc198	2.83236e-38	0.322728	0.904	0.786	9.14428e-34
Fabp3	5.4268e-35	0.322493	0.947	0.849	1.75204e-30
Atp6ap2	2.04496e-31	0.32246	0.928	0.83	6.60217e-27
Acsl5	6.31506e-49	0.320909	0.734	0.46	2.03882e-44
St14	1.54533e-54	0.319714	0.619	0.316	4.98909e-50
Atp6ap1	8.37614e-33	0.31571	0.949	0.909	2.70424e-28
Cwh43	4.19844e-39	0.314694	0.563	0.317	1.35547e-34
Anxa4	1.21296e-39	0.313659	0.774	0.548	3.91605e-35
Cavin2	1.08059e-57	0.31347	0.614	0.303	3.4887e-53
Itpr2	1.45247e-47	0.313456	0.638	0.368	4.68931e-43
Lamb2	3.0908e-40	0.313329	0.753	0.515	9.97864e-36
Ppp1r1a	2.22105e-18	0.31319	0.973	0.941	7.17065e-14
Mymx	2.90986e-115	0.312173	0.437	0.094	9.39449e-111
Ldhb	1.64804e-106	0.309704	1	0.999	5.3207e-102
Aqp6	4.8228e-45	0.308607	0.51	0.256	1.55704e-40
Crip2	4.54786e-34	0.30697	0.845	0.658	1.46828e-29
Rgs2	3.15923e-56	0.306194	0.59	0.282	1.01996e-51
Klk1b5	8.85996e-109	0.306015	0.399	0.081	2.86044e-104
Shisa4	4.10239e-82	0.303847	0.494	0.163	1.32446e-77
Atp6v0c	1.04945e-58	0.303399	0.998	0.996	3.38816e-54
Malrd1	9.02381e-108	0.302986	0.421	0.093	2.91334e-103
Slc16a5	2.68836e-43	0.301123	0.566	0.305	8.67936e-39
Pea15a	3.96785e-38	0.300177	0.695	0.465	1.28102e-33
Ren1	5.64077e-10	0.300171	0.625	0.505	1.82112e-05
Hbb-bt	2.92717e-18	0.299642	0.694	0.54	9.45038e-14
Atp6v0a4	9.78845e-33	0.298199	0.915	0.808	3.1602e-28
Lsm6	1.61804e-28	0.293844	0.713	0.538	5.22384e-24
Aopep	3.96458e-36	0.291938	0.807	0.612	1.27996e-31
Pfkm	7.41489e-38	0.290051	0.715	0.479	2.3939e-33
Tanc1	1.72333e-44	0.290005	0.606	0.342	5.56376e-40
Mif	3.50195e-43	0.289877	0.997	0.98	1.1306e-38
Vamp2	5.62643e-33	0.289242	0.777	0.589	1.81649e-28
Trpv5	8.6297e-117	0.28843	0.429	0.087	2.7861e-112
Dcn	3.09055e-22	0.287242	0.486	0.308	9.97784e-18
Blnk	5.60788e-50	0.287079	0.464	0.204	1.8105e-45
Sostdc1	1.70842e-30	0.284711	0.743	0.531	5.51563e-26
Pygb	1.26454e-52	0.283739	0.606	0.306	4.08258e-48
Tmem65	3.38726e-39	0.283469	0.614	0.35	1.09358e-34
Slc29a1	4.52033e-40	0.281639	0.684	0.428	1.45939e-35
Impa2	2.27223e-64	0.281073	0.515	0.207	7.3359e-60
Ddr1	9.62552e-28	0.280143	0.872	0.725	3.1076e-23
Ap1m2	2.56743e-45	0.279285	0.558	0.289	8.28896e-41
Thbs1	7.26423e-52	0.278848	0.577	0.283	2.34526e-47
Aqp3	1.26857e-18	0.277774	0.789	0.676	4.09557e-14
Pmepa1	2.35437e-34	0.277713	0.737	0.512	7.60109e-30
Selenow	2.4379e-27	0.277125	0.879	0.748	7.87077e-23
Mif4gd	1.16235e-35	0.277031	0.756	0.538	3.75264e-31
Kcne1	1.0662e-35	0.27653	0.451	0.229	3.44222e-31
Tubb2a	9.33862e-40	0.275511	0.644	0.383	3.01497e-35
Ctnna1	1.34316e-28	0.271872	0.951	0.859	4.33638e-24
Fzd4	7.00309e-35	0.271198	0.671	0.439	2.26095e-30
Emb	1.4688e-31	0.271049	0.59	0.37	4.74203e-27
Ndrg2	1.99533e-24	0.268164	0.869	0.721	6.44192e-20
Itgb5	8.77842e-29	0.267892	0.877	0.72	2.83411e-24
Isyna1	4.39916e-29	0.267826	0.727	0.511	1.42027e-24
Anxa6	2.27202e-39	0.267612	0.673	0.415	7.33521e-35
Prdx2	8.37612e-37	0.267006	0.992	0.976	2.70423e-32
Tmsb4x	4.8889e-35	0.266808	0.997	0.985	1.57838e-30
Abr	7.03942e-34	0.266038	0.633	0.402	2.27268e-29
Stard8	7.76255e-33	0.265462	0.727	0.516	2.50614e-28
Atp6v0b	1.57188e-35	0.264826	0.998	0.982	5.07482e-31
Rragd	1.59794e-38	0.26406	0.619	0.365	5.15895e-34
Dynll1	1.2424e-29	0.262482	0.959	0.905	4.01109e-25
Adcy6	2.3759e-33	0.261794	0.692	0.465	7.67059e-29
Enpp5	4.39985e-27	0.261605	0.848	0.727	1.42049e-22
Aplp2	1.80026e-28	0.260613	0.978	0.941	5.81214e-24
Tagln	1.03987e-20	0.260482	0.472	0.296	3.35722e-16
Slc2a9	4.73195e-73	0.260458	0.453	0.149	1.52771e-68
Nfe2l2	3.53967e-27	0.260428	0.833	0.68	1.14278e-22
Zfp467	1.25255e-28	0.25895	0.687	0.489	4.04385e-24
Etnk1	1.65323e-26	0.258699	0.837	0.697	5.33747e-22
Slc1a5	5.57438e-36	0.258508	0.601	0.359	1.79969e-31
Avpr2	2.35702e-45	0.258398	0.467	0.214	7.60964e-41
Ccnd1	5.6853e-26	0.258326	0.923	0.808	1.8355e-21
Ltbp4	9.4898e-17	0.253013	0.721	0.592	3.06378e-12
Cyp2j6	6.26284e-31	0.252937	0.649	0.433	2.02196e-26
Inpp5j	1.99772e-36	0.252796	0.584	0.338	6.44964e-32
Bcam	2.96495e-30	0.252522	0.853	0.696	9.57235e-26
Atp6v1a	9.83756e-27	0.252405	0.974	0.95	3.17606e-22
Iqgap1	2.15934e-31	0.251564	0.684	0.472	6.97143e-27
Pxmp4	3.00939e-21	-0.250748	0.766	0.817	9.71583e-17
Acox3	3.29805e-22	-0.250964	0.863	0.9	1.06477e-17
Sardh	8.2428e-31	-0.25099	0.986	0.985	2.66119e-26
Aspdh	1.70036e-20	-0.251262	0.833	0.876	5.48962e-16
Slc25a39	1.39656e-42	-0.251268	1	0.996	4.5088e-38
Slco1a6	1.76187e-22	-0.251495	0.904	0.92	5.68818e-18
Vill	5.9523e-20	-0.25183	0.517	0.644	1.9217e-15
Tmem150a	2.17189e-21	-0.252179	0.85	0.881	7.01196e-17
Selenbp1	7.8425e-39	-0.252604	0.998	0.995	2.53195e-34
Tmbim4	7.88126e-32	-0.253156	0.994	0.986	2.54446e-27
Prdx1	5.13976e-65	-0.253243	1	0.999	1.65937e-60
Aldh3a2	2.05639e-21	-0.253478	0.82	0.863	6.63907e-17
Reep5	6.52384e-22	-0.253981	0.888	0.908	2.10622e-17
Slc34a1	1.6378e-69	-0.254954	1	1	5.28763e-65
Ppt2	2.9835e-25	-0.255006	0.911	0.924	9.63222e-21
Gstt2	4.69461e-26	-0.255875	0.947	0.957	1.51566e-21
Hsd3b3	5.52154e-22	-0.255888	0.582	0.716	1.78263e-17
Nit1	4.12476e-24	-0.256706	0.884	0.908	1.33168e-19
Cmtm6	3.85817e-23	-0.257008	0.856	0.891	1.24561e-18
Sephs2	1.28909e-26	-0.257335	0.974	0.971	4.16184e-22
Cckar	4.26418e-20	-0.257848	0.585	0.687	1.37669e-15
Ppic	3.29676e-14	-0.257936	0.418	0.533	1.06436e-09
Vps8	1.97334e-22	-0.258193	0.638	0.754	6.37093e-18
Slc25a10	5.41029e-30	-0.258332	0.989	0.986	1.74671e-25
Tmem120a	1.04054e-22	-0.261598	0.879	0.908	3.35939e-18
Arpp19	1.96008e-34	-0.262166	0.989	0.988	6.32811e-30
Gsr	1.82868e-23	-0.262278	0.853	0.891	5.9039e-19
Pxmp2	8.57817e-22	-0.263405	0.713	0.787	2.76946e-17
Ggct	7.16107e-23	-0.263892	0.558	0.701	2.31195e-18
Nhp2	7.88231e-22	-0.264569	0.807	0.854	2.5448e-17
Apom	4.4471e-25	-0.264651	0.936	0.958	1.43575e-20
Slc22a13	1.76206e-23	-0.265309	0.04	0.203	5.68881e-19
Gas2	1.04455e-28	-0.265425	0.968	0.967	3.37234e-24
Tmbim6	2.49701e-62	-0.266138	1	0.998	8.06161e-58
Stard10	3.00986e-39	-0.266602	0.995	0.991	9.71734e-35
Hpn	3.58705e-33	-0.26707	0.987	0.979	1.15808e-28
Dao	8.01534e-27	-0.267074	0.939	0.96	2.58775e-22
Adhfe1	1.23663e-27	-0.267648	0.935	0.952	3.99246e-23
0610005C13Rik	4.83347e-26	-0.268964	0.92	0.951	1.56049e-21
Gpd1	1.16636e-28	-0.269102	0.928	0.954	3.76559e-24
Fbp1	9.01735e-50	-0.269229	0.998	0.997	2.91125e-45
Tmem252	1.38555e-23	-0.269417	0.952	0.96	4.47325e-19
Cyp7b1	2.81665e-14	-0.270131	0.081	0.202	9.09357e-10
Rdh16	5.27832e-24	-0.273324	0.581	0.706	1.7041e-19
Nceh1	1.1269e-22	-0.273535	0.848	0.889	3.6382e-18
Cpt2	4.26682e-24	-0.274828	0.874	0.909	1.37754e-19
Gchfr	1.24856e-22	-0.276012	0.746	0.823	4.03099e-18
Nr1h4	3.20635e-25	-0.276343	0.852	0.865	1.03517e-20
Dmgdh	1.41493e-20	-0.276669	0.523	0.641	4.5681e-16
Zmynd10	5.16287e-23	-0.277481	0.781	0.849	1.66683e-18
Acads	3.41647e-36	-0.277938	0.986	0.981	1.10301e-31
Msrb1	4.86084e-32	-0.279405	0.963	0.968	1.56932e-27
Tmem229a	9.38476e-30	-0.27995	0.939	0.956	3.02987e-25
Fhl1	1.85612e-27	-0.280634	0.888	0.923	5.99248e-23
Slco3a1	1.62531e-24	-0.283811	0.761	0.821	5.2473e-20
Hnf4a	1.02304e-34	-0.284012	0.97	0.975	3.30288e-30
Ldc1	1.56342e-23	-0.284646	0.445	0.597	5.0475e-19
Tmem174	2.308e-38	-0.285249	0.987	0.985	7.45137e-34
Rnf181	3.32355e-36	-0.285874	0.978	0.977	1.07301e-31
Ech1	4.4206e-42	-0.285939	0.994	0.992	1.42719e-37
Lipo3	6.74469e-24	-0.28681	0.453	0.609	2.17752e-19
Xylb	3.87044e-27	-0.287082	0.903	0.938	1.24957e-22
Ubc	2.38005e-69	-0.28713	1	0.999	7.68398e-65
Cyba	1.26119e-48	-0.287245	1	0.995	4.07174e-44
Aldh2	9.83722e-52	-0.287816	1	0.997	3.17595e-47
Lypla1	3.93941e-27	-0.288737	0.907	0.93	1.27184e-22
Ly6e	9.75268e-37	-0.289709	0.998	0.991	3.14865e-32
Retsat	2.68928e-28	-0.290454	0.893	0.929	8.68235e-24
Agt	7.23795e-26	-0.290481	0.174	0.374	2.33677e-21
Gpr137b	3.82046e-29	-0.290849	0.86	0.914	1.23344e-24
Them7	3.38333e-26	-0.291	0.724	0.823	1.09231e-21
Cltrn	2.17063e-64	-0.291817	1	0.999	7.00789e-60
Susd2	7.8344e-29	-0.292398	0.874	0.898	2.52934e-24
Treh	7.43003e-27	-0.29266	0.702	0.786	2.39878e-22
Gstz1	2.88575e-29	-0.293034	0.925	0.939	9.31664e-25
Glyat	7.24139e-52	-0.293321	1	0.997	2.33788e-47
Aldh6a1	4.41581e-48	-0.294545	0.995	0.992	1.42564e-43
Msra	7.41882e-34	-0.294594	0.949	0.969	2.39517e-29
Gm27216	4.92863e-30	-0.294631	0.332	0.536	1.59121e-25
Trim7	1.37295e-27	-0.294867	0.799	0.865	4.43257e-23
Ahcy	2.77767e-25	-0.295276	0.581	0.712	8.96771e-21
Pepd	7.08473e-41	-0.299867	0.973	0.979	2.2873e-36
Sord	3.67879e-72	-0.301013	1	0.998	1.1877e-67
Abcc2	3.54274e-30	-0.301706	0.789	0.854	1.14377e-25
BC024386	2.59554e-28	-0.30262	0.702	0.801	8.37969e-24
Sugct	1.9862e-29	-0.302919	0.796	0.862	6.41245e-25
Gcnt1	4.83424e-38	-0.303002	0.981	0.988	1.56073e-33
Susd3	6.65365e-27	-0.304213	0.692	0.788	2.14813e-22
Glyctk	2.69187e-30	-0.304473	0.85	0.9	8.69069e-26
Paqr7	2.34523e-28	-0.305469	0.775	0.847	7.57159e-24
Hsd17b11	1.01629e-40	-0.306576	0.987	0.982	3.2811e-36
Slc6a13	1.54362e-28	-0.306788	0.552	0.702	4.98359e-24
Galns	3.70373e-28	-0.307114	0.63	0.771	1.19575e-23
Acox2	1.33166e-31	-0.308414	0.386	0.584	4.29928e-27
Mettl7a1	1.58807e-40	-0.309906	0.976	0.975	5.12708e-36
Acsm1	1.03051e-32	-0.309953	0.936	0.952	3.327e-28
Hibadh	1.13789e-41	-0.309969	0.978	0.984	3.67369e-37
Ugt2b38	3.80472e-51	-0.310024	0.998	0.996	1.22835e-46
Mtor	1.19708e-30	-0.310774	0.837	0.891	3.86477e-26
Slc1a1	9.19987e-31	-0.310857	0.837	0.877	2.97018e-26
Tmem189	1.22785e-31	-0.311727	0.869	0.919	3.96413e-27
Tkfc	3.92609e-36	-0.311995	0.96	0.947	1.26754e-31
Hsd11b1	1.60602e-25	-0.313027	0.903	0.923	5.18504e-21
Gpx4	1.06263e-87	-0.314198	1	0.998	3.43071e-83
Adtrp	6.55939e-29	-0.316084	0.504	0.681	2.1177e-24
Dhrs4	3.33753e-42	-0.316374	0.967	0.971	1.07752e-37
C1qtnf3	1.45933e-30	-0.317125	0.517	0.676	4.71146e-26
Grhpr	7.25068e-41	-0.317296	0.962	0.975	2.34088e-36
Grina	5.46086e-59	-0.317406	0.997	0.994	1.76304e-54
Dglucy	9.28961e-27	-0.31807	0.632	0.759	2.99915e-22
Nat8f1	1.92136e-61	-0.318821	1	0.997	6.2031e-57
Cyp2j13	7.12905e-40	-0.318828	0.979	0.98	2.30161e-35
Ccdc107	2.01336e-42	-0.321013	0.981	0.984	6.50014e-38
Rdh16f2	7.451e-34	-0.322298	0.356	0.58	2.40556e-29
Mettl26	4.53516e-45	-0.322486	0.974	0.982	1.46418e-40
Selenop	2.39542e-89	-0.322948	1	1	7.73362e-85
Cmbl	2.42537e-38	-0.323446	0.909	0.949	7.83031e-34
Cideb	1.24297e-34	-0.323874	0.847	0.887	4.01294e-30
Slc22a18	6.12124e-51	-0.324195	0.998	0.989	1.97624e-46
Slc18a1	8.04287e-34	-0.325061	0.785	0.872	2.59664e-29
Shmt2	1.00442e-33	-0.326117	0.882	0.921	3.24276e-29
Cryz	1.64155e-49	-0.326584	0.987	0.99	5.29976e-45
Osgin1	1.58295e-34	-0.326641	0.868	0.913	5.11055e-30
Por	6.88213e-46	-0.326795	0.979	0.981	2.2219e-41
Slc6a20b	3.54038e-37	-0.326864	0.895	0.928	1.14301e-32
Abcg2	1.94577e-42	-0.327306	0.971	0.975	6.28193e-38
Bhmt2	7.44933e-31	-0.327801	0.486	0.66	2.40502e-26
Aldh9a1	1.04259e-40	-0.328927	0.954	0.967	3.36601e-36
Bdh2	2.93869e-44	-0.332729	0.976	0.98	9.48755e-40
Fmo1	5.20529e-44	-0.33359	0.968	0.982	1.68053e-39
Ces1d	1.20965e-45	-0.335802	0.965	0.973	3.90536e-41
Cth	1.41157e-32	-0.336803	0.73	0.821	4.55725e-28
Car4	4.41074e-37	-0.338971	0.872	0.923	1.42401e-32
Hpd	5.70914e-38	-0.341304	0.255	0.505	1.8432e-33
Slc22a1	2.85253e-55	-0.341528	0.986	0.986	9.2094e-51
Tpmt	2.4421e-33	-0.341985	0.673	0.786	7.88433e-29
Upb1	4.78849e-39	-0.34397	0.864	0.906	1.54596e-34
Dbi	2.95912e-97	-0.346862	1	0.999	9.55352e-93
Acadl	5.01178e-39	-0.347998	0.952	0.962	1.61805e-34
BC035947	1.24249e-38	-0.348055	0.281	0.534	4.01138e-34
Guca2b	9.80023e-50	-0.348093	0.99	0.988	3.164e-45
Hgd	3.49534e-50	-0.349045	0.967	0.982	1.12847e-45
Pzp	4.94345e-36	-0.349376	0.579	0.722	1.59599e-31
Akr7a5	1.71553e-67	-0.350549	1	0.996	5.53859e-63
Pecr	6.7465e-59	-0.350787	0.982	0.99	2.17811e-54
Cfb	7.63179e-49	-0.353112	0.981	0.98	2.46392e-44
Entpd5	3.97006e-41	-0.35344	0.928	0.947	1.28174e-36
Fth1	8.27098e-170	-0.353947	1	1	2.67029e-165
Slc9a8	1.3272e-20	-0.354887	0.716	0.78	4.28486e-16
Aass	2.27669e-44	-0.35582	0.939	0.966	7.3503e-40
Scp2	1.26413e-90	-0.357917	1	0.997	4.08123e-86
Mettl7b	9.92787e-49	-0.358723	0.954	0.964	3.20521e-44
Fads3	2.15267e-40	-0.359955	0.853	0.9	6.94991e-36
Sod1	1.48958e-82	-0.359961	1	0.997	4.8091e-78
Fmo5	8.26617e-40	-0.360012	0.722	0.837	2.66873e-35
Lrpap1	7.79333e-66	-0.360029	0.997	0.994	2.51608e-61
Galnt11	6.20114e-53	-0.360956	0.979	0.98	2.00204e-48
Folr1	7.90826e-62	-0.361065	0.984	0.989	2.55318e-57
Fgf1	3.86574e-31	-0.363225	0.694	0.788	1.24805e-26
Cyp51	5.80117e-24	-0.363345	0.423	0.576	1.87291e-19
Gm19950	3.96315e-46	-0.363937	0.935	0.962	1.2795e-41
Fuca2	4.92567e-59	-0.365984	0.986	0.985	1.59025e-54
Slc47a1	1.13169e-49	-0.367053	0.963	0.97	3.65368e-45
Hao2	1.90205e-40	-0.371119	0.877	0.942	6.14078e-36
Tmem205	4.74126e-58	-0.375364	0.963	0.971	1.53071e-53
Kcnj15	2.93771e-63	-0.377008	0.99	0.99	9.48441e-59
B4galt5	4.41817e-45	-0.378575	0.834	0.896	1.4264e-40
Hykk	8.76471e-52	-0.378814	0.944	0.961	2.82969e-47
Dnajc12	7.88048e-47	-0.378991	0.901	0.942	2.54421e-42
Haao	5.55037e-46	-0.38027	0.85	0.911	1.79194e-41
Cubn	5.55089e-47	-0.38093	0.89	0.952	1.79211e-42
Cgref1	1.95976e-50	-0.381312	0.947	0.966	6.3271e-46
Hmgcs1	4.05068e-58	-0.381445	0.982	0.982	1.30776e-53
Sult1d1	2.48288e-53	-0.381729	0.963	0.975	8.01599e-49
Bphl	2.15047e-58	-0.382255	0.978	0.977	6.94281e-54
Ak4	1.19399e-47	-0.383015	0.892	0.932	3.85479e-43
Cldn10	6.71862e-45	-0.383151	0.88	0.924	2.16911e-40
Mfsd4b1	3.07732e-46	-0.387585	0.82	0.907	9.93513e-42
Iah1	7.69061e-57	-0.388324	0.965	0.977	2.48291e-52
Proc	5.08775e-45	-0.388654	0.872	0.927	1.64258e-40
Gcdh	5.54144e-58	-0.390794	0.973	0.982	1.78905e-53
Tmem176b	4.38612e-84	-0.391284	0.998	0.997	1.41606e-79
Cyp2e1	2.22325e-60	-0.392031	0.997	0.996	7.17776e-56
Lactb2	1.3372e-62	-0.392958	0.976	0.983	4.31716e-58
Pdzk1	2.1106e-92	-0.394078	1	0.997	6.81406e-88
Pter	1.13966e-51	-0.394232	0.919	0.958	3.67938e-47
Ttr	7.35868e-20	-0.394254	0.909	0.945	2.37575e-15
Acss2	3.74317e-51	-0.395013	0.906	0.942	1.20848e-46
Nat8f6	4.13518e-47	-0.397291	0.89	0.931	1.33504e-42
Lrp2	2.19465e-85	-0.398459	0.997	0.997	7.08542e-81
Akr1c21	3.66776e-113	-0.398727	0.998	0.999	1.18414e-108
Aldh8a1	3.27388e-49	-0.40107	0.912	0.956	1.05697e-44
Acot12	8.25448e-49	-0.40134	0.727	0.847	2.66496e-44
Coasy	2.72909e-58	-0.402229	0.968	0.974	8.81086e-54
Aacs	3.95823e-46	-0.402315	0.856	0.912	1.27792e-41
Khk	4.78143e-88	-0.402808	0.998	0.997	1.54369e-83
Aldob	8.01315e-162	-0.403027	1	1	2.58705e-157
Papss2	7.15405e-48	-0.403874	0.882	0.925	2.30969e-43
4931406C07Rik	4.22928e-72	-0.403932	0.989	0.99	1.36542e-67
Gk	9.2821e-56	-0.40434	0.93	0.962	2.99673e-51
Mogat1	1.93566e-43	-0.404783	0.702	0.816	6.24929e-39
Scd1	9.00742e-28	-0.407859	0.171	0.376	2.90805e-23
Calml4	3.2374e-75	-0.411253	0.994	0.993	1.04519e-70
Tmem176a	9.54388e-94	-0.411705	1	0.996	3.08124e-89
Sod3	1.4943e-74	-0.419085	0.992	0.984	4.82436e-70
Cryzl2	3.12233e-62	-0.420979	0.954	0.971	1.00804e-57
Slc22a30	1.5216e-51	-0.425397	0.866	0.922	4.91248e-47
Wfdc15b	7.45665e-25	-0.425545	0.957	0.95	2.40738e-20
Pipox	3.57024e-59	-0.428347	0.935	0.96	1.15265e-54
Lap3	1.12588e-65	-0.42842	0.968	0.979	3.6349e-61
Ces1f	1.03768e-95	-0.430228	0.998	0.997	3.35014e-91
Gstm1	1.10528e-54	-0.43088	0.978	0.97	3.56838e-50
Keg1	1.11635e-125	-0.432665	1	0.999	3.60413e-121
Gpx1	8.7751e-179	-0.435784	1	0.999	2.83304e-174
Fah	2.80749e-80	-0.43579	0.984	0.992	9.06399e-76
Slc13a3	5.7432e-79	-0.440591	0.995	0.997	1.85419e-74
Mfsd4b5	2.43391e-69	-0.441012	0.96	0.971	7.85788e-65
Pigr	4.68796e-39	-0.444342	0.459	0.67	1.51351e-34
Cda	6.81627e-83	-0.44454	0.982	0.99	2.20063e-78
Ugt2b37	3.90722e-43	-0.445581	0.491	0.69	1.26145e-38
Acadm	8.63628e-57	-0.44584	0.979	0.983	2.78822e-52
Cyp2a5	1.27233e-50	-0.449214	0.887	0.923	4.10771e-46
Gss	1.30016e-63	-0.453523	0.933	0.961	4.19755e-59
Slc22a2	3.40608e-57	-0.453875	0.829	0.905	1.09965e-52
Acox1	2.50702e-109	-0.458602	1	0.998	8.0939e-105
Cyp2j5	1.15707e-111	-0.459963	0.998	0.997	3.73559e-107
Aqp1	1.44113e-83	-0.46014	0.994	0.991	4.65269e-79
Akr1c14	8.20153e-53	-0.464986	0.512	0.729	2.64786e-48
Aadat	1.01628e-56	-0.465027	0.834	0.905	3.28104e-52
Cyp4a31	6.99731e-52	-0.477206	0.641	0.799	2.25908e-47
D630029K05Rik	1.0385e-61	-0.480355	0.721	0.854	3.35281e-57
Spink1	7.56013e-168	-0.485507	1	0.999	2.44079e-163
AI314278	6.01414e-87	-0.485657	0.973	0.985	1.94167e-82
Slc17a1	2.81948e-95	-0.486792	0.984	0.99	9.10268e-91
Acsm2	2.67645e-182	-0.491156	1	1	8.64092e-178
Crot	5.4198e-47	-0.493603	0.86	0.907	1.74978e-42
Cyp4b1	3.75805e-173	-0.495486	1	1	1.21329e-168
Bdh1	9.89297e-51	-0.496798	0.663	0.802	3.19395e-46
Pank1	1.7337e-70	-0.498259	0.939	0.966	5.59724e-66
Gclm	9.87788e-69	-0.498878	0.922	0.963	3.18907e-64
Pck1	9.4229e-98	-0.502452	0.995	0.994	3.04218e-93
Adh1	4.59507e-98	-0.502652	0.986	0.993	1.48352e-93
Nat8	3.07544e-101	-0.507364	0.99	0.992	9.92905e-97
Slc3a1	1.18401e-74	-0.510937	0.944	0.977	3.82259e-70
Slc17a3	7.71716e-106	-0.51117	0.992	0.991	2.49149e-101
Cbs	1.68637e-66	-0.511535	0.802	0.905	5.44445e-62
Cyb5a	4.25754e-144	-0.513198	1	0.999	1.37455e-139
Csad	1.17246e-58	-0.519013	0.794	0.896	3.78528e-54
Serpinf2	1.89162e-93	-0.528128	0.963	0.979	6.10711e-89
Lpl	4.37242e-100	-0.529087	0.995	0.992	1.41164e-95
Odc1	2.00177e-114	-0.531016	1	0.998	6.4627e-110
Eci3	3.43355e-74	-0.535964	0.895	0.947	1.10852e-69
Cyp4a10	1.68017e-53	-0.537106	0.585	0.767	5.42444e-49
Slc22a6	1.32962e-117	-0.538681	0.998	0.998	4.29268e-113
Ephx2	1.63441e-112	-0.54376	0.994	0.992	5.2767e-108
Egf	6.68817e-34	-0.548679	0.978	0.981	2.15928e-29
Cat	7.71322e-133	-0.549155	0.997	0.997	2.49021e-128
Ttc36	2.82289e-168	-0.553547	1	0.999	9.1137e-164
Ugt3a1	4.37234e-69	-0.555468	0.829	0.924	1.41161e-64
Defb29	4.25273e-72	-0.558212	0.919	0.956	1.37299e-67
Agps	4.54818e-87	-0.563973	0.909	0.954	1.46838e-82
Ces2c	1.83559e-89	-0.564528	0.938	0.97	5.92621e-85
Ggt1	4.34114e-164	-0.575009	1	1	1.40154e-159
Mep1b	2.50612e-45	-0.582215	0.22	0.492	8.091e-41
Me1	7.37772e-112	-0.585701	0.967	0.984	2.3819e-107
Acaa1b	7.2187e-99	-0.587916	0.97	0.98	2.33056e-94
Rida	3.80046e-156	-0.589109	1	0.999	1.22698e-151
Amacr	1.31409e-101	-0.596958	0.967	0.98	4.24255e-97
Ugt3a2	6.12139e-148	-0.598839	0.997	0.997	1.97629e-143
Mpv17l	2.22601e-71	-0.601554	0.805	0.899	7.18667e-67
Azgp1	9.8255e-89	-0.603253	0.85	0.937	3.17216e-84
Slc5a10	3.38522e-75	-0.610335	0.683	0.866	1.09292e-70
Chpt1	3.65687e-162	-0.613796	0.998	0.998	1.18062e-157
Inmt	1.5287e-176	-0.617501	1	0.999	4.93542e-172
Ghr	2.60987e-94	-0.626007	0.935	0.963	8.42595e-90
Ehhadh	4.88134e-94	-0.626871	0.928	0.964	1.57594e-89
Ldhd	1.68996e-134	-0.628024	0.995	0.996	5.45602e-130
Ace	4.93636e-80	-0.642799	0.7	0.865	1.5937e-75
Acy3	2.45149e-196	-0.650165	1	0.999	7.91463e-192
Slc22a12	3.92406e-143	-0.659336	0.989	0.996	1.26688e-138
Slc5a8	4.00551e-95	-0.663813	0.807	0.92	1.29318e-90
Cyp2d9	1.93208e-94	-0.668655	0.812	0.929	6.23773e-90
Cd36	1.35058e-99	-0.673706	0.938	0.966	4.36033e-95
Slc22a7	1.1023e-46	-0.697172	0.338	0.59	3.55876e-42
Atp11a	2.04172e-130	-0.699652	0.989	0.993	6.59169e-126
Slc12a1	1.13113e-44	-0.704384	0.809	0.869	3.65186e-40
Cndp2	7.14095e-183	-0.718605	1	0.999	2.30546e-178
Slc27a2	2.2108e-195	-0.730626	1	0.999	7.13757e-191
Slc6a18	2.54167e-107	-0.732417	0.877	0.949	8.2058e-103
Slco1a1	1.44968e-119	-0.79813	0.892	0.953	4.68028e-115
Nudt19	3.74141e-178	-0.833299	1	0.999	1.20791e-173
Umod	3.87425e-58	-0.876399	1	0.998	1.2508e-53
Acsm3	3.20766e-141	-0.908995	0.931	0.979	1.03559e-136
Tmigd1	9.41265e-116	-0.928893	0.821	0.928	3.03887e-111
Kap	1.27936e-234	-0.945467	1	1	4.13042e-230
Mep1a	1.83976e-181	-0.948115	0.994	0.997	5.93966e-177
Cyp2a4	4.90958e-131	-1.09991	0.85	0.953	1.58506e-126
Slc7a13	2.12479e-172	-1.13203	0.962	0.989	6.85989e-168
Napsa	9.62246e-156	-1.18379	0.989	0.996	3.10661e-151

## Sheet: WT Cluster5
Gene	p_val	avg_log2FC	pct.1	pct.2	p_val_adj
Ren1	1.49695e-36	1.99939	0.742	0.505	4.8329e-32
Podxl	2.53923e-150	1.88653	0.969	0.675	8.19792e-146
Nphs2	1.37211e-173	1.53276	0.907	0.325	4.42986e-169
Plat	1.41754e-150	1.33053	0.854	0.313	4.57654e-146
H2-Q7	1.18319e-122	1.22788	0.866	0.408	3.81994e-118
Tmsb4x	3.44592e-130	1.19924	1	0.985	1.11252e-125
Bcam	4.52976e-103	1.09745	0.953	0.7	1.46243e-98
Tm4sf1	4.13399e-101	1.08733	0.922	0.573	1.33466e-96
Sema3g	5.65617e-134	1.07486	0.807	0.275	1.82609e-129
Sparc	3.0533e-100	1.0574	0.96	0.776	9.85757e-96
Ccn2	2.04094e-94	1.03494	0.978	0.83	6.58918e-90
Cdkn1c	1.67146e-138	0.915738	0.689	0.168	5.39631e-134
Slc9a3r2	4.85683e-71	0.89038	0.873	0.603	1.56803e-66
Angptl2	5.39106e-89	0.88137	0.839	0.477	1.7405e-84
Ehd3	1.81235e-84	0.861854	0.745	0.329	5.85116e-80
Emcn	6.41902e-65	0.831811	0.898	0.717	2.07238e-60
Tmsb10	2.33311e-67	0.827048	0.913	0.736	7.53245e-63
Nupr1	4.14533e-139	0.825944	0.705	0.171	1.33832e-134
Synpo	2.86051e-108	0.824956	0.699	0.222	9.23515e-104
Igfbp5	2.86744e-75	0.809377	0.981	0.948	9.25754e-71
Nphs1	8.08726e-146	0.802184	0.63	0.122	2.61097e-141
Eng	6.98905e-59	0.761261	0.932	0.8	2.25641e-54
Clic3	7.65872e-147	0.737402	0.621	0.118	2.47262e-142
Myl9	2.07414e-56	0.725424	0.91	0.743	6.69637e-52
Ptpro	4.77043e-110	0.716398	0.599	0.145	1.54013e-105
Klf2	5.90351e-53	0.710192	0.823	0.557	1.90595e-48
Cldn5	2.05863e-104	0.705761	0.661	0.195	6.64627e-100
Timp2	1.09642e-64	0.702508	0.789	0.464	3.5398e-60
Mfge8	9.9462e-58	0.695812	0.96	0.847	3.21113e-53
H2-Q6	9.28988e-103	0.693481	0.621	0.174	2.99924e-98
Ripor1	1.25151e-58	0.683849	0.748	0.441	4.04048e-54
Aebp1	1.0382e-64	0.682178	0.842	0.56	3.35184e-60
Vim	5.72389e-69	0.678177	0.727	0.331	1.84796e-64
Crip2	1.38939e-53	0.67522	0.885	0.67	4.48564e-49
Serpine2	5.08055e-71	0.669294	0.606	0.225	1.64025e-66
Col18a1	1.08723e-53	0.659832	0.944	0.833	3.51011e-49
Sfrp2	1.00082e-122	0.658179	0.494	0.081	3.23116e-118
Pi16	2.71508e-97	0.652726	0.553	0.134	8.76564e-93
Ifitm3	2.363e-51	0.64376	0.894	0.725	7.62893e-47
Mgp	4.70306e-44	0.636671	0.988	0.967	1.51838e-39
Epas1	6.19386e-49	0.631816	0.944	0.87	1.99969e-44
Wt1	6.60998e-127	0.631119	0.525	0.09	2.13403e-122
Anxa2	9.3603e-50	0.615494	0.724	0.425	3.02197e-45
Itga3	3.65356e-60	0.612585	0.649	0.29	1.17955e-55
Rgs5	5.81174e-38	0.607938	0.634	0.34	1.87632e-33
Cryab	6.08877e-47	0.592582	0.745	0.442	1.96576e-42
Enpep	9.11291e-39	0.587232	0.851	0.733	2.9421e-34
H2-D1	1.26492e-48	0.580871	0.988	0.948	4.0838e-44
Slc12a1	3.33637e-16	0.58074	0.944	0.852	1.07715e-11
Aopep	4.49465e-49	0.576694	0.851	0.624	1.4511e-44
Egfl7	6.09643e-40	0.57534	0.848	0.675	1.96823e-35
Plpp1	5.72112e-38	0.575339	0.857	0.711	1.84706e-33
Apoe	1.34676e-37	0.568771	0.963	0.929	4.348e-33
Lamb2	3.07586e-42	0.566967	0.789	0.531	9.93041e-38
Txnip	1.68988e-51	0.56296	0.988	0.966	5.45579e-47
Ly6c1	5.27305e-40	0.562292	0.932	0.828	1.7024e-35
S100a6	1.26041e-38	0.557559	0.78	0.551	4.06923e-34
Gsn	9.88347e-39	0.55624	0.826	0.642	3.19088e-34
Flna	1.55025e-38	0.556152	0.798	0.592	5.00497e-34
Ephx1	6.72391e-49	0.55365	0.773	0.481	2.17081e-44
Egf	8.67989e-16	0.551066	0.994	0.979	2.8023e-11
Hspb1	1.74791e-42	0.544183	0.745	0.469	5.64313e-38
Myl12a	4.65133e-39	0.540371	0.95	0.892	1.50168e-34
Rab3b	9.76788e-137	0.534088	0.488	0.068	3.15356e-132
Fhl2	2.92985e-42	0.532367	0.677	0.406	9.45902e-38
Itgb5	5.56908e-40	0.528067	0.876	0.732	1.79798e-35
Bgn	9.54579e-36	0.520627	0.95	0.898	3.08186e-31
Crip1	1.50633e-31	0.518846	0.689	0.472	4.86318e-27
Rhpn1	3.67757e-47	0.513199	0.634	0.331	1.1873e-42
Ifitm2	7.58835e-33	0.509241	0.866	0.759	2.4499e-28
Cald1	2.96993e-34	0.505687	0.717	0.475	9.58841e-30
H2-K1	1.88628e-40	0.498758	0.997	0.968	6.08985e-36
Cd59a	4.80657e-36	0.498523	0.693	0.436	1.5518e-31
Ltbp4	1.27759e-33	0.494751	0.792	0.597	4.1247e-29
Dag1	1.81257e-31	0.494184	0.826	0.685	5.85188e-27
Actb	1.33709e-62	0.49215	1	0.997	4.31679e-58
Car15	1.10514e-18	0.489841	0.894	0.847	3.56794e-14
Vegfa	5.72932e-28	0.488656	0.845	0.736	1.84971e-23
Cd74	4.60255e-25	0.482967	0.991	0.955	1.48593e-20
Itga8	1.20541e-42	0.482786	0.556	0.258	3.89165e-38
Calm2	9.59178e-35	0.478143	0.907	0.823	3.09671e-30
Tns2	1.96999e-33	0.477827	0.752	0.565	6.3601e-29
Tmem204	7.33613e-32	0.476213	0.711	0.505	2.36847e-27
Kdr	1.08681e-25	0.467051	0.714	0.552	3.50875e-21
Acta2	4.22822e-30	0.462593	0.665	0.399	1.36508e-25
Npnt	1.34631e-31	0.461837	0.764	0.554	4.34655e-27
Srgn	5.23282e-28	0.460836	0.658	0.456	1.68942e-23
Cd300lg	1.07989e-26	0.456944	0.649	0.435	3.48642e-22
Tinagl1	3.74179e-33	0.455401	0.708	0.447	1.20804e-28
Myom2	3.84188e-135	0.455317	0.469	0.061	1.24035e-130
Csrp1	1.79498e-32	0.454779	0.77	0.532	5.79508e-28
Npr1	1.37975e-51	0.452041	0.553	0.223	4.45452e-47
Rasl11a	6.54335e-60	0.449988	0.491	0.156	2.11252e-55
Hopx	1.47836e-49	0.449127	0.419	0.135	4.77289e-45
Id3	5.46824e-25	0.445903	0.916	0.85	1.76542e-20
Sgk1	1.14235e-22	0.445581	0.826	0.726	3.68809e-18
Adamts5	4.15063e-31	0.441883	0.543	0.279	1.34003e-26
Cst3	2.00968e-38	0.441776	0.997	0.991	6.48826e-34
Igfbp7	5.47074e-79	0.43845	1	0.999	1.76623e-74
Mafb	9.18401e-52	0.431975	0.475	0.165	2.96506e-47
Gstm2	2.87852e-28	0.431192	0.711	0.491	9.29331e-24
Itgb1	3.97452e-24	0.430001	0.901	0.854	1.28317e-19
Adgre5	1.1687e-32	0.429352	0.652	0.398	3.77316e-28
Dynll1	2.459e-30	0.428785	0.95	0.91	7.93887e-26
Mmp23	2.72527e-60	0.427843	0.5	0.158	8.79854e-56
Pdgfrb	6.33631e-30	0.423952	0.64	0.401	2.04568e-25
Tns3	3.46608e-25	0.423491	0.745	0.599	1.11903e-20
Serpinh1	1.1832e-28	0.42191	0.91	0.811	3.81997e-24
Clic5	4.7561e-25	0.421305	0.693	0.53	1.53551e-20
Cd24a	5.87417e-26	0.419934	0.851	0.705	1.89647e-21
Pecam1	3.23343e-25	0.418652	0.661	0.465	1.04391e-20
Dbp	3.60075e-29	0.416626	0.957	0.924	1.1625e-24
Eva1b	1.26546e-24	0.41442	0.745	0.548	4.08554e-20
Exoc3l2	1.56304e-32	0.41412	0.646	0.387	5.04627e-28
Col4a2	4.06088e-24	0.412419	0.848	0.768	1.31106e-19
Dpp4	1.28075e-32	0.40631	0.609	0.346	4.13489e-28
Ddn	6.368e-104	0.404224	0.407	0.062	2.05591e-99
Myo1c	1.63445e-28	0.401023	0.835	0.695	5.27681e-24
Slco2a1	8.78906e-40	0.400519	0.509	0.212	2.83755e-35
B2m	2.04588e-29	0.399474	0.981	0.973	6.60513e-25
Mylk	6.00871e-25	0.396545	0.783	0.611	1.93991e-20
Cd81	7.81181e-39	0.396016	0.994	0.99	2.52204e-34
Myl6	8.86871e-61	0.395831	1	0.998	2.86326e-56
Col4a1	1.45515e-24	0.391422	0.916	0.833	4.69794e-20
Myo1d	5.93149e-37	0.389038	0.553	0.269	1.91498e-32
Icam2	1.30109e-27	0.388973	0.522	0.279	4.20058e-23
Arhgef17	5.41848e-30	0.387858	0.531	0.286	1.74936e-25
H2-Eb1	4.34323e-20	0.387835	0.863	0.762	1.40221e-15
Htra1	1.26214e-20	0.385922	0.904	0.85	4.07482e-16
Cmtm7	6.83335e-40	0.385634	0.478	0.195	2.20615e-35
Arvcf	4.50306e-32	0.384596	0.575	0.315	1.45381e-27
Myh9	1.45195e-15	0.382131	0.786	0.699	4.68761e-11
Aplp1	4.17687e-85	0.379409	0.385	0.067	1.3485e-80
Nes	4.22983e-65	0.378937	0.432	0.109	1.3656e-60
Ahnak	1.06217e-26	0.377572	0.686	0.473	3.42921e-22
Tcim	9.36565e-26	0.376015	0.59	0.363	3.0237e-21
Dpysl2	1.267e-30	0.374043	0.54	0.283	4.09052e-26
Rras	3.35521e-27	0.373772	0.578	0.334	1.08323e-22
Tuba1a	6.37056e-26	0.372343	0.637	0.407	2.05673e-21
F2r	3.03331e-22	0.370613	0.652	0.458	9.79303e-18
Mxd4	2.19825e-20	0.369105	0.798	0.675	7.09703e-16
Ltbp3	2.44775e-23	0.367675	0.621	0.409	7.90256e-19
Lama5	4.81561e-21	0.36651	0.671	0.508	1.55472e-16
Plekho1	2.79953e-34	0.365883	0.481	0.216	9.03827e-30
Marveld1	3.54592e-27	0.365098	0.478	0.239	1.1448e-22
Tjp1	8.25312e-27	0.36478	0.512	0.28	2.66452e-22
Ramp2	4.3434e-20	0.363996	0.519	0.333	1.40227e-15
Mt1	5.51107e-19	0.362536	0.988	0.975	1.77925e-14
S100a11	7.51045e-20	0.360837	0.863	0.78	2.42475e-15
Cd151	4.18529e-18	0.360291	0.835	0.765	1.35122e-13
Hbb-bs	9.29482e-13	0.357771	0.994	0.988	3.00083e-08
Gpsm3	6.14383e-51	0.356718	0.419	0.127	1.98354e-46
Plpp3	9.27087e-18	0.353785	0.705	0.559	2.9931e-13
Dkk2	1.73604e-27	0.351521	0.429	0.202	5.60482e-23
Metrnl	1.4202e-21	0.350931	0.54	0.344	4.5851e-17
Selenow	1.33786e-19	0.350282	0.845	0.761	4.31928e-15
Ptprb	1.84201e-23	0.349498	0.559	0.336	5.94692e-19
P3h2	1.03502e-15	0.348821	0.77	0.679	3.34156e-11
Ppp1r1a	1.02341e-10	0.346187	0.963	0.944	3.30407e-06
Gnas	1.26022e-36	0.345354	1	0.993	4.06861e-32
Ptn	8.32837e-74	0.345325	0.348	0.062	2.68881e-69
Umod	2.66504e-12	0.343892	1	0.998	8.60408e-08
Slc44a2	5.73656e-20	0.343805	0.531	0.336	1.85205e-15
Cnn2	1.29315e-21	0.343723	0.578	0.367	4.17494e-17
Anxa3	1.65493e-33	0.342105	0.457	0.199	5.34295e-29
Actg1	1.15546e-37	0.339279	1	0.998	3.73041e-33
Sdc4	7.38226e-24	0.33876	0.984	0.97	2.38336e-19
Ehd2	2.29113e-35	0.33811	0.45	0.186	7.39691e-31
Ucp2	5.95258e-18	0.337808	0.64	0.455	1.92179e-13
Des	6.98632e-23	0.337667	0.398	0.194	2.25553e-18
Gnai2	5.25708e-16	0.336734	0.873	0.811	1.69725e-11
Axl	2.45874e-22	0.335916	0.509	0.302	7.93804e-18
Tagln2	2.26999e-18	0.335799	0.882	0.81	7.32866e-14
Cd34	2.5066e-23	0.335759	0.519	0.298	8.09257e-19
Col4a3	2.77736e-15	0.335606	0.696	0.594	8.96671e-11
Col1a2	1.64827e-22	0.334965	0.677	0.481	5.32143e-18
Tsc22d1	8.79948e-20	0.334413	0.941	0.928	2.84091e-15
Arhgef18	4.33118e-21	0.333337	0.658	0.456	1.39832e-16
Heg1	4.03883e-27	0.332072	0.484	0.242	1.30393e-22
Pcp4l1	5.39612e-44	0.33177	0.394	0.124	1.74214e-39
H2-Ab1	5.86821e-14	0.331526	0.925	0.862	1.89455e-09
H2-Aa	5.39064e-14	0.331256	0.826	0.774	1.74037e-09
C3	7.20877e-27	0.330606	0.351	0.144	2.32735e-22
Tubb5	1.30414e-18	0.33027	0.717	0.564	4.21042e-14
Rgs3	3.69174e-33	0.329387	0.438	0.185	1.19188e-28
Dlc1	3.03783e-25	0.328641	0.494	0.262	9.80762e-21
Cdh5	3.1482e-23	0.32794	0.484	0.271	1.0164e-18
Adgrf5	4.51801e-15	0.325716	0.562	0.414	1.45864e-10
Gng11	3.05774e-15	0.325422	0.609	0.457	9.87192e-11
Myo1e	5.67947e-26	0.324262	0.429	0.207	1.83362e-21
Tspan4	3.29934e-18	0.322586	0.888	0.828	1.06519e-13
Isyna1	6.12738e-18	0.321995	0.708	0.53	1.97823e-13
Sfrp1	2.03146e-11	0.32162	0.783	0.681	6.55856e-07
Tpm1	1.0854e-16	0.321184	0.733	0.619	3.50421e-12
Esam	2.31273e-15	0.321053	0.547	0.385	7.46665e-11
Cxcl12	3.83624e-15	0.319148	0.804	0.726	1.23853e-10
Tsc22d3	3.09012e-15	0.318367	0.752	0.644	9.97645e-11
Gimap6	2.84276e-18	0.31699	0.562	0.386	9.17785e-14
Tuba1b	6.92156e-17	0.315748	0.854	0.795	2.23463e-12
Laptm4a	9.16403e-21	0.314366	0.966	0.946	2.95861e-16
Serpini1	8.26986e-68	0.312641	0.317	0.056	2.66992e-63
Ier3	7.46357e-13	0.312233	0.807	0.704	2.40961e-08
AU021092	3.64621e-17	0.312204	0.466	0.29	1.17718e-12
Ptp4a3	1.81964e-24	0.311382	0.354	0.153	5.87469e-20
Plvap	9.71543e-14	0.31135	0.929	0.883	3.13663e-09
Efnb1	5.9152e-26	0.310861	0.435	0.209	1.90972e-21
Pcolce	3.88664e-15	0.310041	0.866	0.788	1.2548e-10
Sncg	4.02921e-25	0.309175	0.332	0.135	1.30083e-20
Smtn	5.58484e-14	0.30887	0.696	0.579	1.80307e-09
Pdgfb	1.6725e-20	0.305891	0.46	0.257	5.39967e-16
Tagln	2.91162e-16	0.305257	0.494	0.309	9.40016e-12
Shisa3	7.23074e-76	0.305182	0.329	0.053	2.33444e-71
Mcl1	2.86631e-14	0.3045	0.811	0.742	9.25389e-10
Ctla2a	5.60983e-17	0.303083	0.506	0.329	1.81113e-12
Abca2	2.25683e-14	0.299533	0.602	0.453	7.28618e-10
Arhgdia	5.48263e-14	0.299179	0.938	0.931	1.77007e-09
Gdf10	4.87683e-23	0.298843	0.419	0.202	1.57448e-18
Pls3	1.4688e-18	0.298743	0.547	0.358	4.74202e-14
Gnb1	6.10562e-16	0.296828	0.87	0.837	1.9712e-11
Sema3f	1.00367e-20	0.296641	0.46	0.256	3.24034e-16
Amotl2	4.95681e-12	0.295335	0.596	0.476	1.60031e-07
Lrp1	7.17215e-14	0.294045	0.63	0.498	2.31553e-09
Itm2b	1.83594e-34	0.293214	1	0.998	5.92734e-30
Cavin1	1.27001e-19	0.292557	0.522	0.313	4.10024e-15
Vcl	2.87468e-14	0.291836	0.593	0.445	9.28092e-10
Galnt10	4.67399e-33	0.291134	0.438	0.18	1.509e-28
Hs3st6	7.11208e-51	0.29041	0.329	0.079	2.29614e-46
2023-09-11	1.61329e-16	0.288056	0.581	0.418	5.2085e-12
Gnb2	4.43274e-17	0.287361	0.957	0.956	1.43111e-12
Speg	6.00437e-39	0.286677	0.304	0.084	1.93851e-34
Anxa1	1.71183e-26	0.286311	0.329	0.128	5.52663e-22
Agrn	3.12545e-10	0.285261	0.624	0.53	1.00905e-05
S1pr3	3.27723e-22	0.284762	0.385	0.183	1.05805e-17
Rhob	3.78247e-14	0.283875	0.634	0.496	1.22117e-09
Mprip	1.4591e-15	0.282644	0.86	0.775	4.71069e-11
Mgat5	1.75813e-19	0.281385	0.475	0.279	5.67612e-15
Tmem50a	2.19819e-12	0.281154	0.798	0.713	7.09686e-08
Thbd	4.27903e-14	0.281083	0.488	0.324	1.38148e-09
Tnfrsf1a	1.49484e-10	0.27905	0.652	0.543	4.82609e-06
Aif1l	4.62861e-11	0.278807	0.832	0.79	1.49435e-06
St3gal1	8.65849e-49	0.278761	0.323	0.08	2.79539e-44
Parva	1.32331e-14	0.278352	0.773	0.68	4.27229e-10
Scarf2	9.94924e-18	0.278133	0.481	0.298	3.21211e-13
Jund	3.04233e-12	0.277908	0.823	0.781	9.82218e-08
Pmepa1	2.9283e-12	0.276912	0.668	0.536	9.45401e-08
Atp2a3	4.46658e-31	0.276659	0.363	0.136	1.44204e-26
Zfp36l1	9.08299e-15	0.276436	0.752	0.652	2.93244e-10
Id1	2.56149e-14	0.276256	0.736	0.603	8.26978e-10
Adamts1	5.21659e-14	0.276024	0.559	0.409	1.68417e-09
Serping1	1.89948e-12	0.27584	0.689	0.565	6.13247e-08
Cavin2	1.83066e-13	0.275067	0.494	0.338	5.91029e-09
Tspan15	8.5569e-18	0.273784	0.441	0.256	2.7626e-13
Ywhaq	2.54186e-14	0.273699	0.932	0.911	8.20639e-10
Inpp5a	1.5684e-11	0.273366	0.54	0.415	5.06357e-07
Raly	2.07414e-11	0.273096	0.848	0.782	6.69635e-07
Tpm4	7.97444e-12	0.272718	0.565	0.437	2.57455e-07
Siva1	5.03481e-22	0.272642	0.472	0.256	1.62549e-17
Tie1	5.69773e-11	0.272299	0.494	0.372	1.83951e-06
2023-09-04	2.10778e-13	0.271389	0.447	0.289	6.80497e-09
Rgs2	2.01017e-14	0.271349	0.481	0.316	6.48983e-10
Cd248	4.59614e-25	0.270746	0.376	0.164	1.48386e-20
Npr3	8.51441e-31	0.270383	0.407	0.169	2.74888e-26
Nr1d1	2.0768e-11	0.270066	0.68	0.586	6.70495e-07
Emp3	3.94395e-18	0.26971	0.416	0.225	1.2733e-13
Ifi27	1.00395e-13	0.269449	0.671	0.54	3.24125e-09
Tcf21	3.64616e-13	0.268645	0.457	0.307	1.17716e-08
Rabac1	1.46026e-14	0.268544	0.969	0.929	4.71444e-10
Vamp2	2.20003e-12	0.268438	0.714	0.609	7.1028e-08
Tmod3	1.73713e-20	0.268166	0.463	0.256	5.60834e-16
Mmrn2	3.92994e-17	0.267231	0.419	0.235	1.26878e-12
Selenom	3.49998e-13	0.266823	0.885	0.841	1.12997e-08
Arhgef15	2.05493e-17	0.265553	0.419	0.239	6.63433e-13
Tmem150c	5.13149e-52	0.265036	0.292	0.059	1.6567e-47
Pdlim2	7.43006e-16	0.264945	0.401	0.231	2.39879e-11
St3gal6	1.3708e-15	0.264534	0.484	0.313	4.42564e-11
Kctd10	2.51526e-13	0.263661	0.484	0.325	8.12052e-09
Ets1	5.08512e-15	0.263161	0.422	0.259	1.64173e-10
Nfe2l1	4.48575e-12	0.263128	0.795	0.72	1.44822e-07
Lbh	1.68803e-14	0.262057	0.497	0.325	5.4498e-10
Sirpa	9.8223e-11	0.261683	0.568	0.446	3.17113e-06
Tpm2	1.98811e-13	0.261478	0.506	0.343	6.4186e-09
Ptma	1.80377e-19	0.26116	0.997	0.99	5.82347e-15
Serinc3	1.16915e-18	0.261078	0.994	0.988	3.7746e-14
Ehd4	2.49532e-15	0.260982	0.432	0.26	8.05613e-11
Serpinb6a	4.07733e-12	0.259882	0.54	0.397	1.31637e-07
Ccdc85b	6.18077e-13	0.258837	0.643	0.491	1.99546e-08
Card10	3.35997e-07	0.258371	0.581	0.544	0.0108477
Acvrl1	4.06677e-18	0.257958	0.432	0.245	1.31296e-13
Gimap4	2.33238e-15	0.256967	0.475	0.3	7.5301e-11
Scd2	6.53343e-09	0.256327	0.736	0.638	0.000210932
Jun	1.64663e-13	0.256184	0.612	0.452	5.31613e-09
Bst2	6.0515e-11	0.256184	0.571	0.447	1.95373e-06
Mxra8	7.11446e-16	0.256165	0.441	0.263	2.2969e-11
Map7d1	1.21634e-12	0.255145	0.519	0.377	3.92694e-08
Ski	1.93241e-08	0.254926	0.637	0.571	0.00062388
Agtr1a	6.49384e-10	0.254386	0.575	0.477	2.09654e-05
Chst1	4.82402e-54	0.254367	0.273	0.051	1.55743e-49
Tmbim1	2.52502e-13	0.254126	0.522	0.368	8.15204e-09
Fam129b	1.81937e-16	0.253761	0.385	0.215	5.87382e-12
Stat1	9.51564e-14	0.253429	0.556	0.408	3.07212e-09
Tax1bp3	2.34092e-12	0.252557	0.714	0.591	7.55766e-08
Hspg2	1.82907e-11	0.252059	0.646	0.535	5.90514e-07
Foxc1	5.38493e-36	0.252037	0.286	0.078	1.73852e-31
Pea15a	1.19932e-10	0.250924	0.602	0.491	3.872e-06
Mrps6	2.37467e-10	0.250628	0.913	0.875	7.66663e-06
Myl12b	5.1266e-15	0.250511	0.975	0.96	1.65512e-10
Thsd7a	4.86156e-57	0.250188	0.329	0.07	1.56955e-52
Lats2	1.77058e-12	0.250175	0.506	0.365	5.71632e-08
Cltrn	3.18383e-29	-0.253558	1	0.999	1.0279e-24
Slc5a8	4.43105e-08	-0.254149	0.851	0.907	0.00143056
Lrp2	1.07469e-20	-0.254554	1	0.997	3.46964e-16
Pter	2.80942e-13	-0.255842	0.901	0.956	9.0702e-09
Atp11a	7.23824e-12	-0.256509	0.994	0.992	2.33687e-07
Cd36	2.62808e-09	-0.260426	0.944	0.963	8.48477e-05
Pck1	2.63131e-16	-0.26454	0.991	0.995	8.4952e-12
Ugt3a2	6.20506e-18	-0.264569	0.997	0.997	2.0033e-13
Slc22a12	1.795e-16	-0.270383	0.988	0.996	5.79515e-12
Mep1a	2.26279e-08	-0.275091	0.994	0.997	0.00073054
Ugt2b38	1.49861e-23	-0.276818	0.991	0.997	4.83826e-19
Cyp2j5	3.06038e-26	-0.278469	1	0.997	9.88043e-22
Slc27a2	4.45381e-24	-0.30322	1	0.999	1.43791e-19
Rida	1.26017e-27	-0.304586	1	0.999	4.06847e-23
Kap	1.24999e-15	-0.313247	1	1	4.03559e-11
Mpv17l	4.48674e-12	-0.321406	0.801	0.892	1.44854e-07
Acsm3	1.28163e-11	-0.324084	0.947	0.974	4.13773e-07
mt-Co3	1.01266e-48	-0.348214	1	1	3.26937e-44
mt-Atp6	4.97717e-51	-0.353093	1	1	1.60688e-46
mt-Nd5	8.37946e-25	-0.372495	0.969	0.99	2.70531e-20
mt-Nd1	1.90444e-42	-0.389858	1	1	6.14848e-38
mt-Nd3	1.61634e-33	-0.403895	1	0.999	5.21834e-29
mt-Cytb	3.00694e-65	-0.413745	1	1	9.70791e-61
mt-Co2	2.65194e-44	-0.423669	1	1	8.5618e-40
mt-Nd2	3.05125e-44	-0.42394	1	0.999	9.85094e-40
Slc7a13	6.22125e-16	-0.424958	0.978	0.986	2.00853e-11
mt-Co1	1.49194e-52	-0.42536	1	1	4.81673e-48
mt-Nd4	1.15908e-53	-0.430443	1	0.999	3.74209e-49
Napsa	9.56838e-06	-0.405079	0.997	0.995	0.308915
Tmigd1	1.10949e-05	-0.307082	0.885	0.914	0.358198
Slc22a7	1.93691e-05	-0.344988	0.453	0.56	0.625331
Mep1b	2.31002e-05	-0.281093	0.357	0.459	0.745789
Cyp2a4	0.00013851	-0.318148	0.929	0.938	1
S100g	0.00186665	-0.292456	0.997	0.991	1

## Sheet: WT Cluster6
Gene	p_val	avg_log2FC	pct.1	pct.2	p_val_adj
Slc12a3	1.99483e-135	1.46846	1	0.935	6.44031e-131
Pvalb	2.12944e-124	1.14504	0.938	0.467	6.87489e-120
Ppp1r1a	2.06419e-95	0.946797	1	0.941	6.66425e-91
Defb1	1.92186e-86	0.927744	0.997	0.942	6.20472e-82
Mt1	1.61811e-89	0.84829	1	0.974	5.22406e-85
Wfdc15b	1.02104e-72	0.832224	0.997	0.948	3.29644e-68
Ckb	1.27763e-56	0.657948	0.916	0.673	4.12481e-52
Tmem52b	2.05069e-54	0.628064	0.991	0.855	6.62064e-50
Kcnj1	2.3053e-52	0.607024	0.984	0.818	7.44265e-48
Pkm	3.82238e-50	0.5695	0.997	0.898	1.23406e-45
Kng2	3.18085e-45	0.562405	0.988	0.913	1.02694e-40
Mt2	7.71039e-42	0.553615	0.907	0.721	2.4893e-37
Tmem213	5.24516e-44	0.544582	0.991	0.901	1.6934e-39
Egf	1.31533e-40	0.542983	0.997	0.979	4.24653e-36
Slc16a7	9.41723e-45	0.541577	0.857	0.576	3.04035e-40
Wnk1	8.27286e-45	0.536736	0.975	0.864	2.67089e-40
Atp1a1	3.42022e-98	0.519937	1	0.999	1.10422e-93
Wnk4	9.14696e-41	0.514448	0.963	0.818	2.9531e-36
Ier3	1.1114e-38	0.507743	0.925	0.694	3.58817e-34
Klhl3	3.17602e-49	0.498179	0.807	0.476	1.02538e-44
Sfrp1	4.61993e-34	0.492831	0.885	0.673	1.49154e-29
Fabp3	1.21311e-34	0.47974	0.96	0.856	3.91653e-30
Hoxd8	6.53206e-38	0.465128	0.95	0.76	2.10888e-33
Pgam2	6.25463e-37	0.45865	0.96	0.729	2.01931e-32
Gabarapl1	5.08929e-52	0.452683	0.997	0.993	1.64308e-47
Ptgfr	1.63042e-47	0.448656	0.682	0.329	5.26382e-43
Cwh43	1.36046e-43	0.41167	0.679	0.327	4.39223e-39
Sgms2	1.43415e-30	0.376502	0.922	0.705	4.63016e-26
Mal	3.74119e-26	0.373786	0.963	0.836	1.20784e-21
Hoxb5os	1.45504e-32	0.366856	0.71	0.42	4.69759e-28
Atp4a	1.22203e-23	0.363702	0.751	0.53	3.94533e-19
Pcolce	8.2527e-24	0.338438	0.941	0.782	2.66438e-19
Cables1	1.34888e-42	0.315198	0.492	0.188	4.35485e-38
Mrps6	3.88835e-20	0.307897	0.953	0.872	1.25536e-15
Tmem72	1.43942e-21	0.306112	0.717	0.479	4.64718e-17
Emx1	1.03808e-24	0.300697	0.717	0.454	3.35145e-20
Umod	2.13644e-22	0.296364	1	0.998	6.89749e-18
Raly	2.02964e-18	0.286193	0.916	0.777	6.5527e-14
Trpm6	2.88622e-31	0.282681	0.458	0.198	9.31815e-27
Ndrg2	2.11451e-18	0.280188	0.885	0.732	6.82669e-14
Clcnkb	4.04652e-16	0.272731	0.988	0.941	1.30642e-11
Uroc1	9.05471e-28	0.271003	0.48	0.223	2.92331e-23
Mfsd4a	1.93695e-25	0.268311	0.539	0.285	6.25344e-21
Trpm7	1.26013e-16	0.261564	0.779	0.592	4.06833e-12
Cox6c	1.32345e-51	0.259462	0.997	0.999	4.27276e-47
Kcnj10	6.69866e-17	0.259128	0.676	0.458	2.16266e-12
Cnnm2	5.1285e-19	0.257923	0.573	0.359	1.65574e-14
mt-Co1	3.04356e-30	0.255502	1	1	9.82614e-26
Cyp7b1	6.42662e-07	-0.252204	0.087	0.191	0.0207483
Defb29	1.51602e-09	-0.274758	0.947	0.951	4.89446e-05
Mep1a	1.5284e-08	-0.286085	0.997	0.996	0.000493443
Car2	1.7264e-08	-0.310653	0.963	0.937	0.000557368
Aqp2	5.30271e-09	-0.349706	0.754	0.82	0.000171198
Mep1b	4.91827e-10	-0.414958	0.318	0.462	1.58786e-05
Hsd11b2	2.78495e-09	-0.440685	0.779	0.806	8.9912e-05
Hba-a2	2.98406e-07	-0.470346	0.85	0.874	0.00963404
Hba-a1	3.43362e-07	-0.542001	0.826	0.869	0.0110854
Napsa	1.80804e-06	-0.499654	1	0.994	0.0583724
Slc9a8	6.18966e-06	-0.253858	0.717	0.774	0.199833
Hbb-bs	8.00539e-06	-0.469351	0.981	0.989	0.258454
Rhbg	1.24058e-05	-0.351913	0.57	0.616	0.400521
Car15	1.32565e-05	-0.256721	0.838	0.852	0.427987
Atp6v1g3	1.76566e-05	-0.519016	0.866	0.844	0.570045
Scd1	3.21675e-05	-0.28801	0.268	0.351	1
Tmigd1	0.00013162	-0.303111	0.938	0.91	1
Mgp	0.000149621	-0.357609	0.981	0.968	1
Slc22a7	0.000161017	-0.407026	0.514	0.554	1
Slc26a4	0.00118836	-0.251946	0.623	0.645	1
Spink8	0.0012982	-0.254702	0.489	0.53	1
Acta2	0.00380204	-0.280967	0.374	0.424	1
Klk1	0.00433357	-0.707946	1	0.997	1
Cyp2a4	0.0123415	-0.309375	0.972	0.935	1
Ren1	0.0171481	-0.25629	0.598	0.517	1
Slc12a1	0.0437717	-0.280786	0.885	0.857	1
S100g	0.185262	-0.696412	1	0.99	1
Podxl	0.251343	-0.27641	0.713	0.697	1

## Sheet: WT Cluster7
Gene	p_val	avg_log2FC	pct.1	pct.2	p_val_adj
Hba-a1	4.10788e-70	1.87436	0.973	0.86	1.32623e-65
Hba-a2	5.45354e-77	1.76939	0.969	0.866	1.76068e-72
Hbb-bs	5.83373e-72	1.74909	1	0.988	1.88342e-67
Hbb-bt	5.48194e-58	1.22049	0.836	0.548	1.76984e-53
mt-Co2	5.87863e-84	1.07653	1	1	1.89791e-79
Malat1	3.52844e-22	1.0218	0.747	0.572	1.13916e-17
Gm42418	9.08125e-28	0.948975	0.956	0.911	2.93188e-23
mt-Nd3	3.5851e-76	0.919865	1	0.999	1.15745e-71
mt-Nd1	7.32027e-78	0.849922	1	1	2.36335e-73
mt-Nd4	2.68338e-72	0.751301	1	0.999	8.66331e-68
mt-Nd2	9.22219e-68	0.710866	1	0.999	2.97738e-63
mt-Nd5	6.1376e-51	0.70979	0.996	0.988	1.98152e-46
mt-Nd4l	4.4196e-21	0.605158	0.849	0.748	1.42687e-16
mt-Atp6	7.32543e-75	0.538286	1	1	2.36502e-70
mt-Co1	7.78408e-62	0.507908	1	1	2.51309e-57
mt-Co3	5.63424e-70	0.504789	1	1	1.81901e-65
mt-Atp8	2.67554e-11	0.467547	0.52	0.366	8.63799e-07
mt-Cytb	1.82301e-55	0.407419	1	1	5.88559e-51
Ybx1	7.88019e-12	0.334408	0.991	0.983	2.54412e-07
Rpl39	6.2161e-16	0.306478	0.982	0.99	2.00687e-11
Pabpc1	4.90357e-10	0.297339	0.898	0.873	1.58312e-05
Rps27	4.91627e-12	0.293386	0.942	0.944	1.58722e-07
Rps29	3.16177e-15	0.274662	0.996	0.993	1.02078e-10
Rps28	1.91266e-14	0.267702	0.987	0.989	6.17502e-10
Ppic	2.95397e-08	-0.259008	0.338	0.526	0.00095369
Uqcrc1	8.6952e-16	-0.263914	0.973	0.996	2.80724e-11
Kap	1.49977e-08	-0.268176	1	1	0.0004842
Oplah	1.96305e-10	-0.271585	0.618	0.842	6.33769e-06
Adgrg1	5.12533e-08	-0.282872	0.747	0.875	0.00165471
Acaa1b	5.55027e-11	-0.28826	0.947	0.981	1.79191e-06
Aldh2	9.01008e-19	-0.291938	0.991	0.998	2.90891e-14
Atp1a1	3.62593e-20	-0.31094	1	0.999	1.17063e-15
Atp6v0b	3.10064e-14	-0.312885	0.902	0.989	1.00104e-09
Dync1h1	3.0684e-13	-0.315745	0.702	0.899	9.90634e-09
Gm47283	9.121e-13	-0.327499	0.751	0.914	2.94471e-08
Slc9a8	1.62111e-10	-0.339325	0.578	0.781	5.23376e-06
Cyp2a4	4.03859e-07	-0.416197	0.871	0.941	0.0130386
Aqp2	3.1048e-06	-0.310928	0.662	0.823	0.100239
Bcam	3.79444e-06	-0.264032	0.564	0.729	0.122504
Slc22a7	4.23487e-06	-0.362199	0.413	0.559	0.136723
Tmigd1	1.69689e-05	-0.304354	0.809	0.918	0.547839
Umod	0.000832026	-0.397055	0.996	0.998	1
Tmem213	0.00239175	-0.277545	0.849	0.911	1
Rhcg	0.0161258	-0.250242	0.747	0.789	1
Napsa	0.241782	-0.287321	0.996	0.995	1
Klk1	0.495156	-0.653484	1	0.997	1

## Sheet: WT Cluster8
Gene	p_val	avg_log2FC	pct.1	pct.2	p_val_adj
Ces1g	5.56057e-54	0.902901	0.987	0.661	1.79523e-49
Slc5a2	6.28041e-48	0.794013	1	0.955	2.02763e-43
Gatm	2.2969e-47	0.776977	1	0.939	7.41555e-43
Slc6a19	2.03636e-44	0.720126	1	0.919	6.57438e-40
Gpx3	6.14253e-47	0.662463	1	1	1.98312e-42
Slc7a7	1.87803e-37	0.625176	0.987	0.844	6.06322e-33
Ftl1	3.90183e-76	0.613515	1	0.999	1.25971e-71
Cyp2d12	1.65561e-30	0.604774	1	0.875	5.34514e-26
Spp2	3.5949e-30	0.585987	1	0.927	1.16061e-25
Idh1	2.0179e-44	0.585327	1	0.971	6.51477e-40
Slc22a8	4.25889e-41	0.576881	1	0.964	1.37498e-36
Igfbp4	9.78223e-49	0.53823	1	0.995	3.15819e-44
Ass1	6.33824e-61	0.530424	1	0.998	2.0463e-56
Lgmn	3.44175e-39	0.52769	1	0.991	1.11117e-34
Alpl	9.48607e-30	0.526422	1	0.874	3.06258e-25
Nox4	1.76906e-29	0.515382	0.994	0.861	5.71141e-25
Dnase1	1.7432e-46	0.512649	1	0.999	5.62791e-42
Cela1	1.24372e-33	0.509241	1	0.949	4.01535e-29
Clec2h	9.90523e-29	0.507133	0.929	0.571	3.1979e-24
Gsta2	3.91655e-23	0.455104	0.987	0.784	1.26446e-18
Pah	1.99208e-39	0.451731	1	0.994	6.43143e-35
Ndrg1	5.61104e-35	0.439447	1	0.996	1.81152e-30
G6pc	2.3784e-23	0.437076	0.974	0.848	7.67867e-19
Asl	1.77231e-26	0.435243	1	0.953	5.72191e-22
Pdzk1ip1	4.73375e-36	0.431034	1	0.997	1.52829e-31
Slc3a2	3.02404e-21	0.429106	0.994	0.849	9.76311e-17
Mdk	9.64393e-19	0.40621	0.929	0.654	3.11354e-14
Prodh2	1.41503e-20	0.402783	0.949	0.645	4.56842e-16
Cltrn	3.522e-51	0.400218	1	0.999	1.13708e-46
Rps27	3.91012e-20	0.39778	1	0.942	1.26238e-15
Miox	5.66308e-44	0.397709	1	0.999	1.82833e-39
Enpp2	2.5759e-19	0.391551	1	0.892	8.31629e-15
Cyp2d26	2.32738e-17	0.388012	0.974	0.763	7.51394e-13
Tmem252	2.24182e-21	0.385582	1	0.957	7.23771e-17
Lipa	2.33957e-22	0.383014	0.994	0.918	7.55331e-18
Arsb	4.42798e-18	0.379422	0.974	0.828	1.42957e-13
Gldc	1.4307e-20	0.378819	0.821	0.464	4.61902e-16
Selenop	3.67195e-48	0.37764	1	1	1.18549e-43
Apob	1.45317e-25	0.362561	0.788	0.372	4.69157e-21
Slc4a4	1.96754e-19	0.362214	1	0.971	6.35221e-15
Maf	8.97694e-17	0.361551	0.987	0.827	2.89821e-12
Acaa2	6.38525e-17	0.359858	1	0.948	2.06148e-12
Dpep1	4.01666e-18	0.359337	1	0.908	1.29678e-13
Slc34a1	5.25956e-56	0.358768	1	1	1.69805e-51
Gcnt1	6.37343e-20	0.350932	1	0.986	2.05766e-15
Fut9	2.01333e-17	0.346051	1	0.914	6.50004e-13
Cotl1	9.1107e-18	0.339595	0.923	0.642	2.94139e-13
Cyp24a1	1.77092e-19	0.337435	0.801	0.453	5.7174e-15
Glyat	1.15026e-29	0.334796	1	0.997	3.71361e-25
Akr1a1	8.43619e-48	0.334583	1	0.999	2.72362e-43
Dab2	1.0433e-18	0.334216	1	0.959	3.36831e-14
Slc5a12	6.04231e-25	0.332392	0.712	0.324	1.95076e-20
mt-Nd2	3.72734e-18	0.332092	1	0.999	1.20337e-13
Tmem174	7.73963e-20	0.330833	1	0.985	2.49874e-15
Prodh	8.66342e-16	0.330605	1	0.951	2.79699e-11
Slc7a9	6.02986e-15	0.330125	0.955	0.787	1.94674e-10
Fam151a	9.85666e-18	0.329398	1	0.943	3.18222e-13
Rps28	2.54494e-19	0.323704	1	0.989	8.21635e-15
Rab11fip3	1.87359e-15	0.322085	1	0.957	6.04889e-11
Slc2a2	2.92525e-16	0.32094	0.974	0.806	9.44417e-12
Tmem106a	1.39788e-14	0.316905	0.974	0.834	4.51304e-10
Tpt1	3.24004e-38	0.314301	1	0.999	1.04605e-33
Nme2	4.06773e-32	0.311186	1	0.998	1.31327e-27
Rps29	9.62091e-21	0.309916	1	0.993	3.10611e-16
Car3	1.81582e-16	0.308815	0.756	0.428	5.86238e-12
Slc7a8	1.62081e-13	0.307432	0.853	0.555	5.23278e-09
Apom	1.34971e-13	0.307152	1	0.953	4.35753e-09
Cryl1	3.15031e-16	0.302059	1	0.968	1.01708e-11
Tcn2	7.00759e-32	0.30157	1	0.998	2.2624e-27
Cyp2e1	1.63612e-15	0.30066	1	0.996	5.28221e-11
Slc13a1	2.28257e-13	0.30044	0.987	0.929	7.36928e-09
Nus1	1.85114e-12	0.299057	0.987	0.938	5.97641e-08
Car14	5.26916e-14	0.296211	0.923	0.682	1.70115e-09
Cpn1	4.7192e-14	0.296055	0.885	0.597	1.52359e-09
Cyp4a12a	5.2234e-12	0.295469	0.994	0.869	1.68638e-07
Errfi1	1.37004e-14	0.293357	0.994	0.962	4.42316e-10
Kcnj15	3.71186e-19	0.292706	1	0.99	1.19837e-14
Uap1l1	1.79789e-13	0.291596	0.974	0.798	5.8045e-09
Ctsl	1.67777e-18	0.291459	1	0.991	5.41668e-14
Gm49980	3.19767e-16	0.290533	1	0.987	1.03237e-11
Sord	2.11455e-29	0.287703	1	0.998	6.82681e-25
Aldob	4.53549e-42	0.286982	1	1	1.46428e-37
Gjb2	1.98273e-13	0.285331	0.942	0.77	6.40124e-09
Gm32461	3.23092e-13	0.285251	0.84	0.546	1.0431e-08
Enpp6	9.97574e-11	0.283916	0.91	0.704	3.22067e-06
Slc34a3	5.87166e-19	0.282943	0.795	0.407	1.89566e-14
Slco1a6	2.00332e-11	0.282228	0.987	0.915	6.46772e-07
Rpl37a	2.03932e-16	0.281299	1	0.995	6.58396e-12
Slc6a8	4.6314e-12	0.280484	1	0.869	1.49525e-07
Ctsa	1.33127e-14	0.277298	1	0.974	4.29799e-10
Habp2	1.66792e-11	0.276915	0.974	0.844	5.38487e-07
Tmem8	6.40948e-12	0.275719	0.981	0.888	2.0693e-07
Qdpr	2.23812e-14	0.275072	1	0.971	7.22578e-10
Renbp	8.54178e-13	0.274461	0.897	0.667	2.75772e-08
Mfsd1	2.38709e-14	0.272548	0.994	0.949	7.70673e-10
Rpl41	1.64632e-23	0.272285	1	0.999	5.31516e-19
Rps19	5.48095e-19	0.272066	1	0.996	1.76952e-14
Rplp1	2.77323e-21	0.269417	1	0.998	8.95338e-17
Ugt2b38	3.42412e-16	0.268303	1	0.996	1.10548e-11
Tnfaip8	4.04549e-12	0.266811	0.994	0.908	1.30609e-07
Sectm1b	1.66128e-19	0.265313	0.673	0.322	5.36343e-15
Npl	1.73658e-19	0.264158	0.692	0.328	5.60656e-15
Fbp1	3.89632e-20	0.263936	1	0.997	1.25793e-15
Atp6v1g1	1.01733e-11	0.262555	1	0.961	3.28446e-07
Car2	5.55596e-12	0.261891	1	0.937	1.79374e-07
Amn	5.36204e-11	0.25994	0.994	0.906	1.73114e-06
Txndc17	2.82409e-12	0.259053	1	0.975	9.11757e-08
Cyba	1.34605e-17	0.253002	1	0.996	4.34571e-13
Folh1	5.63286e-12	0.250723	0.776	0.499	1.81857e-07
Cd63	1.58908e-19	0.250673	1	0.996	5.13035e-15
Aldh1l1	8.75369e-11	-0.25058	1	0.989	2.82613e-06
Slc2a4	5.0178e-08	-0.250937	0.173	0.352	0.00162
Clcnka	1.63313e-07	-0.252882	0.231	0.392	0.00527255
Slc2a1	4.97619e-08	-0.252896	0.256	0.435	0.00160656
Slc22a13	2.80245e-07	-0.253222	0.026	0.184	0.00904771
Inpp5j	1.28062e-08	-0.256648	0.192	0.383	0.000413448
Ctnna1	8.46047e-07	-0.260501	0.923	0.871	0.0273146
Atp6v0e	1.23352e-06	-0.26057	0.949	0.948	0.0398241
Ly6e	1.45035e-08	-0.262694	1	0.992	0.000468246
Kcnq1	4.16495e-07	-0.267182	0.263	0.414	0.0134466
Lpl	5.09997e-09	-0.267497	1	0.993	0.000164652
Atp11a	9.35582e-08	-0.272322	1	0.992	0.00302053
Itm2b	3.4085e-16	-0.276866	1	0.998	1.10044e-11
Papss1	1.3823e-07	-0.277918	0.571	0.674	0.00446277
Gpx6	1.38738e-08	-0.278631	0.173	0.364	0.000447917
Nfe2l1	8.4537e-07	-0.279534	0.718	0.726	0.0272928
S100a11	5.10576e-07	-0.281465	0.814	0.786	0.0164839
Isyna1	1.0095e-06	-0.283455	0.455	0.547	0.0325918
Aplp2	8.02626e-09	-0.284103	0.974	0.946	0.000259128
Reep5	4.38063e-09	-0.289552	0.942	0.904	0.000141429
Atp1b1	1.16171e-25	-0.28973	1	0.999	3.75057e-21
Tspan8	1.10688e-07	-0.293226	0.442	0.555	0.00357357
Itgb5	7.60733e-07	-0.295123	0.744	0.744	0.0245603
Dmgdh	9.79997e-07	-0.295767	0.571	0.625	0.0316392
S100a10	1.78251e-08	-0.298251	0.846	0.845	0.000575484
Gsta4	3.1456e-09	-0.301678	0.301	0.486	0.000101556
Ecm1	3.77367e-07	-0.302508	0.897	0.895	0.0121833
Cx3cl1	9.08446e-09	-0.309137	0.564	0.687	0.000293292
Sdc4	3.81145e-10	-0.310254	1	0.97	1.23053e-05
Ppic	1.14172e-06	-0.314295	0.423	0.519	0.0368605
Paqr5	4.71498e-08	-0.315876	0.635	0.698	0.00152223
Cryab	1.7453e-07	-0.317609	0.327	0.471	0.0056347
Eci3	3.77465e-08	-0.317693	0.962	0.938	0.00121865
Cst3	1.65592e-09	-0.318859	1	0.991	5.34614e-05
Cldn8	4.43719e-08	-0.32227	0.385	0.524	0.00143255
Pou3f3	1.70766e-10	-0.32322	0.365	0.534	5.51318e-06
Atp4a	1.81931e-08	-0.331261	0.423	0.552	0.000587363
Slc5a3	1.17422e-10	-0.332186	0.353	0.539	3.79097e-06
Epcam	1.12336e-09	-0.336134	0.397	0.556	3.62676e-05
Hk1	7.31199e-10	-0.339832	0.404	0.562	2.36068e-05
Tmem72	4.64964e-11	-0.34503	0.301	0.505	1.50114e-06
Lgals3	1.16288e-09	-0.35227	0.397	0.548	3.75434e-05
Cdh1	3.50492e-11	-0.352343	0.59	0.712	1.13156e-06
Mpv17l	3.64349e-07	-0.355279	0.917	0.884	0.011763
Sh3bgrl3	3.52782e-07	-0.357105	0.769	0.799	0.0113896
Slco1a1	4.55118e-08	-0.358408	0.955	0.943	0.00146935
Tspan1	1.31752e-09	-0.360562	0.327	0.504	4.25362e-05
Atp6v1b1	8.87658e-09	-0.362224	0.429	0.549	0.00028658
Cdo1	9.14307e-11	-0.366286	0.718	0.767	2.95184e-06
Tfcp2l1	3.99921e-08	-0.366726	0.801	0.79	0.00129115
Kap	2.58942e-11	-0.367552	1	1	8.35995e-07
Crip2	1.76635e-09	-0.369089	0.583	0.691	5.70266e-05
S100a1	2.44589e-15	-0.377025	0.994	0.985	7.89656e-11
Defb29	9.71354e-10	-0.378875	0.974	0.95	3.13602e-05
Laptm4b	1.13904e-13	-0.383191	0.558	0.691	3.67739e-09
Bsnd	4.90349e-13	-0.388455	0.282	0.502	1.58309e-08
Slc16a7	1.21497e-10	-0.390305	0.455	0.604	3.92254e-06
Ckmt1	2.29484e-09	-0.392863	0.455	0.585	7.40889e-05
Kl	3.94359e-11	-0.393234	0.994	0.986	1.27319e-06
Cd36	1.18122e-10	-0.393919	0.962	0.962	3.81357e-06
Nudt19	8.80978e-14	-0.396152	1	0.999	2.84424e-09
Gls	3.87324e-13	-0.396773	0.788	0.812	1.25048e-08
Tspo	3.17522e-16	-0.39778	0.923	0.92	1.02512e-11
Ugt2b37	1.30308e-09	-0.398525	0.564	0.663	4.20698e-05
Cd9	2.17426e-09	-0.398762	0.724	0.749	7.0196e-05
Scnn1b	3.76055e-07	-0.408813	0.519	0.612	0.0121409
Csad	1.13661e-10	-0.410059	0.878	0.88	3.66955e-06
Sostdc1	3.92196e-15	-0.410685	0.314	0.574	1.2662e-10
Col18a1	5.38249e-10	-0.413714	0.865	0.841	1.73774e-05
Gcgr	1.70668e-15	-0.415326	0.269	0.532	5.51001e-11
Acsm3	9.14889e-10	-0.416608	1	0.971	2.95372e-05
Scd1	3.87894e-09	-0.41726	0.154	0.352	0.000125232
Bdh1	2.53638e-10	-0.42267	0.712	0.783	8.1887e-06
Efhd1	1.22507e-13	-0.422783	0.391	0.594	3.95514e-09
Sgms2	4.77556e-11	-0.42447	0.667	0.725	1.54179e-06
Wnk4	2.01566e-12	-0.424531	0.84	0.829	6.50755e-08
Slc6a18	6.52169e-11	-0.42513	0.949	0.938	2.10553e-06
Scnn1a	2.68103e-12	-0.426249	0.468	0.626	8.65572e-08
Rap1gap	8.73333e-16	-0.428496	0.333	0.564	2.81955e-11
Pigr	8.71263e-10	-0.42978	0.545	0.641	2.81287e-05
Cyp2d9	1.01543e-11	-0.436181	0.936	0.91	3.2783e-07
Mep1a	4.91902e-12	-0.444828	1	0.996	1.58811e-07
Ndrg2	4.87654e-18	-0.452359	0.551	0.752	1.57439e-13
Cyp4a10	5.05938e-12	-0.459414	0.673	0.742	1.63342e-07
Nphs2	1.92324e-08	-0.459536	0.199	0.377	0.000620917
Mt2	7.92465e-13	-0.469782	0.615	0.74	2.55847e-08
Ly6a	3.61327e-31	-0.472726	1	0.998	1.16654e-26
Scd2	2.52229e-12	-0.473249	0.545	0.65	8.14321e-08
Slc5a10	1.93199e-12	-0.476104	0.833	0.838	6.23743e-08
Hoxd8	1.31246e-13	-0.484951	0.744	0.776	4.23729e-09
Aif1l	4.83731e-13	-0.489034	0.737	0.796	1.56173e-08
Slc7a13	1.28196e-10	-0.496315	0.994	0.985	4.1388e-06
Atp1a1	2.40451e-41	-0.504878	1	0.999	7.76295e-37
Cd24a	2.72532e-19	-0.507515	0.532	0.724	8.79871e-15
Ckb	3.17799e-16	-0.511149	0.551	0.698	1.02601e-11
Adgrg1	1.60879e-17	-0.513426	0.827	0.87	5.19398e-13
Crot	2.49435e-14	-0.516294	0.904	0.9	8.05302e-10
Aqp2	2.0676e-09	-0.527384	0.737	0.818	6.67525e-05
Bcam	6.21303e-16	-0.547413	0.622	0.724	2.00588e-11
Pcolce	3.64232e-20	-0.56731	0.673	0.799	1.17592e-15
Sfrp1	1.11707e-15	-0.570308	0.564	0.694	3.60646e-11
Ace	5.95274e-18	-0.581357	0.795	0.842	1.92184e-13
Mgp	1.6635e-09	-0.584018	0.981	0.968	5.37062e-05
Txnip	1.54114e-21	-0.593261	0.987	0.966	4.97559e-17
Podxl	2.72916e-08	-0.609613	0.66	0.7	0.00088111
Mep1b	8.6969e-16	-0.611308	0.173	0.462	2.80779e-11
Mrps6	3.486e-26	-0.618101	0.782	0.882	1.12546e-21
Ier3	5.00093e-22	-0.618467	0.5	0.721	1.61455e-17
Rhcg	4.06528e-13	-0.622966	0.712	0.79	1.31248e-08
Wnk1	7.96971e-18	-0.649394	0.859	0.873	2.57302e-13
Krt7	2.79624e-23	-0.662694	0.494	0.738	9.02767e-19
Tmigd1	1.3329e-16	-0.671422	0.91	0.912	4.30325e-12
Atp6v1g3	1.23724e-06	-0.671551	0.833	0.846	0.0399443
Mal	9.55991e-26	-0.709801	0.744	0.85	3.08642e-21
Ttr	1.34044e-15	-0.745335	0.936	0.94	4.32762e-11
Slc8a1	2.00555e-14	-0.749475	0.487	0.649	6.47493e-10
Pgam2	6.06286e-19	-0.777272	0.635	0.751	1.95739e-14
Kcnj1	1.08867e-29	-0.779406	0.699	0.837	3.51477e-25
Mt1	4.90386e-30	-0.782896	0.981	0.976	1.58321e-25
Spp1	1.21762e-16	-0.784014	1	0.978	3.93109e-12
Slc22a7	6.40701e-20	-0.789662	0.237	0.564	2.0685e-15
Pkm	3.71204e-33	-0.819523	0.833	0.908	1.19843e-28
Tmem52b	7.22544e-21	-0.836604	0.84	0.867	2.33273e-16
Nudt4	5.88046e-39	-0.839931	0.942	0.979	1.89851e-34
Car15	1.70587e-27	-0.846927	0.66	0.858	5.5074e-23
Tmem213	2.3043e-28	-0.881036	0.872	0.909	7.43942e-24
Cyp2a4	1.16379e-23	-0.903092	0.929	0.938	3.75729e-19
Defb1	2.81855e-20	-0.92662	0.942	0.947	9.09968e-16
Napsa	1.68411e-26	-0.962966	1	0.995	5.43716e-22
Clcnkb	1.88537e-40	-0.969372	0.853	0.948	6.08691e-36
Wfdc2	6.40057e-44	-1.0373	0.795	0.943	2.06642e-39
Kng2	3.45546e-50	-1.07034	0.782	0.924	1.1156e-45
Wfdc15b	6.5831e-44	-1.12518	0.859	0.955	2.12535e-39
Ppp1r1a	6.73093e-51	-1.16531	0.795	0.952	2.17308e-46
Slc12a3	1.29334e-20	-1.17622	0.942	0.94	4.17556e-16
Calb1	3.95261e-23	-1.3161	0.878	0.894	1.2761e-18
Slc12a1	1.39435e-48	-1.39222	0.551	0.872	4.50165e-44
Clu	5.05515e-27	-1.43666	0.923	0.924	1.63206e-22
S100g	4.74122e-13	-1.55792	1	0.991	1.5307e-08
Egf	4.29592e-62	-1.61889	0.917	0.983	1.38694e-57
Umod	1.59881e-74	-2.16647	0.994	0.998	5.16176e-70
Klk1	2.80856e-46	-2.50776	1	0.997	9.06745e-42
Tesc	1.91333e-06	-0.268316	0.321	0.436	0.061772
Gstm2	2.24012e-06	-0.264175	0.397	0.513	0.0723223
Ccn2	2.32009e-06	-0.347898	0.872	0.84	0.0749042
Slc5a8	2.65518e-06	-0.314599	0.917	0.902	0.0857224
Ghr	2.69164e-06	-0.293477	0.981	0.958	0.0868997
Ehhadh	2.78685e-06	-0.285478	0.994	0.957	0.0899733
Ugt3a1	3.97057e-06	-0.312992	0.955	0.908	0.12819
Etnk1	4.33675e-06	-0.257666	0.731	0.718	0.140012
Rdh16f2	5.05809e-06	-0.264823	0.462	0.549	0.1633
Hoxb5os	6.95535e-06	-0.25602	0.333	0.447	0.224553
Cyp7b1	7.54942e-06	-0.271913	0.051	0.188	0.243733
Gstm1	1.41486e-05	-0.252837	0.974	0.971	0.456787
Cd82	1.4181e-05	-0.257887	0.506	0.57	0.457834
Pm20d1	1.52551e-05	-0.264079	0.59	0.624	0.492511
Bcat2	1.52847e-05	-0.268178	0.551	0.591	0.493467
Agt	1.94783e-05	-0.264256	0.218	0.348	0.628857
Tinagl1	1.97488e-05	-0.252647	0.404	0.47	0.637591
Myl9	2.23706e-05	-0.36294	0.724	0.757	0.722234
Hsd11b2	2.27899e-05	-0.469679	0.821	0.803	0.735772
Hpd	2.68306e-05	-0.263869	0.378	0.47	0.866226
Ucp2	2.74128e-05	-0.257441	0.378	0.473	0.885023
Bgn	3.29191e-05	-0.279554	0.917	0.901	1
Rgs5	3.29963e-05	-0.291717	0.25	0.368	1
Slc26a4	4.56465e-05	-0.395197	0.628	0.644	1
Ikbkb	5.10131e-05	-0.269814	0.763	0.765	1
Akr1c14	8.9665e-05	-0.27067	0.712	0.695	1
Atp6v1c2	0.000102141	-0.28292	0.385	0.464	1
Tm4sf1	0.000102658	-0.31403	0.551	0.602	1
Rhbg	0.000104505	-0.426278	0.609	0.613	1
Scnn1g	0.000105934	-0.255559	0.282	0.387	1
Klhl3	0.000108457	-0.282968	0.455	0.503	1
Acta2	0.000143537	-0.39163	0.327	0.423	1
H2-Q7	0.000184798	-0.325358	0.378	0.447	1
BC035947	0.000272029	-0.257133	0.487	0.496	1
Sema3g	0.000307623	-0.258778	0.218	0.321	1
Cyp51	0.000340292	-0.298338	0.538	0.553	1
Slc9a3r2	0.000601471	-0.258209	0.596	0.625	1
Ren1	0.000632417	-0.666056	0.455	0.527	1
Flna	0.000859827	-0.260304	0.603	0.608	1
Tmsb4x	0.00154306	-0.258055	1	0.986	1
Slc9a8	0.00280926	-0.275198	0.801	0.769	1
Plat	0.00384873	-0.301132	0.308	0.357	1
Sparc	0.00626375	-0.25735	0.808	0.79	1
Spink8	0.0138987	-0.309012	0.538	0.526	1
Pvalb	0.109513	-0.260785	0.538	0.503	1
Hbb-bs	0.766317	-0.270543	1	0.988	1
