# Supplementary material for: Extracellular vesicle miR-93-5p cargo regulates glomerular endothelial cell damage in Alport syndrome
Source: JCI Insight. 2026 Mar 23;11(6):e197643. doi: 10.1172/jci.insight.197643 (PMC13043101; doi:10.1172/jci.insight.197643)
Supplement: Supplemental data set 5 [file jciinsight-11-197643-s159.xlsx]

## Sheet: 2mAS Cluster1
Gene	p_val	avg_log2FC	pct.1	pct.2	p_val_adj
Klk1	4.36853e-215	3.20073	1	0.991	1.41038e-210
S100g	8.15624e-219	2.75284	1	0.988	2.63324e-214
Calb1	7.65081e-214	2.29841	0.957	0.683	2.47006e-209
Clu	6.2216e-257	2.09907	0.992	0.83	2.00864e-252
Slc12a3	1.44012e-198	1.99697	0.983	0.829	4.64944e-194
Defb1	4.70178e-278	1.98488	0.994	0.934	1.51797e-273
Tmem52b	6.29185e-278	1.7602	0.983	0.741	2.03132e-273
Atp6v1g3	1.85811e-107	1.53897	0.897	0.744	5.9989e-103
Tmem213	1.14043e-250	1.47683	0.992	0.852	3.68187e-246
Pgam2	1.17212e-244	1.32899	0.926	0.477	3.78417e-240
Wnk1	6.14402e-194	1.22829	0.964	0.831	1.9836e-189
Slc8a1	3.50409e-161	1.19881	0.767	0.325	1.13129e-156
Kcnj1	1.17057e-176	1.07043	0.939	0.748	3.7792e-172
Mt1	8.81469e-162	1.04232	0.99	0.98	2.84582e-157
Ppp1r1a	1.09829e-69	1.0398	0.96	0.962	3.54584e-65
Clcnkb	9.65101e-183	1.02792	0.971	0.826	3.11583e-178
Spp1	9.72106e-144	0.984299	0.999	0.99	3.13844e-139
Mal	4.44386e-171	0.972818	0.967	0.804	1.4347e-166
Rhcg	3.76133e-155	0.959966	0.882	0.496	1.21435e-150
Nudt4	1.05089e-167	0.944413	0.997	0.965	3.39278e-163
Spink8	2.55292e-69	0.929976	0.692	0.441	8.24211e-65
Pkm	2.02129e-152	0.890161	0.954	0.849	6.52574e-148
Wfdc2	2.12401e-128	0.887887	0.979	0.922	6.85736e-124
Hsd11b2	1.32483e-54	0.858087	0.778	0.596	4.2772e-50
Hoxd8	5.64422e-168	0.848211	0.94	0.723	1.82224e-163
Kng2	6.20089e-110	0.845331	0.96	0.872	2.00196e-105
Pvalb	1.52056e-79	0.825333	0.646	0.352	4.90911e-75
Atp1a1	7.01766e-193	0.808658	1	0.998	2.26565e-188
Aif1l	1.87563e-131	0.792614	0.922	0.73	6.05547e-127
Car15	3.1499e-42	0.776569	0.87	0.786	1.01694e-37
Fabp3	1.94024e-131	0.772563	0.997	0.936	6.26408e-127
Kl	1.49278e-119	0.761545	0.996	0.982	4.81945e-115
Slc16a7	8.18384e-127	0.759948	0.831	0.541	2.64215e-122
Sh3bgrl3	2.48962e-124	0.739683	0.953	0.851	8.03773e-120
Ier3	2.11873e-98	0.738175	0.846	0.618	6.84033e-94
Cd9	2.81927e-121	0.726502	0.94	0.827	9.10201e-117
Scnn1b	3.75178e-108	0.715514	0.724	0.372	1.21126e-103
Sfrp1	7.26795e-77	0.699143	0.759	0.528	2.34646e-72
Car2	4.00896e-83	0.678335	0.99	0.953	1.29429e-78
Sgms2	4.05081e-93	0.67199	0.838	0.705	1.30781e-88
Efhd1	1.69125e-122	0.67093	0.861	0.56	5.4602e-118
Acss1	4.10328e-108	0.66502	0.968	0.847	1.32474e-103
S100a1	6.62656e-172	0.661792	0.997	0.989	2.13939e-167
Hoxb5os	2.89148e-110	0.6571	0.774	0.477	9.33516e-106
Rhbg	2.89525e-78	0.639248	0.574	0.271	9.34731e-74
Slc26a4	3.81642e-69	0.635155	0.641	0.354	1.23213e-64
Cldn8	4.90173e-130	0.6349	0.786	0.431	1.58252e-125
Wnk4	1.58869e-95	0.621812	0.856	0.706	5.12909e-91
Ckmt1	4.2376e-110	0.613322	0.789	0.436	1.36811e-105
Klhl3	3.2656e-113	0.6086	0.675	0.304	1.0543e-108
Krt7	5.124e-81	0.594809	0.818	0.572	1.65428e-76
Gabarapl1	1.54188e-127	0.590622	0.993	0.989	4.97795e-123
Txnip	1.32373e-88	0.587671	0.983	0.954	4.27367e-84
Scnn1g	3.81039e-84	0.586063	0.606	0.285	1.23018e-79
Pcolce	3.22184e-85	0.582934	0.852	0.704	1.04017e-80
Gsta4	1.18462e-109	0.571894	0.834	0.521	3.82454e-105
Ldhb	3.26111e-185	0.571622	1	0.995	1.05285e-180
Atp1b1	3.47001e-187	0.548428	1	0.999	1.12029e-182
Scd2	1.75786e-93	0.539116	0.792	0.525	5.67526e-89
Tesc	6.97745e-102	0.525632	0.732	0.407	2.25267e-97
Tspan1	2.69367e-102	0.52252	0.674	0.323	8.69652e-98
Emx1	3.67666e-97	0.522146	0.727	0.422	1.18701e-92
Atp6v1c2	9.20582e-68	0.51513	0.555	0.26	2.9721e-63
Selenow	7.91025e-86	0.512887	0.96	0.905	2.55382e-81
Ptgfr	7.25475e-97	0.508537	0.599	0.248	2.3422e-92
Atp6v0d2	1.51198e-52	0.50685	0.498	0.25	4.88143e-48
Mt2	2.5775e-68	0.503091	0.816	0.638	8.32146e-64
Mrps6	1.23764e-52	0.500409	0.96	0.94	3.99571e-48
Car12	2.50478e-62	0.497542	0.949	0.822	8.08669e-58
Oat	1.30978e-84	0.494284	0.956	0.853	4.22863e-80
Slc25a4	3.33855e-100	0.486747	0.992	0.986	1.07785e-95
Scnn1a	1.644e-92	0.484498	0.721	0.4	5.30766e-88
Itm2b	2.68439e-167	0.476861	1	0.997	8.66657e-163
Epcam	2.151e-68	0.476765	0.813	0.598	6.9445e-64
Kcnj10	1.85062e-112	0.475917	0.675	0.304	5.97471e-108
Gatm	4.16807e-46	0.470934	0.992	0.928	1.34566e-41
Slc5a2	4.24818e-51	0.465531	0.989	0.872	1.37152e-46
Atp6v1b1	1.1458e-82	0.465241	0.666	0.349	3.69922e-78
Tbx2	9.95092e-70	0.464048	0.788	0.546	3.21265e-65
Cdh16	5.02785e-116	0.462233	0.997	0.992	1.62324e-111
Bcat2	7.44948e-71	0.459357	0.785	0.594	2.40507e-66
Slc6a19	2.25573e-50	0.459086	0.986	0.919	7.28262e-46
Sdc4	4.50605e-77	0.458064	0.974	0.965	1.45478e-72
Tfcp2l1	3.85058e-56	0.451808	0.792	0.649	1.24316e-51
Atp6v0e	1.25842e-90	0.451524	0.993	0.979	4.06282e-86
Scg5	4.28312e-111	0.446822	0.623	0.237	1.38281e-106
Pgrmc1	1.60945e-60	0.446552	0.975	0.947	5.1961e-56
Atp6v1e1	8.06681e-101	0.446273	0.997	0.982	2.60437e-96
Ltc4s	2.05052e-89	0.444699	0.503	0.172	6.62011e-85
Aldoa	1.98465e-106	0.436116	0.999	0.991	6.40744e-102
Idh2	6.69525e-100	0.435996	0.997	0.988	2.16156e-95
Actg1	9.64101e-103	0.432947	1	0.994	3.1126e-98
Wfdc15b	1.48238e-09	0.424035	0.982	0.973	4.78588e-05
Hoxd9	4.45201e-73	0.420338	0.718	0.46	1.43733e-68
ccdc198	4.86307e-64	0.419061	0.935	0.891	1.57004e-59
Slc4a9	2.31415e-48	0.418883	0.49	0.245	7.47123e-44
Gstt1	3.01232e-73	0.418534	0.965	0.912	9.72527e-69
Prdx2	6.57887e-87	0.41846	0.989	0.982	2.12399e-82
Sostdc1	3.60905e-45	0.416543	0.77	0.595	1.16518e-40
Adgrg1	1.36443e-48	0.416171	0.936	0.881	4.40506e-44
Tmprss2	1.89e-58	0.415655	0.842	0.748	6.10187e-54
Atp6v1f	1.17246e-97	0.413055	0.994	0.988	3.78528e-93
Cnn3	6.60531e-60	0.406871	0.94	0.907	2.13253e-55
Ctnna1	5.68034e-62	0.400765	0.953	0.929	1.8339e-57
Ermp1	2.88256e-72	0.397664	0.667	0.402	9.30634e-68
Kcnq1	2.84386e-92	0.392575	0.631	0.283	9.18139e-88
Cdh1	6.75668e-50	0.389484	0.796	0.674	2.1814e-45
Atp4a	2.85694e-72	0.387882	0.616	0.316	9.22363e-68
Mymx	1.39082e-113	0.386256	0.423	0.082	4.49028e-109
Paqr5	1.1356e-51	0.384467	0.886	0.805	3.66629e-47
Akr1c19	4.93255e-66	0.383403	0.642	0.386	1.59247e-61
Mgst3	2.2398e-71	0.382333	0.983	0.97	7.23121e-67
Bsnd	1.87733e-74	0.380342	0.62	0.314	6.06097e-70
Ckb	4.58976e-18	0.380069	0.742	0.719	1.4818e-13
Tmem72	1.92826e-61	0.379379	0.652	0.399	6.22537e-57
Cwh43	4.33694e-86	0.373621	0.505	0.179	1.40018e-81
Atp5g1	8.96692e-111	0.369411	0.999	0.994	2.89497e-106
Clec2h	6.09738e-37	0.36907	0.846	0.682	1.96854e-32
Pdzk1ip1	7.32455e-52	0.368948	1	0.997	2.36473e-47
Cav2	1.32798e-44	0.368067	0.54	0.31	4.28738e-40
Gsta2	6.79766e-38	0.365121	0.978	0.944	2.19463e-33
Oxgr1	9.55949e-84	0.363886	0.462	0.146	3.08628e-79
Cldn7	2.70178e-74	0.36381	0.61	0.291	8.72271e-70
Cox6c	3.4306e-160	0.360095	0.999	0.997	1.10757e-155
Fxyd2	8.87567e-141	0.356556	1	1	2.86551e-136
Ndufc1	4.88022e-83	0.35304	1	0.993	1.57558e-78
Lsm6	1.80249e-45	0.351166	0.818	0.705	5.81934e-41
Pttg1	6.4237e-49	0.350991	0.92	0.851	2.07389e-44
Rap1gap	9.40631e-45	0.349093	0.742	0.568	3.03683e-40
Nfe2l1	4.73167e-43	0.348737	0.806	0.706	1.52762e-38
Got1	2.18203e-50	0.347146	0.874	0.818	7.04469e-46
Zfp467	2.43288e-48	0.346429	0.813	0.675	7.85454e-44
Ctsd	5.20197e-69	0.346382	0.992	0.985	1.67946e-64
Spp2	1.20879e-36	0.341416	0.982	0.925	3.90258e-32
Eif3l	4.36902e-46	0.341048	0.928	0.904	1.41054e-41
Atp6v0b	3.02394e-58	0.339291	0.999	0.985	9.76278e-54
Aqp2	8.38025e-14	0.337874	0.817	0.78	2.70556e-09
Slc43a2	4.66363e-44	0.337783	0.865	0.747	1.50565e-39
Cyp24a1	4.9155e-37	0.337442	0.91	0.748	1.58697e-32
Cyp2d26	8.85887e-32	0.333931	0.882	0.766	2.86009e-27
Tspan8	5.97497e-37	0.333395	0.738	0.597	1.92902e-32
Ifitm2	3.26478e-47	0.331441	0.932	0.895	1.05403e-42
Tacstd2	2.40786e-58	0.330123	0.553	0.28	7.77379e-54
Lgals3	1.91952e-42	0.328413	0.713	0.516	6.19716e-38
Tmem50b	3.69288e-43	0.327527	0.68	0.505	1.19225e-38
Cavin2	6.90521e-67	0.325991	0.546	0.253	2.22935e-62
Insrr	1.31464e-52	0.324555	0.387	0.147	4.24431e-48
Atp6ap2	4.52849e-36	0.322358	0.91	0.869	1.46202e-31
Slc25a5	3.32243e-101	0.32094	1	0.995	1.07265e-96
Slc35g1	3.16674e-67	0.319682	0.513	0.221	1.02238e-62
Tmem50a	1.7533e-43	0.319376	0.893	0.807	5.66052e-39
Cycs	3.03771e-48	0.318455	0.996	0.997	9.80724e-44
Acaa2	1.22346e-39	0.317717	0.969	0.919	3.94995e-35
Hk1	1.33245e-47	0.315277	0.645	0.43	4.3018e-43
Higd1a	6.22719e-54	0.315266	0.985	0.974	2.01045e-49
Tmem65	9.11816e-47	0.312973	0.57	0.351	2.9438e-42
Ccnd1	3.87084e-34	0.312452	0.913	0.833	1.2497e-29
Acadsb	7.90508e-35	0.310671	0.882	0.854	2.55216e-30
Atp6v0c	3.24133e-54	0.310434	1	0.991	1.04646e-49
Serinc3	2.10717e-51	0.310161	0.996	0.982	6.80301e-47
Nipsnap2	1.03151e-46	0.310059	0.777	0.629	3.33022e-42
Id3	1.25468e-43	0.309477	0.964	0.926	4.05074e-39
Gas6	8.01279e-46	0.308412	0.969	0.95	2.58693e-41
Col18a1	1.46537e-39	0.306885	0.908	0.829	4.73096e-35
Cox5b	1.60911e-98	0.304563	0.999	0.997	5.19502e-94
Gcgr	2.13806e-39	0.303503	0.649	0.461	6.90273e-35
Papss1	4.69247e-29	0.302681	0.786	0.742	1.51496e-24
Atp5h	1.02669e-88	0.302594	0.999	0.994	3.31468e-84
Atp6v0a4	1.80161e-38	0.301751	0.879	0.821	5.8165e-34
Uqcrb	2.81278e-83	0.301091	0.997	0.995	9.08105e-79
Ptges	3.65381e-51	0.300275	0.441	0.197	1.17963e-46
Snhg4	2.3513e-35	0.296238	0.609	0.448	7.59116e-31
Rnf186	2.62172e-42	0.295005	0.669	0.432	8.46423e-38
Dpep1	1.41151e-31	0.294234	0.945	0.885	4.55707e-27
Coq7	2.53502e-35	0.294086	0.881	0.827	8.18432e-31
Atp5g2	9.20304e-78	0.292225	0.996	0.993	2.9712e-73
Pacsin2	2.05567e-37	0.29119	0.89	0.842	6.63674e-33
Cox7b	6.25608e-87	0.290779	1	0.995	2.01977e-82
Itpr2	1.56911e-39	0.29007	0.595	0.379	5.06588e-35
Vdr	2.35414e-35	0.289569	0.907	0.875	7.60035e-31
Ndrg2	6.31975e-32	0.289449	0.803	0.714	2.04033e-27
Olfm1	1.0428e-36	0.289292	0.426	0.224	3.36667e-32
Vegfb	8.15035e-34	0.288805	0.881	0.853	2.63134e-29
Slit2	2.86599e-45	0.288745	0.531	0.297	9.25286e-41
Ccdc28b	1.57216e-51	0.288456	0.556	0.308	5.07573e-47
Slc3a2	6.59392e-38	0.287458	0.926	0.846	2.12885e-33
Hadhb	1.5552e-35	0.286971	0.963	0.949	5.02096e-31
Plvap	1.16054e-19	0.286761	0.875	0.876	3.74681e-15
Ap1m2	3.37992e-48	0.285195	0.515	0.268	1.09121e-43
Asl	7.37725e-28	0.285106	0.965	0.927	2.38174e-23
Uqcc2	3.81372e-37	0.284674	0.958	0.947	1.23126e-32
Zfp503	4.84355e-32	0.284579	0.796	0.709	1.56374e-27
Selenom	1.01375e-32	0.284293	0.938	0.911	3.27288e-28
Smim5	7.33831e-28	0.283916	0.588	0.447	2.36917e-23
Cyp2j6	3.98152e-32	0.283832	0.637	0.501	1.28543e-27
Hoxd10	7.83196e-66	0.281415	0.472	0.187	2.52855e-61
Aqp3	1.97063e-14	0.280296	0.657	0.574	6.36218e-10
Mif	4.23753e-46	0.280217	0.99	0.988	1.36809e-41
Atp5mpl	4.77815e-80	0.279691	0.999	0.994	1.54263e-75
Foxi1	4.05796e-39	0.279351	0.39	0.18	1.31011e-34
Isyna1	1.38018e-31	0.278998	0.667	0.532	4.45592e-27
Rab25	1.15571e-49	0.278256	0.546	0.304	3.73121e-45
Ywhaq	4.87971e-38	0.27637	0.979	0.962	1.57541e-33
Alpl	2.08926e-26	0.276272	0.935	0.843	6.74519e-22
Cd59a	1.49126e-34	0.274657	0.699	0.557	4.81453e-30
Ndufs5	1.40747e-50	0.274652	0.999	0.989	4.54401e-46
Slc4a1	4.10391e-34	0.274291	0.361	0.17	1.32495e-29
Pygb	1.49885e-49	0.273707	0.558	0.305	4.83903e-45
H1f0	2.9966e-39	0.273614	0.949	0.942	9.67453e-35
Klk1b5	9.35169e-86	0.273036	0.315	0.055	3.01919e-81
Gstt3	9.32043e-28	0.272907	0.82	0.763	3.0091e-23
Slc25a3	4.78743e-76	0.272903	0.997	0.995	1.54562e-71
Pkig	3.60301e-30	0.27261	0.903	0.879	1.16323e-25
Atp6ap1	2.98514e-26	0.272534	0.911	0.907	9.63752e-22
Cyfip2	1.36891e-29	0.272056	0.788	0.697	4.41954e-25
Ndufa5	1.91184e-54	0.271923	0.997	0.99	6.17236e-50
Chka	3.81726e-34	0.270255	0.696	0.541	1.2324e-29
Pdk1	1.04953e-44	0.269736	0.537	0.31	3.38842e-40
Atp5o	1.56824e-65	0.269129	0.997	0.991	5.06305e-61
Mtch1	1.58559e-34	0.268547	0.964	0.945	5.11909e-30
Got2	5.6267e-40	0.268141	0.976	0.965	1.81658e-35
Rabac1	5.20761e-33	0.267374	0.969	0.962	1.68128e-28
C77080	2.27336e-30	0.264046	0.589	0.438	7.33956e-26
Car3	1.80029e-31	0.263044	0.626	0.418	5.81222e-27
Mcrip1	5.35363e-26	0.262833	0.849	0.814	1.72842e-21
Vamp2	7.27808e-30	0.262434	0.718	0.608	2.34973e-25
Emb	5.91063e-29	0.262318	0.567	0.402	1.90825e-24
Tanc1	3.83773e-33	0.26215	0.595	0.418	1.23901e-28
Prps2	2.78814e-35	0.26089	0.664	0.512	9.0015e-31
Cxxc5	4.49859e-31	0.260759	0.877	0.811	1.45237e-26
Hbb-bs	1.14922e-11	0.259666	0.956	0.95	3.71025e-07
Bag1	1.35738e-31	0.258042	0.976	0.962	4.38229e-27
Blnk	1.19458e-48	0.255679	0.445	0.205	3.85669e-44
Anxa5	1.42346e-26	0.255098	0.87	0.826	4.59565e-22
Atp5g3	2.81061e-66	0.254352	0.999	0.993	9.07406e-62
Ndufc2	1.25314e-45	0.25416	0.996	0.993	4.04575e-41
Stard8	1.96843e-27	0.25409	0.642	0.513	6.35508e-23
Tubb2a	1.68004e-38	0.253992	0.592	0.39	5.42399e-34
Dap	3.08597e-28	0.253922	0.802	0.745	9.96304e-24
P3h2	6.75975e-30	0.252891	0.793	0.687	2.18238e-25
Cox4i1	7.4588e-108	0.251409	1	0.998	2.40807e-103
Mif4gd	1.83308e-27	0.250043	0.757	0.685	5.91809e-23
Sugct	3.73775e-29	-0.251364	0.9	0.949	1.20673e-24
Rps19	3.42799e-37	-0.252424	0.992	0.992	1.10673e-32
Gpr137b	6.59262e-29	-0.252636	0.885	0.953	2.12843e-24
Tnfrsf21	3.79368e-32	-0.252748	0.86	0.938	1.22479e-27
Cyp4b1	9.12247e-25	-0.252951	1	0.999	2.94519e-20
Abcc2	3.6571e-31	-0.253462	0.818	0.913	1.1807e-26
Nat8f6	4.95664e-28	-0.253741	0.745	0.867	1.60025e-23
Gcnt1	2.11555e-31	-0.25404	0.982	0.986	6.83005e-27
mt-Co2	4.98388e-08	-0.254158	1	1	0.00160905
Acy1	5.01311e-30	-0.256164	0.667	0.828	1.61848e-25
Pipox	2.29962e-39	-0.25748	0.969	0.976	7.42433e-35
Vps8	2.6711e-32	-0.257818	0.612	0.811	8.62366e-28
Lgals1	9.07534e-25	-0.258679	0.86	0.926	2.92997e-20
Cyp2j11	8.42995e-26	-0.259012	0.727	0.836	2.72161e-21
Far1	1.79965e-31	-0.259062	0.755	0.873	5.81018e-27
Dbi	1.17834e-74	-0.260514	1	0.998	3.80429e-70
Hgd	2.09132e-35	-0.262048	0.968	0.981	6.75183e-31
Gcdh	1.00874e-39	-0.262244	0.971	0.978	3.25671e-35
Fhl1	3.70217e-33	-0.262263	0.895	0.956	1.19524e-28
Slc47a1	1.85512e-34	-0.263029	0.961	0.975	5.98924e-30
Rdh16f2	4.57249e-37	-0.263114	0.487	0.728	1.47623e-32
mt-Nd1	1.17447e-05	-0.266	1	1	0.379178
Hao2	2.6337e-29	-0.267738	0.926	0.965	8.5029e-25
Ech1	5.79063e-56	-0.267743	0.996	0.992	1.8695e-51
Akr1c21	1.20048e-46	-0.270924	0.999	0.995	3.87574e-42
Angptl4	1.54944e-39	-0.272319	0.53	0.755	5.00237e-35
Hpd	1.45163e-46	-0.272596	0.305	0.598	4.68659e-42
S100a10	5.45358e-27	-0.272973	0.932	0.96	1.76069e-22
Adhfe1	1.26304e-38	-0.273085	0.964	0.975	4.07773e-34
Slc6a13	7.63014e-36	-0.274355	0.623	0.807	2.46339e-31
Fads3	1.11849e-40	-0.27506	0.847	0.938	3.61103e-36
mt-Nd2	7.30377e-07	-0.275126	1	0.998	0.0235802
Myo5a	4.73759e-34	-0.275277	0.214	0.456	1.52953e-29
Prxl2a	1.33158e-34	-0.277928	0.895	0.941	4.299e-30
Reep6	7.18134e-40	-0.278996	0.447	0.698	2.31849e-35
Galns	1.89447e-43	-0.281072	0.497	0.759	6.11628e-39
Ces1f	8.13567e-36	-0.281868	0.994	0.989	2.6266e-31
Umod	3.50022e-05	-0.283233	0.999	0.996	1
Lrp2	2.53571e-42	-0.284176	0.996	0.995	8.18654e-38
Slc6a20b	2.32196e-38	-0.286267	0.863	0.948	7.49644e-34
Med28	1.00024e-42	-0.286414	0.961	0.971	3.22928e-38
Mtor	4.48083e-35	-0.287188	0.843	0.921	1.44663e-30
Cyp2e1	1.49043e-14	-0.287728	0.978	0.973	4.81186e-10
Lactb2	1.54349e-42	-0.289394	0.96	0.979	4.98315e-38
Selenop	5.52644e-64	-0.291748	1	0.998	1.78421e-59
Hykk	6.49622e-37	-0.291842	0.915	0.966	2.0973e-32
Iah1	9.02935e-56	-0.293603	0.985	0.989	2.91512e-51
Cideb	3.48604e-41	-0.293694	0.886	0.943	1.12547e-36
Scp2	7.97777e-80	-0.294924	0.996	0.997	2.57562e-75
Cryzl2	2.15316e-45	-0.295057	0.968	0.974	6.95149e-41
Vnn1	2.55207e-37	-0.295172	0.684	0.85	8.23937e-33
Slc22a6	2.19794e-20	-0.29547	0.992	0.979	7.09605e-16
Cgref1	6.06673e-39	-0.297677	0.935	0.962	1.95864e-34
Nceh1	1.01788e-33	-0.297866	0.818	0.902	3.28622e-29
Slc39a8	6.71761e-37	-0.297932	0.272	0.518	2.16878e-32
Apoc3	2.95192e-40	-0.301144	0.272	0.541	9.53028e-36
Proc	9.54136e-44	-0.304069	0.818	0.918	3.08043e-39
mt-Atp6	4.84521e-13	-0.305488	1	1	1.56428e-08
Coasy	7.35553e-42	-0.308229	0.942	0.971	2.37473e-37
Mfsd4b5	1.25537e-42	-0.314702	0.895	0.956	4.05296e-38
Fmo5	1.45343e-45	-0.315668	0.56	0.802	4.6924e-41
Dglucy	1.74676e-41	-0.316675	0.649	0.836	5.63943e-37
Nhp2	3.93086e-37	-0.317457	0.867	0.932	1.26908e-32
Acox1	3.24823e-57	-0.31749	0.996	0.994	1.04869e-52
Tmem189	1.78582e-42	-0.319847	0.854	0.937	5.76552e-38
Tpmt	7.99809e-46	-0.320247	0.813	0.908	2.58218e-41
Aldh8a1	5.82394e-48	-0.32083	0.945	0.974	1.88026e-43
Cda	2.40078e-61	-0.32216	0.992	0.991	7.75092e-57
Hsd11b1	7.05892e-20	-0.323723	0.836	0.914	2.27897e-15
Serpinf2	5.9493e-44	-0.324349	0.935	0.961	1.92073e-39
Fuca2	6.58375e-59	-0.326276	0.975	0.979	2.12556e-54
Ak4	2.48333e-46	-0.326922	0.836	0.93	8.01744e-42
Ggct	1.2599e-42	-0.326929	0.736	0.867	4.06758e-38
Pxmp4	1.12549e-46	-0.327639	0.829	0.926	3.63365e-42
Idi1	2.72649e-41	-0.329329	0.612	0.784	8.80247e-37
Cd302	1.34851e-46	-0.330709	0.84	0.928	4.35367e-42
Bphl	6.1455e-61	-0.331213	0.978	0.986	1.98407e-56
Dnajc12	7.05267e-53	-0.331678	0.961	0.977	2.27695e-48
Entpd5	2.86577e-46	-0.33391	0.926	0.954	9.25214e-42
Them7	2.81061e-47	-0.334393	0.828	0.923	9.07406e-43
Cldn10	7.7209e-55	-0.33541	0.95	0.97	2.49269e-50
Sod3	2.55323e-61	-0.335905	0.976	0.983	8.24311e-57
Retsat	2.89587e-38	-0.33631	0.913	0.944	9.34933e-34
Acadl	1.67065e-49	-0.336548	0.964	0.973	5.3937e-45
Reep5	2.60579e-43	-0.336966	0.897	0.947	8.41278e-39
Cbs	9.95672e-50	-0.337123	0.821	0.92	3.21453e-45
Haao	2.26629e-46	-0.337727	0.852	0.934	7.31671e-42
Tmem176b	1.26807e-84	-0.338028	0.994	0.995	4.09397e-80
BC035947	2.64873e-56	-0.338597	0.381	0.681	8.55143e-52
Papss2	5.76499e-56	-0.342248	0.896	0.95	1.86123e-51
Gpm6a	7.11018e-41	-0.342571	0.469	0.704	2.29552e-36
Gm27216	3.71169e-53	-0.345412	0.481	0.745	1.19832e-48
AI314278	6.45835e-60	-0.345516	0.979	0.98	2.08508e-55
Cyb5a	5.49506e-76	-0.34638	1	0.998	1.77408e-71
Lypla1	1.7555e-49	-0.346444	0.947	0.961	5.66762e-45
Mettl7b	3.82352e-52	-0.347559	0.91	0.958	1.23442e-47
Acot12	6.47315e-48	-0.348868	0.755	0.898	2.08986e-43
Slc22a30	3.34688e-54	-0.349153	0.847	0.926	1.08054e-49
Ttc36	4.31041e-82	-0.349983	0.997	0.997	1.39162e-77
Spink1	5.31091e-104	-0.352554	1	0.998	1.71463e-99
Cth	1.91803e-46	-0.352912	0.825	0.917	6.19237e-42
Dmgdh	4.7198e-52	-0.35977	0.524	0.767	1.52379e-47
Aacs	1.53874e-53	-0.359992	0.677	0.865	4.96782e-49
Ephx2	3.66743e-61	-0.363499	0.972	0.982	1.18403e-56
Mfsd4b1	1.44432e-57	-0.37034	0.836	0.929	4.663e-53
Gpx4	1.63057e-123	-0.371434	1	0.996	5.26429e-119
Azgp1	4.59372e-43	-0.371466	0.71	0.856	1.48308e-38
Acss2	1.95128e-50	-0.373967	0.875	0.947	6.29971e-46
Gchfr	1.231e-45	-0.375117	0.857	0.917	3.9743e-41
Sult1d1	2.74807e-72	-0.375272	0.983	0.979	8.87213e-68
C1qtnf3	2.24467e-42	-0.378866	0.65	0.811	7.24692e-38
Agt	6.34262e-56	-0.379932	0.264	0.574	2.04772e-51
Tmem205	1.95415e-65	-0.380177	0.972	0.982	6.30899e-61
Hmgcs1	5.9852e-71	-0.387878	0.957	0.975	1.93232e-66
Slc22a13	8.90379e-45	-0.393416	0.137	0.405	2.87459e-40
Calml4	1.78577e-86	-0.394249	0.997	0.993	5.76537e-82
Acox2	3.34655e-55	-0.397685	0.452	0.718	1.08044e-50
Adtrp	2.06597e-55	-0.400924	0.753	0.894	6.67e-51
Gss	3.66215e-63	-0.403372	0.921	0.964	1.18233e-58
Slc22a2	8.84112e-62	-0.403569	0.798	0.914	2.85435e-57
Ugt2b37	6.84224e-43	-0.403738	0.537	0.749	2.20902e-38
Slc23a1	3.09718e-47	-0.404725	0.68	0.851	9.99925e-43
Cyp2j5	1.43233e-95	-0.409196	0.992	0.99	4.62427e-91
Inmt	3.83164e-60	-0.413093	0.999	0.997	1.23705e-55
Keg1	1.88191e-109	-0.41315	0.999	0.997	6.07575e-105
Acaa1b	2.15901e-67	-0.413238	0.96	0.98	6.97036e-63
Adh1	1.26538e-66	-0.416159	0.945	0.977	4.08529e-62
Cyp4a14	4.44137e-57	-0.41771	0.257	0.579	1.4339e-52
Slc9a8	2.39779e-29	-0.421128	0.684	0.808	7.74127e-25
Lpl	4.17602e-63	-0.424573	0.949	0.969	1.34823e-58
Tmem176a	3.64056e-100	-0.427974	0.99	0.993	1.17536e-95
Ggt1	3.86124e-87	-0.433041	0.989	0.988	1.2466e-82
Nat8	7.31443e-63	-0.435357	0.957	0.981	2.36146e-58
Ces2c	2.47411e-60	-0.435717	0.917	0.965	7.98766e-56
Fgf1	1.00071e-52	-0.438845	0.768	0.891	3.23078e-48
Bhmt2	1.79929e-73	-0.442946	0.508	0.792	5.80899e-69
Gk	1.24051e-76	-0.445746	0.933	0.965	4.00499e-72
Slc22a19	1.34363e-43	-0.447956	0.137	0.4	4.33789e-39
Txn1	1.13027e-81	-0.448673	0.988	0.991	3.64906e-77
Bdh1	1.6571e-47	-0.449665	0.662	0.806	5.34995e-43
Aqp1	1.61887e-72	-0.458915	0.964	0.972	5.22652e-68
Cat	3.1078e-107	-0.461382	0.988	0.994	1.00335e-102
Cryab	1.23765e-20	-0.462845	0.609	0.733	3.99575e-16
Acot1	1.15497e-64	-0.475148	0.638	0.836	3.72881e-60
D630029K05Rik	1.16983e-72	-0.477383	0.793	0.916	3.77678e-68
Pter	3.26048e-85	-0.480637	0.939	0.979	1.05265e-80
Agps	2.62829e-70	-0.480716	0.856	0.935	8.48542e-66
Mogat1	7.42191e-73	-0.482022	0.734	0.889	2.39617e-68
Slc3a1	2.01832e-80	-0.487337	0.933	0.976	6.51615e-76
Serpina1a	1.46815e-31	-0.490309	0.164	0.382	4.73993e-27
Rida	1.95012e-138	-0.493004	0.999	0.997	6.29595e-134
Slc17a3	2.69091e-95	-0.504435	0.969	0.981	8.68761e-91
Lap3	1.71878e-94	-0.508253	0.95	0.979	5.54908e-90
Guca2b	5.63158e-94	-0.52031	0.982	0.994	1.81816e-89
Slc17a1	6.96425e-111	-0.521103	0.971	0.985	2.24841e-106
Amacr	1.78082e-95	-0.522142	0.967	0.983	5.74938e-91
Slc5a10	5.82697e-81	-0.53762	0.674	0.87	1.88124e-76
Pank1	9.94344e-88	-0.541102	0.92	0.957	3.21024e-83
Ldhd	7.90054e-122	-0.549463	0.993	0.994	2.55069e-117
Me1	1.09934e-110	-0.551947	0.939	0.98	3.54923e-106
Eci3	4.2175e-96	-0.556037	0.892	0.957	1.36162e-91
Acy3	1.75127e-109	-0.562072	0.999	0.999	5.65397e-105
Gclm	3.26895e-101	-0.59017	0.942	0.972	1.05538e-96
Defb29	2.03415e-89	-0.591917	0.94	0.973	6.56724e-85
Slc22a12	9.22083e-103	-0.592705	0.943	0.979	2.97694e-98
Ace	5.78223e-83	-0.600297	0.612	0.847	1.86679e-78
Csad	8.73506e-85	-0.607209	0.831	0.92	2.82011e-80
Ugt3a2	1.67545e-145	-0.61404	0.992	0.99	5.40918e-141
Cyp51	6.04676e-52	-0.615279	0.609	0.792	1.9522e-47
Mettl7a2	1.51693e-36	-0.6163	0.187	0.428	4.89739e-32
Cyp2d9	2.72609e-74	-0.621685	0.736	0.879	8.80119e-70
Ppic	5.51846e-60	-0.626462	0.639	0.819	1.78163e-55
Cndp2	2.297e-94	-0.649673	0.999	0.995	7.41587e-90
Slco1a1	4.55438e-71	-0.665536	0.763	0.897	1.47038e-66
Akr1c14	7.66315e-85	-0.667995	0.481	0.779	2.47405e-80
Slc6a18	1.69292e-101	-0.677194	0.789	0.921	5.46558e-97
Cyp7b1	9.00902e-37	-0.684565	0.209	0.452	2.90856e-32
Slc27a2	1.59198e-159	-0.6874	1	0.998	5.1397e-155
Aadat	2.20328e-81	-0.692977	0.835	0.928	7.11328e-77
Cyp4a31	3.74821e-104	-0.712506	0.809	0.929	1.21011e-99
Acadm	7.2303e-95	-0.716704	0.994	0.994	2.3343e-90
Ehhadh	1.45756e-111	-0.73572	0.956	0.975	4.70573e-107
Ugt3a1	4.08142e-122	-0.744806	0.892	0.967	1.31769e-117
Chpt1	2.45273e-171	-0.745838	1	0.997	7.91863e-167
Gstm1	9.63909e-99	-0.763607	0.949	0.972	3.11198e-94
Slc12a1	3.1916e-39	-0.764767	0.799	0.886	1.03041e-34
Serpina1f	1.74377e-32	-0.766183	0.241	0.459	5.62977e-28
Slc5a8	3.74218e-116	-0.770403	0.763	0.918	1.20816e-111
Crot	9.72272e-78	-0.776535	0.918	0.953	3.13898e-73
Slc22a7	4.91321e-69	-0.788291	0.311	0.636	1.58623e-64
Mep1b	5.01734e-66	-0.791246	0.404	0.673	1.61985e-61
Serpina1d	3.14997e-30	-0.805805	0.287	0.494	1.01697e-25
Cd36	1.10234e-118	-0.811927	0.847	0.949	3.55892e-114
Ghr	7.10563e-113	-0.838202	0.938	0.971	2.29405e-108
Nudt19	1.38595e-142	-0.846464	0.994	0.994	4.47453e-138
Atp11a	2.58914e-135	-0.859992	0.953	0.983	8.35902e-131
Mpv17l	1.93536e-108	-0.948561	0.839	0.939	6.2483e-104
Cyp2a4	3.43415e-93	-0.952291	0.816	0.918	1.10872e-88
Cyp4a10	4.24037e-119	-1.03838	0.813	0.928	1.369e-114
Scd1	2.19199e-47	-1.09993	0.459	0.687	7.07684e-43
Mep1a	1.18413e-159	-1.12059	0.985	0.992	3.82297e-155
Tmigd1	1.28881e-128	-1.12208	0.838	0.941	4.16092e-124
Acsm3	1.60485e-131	-1.19421	0.925	0.968	5.18126e-127
Kap	6.3833e-176	-1.21863	1	1	2.06085e-171
Slc7a13	1.44669e-141	-1.27534	0.915	0.97	4.67063e-137
Napsa	5.97514e-119	-1.49904	0.979	0.989	1.92907e-114

## Sheet: 2mAS Cluster2
Gene	p_val	avg_log2FC	pct.1	pct.2	p_val_adj
Slc12a1	1.55177e-105	1.09668	0.991	0.83	5.00989e-101
Umod	3.66352e-75	0.967683	1	0.996	1.18277e-70
Kap	2.62498e-164	0.878283	1	1	8.47476e-160
Slco1a1	7.72325e-163	0.834159	0.991	0.83	2.49345e-158
Tmigd1	1.23411e-137	0.812542	0.994	0.895	3.98434e-133
Slc7a13	5.70448e-137	0.807062	0.997	0.946	1.84169e-132
Egf	1.03442e-46	0.750593	0.994	0.959	3.33962e-42
Cyp4a10	2.13523e-123	0.685248	0.991	0.876	6.89359e-119
Cd36	7.3856e-127	0.668877	0.997	0.905	2.38444e-122
Ugt2b37	2.10963e-134	0.663525	0.937	0.632	6.81096e-130
Cndp2	3.44527e-140	0.656365	1	0.995	1.1123e-135
Mep1a	1.74397e-130	0.640794	0.997	0.989	5.63039e-126
Nudt19	1.28544e-128	0.617012	1	0.992	4.15004e-124
Cyp2a4	1.89679e-100	0.615845	0.987	0.868	6.1238e-96
Inmt	6.59176e-136	0.567894	1	0.997	2.12815e-131
Atp11a	4.26275e-111	0.567297	0.999	0.97	1.37623e-106
Acsm3	1.38696e-95	0.547095	0.994	0.948	4.4778e-91
Cyp4a31	3.50499e-96	0.520701	0.984	0.877	1.13158e-91
Cyp2d9	2.13181e-98	0.520366	0.985	0.806	6.88254e-94
Agps	8.35383e-105	0.505186	0.993	0.895	2.69703e-100
Azgp1	1.77592e-92	0.498595	0.969	0.78	5.73357e-88
Ehhadh	2.15078e-96	0.489989	0.997	0.963	6.9438e-92
Slc5a8	6.89442e-88	0.479719	0.991	0.851	2.22586e-83
Slc5a10	8.83412e-89	0.469143	0.972	0.782	2.8521e-84
Defb29	6.81315e-92	0.469025	0.997	0.957	2.19963e-87
Pigr	1.44972e-83	0.445784	0.897	0.573	4.68041e-79
Ly6a	3.95666e-67	0.444668	1	0.995	1.27741e-62
Nat8	4.09868e-95	0.442795	1	0.969	1.32326e-90
Acaa1b	2.63779e-98	0.442233	0.997	0.969	8.51612e-94
Csad	3.13337e-86	0.441105	0.987	0.874	1.01161e-81
Eci3	2.84847e-81	0.440667	0.993	0.927	9.19629e-77
Slc27a2	9.08205e-106	0.440264	1	0.998	2.93214e-101
Lpl	3.85142e-88	0.434594	0.996	0.955	1.24343e-83
Slc22a12	3.78667e-89	0.433559	0.999	0.962	1.22253e-84
Amacr	1.92926e-92	0.431282	1	0.974	6.22863e-88
Cyp4a14	2.64887e-85	0.429485	0.826	0.412	8.55188e-81
Chpt1	8.3921e-105	0.427166	1	0.997	2.70939e-100
Ugt3a1	7.74459e-74	0.422767	0.993	0.937	2.50034e-69
Ace	2.05906e-83	0.42252	0.975	0.74	6.64769e-79
Retsat	3.37948e-83	0.421065	0.988	0.922	1.09107e-78
Acy3	2.47092e-85	0.415312	1	0.998	7.97737e-81
Ces2c	2.31632e-80	0.412074	0.994	0.943	7.47823e-76
Napsa	1.18392e-107	0.411412	1	0.983	3.82229e-103
Mpv17l	1.33604e-90	0.402461	0.99	0.895	4.3134e-86
Pank1	1.72939e-74	0.400402	0.997	0.934	5.58335e-70
Ghr	2.50626e-96	0.399642	0.996	0.954	8.09146e-92
Crot	7.67237e-83	0.3981	0.993	0.931	2.47702e-78
Slc6a18	6.74501e-71	0.391636	0.987	0.863	2.17763e-66
Ugt3a2	2.95377e-88	0.389257	0.999	0.988	9.53626e-84
D630029K05Rik	1.05222e-68	0.38776	0.976	0.862	3.39708e-64
Slc17a3	4.23541e-81	0.386178	0.999	0.973	1.3674e-76
Bdh1	1.56252e-74	0.385155	0.97	0.717	5.0446e-70
Adh1	4.4439e-75	0.384063	0.999	0.961	1.43471e-70
Mogat1	1.04902e-64	0.376797	0.985	0.815	3.38675e-60
Tmem176a	2.74122e-95	0.368992	1	0.99	8.85003e-91
Ldhd	4.7479e-84	0.368747	1	0.992	1.53286e-79
Slc22a6	3.5321e-46	0.367143	1	0.977	1.14034e-41
Me1	7.61391e-66	0.349389	0.997	0.963	2.45815e-61
Ephx2	1.98693e-72	0.347313	0.996	0.976	6.41479e-68
Akr1c14	5.38343e-81	0.347082	0.952	0.64	1.73804e-76
Tmem205	3.01615e-65	0.342733	1	0.974	9.73763e-61
Bhmt2	4.24528e-70	0.339531	0.942	0.664	1.37059e-65
Ggct	1.33968e-59	0.339305	0.961	0.801	4.32516e-55
Hpd	1.79346e-86	0.336702	0.836	0.442	5.79019e-82
Wfdc15b	5.224e-26	0.332033	0.997	0.969	1.68657e-21
Fgf1	4.88435e-56	0.330886	0.972	0.831	1.57691e-51
Aacs	1.82091e-58	0.330285	0.967	0.78	5.87882e-54
Mep1b	1.55192e-78	0.329118	0.9	0.528	5.01038e-74
Mfsd4b1	2.67848e-57	0.326017	0.991	0.884	8.64748e-53
Gm27216	5.59989e-62	0.322689	0.909	0.619	1.80792e-57
Dmgdh	1.9158e-61	0.321204	0.925	0.649	6.18515e-57
Gm4208	1.56784e-96	0.321095	0.72	0.297	5.06178e-92
Adtrp	3.6062e-58	0.318511	0.982	0.826	1.16426e-53
Gclm	2.98163e-60	0.315851	0.997	0.956	9.62618e-56
Cyp4b1	4.51705e-41	0.315669	1	0.999	1.45833e-36
Ggt1	1.52451e-62	0.313404	1	0.985	4.92189e-58
Slc17a1	1.2021e-58	0.312997	0.994	0.978	3.88098e-54
Cyp2a5	1.39543e-31	0.312942	0.961	0.848	4.50514e-27
Acot1	1.31213e-49	0.311854	0.946	0.746	4.2362e-45
Cldn10	1.03145e-50	0.311754	0.999	0.956	3.33005e-46
Slc22a7	8.41691e-72	0.310259	0.867	0.473	2.7174e-67
Reep5	2.36488e-51	0.309625	0.999	0.918	7.635e-47
BC035947	1.82182e-67	0.307776	0.879	0.535	5.88174e-63
Ppic	5.71342e-62	0.301907	0.955	0.726	1.84458e-57
Tpmt	3.7759e-49	0.300696	0.969	0.862	1.21905e-44
Serpinf2	2.36667e-44	0.297752	0.994	0.943	7.64078e-40
Acadl	3.40269e-56	0.294023	0.997	0.964	1.09856e-51
Cgref1	4.25837e-51	0.293313	0.99	0.946	1.37482e-46
Cd302	1.55019e-47	0.29249	0.993	0.884	5.00478e-43
Rida	7.84663e-66	0.290874	1	0.996	2.53328e-61
Cat	1.6317e-58	0.286355	1	0.99	5.26793e-54
Them7	6.75692e-43	0.285477	0.988	0.877	2.18147e-38
Lap3	1.56038e-54	0.285424	0.997	0.965	5.0377e-50
Pzp	1.14793e-56	0.285406	0.842	0.528	3.70608e-52
Slc22a30	1.96452e-47	0.280972	0.981	0.887	6.34246e-43
Susd2	4.23429e-42	0.279566	0.969	0.861	1.36704e-37
Spink1	1.40696e-80	0.276571	1	0.998	4.54236e-76
Vnn1	1.46269e-41	0.273694	0.949	0.771	4.72231e-37
Gstm1	4.14369e-63	0.272948	1	0.957	1.33779e-58
Papss2	1.3818e-42	0.269755	0.988	0.923	4.46116e-38
BC049987	1.11648e-55	0.268661	0.869	0.59	3.60455e-51
Gm48281	1.73526e-75	0.266936	0.684	0.311	5.60229e-71
Lypla1	6.64613e-46	0.26666	0.996	0.947	2.1457e-41
Acot12	7.68426e-41	0.266544	0.979	0.832	2.48086e-36
Car4	4.716e-34	0.26503	0.987	0.874	1.52256e-29
Vps8	4.31615e-47	0.264145	0.934	0.716	1.39347e-42
Acadm	1.40029e-75	0.263689	1	0.992	4.52082e-71
Gchfr	1.16396e-38	0.263147	0.985	0.88	3.75785e-34
Pxmp4	4.86242e-40	0.262579	0.982	0.882	1.56983e-35
Rdh16f2	1.19196e-47	0.262503	0.89	0.61	3.84824e-43
Ly6e	2.90832e-34	0.26185	0.997	0.971	9.38951e-30
Txn1	4.56626e-38	0.260789	1	0.988	1.47422e-33
Ttc36	2.60115e-55	0.26022	1	0.996	8.39781e-51
Slco3a1	1.23345e-42	0.260116	0.928	0.762	3.98219e-38
Lipo3	5.82087e-56	0.259139	0.799	0.479	1.87927e-51
Nhp2	1.07527e-38	0.259042	0.991	0.896	3.47152e-34
Tmem176b	1.57657e-63	0.258548	1	0.993	5.08995e-59
Hmgcs1	7.08564e-46	0.258289	0.996	0.964	2.2876e-41
Dglucy	2.25697e-43	0.255498	0.951	0.747	7.28664e-39
Cyp2j11	1.68447e-36	0.254851	0.948	0.771	5.43831e-32
Gm15441	8.34226e-82	0.254438	0.621	0.239	2.6933e-77
Gk	3.19876e-40	0.253465	0.993	0.948	1.03272e-35
Hao2	5.78494e-35	0.252796	0.996	0.944	1.86767e-30
Idi1	5.41137e-44	0.25224	0.921	0.694	1.74706e-39
Dpys	5.73467e-74	0.250593	0.651	0.282	1.85144e-69
Odc1	1.13079e-20	0.250057	1	0.988	3.65075e-16
Atp6ap2	2.38433e-22	-0.251005	0.897	0.874	7.69782e-18
Ier3	7.73392e-07	-0.251016	0.68	0.67	0.024969
Fxyd4	3.29521e-08	-0.25268	0.556	0.596	0.00106386
H2-Aa	0.0105495	-0.253644	0.879	0.829	1
Slc34a1	1.8268e-37	-0.25397	1	0.997	5.89784e-33
Krt7	1.01281e-05	-0.25426	0.645	0.625	0.326986
Myl6	6.22841e-36	-0.254903	1	0.995	2.01084e-31
Tmsb10	2.30279e-08	-0.256379	0.9	0.849	0.000743457
Actb	5.55855e-11	-0.256437	1	0.987	1.79458e-06
Bex3	4.37062e-22	-0.256497	0.544	0.641	1.41105e-17
Rsrp1	1.64488e-23	-0.259494	0.988	0.968	5.31049e-19
Kl	3.44143e-07	-0.26016	0.996	0.982	0.0111107
Tbc1d1	1.23181e-21	-0.26047	0.654	0.701	3.9769e-17
Ctnna1	2.42659e-19	-0.261203	0.963	0.927	7.83425e-15
Mt1	9.9452e-08	-0.26159	0.996	0.979	0.00321081
Itm2b	7.54818e-44	-0.261661	1	0.997	2.43693e-39
Smim24	1.44132e-19	-0.262505	0.961	0.918	4.6533e-15
Steap2	6.41074e-22	-0.262765	0.681	0.706	2.06971e-17
Fut9	2.26863e-19	-0.263175	0.979	0.939	7.32428e-15
H2-Ab1	0.089244	-0.263574	0.925	0.862	1
Cldn8	3.02089e-12	-0.263924	0.462	0.53	9.75294e-08
Ckmt1	2.75546e-14	-0.264382	0.453	0.538	8.896e-10
Pgrmc1	3.88718e-22	-0.264401	0.979	0.946	1.25498e-17
Ndufc1	1.23478e-40	-0.265003	1	0.993	3.98649e-36
Igfbp7	1.27329e-73	-0.266533	1	0.996	4.11083e-69
Slc4a9	1.22152e-15	-0.268046	0.204	0.33	3.94368e-11
Igfbp3	1.57111e-10	-0.268766	0.978	0.95	5.07234e-06
Dusp1	7.27266e-19	-0.26911	0.666	0.717	2.34798e-14
Crip1	2.84049e-05	-0.269111	0.644	0.63	0.917053
Psap	1.41216e-66	-0.269198	1	0.997	4.55915e-62
Fxyd2	1.9456e-70	-0.269554	1	1	6.28136e-66
Creg1	8.69314e-22	-0.269813	0.911	0.875	2.80658e-17
Serinc3	1.80265e-26	-0.270403	0.997	0.982	5.81985e-22
Tkt	6.73706e-22	-0.270697	0.832	0.828	2.17506e-17
Sgms2	7.10137e-10	-0.271244	0.766	0.728	2.29268e-05
Pcolce	3.7084e-10	-0.272542	0.739	0.738	1.19726e-05
Aqp3	2.43426e-11	-0.274958	0.554	0.605	7.85902e-07
Klhl3	2.90455e-19	-0.275939	0.279	0.423	9.37734e-15
Gcat	6.8379e-22	-0.277835	0.72	0.752	2.20762e-17
Tmem50a	8.28217e-25	-0.277897	0.806	0.833	2.6739e-20
Cotl1	4.74145e-25	-0.279249	0.744	0.761	1.53078e-20
Tgm2	1.20718e-21	-0.279565	0.866	0.855	3.89738e-17
Ldhb	1.66001e-43	-0.280293	1	0.995	5.35935e-39
Cryl1	1.43389e-26	-0.281936	0.999	0.981	4.6293e-22
Mal	2.46045e-07	-0.282806	0.876	0.833	0.00794355
Pcbd1	9.21765e-50	-0.283165	1	0.995	2.97592e-45
Errfi1	8.04458e-25	-0.28385	0.999	0.966	2.59719e-20
Ewsr1	2.20514e-13	-0.28412	0.875	0.882	7.1193e-09
Fam151a	6.92074e-19	-0.284256	0.879	0.812	2.23436e-14
Vim	0.000705098	-0.284995	0.413	0.429	1
Ctsb	1.18218e-39	-0.285355	0.999	0.983	3.81668e-35
Hoxd8	2.58905e-10	-0.285476	0.782	0.772	8.35875e-06
Cd74	0.271638	-0.285595	0.984	0.935	1
Cxcl16	2.00397e-21	-0.286062	0.718	0.741	6.46982e-17
Gas6	2.83659e-26	-0.286584	0.978	0.948	9.15793e-22
Gsta4	6.92219e-19	-0.286823	0.523	0.615	2.23483e-14
Miox	9.66454e-27	-0.287336	1	0.997	3.1202e-22
Sdc4	1.87906e-24	-0.287648	0.99	0.96	6.06653e-20
Ftl1	1.98136e-35	-0.289463	1	0.999	6.39682e-31
Atp6v1c2	2.7182e-20	-0.291	0.204	0.365	8.77572e-16
Slc22a23	1.14785e-27	-0.291939	0.508	0.627	3.70583e-23
Cnn3	2.43379e-26	-0.292065	0.936	0.909	7.85748e-22
Cyp7b1	8.77782e-12	-0.292246	0.554	0.35	2.83392e-07
Atp1a1	3.48301e-21	-0.29365	1	0.998	1.12449e-16
Atp6v1e1	7.87607e-36	-0.293809	0.997	0.983	2.54279e-31
Rpl4	4.25633e-37	-0.29385	0.999	0.995	1.37416e-32
Id2	2.17395e-34	-0.293966	0.994	0.98	7.01861e-30
Nphs2	2.33736e-06	-0.297735	0.24	0.311	0.0754617
Gabarapl1	5.40534e-29	-0.298767	1	0.987	1.74511e-24
Col1a2	0.00176664	-0.300725	0.769	0.733	1
Ctsz	6.22647e-28	-0.302527	0.973	0.942	2.01022e-23
Mgp	0.935459	-0.302626	0.997	0.981	1
Atp6v0c	3.9179e-48	-0.302681	1	0.992	1.26489e-43
Atp6v0b	1.16154e-39	-0.303832	0.999	0.986	3.75003e-35
Npnt	1.95995e-25	-0.30441	0.556	0.656	6.32769e-21
Kcnj1	6.74152e-06	-0.306715	0.832	0.782	0.21765
Cst3	1.31652e-15	-0.308755	1	0.985	4.25039e-11
Atp6v0d2	5.05275e-15	-0.308896	0.212	0.336	1.63128e-10
Ndrg1	3.21791e-40	-0.310377	1	0.994	1.0389e-35
Rnf186	7.37584e-41	-0.310825	0.314	0.536	2.38129e-36
Cyp2d12	3.01006e-17	-0.311083	0.584	0.639	9.71799e-13
Ctsa	2.2987e-35	-0.311097	0.987	0.967	7.42137e-31
Slc7a9	1.96266e-21	-0.315587	0.937	0.882	6.33646e-17
Scnn1g	8.70323e-21	-0.315715	0.244	0.393	2.80984e-16
Cpn1	1.01318e-22	-0.319152	0.738	0.753	3.27104e-18
Tmem106a	2.29809e-29	-0.320558	0.933	0.91	7.41937e-25
Atp6v1g1	9.81521e-44	-0.322457	0.999	0.984	3.16884e-39
Sirpa	6.08595e-36	-0.322777	0.429	0.61	1.96485e-31
Col18a1	6.06941e-20	-0.327486	0.86	0.845	1.95951e-15
Sparc	2.73868e-08	-0.327875	0.948	0.915	0.000884182
Mif	2.27704e-45	-0.328025	1	0.985	7.35143e-41
Uap1l1	2.72183e-31	-0.33054	0.802	0.822	8.78742e-27
Tagln	0.0495754	-0.331302	0.468	0.448	1
Clcnkb	3.56671e-11	-0.335738	0.884	0.854	1.15151e-06
Cxxc5	1.98791e-34	-0.337372	0.806	0.832	6.41798e-30
Gm32461	2.24542e-30	-0.341808	0.69	0.722	7.24934e-26
Ifitm2	2.55553e-26	-0.341946	0.925	0.898	8.25053e-22
Slc4a4	5.02849e-28	-0.342805	0.996	0.964	1.62345e-23
Pah	5.48176e-35	-0.342935	1	0.988	1.76979e-30
B2m	2.25139e-14	-0.347959	0.993	0.972	7.26861e-10
Slc6a8	8.72664e-30	-0.34803	0.911	0.885	2.8174e-25
Scd2	1.75293e-28	-0.350156	0.484	0.617	5.65932e-24
Rhbg	9.4745e-22	-0.350217	0.222	0.377	3.05884e-17
Dnase1	5.49386e-28	-0.352276	0.999	0.995	1.77369e-23
Habp2	1.39784e-26	-0.35305	0.849	0.811	4.51293e-22
Maf	6.7739e-27	-0.35345	0.914	0.861	2.18695e-22
Cd9	9.60098e-16	-0.35776	0.869	0.849	3.09967e-11
H2-K1	1.29021e-19	-0.358365	0.982	0.97	4.16545e-15
Gstt1	1.19229e-38	-0.366285	0.946	0.918	3.84931e-34
Igfbp4	3.41824e-40	-0.36766	1	0.98	1.10358e-35
Aif1l	2.10401e-20	-0.367753	0.75	0.783	6.7928e-16
Acsl1	1.22656e-35	-0.369121	0.885	0.868	3.95994e-31
Ctsl	6.5522e-58	-0.370112	0.999	0.993	2.11538e-53
Pkm	1.26894e-18	-0.371085	0.878	0.872	4.09676e-14
Nupr1	9.88494e-08	-0.374614	0.329	0.395	0.00319135
Slc34a3	4.20333e-38	-0.375065	0.337	0.537	1.35705e-33
Sectm1b	1.95729e-42	-0.378505	0.252	0.491	6.3191e-38
Slc43a2	6.92835e-33	-0.379009	0.75	0.782	2.23682e-28
Scnn1b	1.98436e-27	-0.384006	0.323	0.492	6.40651e-23
Slc7a8	2.0133e-36	-0.392244	0.545	0.668	6.49993e-32
Car14	3.38729e-32	-0.393197	0.805	0.812	1.09359e-27
Spns3	2.27164e-44	-0.39322	0.502	0.656	7.33397e-40
Prodh	4.07172e-37	-0.398354	0.966	0.933	1.31456e-32
Bex4	2.21407e-43	-0.398914	0.408	0.594	7.14813e-39
Myl9	2.02968e-05	-0.401799	0.684	0.664	0.655281
Lipa	1.96335e-34	-0.407886	0.931	0.87	6.33866e-30
Slc26a4	1.0402e-21	-0.408698	0.304	0.455	3.3583e-17
Ces1g	2.8554e-20	-0.410132	0.49	0.589	9.21866e-16
Pvalb	9.67011e-19	-0.41186	0.32	0.45	3.12199e-14
Slc2a2	4.38214e-29	-0.412679	0.917	0.861	1.41477e-24
Slc5a12	4.6108e-54	-0.414195	0.268	0.537	1.4886e-49
Ccnd1	2.69694e-39	-0.417922	0.849	0.852	8.70706e-35
Aqp2	5.82356e-05	-0.425345	0.8	0.786	1
Apoe	3.32273e-26	-0.425747	0.99	0.959	1.07274e-21
Dcn	0.00731891	-0.437043	0.765	0.704	1
Tmsb4x	2.21771e-08	-0.447778	0.996	0.979	0.000715989
Npl	4.17618e-53	-0.449087	0.396	0.614	1.34828e-48
Cela1	1.13654e-43	-0.451319	0.993	0.957	3.66933e-39
Enpp2	4.30803e-45	-0.45366	0.94	0.901	1.39085e-40
Actg1	4.87546e-84	-0.454673	1	0.994	1.57404e-79
Podxl	1.15577e-09	-0.457846	0.626	0.641	3.73141e-05
D630023F18Rik	1.09594e-45	-0.460712	0.343	0.568	3.53824e-41
Tbx2	1.19396e-59	-0.464158	0.423	0.653	3.8547e-55
Selenow	2.23339e-54	-0.49239	0.918	0.918	7.2105e-50
Acaa2	1.95761e-53	-0.497234	0.955	0.924	6.32016e-49
Gsn	3.57833e-12	-0.498154	0.666	0.694	1.15526e-07
Id3	2.53303e-58	-0.504031	0.942	0.933	8.17788e-54
Sh3bgrl3	1.37383e-43	-0.529865	0.858	0.879	4.43541e-39
Prodh2	5.41968e-58	-0.53677	0.51	0.692	1.74974e-53
Slc25a4	3.12151e-89	-0.548875	0.996	0.985	1.00778e-84
Ass1	8.74402e-72	-0.56173	0.999	0.996	2.82301e-67
Slc3a2	1.33261e-65	-0.566372	0.832	0.874	4.30234e-61
Fabp3	2.35805e-48	-0.566456	0.948	0.951	7.61295e-44
Gldc	1.00235e-69	-0.573487	0.349	0.637	3.2361e-65
Lgmn	5.97473e-75	-0.574662	0.999	0.992	1.92894e-70
Oat	2.84974e-73	-0.57504	0.82	0.894	9.20037e-69
Rhcg	1.14063e-42	-0.576782	0.431	0.631	3.68252e-38
Hsd11b2	1.24519e-14	-0.582018	0.601	0.65	4.02009e-10
Slc22a8	2.82108e-48	-0.590907	0.946	0.903	9.10786e-44
Dpep1	7.61984e-70	-0.59325	0.87	0.907	2.46006e-65
Asl	9.9832e-62	-0.607215	0.96	0.929	3.22308e-57
Acta2	7.98275e-06	-0.609007	0.346	0.395	0.257723
Idh1	7.84887e-65	-0.609608	0.991	0.97	2.53401e-60
Mdk	6.77849e-57	-0.616462	0.751	0.815	2.18843e-52
Car12	1.01271e-68	-0.62464	0.826	0.859	3.26955e-64
Car3	6.56093e-59	-0.62577	0.232	0.532	2.1182e-54
Wnk1	6.70599e-35	-0.629903	0.845	0.867	2.16503e-30
Spink8	1.22129e-33	-0.631463	0.361	0.54	3.94294e-29
Nox4	1.1088e-56	-0.640585	0.943	0.905	3.57977e-52
Slc8a1	1.03347e-40	-0.649644	0.247	0.481	3.33655e-36
Pdzk1ip1	1.29234e-101	-0.652104	1	0.997	4.17231e-97
Slc7a7	1.3652e-66	-0.661442	0.854	0.867	4.40756e-62
Pgam2	3.92446e-44	-0.686495	0.435	0.624	1.26701e-39
Cyp2d26	4.88922e-72	-0.707489	0.73	0.811	1.57848e-67
Alpl	3.95826e-71	-0.721938	0.869	0.863	1.27793e-66
Gsta2	9.33894e-76	-0.761585	0.973	0.946	3.01508e-71
Tmem213	3.24585e-38	-0.76624	0.869	0.889	1.04792e-33
Spp1	5.15973e-44	-0.780611	0.999	0.99	1.66582e-39
Acss1	8.73487e-80	-0.814832	0.844	0.884	2.82005e-75
Clec2h	1.38073e-75	-0.828295	0.593	0.756	4.45768e-71
Cyp24a1	5.22961e-82	-0.844998	0.684	0.815	1.68838e-77
Tmem52b	3.3463e-37	-0.895277	0.759	0.809	1.08035e-32
Gpx3	5.76004e-77	-0.900005	1	1	1.85963e-72
Hbb-bt	0.000165219	-0.901857	0.447	0.47	1
Car2	3.13166e-108	-0.934403	0.975	0.958	1.01106e-103
Spp2	3.05241e-89	-1.07591	0.954	0.934	9.8547e-85
Slc6a19	2.78529e-113	-1.19001	0.921	0.938	8.99232e-109
Slc5a2	1.2337e-110	-1.21589	0.858	0.911	3.98301e-106
Atp6v1g3	8.21778e-46	-1.22853	0.711	0.799	2.65311e-41
Defb1	1.60494e-59	-1.23423	0.961	0.945	5.18156e-55
Slc12a3	2.04654e-58	-1.33712	0.835	0.874	6.60724e-54
Gatm	5.28591e-115	-1.43703	0.939	0.944	1.70656e-110
Clu	6.25685e-84	-1.50507	0.785	0.891	2.02002e-79
Hba-a2	4.26321e-12	-1.53154	0.689	0.704	1.37638e-07
Calb1	3.41103e-61	-1.60484	0.629	0.781	1.10125e-56
Hbb-bs	5.25975e-15	-1.71481	0.975	0.945	1.69811e-10
Hba-a1	7.93844e-14	-1.71504	0.703	0.728	2.56293e-09
S100g	2.69728e-102	-2.57752	0.99	0.991	8.70817e-98
Klk1	3.27665e-58	-2.59581	0.991	0.993	1.05787e-53

## Sheet: 2mAS Cluster3
Gene	p_val	avg_log2FC	pct.1	pct.2	p_val_adj
Cyp2e1	1.46526e-131	0.813246	0.968	0.975	4.73058e-127
Slc13a3	1.1051e-107	0.776663	0.983	0.976	3.56782e-103
Ces1g	4.84871e-67	0.715822	0.805	0.516	1.56541e-62
Cyp4b1	6.35775e-163	0.674866	0.996	1	2.0526e-158
Slc22a6	4.39946e-109	0.651586	0.968	0.985	1.42037e-104
Sec23b	6.10458e-18	0.619611	0.92	0.889	1.97086e-13
Odc1	2.27307e-100	0.609445	0.959	0.997	7.3386e-96
Slc22a8	5.89107e-65	0.600607	0.942	0.906	1.90193e-60
Tmem252	1.3051e-68	0.565331	0.942	0.956	4.21351e-64
Ugt2b38	3.80975e-86	0.535967	0.981	0.989	1.22998e-81
Cyp4a12a	1.9459e-65	0.503419	0.775	0.514	6.28233e-61
Cndp2	2.75303e-73	0.501225	0.983	0.998	8.88816e-69
Zmynd10	1.37756e-23	0.500809	0.946	0.914	4.44747e-19
Acy3	4.32836e-95	0.490737	0.996	0.999	1.39741e-90
Pck1	2.22231e-67	0.478392	0.974	0.992	7.17474e-63
Gpx1	1.99611e-125	0.463761	1	1	6.44445e-121
Miox	1.28749e-66	0.461823	0.993	0.999	4.15667e-62
Cyb5a	8.01891e-136	0.46017	0.993	1	2.5889e-131
Fmo1	1.65352e-39	0.456822	0.987	0.99	5.33839e-35
Cyp2a5	1.80761e-39	0.453491	0.92	0.862	5.83587e-35
Cyp2j13	1.77229e-54	0.45034	0.92	0.899	5.72185e-50
Pah	3.54809e-55	0.441129	0.981	0.992	1.1455e-50
Ces1f	3.60249e-76	0.436777	0.967	0.996	1.16306e-71
Inmt	1.20844e-71	0.434381	0.991	0.999	3.90145e-67
Cycs	2.57059e-62	0.433039	0.993	0.998	8.29914e-58
Acox1	3.73393e-89	0.430337	0.98	0.998	1.2055e-84
Apom	5.43896e-46	0.426772	0.944	0.966	1.75597e-41
Idh1	1.43291e-40	0.426581	0.978	0.974	4.62615e-36
Nat8	2.34005e-55	0.417898	0.965	0.978	7.55486e-51
Car4	3.29367e-43	0.414578	0.918	0.895	1.06336e-38
Ces2c	4.29432e-43	0.405234	0.939	0.957	1.38642e-38
Slc34a1	7.10306e-65	0.397165	0.991	1	2.29322e-60
Ewsr1	0.0139867	0.392203	0.87	0.883	1
Ass1	3.49461e-48	0.390209	0.989	0.998	1.12824e-43
Acsm2	3.15029e-109	0.389578	0.996	0.999	1.01707e-104
Nat8f1	1.19216e-64	0.387332	0.983	0.996	3.84889e-60
Vps4b	0.000901254	0.386489	0.859	0.864	1
4931406C07Rik	2.9839e-58	0.384577	0.963	0.987	9.63353e-54
Cltrn	3.76024e-51	0.380027	1	0.999	1.21399e-46
Glyat	3.39694e-56	0.373165	0.98	0.997	1.0967e-51
Slc22a12	1.56477e-45	0.371902	0.957	0.973	5.05185e-41
Akr1a1	1.13333e-72	0.371666	0.989	1	3.65895e-68
Paqr7	1.07213e-20	0.368901	0.801	0.697	3.46136e-16
Aass	3.81661e-43	0.365789	0.959	0.984	1.23219e-38
Dhcr24	6.49461e-39	0.358219	0.922	0.932	2.09679e-34
Cela1	2.69928e-31	0.356805	0.955	0.967	8.71463e-27
Slco1a6	7.27299e-37	0.353933	0.924	0.922	2.34809e-32
Rpl4	7.41975e-13	0.353085	0.989	0.998	2.39547e-08
Selenop	1.28064e-95	0.348536	0.991	1	4.13454e-91
G6pc	2.85223e-33	0.345888	0.918	0.914	9.20842e-29
Nat8f6	9.30215e-27	0.344251	0.87	0.831	3.0032e-22
Rnf181	1.4242e-38	0.344183	0.954	0.987	4.59802e-34
Tstd1	5.47014e-26	0.341699	0.857	0.79	1.76603e-21
Errfi1	2.44028e-35	0.338794	0.95	0.978	7.87844e-31
Fth1	1.22905e-76	0.338349	1	1	3.96799e-72
Dnase1	3.49498e-33	0.337468	0.983	0.998	1.12835e-28
Acsm1	3.72804e-15	0.335424	0.924	0.933	1.2036e-10
Slc51a	2.84657e-28	0.335153	0.84	0.764	9.19016e-24
Cyp24a1	2.12932e-20	0.334131	0.892	0.763	6.8745e-16
Aldob	4.94725e-88	0.332939	1	1	1.59722e-83
Pcx	2.49613e-38	0.331147	0.952	0.986	8.05876e-34
Kcnj15	2.33246e-54	0.32577	0.957	0.991	7.53034e-50
Nme2	2.9331e-59	0.325589	0.994	0.999	9.46951e-55
Cdk11b	0.0103484	0.325071	0.584	0.563	1
Mkrn1	1.28918e-15	0.323936	0.872	0.861	4.16211e-11
Timp3	2.8093e-48	0.32113	0.983	0.999	9.06984e-44
Ttc36	8.55581e-70	0.320871	0.987	0.999	2.76224e-65
Aldh2	7.48858e-46	0.319189	0.985	0.996	2.41769e-41
Gm19950	3.13064e-34	0.317233	0.944	0.972	1.01073e-29
Hspe1	1.49156e-49	0.317147	0.98	0.996	4.81551e-45
Slco1a1	3.13906e-18	0.31415	0.894	0.859	1.01345e-13
Igfbp4	2.48269e-30	0.312487	0.972	0.987	8.01536e-26
Ldhd	2.80712e-35	0.306852	0.981	0.996	9.06279e-31
Cda	4.99818e-56	0.302639	0.972	0.996	1.61366e-51
Ggt1	4.83448e-38	0.3016	0.97	0.992	1.56081e-33
Atpif1	1.20743e-50	0.299795	0.991	0.999	3.89817e-46
Nme1	1.75038e-33	0.297608	0.963	0.995	5.65111e-29
Lrp2	1.75704e-43	0.297359	0.983	0.998	5.67262e-39
Ivns1abp	0.0888147	0.296586	0.985	0.994	1
Slc27a2	3.3226e-38	0.295877	0.994	1	1.0727e-33
Slc25a10	9.27571e-34	0.295461	0.952	0.984	2.99466e-29
Slc47a1	1.29857e-31	0.29383	0.946	0.977	4.19242e-27
Mfsd4b5	1.25543e-28	0.293602	0.928	0.945	4.05315e-24
Slc2a2	1.23157e-16	0.293144	0.898	0.868	3.97612e-12
Tmem37	2.80665e-27	0.291764	0.916	0.941	9.06126e-23
Prodh	3.23496e-21	0.291468	0.933	0.942	1.04441e-16
Nr1h4	3.5976e-21	0.291228	0.877	0.868	1.16149e-16
Coasy	1.46285e-23	0.290944	0.95	0.967	4.72281e-19
Park7	3.75807e-46	0.290891	0.978	0.998	1.21329e-41
Ccdc107	1.26125e-35	0.283821	0.967	0.992	4.07193e-31
Pi4ka	1.45916e-14	0.282955	0.874	0.88	4.7109e-10
Fah	1.86402e-32	0.279837	0.959	0.985	6.01799e-28
Tmem150a	2.75023e-28	0.276324	0.894	0.913	8.87913e-24
Hsd17b11	7.78669e-18	0.275732	0.866	0.879	2.51393e-13
Cpe	3.35711e-25	0.275567	0.803	0.713	1.08384e-20
Gm49980	9.03714e-21	0.275509	0.916	0.936	2.91764e-16
Gpd1	1.13272e-17	0.27546	0.918	0.946	3.65698e-13
Rab11fip3	8.86051e-20	0.275202	0.941	0.958	2.86061e-15
Thoc7	9.00619e-18	0.274001	0.948	0.963	2.90765e-13
Cryz	3.97599e-34	0.273929	0.968	0.993	1.28365e-29
Slc17a3	1.215e-26	0.273848	0.959	0.983	3.92264e-22
Tmem174	1.62613e-36	0.273793	0.961	0.989	5.24997e-32
Sephs2	4.55133e-11	0.273636	0.933	0.966	1.4694e-06
Tcn2	8.30207e-47	0.273195	0.985	0.998	2.68032e-42
Rhoc	1.06411e-19	0.271345	0.887	0.898	3.43548e-15
Phyh	1.78874e-38	0.27111	0.974	0.995	5.77494e-34
Pepd	5.94997e-31	0.269806	0.948	0.982	1.92095e-26
Pacs2	0.99973	0.269518	0.541	0.557	1
Msra	3.5873e-29	0.268938	0.95	0.985	1.15816e-24
Lipa	4.34625e-16	0.268865	0.909	0.878	1.40319e-11
Arl6ip1	9.29224e-28	0.267397	0.963	0.994	3e-23
Aldh9a1	2.07506e-26	0.266062	0.952	0.986	6.69933e-22
Ces1d	8.56439e-21	0.262715	0.929	0.958	2.76501e-16
Spag9	0.0196772	0.262602	0.835	0.837	1
Degs2	8.51416e-20	0.262352	0.786	0.754	2.7488e-15
Amacr	5.24682e-23	0.261816	0.965	0.983	1.69393e-18
Pcca	2.44033e-07	0.26145	0.941	0.953	0.00787861
Blvra	1.94749e-11	0.258176	0.835	0.845	6.28748e-07
Dhrs4	8.24257e-27	0.258118	0.961	0.98	2.66112e-22
Kcnk5	4.55171e-15	0.257979	0.881	0.851	1.46952e-10
Ly6e	1.18785e-20	0.257811	0.948	0.983	3.83498e-16
Ascc1	3.79399e-25	0.257211	0.941	0.964	1.22489e-20
Keg1	1.24852e-40	0.256704	0.991	0.999	4.03086e-36
Dnajc19	5.05022e-26	0.254783	0.963	0.994	1.63046e-21
Xylb	2.2374e-16	0.254692	0.903	0.928	7.22345e-12
Nat8f2	7.97444e-21	0.25421	0.71	0.579	2.57455e-16
Serpinf2	2.75969e-23	0.252029	0.929	0.96	8.90966e-19
Abcg2	3.78841e-27	0.251678	0.961	0.981	1.22309e-22
Scnn1g	6.2553e-13	-0.250452	0.242	0.386	2.01952e-08
Flna	6.89099e-14	-0.253093	0.403	0.568	2.22476e-09
H2-K1	5.833e-11	-0.255749	0.918	0.985	1.88318e-06
Rap1gap	5.08031e-24	-0.256051	0.444	0.644	1.64018e-19
Pou3f3	1.688e-44	-0.256746	0.409	0.683	5.44972e-40
Ghr	0.00751223	-0.25894	0.935	0.969	1
Gsta4	2.43716e-18	-0.260034	0.454	0.625	7.86836e-14
Krt7	2.35466e-23	-0.26291	0.47	0.664	7.60203e-19
Rpl37a	1.10857e-25	-0.262915	0.957	0.995	3.57902e-21
Slc9a8	2.31402e-13	-0.263773	0.704	0.795	7.47082e-09
Rplp1	1.85073e-32	-0.264813	0.972	0.999	5.97507e-28
Ckb	3.06898e-22	-0.264841	0.574	0.756	9.9082e-18
Slc39a8	1.29135e-22	-0.265507	0.301	0.494	4.16912e-18
Apoe	2.42979e-12	-0.265731	0.898	0.98	7.84457e-08
Akr1c14	7.55564e-07	-0.272733	0.691	0.713	0.0243934
Fgf1	4.52469e-16	-0.273115	0.814	0.872	1.4608e-11
Slc26a4	3.85186e-08	-0.274176	0.342	0.439	0.00124357
Rps27	2.30987e-26	-0.274204	0.918	0.986	7.45741e-22
Vim	3.87781e-13	-0.274902	0.307	0.45	1.25195e-08
Scnn1b	2.07744e-13	-0.275356	0.344	0.479	6.70701e-09
Cldn8	3.45244e-26	-0.276084	0.346	0.551	1.11462e-21
Rps29	4.64846e-31	-0.277379	0.954	0.996	1.50076e-26
Podxl	0.0707658	-0.27743	0.617	0.642	1
Selenow	1.45604e-19	-0.281172	0.853	0.932	4.70084e-15
Rpl12	9.81523e-27	-0.284382	0.916	0.987	3.16885e-22
Scd2	2.78779e-23	-0.289968	0.433	0.621	9.00038e-19
Crip2	4.23188e-27	-0.290341	0.522	0.724	1.36626e-22
Ccn2	4.13865e-14	-0.292478	0.732	0.839	1.33616e-09
Ckmt1	9.58246e-21	-0.29429	0.361	0.553	3.0937e-16
Mpv17l	0.0866827	-0.294838	0.911	0.917	1
Gstm1	0.000280281	-0.29765	0.924	0.976	1
Pcolce	2.32455e-24	-0.297704	0.613	0.765	7.50481e-20
Tspan8	5.20036e-31	-0.298022	0.442	0.67	1.67894e-26
Txnip	2.19889e-20	-0.298057	0.913	0.971	7.09911e-16
Gclc	6.46526e-27	-0.299271	0.74	0.876	2.08731e-22
Tmigd1	0.00229714	-0.305031	0.913	0.918	1
Ly6c1	8.07116e-24	-0.305791	0.77	0.903	2.60578e-19
Gpx6	3.7837e-26	-0.308655	0.377	0.586	1.22157e-21
Fabp4	1.15887e-14	-0.309715	0.768	0.886	3.74141e-10
Kcnk1	1.54327e-29	-0.314759	0.279	0.516	4.98244e-25
Sostdc1	2.24186e-27	-0.316616	0.461	0.674	7.23783e-23
Serping1	3.86512e-20	-0.316788	0.643	0.791	1.24785e-15
mt-Nd4	7.87104e-26	-0.322641	0.994	1	2.54116e-21
Ifitm3	9.76544e-28	-0.327604	0.727	0.892	3.15277e-23
Rgs5	5.60932e-16	-0.328099	0.284	0.459	1.81097e-11
Mme	9.41037e-34	-0.330274	0.422	0.649	3.03814e-29
Sparcl1	1.11068e-14	-0.334506	0.34	0.502	3.58582e-10
Lyz2	3.18503e-15	-0.337188	0.357	0.527	1.02829e-10
Wnk1	1.63017e-08	-0.337228	0.807	0.874	0.000526301
Adgrg1	2.16527e-35	-0.33853	0.775	0.919	6.99058e-31
Fabp3	4.43918e-14	-0.339024	0.905	0.96	1.43319e-09
Sfrp1	4.68841e-15	-0.339118	0.465	0.608	1.51365e-10
Ucp2	4.87547e-52	-0.341818	0.375	0.696	1.57404e-47
Efhd1	1.59615e-31	-0.342181	0.452	0.669	5.15318e-27
Spink8	0.000122761	-0.346515	0.459	0.509	1
Crip1	4.7254e-18	-0.348297	0.498	0.662	1.5256e-13
Bcam	2.80605e-25	-0.353402	0.537	0.743	9.05932e-21
Cd9	1.53738e-24	-0.356462	0.749	0.876	4.96345e-20
Bgn	3.06432e-19	-0.357585	0.805	0.923	9.89317e-15
Rhcg	1.55012e-11	-0.35781	0.502	0.605	5.00457e-07
H2-Eb1	6.83272e-17	-0.358031	0.721	0.861	2.20594e-12
Slc16a7	1.1824e-29	-0.358138	0.422	0.649	3.81738e-25
Slc22a13	5.13478e-30	-0.35973	0.147	0.383	1.65776e-25
H2-Ab1	4.42299e-18	-0.360431	0.777	0.897	1.42796e-13
mt-Co3	8.53715e-39	-0.362765	1	1	2.75622e-34
Sparc	3.32767e-14	-0.364426	0.838	0.941	1.07434e-09
B2m	5.80483e-14	-0.368006	0.914	0.99	1.87409e-09
Col3a1	2.41129e-12	-0.371536	0.615	0.754	7.78486e-08
Epcam	2.60887e-41	-0.372984	0.416	0.698	8.42275e-37
Cyp4a10	0.000163345	-0.375209	0.892	0.903	1
Mrps6	4.28682e-27	-0.378822	0.864	0.962	1.384e-22
mt-Co1	1.82225e-51	-0.38076	0.996	1	5.88313e-47
Tmsb10	5.186e-21	-0.383809	0.734	0.887	1.6743e-16
Sh3bgrl3	1.18168e-26	-0.390621	0.781	0.895	3.81506e-22
H2-Aa	4.90389e-18	-0.392062	0.742	0.861	1.58322e-13
Cdo1	7.36728e-35	-0.396699	0.729	0.878	2.37853e-30
Hoxd8	1.25728e-31	-0.399234	0.621	0.807	4.05912e-27
Slc8a1	1.19775e-08	-0.400149	0.342	0.448	0.000386693
Crot	1.86388e-10	-0.402772	0.903	0.953	6.01755e-06
Cyp2a4	1.36018e-08	-0.40424	0.861	0.901	0.000439134
Col1a2	2.3045e-16	-0.405547	0.612	0.769	7.44009e-12
Ren1	0.0766747	-0.4056	0.283	0.307	1
Aif1l	1.40748e-25	-0.407316	0.662	0.8	4.54405e-21
Slc22a19	9.98059e-27	-0.40905	0.158	0.376	3.22223e-22
Tagln	2.68033e-14	-0.412767	0.323	0.48	8.65344e-10
Pgam2	3.87866e-07	-0.415827	0.55	0.59	0.0125222
Pkm	6.9369e-30	-0.428159	0.745	0.901	2.23958e-25
Cst3	1.5729e-31	-0.429895	0.95	0.996	5.07811e-27
Cyp51	1.32625e-16	-0.435971	0.686	0.762	4.2818e-12
Serpina1a	2.48649e-28	-0.436478	0.136	0.372	8.02763e-24
Cfh	3.43668e-30	-0.437915	0.788	0.928	1.10953e-25
Cd24a	1.52187e-45	-0.448852	0.597	0.816	4.91335e-41
mt-Co2	7.35625e-31	-0.455243	0.998	1	2.37496e-26
Ppic	4.00754e-26	-0.461868	0.677	0.798	1.29383e-21
S100a11	1.79053e-45	-0.46706	0.827	0.942	5.78073e-41
mt-Nd1	5.48723e-29	-0.470381	0.998	1	1.77155e-24
Gsn	3.29298e-22	-0.470448	0.535	0.72	1.06314e-17
mt-Nd2	4.67824e-31	-0.485084	0.991	1	1.51037e-26
Cryab	3.33077e-40	-0.49953	0.537	0.739	1.07534e-35
Myl9	4.38204e-19	-0.502958	0.526	0.699	1.41474e-14
Slc12a3	0.182584	-0.513595	0.868	0.865	1
Cd74	5.81468e-18	-0.521979	0.857	0.964	1.87727e-13
Mettl7a2	8.15862e-28	-0.530541	0.19	0.41	2.63401e-23
Hsd11b2	2.84887e-15	-0.530553	0.532	0.662	9.19758e-11
Clcnkb	1.84908e-35	-0.540648	0.751	0.884	5.96976e-31
Kcnj1	3.86445e-34	-0.542373	0.639	0.826	1.24764e-29
Gm42418	5.94005e-46	-0.55788	0.859	0.973	1.91775e-41
Aqp2	1.38192e-17	-0.560878	0.693	0.809	4.46153e-13
Tmem213	1.14467e-16	-0.561659	0.844	0.894	3.69556e-12
mt-Nd3	1.49379e-34	-0.56774	0.948	0.994	4.8227e-30
mt-Atp6	2.95885e-41	-0.569769	0.998	1	9.55265e-37
Slc22a7	6.96387e-25	-0.574972	0.422	0.589	2.24829e-20
Nudt4	3.02953e-50	-0.575483	0.924	0.983	9.78083e-46
Atp6v1g3	0.00015735	-0.593668	0.768	0.783	1
Mep1b	4.20608e-28	-0.604303	0.48	0.637	1.35793e-23
Dcn	4.11738e-22	-0.610827	0.584	0.745	1.3293e-17
Cyp7b1	9.64454e-23	-0.621711	0.234	0.429	3.11374e-18
Acta2	1.11695e-12	-0.625891	0.266	0.409	3.60608e-08
Mal	3.35283e-54	-0.633698	0.682	0.877	1.08246e-49
Car15	8.11327e-27	-0.64065	0.701	0.828	2.61937e-22
Wfdc15b	2.68822e-33	-0.643138	0.942	0.982	8.67892e-29
Kng2	1.07681e-59	-0.655823	0.784	0.916	3.47648e-55
Mt1	2.15884e-41	-0.686729	0.935	0.992	6.96981e-37
Tmem52b	6.59301e-14	-0.69093	0.745	0.809	2.12855e-09
Wfdc2	4.93353e-62	-0.707722	0.838	0.956	1.59279e-57
Ppp1r1a	2.70073e-29	-0.717006	0.922	0.97	8.7193e-25
Mgp	7.08618e-25	-0.741574	0.941	0.994	2.28777e-20
Serpina1f	7.35603e-30	-0.761537	0.219	0.448	2.3749e-25
Clu	1.67458e-08	-0.786062	0.822	0.878	0.000540639
Tmsb4x	3.86036e-55	-0.822821	0.937	0.993	1.24632e-50
Serpina1d	1.91818e-33	-0.831155	0.249	0.487	6.19284e-29
Defb1	7.37892e-17	-0.872999	0.892	0.96	2.38228e-12
Egf	1.68776e-37	-0.878295	0.937	0.973	5.44894e-33
Napsa	3.68456e-09	-0.887298	0.965	0.991	0.000118956
Calb1	0.00198825	-0.970444	0.751	0.747	1
Spp1	4.57721e-40	-0.973886	0.965	0.998	1.47775e-35
Hbb-bt	9.86995e-13	-0.974822	0.344	0.49	3.18651e-08
Scd1	6.76279e-33	-1.00971	0.48	0.666	2.18337e-28
Slc12a1	1.23821e-40	-1.01081	0.764	0.887	3.99756e-36
Umod	7.43395e-43	-1.08117	0.985	0.999	2.40005e-38
S100g	0.529626	-1.2045	0.97	0.995	1
Klk1	0.280351	-1.51021	0.983	0.995	1
Hba-a2	2.64501e-14	-1.54565	0.571	0.729	8.53941e-10
Hba-a1	3.44002e-14	-1.75155	0.608	0.747	1.11061e-09
Hbb-bs	9.76463e-19	-1.89885	0.877	0.967	3.15251e-14

## Sheet: 2mAS Cluster4
Gene	p_val	avg_log2FC	pct.1	pct.2	p_val_adj
Gatm	6.47514e-168	1.39468	1	0.935	2.0905e-163
Gpx3	5.8867e-175	1.33359	1	1	1.90052e-170
Slc5a2	3.3043e-145	1.2262	1	0.885	1.06679e-140
Slc6a19	3.94511e-153	1.20362	1	0.925	1.27368e-148
Spp2	2.31978e-138	1.19806	0.997	0.93	7.48942e-134
Gsta2	3.38737e-131	0.980352	0.997	0.946	1.09361e-126
Clec2h	9.74517e-120	0.973573	0.984	0.682	3.14623e-115
Alpl	2.63033e-127	0.928115	1	0.845	8.49203e-123
Nox4	5.68984e-130	0.903858	0.997	0.902	1.83696e-125
Slc7a7	2.65347e-126	0.887988	0.995	0.846	8.56672e-122
Cyp2d26	4.18286e-113	0.843709	0.992	0.764	1.35044e-108
Lgmn	1.98034e-134	0.801739	1	0.993	6.39353e-130
Mdk	2.65187e-92	0.792207	0.982	0.774	8.56155e-88
Cyp24a1	3.32439e-82	0.7863	0.979	0.758	1.07328e-77
Idh1	8.47633e-121	0.785898	0.997	0.972	2.73658e-116
Gldc	4.25506e-113	0.769531	0.964	0.518	1.37374e-108
Asl	7.90626e-109	0.758088	1	0.927	2.55254e-104
Ass1	2.84964e-127	0.75753	1	0.996	9.20007e-123
Acss1	1.27879e-86	0.755739	0.995	0.858	4.12858e-82
D630023F18Rik	2.69894e-113	0.728778	0.925	0.46	8.71353e-109
Pah	8.06638e-119	0.711961	1	0.989	2.60423e-114
Slc3a2	2.45948e-94	0.708132	0.99	0.847	7.94042e-90
Ftl1	1.36646e-169	0.704797	1	0.999	4.41162e-165
Car3	8.39386e-96	0.703964	0.896	0.405	2.70996e-91
Igfbp4	6.21569e-120	0.700402	1	0.982	2.00674e-115
Slc4a4	4.40377e-109	0.691599	1	0.966	1.42176e-104
Slc34a1	1.15775e-145	0.687367	1	0.998	3.73779e-141
Npl	1.43517e-109	0.679249	0.948	0.511	4.63344e-105
Car2	4.01993e-86	0.675414	1	0.956	1.29783e-81
Ttr	1.20288e-06	0.671557	0.956	0.935	0.038835
Pdzk1ip1	1.23454e-108	0.671122	1	0.997	3.98571e-104
Slc2a2	1.17907e-91	0.662462	0.997	0.856	3.80664e-87
Dnase1	8.76858e-86	0.658537	1	0.995	2.83093e-81
Cela1	1.82773e-90	0.658169	1	0.96	5.90082e-86
Dpep1	1.61671e-83	0.652417	0.99	0.886	5.21955e-79
Prodh2	3.4206e-100	0.65055	0.972	0.606	1.10434e-95
Enpp2	6.2208e-93	0.636752	0.997	0.897	2.00838e-88
Car14	3.78003e-89	0.63089	0.979	0.786	1.22038e-84
Slc7a9	2.19563e-94	0.625172	1	0.878	7.08858e-90
Slc34a3	2.06299e-95	0.612009	0.881	0.438	6.66037e-91
Cltrn	2.56098e-146	0.611527	1	0.999	8.26811e-142
Slc7a8	1.81124e-92	0.608772	0.943	0.598	5.84759e-88
Maf	7.2148e-98	0.608103	0.992	0.855	2.3293e-93
Miox	1.52874e-86	0.602308	1	0.998	4.93553e-82
Acaa2	4.23922e-77	0.593924	0.995	0.921	1.36863e-72
Slc22a8	1.54072e-61	0.586711	0.997	0.9	4.97422e-57
Fut9	3.93823e-86	0.56218	0.995	0.941	1.27146e-81
Lipa	1.63382e-69	0.546584	0.995	0.868	5.2748e-65
Smim24	4.77286e-75	0.546055	0.99	0.918	1.54092e-70
Tmem106a	1.90029e-80	0.543845	0.995	0.903	6.13509e-76
Slc5a12	3.73792e-95	0.543742	0.889	0.418	1.20679e-90
Cpn1	3.10439e-75	0.543367	0.959	0.72	1.00225e-70
Ndrg1	1.42638e-103	0.542739	1	0.995	4.60505e-99
Apoe	2.85779e-46	0.54058	0.992	0.962	9.22636e-42
Dab2	6.72939e-86	0.539492	0.997	0.969	2.17258e-81
Sectm1b	7.52095e-73	0.534538	0.801	0.386	2.42814e-68
Mif	5.58376e-92	0.52485	1	0.987	1.80272e-87
Ccnd1	1.75415e-66	0.522381	0.99	0.832	5.66328e-62
Fbp1	9.3301e-121	0.520981	1	0.996	3.01222e-116
Habp2	1.5854e-68	0.519824	0.979	0.796	5.11847e-64
Cryl1	2.04389e-82	0.510483	1	0.983	6.5987e-78
Fam151a	1.43954e-69	0.509738	0.984	0.804	4.64754e-65
Prodh	5.12174e-68	0.50936	1	0.932	1.65355e-63
Tnfaip8	1.46866e-74	0.508885	0.995	0.954	4.74157e-70
Spns3	2.06674e-74	0.508261	0.925	0.579	6.67246e-70
Tcn2	2.75298e-103	0.505694	1	0.996	8.88798e-99
Atp6v1g1	7.97664e-85	0.50528	1	0.985	2.57526e-80
Slc6a8	1.78064e-68	0.499091	0.984	0.877	5.74878e-64
Uap1l1	2.77724e-64	0.485846	0.972	0.795	8.96633e-60
Qdpr	1.70215e-82	0.482106	1	0.979	5.49538e-78
Dcxr	8.93938e-70	0.476963	1	0.981	2.88608e-65
Aldob	7.9079e-127	0.474027	1	1	2.55307e-122
G6pc	2.58512e-48	0.469837	0.995	0.903	8.34605e-44
Id2	1.79691e-76	0.467798	1	0.981	5.80131e-72
Comt	1.7315e-62	0.466472	0.997	0.931	5.59013e-58
Glyat	2.17618e-69	0.465417	1	0.993	7.02578e-65
Cotl1	1.13943e-64	0.465214	0.94	0.731	3.67864e-60
Ctsb	7.0201e-79	0.46366	1	0.985	2.26644e-74
Ctsz	1.4116e-62	0.459328	0.99	0.943	4.55736e-58
Ctsl	1.37907e-79	0.457149	1	0.994	4.45234e-75
Bex4	3.05133e-65	0.454944	0.865	0.508	9.85121e-61
Ctsa	1.29312e-63	0.444139	0.992	0.968	4.17483e-59
Fabp3	5.57065e-44	0.438624	0.992	0.945	1.79849e-39
Sord	2.19345e-104	0.437311	1	0.998	7.08155e-100
Oat	4.05145e-49	0.437193	0.979	0.863	1.30801e-44
Slc43a2	1.8276e-50	0.43584	0.961	0.748	5.90041e-46
Gm32461	2.12775e-58	0.43534	0.933	0.683	6.86944e-54
Car12	1.12814e-55	0.430604	0.984	0.833	3.6422e-51
Mfsd1	2.5645e-57	0.41713	0.987	0.951	8.27948e-53
Timp3	3.83133e-68	0.413028	1	0.996	1.23695e-63
Slc37a4	9.49212e-54	0.406755	0.997	0.957	3.06453e-49
Akr1a1	1.53098e-79	0.404537	1	0.998	4.94278e-75
Cyp2d12	2.07413e-45	0.40336	0.873	0.591	6.69632e-41
Rab11fip3	3.63018e-53	0.398924	0.997	0.949	1.17201e-48
Slc25a4	6.30225e-50	0.394812	1	0.985	2.03468e-45
Tmem8	2.36209e-46	0.390134	0.99	0.898	7.626e-42
Pcx	2.38776e-51	0.388196	0.997	0.978	7.70887e-47
Sirpa	2.92052e-55	0.38676	0.86	0.528	9.42891e-51
Gnpda1	2.94163e-44	0.38375	0.94	0.809	9.49705e-40
Errfi1	2.17639e-45	0.383196	0.997	0.969	7.02649e-41
Folh1	5.43155e-50	0.38297	0.894	0.628	1.75358e-45
Arsb	6.05504e-44	0.381896	0.977	0.859	1.95487e-39
Tgm2	8.93952e-50	0.380653	0.972	0.841	2.88612e-45
Pcbd1	3.3503e-72	0.377946	1	0.996	1.08164e-67
Cxcl16	6.15648e-47	0.37672	0.927	0.709	1.98762e-42
Palld	1.14225e-54	0.373794	0.922	0.629	3.68776e-50
Creg1	1.27706e-48	0.373592	0.984	0.868	4.12299e-44
Slc13a1	1.00998e-40	0.3719	0.982	0.926	3.26072e-36
Nme2	1.61723e-60	0.370424	1	0.998	5.22122e-56
Epb41l3	3.16407e-53	0.37	0.689	0.337	1.02152e-48
Gcnt1	5.40451e-49	0.368425	1	0.983	1.74485e-44
Acmsd	1.42685e-47	0.368271	0.935	0.693	4.60657e-43
Atp6v1b2	4.87087e-44	0.36655	0.997	0.955	1.57256e-39
Tpt1	1.43944e-72	0.364667	1	0.997	4.64722e-68
Steap2	1.10483e-49	0.361826	0.912	0.67	3.56695e-45
Dpp7	3.63989e-47	0.358755	0.925	0.702	1.17514e-42
Amn	2.23637e-44	0.355078	0.982	0.898	7.22012e-40
Nus1	6.19174e-42	0.352773	0.992	0.944	1.999e-37
Slc26a1	7.27345e-42	0.349841	0.943	0.776	2.34823e-37
Fmo1	1.30519e-52	0.345296	1	0.988	4.21381e-48
Cd63	1.52468e-68	0.344953	1	0.992	4.92243e-64
Tinag	2.10444e-39	0.339095	0.972	0.869	6.79419e-35
Neu1	6.95606e-51	0.33903	1	0.984	2.24576e-46
Tln2	3.15579e-36	0.337743	0.956	0.827	1.01885e-31
Aldh7a1	1.33238e-42	0.337713	1	0.956	4.30159e-38
Tkt	7.15709e-35	0.333341	0.946	0.812	2.31067e-30
Apob	2.66349e-36	0.327543	0.733	0.439	8.59908e-32
Renbp	1.06465e-46	0.325797	0.907	0.656	3.43721e-42
Atxn1	3.73235e-41	0.323407	0.78	0.489	1.20499e-36
Agxt2	3.27331e-34	0.321914	0.959	0.815	1.05679e-29
Sult1c2	5.58398e-37	0.321431	0.948	0.782	1.80279e-32
Prss8	8.34748e-47	0.321305	1	0.976	2.69499e-42
Tmed6	6.57128e-48	0.320542	0.767	0.453	2.12154e-43
Ethe1	1.32459e-31	0.320006	0.99	0.935	4.27644e-27
Slc22a1	4.51577e-39	0.31648	0.997	0.969	1.45792e-34
Snhg11	7.14281e-44	0.315963	0.741	0.439	2.30606e-39
Epn1	6.5211e-32	0.31588	0.979	0.918	2.10534e-27
Bpnt1	2.03121e-34	0.315021	0.987	0.932	6.55777e-30
Enpp6	5.33642e-36	0.314522	0.917	0.675	1.72286e-31
Acaa1a	9.5308e-33	0.314431	0.995	0.914	3.07702e-28
Hnf4a	7.62771e-40	0.313061	0.997	0.963	2.46261e-35
Slc22a23	3.43099e-49	0.311678	0.883	0.56	1.10769e-44
Ces1e	6.9872e-38	0.311047	0.909	0.684	2.25582e-33
Abhd14a	2.80657e-34	0.310337	0.943	0.794	9.06103e-30
4931406C07Rik	2.55395e-35	0.310282	0.997	0.98	8.24543e-31
Gc	1.83683e-36	0.309299	0.544	0.266	5.93021e-32
Lyplal1	2.45895e-43	0.308619	0.87	0.619	7.93872e-39
2023-03-02	3.75105e-45	0.308076	0.997	0.984	1.21103e-40
Acsl1	1.02377e-35	0.307582	0.959	0.859	3.30525e-31
Pdk2	1.4282e-34	0.307165	0.982	0.91	4.61093e-30
Gcat	2.47951e-37	0.306717	0.93	0.718	8.0051e-33
Rnf183	8.68478e-44	0.305093	0.756	0.435	2.80388e-39
Acsm2	5.77089e-50	0.302382	1	0.999	1.86313e-45
Bid	8.3023e-35	0.299614	0.902	0.695	2.6804e-30
Fmo2	1.46243e-33	0.297366	0.987	0.93	4.72144e-29
Ugt2b34	7.07968e-71	0.295805	0.64	0.223	2.28567e-66
Ap2a2	8.27744e-29	0.295444	0.969	0.895	2.67237e-24
Gapdh	2.93546e-58	0.295058	1	0.998	9.47714e-54
Slc16a12	5.54596e-30	0.294409	0.938	0.778	1.79051e-25
Xpnpep1	1.92182e-29	0.294341	0.956	0.843	6.20461e-25
Tmem174	2.62099e-40	0.293817	1	0.982	8.46188e-36
Atp6v0c	1.97028e-48	0.293246	1	0.993	6.36106e-44
Slc16a10	4.03668e-41	0.291715	0.744	0.439	1.30324e-36
Pdzk1	4.70593e-48	0.291186	1	0.993	1.51931e-43
Lpar3	7.77143e-44	0.290696	0.725	0.41	2.50901e-39
Tmem64	2.30598e-31	0.290633	0.948	0.819	7.44486e-27
Ascc1	6.85898e-32	0.288684	0.984	0.956	2.21442e-27
Scpep1	5.05835e-34	0.28836	0.92	0.754	1.63309e-29
Ugt2b38	2.79025e-19	0.287557	1	0.985	9.00832e-15
Sema4a	1.34524e-34	0.28707	0.891	0.682	4.34309e-30
Gns	1.20655e-29	0.284726	0.99	0.918	3.89534e-25
Amdhd2	1.29912e-31	0.284505	0.956	0.853	4.1942e-27
Cdk18	2.02024e-39	0.283994	0.806	0.521	6.52234e-35
Gpd1	7.14617e-33	0.283648	0.992	0.933	2.30714e-28
Hexa	2.22648e-31	0.283389	0.816	0.583	7.18819e-27
Cyba	1.55428e-43	0.283277	1	0.993	5.01798e-39
Cgnl1	1.25487e-32	0.281012	0.946	0.83	4.05134e-28
Suclg2	3.21284e-28	0.280747	0.997	0.985	1.03726e-23
Npc2	1.58699e-27	0.279377	0.992	0.954	5.12359e-23
Lamp2	6.00942e-44	0.278918	1	0.991	1.94014e-39
Id3	7.80759e-27	0.278051	0.979	0.929	2.52068e-22
Gm2a	9.86409e-24	0.277822	0.995	0.936	3.18462e-19
Rtn4	1.21989e-28	0.275644	0.964	0.86	3.93843e-24
Spr	9.02263e-29	0.275339	0.995	0.954	2.91296e-24
Il10rb	3.18541e-34	0.274162	0.821	0.603	1.02841e-29
Chrna4	9.9682e-49	0.273757	0.687	0.319	3.21823e-44
Kmt5a	3.11272e-35	0.273325	0.876	0.656	1.00494e-30
Gm49980	9.471e-26	0.272047	0.99	0.924	3.05771e-21
Dao	9.21915e-28	0.26855	0.995	0.93	2.9764e-23
Akr1c21	2.76457e-35	0.267795	1	0.995	8.92542e-31
F13b	1.58566e-23	0.265932	0.92	0.795	5.11931e-19
Slc2a5	1.43729e-22	0.265671	0.909	0.78	4.64028e-18
Prnp	2.12495e-29	0.265388	0.984	0.927	6.8604e-25
Mpp1	2.78396e-27	0.264958	0.977	0.891	8.98801e-23
Rpl28	5.20038e-62	0.264838	1	0.994	1.67894e-57
Psph	2.45291e-28	0.264021	0.746	0.521	7.91921e-24
Npm1	4.52627e-25	0.263949	0.984	0.936	1.46131e-20
Picalm	1.68626e-28	0.263273	0.984	0.928	5.44408e-24
Dpyd	4.34312e-26	0.262092	0.819	0.66	1.40217e-21
Gna12	1.02416e-27	0.261225	0.917	0.795	3.30651e-23
Hsd3b2	1.50404e-26	0.260591	0.953	0.805	4.85578e-22
D630045J12Rik	2.92163e-29	0.260577	0.816	0.599	9.43247e-25
Cxxc5	4.58164e-30	0.260381	0.94	0.81	1.47918e-25
Degs1	8.81127e-29	0.258843	0.99	0.958	2.84472e-24
Cldn2	2.59712e-24	0.258332	1	0.972	8.3848e-20
Ppp1r16b	2.01319e-30	0.258111	0.798	0.549	6.4996e-26
Ftl1-ps1	2.69728e-28	0.257486	0.852	0.68	8.70818e-24
Tceal8	3.67623e-33	0.257241	0.899	0.671	1.18687e-28
App	1.79702e-34	0.257025	1	0.987	5.80167e-30
Psap	1.33831e-43	0.256885	1	0.997	4.32074e-39
Tpcn1	2.12367e-27	0.255618	0.788	0.562	6.85628e-23
Tpp1	9.789e-24	0.25478	0.961	0.892	3.16038e-19
Sqor	1.00218e-23	0.254405	0.917	0.816	3.23554e-19
Txndc17	1.81246e-32	0.253784	1	0.988	5.85154e-28
Ogdh	8.29463e-28	0.252276	1	0.979	2.67792e-23
Add3	5.10757e-28	0.251943	0.909	0.727	1.64898e-23
Hspa8	6.45031e-50	0.251646	1	0.998	2.08248e-45
Atox1	1.68673e-38	0.250105	1	0.992	5.44561e-34
Hexb	1.80001e-16	-0.250582	0.959	0.95	5.81133e-12
Entpd5	7.37776e-17	-0.252667	0.969	0.944	2.38191e-12
Sparcl1	0.00540684	-0.252744	0.425	0.481	1
Rap1gap	1.9216e-14	-0.252832	0.484	0.627	6.20389e-10
Tspan8	3.09516e-11	-0.254408	0.534	0.644	9.99271e-07
Sh3bgrl3	0.00342069	-0.255756	0.878	0.874	1
Acot12	3.05568e-14	-0.257552	0.87	0.864	9.86527e-10
Ugt2b37	1.93219e-08	-0.259097	0.674	0.702	0.000623808
Slco3a1	2.05482e-18	-0.260943	0.756	0.805	6.634e-14
Scd2	4.96911e-09	-0.261426	0.508	0.599	0.000160428
Aldh1l1	7.91472e-25	-0.261864	0.992	0.977	2.55527e-20
Gpx6	1.22756e-13	-0.262349	0.42	0.568	3.96318e-09
Papss1	2.37364e-17	-0.262678	0.655	0.767	7.66329e-13
mt-Nd2	0.00121082	-0.262997	1	0.998	1
Scnn1a	1.32625e-16	-0.26439	0.306	0.5	4.2818e-12
Gpm6a	1.10724e-10	-0.264769	0.593	0.656	3.57474e-06
Lap3	8.22757e-18	-0.264841	0.987	0.97	2.65627e-13
Cdh1	2.17387e-16	-0.26615	0.575	0.721	7.01834e-12
Ndrg2	7.98568e-16	-0.266345	0.63	0.751	2.57818e-11
Acat1	9.0974e-33	-0.268392	0.997	0.994	2.9371e-28
Cyp2j11	3.58608e-16	-0.268703	0.775	0.815	1.15777e-11
Cldn8	3.74362e-10	-0.270246	0.409	0.53	1.20863e-05
Fmo5	1.7793e-18	-0.270741	0.658	0.758	5.74447e-14
Tmem189	1.12663e-19	-0.271172	0.935	0.915	3.63732e-15
Tmem205	1.22253e-22	-0.273504	0.992	0.978	3.94694e-18
Myo5a	2.08926e-19	-0.273895	0.21	0.426	6.74516e-15
Lypla1	1.30487e-17	-0.274682	0.969	0.956	4.21278e-13
Mt2	1.69269e-08	-0.274797	0.619	0.688	0.000546485
Agt	3.83496e-13	-0.275581	0.381	0.518	1.23812e-08
Scnn1b	1.78569e-05	-0.275669	0.394	0.464	0.576509
Paqr5	1.88538e-17	-0.280834	0.733	0.838	6.08694e-13
Nhp2	5.312e-19	-0.28308	0.938	0.914	1.71498e-14
Dcn	0.543458	-0.285572	0.756	0.711	1
Bcam	2.63837e-07	-0.289134	0.648	0.715	0.00851799
Slc17a3	1.72615e-22	-0.292088	0.995	0.976	5.57287e-18
Pcolce	1.02452e-08	-0.292161	0.687	0.746	0.000330767
Ggct	1.21732e-18	-0.292707	0.832	0.837	3.93012e-14
Spink8	0.79468	-0.295233	0.536	0.495	1
Tagln	0.226896	-0.29629	0.44	0.454	1
Acaa1b	1.79793e-22	-0.29956	0.992	0.973	5.80461e-18
Tmsb4x	0.22245	-0.300216	1	0.981	1
BC035947	6.55083e-23	-0.300241	0.44	0.635	2.11493e-18
Slc22a2	1.09062e-21	-0.307298	0.873	0.888	3.52107e-17
Aacs	8.86797e-22	-0.307577	0.785	0.826	2.86302e-17
Adh1	1.17832e-23	-0.310917	0.987	0.967	3.8042e-19
Plaat3	1.6147e-26	-0.312549	0.425	0.657	5.21306e-22
Laptm4b	1.14986e-28	-0.316307	0.477	0.706	3.71231e-24
Ces2c	2.44668e-19	-0.316764	0.964	0.953	7.89911e-15
mt-Atp6	1.62845e-07	-0.317558	1	1	0.00525744
Acox2	4.93455e-18	-0.31891	0.554	0.67	1.59312e-13
Slc22a12	8.18039e-22	-0.319548	0.992	0.967	2.64104e-17
Ckb	5.7901e-10	-0.320124	0.668	0.732	1.86933e-05
Gclc	4.95429e-19	-0.320151	0.826	0.856	1.59949e-14
Mme	1.48587e-21	-0.32158	0.466	0.63	4.79714e-17
Sfrp1	2.56809e-05	-0.322302	0.536	0.589	0.829108
Ldhd	4.27116e-31	-0.324014	1	0.993	1.37894e-26
Kcnk1	1.70661e-21	-0.32409	0.282	0.502	5.50978e-17
Myl9	0.510145	-0.324723	0.679	0.667	1
Slc9a8	4.14092e-06	-0.325134	0.795	0.776	0.13369
Nat8	9.75705e-23	-0.3262	0.99	0.973	3.15006e-18
Cyp4a14	5.68475e-17	-0.327916	0.345	0.526	1.83532e-12
Bhmt2	7.22953e-22	-0.328752	0.63	0.739	2.33405e-17
mt-Co2	2.67192e-09	-0.331649	1	1	8.6263e-05
Sec23b	7.39244e-10	-0.332746	0.883	0.896	2.38665e-05
Retsat	4.66685e-24	-0.334405	0.94	0.936	1.50669e-19
Rhcg	0.00103805	-0.335608	0.593	0.586	1
Fgf1	8.25468e-16	-0.335621	0.883	0.859	2.66502e-11
D630029K05Rik	9.50139e-22	-0.338592	0.917	0.883	3.06752e-17
mt-Nd1	1.14794e-07	-0.339165	1	1	0.00370611
Ggt1	4.2742e-34	-0.340176	1	0.986	1.37992e-29
Gm27216	8.27003e-30	-0.34204	0.513	0.707	2.66998e-25
Acot1	1.95522e-19	-0.342451	0.756	0.794	6.31244e-15
Krt7	4.61926e-13	-0.342909	0.508	0.647	1.49133e-08
Hoxd8	2.09428e-09	-0.343477	0.751	0.778	6.76139e-05
Ucp2	6.09503e-30	-0.344895	0.435	0.669	1.96778e-25
Epcam	4.71882e-20	-0.347274	0.518	0.668	1.52347e-15
Tspo	3.10376e-34	-0.348799	0.959	0.963	1.00205e-29
Dmgdh	6.63274e-28	-0.350746	0.57	0.73	2.14138e-23
Slc22a13	4.4939e-19	-0.350932	0.163	0.368	1.45085e-14
Pou3f3	6.53805e-35	-0.355517	0.399	0.669	2.11081e-30
Gls	4.1976e-30	-0.357912	0.847	0.89	1.3552e-25
Defb29	5.75075e-19	-0.360711	0.995	0.961	1.85663e-14
Efhd1	2.72096e-19	-0.361821	0.477	0.653	8.78462e-15
Adtrp	7.34417e-27	-0.363897	0.829	0.865	2.37106e-22
Cd24a	6.47572e-17	-0.365225	0.697	0.789	2.09069e-12
Ugt3a1	1.37917e-16	-0.374222	0.974	0.945	4.45266e-12
Idi1	1.10905e-27	-0.374932	0.645	0.758	3.58056e-23
Slc16a7	5.2065e-15	-0.376241	0.495	0.626	1.68092e-10
Gchfr	1.66326e-28	-0.377218	0.891	0.905	5.36984e-24
Gsn	0.00912243	-0.377385	0.681	0.688	1
Gclm	3.69431e-25	-0.378348	0.984	0.962	1.19271e-20
Slc8a1	0.500006	-0.378627	0.461	0.425	1
Acadl	2.06296e-39	-0.383906	0.987	0.969	6.66025e-35
Ier3	3.6788e-10	-0.387199	0.609	0.681	1.1877e-05
Pigr	4.34138e-23	-0.3875	0.492	0.666	1.40161e-18
Amacr	9.82738e-36	-0.389667	0.987	0.978	3.17277e-31
Sostdc1	1.21067e-22	-0.390507	0.484	0.658	3.90864e-18
Eci3	1.07609e-30	-0.398838	0.953	0.94	3.47414e-26
Azgp1	2.2889e-27	-0.408564	0.759	0.831	7.38973e-23
Slc22a19	4.2289e-21	-0.411867	0.142	0.366	1.3653e-16
Cd9	4.69701e-15	-0.424585	0.824	0.858	1.51643e-10
S100a11	9.30696e-30	-0.428021	0.94	0.919	3.00475e-25
Serpina1a	1.09616e-12	-0.432327	0.192	0.351	3.53896e-08
Hsd11b2	0.000758547	-0.434279	0.601	0.645	1
Hsd11b1	2.46836e-24	-0.440193	0.852	0.902	7.96909e-20
Wnk1	0.000869262	-0.452837	0.881	0.86	1
Slc27a2	1.40983e-50	-0.456838	1	0.999	4.55164e-46
S100a10	4.30313e-47	-0.460368	0.956	0.953	1.38926e-42
Pkm	6.16018e-19	-0.469288	0.847	0.877	1.98881e-14
Mt1	6.42722e-10	-0.472853	0.995	0.981	2.07503e-05
Pgam2	4.81136e-05	-0.473034	0.57	0.585	1
Chpt1	1.32767e-45	-0.481225	1	0.997	4.28638e-41
Ly6e	1.5662e-35	-0.483044	0.977	0.977	5.05647e-31
Txnip	2.36733e-27	-0.488198	0.946	0.963	7.64291e-23
Acta2	0.127566	-0.488891	0.363	0.387	1
Mogat1	1.34068e-43	-0.493246	0.78	0.863	4.32839e-39
Reep5	2.09736e-53	-0.50095	0.915	0.939	6.77133e-49
Cyp4a31	1.71181e-29	-0.502077	0.917	0.898	5.52659e-25
Clcnkb	1.15257e-16	-0.509581	0.811	0.868	3.72106e-12
Slc5a10	1.73708e-42	-0.518296	0.751	0.834	5.60816e-38
Cyp51	2.90507e-20	-0.523052	0.687	0.758	9.37901e-16
Acy3	1.20029e-59	-0.524454	1	0.999	3.87514e-55
Csad	8.52327e-38	-0.529117	0.873	0.903	2.75174e-33
Mettl7a2	2.54694e-09	-0.529929	0.269	0.386	8.2228e-05
Pank1	9.69644e-48	-0.530164	0.951	0.948	3.1305e-43
Cryab	2.43959e-23	-0.531816	0.58	0.722	7.87622e-19
Mrps6	1.04797e-37	-0.533949	0.927	0.947	3.38338e-33
Agps	1.01152e-49	-0.537339	0.886	0.92	3.2657e-45
Car15	8.33529e-12	-0.540616	0.78	0.809	2.69105e-07
Cndp2	1.24177e-37	-0.545537	1	0.995	4.00906e-33
Aqp2	3.21173e-06	-0.565761	0.775	0.791	0.103691
Lpl	9.32199e-61	-0.565929	0.964	0.964	3.0096e-56
Mal	4.1454e-26	-0.567748	0.754	0.855	1.33834e-21
Gstm1	2.55815e-32	-0.580613	0.992	0.963	8.25898e-28
Aadat	2.44776e-32	-0.581697	0.904	0.906	7.90261e-28
Kcnj1	8.78873e-28	-0.591509	0.694	0.807	2.83744e-23
Cdo1	1.32652e-51	-0.593507	0.72	0.871	4.28266e-47
Akr1c14	2.71292e-36	-0.599306	0.567	0.729	8.75867e-32
Ace	3.04137e-46	-0.60754	0.679	0.808	9.81906e-42
Ppic	1.37619e-34	-0.607869	0.694	0.788	4.44302e-30
Bdh1	8.14516e-55	-0.614304	0.58	0.8	2.62966e-50
Slc6a18	5.69063e-48	-0.614639	0.85	0.896	1.83722e-43
Cyp7b1	3.90228e-16	-0.62728	0.233	0.418	1.25985e-11
Wfdc2	3.89896e-31	-0.63054	0.915	0.939	1.25878e-26
Ghr	2.28065e-34	-0.631464	0.979	0.96	7.36306e-30
Ehhadh	2.31942e-50	-0.64505	0.974	0.97	7.48826e-46
Slco1a1	9.3458e-41	-0.670956	0.811	0.873	3.01729e-36
Cyp2d9	3.14197e-49	-0.672567	0.751	0.859	1.01439e-44
Tmem213	1.11677e-13	-0.685304	0.855	0.889	3.60549e-09
Hbb-bt	0.0873433	-0.688994	0.433	0.469	1
Slc5a8	9.7146e-54	-0.690483	0.85	0.886	3.13636e-49
Slc22a7	6.65024e-26	-0.696929	0.386	0.585	2.14703e-21
Acadm	3.89256e-55	-0.699035	0.995	0.994	1.25671e-50
Mep1b	2.77813e-29	-0.700215	0.42	0.637	8.96918e-25
Atp6v1g3	0.123221	-0.705303	0.819	0.774	1
Serpina1f	8.51264e-18	-0.710588	0.236	0.432	2.74831e-13
Nudt4	1.92148e-47	-0.724044	0.966	0.974	6.20351e-43
Crot	6.4574e-41	-0.73024	0.951	0.944	2.08477e-36
Serpina1d	1.12936e-14	-0.744184	0.306	0.465	3.64615e-10
Tmem52b	4.11316e-08	-0.756329	0.819	0.795	0.00132793
Ly6a	1.52561e-79	-0.771813	1	0.995	4.92544e-75
Slc12a3	0.256281	-0.777152	0.933	0.856	1
Kng2	5.48397e-49	-0.78489	0.824	0.902	1.7705e-44
Cd36	6.81577e-62	-0.788492	0.891	0.93	2.20047e-57
Atp11a	1.11164e-70	-0.813781	0.982	0.975	3.58894e-66
Ppp1r1a	3.61969e-30	-0.824608	0.951	0.963	1.16862e-25
Mpv17l	4.62051e-48	-0.841496	0.912	0.916	1.49173e-43
Nudt19	2.15849e-79	-0.843098	1	0.993	6.96868e-75
Defb1	3.73904e-06	-0.849755	0.959	0.947	0.120715
Wfdc15b	4.58785e-44	-0.856277	0.969	0.976	1.48119e-39
Cyp4a10	4.64976e-44	-0.868641	0.886	0.903	1.50118e-39
S100g	4.67066e-06	-0.878286	1	0.989	0.150792
Mep1a	4.48389e-58	-0.901115	0.997	0.99	1.44762e-53
Slc12a1	7.21817e-26	-0.929762	0.834	0.87	2.33039e-21
Calb1	0.916176	-0.941839	0.839	0.734	1
Cyp2a4	1.49565e-54	-0.944529	0.855	0.9	4.82869e-50
Kap	9.21543e-61	-0.946528	1	1	2.9752e-56
Tmigd1	7.06092e-54	-0.96763	0.899	0.92	2.27962e-49
Scd1	1.37265e-21	-0.989063	0.505	0.651	4.43159e-17
Clu	0.00644379	-0.998739	0.904	0.863	1
Egf	1.63013e-42	-1.00595	0.948	0.969	5.26289e-38
Hba-a2	0.559411	-1.04503	0.725	0.697	1
Slc7a13	4.34157e-65	-1.15903	0.948	0.958	1.40168e-60
Hba-a1	0.748266	-1.16126	0.728	0.722	1
Hbb-bs	0.0487093	-1.18748	0.959	0.951	1
Umod	1.9586e-54	-1.21845	1	0.996	6.32335e-50
Acsm3	3.54295e-77	-1.23005	0.933	0.961	1.14384e-72
Napsa	1.53802e-59	-1.37834	0.992	0.986	4.9655e-55
Klk1	0.425495	-1.47936	0.997	0.992	1

## Sheet: 2mAS Cluster5
Gene	p_val	avg_log2FC	pct.1	pct.2	p_val_adj
Napsa	1.61829e-176	2.40082	1	0.985	5.22464e-172
Serpina1d	1.39427e-204	2.32088	1	0.385	4.50141e-200
Serpina1f	1.03624e-219	2.25864	1	0.343	3.34551e-215
Scd1	2.72458e-178	2.1834	1	0.593	8.79631e-174
Cyp7b1	9.58281e-215	2.17072	0.997	0.33	3.09381e-210
Mettl7a2	5.25292e-229	1.96154	1	0.304	1.6959e-224
Slc22a7	4.05261e-183	1.73601	1	0.512	1.30839e-178
Mep1b	4.56507e-179	1.71603	1	0.567	1.47383e-174
Serpina1a	1.52255e-226	1.6681	0.99	0.259	4.91555e-222
Mpv17l	1.02124e-169	1.65004	1	0.907	3.29706e-165
Acsm3	6.22108e-164	1.54709	1	0.953	2.00847e-159
Crot	1.40584e-168	1.53007	1	0.938	4.53877e-164
Cyp51	5.91207e-169	1.51334	1	0.722	1.90871e-164
Ghr	8.0198e-171	1.46501	1	0.959	2.58919e-166
Cyp2a4	8.42337e-157	1.4627	1	0.883	2.71949e-152
Acadm	4.7139e-170	1.44185	1	0.993	1.52188e-165
Cyp4a10	2.57856e-149	1.42832	1	0.89	8.32489e-145
Slc7a13	1.06432e-159	1.42468	1	0.952	3.43616e-155
Aadat	3.691e-165	1.42368	1	0.896	1.19164e-160
Mep1a	1.64694e-167	1.4189	1	0.989	5.31716e-163
Slc22a19	1.29721e-233	1.41878	1	0.266	4.18804e-229
Gstm1	4.62482e-165	1.41532	1	0.963	1.49312e-160
Ppic	2.57588e-160	1.36646	1	0.752	8.31624e-156
Slc9a8	1.26492e-158	1.34712	1	0.755	4.08381e-154
Cryab	4.46054e-142	1.32225	1	0.672	1.44009e-137
Akr1c14	6.96733e-158	1.31859	1	0.677	2.2494e-153
Tmigd1	4.92899e-148	1.28499	1	0.908	1.59132e-143
Slc22a13	2.32851e-225	1.22431	1	0.271	7.51761e-221
mt-Nd2	3.21787e-152	1.19016	1	0.998	1.03889e-147
mt-Nd1	1.05333e-137	1.08378	1	1	3.40069e-133
Hsd11b1	1.21461e-106	1.05363	1	0.884	3.92137e-102
Kap	5.0785e-136	1.05239	1	1	1.63959e-131
Slc23a1	5.7052e-142	1.04422	1	0.79	1.84193e-137
mt-Atp6	7.4201e-130	1.01605	1	1	2.39558e-125
Myo5a	9.37211e-186	0.991841	0.983	0.336	3.02579e-181
Kcnk1	3.50168e-146	0.990676	0.977	0.42	1.13052e-141
Csad	2.75403e-127	0.967263	1	0.888	8.89138e-123
Slc5a8	9.32509e-124	0.952858	1	0.869	3.0106e-119
Gclm	2.28935e-143	0.945245	1	0.961	7.39118e-139
Atp11a	4.20937e-131	0.944919	1	0.974	1.35899e-126
Ugt3a1	2.33423e-130	0.939696	1	0.943	7.53607e-126
Gpm6a	2.56911e-137	0.937282	0.987	0.612	8.29438e-133
Slc39a8	2.33545e-159	0.934173	0.977	0.404	7.54e-155
Ehhadh	1.73911e-132	0.928911	1	0.967	5.61473e-128
Cyp4a31	1.47253e-119	0.926356	1	0.89	4.75406e-115
Slc6a18	1.39928e-124	0.923166	1	0.878	4.51757e-120
Mme	4.07639e-143	0.922648	0.993	0.568	1.31606e-138
Cdo1	1.80831e-121	0.919804	1	0.836	5.83812e-117
Slc12a1	1.88167e-60	0.909781	0.997	0.852	6.07499e-56
Bdh1	9.05891e-122	0.904095	1	0.748	2.92467e-117
Apoc3	2.26447e-152	0.893564	0.973	0.424	7.31083e-148
Chpt1	8.71703e-158	0.888911	1	0.997	2.81429e-153
mt-Co2	3.05201e-121	0.874075	1	1	9.85342e-117
Fgf1	2.05047e-118	0.870277	1	0.847	6.61993e-114
Agt	1.45416e-145	0.866061	0.983	0.448	4.69476e-141
Cyp2d9	6.67931e-103	0.863104	1	0.828	2.15641e-98
Slc38a3	2.0371e-201	0.861549	0.98	0.255	6.57677e-197
C1qtnf3	1.13955e-119	0.856553	0.993	0.749	3.67904e-115
Acot1	1.82568e-118	0.846088	1	0.767	5.89421e-114
Acox2	1.36943e-121	0.829846	0.99	0.619	4.4212e-117
Slc3a1	5.85185e-129	0.829723	1	0.962	1.88927e-124
mt-Nd3	2.99673e-94	0.815231	1	0.985	9.67494e-90
Defb29	1.11434e-115	0.811487	1	0.962	3.59765e-111
Iglc1	2.17178e-16	0.796577	0.154	0.042	7.01159e-12
Gclc	1.72035e-110	0.791525	1	0.836	5.55414e-106
S100a11	1.59125e-112	0.790904	1	0.913	5.13736e-108
Umod	3.05455e-43	0.78906	1	0.996	9.86162e-39
Aqp1	9.12166e-116	0.783909	1	0.967	2.94493e-111
Ace	9.95919e-109	0.779546	1	0.769	3.21532e-104
Rnf24	1.13386e-155	0.777521	0.93	0.309	3.66066e-151
Guca2b	8.74062e-130	0.774845	1	0.99	2.82191e-125
Nudt19	2.94247e-103	0.758012	1	0.993	9.49977e-99
Nceh1	6.64689e-104	0.753295	0.997	0.87	2.14595e-99
Acss2	6.23188e-114	0.730493	1	0.923	2.01196e-109
Ugdh	8.07514e-95	0.711014	0.99	0.773	2.60706e-90
Pter	1.20815e-114	0.710469	1	0.966	3.9005e-110
Macrod1	1.12796e-92	0.706638	0.983	0.747	3.64163e-88
Idi1	7.34254e-100	0.702662	0.993	0.716	2.37054e-95
Pank1	9.56559e-95	0.694763	0.997	0.943	3.08825e-90
Cd36	1.71294e-73	0.683286	1	0.917	5.53024e-69
Gchfr	2.36068e-93	0.682455	1	0.892	7.62144e-89
Cyp4a14	4.3204e-75	0.677704	0.916	0.458	1.39484e-70
mt-Nd5	5.16613e-79	0.663961	1	0.967	1.66788e-74
mt-Nd4	6.60895e-106	0.661051	1	0.999	2.1337e-101
Slc5a10	1.55475e-82	0.651252	1	0.805	5.01951e-78
Lypla1	1.32938e-91	0.62807	1	0.953	4.29189e-87
Cyp2j11	6.57918e-85	0.620535	0.997	0.79	2.12409e-80
Ugt3a2	6.81506e-107	0.617534	1	0.989	2.20024e-102
Nt5e	4.82746e-118	0.613758	0.94	0.404	1.55854e-113
Gpx4	5.5964e-151	0.610687	1	0.997	1.8068e-146
Gss	1.02841e-88	0.610523	1	0.949	3.32023e-84
Slc15a2	3.57495e-84	0.600359	0.987	0.755	1.15417e-79
Gltp	9.96696e-89	0.597545	0.953	0.593	3.21783e-84
D630029K05Rik	8.68425e-72	0.596628	0.997	0.875	2.80371e-67
Mogat1	1.26732e-75	0.592923	0.997	0.837	4.09154e-71
Tspan13	1.48884e-140	0.591803	0.866	0.24	4.80671e-136
Slc27a2	2.02046e-98	0.591544	1	0.999	6.52306e-94
Plau	3.40543e-104	0.587355	0.926	0.397	1.09944e-99
Slco4c1	6.06103e-271	0.5862	0.809	0.077	1.9568e-266
Bhmt2	2.30387e-75	0.575562	0.993	0.696	7.43803e-71
Cth	5.69849e-76	0.563925	1	0.884	1.83976e-71
Apob	2.21928e-92	0.562277	0.93	0.427	7.16495e-88
Itfg1	1.69729e-77	0.561683	0.997	0.878	5.47972e-73
Slc6a13	2.3931e-75	0.556613	0.993	0.739	7.72612e-71
Slc22a2	9.53266e-76	0.54877	1	0.874	3.07762e-71
Nhp2	1.25829e-66	0.538925	1	0.908	4.06239e-62
Gk	3.68614e-76	0.535767	1	0.953	1.19007e-71
Reep6	1.28491e-70	0.535751	0.96	0.604	4.14833e-66
Akr1d1	4.21102e-99	0.534272	0.93	0.428	1.35953e-94
Entpd5	5.69882e-76	0.533843	1	0.942	1.83986e-71
Txn1	3.4364e-87	0.531399	1	0.989	1.10944e-82
S100a10	2.53403e-70	0.52757	1	0.949	8.18112e-66
Fam107a	7.48667e-110	0.521339	0.849	0.28	2.41707e-105
Kyat3	5.09454e-81	0.517235	0.957	0.58	1.64477e-76
Lap3	2.29296e-78	0.515784	1	0.969	7.40283e-74
Bcat1	2.1176e-212	0.514169	0.629	0.053	6.83666e-208
Cbs	5.19428e-70	0.513642	1	0.886	1.67697e-65
Dmgdh	1.59653e-64	0.502242	0.967	0.682	5.15439e-60
Hist1h1c	1.08101e-63	0.500103	0.99	0.793	3.49004e-59
BC035947	1.07188e-69	0.499474	0.957	0.573	3.46056e-65
Eci3	3.08417e-61	0.494376	1	0.935	9.95723e-57
Gramd1b	1.045e-78	0.491457	0.94	0.524	3.37379e-74
mt-Co3	4.29222e-77	0.490156	1	1	1.38574e-72
Tmem19	1.77648e-62	0.484646	0.99	0.79	5.73536e-58
Slc17a1	4.37314e-68	0.482445	1	0.98	1.41187e-63
Mfsd2a	1.36528e-159	0.482154	0.819	0.169	4.4078e-155
Mtor	2.13109e-59	0.477321	1	0.892	6.88021e-55
Far1	1.00551e-57	0.476274	0.997	0.829	3.24628e-53
Adtrp	2.04128e-58	0.469	0.997	0.846	6.59028e-54
Reep5	5.68651e-56	0.468186	1	0.929	1.83589e-51
Acyp2	8.24132e-62	0.464965	1	0.844	2.66071e-57
Irx1	1.23547e-162	0.462177	0.773	0.138	3.98871e-158
Slc16a9	1.96684e-60	0.455868	0.957	0.639	6.34995e-56
Plaat3	1.55824e-64	0.449057	0.943	0.594	5.03078e-60
Gm15217	7.70885e-60	0.44588	0.95	0.642	2.4888e-55
Galns	1.22679e-63	0.445289	0.973	0.667	3.9607e-59
Akr1c18	1.11674e-224	0.439184	0.602	0.039	3.60538e-220
Hsd17b2	9.63851e-115	0.437475	0.823	0.235	3.11179e-110
Tmem243	4.57324e-72	0.433111	0.92	0.507	1.47647e-67
Med28	5.50431e-65	0.432825	1	0.966	1.77707e-60
Gm15348	4.86536e-122	0.428599	0.829	0.233	1.57078e-117
Gls	1.32485e-49	0.423401	0.993	0.873	4.27728e-45
Sqle	2.31826e-60	0.422181	0.92	0.576	7.4845e-56
Me1	8.39094e-53	0.419605	1	0.967	2.70902e-48
Calml4	5.36081e-63	0.417186	1	0.993	1.73074e-58
mt-Atp8	1.78417e-60	0.417119	0.809	0.396	5.76021e-56
Osbpl8	4.47437e-52	0.416176	0.97	0.729	1.44455e-47
Aacs	4.47676e-45	0.41387	0.99	0.803	1.44532e-40
Id4	3.4414e-93	0.41378	0.836	0.296	1.11106e-88
Rida	3.51057e-75	0.410054	1	0.997	1.13339e-70
Wfdc15b	2.86056e-22	0.401414	1	0.972	9.2353e-18
Csf1r	5.0259e-74	0.39938	0.856	0.378	1.62261e-69
Hmgcr	6.97488e-91	0.3961	0.809	0.273	2.25184e-86
Tmem189	5.75307e-45	0.394778	0.993	0.909	1.85738e-40
mt-Co1	4.02956e-65	0.393257	1	0.999	1.30094e-60
Lpl	7.83529e-42	0.391002	1	0.96	2.52962e-37
Slc22a26	3.37527e-208	0.390789	0.699	0.072	1.08971e-203
Apoa4	1.19348e-219	0.388743	0.692	0.064	3.85315e-215
Cat	1.11655e-58	0.38832	1	0.992	3.60478e-54
Slc16a4	8.33933e-48	0.387611	0.936	0.656	2.69235e-43
Tmco3	1.25462e-44	0.383124	0.96	0.68	4.05054e-40
Hexb	4.63228e-41	0.372711	1	0.945	1.49553e-36
Aspg	2.12508e-60	0.372382	0.819	0.389	6.86082e-56
Mettl7b	2.58054e-40	0.371191	1	0.941	8.33128e-36
Igha	4.04147e-05	0.367466	0.11	0.052	1
mt-Nd4l	3.93641e-41	0.366251	0.933	0.601	1.27087e-36
mt-Cytb	1.23725e-68	0.363919	1	1	3.99447e-64
Slc10a2	1.61544e-98	0.362829	0.783	0.227	5.21546e-94
Ahcy	4.14745e-42	0.357818	0.95	0.696	1.339e-37
Bphl	9.35295e-45	0.353964	1	0.982	3.0196e-40
Tmem205	1.27554e-43	0.353724	1	0.978	4.11808e-39
Pantr1	6.35261e-49	0.352189	0.913	0.523	2.05094e-44
Htatip2	2.42051e-46	0.350794	0.9	0.582	7.81461e-42
Lpgat1	1.95991e-40	0.350404	0.963	0.749	6.32755e-36
Hmgcs1	1.68402e-44	0.349793	1	0.967	5.43685e-40
Dio1	2.73847e-56	0.347539	0.843	0.415	8.84114e-52
Mpc2	2.29415e-78	0.345449	1	0.995	7.40667e-74
Slc22a30	4.77733e-33	0.344027	1	0.898	1.54236e-28
Glb1l2	1.16276e-40	0.341309	0.977	0.767	3.75398e-36
Dglucy	5.19517e-39	0.340295	0.983	0.771	1.67726e-34
Lgals1	7.20572e-37	0.33829	0.993	0.901	2.32637e-32
Gatad1	1.77356e-36	0.337911	0.997	0.889	5.72593e-32
Gm4450	1.0662e-32	0.337491	0.967	0.792	3.44223e-28
Abhd2	1.55218e-53	0.336155	0.863	0.435	5.01121e-49
Trap1	1.25246e-36	0.33523	1	0.947	4.04357e-32
Lipo3	2.06014e-42	0.333661	0.88	0.514	6.65117e-38
Acy1	6.45282e-35	0.332882	0.963	0.771	2.08329e-30
Rps18	1.39092e-43	0.331275	1	0.98	4.49057e-39
Gm27216	6.99168e-37	0.330573	0.963	0.652	2.25726e-32
Pou3f3	7.03006e-47	0.330346	0.95	0.601	2.26965e-42
Prlr	9.20633e-129	0.32995	0.555	0.078	2.97226e-124
Rps27l	9.25609e-54	0.32752	1	0.991	2.98833e-49
Pdk3	8.98765e-45	0.324601	0.9	0.549	2.90166e-40
Mfsd4b1	5.92004e-31	0.323556	0.993	0.898	1.91129e-26
Ppp1r1b	3.83329e-79	0.323475	0.682	0.201	1.23758e-74
Ggt1	1.20785e-37	0.321796	1	0.987	3.89954e-33
Cyp2j5	2.00882e-42	0.317172	1	0.989	6.48547e-38
Cldn3	1.04801e-95	0.316074	0.689	0.17	3.38349e-91
Rps19	2.62255e-44	0.315718	1	0.991	8.46691e-40
Tpk1	2.58709e-32	0.315022	0.98	0.767	8.35242e-28
Ndufb8	3.03394e-60	0.314815	1	0.992	9.79506e-56
Lsm4	5.85467e-31	0.310405	1	0.93	1.89018e-26
Upp2	1.79008e-39	0.309877	0.876	0.543	5.77928e-35
Cxcl14	1.74379e-38	0.308712	0.839	0.464	5.62982e-34
9530068E07Rik	2.41562e-34	0.307783	1	0.947	7.79884e-30
Egf	4.33731e-17	0.304505	1	0.963	1.4003e-12
Nqo1	7.1265e-33	0.302022	0.946	0.697	2.30079e-28
Serpina1b	1.03461e-160	0.299866	0.538	0.05	3.34024e-156
C8a	1.49746e-109	0.297209	0.615	0.122	4.83454e-105
Prxl2a	1.95346e-26	0.297195	1	0.923	6.30673e-22
Sult1d1	1.9745e-31	0.29685	1	0.978	6.37467e-27
Adhfe1	8.27611e-31	0.296421	1	0.97	2.67194e-26
Pxmp4	3.41522e-27	0.29548	1	0.893	1.1026e-22
Kng2	7.13346e-30	0.294328	0.993	0.882	2.30304e-25
Rdh16f2	1.41954e-31	0.293459	0.93	0.643	4.58299e-27
Afap1l1	3.45453e-32	0.291486	0.936	0.704	1.1153e-27
Acat1	7.74656e-44	0.290311	1	0.994	2.50098e-39
Iah1	3.7709e-35	0.287533	1	0.987	1.21744e-30
Rpl17	2.111e-35	0.287486	1	0.989	6.81536e-31
Itih2	1.18685e-170	0.287096	0.585	0.058	3.83174e-166
Tmem97	1.48115e-53	0.286024	0.763	0.346	4.78188e-49
AI314278	1.88294e-29	0.285812	1	0.978	6.07908e-25
Tmbim6	6.74199e-39	0.284614	1	0.989	2.17665e-34
Mat2a	1.12831e-29	0.284559	0.997	0.953	3.64276e-25
Bok	2.13472e-33	0.28286	0.886	0.559	6.89193e-29
Cd164	8.27804e-30	0.281969	1	0.95	2.67257e-25
Rps29	1.23497e-34	0.280305	1	0.987	3.98712e-30
Fuca2	4.60127e-29	0.280166	1	0.975	1.48552e-24
Arpp19	7.27326e-37	0.279887	1	0.986	2.34817e-32
3110045C21Rik	9.39242e-45	0.277957	0.819	0.401	3.03234e-40
Chst7	1.86735e-47	0.277333	0.779	0.365	6.02875e-43
Wwp1	2.10606e-24	0.277291	0.98	0.824	6.7994e-20
Tmem176a	1.64972e-33	0.276727	1	0.991	5.32611e-29
Acadl	3.00353e-28	0.276608	1	0.968	9.6969e-24
Slc35a3	1.10299e-23	0.274333	0.957	0.811	3.56102e-19
Itpr1	2.38103e-30	0.273913	0.987	0.887	7.68715e-26
Psap	2.6757e-46	0.273153	1	0.997	8.6385e-42
Ech1	9.02998e-37	0.272067	1	0.992	2.91533e-32
Slc25a39	6.77533e-40	0.269672	1	0.993	2.18742e-35
Ccng1	4.74961e-25	0.269588	0.987	0.874	1.53341e-20
Med14	1.09025e-33	0.268672	0.87	0.572	3.51987e-29
Pole4	1.05918e-27	0.263598	0.936	0.72	3.41958e-23
Lrrk2	3.97878e-26	0.263565	0.94	0.687	1.28455e-21
Pipox	3.24496e-27	0.262326	1	0.971	1.04764e-22
Eaf2	8.68338e-32	0.262025	0.819	0.498	2.80343e-27
Ctsh	1.78254e-25	0.261403	1	0.959	5.75493e-21
Sypl	4.76028e-24	0.259417	1	0.947	1.53686e-19
Tmem106b	5.90512e-25	0.259277	1	0.952	1.90647e-20
Cxcl12	3.09266e-23	0.258836	0.97	0.789	9.98466e-19
Apobec2	3.5767e-84	0.258818	0.645	0.167	1.15474e-79
Lpcat3	2.32489e-22	0.257891	0.987	0.827	7.5059e-18
Tpmt	1.88389e-21	0.257587	0.983	0.875	6.08212e-17
H2-T22	7.90793e-25	0.255293	0.89	0.63	2.55307e-20
Asah1	9.12666e-24	0.2551	0.953	0.745	2.94654e-19
Amacr	1.52449e-20	0.253239	1	0.977	4.92183e-16
Haao	1.30085e-18	0.253172	0.997	0.905	4.19979e-14
Slc30a1	5.49189e-30	0.252114	0.896	0.605	1.77306e-25
Oplah	3.10112e-26	0.251566	0.99	0.823	1.0012e-21
Itgb8	2.0467e-25	0.25127	0.963	0.733	6.60776e-21
Sugct	5.73137e-22	0.250525	0.997	0.931	1.85037e-17
Rpsa	4.36389e-36	-0.250255	1	0.992	1.40888e-31
Slc18a1	3.08889e-13	-0.250848	0.93	0.871	9.97249e-09
F2r	1.65768e-05	-0.251224	0.756	0.724	0.535181
Mt2	4.9104e-05	-0.251382	0.682	0.679	1
1810059H22Rik	4.58406e-14	-0.251617	0.86	0.837	1.47996e-09
Sema4a	1.35848e-14	-0.251695	0.659	0.714	4.38585e-10
Gna12	3.78844e-12	-0.252025	0.819	0.809	1.2231e-07
Cox7a1	1.57613e-15	-0.252135	0.532	0.653	5.08855e-11
Bod1	4.61292e-14	-0.252479	0.903	0.872	1.48928e-09
Snn	2.44213e-15	-0.252616	0.739	0.767	7.88442e-11
Psme1	6.93033e-09	-0.252734	0.88	0.839	0.000223746
Atp6v1c2	3.81548e-09	-0.253168	0.201	0.344	0.000123183
Tbc1d10a	5.87463e-16	-0.253335	0.512	0.634	1.89662e-11
Slc16a7	0.00532449	-0.253352	0.656	0.604	1
Dctn5	3.9785e-17	-0.253487	0.542	0.685	1.28446e-12
Rpl21	5.03828e-33	-0.254275	1	0.997	1.62661e-28
Ctnnb1	2.85779e-15	-0.254606	0.997	0.97	9.22636e-11
Rpl8	3.82019e-35	-0.254834	1	0.995	1.23335e-30
Ndufs3	1.14413e-21	-0.255186	1	0.98	3.69383e-17
Vps4b	2.06471e-06	-0.2559	0.893	0.86	0.0666592
Galk2	1.4734e-15	-0.255931	0.699	0.74	4.75686e-11
2410006H16Rik	2.33895e-13	-0.256304	0.823	0.829	7.5513e-09
Capzb	3.42764e-15	-0.256324	0.916	0.89	1.10661e-10
Hnrnpu	4.64009e-13	-0.256349	0.963	0.924	1.49805e-08
Dap	2.30799e-13	-0.256364	0.736	0.761	7.45134e-09
Sem1	8.01831e-20	-0.256868	1	0.987	2.58871e-15
Elob	7.67273e-22	-0.257048	1	0.992	2.47714e-17
Gstt3	4.17703e-14	-0.257073	0.759	0.778	1.34855e-09
Uqcr11	2.20788e-41	-0.257384	1	0.995	7.12815e-37
Picalm	1.06005e-14	-0.257505	0.97	0.931	3.42236e-10
Cdk11b	1.24178e-07	-0.257553	0.515	0.572	0.00400907
Fbln5	2.91821e-06	-0.258075	0.97	0.88	0.0942143
Col4a1	1.78162e-09	-0.258781	0.977	0.92	5.75195e-05
Fundc2	5.82799e-16	-0.25889	0.967	0.926	1.88157e-11
Chp1	1.89735e-15	-0.260052	0.826	0.813	6.12561e-11
Atp6v1b1	8.18628e-10	-0.260176	0.314	0.436	2.64294e-05
2300009A05Rik	4.62507e-17	-0.260329	0.98	0.938	1.4932e-12
Dao	1.72018e-15	-0.260584	0.98	0.934	5.55359e-11
Shmt2	4.62887e-17	-0.261136	0.967	0.906	1.49443e-12
Cs	1.42949e-15	-0.261466	0.96	0.916	4.61512e-11
Bcam	0.000820524	-0.262149	0.732	0.704	1
Sec61g	2.1079e-16	-0.262569	1	0.986	6.80534e-12
Hmgcs2	1.74047e-17	-0.262659	0.344	0.533	5.61911e-13
Nabp1	3.01473e-21	-0.262776	0.365	0.572	9.73306e-17
Slc25a15	8.16033e-15	-0.263232	0.896	0.846	2.63456e-10
Vegfb	4.21976e-14	-0.263747	0.883	0.857	1.36235e-09
Nme7	0.121821	-0.264221	0.739	0.676	1
Tagln	0.684516	-0.265373	0.512	0.446	1
Rps8	1.06374e-39	-0.265797	1	0.995	3.43429e-35
Pim3	1.27385e-14	-0.266146	0.987	0.939	4.11261e-10
Tmem174	5.95558e-24	-0.266619	1	0.983	1.92276e-19
Itpr2	5.17875e-21	-0.266825	0.211	0.453	1.67196e-16
Scnn1g	9.35319e-09	-0.266897	0.241	0.374	0.000301968
Eif3l	1.25952e-14	-0.267389	0.95	0.905	4.06636e-10
Ptgfr	3.33804e-15	-0.267645	0.151	0.351	1.07768e-10
Mgrn1	1.08076e-16	-0.267785	0.903	0.882	3.48924e-12
Smim24	2.57723e-11	-0.267858	0.977	0.922	8.3206e-07
Prkar1a	1.95389e-14	-0.267936	0.977	0.926	6.30815e-10
Trabd2b	5.21631e-21	-0.268502	0.452	0.627	1.68409e-16
Gnb1	4.78126e-13	-0.268528	0.94	0.904	1.54363e-08
Slc4a9	9.10449e-15	-0.268536	0.117	0.323	2.93939e-10
Clic5	6.58601e-16	-0.268543	0.559	0.661	2.12629e-11
Itgb5	1.32922e-13	-0.268881	0.759	0.781	4.2914e-09
Rab11fip5	9.48092e-17	-0.270407	0.525	0.649	3.06092e-12
Mrpl24	2.03468e-16	-0.270886	0.916	0.898	6.56895e-12
Epn1	7.16832e-15	-0.271245	0.957	0.923	2.31429e-10
Ddt	1.42934e-32	-0.271476	1	0.987	4.61462e-28
Pmepa1	3.27175e-16	-0.271506	0.508	0.637	1.05628e-11
Pttg1	1.05935e-13	-0.27157	0.896	0.864	3.4201e-09
Snx8	1.23787e-16	-0.272923	0.565	0.679	3.99648e-12
Tceal9	1.24146e-15	-0.273034	0.649	0.715	4.00805e-11
Hadhb	5.71821e-18	-0.273373	0.983	0.949	1.84612e-13
Rbm3	5.22363e-16	-0.27394	0.98	0.949	1.68645e-11
Ftl1-ps1	2.5567e-17	-0.275111	0.656	0.706	8.25431e-13
St6galnac2	8.24707e-16	-0.275339	0.92	0.879	2.66257e-11
Atp6v0d2	8.71607e-08	-0.275571	0.197	0.321	0.00281398
Pacsin2	3.71932e-15	-0.275802	0.886	0.85	1.20078e-10
Coq9	3.65771e-20	-0.276055	0.993	0.956	1.18089e-15
Atp6v0d1	1.97253e-16	-0.276517	0.933	0.915	6.36831e-12
Gns	4.40314e-17	-0.276785	0.963	0.923	1.42156e-12
Ywhaz	4.62246e-22	-0.276807	1	0.977	1.49236e-17
H2-D1	1.47804e-07	-0.276866	0.997	0.959	0.00477187
Atp6v0a4	2.2223e-15	-0.27695	0.833	0.835	7.17469e-11
S100a13	3.72781e-16	-0.277216	0.669	0.739	1.20352e-11
Iqgap2	2.84051e-25	-0.277292	0.161	0.448	9.17058e-21
Scd2	4.64697e-07	-0.277296	0.555	0.591	0.0150027
Chrna4	5.39317e-29	-0.278028	0.077	0.397	1.74119e-24
Tomm7	4.14828e-24	-0.27816	1	0.98	1.33927e-19
Htra1	8.56993e-17	-0.27878	0.94	0.881	2.7668e-12
Lgals3bp	2.36634e-14	-0.278837	0.562	0.654	7.63972e-10
Enpp5	2.5517e-17	-0.279143	0.816	0.811	8.23817e-13
Card10	9.45999e-20	-0.27923	0.425	0.607	3.05416e-15
Cltc	5.28979e-19	-0.28002	0.987	0.947	1.70781e-14
Flna	0.00146168	-0.280252	0.548	0.538	1
Gm19950	2.65104e-18	-0.280297	0.993	0.964	8.55887e-14
Tmprss2	5.28155e-15	-0.280325	0.759	0.771	1.70515e-10
Sqstm1	6.29195e-23	-0.280407	1	0.975	2.03136e-18
Cd63	2.12204e-35	-0.280887	1	0.992	6.85099e-31
Eef1d	2.30928e-18	-0.281157	0.963	0.928	7.45551e-14
Aopep	1.92207e-10	-0.281306	0.692	0.733	6.20539e-06
Grn	1.37028e-17	-0.282431	0.953	0.922	4.42394e-13
Gnb2	5.20371e-18	-0.282448	0.983	0.966	1.68002e-13
Smdt1	1.09943e-32	-0.282546	1	0.991	3.54952e-28
Epb41l3	2.50135e-27	-0.28269	0.107	0.411	8.07561e-23
Npm1	9.00193e-19	-0.283079	0.977	0.938	2.90627e-14
Cyb5r3	1.23659e-17	-0.283233	0.967	0.924	3.99234e-13
Rtl8a	9.33971e-26	-0.283256	0.271	0.539	3.01532e-21
Ybx1	2.32078e-26	-0.283437	0.997	0.982	7.49264e-22
Emcn	6.46351e-09	-0.283581	0.763	0.776	0.000208675
Yif1b	1.49558e-17	-0.284192	0.729	0.788	4.8285e-13
Cyba	4.56247e-32	-0.28452	1	0.993	1.47299e-27
0610040J01Rik	1.43738e-19	-0.284566	0.515	0.648	4.64058e-15
Ifi27	1.59437e-15	-0.28487	0.525	0.635	5.14744e-11
Ndufa6	4.5421e-57	-0.285153	1	0.995	1.46642e-52
Slc25a3	9.81537e-40	-0.285443	1	0.995	3.16889e-35
Vps29	1.17437e-20	-0.286428	1	0.966	3.79146e-16
Eng	1.2225e-13	-0.286575	0.749	0.767	3.94684e-09
Cldn8	9.80433e-09	-0.287856	0.431	0.524	0.000316533
Bola2	1.91482e-17	-0.288402	0.926	0.901	6.182e-13
Cox5a	1.27181e-48	-0.289667	1	0.995	4.10604e-44
Eif3f	6.71864e-20	-0.289755	0.977	0.936	2.16911e-15
Steap2	4.65473e-16	-0.289756	0.659	0.705	1.50278e-11
Ildr2	3.0002e-25	-0.290855	0.308	0.553	9.68614e-21
Tinag	9.62784e-19	-0.291577	0.906	0.88	3.10835e-14
ccdc198	1.17347e-15	-0.292622	0.92	0.899	3.78855e-11
Xpnpep1	1.59424e-16	-0.292797	0.836	0.859	5.14701e-12
Fkbp1a	2.4344e-21	-0.293342	0.953	0.938	7.85947e-17
Kmt5a	2.17839e-20	-0.293467	0.569	0.696	7.03293e-16
Tbcb	1.54757e-18	-0.293993	0.876	0.871	4.99634e-14
Unc119b	6.90115e-19	-0.294331	0.809	0.836	2.22804e-14
Rps7	2.98625e-45	-0.294377	1	0.996	9.6411e-41
Pxn	1.52181e-20	-0.294665	0.739	0.783	4.91316e-16
Zmynd10	1.15049e-11	-0.296564	0.96	0.916	3.71436e-07
Sod2	2.29268e-34	-0.296814	1	0.991	7.40193e-30
Ptprf	4.85067e-19	-0.296873	0.856	0.863	1.56604e-14
Cbr1	5.65984e-15	-0.297077	0.716	0.75	1.82728e-10
Selenop	4.01125e-43	-0.297935	1	0.998	1.29503e-38
Myo10	3.55362e-22	-0.298027	0.401	0.601	1.14729e-17
Ivns1abp	5.33114e-12	-0.298126	1	0.991	1.72116e-07
Atp5o	7.98567e-40	-0.298162	1	0.992	2.57817e-35
Krt7	5.50212e-06	-0.298198	0.589	0.634	0.177636
Uqcrc1	5.33398e-28	-0.298258	1	0.988	1.72208e-23
Igsf11	6.92469e-30	-0.298885	0.251	0.534	2.23563e-25
Mfge8	2.49233e-13	-0.298912	0.702	0.741	8.04648e-09
Capns1	7.63052e-21	-0.299496	0.99	0.959	2.46351e-16
Malat1	9.78667e-09	-0.299808	0.702	0.746	0.000315963
Dgcr6	1.44444e-20	-0.299978	0.953	0.917	4.66336e-16
Eif3k	1.34382e-23	-0.300392	0.997	0.968	4.33853e-19
Ddr1	1.56656e-19	-0.300491	0.769	0.818	5.05764e-15
Sdhb	9.69572e-37	-0.300545	1	0.993	3.13026e-32
Add3	1.17243e-20	-0.300754	0.699	0.756	3.7852e-16
Hsd17b11	7.28025e-19	-0.301116	0.926	0.871	2.35043e-14
Scpep1	1.51132e-20	-0.301347	0.732	0.78	4.8793e-16
Cdk4	1.31628e-19	-0.301448	0.769	0.826	4.2496e-15
Sptlc2	4.39688e-21	-0.301612	0.726	0.779	1.41953e-16
Degs1	1.64205e-24	-0.301681	0.987	0.96	5.30135e-20
Tmem256	6.35896e-27	-0.301846	1	0.982	2.05299e-22
Trp53bp2	1.37471e-20	-0.301902	0.833	0.83	4.43824e-16
Hspe1	5.80879e-32	-0.302516	1	0.992	1.87537e-27
Dlst	6.76185e-23	-0.302703	0.977	0.936	2.18306e-18
H2-Q7	7.45489e-09	-0.303003	0.311	0.423	0.000240681
Plekhb2	8.92935e-23	-0.30301	0.973	0.937	2.88284e-18
Mrps21	8.31341e-25	-0.303311	1	0.991	2.68399e-20
Tsc22d1	1.32825e-20	-0.303625	0.99	0.963	4.28827e-16
H1f0	2.02566e-15	-0.303669	0.97	0.941	6.53985e-11
Tmed6	2.90256e-26	-0.30418	0.254	0.518	9.37093e-22
Atp6ap2	5.86697e-18	-0.30427	0.89	0.878	1.89415e-13
Coq8a	1.23364e-18	-0.305678	0.896	0.876	3.9828e-14
Wdfy3	1.88293e-19	-0.305729	0.619	0.718	6.07903e-15
C2cd2l	7.05901e-22	-0.306198	0.612	0.726	2.279e-17
Ppp1r16b	2.16407e-23	-0.306506	0.395	0.6	6.98669e-19
Rps4x	4.57719e-38	-0.308015	1	0.995	1.47775e-33
Alad	3.83216e-21	-0.308066	0.819	0.837	1.23721e-16
Rpain	2.14325e-24	-0.308134	0.595	0.718	6.91949e-20
Gabarap	1.34755e-39	-0.308234	1	0.992	4.35055e-35
Abhd17c	4.12725e-21	-0.30835	0.906	0.883	1.33248e-16
Gsto1	2.29628e-21	-0.308442	0.428	0.603	7.41352e-17
Ndufc1	5.60729e-28	-0.308896	1	0.994	1.81031e-23
Sirpa	1.3398e-15	-0.30898	0.465	0.582	4.32556e-11
Cst3	1.94444e-09	-0.309722	1	0.987	6.27761e-05
Selenbp1	3.04235e-33	-0.309932	1	0.984	9.82222e-29
Atxn1	4.98833e-26	-0.310509	0.288	0.551	1.61048e-21
Chmp6	1.51114e-20	-0.311981	0.903	0.879	4.87873e-16
Aqp3	4.42672e-17	-0.312999	0.398	0.615	1.42917e-12
Selenok	1.7446e-23	-0.313597	0.983	0.973	5.63245e-19
Tpi1	1.25586e-44	-0.314273	1	0.993	4.05455e-40
Myl12b	1.69031e-25	-0.31479	1	0.979	5.45716e-21
Spr	1.83048e-22	-0.31485	0.99	0.956	5.9097e-18
Fam210a	2.46982e-23	-0.314906	0.692	0.781	7.97382e-19
Tfcp2l1	8.6724e-13	-0.314979	0.625	0.689	2.79988e-08
Mrps35	1.52884e-20	-0.315178	0.87	0.861	4.93586e-16
Egfl7	5.63002e-14	-0.315481	0.736	0.768	1.81765e-09
Nisch	1.25534e-18	-0.316269	0.973	0.963	4.05287e-14
Bex3	4.30586e-20	-0.316502	0.465	0.636	1.39015e-15
Ppp1r14b	2.88605e-22	-0.316536	0.903	0.886	9.31761e-18
Cops9	1.99068e-30	-0.316734	1	0.988	6.42693e-26
Pth1r	5.35894e-32	-0.317923	1	0.985	1.73013e-27
Tns1	6.88921e-27	-0.318193	0.997	0.965	2.22418e-22
C130074G19Rik	1.19015e-19	-0.318486	0.896	0.874	3.84238e-15
Nr1h4	6.18824e-23	-0.319527	0.89	0.868	1.99787e-18
Dync1h1	2.35929e-18	-0.31993	0.896	0.91	7.61696e-14
Neu1	1.94818e-30	-0.320225	1	0.984	6.28968e-26
Ywhaq	2.04663e-22	-0.320501	0.987	0.964	6.60755e-18
Srsf5	1.96177e-19	-0.320529	0.93	0.916	6.33358e-15
Tpt1	6.6735e-50	-0.321221	1	0.997	2.15454e-45
Gatd3a	5.98901e-24	-0.322197	0.993	0.961	1.93355e-19
Rps20	3.70845e-48	-0.323547	1	0.996	1.19727e-43
Mdh2	1.57056e-35	-0.324046	1	0.986	5.07054e-31
Cox6c	5.93562e-67	-0.324456	1	0.997	1.91632e-62
Vdac2	4.47672e-28	-0.325469	0.993	0.972	1.44531e-23
Zfp503	2.12121e-22	-0.326028	0.632	0.74	6.84833e-18
Rpl37	7.92038e-40	-0.326137	1	0.996	2.5571e-35
Hes6	9.97739e-27	-0.32662	0.689	0.793	3.2212e-22
Auh	6.27588e-26	-0.327557	0.946	0.922	2.02617e-21
Scand1	1.31016e-36	-0.327699	1	0.984	4.22987e-32
Cox5b	1.1037e-56	-0.328235	1	0.997	3.5633e-52
Slc16a12	4.56949e-24	-0.328432	0.753	0.803	1.47526e-19
Dnajc13	2.84955e-21	-0.328906	0.796	0.814	9.19978e-17
Kcnj1	0.00365767	-0.328948	0.846	0.787	1
Gpd1	7.13112e-22	-0.328976	0.98	0.937	2.30228e-17
Rps24	1.68652e-51	-0.329389	1	0.997	5.44493e-47
Mcrip1	1.16289e-20	-0.331317	0.796	0.825	3.75439e-16
Pbld1	1.64912e-25	-0.33156	0.98	0.941	5.32418e-21
Rnf183	2.81862e-39	-0.332015	0.13	0.513	9.09992e-35
Paip2	2.27144e-27	-0.333109	0.983	0.954	7.33333e-23
Hint2	4.68749e-37	-0.333259	1	0.989	1.51336e-32
Ap2a2	9.02756e-22	-0.333351	0.92	0.902	2.91455e-17
Fam149a	3.08233e-38	-0.333691	0.268	0.612	9.95129e-34
Plpp1	6.15075e-14	-0.334122	0.763	0.786	1.98577e-09
Pcolce	4.067e-10	-0.335865	0.736	0.739	1.31303e-05
Eif1	4.85813e-49	-0.33648	1	0.991	1.56845e-44
Ckmt1	4.72804e-14	-0.337323	0.381	0.534	1.52645e-09
Trim63	1.07191e-34	-0.337471	0.274	0.583	3.46067e-30
Eps8l2	1.40596e-24	-0.337553	0.793	0.853	4.53915e-20
Rhbg	1.72579e-13	-0.337743	0.177	0.361	5.5717e-09
Arsb	6.31625e-21	-0.338234	0.9	0.871	2.0392e-16
Ces1f	3.66019e-29	-0.339341	1	0.989	1.18169e-24
Rab1a	2.17771e-31	-0.339662	0.987	0.969	7.03074e-27
Map1lc3b	7.16965e-33	-0.339954	1	0.977	2.31472e-28
Slc22a5	2.12858e-26	-0.340919	0.756	0.81	6.87213e-22
Suox	1.64953e-32	-0.341383	0.425	0.664	5.3255e-28
Esrra	1.26882e-24	-0.34227	0.843	0.844	4.09637e-20
Mdh1	2.12495e-71	-0.342723	1	0.997	6.86041e-67
Fut9	4.46902e-20	-0.344033	0.98	0.944	1.44282e-15
Cotl1	3.16242e-23	-0.344506	0.702	0.763	1.02099e-18
Hoxb5os	5.46078e-15	-0.344759	0.415	0.561	1.76301e-10
Agxt2	1.97629e-24	-0.344962	0.813	0.836	6.38047e-20
Ddx5	7.82171e-30	-0.345024	1	0.991	2.52524e-25
Txndc17	8.39184e-41	-0.345364	1	0.988	2.70931e-36
S100a6	1.5482e-07	-0.34562	0.783	0.766	0.00499838
Scnn1b	1.03892e-11	-0.345754	0.318	0.47	3.35416e-07
Arhgdia	7.64158e-27	-0.346648	0.97	0.932	2.46709e-22
Actn4	4.61759e-26	-0.347651	0.876	0.882	1.49079e-21
Degs2	2.09682e-26	-0.348342	0.666	0.77	6.76957e-22
Cnn3	2.51124e-20	-0.348396	0.933	0.913	8.10753e-16
Rpl4	7.50546e-33	-0.348925	1	0.996	2.42314e-28
Ppia	1.26047e-74	-0.34928	1	0.997	4.06943e-70
Cltb	1.69393e-24	-0.349667	0.913	0.901	5.46885e-20
Mocs2	7.44005e-29	-0.350204	0.963	0.941	2.40202e-24
Naca	8.01531e-44	-0.350846	1	0.991	2.58774e-39
Hsd11b2	5.2581e-05	-0.351074	0.619	0.641	1
Slc16a2	1.31427e-27	-0.353087	0.933	0.904	4.24311e-23
Atp6v1f	6.23494e-35	-0.35393	1	0.988	2.01295e-30
Lims2	2.20138e-32	-0.354099	0.445	0.683	7.10716e-28
Mal	3.69088e-06	-0.35427	0.88	0.838	0.11916
Edf1	2.04128e-40	-0.354763	1	0.986	6.59029e-36
Nat8f5	6.71997e-39	-0.355162	0.201	0.555	2.16954e-34
Smim4	2.0021e-30	-0.355212	0.97	0.938	6.46378e-26
Rcan1	1.65485e-26	-0.35554	0.712	0.781	5.34269e-22
Rab34	3.99609e-28	-0.356789	0.813	0.845	1.29014e-23
Pi4ka	2.03336e-25	-0.357073	0.87	0.88	6.56471e-21
Il10rb	1.48688e-30	-0.357526	0.405	0.655	4.80038e-26
H6pd	1.25041e-29	-0.357847	0.823	0.84	4.03694e-25
C2	5.86472e-37	-0.35789	0.251	0.585	1.89342e-32
Neat1	8.17874e-23	-0.358368	0.993	0.978	2.64051e-18
Dynll2	1.38422e-30	-0.358954	0.957	0.954	4.46895e-26
Bgn	4.95908e-09	-0.359146	0.957	0.896	0.000160104
St13	2.28251e-29	-0.360055	0.973	0.934	7.3691e-25
Anxa5	6.41699e-23	-0.360658	0.773	0.843	2.07172e-18
Ank3	1.54737e-26	-0.360774	0.696	0.801	4.99569e-22
Tmem50a	2.91849e-25	-0.361563	0.803	0.83	9.42235e-21
Plat	2.18132e-15	-0.363497	0.177	0.376	7.04239e-11
Rtn4	9.59151e-27	-0.363738	0.839	0.877	3.09662e-22
Wnk4	1.07609e-13	-0.364297	0.689	0.747	3.47415e-09
Tkt	2.31071e-24	-0.364672	0.803	0.832	7.46012e-20
Rnf186	3.51863e-36	-0.365275	0.164	0.523	1.13599e-31
Myl6	2.54398e-44	-0.365278	1	0.996	8.21325e-40
Ewsr1	8.55652e-15	-0.365964	0.903	0.878	2.76247e-10
Pyroxd2	3.89188e-27	-0.367641	0.863	0.876	1.25649e-22
Klhl3	3.85336e-29	-0.367661	0.107	0.422	1.24406e-24
Ahcyl2	4.71834e-29	-0.368619	0.91	0.876	1.52332e-24
Pcbd1	2.81334e-45	-0.368807	1	0.996	9.08287e-41
2023-03-02	1.56249e-38	-0.369252	1	0.984	5.0445e-34
Mpp1	2.82634e-29	-0.369578	0.916	0.9	9.12485e-25
Ccn2	4.17101e-12	-0.369879	0.833	0.819	1.34661e-07
Col3a1	0.00104194	-0.372985	0.789	0.723	1
Atp5g2	1.09372e-50	-0.373565	1	0.993	3.53108e-46
Wbp2	1.12922e-35	-0.37427	0.987	0.97	3.64568e-31
4833439L19Rik	3.2416e-43	-0.374461	1	0.985	1.04655e-38
Vegfa	3.70528e-24	-0.374806	0.786	0.83	1.19625e-19
Tmem64	2.6019e-31	-0.3749	0.803	0.839	8.40022e-27
Rab7	4.69742e-34	-0.37544	0.98	0.964	1.51656e-29
Sdha	4.21719e-51	-0.377149	1	0.988	1.36152e-46
Myl9	0.185243	-0.378463	0.749	0.66	1
Dleu7	4.70964e-40	-0.378687	0.341	0.66	1.52051e-35
Hexa	1.48082e-31	-0.378751	0.368	0.639	4.78084e-27
Atp1b1	8.15433e-46	-0.378787	1	0.999	2.63263e-41
Cd74	0.0185265	-0.379441	0.99	0.941	1
Arhgap24	6.20062e-26	-0.379573	0.876	0.89	2.00187e-21
Retreg1	9.8908e-30	-0.380219	0.763	0.841	3.19325e-25
Bid	1.79731e-31	-0.380395	0.579	0.737	5.80263e-27
Ctnna1	2.6693e-24	-0.380699	0.946	0.934	8.61785e-20
Lgr4	1.80163e-29	-0.381342	0.813	0.84	5.81655e-25
Atp5g3	2.2727e-65	-0.384848	1	0.994	7.33743e-61
Uqcrb	2.05956e-62	-0.389315	1	0.995	6.6493e-58
Col1a2	3.27799e-07	-0.38982	0.779	0.737	0.010583
Tbc1d1	4.17552e-33	-0.391401	0.485	0.713	1.34807e-28
Slc25a10	5.89943e-38	-0.391789	0.997	0.976	1.90463e-33
Pccb	1.69096e-40	-0.392063	0.99	0.972	5.45926e-36
Bpnt1	1.71813e-32	-0.392328	0.973	0.936	5.54697e-28
Fuom	7.01091e-34	-0.392686	0.89	0.9	2.26347e-29
Hnrnpa2b1	3.37032e-40	-0.393776	0.997	0.985	1.08811e-35
Gsn	0.018655	-0.393805	0.722	0.684	1
Gpi1	2.02402e-41	-0.395135	0.993	0.976	6.53455e-37
Gaa	3.89964e-33	-0.395236	0.789	0.848	1.259e-28
Kcnj15	3.30672e-42	-0.399156	1	0.983	1.06758e-37
Hadh	1.76816e-45	-0.399312	0.993	0.984	5.7085e-41
Nat8f2	9.93152e-45	-0.3996	0.271	0.638	3.20639e-40
Dbp	6.72926e-34	-0.402041	0.973	0.95	2.17254e-29
Nphs2	2.75722e-15	-0.402157	0.117	0.315	8.90169e-11
Plekha6	9.00766e-36	-0.403811	0.512	0.733	2.90812e-31
Gnpda1	7.99333e-30	-0.404432	0.796	0.829	2.58065e-25
Rab5c	8.95017e-41	-0.405875	0.967	0.956	2.88956e-36
Eno1	2.69694e-37	-0.406615	0.95	0.941	8.70708e-33
Msrb1	9.19012e-37	-0.408075	0.997	0.965	2.96703e-32
Got1	3.28257e-34	-0.408414	0.759	0.839	1.05978e-29
Tmsb4x	0.00384726	-0.410405	1	0.981	1
Atox1	2.19789e-60	-0.410648	1	0.992	7.09588e-56
Abracl	4.24555e-35	-0.411912	0.896	0.889	1.37068e-30
Pkm	1.3376e-09	-0.412457	0.926	0.868	4.31844e-05
Cmbl	1.67706e-43	-0.414462	1	0.971	5.41438e-39
Sult1c2	9.55291e-35	-0.418569	0.729	0.811	3.08416e-30
Hoxd8	1.43921e-14	-0.419784	0.766	0.775	4.64649e-10
Dusp1	6.37883e-32	-0.420086	0.542	0.724	2.0594e-27
Cfb	3.21081e-40	-0.421017	0.98	0.958	1.03661e-35
Gpt2	1.91198e-41	-0.421231	0.415	0.712	6.17283e-37
Ugt2b37	4.87756e-22	-0.421241	0.595	0.71	1.57472e-17
Slc9a3	1.02611e-36	-0.422533	0.656	0.813	3.31279e-32
Cpq	7.93179e-41	-0.423003	0.712	0.839	2.56078e-36
Afmid	2.11173e-41	-0.424413	0.535	0.736	6.81772e-37
App	1.55106e-58	-0.425268	1	0.988	5.00759e-54
Fau	5.38063e-83	-0.426011	1	0.996	1.73714e-78
Mgst1	1.6411e-33	-0.426389	0.916	0.921	5.29829e-29
Slc12a7	2.98912e-41	-0.427805	0.639	0.807	9.65039e-37
Ndufb10	1.13031e-54	-0.430094	1	0.99	3.64922e-50
Hbb-bt	0.000503972	-0.431216	0.595	0.451	1
Tmsb10	4.07595e-16	-0.433525	0.876	0.859	1.31592e-11
Uap1l1	3.07467e-31	-0.433591	0.742	0.826	9.92658e-27
Sord	1.54e-62	-0.433974	1	0.998	4.9719e-58
Amdhd2	2.64493e-36	-0.43417	0.853	0.867	8.53916e-32
Mfsd1	9.32362e-40	-0.434833	0.983	0.953	3.01013e-35
Slc25a5	7.51412e-81	-0.43559	1	0.996	2.42593e-76
Aldh2	9.23536e-55	-0.437561	1	0.993	2.98164e-50
Slc26a4	1.09917e-19	-0.438588	0.214	0.444	3.54868e-15
Gsta4	9.46733e-29	-0.44172	0.361	0.62	3.05653e-24
Igfbp3	1.97567e-20	-0.443428	0.98	0.954	6.37845e-16
Serinc3	1.91225e-43	-0.446181	1	0.984	6.1737e-39
Ndufa5	2.79417e-58	-0.447403	1	0.991	9.02098e-54
Aldh7a1	1.7109e-41	-0.448393	0.987	0.959	5.52364e-37
Fmo1	1.41981e-35	-0.448717	1	0.989	4.58385e-31
Slc22a23	1.21186e-45	-0.448926	0.264	0.637	3.91248e-41
Sectm1b	1.64016e-43	-0.448971	0.06	0.479	5.29525e-39
Atp5mpl	3.11949e-82	-0.449155	1	0.995	1.00713e-77
Cpt1a	1.22361e-50	-0.451324	1	0.972	3.95041e-46
Cxcl16	2.32565e-37	-0.451372	0.548	0.757	7.50836e-33
Alas1	5.73309e-47	-0.452356	0.88	0.906	1.85093e-42
Slco1a1	2.79645e-14	-0.452526	0.856	0.866	9.02834e-10
Ifitm2	3.40808e-27	-0.454566	0.873	0.907	1.1003e-22
Nupr1	5.30914e-17	-0.457996	0.191	0.401	1.71406e-12
Col18a1	1.06404e-27	-0.45827	0.806	0.853	3.43524e-23
Npc2	2.93869e-42	-0.458366	0.987	0.956	9.48756e-38
Lamtor4	1.18293e-52	-0.459393	1	0.98	3.81909e-48
Id2	5.60223e-45	-0.459818	0.993	0.982	1.80868e-40
Abca3	3.08246e-49	-0.459973	0.993	0.971	9.95173e-45
Creg1	1.37719e-38	-0.460205	0.856	0.886	4.44627e-34
Tgm2	2.00675e-35	-0.460269	0.783	0.866	6.47879e-31
Cd81	1.2119e-53	-0.461363	1	0.988	3.91261e-49
Msra	2.79464e-50	-0.462157	0.997	0.977	9.02251e-46
Atpif1	4.44758e-85	-0.46822	1	0.997	1.4359e-80
Slc5a12	1.05704e-45	-0.469355	0.094	0.519	3.41265e-41
Ezr	2.27056e-46	-0.471652	0.99	0.975	7.33049e-42
Fbp1	5.37112e-65	-0.473561	1	0.996	1.73407e-60
Hsd3b2	1.29287e-45	-0.476771	0.719	0.835	4.17402e-41
Tmem150a	3.3259e-46	-0.479134	0.89	0.912	1.07377e-41
Serf2	4.48813e-91	-0.479265	1	0.995	1.44899e-86
Slc34a3	4.08192e-46	-0.479526	0.104	0.536	1.31785e-41
Selenom	2.99533e-45	-0.48541	0.903	0.919	9.67043e-41
Cxxc5	5.92595e-41	-0.485481	0.729	0.837	1.91319e-36
Kidins220	8.91127e-46	-0.485851	0.92	0.925	2.877e-41
Comt	7.52108e-45	-0.489736	0.95	0.938	2.42818e-40
Abhd14a	2.16389e-46	-0.492444	0.686	0.826	6.98611e-42
Aif1l	1.65483e-23	-0.492798	0.689	0.785	5.34263e-19
Sec23b	1.51621e-27	-0.495212	0.886	0.896	4.89509e-23
Mkrn1	3.6752e-44	-0.495894	0.769	0.873	1.18654e-39
Atp6v0b	2.29601e-56	-0.496104	1	0.987	7.41267e-52
Palld	4.03616e-55	-0.497076	0.301	0.705	1.30307e-50
Gcat	7.17955e-48	-0.498317	0.535	0.768	2.31792e-43
Txnip	8.80584e-24	-0.498909	0.963	0.961	2.84297e-19
Cyp4a12a	1.62749e-52	-0.5035	0.157	0.604	5.25436e-48
Cd9	3.88499e-24	-0.504529	0.809	0.858	1.25427e-19
Cpn1	7.96095e-39	-0.504733	0.595	0.766	2.57019e-34
Bckdha	1.77634e-61	-0.506375	1	0.98	5.73493e-57
Tln2	7.21693e-48	-0.507511	0.742	0.854	2.32999e-43
Ctsd	2.76923e-61	-0.508575	1	0.985	8.94046e-57
Cgnl1	6.73241e-50	-0.50929	0.672	0.863	2.17356e-45
Sparc	1.60191e-19	-0.509509	0.957	0.919	5.17178e-15
Atp6v1b2	7.52944e-55	-0.512205	0.987	0.958	2.43088e-50
Acta2	0.567582	-0.513024	0.415	0.381	1
Atp5g1	1.69942e-85	-0.513555	1	0.994	5.48657e-81
Rsrp1	1.50945e-45	-0.513592	0.983	0.971	4.87326e-41
Sfrp1	9.8752e-24	-0.513965	0.408	0.602	3.18821e-19
Ogdh	8.76908e-65	-0.517194	1	0.98	2.8311e-60
Tbx2	1.04042e-45	-0.517359	0.258	0.64	3.35901e-41
H2-K1	3.1824e-30	-0.518199	0.997	0.97	1.02744e-25
Tceal8	1.49414e-57	-0.518399	0.358	0.736	4.82383e-53
Gas6	3.98859e-49	-0.521053	0.973	0.953	1.28772e-44
Higd1a	1.05739e-62	-0.525123	0.987	0.976	3.4138e-58
Bex4	3.97764e-54	-0.526823	0.134	0.598	1.28418e-49
Folh1	2.11015e-60	-0.530684	0.278	0.703	6.81262e-56
Gm15883	4.815e-67	-0.531426	0.127	0.656	1.55452e-62
Prdx2	1.1679e-62	-0.533166	0.997	0.983	3.77057e-58
Ces1d	1.45908e-54	-0.535487	0.977	0.95	4.71063e-50
Ascc1	7.62125e-59	-0.537583	0.977	0.958	2.46052e-54
Ctsa	5.40491e-55	-0.538832	0.99	0.969	1.74498e-50
Chd3	3.83246e-54	-0.53932	0.776	0.879	1.23731e-49
Npl	8.49806e-51	-0.540896	0.184	0.607	2.7436e-46
Sdc4	1.85982e-45	-0.541297	0.99	0.964	6.00443e-41
Pdk2	2.34333e-55	-0.54399	0.89	0.922	7.56543e-51
Clcnkb	1.78879e-20	-0.545917	0.833	0.863	5.77509e-16
Rhcg	1.48738e-24	-0.546408	0.368	0.611	4.80202e-20
Hspa8	6.91611e-114	-0.54725	1	0.998	2.23287e-109
Ren1	5.91059e-11	-0.54787	0.161	0.318	1.90823e-06
Sh3bgrl3	2.54847e-26	-0.551403	0.829	0.88	8.22774e-22
Pvalb	3.1554e-35	-0.554779	0.094	0.457	1.01872e-30
Gas2	8.3609e-62	-0.555091	0.98	0.968	2.69932e-57
Rab11fip3	1.15799e-53	-0.555149	0.977	0.953	3.73859e-49
Renbp	3.10292e-65	-0.557021	0.304	0.729	1.00178e-60
Tstd1	1.13796e-57	-0.55815	0.602	0.823	3.67391e-53
Idh2	6.30402e-70	-0.561986	1	0.989	2.03525e-65
Rhoc	1.11587e-56	-0.566407	0.829	0.904	3.6026e-52
Nme1	2.84916e-78	-0.567218	1	0.988	9.19853e-74
Cndp2	1.08056e-32	-0.567538	1	0.995	3.48858e-28
Glrx	6.88315e-64	-0.568235	0.525	0.809	2.22223e-59
Kcnj16	1.2986e-73	-0.571074	0.993	0.981	4.19252e-69
Smpdl3a	9.73411e-83	-0.571074	1	0.99	3.14266e-78
Ap2m1	3.71817e-65	-0.574592	0.977	0.979	1.20041e-60
Dcxr	2.02866e-64	-0.580625	1	0.982	6.54953e-60
Csrp2	3.17773e-66	-0.580692	0.987	0.972	1.02593e-61
Sdc2	8.12588e-65	-0.582268	0.686	0.859	2.62344e-60
Apom	1.59345e-54	-0.583707	0.977	0.961	5.14446e-50
Cdh16	6.24222e-78	-0.587704	1	0.993	2.0153e-73
Acmsd	1.99928e-66	-0.589211	0.371	0.762	6.45467e-62
Aldoa	2.39844e-79	-0.590231	1	0.992	7.74337e-75
Ctsb	2.5686e-80	-0.592258	1	0.985	8.29272e-76
Cpe	2.82789e-59	-0.594542	0.425	0.762	9.12983e-55
Spns3	2.77693e-65	-0.595281	0.171	0.671	8.9653e-61
D630023F18Rik	7.67122e-54	-0.596934	0.1	0.564	2.47665e-49
Aldob	8.60171e-109	-0.597985	1	1	2.77706e-104
Got2	2.37067e-71	-0.600867	0.983	0.966	7.65372e-67
Atp6v0c	1.95036e-91	-0.603191	1	0.993	6.29675e-87
Igfbp5	9.26527e-56	-0.604696	0.913	0.938	2.99129e-51
Car15	7.12899e-17	-0.605472	0.749	0.812	2.30159e-12
Qdpr	2.09172e-69	-0.605682	0.997	0.98	6.75312e-65
Mif	1.2985e-75	-0.606157	1	0.987	4.19222e-71
Ethe1	6.40536e-67	-0.606179	0.946	0.942	2.06797e-62
Cyp2d12	3.62103e-53	-0.606343	0.268	0.666	1.16905e-48
Tmem106a	3.43595e-57	-0.607704	0.88	0.919	1.1093e-52
Ubb	3.5462e-115	-0.613242	1	0.997	1.14489e-110
Ier3	6.74842e-37	-0.613407	0.438	0.697	2.17873e-32
Ces1e	4.19407e-71	-0.613425	0.314	0.755	1.35405e-66
Acaa1a	9.96383e-66	-0.616408	0.87	0.93	3.21682e-61
Atp6v1e1	5.58536e-80	-0.616835	1	0.984	1.80323e-75
Slc43a2	8.32702e-57	-0.617604	0.512	0.804	2.68838e-52
Ctsz	3.04564e-64	-0.617908	0.95	0.949	9.83286e-60
Phyh	5.71468e-89	-0.618958	1	0.991	1.84499e-84
B2m	1.00733e-43	-0.619444	0.997	0.975	3.25217e-39
Fahd2a	2.33357e-69	-0.625427	0.726	0.896	7.53393e-65
Slc7a8	5.63811e-64	-0.626295	0.221	0.687	1.82026e-59
Enpep	1.33046e-66	-0.626515	0.485	0.816	4.29538e-62
Gabarapl1	1.08292e-70	-0.630919	1	0.989	3.4962e-66
Spink8	5.77321e-23	-0.634416	0.281	0.524	1.86388e-18
Cryl1	5.26106e-71	-0.63574	0.997	0.984	1.69853e-66
Fxyd2	1.1473e-142	-0.635971	1	1	3.70406e-138
Tmem37	1.61221e-69	-0.638318	0.916	0.939	5.20501e-65
Oat	1.84303e-45	-0.639727	0.799	0.886	5.95023e-41
Selenow	1.06524e-46	-0.640361	0.843	0.926	3.43912e-42
Gapdh	1.00278e-129	-0.64189	1	0.998	3.23748e-125
Enpp6	1.27028e-80	-0.644342	0.241	0.756	4.10111e-76
Park7	3.40333e-101	-0.645424	1	0.993	1.09876e-96
Slc37a4	4.30102e-70	-0.651482	0.973	0.961	1.38858e-65
Slc26a1	2.97532e-74	-0.656843	0.498	0.829	9.60581e-70
Acsl1	5.62493e-65	-0.658847	0.742	0.886	1.81601e-60
Slc8a1	8.95851e-30	-0.660583	0.154	0.459	2.89225e-25
Gm32461	7.55869e-78	-0.665119	0.258	0.764	2.44032e-73
Id3	2.81717e-53	-0.665913	0.896	0.939	9.09523e-49
4931406C07Rik	7.9228e-81	-0.667874	1	0.98	2.55788e-76
Gm49980	2.78446e-72	-0.675212	0.883	0.938	8.98964e-68
Car3	4.1444e-49	-0.676884	0.054	0.511	1.33802e-44
Ccnd1	1.94925e-60	-0.678318	0.659	0.873	6.29317e-56
Gldc	5.38045e-64	-0.6843	0.114	0.624	1.73708e-59
Podxl	3.14358e-30	-0.687039	0.418	0.661	1.0149e-25
Dab2	7.56473e-78	-0.688531	0.983	0.972	2.44227e-73
Atp6v1g1	5.26302e-90	-0.692936	1	0.986	1.69917e-85
Arl6ip1	9.21073e-100	-0.694487	1	0.987	2.97369e-95
Gstt1	1.64613e-73	-0.696593	0.866	0.931	5.31454e-69
Acsm2	8.74007e-114	-0.696748	1	0.999	2.82173e-109
Mt1	4.38631e-29	-0.697206	0.997	0.981	1.41612e-24
Apoe	2.92035e-43	-0.709343	0.983	0.964	9.42836e-39
Prodh2	2.08988e-70	-0.716203	0.197	0.702	6.74718e-66
Dhcr24	3.64729e-78	-0.721245	0.876	0.936	1.17753e-73
Slc6a8	3.80171e-77	-0.730714	0.769	0.904	1.22738e-72
Slc51a	1.0585e-83	-0.731172	0.405	0.818	3.41736e-79
Ndufc2	7.72278e-114	-0.735001	1	0.993	2.4933e-109
Ces1g	5.64419e-64	-0.736662	0.097	0.618	1.82223e-59
Slc7a9	3.22623e-74	-0.744227	0.809	0.903	1.04159e-69
Atp1a1	1.74259e-89	-0.749895	1	0.999	5.62597e-85
Slc13a1	7.41532e-78	-0.754067	0.883	0.939	2.39404e-73
S100a1	9.09212e-97	-0.760069	1	0.99	2.93539e-92
Tnfaip8	3.6824e-87	-0.763835	0.983	0.957	1.18886e-82
Slc3a2	3.25151e-69	-0.781951	0.719	0.88	1.04975e-64
Ftl1	1.21061e-123	-0.782373	1	0.999	3.90847e-119
Actg1	3.21187e-104	-0.783296	1	0.995	1.03695e-99
Maf	2.90551e-81	-0.790526	0.662	0.895	9.38045e-77
Cltrn	3.45081e-113	-0.802022	1	0.999	1.11409e-108
Pgam2	1.50462e-47	-0.819856	0.231	0.621	4.85766e-43
Tcn2	1.51273e-123	-0.822334	1	0.996	4.88384e-119
Hbb-bs	5.02106e-06	-0.84109	1	0.946	0.162105
Dpep1	2.97376e-75	-0.846081	0.779	0.912	9.60078e-71
Pcx	1.87801e-103	-0.847272	0.99	0.979	6.06315e-99
Slc25a4	1.12105e-96	-0.855922	1	0.986	3.61932e-92
Mdk	1.48394e-68	-0.862163	0.565	0.826	4.79091e-64
Gpx1	5.04874e-130	-0.864346	1	1	1.62999e-125
Fam151a	3.925e-102	-0.864436	0.421	0.87	1.26719e-97
Car14	3.94247e-89	-0.868628	0.458	0.849	1.27283e-84
Ly6a	1.04889e-75	-0.87078	1	0.995	3.38636e-71
Slco1a6	4.96975e-95	-0.871612	0.826	0.933	1.60448e-90
Wnk1	9.38891e-47	-0.884641	0.793	0.87	3.03121e-42
Car4	1.40581e-92	-0.884984	0.732	0.917	4.53867e-88
Mgp	8.08339e-25	-0.891267	1	0.983	2.60972e-20
Kl	3.14357e-96	-0.894892	0.99	0.985	1.0149e-91
Hba-a2	0.020297	-0.90003	0.819	0.688	1
Habp2	1.83996e-105	-0.90186	0.375	0.867	5.94032e-101
Prodh	4.32224e-97	-0.911919	0.86	0.949	1.39544e-92
Tmem252	1.23325e-88	-0.921067	0.957	0.953	3.98156e-84
Ndrg1	2.94753e-123	-0.932044	1	0.995	9.51611e-119
Nat8f1	4.9724e-116	-0.932218	1	0.993	1.60534e-111
Ly6e	7.4217e-95	-0.942678	0.973	0.977	2.39609e-90
Enpp2	1.09938e-97	-0.956278	0.776	0.924	3.54934e-93
Car12	4.44406e-94	-0.975296	0.512	0.889	1.43476e-89
Cyp2j13	1.09375e-108	-0.976032	0.696	0.925	3.53116e-104
Tmem213	4.59564e-38	-0.986929	0.829	0.891	1.4837e-33
Fabp3	1.7088e-73	-0.987627	0.906	0.955	5.51685e-69
Slc7a7	1.89878e-83	-0.990317	0.676	0.885	6.13021e-79
Inmt	1.59208e-95	-0.994009	1	0.997	5.14004e-91
Ctsl	2.35483e-140	-1.01344	1	0.994	7.60255e-136
Slc2a2	1.27645e-106	-1.01547	0.585	0.905	4.12103e-102
Ttr	6.72093e-40	-1.01916	0.957	0.936	2.16985e-35
Cyp2d26	4.73233e-90	-1.02386	0.395	0.836	1.52783e-85
Hba-a1	0.134635	-1.03093	0.833	0.711	1
Lgmn	5.10334e-117	-1.03996	1	0.993	1.64761e-112
Suclg2	2.22085e-136	-1.05001	0.987	0.987	7.17001e-132
Akr1a1	1.0368e-156	-1.08452	1	0.998	3.34731e-152
Clec2h	3.00252e-86	-1.0846	0.227	0.774	9.69364e-82
Cyp2a5	1.4397e-111	-1.10378	0.525	0.91	4.64807e-107
G6pc	2.77443e-116	-1.10792	0.726	0.935	8.95726e-112
Acaa2	3.55468e-116	-1.11382	0.742	0.951	1.14763e-111
Errfi1	1.05292e-128	-1.11604	0.936	0.977	3.39936e-124
Nme2	9.75826e-161	-1.11745	1	0.998	3.15045e-156
Ldhb	1.52793e-150	-1.1328	1	0.996	4.93294e-146
Glyat	1.46221e-138	-1.15102	1	0.993	4.72074e-134
Acss1	3.69782e-85	-1.15412	0.649	0.9	1.19384e-80
Cycs	3.21077e-151	-1.16225	1	0.997	1.0366e-146
Asl	4.7281e-114	-1.16717	0.813	0.949	1.52647e-109
Nox4	1.27087e-107	-1.17944	0.742	0.932	4.10302e-103
Lipa	7.53946e-128	-1.18476	0.475	0.928	2.43411e-123
Cyp24a1	4.32918e-109	-1.26512	0.254	0.844	1.39768e-104
Tmem52b	1.67005e-61	-1.27012	0.545	0.825	5.39177e-57
Gsta2	1.04574e-103	-1.27217	0.87	0.961	3.37617e-99
Pdzk1ip1	2.97087e-143	-1.27969	1	0.997	9.59146e-139
Timp3	9.30568e-159	-1.28829	0.997	0.996	3.00434e-154
Slc4a4	8.47197e-134	-1.29787	0.91	0.977	2.73517e-129
Alpl	5.01876e-121	-1.30216	0.452	0.909	1.62031e-116
Atp6v1g3	5.02028e-41	-1.31303	0.599	0.8	1.6208e-36
Odc1	4.40544e-142	-1.34786	0.997	0.99	1.4223e-137
Car2	2.77274e-116	-1.4144	0.87	0.972	8.95179e-112
Slc13a3	2.24452e-131	-1.41876	0.89	0.987	7.24645e-127
Dnase1	8.63555e-133	-1.42238	1	0.995	2.78799e-128
Spp1	5.15541e-83	-1.44018	0.997	0.992	1.66442e-78
Defb1	1.34635e-49	-1.44052	0.93	0.95	4.34668e-45
Cyp4b1	1.78374e-148	-1.52592	1	0.999	5.75881e-144
Cela1	6.61474e-145	-1.56023	0.843	0.978	2.13557e-140
Slc22a6	5.26509e-140	-1.57661	0.933	0.988	1.69983e-135
Idh1	3.14062e-148	-1.64744	0.886	0.984	1.01395e-143
Ass1	4.0628e-162	-1.66238	1	0.996	1.31168e-157
Slc22a8	4.50598e-141	-1.68041	0.569	0.95	1.45475e-136
Clu	7.21113e-66	-1.75227	0.739	0.882	2.32811e-61
Slc5a2	8.04545e-123	-1.79732	0.552	0.937	2.59747e-118
Spp2	6.42915e-133	-1.80387	0.699	0.965	2.07565e-128
Slc6a19	2.10635e-127	-1.82796	0.712	0.959	6.80036e-123
Miox	7.61817e-168	-1.87046	1	0.998	2.45953e-163
Calb1	3.99687e-77	-1.88643	0.378	0.787	1.29039e-72
Igfbp4	1.42914e-164	-1.90883	0.906	0.993	4.61399e-160
Ugt2b38	1.01842e-159	-1.94611	0.926	0.994	3.28798e-155
Cyp2e1	1.91984e-150	-1.94819	0.87	0.985	6.1982e-146
Gpx3	2.06457e-165	-1.95306	1	1	6.66547e-161
Slc12a3	3.09653e-92	-1.95311	0.572	0.898	9.99713e-88
Slc34a1	1.37211e-170	-2.09349	1	0.998	4.42987e-166
Pah	2.50796e-167	-2.19459	0.96	0.994	8.09696e-163
Gatm	1.15409e-136	-2.31997	0.719	0.967	3.72599e-132
S100g	6.99834e-126	-3.74625	0.997	0.99	2.25941e-121
Klk1	2.91929e-97	-3.89227	0.99	0.993	9.42492e-93

## Sheet: 2mAS Cluster6
Gene	p_val	avg_log2FC	pct.1	pct.2	p_val_adj
Podxl	4.089e-40	1.94036	0.792	0.627	1.32013e-35
Cd74	8.55523e-48	1.67984	0.975	0.943	2.76206e-43
Tmsb4x	7.03963e-91	1.61815	1	0.982	2.27275e-86
Nphs2	1.4819e-67	1.58587	0.713	0.266	4.78433e-63
Nupr1	2.97994e-68	1.5657	0.802	0.351	9.62073e-64
Plat	9.50925e-67	1.41543	0.762	0.328	3.07006e-62
Ren1	3.17315e-10	1.37555	0.446	0.292	1.02445e-05
H2-Ab1	6.56805e-43	1.32866	0.946	0.871	2.1205e-38
Spp1	8.47615e-26	1.24368	1	0.992	2.73653e-21
H2-Q7	2.1974e-64	1.22731	0.792	0.386	7.0943e-60
Tmsb10	1.67091e-73	1.2013	0.985	0.852	5.39452e-69
Mgp	7.86249e-36	1.14381	1	0.984	2.53841e-31
B2m	1.54445e-49	1.12315	0.99	0.976	4.98626e-45
H2-Aa	1.65087e-31	1.12308	0.931	0.834	5.32983e-27
H2-K1	1.44713e-52	1.11646	0.99	0.972	4.67205e-48
Sparc	3.54283e-63	1.09275	0.99	0.918	1.1438e-58
H2-Eb1	1.92032e-32	1.06557	0.906	0.831	6.19975e-28
Lyz2	3.3837e-32	1.02844	0.728	0.481	1.09243e-27
Tm4sf1	4.78218e-35	1.02372	0.777	0.609	1.54393e-30
Bcam	1.31666e-40	1.02335	0.861	0.696	4.25083e-36
C3	5.45207e-36	0.975029	0.619	0.292	1.7602e-31
Ccn2	3.97348e-29	0.917598	0.901	0.815	1.28284e-24
H2-D1	7.93825e-49	0.907406	0.985	0.961	2.56286e-44
Ptpro	4.84241e-85	0.86026	0.584	0.121	1.56337e-80
Angptl2	5.33344e-28	0.84957	0.688	0.499	1.7219e-23
Cdkn1c	7.77939e-68	0.822094	0.545	0.134	2.51158e-63
Clic3	7.73604e-86	0.816504	0.564	0.11	2.49758e-81
Iigp1	1.56548e-12	0.809038	0.302	0.142	5.05414e-08
Emcn	1.70704e-23	0.807393	0.866	0.768	5.51117e-19
S100a6	4.80366e-33	0.779579	0.896	0.759	1.55086e-28
Ifitm3	4.98493e-45	0.76559	0.955	0.856	1.60938e-40
Vim	1.98963e-48	0.758843	0.757	0.402	6.42353e-44
Nphs1	3.11424e-64	0.744499	0.505	0.116	1.00543e-59
Npnt	1.01848e-26	0.741403	0.792	0.622	3.28815e-22
Ccl5	4.96593e-22	0.734759	0.426	0.184	1.60325e-17
Cd52	9.23648e-27	0.718855	0.718	0.51	2.982e-22
Igfbp5	7.96496e-22	0.700149	0.936	0.935	2.57149e-17
Apoe	2.39095e-30	0.68118	0.985	0.964	7.71917e-26
Cryab	2.11246e-31	0.680541	0.896	0.69	6.82007e-27
Ehd3	3.78964e-39	0.679832	0.525	0.198	1.22348e-34
Plpp1	1.51418e-21	0.674357	0.866	0.778	4.88855e-17
Enpep	3.39065e-31	0.671866	0.901	0.775	1.09467e-26
Sema3g	1.57156e-43	0.671211	0.515	0.176	5.07379e-39
Igtp	7.83272e-09	0.670979	0.342	0.21	0.000252879
Wt1	6.10224e-77	0.669132	0.47	0.08	1.97011e-72
Slc9a3r2	9.02203e-22	0.668626	0.728	0.579	2.91276e-17
Col18a1	5.22944e-30	0.65541	0.906	0.844	1.68832e-25
H2-Q6	5.8596e-59	0.643854	0.609	0.19	1.89177e-54
Cxcl10	3.26035e-23	0.641565	0.347	0.124	1.0526e-18
Bgn	1.17892e-24	0.635093	0.936	0.9	3.80616e-20
Col1a2	4.80675e-34	0.628698	0.876	0.732	1.55186e-29
Havcr1	2.64688e-07	0.622592	0.198	0.097	0.00854547
Psmb8	2.39883e-19	0.621245	0.559	0.352	7.74461e-15
Dpp4	1.07733e-25	0.597525	0.698	0.497	3.47816e-21
Col4a2	4.91811e-29	0.593724	0.926	0.892	1.58781e-24
F2r	5.3668e-28	0.592725	0.847	0.719	1.73267e-23
Col4a3	2.27253e-16	0.584408	0.847	0.811	7.33686e-12
Epas1	2.38588e-14	0.582913	0.866	0.853	7.70282e-10
Vcam1	5.20867e-14	0.577497	0.45	0.266	1.68162e-09
Cst3	4.75484e-35	0.576781	1	0.987	1.5351e-30
Igkc	0.000115022	0.575286	0.252	0.16	1
Myl12a	1.80958e-33	0.572976	1	0.958	5.84222e-29
Synpo	9.3148e-56	0.572354	0.54	0.153	3.00728e-51
Cfh	7.62817e-19	0.571646	0.926	0.902	2.46275e-14
Anxa2	2.8694e-32	0.568807	0.728	0.464	9.26386e-28
Aopep	1.96555e-22	0.566082	0.837	0.721	6.34578e-18
Dynll1	4.38484e-29	0.566018	0.965	0.955	1.41565e-24
Vegfa	1.75443e-19	0.563919	0.861	0.824	5.66417e-15
Tyrobp	1.62056e-19	0.563823	0.713	0.579	5.23196e-15
Cald1	7.84851e-25	0.559928	0.738	0.543	2.53389e-20
Ifitm2	1.55771e-22	0.555058	0.921	0.903	5.02908e-18
Rasl11a	6.56329e-36	0.554124	0.55	0.232	2.11896e-31
Timp2	1.5637e-29	0.546445	0.738	0.514	5.04839e-25
C1qb	8.5333e-17	0.545902	0.653	0.506	2.75498e-12
Col4a1	1.01412e-34	0.545341	0.96	0.923	3.27407e-30
Clic5	1.85989e-19	0.544745	0.757	0.643	6.00466e-15
AW112010	5.50879e-08	0.542136	0.455	0.356	0.00177851
Serping1	1.30666e-19	0.540456	0.851	0.759	4.21857e-15
Dag1	9.7278e-20	0.53947	0.842	0.769	3.14062e-15
Dock8	1.04278e-12	0.539163	0.619	0.504	3.36662e-08
Itga3	1.58247e-30	0.536115	0.594	0.304	5.10902e-26
Actb	1.55369e-30	0.528437	1	0.989	5.0161e-26
Id3	1.71869e-23	0.526972	0.95	0.934	5.54878e-19
Irgm1	9.85122e-07	0.525234	0.554	0.498	0.0318047
Fcer1g	3.74259e-25	0.523209	0.639	0.383	1.20829e-20
Calm2	4.71004e-20	0.522224	0.965	0.938	1.52064e-15
Klf2	1.078e-16	0.5219	0.683	0.512	3.48033e-12
Tcf21	7.8919e-25	0.517679	0.574	0.326	2.5479e-20
Tapbp	6.23716e-21	0.516358	0.812	0.756	2.01367e-16
Tmod3	3.93609e-20	0.507065	0.554	0.351	1.27077e-15
Kdr	2.36686e-10	0.50652	0.629	0.567	7.64142e-06
Bst2	5.56112e-18	0.506299	0.668	0.515	1.79541e-13
Itgb5	7.54334e-25	0.504887	0.861	0.773	2.43537e-20
Ripor1	9.52176e-16	0.499226	0.634	0.481	3.0741e-11
Arpc1b	1.19869e-21	0.496368	0.832	0.705	3.86996e-17
Stat1	1.28709e-12	0.494617	0.569	0.441	4.15538e-08
Ccn1	5.34799e-19	0.487502	0.767	0.627	1.7266e-14
Fhl2	2.34491e-21	0.485253	0.678	0.47	7.57054e-17
Selenow	2.51101e-24	0.483521	0.97	0.914	8.10681e-20
Fn1	2.30188e-14	0.480749	0.738	0.666	7.43163e-10
Eng	2.16633e-17	0.47971	0.812	0.762	6.994e-13
Egfl7	5.7277e-15	0.478289	0.797	0.763	1.84919e-10
Rab3b	3.6123e-63	0.472778	0.391	0.066	1.16623e-58
Serpine2	1.41665e-25	0.46812	0.53	0.265	4.57365e-21
Ctss	4.44575e-14	0.465563	0.485	0.305	1.43531e-09
Tagln2	2.09451e-28	0.464762	0.946	0.92	6.76214e-24
C1qc	1.82098e-12	0.464466	0.525	0.375	5.87902e-08
Ly6e	1.88186e-15	0.461966	0.995	0.976	6.07558e-11
Cmtm7	2.48729e-28	0.461627	0.545	0.256	8.03022e-24
Igfbp7	2.27117e-49	0.459866	1	0.997	7.33247e-45
Cd59a	7.9848e-12	0.459422	0.678	0.584	2.57789e-07
Tns3	1.36048e-15	0.459067	0.733	0.649	4.39231e-11
Plpp3	5.65108e-13	0.457888	0.723	0.64	1.82445e-08
Itgb1	4.63469e-23	0.457301	0.931	0.916	1.49631e-18
Cpe	1.4021e-19	0.454622	0.837	0.721	4.5267e-15
Sh3bgrl3	8.49839e-18	0.453803	0.941	0.87	2.7437e-13
Cxcl16	3.45893e-22	0.452489	0.847	0.728	1.11672e-17
Tpm1	3.19932e-26	0.449706	0.881	0.782	1.0329e-21
Tsc22d1	2.84509e-19	0.44717	0.975	0.965	9.18538e-15
Anxa3	1.14232e-31	0.446557	0.559	0.257	3.68798e-27
Gbp6	9.78522e-13	0.443358	0.183	0.06	3.15916e-08
S100a11	9.73896e-21	0.443008	0.985	0.917	3.14422e-16
Hspb1	1.1081e-10	0.44228	0.455	0.307	3.57751e-06
Zfp36l1	1.25869e-24	0.441496	0.886	0.762	4.06368e-20
Sgk1	8.16036e-09	0.441115	0.713	0.703	0.000263457
Srgn	8.37654e-16	0.43728	0.708	0.572	2.70437e-11
Lgals3bp	1.55946e-18	0.435683	0.748	0.638	5.03473e-14
Rhob	3.52645e-19	0.435583	0.743	0.592	1.13852e-14
Anxa5	8.32062e-20	0.432801	0.906	0.831	2.68631e-15
Sfrp2	1.23143e-44	0.431787	0.347	0.071	3.97567e-40
Anxa1	5.08712e-24	0.431382	0.47	0.217	1.64238e-19
Col3a1	4.02776e-10	0.42829	0.748	0.728	1.30036e-05
Fxyd5	3.54315e-21	0.428158	0.609	0.376	1.1439e-16
H3f3b	2.15536e-27	0.425324	1	0.979	6.95857e-23
Crip2	4.70239e-16	0.42376	0.792	0.681	1.51817e-11
Htra1	2.23299e-13	0.420291	0.911	0.885	7.2092e-09
Litaf	5.36797e-21	0.418487	0.693	0.487	1.73305e-16
Cldn5	1.51441e-31	0.41835	0.416	0.138	4.88926e-27
Mafb	1.34798e-32	0.418166	0.441	0.155	4.35197e-28
Psme1	6.19824e-11	0.417014	0.847	0.843	2.0011e-06
Msn	9.3212e-20	0.415048	0.822	0.735	3.00935e-15
Tuba1b	1.8672e-19	0.413503	0.876	0.791	6.02827e-15
Tubb5	2.02956e-15	0.41289	0.757	0.652	6.55245e-11
Npr3	7.55331e-28	0.41028	0.406	0.148	2.43859e-23
Actg1	8.62498e-30	0.409058	1	0.995	2.78457e-25
Arvcf	1.85553e-16	0.408898	0.55	0.365	5.99059e-12
Crip1	1.2176e-18	0.407522	0.762	0.624	3.93104e-14
Cd24a	1.38788e-10	0.40687	0.827	0.774	4.48078e-06
Mylk	1.01371e-17	0.40227	0.748	0.62	3.27278e-13
Gnai2	4.33559e-20	0.401922	0.936	0.871	1.39974e-15
Aebp1	1.46652e-15	0.400667	0.708	0.559	4.73467e-11
Ly6c1	2.7393e-16	0.399531	0.916	0.877	8.84382e-12
Gbp2	8.88469e-11	0.397293	0.277	0.136	2.86842e-06
Zfand5	9.44175e-17	0.397037	0.817	0.705	3.04827e-12
Sirpa	8.74309e-15	0.39604	0.723	0.559	2.82271e-10
Lamb2	1.25204e-16	0.394097	0.644	0.461	4.04222e-12
Tpm4	8.09231e-18	0.393881	0.723	0.585	2.6126e-13
Psmb10	3.73453e-14	0.391856	0.545	0.375	1.20569e-09
C1qa	7.33506e-12	0.390505	0.579	0.447	2.36812e-07
Ddn	9.91348e-80	0.388057	0.376	0.044	3.20057e-75
Lrrfip1	6.92121e-19	0.387553	0.51	0.278	2.23451e-14
Rhpn1	1.91363e-17	0.386756	0.5	0.295	6.17814e-13
Laptm4a	1.56147e-16	0.383828	0.99	0.957	5.0412e-12
Aplp1	4.2469e-48	0.377739	0.342	0.064	1.37111e-43
Fat1	3.56846e-18	0.377449	0.584	0.39	1.15208e-13
Crim1	3.8574e-11	0.377319	0.673	0.599	1.24536e-06
Macf1	4.23658e-14	0.376749	0.772	0.703	1.36778e-09
Pcsk6	2.32665e-22	0.374597	0.416	0.181	7.51159e-18
Dpysl2	2.77495e-22	0.372801	0.49	0.247	8.95894e-18
Mmp23	8.28861e-33	0.372463	0.401	0.124	2.67598e-28
H2-DMb1	6.4477e-21	0.372237	0.579	0.347	2.08164e-16
Axl	2.11679e-24	0.36972	0.604	0.343	6.83406e-20
Pea15a	1.66102e-16	0.366902	0.693	0.535	5.3626e-12
Jun	1.04641e-12	0.36596	0.579	0.437	3.37834e-08
Ifngr1	4.39316e-15	0.36535	0.698	0.589	1.41833e-10
Ephx1	1.26751e-15	0.362965	0.634	0.452	4.09215e-11
Fgfbp1	1.99986e-32	0.362852	0.322	0.084	6.45653e-28
Tns2	3.97558e-16	0.362413	0.703	0.575	1.28352e-11
Ptma	3.62525e-24	0.360761	1	0.99	1.17041e-19
Csnk1a1	9.08973e-13	0.36009	0.847	0.81	2.93462e-08
Serinc3	3.19239e-16	0.356799	0.995	0.985	1.03066e-11
Timp1	1.57709e-09	0.356509	0.287	0.147	5.09164e-05
Col4a4	1.5375e-10	0.355952	0.847	0.815	4.96383e-06
Gimap6	1.07036e-15	0.355762	0.594	0.423	3.45567e-11
Mcl1	5.38471e-15	0.353874	0.896	0.843	1.73845e-10
Fgg	0.00429375	0.35355	0.337	0.294	1
Rras	2.19629e-14	0.353291	0.663	0.522	7.09072e-10
Myom2	8.04366e-63	0.346065	0.307	0.037	2.5969e-58
Hnrnph1	8.61493e-15	0.346054	0.837	0.793	2.78133e-10
Tspan15	1.3517e-10	0.342678	0.49	0.332	4.36397e-06
Cstb	6.49822e-08	0.342553	0.975	0.963	0.00209795
Plac8	6.37256e-07	0.342266	0.589	0.528	0.0205738
Arhgef18	5.76419e-09	0.340969	0.599	0.51	0.000186097
Gsn	1.94256e-16	0.339842	0.772	0.682	6.27156e-12
Mfge8	1.33677e-09	0.339782	0.777	0.734	4.31577e-05
Scd2	1.21506e-10	0.339613	0.703	0.579	3.92282e-06
Thbs1	2.47883e-12	0.339111	0.559	0.399	8.00289e-08
Cp	3.45754e-18	0.339086	0.52	0.302	1.11627e-13
Ifi27l2a	9.55442e-13	0.338267	0.673	0.575	3.08464e-08
S100a13	5.8337e-12	0.338026	0.792	0.728	1.88341e-07
Fkbp1a	3.71535e-15	0.337726	0.97	0.937	1.1995e-10
Fbln5	4.68177e-10	0.337581	0.911	0.887	1.51151e-05
Clic1	5.08616e-10	0.337435	0.97	0.929	1.64207e-05
Gpsm3	2.50561e-30	0.337361	0.421	0.145	8.08936e-26
Txnip	2.92581e-11	0.336964	0.965	0.961	9.44596e-07
Pdgfrb	1.16631e-15	0.336504	0.649	0.48	3.76542e-11
Qk	8.98702e-11	0.334476	0.718	0.641	2.90146e-06
Nfkbia	2.27881e-11	0.333754	0.629	0.534	7.35712e-07
Irgm2	1.33258e-11	0.333083	0.376	0.214	4.30223e-07
Emp3	2.55614e-21	0.332254	0.525	0.282	8.25251e-17
Ctla2a	1.74683e-13	0.332105	0.559	0.399	5.63965e-09
Gdf10	4.7992e-12	0.330014	0.48	0.32	1.54942e-07
Nedd4	1.88266e-11	0.327114	0.941	0.919	6.07816e-07
Lrp1	1.37672e-11	0.326664	0.663	0.562	4.44473e-07
Psme2	8.52397e-08	0.326081	0.762	0.778	0.00275196
Eva1b	5.19016e-12	0.325815	0.772	0.692	1.67564e-07
Mgat5	4.07928e-13	0.325141	0.46	0.301	1.31699e-08
Tcim	1.46721e-12	0.324945	0.604	0.477	4.7369e-08
Cx3cl1	1.75788e-08	0.323501	0.752	0.766	0.000567531
Ptgds	1.08252e-09	0.321529	0.302	0.163	3.49493e-05
Neat1	9.69671e-14	0.321371	0.995	0.979	3.13058e-09
Egr1	6.52673e-14	0.319986	0.649	0.486	2.10715e-09
Ubd	2.3983e-35	0.318888	0.193	0.026	7.74292e-31
Tnfrsf1a	1.05283e-10	0.318549	0.738	0.679	3.39907e-06
Flna	1.37514e-23	0.318345	0.748	0.524	4.43964e-19
Itgav	3.28573e-14	0.317061	0.921	0.868	1.0608e-09
H3f3a	2.69923e-20	0.31566	0.99	0.991	8.71445e-16
Gpx8	7.62527e-12	0.315596	0.545	0.387	2.46182e-07
Mxra8	7.35446e-13	0.315072	0.52	0.347	2.37439e-08
Rbm3	5.99609e-12	0.314754	0.946	0.952	1.93584e-07
Ifi27	8.85266e-13	0.314284	0.738	0.617	2.85808e-08
Icam1	3.94087e-10	0.314092	0.53	0.409	1.27231e-05
Tuba1a	5.17474e-16	0.312098	0.649	0.457	1.67067e-11
Adamts5	5.40045e-15	0.311936	0.455	0.256	1.74353e-10
St3gal6	2.78891e-08	0.311544	0.525	0.426	0.000900401
Itga8	2.06786e-12	0.311119	0.446	0.278	6.67608e-08
Cd81	1.88491e-11	0.31046	0.995	0.989	6.08542e-07
Cd300lg	2.56517e-06	0.30895	0.51	0.453	0.0828165
Csrp1	2.10992e-13	0.308573	0.653	0.5	6.81188e-09
Cyp1b1	2.94921e-15	0.307817	0.584	0.404	9.52151e-11
Rsrp1	2.67038e-11	0.307225	0.97	0.972	8.62133e-07
Agrn	6.4953e-10	0.306624	0.752	0.681	2.09701e-05
Golim4	1.05035e-13	0.306319	0.426	0.246	3.39106e-09
Anxa6	3.17684e-11	0.305569	0.609	0.464	1.02564e-06
Rcn3	1.34146e-13	0.305463	0.579	0.413	4.3309e-09
Hopx	4.39119e-15	0.30542	0.391	0.198	1.4177e-10
Tax1bp3	6.07331e-13	0.304758	0.792	0.738	1.96077e-08
Rpl12	3.45384e-12	0.30472	0.98	0.974	1.11507e-07
Rgs5	2.20771e-10	0.304485	0.564	0.418	7.1276e-06
Tmem204	9.69387e-07	0.304069	0.515	0.457	0.0312967
Metrnl	9.32604e-09	0.303813	0.589	0.498	0.000301091
Hnrnpu	4.23181e-13	0.302715	0.946	0.926	1.36624e-08
H2-DMa	1.10561e-14	0.302393	0.45	0.267	3.56945e-10
Mertk	2.21329e-11	0.30184	0.455	0.318	7.1456e-07
Hnrnpa1	1.56226e-09	0.301834	0.792	0.732	5.04375e-05
Lgals1	1.70207e-09	0.301709	0.901	0.911	5.49514e-05
C1s1	1.96587e-11	0.300753	0.584	0.458	6.3468e-07
Ddx17	9.86946e-12	0.30058	0.812	0.769	3.18635e-07
Rbp1	3.70852e-15	0.300473	0.579	0.381	1.1973e-10
Rpl21	3.27602e-27	0.300334	1	0.997	1.05766e-22
Cygb	1.26419e-11	0.300035	0.505	0.354	4.08143e-07
Coro1a	1.14485e-15	0.300002	0.465	0.256	3.69614e-11
Eif3m	9.29334e-12	0.29848	0.906	0.906	3.00036e-07
Ddx5	4.76121e-14	0.29843	0.99	0.992	1.53716e-09
Jund	1.26305e-10	0.29783	0.896	0.898	4.07774e-06
Myl7	4.85128e-53	0.296993	0.297	0.042	1.56623e-48
Rbpms	2.99639e-11	0.296724	0.827	0.808	9.67384e-07
Shisa3	5.2407e-46	0.296368	0.302	0.05	1.69196e-41
Nes	1.39255e-26	0.295313	0.337	0.104	4.49585e-22
Gnb1	6.92761e-15	0.294	0.916	0.907	2.23658e-10
Cxcl12	1.68059e-05	0.293842	0.802	0.807	0.54258
Exoc3l2	7.96947e-10	0.293337	0.554	0.434	2.57294e-05
Pecam1	5.86206e-08	0.292373	0.574	0.504	0.00189257
H2-T23	1.51407e-07	0.292216	0.762	0.765	0.00488816
Clk1	9.02772e-08	0.292118	0.777	0.775	0.0029146
H2-DMb2	2.27661e-32	0.291779	0.252	0.05	7.35003e-28
Ptn	9.32337e-23	0.289935	0.262	0.074	3.01005e-18
Gimap4	2.51926e-09	0.289923	0.465	0.336	8.13342e-05
Cnn2	8.10557e-15	0.289094	0.569	0.378	2.61688e-10
Dkk2	2.28739e-06	0.288975	0.426	0.342	0.0738484
Rgs3	1.58505e-17	0.288377	0.436	0.223	5.11735e-13
Dusp1	8.78421e-10	0.288293	0.772	0.702	2.83598e-05
S100a10	2.24659e-08	0.287958	0.965	0.953	0.000725313
Morf4l2	6.70407e-12	0.287707	0.802	0.748	2.16441e-07
Mpeg1	3.42412e-11	0.287342	0.426	0.273	1.10548e-06
Map7d1	9.84123e-14	0.287146	0.55	0.379	3.17724e-09
Rad21	1.76048e-08	0.286539	0.851	0.857	0.00056837
Ahnak	1.24013e-10	0.286365	0.639	0.538	4.00376e-06
Myl6	6.65753e-24	0.286151	1	0.996	2.14938e-19
Mylip	3.67461e-08	0.286047	0.559	0.46	0.00118635
Tmem54	1.69254e-45	0.285849	0.252	0.035	5.46437e-41
Efemp2	1.69782e-14	0.284038	0.465	0.276	5.48141e-10
Lsp1	1.5049e-23	0.283968	0.446	0.187	4.85857e-19
Tspan4	4.61917e-08	0.283474	0.866	0.869	0.0014913
Loxl1	2.36411e-11	0.283438	0.634	0.516	7.63254e-07
Ccnd1	1.32498e-08	0.282042	0.876	0.85	0.000427769
Pfn1	1.33278e-09	0.281969	0.98	0.963	4.30287e-05
Gas1	2.47923e-06	0.280464	0.51	0.43	0.0800421
Amotl2	2.82546e-06	0.279533	0.703	0.684	0.09122
Serpinh1	2.90215e-08	0.279035	0.787	0.751	0.000936961
Slco2a1	2.46425e-16	0.277202	0.465	0.262	7.95583e-12
Pi16	5.22144e-17	0.276602	0.292	0.107	1.68574e-12
Ccl2	1.08553e-28	0.274272	0.218	0.041	3.50463e-24
Tmbim1	7.79001e-07	0.273794	0.53	0.456	0.0251501
Rps4x	8.74657e-16	0.271789	1	0.995	2.82383e-11
Sdc4	1.32719e-09	0.271538	0.98	0.966	4.28483e-05
C4b	1.53131e-10	0.269567	0.327	0.174	4.94382e-06
Actn4	5.56426e-10	0.269348	0.886	0.881	1.79642e-05
Lcn2	4.10881e-05	0.269335	0.149	0.075	1
Rai14	3.66435e-11	0.269323	0.554	0.412	1.18303e-06
Cfl1	3.54617e-12	0.269148	0.975	0.977	1.14488e-07
Irf1	6.21308e-12	0.268839	0.45	0.281	2.00589e-07
Pls3	9.65482e-10	0.268689	0.559	0.441	3.11706e-05
Arhgef17	4.99533e-10	0.268555	0.465	0.317	1.61274e-05
Tinagl1	1.55602e-08	0.268501	0.584	0.47	0.000502361
Ifi47	6.4544e-08	0.267635	0.262	0.143	0.0020838
Itm2b	1.42584e-16	0.267485	1	0.998	4.60331e-12
Tmem140	0.000126296	0.267367	0.703	0.76	1
Pdgfb	1.49682e-07	0.267146	0.48	0.367	0.00483247
Bmpr2	5.54679e-09	0.267038	0.663	0.575	0.000179078
Galnt10	8.63242e-18	0.266769	0.337	0.137	2.78698e-13
Lmo2	1.1249e-13	0.264768	0.475	0.293	3.63174e-09
Plscr1	3.26967e-06	0.264743	0.663	0.631	0.105561
Capn2	2.48883e-09	0.264492	0.708	0.664	8.03519e-05
Rela	4.47818e-10	0.26393	0.619	0.52	1.44578e-05
Psmb9	1.5457e-13	0.263657	0.381	0.202	4.99031e-09
Ctdsp2	5.28182e-09	0.262279	0.896	0.871	0.000170524
Nptn	3.26222e-08	0.261906	0.901	0.872	0.00105321
Vasp	2.08115e-07	0.261221	0.515	0.436	0.006719
Tsc22d3	1.76786e-07	0.260985	0.708	0.653	0.00570753
Tgfbr3	3.85436e-12	0.260393	0.51	0.366	1.24438e-07
Ywhaq	1.91821e-11	0.260363	0.965	0.966	6.19293e-07
Efhd2	6.02386e-09	0.26029	0.475	0.355	0.00019448
Thsd7a	1.39423e-29	0.260137	0.262	0.058	4.50126e-25
Srsf5	8.91008e-10	0.259979	0.926	0.917	2.87662e-05
Rps16	1.03239e-20	0.259975	1	0.992	3.33307e-16
Jup	2.29331e-09	0.259887	0.866	0.851	7.40395e-05
Tgm2	1.331e-08	0.259408	0.851	0.858	0.000429713
Lbh	1.08074e-11	0.259357	0.535	0.378	3.48918e-07
Cxcl14	0.00441965	0.258904	0.51	0.5	1
Heg1	1.3922e-10	0.258221	0.495	0.344	4.49473e-06
Arhgap24	4.13181e-06	0.257816	0.861	0.891	0.133395
Serpinb6a	1.44536e-08	0.257644	0.599	0.502	0.000466634
Tap1	1.18539e-11	0.256547	0.386	0.221	3.82702e-07
Sema5a	2.92444e-09	0.256497	0.46	0.334	9.44155e-05
Gas5	2.55628e-08	0.256341	0.975	0.961	0.000825295
Cebpb	3.54665e-09	0.255938	0.723	0.657	0.000114504
Dlc1	6.06092e-11	0.255923	0.411	0.252	1.95677e-06
Esam	2.79535e-08	0.255907	0.52	0.391	0.000902479
Ehd2	3.69866e-22	0.255464	0.406	0.167	1.19411e-17
Cxcl9	4.12852e-13	0.255453	0.158	0.045	1.33289e-08
Rps20	5.01501e-20	0.255275	1	0.997	1.61909e-15
Prss23	9.48105e-07	0.254966	0.574	0.503	0.0306096
Olfml3	9.3774e-09	0.254291	0.658	0.6	0.000302749
Atp1b3	4.92549e-06	0.254055	0.772	0.772	0.159019
Mapk3	2.82843e-07	0.253456	0.777	0.733	0.00913157
Slc31a2	7.90387e-12	0.253218	0.495	0.34	2.55177e-07
Myl9	3.74997e-14	0.251787	0.772	0.661	1.21068e-09
Cnbp	1.31034e-10	0.251784	0.99	0.969	4.23042e-06
Rps11	3.41409e-17	0.251575	1	0.99	1.10224e-12
Isyna1	7.13884e-07	0.251162	0.619	0.56	0.0230477
Plekho1	1.14122e-14	0.250827	0.411	0.218	3.68444e-10
Btg2	1.44495e-08	0.250617	0.446	0.316	0.000466503
Il6st	1.0817e-07	0.250553	0.703	0.674	0.00349226
Mprip	7.62483e-10	0.250513	0.847	0.819	2.46168e-05
Mmp2	3.47457e-10	0.250345	0.342	0.19	1.12177e-05
Tgfbr2	2.21672e-07	0.250129	0.693	0.69	0.00715667
Atp11a	3.63562e-05	-0.250109	0.975	0.976	1
Defb1	0.69647	-0.252774	0.936	0.949	1
Inmt	2.73345e-08	-0.254118	0.995	0.998	0.000882494
D630029K05Rik	1.71332e-08	-0.254613	0.792	0.894	0.000553145
Entpd5	6.26275e-09	-0.256115	0.891	0.951	0.000202193
Slc17a1	7.73183e-10	-0.256705	0.975	0.982	2.49622e-05
Acaa1b	3.22181e-09	-0.257677	0.965	0.976	0.000104016
Ugt2b38	3.17529e-09	-0.260172	0.985	0.987	0.000102514
Odc1	1.41016e-06	-0.263932	1	0.99	0.045527
Aqp1	9.72526e-10	-0.266794	0.936	0.972	3.1398e-05
Hykk	1.61631e-10	-0.268007	0.921	0.956	5.21824e-06
Scd1	0.748365	-0.270742	0.614	0.634	1
Agps	1.68502e-08	-0.272431	0.861	0.92	0.000544008
Akr1c14	0.000115779	-0.272873	0.609	0.716	1
Haao	4.89227e-10	-0.27349	0.782	0.924	1.57947e-05
Mettl7a1	3.17818e-13	-0.2749	0.941	0.971	1.02608e-08
Azgp1	4.63201e-08	-0.275276	0.693	0.831	0.00149544
Ces2c	6.3596e-09	-0.2755	0.906	0.957	0.00020532
Slc5a10	6.92174e-08	-0.275935	0.723	0.831	0.00223468
Cyp4a31	7.73047e-07	-0.276052	0.842	0.905	0.0249578
Stard10	6.04475e-15	-0.277354	0.965	0.983	1.95155e-10
Cyp2j11	4.16387e-12	-0.280516	0.634	0.823	1.34431e-07
Slc22a6	2.78668e-07	-0.280771	0.98	0.983	0.00899678
Bhmt2	1.43137e-09	-0.281906	0.569	0.736	4.62117e-05
Slc5a8	2.96706e-06	-0.28268	0.817	0.886	0.0957915
Calb1	0.790549	-0.284684	0.718	0.749	1
Ace	2.16706e-07	-0.285959	0.649	0.802	0.00699636
Cyp2j5	2.3673e-19	-0.286583	0.99	0.991	7.64281e-15
Slc17a3	1.28494e-11	-0.288202	0.95	0.98	4.14842e-07
Slc22a8	1.67927e-05	-0.289485	0.861	0.916	0.542151
Acot12	1.6781e-11	-0.290204	0.723	0.874	5.41776e-07
Lypla1	5.71651e-11	-0.292209	0.916	0.961	1.84558e-06
Keg1	6.53268e-21	-0.295157	0.995	0.998	2.10907e-16
Crot	0.000888288	-0.295608	0.906	0.947	1
Acy3	3.75528e-13	-0.30277	1	0.999	1.21239e-08
Ces1f	2.25302e-14	-0.305726	0.98	0.991	7.27386e-10
Akr1c21	5.33841e-21	-0.307125	0.995	0.996	1.72351e-16
Cyp51	0.000177095	-0.307239	0.629	0.758	1
Mep1b	0.00738946	-0.307703	0.535	0.615	1
Cyb5a	3.69975e-22	-0.315336	1	0.998	1.19447e-17
Egf	0.0803996	-0.316356	0.975	0.966	1
S100g	0.0854711	-0.317009	0.985	0.991	1
Cd36	1.51889e-07	-0.317357	0.906	0.926	0.00490372
Rida	1.49009e-24	-0.319962	1	0.997	4.81075e-20
Cth	1.52396e-13	-0.323125	0.782	0.903	4.92012e-09
Mettl7a2	0.0166333	-0.323481	0.292	0.377	1
Ggt1	2.75156e-16	-0.325099	0.975	0.989	8.88341e-12
Eci3	1.87959e-12	-0.332766	0.896	0.945	6.06826e-08
Slc12a3	0.819901	-0.333435	0.861	0.866	1
Wfdc15b	0.00140361	-0.339338	0.96	0.976	1
Serpina1f	0.0608958	-0.341815	0.347	0.412	1
Cyp2d9	9.33983e-09	-0.343617	0.718	0.854	0.000301537
Cat	6.99313e-23	-0.34423	1	0.992	2.25773e-18
Cyp2a4	0.00101909	-0.348979	0.851	0.897	1
Serpina1d	0.0297264	-0.350513	0.366	0.451	1
Cyp4b1	3.17298e-15	-0.35316	1	0.999	1.0244e-10
Pck1	1.10992e-14	-0.355006	0.98	0.99	3.58339e-10
Tmigd1	2.00933e-05	-0.355834	0.866	0.921	0.648712
Slc27a2	9.88427e-18	-0.360701	1	0.999	3.19114e-13
Aadat	6.66383e-07	-0.362274	0.851	0.91	0.0215142
Slc13a3	6.86608e-10	-0.364551	0.97	0.978	2.21671e-05
Klk1	0.171725	-0.373001	0.995	0.993	1
Slc22a12	8.6342e-17	-0.374663	0.946	0.972	2.78755e-12
Ugt3a2	3.79276e-21	-0.381252	0.995	0.99	1.22449e-16
Chpt1	8.36712e-17	-0.388241	1	0.998	2.70133e-12
Cyp7b1	0.00994481	-0.389621	0.307	0.401	1
Nudt19	1.16917e-11	-0.400283	0.985	0.994	3.77467e-07
Ehhadh	3.49842e-13	-0.412771	0.946	0.972	1.12946e-08
Mep1a	1.3912e-07	-0.422281	0.995	0.99	0.00449149
Mpv17l	5.92626e-06	-0.423017	0.856	0.92	0.191329
Kap	2.74574e-09	-0.428156	1	1	8.86461e-05
Acadm	3.37982e-10	-0.433883	0.99	0.994	1.09118e-05
mt-Nd3	3.92247e-10	-0.451671	0.975	0.987	1.26637e-05
Ghr	6.87508e-10	-0.458857	0.931	0.965	2.21962e-05
mt-Nd5	1.29914e-18	-0.465163	0.906	0.974	4.19428e-14
Cyp4a10	6.61852e-10	-0.481896	0.812	0.907	2.13679e-05
Napsa	0.0253212	-0.50643	0.995	0.986	1
mt-Co1	2.45027e-43	-0.554248	1	0.999	7.91069e-39
Acsm3	2.37632e-08	-0.555699	0.95	0.958	0.000767195
Slc7a13	9.50921e-10	-0.572218	0.921	0.959	3.07005e-05
mt-Co3	5.35128e-38	-0.57338	1	1	1.72766e-33
Hbb-bt	0.270043	-0.608035	0.386	0.47	1
mt-Co2	6.14118e-29	-0.620807	1	1	1.98268e-24
mt-Nd4	2.01725e-43	-0.634643	1	0.999	6.51268e-39
mt-Atp6	7.06819e-23	-0.64105	1	1	2.28197e-18
mt-Cytb	4.3045e-73	-0.650723	1	1	1.38971e-68
mt-Nd1	1.0489e-29	-0.661149	1	1	3.38637e-25
mt-Nd2	6.39238e-32	-0.6852	1	0.998	2.06378e-27
Hba-a2	0.551329	-0.733934	0.624	0.706	1
Hba-a1	0.70468	-0.770633	0.688	0.725	1
Hbb-bs	0.426827	-0.778438	0.95	0.952	1

## Sheet: 2mAS Cluster7
Gene	p_val	avg_log2FC	pct.1	pct.2	p_val_adj
Hba-a1	7.40896e-41	3.99727	0.895	0.714	2.39198e-36
Hbb-bs	1.89965e-47	3.93105	0.965	0.951	6.133e-43
Hba-a2	6.42653e-42	3.84379	0.888	0.692	2.07481e-37
Hbb-bt	3.08802e-32	3.16535	0.748	0.451	9.96966e-28
Acta2	7.01768e-30	2.78288	0.671	0.37	2.26566e-25
Dcn	2.70105e-27	2.29729	0.804	0.713	8.72034e-23
Gsn	1.09485e-27	2.16949	0.825	0.681	3.53472e-23
Myl9	3.11518e-17	2.08207	0.741	0.665	1.00573e-12
Tagln	1.16476e-17	2.0226	0.615	0.444	3.76043e-13
Col3a1	6.22428e-25	1.78881	0.811	0.725	2.00951e-20
Sparcl1	1.31779e-23	1.78304	0.678	0.464	4.25449e-19
Mgp	1.28539e-26	1.73125	0.993	0.984	4.14987e-22
Col1a2	9.70434e-23	1.70893	0.818	0.737	3.13305e-18
Myh11	2.81302e-39	1.69125	0.538	0.165	9.08182e-35
Rgs5	7.84874e-15	1.66342	0.587	0.42	2.53396e-10
Gm42418	4.78154e-31	1.61597	0.972	0.952	1.54372e-26
Cfd	1.9665e-31	1.53914	0.119	0.008	6.34884e-27
Flna	2.35025e-16	1.46193	0.671	0.533	7.58779e-12
mt-Nd3	3.6016e-57	1.4611	1	0.986	1.16278e-52
Fabp4	0.188442	1.45535	0.748	0.871	1
Crip1	4.91716e-17	1.44426	0.72	0.629	1.58751e-12
Tpm2	5.37591e-21	1.4303	0.483	0.226	1.73561e-16
Vim	1.69701e-21	1.39735	0.636	0.415	5.47881e-17
mt-Co2	4.39454e-55	1.26462	1	1	1.41878e-50
Serping1	2.07363e-19	1.26034	0.783	0.764	6.69471e-15
Tmsb4x	1.6483e-26	1.21931	0.979	0.983	5.32155e-22
S100a6	1.3196e-21	1.1758	0.825	0.765	4.26033e-17
mt-Nd1	1.60368e-54	1.15627	1	1	5.17748e-50
Sparc	1.00355e-19	1.14888	0.881	0.925	3.23996e-15
Cst3	3.91261e-20	1.11313	0.965	0.989	1.26319e-15
Sfrp4	2.68337e-86	1.09051	0.378	0.031	8.66327e-82
mt-Atp6	1.62849e-52	1.07311	1	1	5.25759e-48
Fbln1	1.94197e-27	1.07224	0.559	0.26	6.26963e-23
Malat1	5.97148e-18	1.07063	0.839	0.737	1.92789e-13
Col1a1	1.15137e-21	1.06945	0.643	0.423	3.71721e-17
Ccl21a	1.24346e-31	1.05366	0.448	0.13	4.0145e-27
Cfh	4.60112e-19	1.04666	0.895	0.904	1.48547e-14
mt-Co3	8.95383e-59	1.01555	1	1	2.89075e-54
Scd1	0.0109563	0.988151	0.692	0.63	1
mt-Nd4	7.7938e-43	0.960131	1	0.999	2.51623e-38
mt-Nd5	2.91329e-38	0.953618	0.979	0.969	9.40557e-34
Bgn	2.57207e-15	0.93419	0.902	0.902	8.30392e-11
Ifi27l2a	3.44451e-13	0.933517	0.692	0.576	1.11206e-08
Fos	6.47567e-34	0.906253	0.559	0.203	2.09067e-29
Tpm1	2.0017e-06	0.901219	0.748	0.791	0.064625
mt-Nd2	6.71265e-41	0.901159	1	0.998	2.16718e-36
Rarres2	1.43694e-19	0.894139	0.734	0.655	4.63916e-15
Timp2	9.22314e-18	0.893329	0.671	0.521	2.97769e-13
Mustn1	7.09239e-31	0.874693	0.441	0.133	2.28978e-26
Csrp1	2.58914e-10	0.87301	0.587	0.506	8.35903e-06
H2-Aa	2.63313e-13	0.869713	0.818	0.841	8.50105e-09
Ltbp4	1.7108e-17	0.866214	0.783	0.705	5.52331e-13
Lum	3.89218e-67	0.851959	0.455	0.067	1.25659e-62
Lyz2	2.94955e-10	0.838992	0.608	0.492	9.52261e-06
B2m	3.38687e-30	0.817429	0.958	0.978	1.09345e-25
Fasn	0.000928158	0.80984	0.434	0.675	1
Fn1	5.02569e-09	0.803002	0.664	0.671	0.000162254
Alas2	2.4151e-60	0.796864	0.399	0.054	7.79715e-56
Cxcl12	2.17997e-08	0.793372	0.776	0.808	0.000703803
Actb	8.22875e-18	0.782589	0.972	0.99	2.65665e-13
Ogn	2.63375e-23	0.765509	0.643	0.387	8.50306e-19
H2-Ab1	3.48106e-14	0.752001	0.895	0.875	1.12386e-09
Mylk	1.18068e-07	0.747552	0.643	0.628	0.00381182
Car3	0.0854714	0.73943	0.371	0.471	1
Cnn1	1.29618e-80	0.70395	0.35	0.027	4.18472e-76
Pi16	2.29858e-36	0.703804	0.427	0.104	7.42097e-32
H2-Eb1	4.38267e-09	0.690312	0.825	0.837	0.000141495
Dusp1	1.21702e-11	0.681913	0.72	0.706	3.92916e-07
Eln	1.18444e-22	0.659555	0.413	0.149	3.82397e-18
Ccn2	5.3222e-12	0.648645	0.811	0.821	1.71827e-07
Serpinf1	1.17366e-64	0.639572	0.378	0.045	3.78915e-60
Smoc2	1.67385e-25	0.619893	0.413	0.138	5.40403e-21
mt-Co1	7.02729e-30	0.5953	1	0.999	2.26876e-25
Rcn3	4.59743e-11	0.590614	0.552	0.417	1.48428e-06
Ifitm3	8.22898e-12	0.58491	0.825	0.865	2.65673e-07
Smyd3	0.236673	0.584851	0.147	0.201	1
Rnase4	4.90908e-17	0.583787	0.503	0.276	1.5849e-12
Ccl8	7.88063e-42	0.577892	0.273	0.035	2.54426e-37
Rps29	3.38e-32	0.573364	0.986	0.988	1.09123e-27
mt-Nd4l	1.13754e-13	0.571319	0.72	0.629	3.67254e-09
Apoe	1.62939e-11	0.565217	0.958	0.966	5.26049e-07
Mcam	1.537e-14	0.55819	0.476	0.263	4.96221e-10
Cygb	7.77576e-18	0.556998	0.587	0.353	2.51041e-13
Cytl1	1.07379e-70	0.552213	0.273	0.018	3.46674e-66
Clec3b	2.3251e-90	0.551378	0.301	0.015	7.5066e-86
Lgals1	2.81327e-12	0.551018	0.888	0.911	9.08265e-08
Ccn1	1.54889e-10	0.546486	0.713	0.633	5.00059e-06
Btg2	3.17651e-11	0.5456	0.49	0.316	1.02554e-06
Tm4sf1	5.20557e-10	0.539583	0.671	0.617	1.68062e-05
Aebp1	2.56191e-13	0.538388	0.692	0.563	8.27111e-09
C3	2.03193e-07	0.536865	0.448	0.307	0.00656008
Lrp1	2.95751e-12	0.534829	0.664	0.564	9.54832e-08
Myl6	2.23047e-12	0.532801	0.993	0.997	7.20108e-08
Klf2	4.57146e-08	0.531473	0.594	0.52	0.0014759
Tgfbi	4.90421e-07	0.529585	0.49	0.414	0.0158332
C1s1	1.74895e-10	0.520884	0.58	0.46	5.64649e-06
Cavin1	1.93493e-19	0.520868	0.517	0.263	6.24694e-15
Bend5	0.554802	0.520684	0.434	0.553	1
Mfap4	1.31793e-21	0.516802	0.427	0.16	4.25494e-17
Lamb2	3.34899e-11	0.508079	0.601	0.467	1.08122e-06
Prrc2a	0.286404	0.505584	0.42	0.563	1
Dstn	0.00169023	0.500009	0.944	0.974	1
Pabpc1	2.06397e-17	0.497768	0.937	0.94	6.66352e-13
Mfge8	2.03613e-07	0.497116	0.741	0.737	0.00657365
Igfbp6	1.82758e-59	0.49599	0.329	0.036	5.90033e-55
Serpinh1	1.56081e-10	0.492028	0.769	0.752	5.03906e-06
H2-D1	2.88467e-12	0.491745	0.923	0.965	9.31317e-08
Ppp1r14a	3.104e-16	0.489391	0.413	0.188	1.00213e-11
Rps14	4.62202e-28	0.488742	1	0.994	1.49222e-23
Ahnak	1.92783e-07	0.482249	0.58	0.543	0.00622401
Rpl39	8.29446e-31	0.480027	0.993	0.988	2.67787e-26
Mfap5	1.41859e-48	0.47818	0.357	0.053	4.57993e-44
Exoc3l2	0.0439559	0.478068	0.322	0.448	1
Olfml3	0.000112944	0.467965	0.601	0.604	1
Ahsa1	0.0393412	0.465399	0.427	0.609	1
Rplp1	2.24587e-30	0.463373	1	0.994	7.25078e-26
S1pr3	2.52033e-14	0.459885	0.357	0.15	8.13688e-10
Pecam1	9.87989e-07	0.458024	0.573	0.505	0.0318972
Adamts2	6.32569e-26	0.455022	0.413	0.132	2.04225e-21
Pdp2	0.00375159	0.451425	0.371	0.55	1
Cald1	3.63261e-08	0.447521	0.622	0.553	0.00117279
Sncg	6.08033e-16	0.443342	0.399	0.177	1.96304e-11
Rps21	5.51653e-30	0.442674	0.986	0.993	1.78101e-25
Cebpd	4.74509e-10	0.442223	0.531	0.389	1.53195e-05
C1qa	0.00015575	0.441333	0.49	0.454	1
Junb	2.39862e-07	0.438515	0.531	0.449	0.00774393
Rps28	1.67778e-21	0.437067	0.986	0.989	5.41673e-17
P2rx1	5.75586e-27	0.433237	0.259	0.05	1.85828e-22
mt-Cytb	6.62187e-20	0.4329	1	1	2.13787e-15
Tmsb10	4.11861e-08	0.427852	0.825	0.862	0.00132969
Ccdc80	2.45979e-33	0.426877	0.364	0.082	7.94142e-29
Cavin3	1.44315e-12	0.425268	0.497	0.31	4.65919e-08
Fxyd1	6.14803e-23	0.424119	0.455	0.176	1.98489e-18
Matn2	2.13465e-15	0.414934	0.462	0.231	6.89173e-11
Pcp4l1	1.68747e-16	0.414777	0.294	0.096	5.44799e-12
Gdf10	8.86345e-09	0.414551	0.462	0.324	0.000286156
Postn	1.11598e-48	0.41363	0.189	0.012	3.60294e-44
Pltp	9.43978e-21	0.413473	0.406	0.152	3.04763e-16
Col14a1	0.000145165	0.408928	0.594	0.582	1
Hspb1	6.98603e-08	0.408866	0.448	0.311	0.00225544
Rpl12	8.40731e-15	0.408208	0.979	0.975	2.7143e-10
Pmp22	8.96974e-07	0.407361	0.406	0.299	0.0289588
Lbp	5.41574e-14	0.405867	0.322	0.13	1.74847e-09
Egr1	2.45778e-06	0.401136	0.559	0.494	0.0793495
mt-Atp8	6.65224e-13	0.401089	0.615	0.427	2.14767e-08
C1qc	8.64205e-06	0.400524	0.476	0.38	0.279009
Cd74	0.000180307	0.400179	0.916	0.947	1
Sorbs2	1.85491e-09	0.397678	0.364	0.202	5.98859e-05
Cpe	0.00845861	0.396819	0.678	0.732	1
Nr4a1	2.18508e-05	0.396139	0.399	0.302	0.705455
Dpt	3.98545e-30	0.395392	0.28	0.053	1.2867e-25
Rab24	0.317921	0.393159	0.685	0.831	1
Aoc3	1.89649e-28	0.39159	0.294	0.062	6.12283e-24
Id1	0.00308634	0.390993	0.58	0.609	1
Ifitm2	3.22902e-06	0.389497	0.832	0.907	0.104249
Rpl37a	2.33971e-15	0.388205	0.993	0.988	7.55377e-11
Col6a3	2.65893e-11	0.387592	0.559	0.388	8.58434e-07
Bcam	0.00427164	0.386833	0.657	0.709	1
Srgn	5.38259e-06	0.385874	0.587	0.581	0.173777
Rbp4	1.30187e-48	0.382544	0.252	0.025	4.20309e-44
H2-K1	3.46192e-09	0.382001	0.951	0.974	0.000111768
Tuba1a	1.18311e-06	0.381521	0.545	0.466	0.0381969
Sh3bgrl	9.17271e-08	0.3811	0.685	0.643	0.00296141
Rps27	7.46935e-13	0.379291	0.979	0.974	2.41148e-08
Prelp	3.75101e-07	0.376348	0.58	0.51	0.0121101
Anxa1	7.79518e-13	0.375362	0.434	0.224	2.51667e-08
Gng11	4.6192e-09	0.374598	0.727	0.674	0.000149131
Col6a1	3.69256e-14	0.372697	0.476	0.258	1.19214e-09
Islr	1.37344e-16	0.370794	0.357	0.14	4.43415e-12
Itgb1	2.97899e-06	0.368442	0.86	0.92	0.0961768
Cd52	0.000288471	0.36819	0.531	0.523	1
Id3	4.39162e-05	0.3647	0.895	0.937	1
Ly6c1	0.000462472	0.363789	0.818	0.882	1
Marcks	1.16625e-06	0.358721	0.629	0.585	0.0376525
Heg1	6.68499e-08	0.357726	0.476	0.348	0.00215825
Ckb	4.02435e-07	0.350908	0.762	0.722	0.0129926
Pcolce2	1.0475e-36	0.349844	0.28	0.044	3.38184e-32
Tinagl1	0.000258685	0.34916	0.51	0.476	1
Isg20	4.58041e-21	0.347824	0.252	0.059	1.47879e-16
Cd34	1.60213e-08	0.346501	0.497	0.366	0.000517247
Cnn2	9.2505e-10	0.34609	0.531	0.384	2.98652e-05
Ptprb	6.1536e-06	0.345795	0.497	0.422	0.198669
Nbl1	3.2112e-18	0.343032	0.343	0.12	1.03674e-13
Thbd	6.34252e-07	0.341034	0.469	0.368	0.0204768
Smtn	0.00217948	0.338208	0.559	0.597	1
Cldn5	1.79586e-10	0.337621	0.322	0.148	5.79793e-06
Fbln2	1.41424e-39	0.336014	0.35	0.063	4.56587e-35
Pcolce	0.00491446	0.334356	0.678	0.742	1
Slc43a3	6.59136e-07	0.333225	0.538	0.453	0.0212802
Igfbp3	5.70082e-05	0.331312	0.944	0.957	1
Fxyd5	7.82216e-08	0.331088	0.517	0.385	0.00252538
Rpl22l1	8.61578e-11	0.323966	0.951	0.96	2.7816e-06
Actn1	1.79709e-05	0.322429	0.357	0.251	0.580189
Rps16	5.04263e-19	0.320252	0.986	0.993	1.62801e-14
Marveld1	2.6344e-06	0.320042	0.385	0.265	0.0850518
Emp3	7.87251e-10	0.318415	0.455	0.291	2.54164e-05
Ppp1r12a	0.0037077	0.316882	0.434	0.418	1
Pdlim3	5.47223e-18	0.312667	0.238	0.06	1.76671e-13
Col4a1	0.000119334	0.312289	0.853	0.929	1
Fmod	7.71821e-23	0.312127	0.364	0.112	2.49183e-18
Ier2	0.000736099	0.309496	0.524	0.502	1
Rps20	2.42811e-15	0.309062	1	0.997	7.83914e-11
Mbnl1	2.77747e-06	0.308605	0.727	0.742	0.0896706
Cd9	0.000965403	0.306463	0.797	0.856	1
Dact3	2.11283e-21	0.304485	0.315	0.09	6.82127e-17
Rps26	2.04489e-15	0.303525	0.993	0.987	6.60194e-11
Epas1	7.85208e-06	0.303343	0.797	0.857	0.253504
Tgfb1i1	1.50875e-11	0.302728	0.308	0.134	4.87101e-07
Dynll1	6.1664e-05	0.302355	0.895	0.959	1
Rpl38	4.93422e-14	0.301186	0.993	0.993	1.59301e-09
Fam129a	1.55085e-06	0.298077	0.287	0.166	0.0500691
Fstl1	5.55464e-07	0.297147	0.406	0.28	0.0179332
Rpl27	1.11128e-11	0.296809	0.993	0.989	3.58777e-07
Rps15a	4.33716e-11	0.294551	0.993	0.99	1.40025e-06
Ramp2	0.000278163	0.293712	0.483	0.434	1
Tyrobp	0.00109763	0.292383	0.58	0.589	1
Ecm1	2.65486e-05	0.290357	0.727	0.758	0.857123
Rps24	1.38143e-14	0.28946	1	0.997	4.45995e-10
Txnip	1.42568e-06	0.287675	0.923	0.963	0.0460281
Rras	0.0155345	0.284943	0.503	0.533	1
Calu	0.00232121	0.283097	0.608	0.691	1
Loxl1	2.72817e-05	0.283069	0.566	0.522	0.880791
Dmpk	1.65926e-13	0.282922	0.273	0.097	5.35691e-09
Fkbp9	0.0113508	0.282754	0.587	0.649	1
Ccl19	3.64986e-08	0.28181	0.343	0.188	0.00117836
Trf	0.00196858	0.281765	0.406	0.357	1
Pkdcc	5.75593e-05	0.281238	0.378	0.284	1
Ppp1r12b	1.58306e-09	0.280773	0.252	0.109	5.11092e-05
Ifi27	0.0307457	0.280244	0.566	0.627	1
Wfdc1	1.85741e-26	0.279958	0.28	0.059	5.99665e-22
C1qb	0.000151277	0.279534	0.559	0.514	1
Ptgis	1.28141e-17	0.279497	0.252	0.068	4.13702e-13
Rpl23a	5.93445e-12	0.279433	0.986	0.99	1.91594e-07
Prss23	0.00356949	0.279191	0.503	0.508	1
Rpl35a	1.41262e-19	0.278887	0.993	0.996	4.56063e-15
Pdlim7	3.01748e-07	0.278028	0.378	0.237	0.00974193
Cav1	0.000421325	0.277584	0.357	0.268	1
Rpl36a	6.78808e-09	0.276262	0.979	0.98	0.000219153
Gpx8	3.23026e-06	0.27476	0.497	0.393	0.104289
Serpine2	0.0011098	0.27372	0.35	0.279	1
Rps5	3.13099e-12	0.272692	0.986	0.987	1.01084e-07
Rpl34	3.60487e-14	0.272457	0.993	0.993	1.16383e-09
Rplp2	1.46052e-13	0.272384	0.993	0.99	4.71528e-09
Lsp1	1.2256e-07	0.27006	0.343	0.197	0.00395684
Tapbp	0.00086444	0.267556	0.685	0.763	1
Ndufb1-ps	6.34515e-05	0.266511	0.979	0.986	1
Ube2l6	3.71289e-12	0.265421	0.308	0.127	1.19871e-07
Col6a2	6.95433e-06	0.265142	0.315	0.2	0.224521
Tppp3	3.43903e-31	0.264716	0.273	0.048	1.11029e-26
Abca8a	0.000947759	0.263941	0.357	0.286	1
Cbr2	2.56064e-14	0.263619	0.217	0.061	8.26701e-10
Zfp36	0.0517964	0.262831	0.566	0.656	1
Map2k2	0.0236659	0.262719	0.755	0.903	1
Nupr1	0.00416727	0.262499	0.434	0.378	1
Rhob	0.00256487	0.261467	0.587	0.602	1
S100a4	1.14672e-05	0.261437	0.322	0.212	0.370219
Efemp2	5.45811e-09	0.259928	0.441	0.281	0.000176215
Tent5c	4.96165e-11	0.259854	0.273	0.109	1.60187e-06
Rps12	1.58267e-11	0.257064	0.993	0.991	5.10965e-07
Actg1	6.58074e-07	0.255133	0.979	0.996	0.0212459
Notch3	2.58796e-08	0.25416	0.273	0.131	0.000835522
Fbxl22	3.62303e-18	0.252877	0.203	0.045	1.1697e-13
Fam107b	0.000383622	0.251914	0.643	0.863	1
Calm1	3.93566e-06	0.250903	0.93	0.957	0.127063
Emp1	1.13216e-05	0.250277	0.497	0.398	0.365518
Ndufs1	0.182618	0.250045	0.923	0.962	1
Uqcrc1	3.01338e-09	-0.250678	0.944	0.992	9.72868e-05
Chmp6	1.45006e-07	-0.251456	0.671	0.892	0.00468153
Fbp1	3.06276e-09	-0.251709	0.993	0.997	9.88812e-05
Rab2a	2.02412e-09	-0.25178	0.797	0.953	6.53487e-05
Gm10804	2.93396e-09	-0.251814	0.552	0.817	9.4723e-05
Slc22a12	6.98864e-14	-0.251882	0.916	0.973	2.25628e-09
Tpd52	1.2035e-08	-0.252105	0.755	0.919	0.000388549
Slc25a3	2.43349e-19	-0.252163	1	0.996	7.85654e-15
Nme2	3.22308e-09	-0.252203	0.986	0.999	0.000104057
Tle5	4.13237e-10	-0.252643	0.972	0.989	1.33413e-05
Cuta	2.63419e-08	-0.253031	0.797	0.95	0.000850448
Ass1	3.37302e-05	-0.253222	0.993	0.997	1
Mrps26	8.89944e-08	-0.253497	0.734	0.936	0.00287318
Snx3	1.11647e-07	-0.253723	0.867	0.968	0.00360451
Acss2	6.79365e-08	-0.253865	0.853	0.934	0.00219333
Akip1	1.74821e-09	-0.254054	0.455	0.734	5.6441e-05
Uap1l1	5.08545e-07	-0.254153	0.573	0.83	0.0164184
Sord	1.02033e-14	-0.254442	0.993	0.998	3.29415e-10
Pah	1.51141e-05	-0.254521	0.986	0.991	0.48796
Apeh	4.15486e-08	-0.254593	0.755	0.938	0.0013414
Habp2	6.0251e-06	-0.254917	0.629	0.829	0.19452
Ephx2	1.42333e-07	-0.25541	0.965	0.981	0.00459522
Bri3	6.28281e-10	-0.255421	0.951	0.99	2.0284e-05
Dnaja1	1.01354e-08	-0.255515	0.895	0.978	0.000327221
Slc6a18	0.000109863	-0.255573	0.776	0.895	1
Pvalb	0.0003907	-0.255853	0.259	0.429	1
Aqp3	1.57508e-09	-0.256392	0.308	0.608	5.08515e-05
Aco1	6.20196e-08	-0.256703	0.818	0.947	0.0020023
D630029K05Rik	3.24667e-06	-0.256887	0.797	0.891	0.104819
Aup1	1.02585e-08	-0.257319	0.713	0.927	0.000331196
Fis1	2.13046e-09	-0.257613	0.958	0.989	6.87817e-05
Ddah1	1.00447e-08	-0.257695	0.776	0.941	0.000324294
Uqcrfs1	1.52126e-10	-0.257909	0.972	0.994	4.9114e-06
Acot13	1.01785e-09	-0.258063	0.951	0.987	3.28612e-05
D8Ertd738e	3.36909e-08	-0.258315	0.937	0.989	0.00108771
Edf1	5.68593e-08	-0.258592	0.944	0.99	0.0018357
Tmem208	2.68206e-09	-0.259591	0.741	0.923	8.65903e-05
Morn2	9.88903e-09	-0.260309	0.615	0.882	0.000319267
Inmt	3.85249e-07	-0.261026	0.993	0.998	0.0124378
Hdgf	3.08254e-10	-0.261501	0.615	0.87	9.95197e-06
Mien1	1.58664e-09	-0.261909	0.902	0.982	5.12246e-05
Mea1	4.70544e-09	-0.262156	0.72	0.934	0.000151915
Akr1c14	0.00100483	-0.262158	0.594	0.714	1
Got2	1.37265e-07	-0.262233	0.895	0.971	0.00443159
Pgpep1	4.57967e-08	-0.26225	0.79	0.937	0.00147855
Ndfip1	3.80248e-12	-0.262353	0.958	0.986	1.22763e-07
Cyp24a1	0.00617803	-0.262519	0.734	0.788	1
Ech1	3.73166e-12	-0.263229	0.972	0.994	1.20477e-07
Tmem147	1.56154e-10	-0.26325	0.916	0.973	5.04142e-06
Ppt2	2.01448e-08	-0.263556	0.671	0.898	0.000650376
Mettl7a2	0.711032	-0.263563	0.357	0.372	1
Sdha	2.28578e-10	-0.263766	0.958	0.991	7.37965e-06
Vdac1	9.00612e-12	-0.264179	0.965	0.986	2.90763e-07
Kcnj1	0.00241137	-0.264288	0.671	0.799	1
Kidins220	1.7502e-09	-0.264505	0.762	0.933	5.65053e-05
Gipc2	8.15296e-10	-0.264535	0.769	0.946	2.63218e-05
Mtch2	2.58446e-10	-0.265151	0.881	0.964	8.34392e-06
Sostdc1	3.50268e-07	-0.265169	0.385	0.649	0.0113084
Serpina1f	0.977579	-0.265217	0.399	0.408	1
Wbp1	3.13279e-10	-0.265474	0.601	0.884	1.01142e-05
Hoga1	4.29746e-08	-0.265499	0.79	0.95	0.00138743
Abcd3	1.61827e-09	-0.266089	0.888	0.964	5.22459e-05
Plscr2	1.33637e-11	-0.266536	0.972	0.986	4.31446e-07
Smpdl3a	1.58234e-10	-0.266727	0.979	0.992	5.10857e-06
Got1	1.54466e-10	-0.266775	0.538	0.846	4.98692e-06
Acot1	2.46957e-06	-0.266818	0.608	0.798	0.0797302
Phb2	2.30088e-08	-0.267	0.832	0.963	0.000742839
Mgam	2.74854e-13	-0.267311	0.287	0.638	8.87366e-09
Cyp4a31	5.47804e-05	-0.267651	0.818	0.905	1
Cpt1a	4.98899e-09	-0.267985	0.909	0.978	0.00016107
Dynll2	9.0818e-09	-0.269031	0.832	0.96	0.000293206
Smim26	3.39257e-09	-0.269288	0.692	0.915	0.000109529
Smim24	1.18984e-06	-0.270009	0.755	0.936	0.0384141
Tinag	6.12862e-10	-0.270024	0.615	0.895	1.97863e-05
Bnip3	1.34217e-09	-0.270131	0.846	0.96	4.3332e-05
Selenbp1	6.18306e-10	-0.270181	0.944	0.988	1.9962e-05
Ube2m	7.84974e-10	-0.270253	0.86	0.968	2.53429e-05
Txnrd1	7.13402e-11	-0.270278	0.587	0.876	2.30322e-06
Sod2	2.19513e-12	-0.270367	0.972	0.993	7.08699e-08
Vps29	2.77005e-08	-0.270537	0.86	0.975	0.00089431
Abca3	9.3525e-09	-0.271195	0.916	0.976	0.000301946
Pxmp2	1.96329e-09	-0.271461	0.706	0.911	6.33849e-05
Ak2	2.82613e-09	-0.271704	0.762	0.923	9.12418e-05
Herpud1	1.58612e-10	-0.271814	0.937	0.982	5.12078e-06
Cyp2a5	1.50629e-05	-0.272188	0.762	0.878	0.486307
Kcnk5	1.21724e-10	-0.272299	0.615	0.868	3.92986e-06
Park7	1.45843e-09	-0.27264	0.986	0.995	4.70853e-05
Llph	1.17986e-08	-0.273155	0.671	0.887	0.000380917
Prdx2	2.02735e-08	-0.273477	0.937	0.986	0.000654531
Slc25a13	1.36494e-11	-0.273643	0.524	0.807	4.4067e-07
Mcfd2	3.81206e-09	-0.273692	0.818	0.934	0.000123072
Abat	5.41287e-09	-0.274139	0.867	0.962	0.000174755
Adtrp	3.25402e-08	-0.274528	0.664	0.87	0.00105056
Sgpp1	2.21966e-09	-0.275253	0.692	0.917	7.16616e-05
Slc7a8	8.1504e-07	-0.275555	0.42	0.652	0.0263136
Ddrgk1	1.93628e-08	-0.275903	0.783	0.967	0.000625127
Car15	0.363606	-0.276392	0.706	0.81	1
Guca2b	2.72325e-08	-0.277189	0.986	0.991	0.000879202
Lgmn	5.72049e-06	-0.277641	0.986	0.994	0.184686
Atp5a1	1.25115e-21	-0.277677	0.993	0.998	4.03933e-17
Mrpl51	2.60801e-11	-0.277966	0.888	0.973	8.41995e-07
Slc22a30	1.84545e-08	-0.27824	0.72	0.917	0.000595804
Commd4	2.73727e-09	-0.278805	0.622	0.893	8.83729e-05
Timm9	1.2883e-09	-0.279021	0.608	0.876	4.15929e-05
Nceh1	1.17319e-07	-0.279031	0.741	0.889	0.00378764
Suclg2	1.58686e-09	-0.279094	0.965	0.988	5.12319e-05
Por	6.3176e-11	-0.280306	0.902	0.974	2.03964e-06
Paqr9	4.13666e-10	-0.28079	0.58	0.846	1.33552e-05
Mmut	2.21546e-11	-0.281751	0.811	0.943	7.1526e-07
Cyp2e1	5.83828e-05	-0.281905	0.979	0.974	1
Aspdh	8.58863e-10	-0.281994	0.776	0.925	2.77284e-05
Sult1d1	1.65801e-11	-0.282067	0.951	0.981	5.35288e-07
Ndufa9	3.47723e-08	-0.282313	0.811	0.964	0.00112262
Tmem229a	8.06128e-09	-0.283277	0.86	0.964	0.000260259
Ndufs2	2.76951e-13	-0.283728	0.958	0.99	8.94136e-09
Ftl1	1.32443e-09	-0.284312	1	0.999	4.27591e-05
Thoc7	1.19726e-07	-0.284382	0.832	0.966	0.00386535
Mcrip2	9.70211e-10	-0.284977	0.916	0.971	3.13233e-05
Hagh	4.539e-11	-0.285728	0.853	0.984	1.46542e-06
Hykk	9.8825e-11	-0.286351	0.888	0.957	3.19057e-06
Slc9a8	2.6958e-05	-0.286699	0.573	0.789	0.870338
Timm23	1.81875e-10	-0.287188	0.825	0.955	5.87182e-06
Tns1	1.12841e-09	-0.287774	0.853	0.974	3.64307e-05
Adgrg1	3.08767e-06	-0.288135	0.727	0.902	0.0996855
Ndufb10	5.52116e-11	-0.288697	0.958	0.992	1.78251e-06
Vps4b	9.38199e-09	-0.288948	0.601	0.876	0.000302897
Acad11	8.05649e-09	-0.289051	0.741	0.926	0.000260104
Ccdc107	7.46467e-09	-0.289232	0.937	0.99	0.000240997
Napsa	0.184068	-0.289876	0.979	0.987	1
Pdk2	4.87718e-09	-0.291003	0.776	0.926	0.00015746
Cox5a	8.65632e-17	-0.291113	0.986	0.996	2.79469e-12
Hsd11b2	0.0148392	-0.291311	0.503	0.646	1
Ewsr1	1.17237e-06	-0.29134	0.657	0.891	0.0378501
Amacr	1.24199e-08	-0.292024	0.951	0.981	0.000400976
C1qtnf3	2.24046e-08	-0.29262	0.531	0.785	0.000723331
Vnn1	1.40949e-12	-0.293436	0.545	0.823	4.55054e-08
Trap1	3.7869e-10	-0.294386	0.839	0.957	1.2226e-05
Stard10	7.25262e-13	-0.29442	0.965	0.983	2.34151e-08
Atp6v1e1	4.71851e-09	-0.294507	0.944	0.988	0.000152337
Sdhb	1.55594e-14	-0.294759	0.993	0.994	5.02336e-10
Pcyt2	5.20061e-09	-0.294982	0.748	0.935	0.000167902
Dlst	5.47042e-11	-0.2953	0.769	0.949	1.76612e-06
Papss2	5.85985e-10	-0.297044	0.811	0.943	1.89185e-05
Cd36	5.50087e-05	-0.297241	0.881	0.927	1
Lypla1	6.76844e-09	-0.297377	0.874	0.962	0.000218519
Prdx6	7.61243e-11	-0.297972	0.832	0.962	2.45767e-06
Ces1f	6.40761e-10	-0.29813	0.979	0.991	2.0687e-05
Acadm	0.00418546	-0.2983	0.986	0.994	1
Defb1	0.144014	-0.29833	0.86	0.953	1
Cyp2a4	0.156609	-0.298346	0.881	0.895	1
Mrps6	2.81702e-05	-0.298349	0.853	0.949	0.909475
Idh1	0.000124501	-0.298458	0.958	0.976	1
Fbxo36	2.41892e-12	-0.298486	0.462	0.807	7.80949e-08
1110032A03Rik	4.09105e-12	-0.298545	0.566	0.901	1.32079e-07
Pccb	1.2108e-09	-0.298626	0.902	0.977	3.90906e-05
Cyp4a10	0.0219193	-0.299893	0.86	0.903	1
Slc25a5	3.51311e-17	-0.300092	0.986	0.997	1.13421e-12
Hgd	2.12101e-11	-0.300168	0.93	0.98	6.84769e-07
Gcdh	5.00634e-12	-0.300497	0.93	0.978	1.6163e-07
Pnkd	1.18406e-10	-0.300979	0.909	0.981	3.82274e-06
Adhfe1	8.28984e-11	-0.301222	0.909	0.976	2.67637e-06
Ccs	4.06738e-12	-0.301848	0.825	0.965	1.31315e-07
Ndufs7	2.61451e-12	-0.302231	0.937	0.986	8.44096e-08
Agtrap	8.54443e-12	-0.30228	0.531	0.854	2.75857e-07
Hmgcs1	1.00707e-10	-0.302297	0.916	0.973	3.25133e-06
Kcnj15	3.64286e-11	-0.303484	0.951	0.987	1.1761e-06
Ascc1	7.27233e-10	-0.303614	0.832	0.966	2.34787e-05
Khk	5.6409e-12	-0.305271	0.958	0.991	1.82116e-07
Nhp2	8.70129e-09	-0.305472	0.783	0.924	0.000280921
Tpi1	2.04757e-14	-0.305907	0.972	0.995	6.61056e-10
Dao	2.4935e-10	-0.306453	0.769	0.947	8.05026e-06
Ak3	9.33442e-12	-0.306804	0.664	0.91	3.01362e-07
Agpat3	1.05998e-10	-0.306909	0.853	0.963	3.42216e-06
Cyp2d9	3.53976e-05	-0.306932	0.748	0.85	1
4931406C07Rik	2.48726e-10	-0.307046	0.937	0.985	8.03012e-06
Aldh8a1	1.80167e-10	-0.307509	0.895	0.971	5.81669e-06
Nudt4	0.000280589	-0.307656	0.909	0.976	1
Pank1	1.69436e-07	-0.307685	0.874	0.952	0.00547023
Prr15l	2.3557e-10	-0.307893	0.699	0.938	7.60537e-06
Kng2	0.00316966	-0.30821	0.797	0.897	1
Hint2	1.05873e-13	-0.308247	0.965	0.992	3.41811e-09
Upb1	3.36679e-13	-0.309053	0.783	0.93	1.08697e-08
Tkfc	6.45607e-13	-0.309337	0.727	0.928	2.08434e-08
Cgref1	6.32499e-11	-0.310139	0.867	0.96	2.04202e-06
Lamtor5	1.12099e-10	-0.310389	0.888	0.979	3.61911e-06
Cltrn	2.22291e-08	-0.310703	0.986	1	0.000717668
Cycs	1.335e-08	-0.310825	0.986	0.998	0.000431005
Gpx4	4.11966e-17	-0.310826	0.993	0.997	1.33003e-12
Nme1	7.10383e-11	-0.311298	0.958	0.991	2.29347e-06
Acsm1	2.56136e-08	-0.31164	0.783	0.939	0.000826936
Gk	2.28109e-09	-0.312119	0.888	0.961	7.36449e-05
Ywhaz	6.09029e-13	-0.312303	0.937	0.981	1.96625e-08
Ttc36	1.54655e-13	-0.312509	0.993	0.997	4.99305e-09
Proc	9.70044e-14	-0.312586	0.671	0.906	3.13179e-09
Skp1a	3.31489e-13	-0.312617	0.888	0.967	1.07021e-08
Slc7a9	2.00919e-08	-0.313756	0.692	0.904	0.000648667
Gm19950	2.79219e-14	-0.314014	0.888	0.971	9.01459e-10
Prdx1	1.37089e-26	-0.31405	0.993	0.998	4.42593e-22
Ggt1	2.17199e-11	-0.31489	0.944	0.99	7.01226e-07
Mfsd4b1	3.45672e-10	-0.315181	0.727	0.916	1.116e-05
Aldh9a1	7.34645e-12	-0.31566	0.923	0.983	2.3718e-07
Qprt	6.27021e-13	-0.316444	0.531	0.842	2.02434e-08
Xylb	1.36704e-09	-0.317345	0.79	0.93	4.41348e-05
Mettl7a1	2.34856e-10	-0.317613	0.888	0.973	7.58231e-06
Hibadh	9.85896e-14	-0.318549	0.958	0.985	3.18297e-09
Ugt3a1	3.55392e-06	-0.319302	0.888	0.952	0.114738
Acadl	2.2747e-11	-0.319521	0.895	0.975	7.34386e-07
Gapdh	2.1231e-17	-0.319573	0.993	0.998	6.85442e-13
Galnt11	2.25813e-15	-0.319881	0.972	0.989	7.29036e-11
Acss1	0.000822461	-0.31998	0.776	0.88	1
Sqstm1	2.31813e-13	-0.320147	0.902	0.981	7.48407e-09
Gatd3a	6.66124e-13	-0.321048	0.867	0.969	2.15058e-08
Mfsd4b5	3.08795e-11	-0.32175	0.804	0.949	9.96945e-07
Ghr	0.000261793	-0.321912	0.944	0.964	1
Acox1	3.23913e-13	-0.322114	0.993	0.995	1.04575e-08
Mocs2	1.6466e-12	-0.322451	0.804	0.95	5.31605e-08
Gm49980	8.9927e-11	-0.324792	0.748	0.942	2.90329e-06
Abhd17c	7.25692e-13	-0.325037	0.636	0.898	2.3429e-08
St6galnac2	1.99782e-12	-0.325163	0.608	0.896	6.44997e-08
Ezr	6.99977e-10	-0.325299	0.86	0.982	2.25988e-05
Aldh1l1	3.67489e-12	-0.325511	0.902	0.983	1.18644e-07
Mdh1	6.12003e-22	-0.327702	0.986	0.998	1.97585e-17
Slc34a1	1.04745e-10	-0.328419	0.993	0.998	3.38171e-06
Cisd1	5.45776e-19	-0.329955	0.993	0.993	1.76204e-14
Hnrnpa2b1	2.15261e-14	-0.330651	0.944	0.988	6.9497e-10
Cyp51	0.000256772	-0.331606	0.601	0.756	1
Hspd1	2.88695e-16	-0.333488	0.958	0.985	9.32052e-12
Gstz1	8.16005e-13	-0.334055	0.867	0.966	2.63447e-08
Akr1a1	2.55003e-17	-0.334243	1	0.998	8.23277e-13
Bckdha	8.8192e-12	-0.334308	0.916	0.986	2.84728e-07
Pcx	9.83721e-10	-0.334702	0.916	0.983	3.17594e-05
Hspa9	1.14954e-16	-0.334901	0.944	0.989	3.7113e-12
Vamp8	4.00454e-15	-0.334987	0.951	0.987	1.29287e-10
Gpd1	4.45312e-16	-0.335056	0.741	0.951	1.43769e-11
Pmpcb	5.65368e-13	-0.336216	0.86	0.972	1.82529e-08
Dcxr	8.49262e-11	-0.336618	0.937	0.986	2.74184e-06
Slc37a4	8.49526e-10	-0.337221	0.867	0.967	2.7427e-05
Odc1	2.72627e-08	-0.337957	0.979	0.991	0.000880176
Tmbim6	5.70398e-18	-0.338686	0.972	0.991	1.84153e-13
Hnf1b	1.44575e-12	-0.33878	0.776	0.936	4.66761e-08
Chpt1	6.66035e-10	-0.339809	0.993	0.998	2.15029e-05
Prss8	6.49495e-12	-0.341139	0.909	0.983	2.09689e-07
Pbld1	2.21171e-11	-0.342941	0.776	0.953	7.14051e-07
Tmem8	6.79539e-14	-0.344857	0.727	0.918	2.19389e-09
Atp11a	1.32926e-06	-0.346371	0.965	0.977	0.0429151
Cd63	7.78234e-19	-0.348692	0.979	0.994	2.51253e-14
Slc22a7	0.0390772	-0.348971	0.497	0.563	1
Glrx5	2.05919e-12	-0.349399	0.839	0.967	6.64811e-08
Ppp1r1a	0.0397913	-0.349503	0.951	0.962	1
Arl6ip1	8.14829e-15	-0.349788	0.958	0.99	2.63068e-10
Etfb	1.16094e-17	-0.350315	0.972	0.994	3.74808e-13
Tmem52b	0.027609	-0.3512	0.671	0.804	1
Sardh	1.63001e-13	-0.351264	0.825	0.971	5.2625e-09
Cldn10	8.76762e-13	-0.351533	0.888	0.969	2.83062e-08
Miox	1.55393e-09	-0.351535	0.993	0.998	5.01686e-05
Sugct	1.20239e-13	-0.352585	0.776	0.945	3.88193e-09
Scp2	2.98315e-25	-0.353229	0.993	0.997	9.63111e-21
Fxyd2	5.59869e-18	-0.354887	0.993	1	1.80754e-13
Rab3ip	2.85433e-13	-0.35507	0.825	0.975	9.21521e-09
Wfdc15b	0.0506809	-0.355337	0.93	0.977	1
Pgrmc1	9.23763e-12	-0.355586	0.846	0.959	2.98237e-07
Mlf2	6.83906e-14	-0.355958	0.853	0.973	2.20799e-09
Rnf181	9.00778e-13	-0.358307	0.93	0.984	2.90816e-08
Me1	3.26629e-14	-0.358863	0.937	0.972	1.05452e-09
Mrpl28	8.78839e-14	-0.359626	0.762	0.956	2.83733e-09
Mrpl12	2.84786e-16	-0.359818	0.951	0.987	9.19432e-12
Grina	1.52681e-16	-0.362126	0.951	0.988	4.9293e-12
Coasy	1.43028e-13	-0.363267	0.86	0.969	4.61767e-09
Cryl1	5.51725e-11	-0.363607	0.93	0.988	1.78125e-06
Msra	1.38396e-13	-0.364157	0.923	0.982	4.4681e-09
Lrp2	2.29912e-15	-0.364959	0.993	0.995	7.42272e-11
Tmem174	7.16149e-15	-0.365221	0.93	0.987	2.31209e-10
Atp5d	2.09554e-22	-0.36565	0.986	0.996	6.76546e-18
Pth1r	4.31667e-16	-0.366327	0.951	0.988	1.39364e-11
Ivns1abp	1.20918e-10	-0.366774	0.916	0.996	3.90383e-06
Acaa1b	1.7217e-13	-0.36734	0.93	0.977	5.55852e-09
Gcnt1	1.28434e-13	-0.36758	0.951	0.987	4.14651e-09
Cryzl2	1.76832e-14	-0.371982	0.902	0.976	5.70904e-10
Echs1	7.88117e-16	-0.373306	0.909	0.98	2.54444e-11
Acsm2	1.43985e-19	-0.373526	0.993	0.999	4.64854e-15
Slc25a10	1.91191e-14	-0.374259	0.916	0.981	6.17259e-10
Gclm	2.97833e-09	-0.37523	0.888	0.968	9.61553e-05
Egf	0.53937	-0.375306	0.951	0.967	1
Keg1	1.63828e-23	-0.376023	0.993	0.998	5.28919e-19
Cndp2	6.50579e-08	-0.376072	0.979	0.997	0.00210039
Akr7a5	1.02681e-15	-0.376122	0.958	0.989	3.31504e-11
Oxct1	2.52644e-19	-0.376737	0.979	0.995	8.15661e-15
Cnbp	2.18097e-15	-0.377174	0.839	0.976	7.04126e-11
Bphl	1.37541e-16	-0.377433	0.944	0.986	4.4405e-12
Ldhb	8.13498e-16	-0.377658	0.993	0.997	2.62638e-11
Ggct	1.04892e-14	-0.378645	0.587	0.848	3.38644e-10
Nudt19	1.06274e-08	-0.378747	0.979	0.995	0.000343106
Gatm	0.0163935	-0.381093	0.909	0.944	1
Pkp4	1.13571e-12	-0.38132	0.769	0.961	3.66665e-08
Fah	2.38901e-15	-0.382099	0.895	0.984	7.71293e-11
Tmem213	0.000401966	-0.385394	0.741	0.892	1
Hspe1	7.66476e-19	-0.386048	0.979	0.994	2.47457e-14
Dhcr24	9.95526e-13	-0.386447	0.804	0.937	3.21406e-08
Ghitm	5.83241e-22	-0.387565	0.986	0.992	1.88299e-17
Eno1	2.07656e-15	-0.38816	0.776	0.95	6.70419e-11
Aldob	7.51241e-24	-0.388393	1	1	2.42538e-19
Crot	0.000407936	-0.389768	0.888	0.947	1
Ndrg1	4.88224e-15	-0.390002	0.986	0.996	1.57623e-10
Zmynd10	1.24587e-12	-0.390099	0.685	0.931	4.02229e-08
Aldh4a1	8.44153e-17	-0.39192	0.902	0.978	2.72535e-12
Cldn2	1.61531e-16	-0.392401	0.895	0.979	5.21503e-12
Slc22a8	5.71144e-08	-0.392483	0.846	0.916	0.00184394
Pcbd1	1.21501e-18	-0.392753	0.993	0.997	3.92267e-14
Fabp3	1.31305e-06	-0.393791	0.832	0.956	0.042392
Acat1	3.42195e-22	-0.395938	0.986	0.995	1.10478e-17
Pecr	9.57351e-18	-0.396172	0.958	0.988	3.09081e-13
Atp1a1	1.83496e-11	-0.396642	0.993	0.999	5.92417e-07
Aqp2	0.201289	-0.397554	0.706	0.793	1
Prxl2a	4.25312e-16	-0.398011	0.748	0.939	1.37312e-11
Prodh	2.69672e-11	-0.398557	0.769	0.949	8.70637e-07
Neu1	2.08864e-17	-0.398707	0.944	0.988	6.74317e-13
Glyat	2.50302e-15	-0.40228	0.986	0.995	8.08099e-11
Nat8f6	3.13181e-15	-0.40236	0.517	0.854	1.0111e-10
Gpx1	2.03577e-18	-0.4027	1	1	6.5725e-14
Aldh2	6.56126e-19	-0.403553	0.986	0.995	2.1183e-14
Abhd14b	1.18138e-20	-0.405939	0.909	0.985	3.81409e-16
Slc13a3	1.29724e-09	-0.406181	0.944	0.979	4.18815e-05
Sod3	1.16528e-18	-0.406287	0.944	0.983	3.76212e-14
Ivd	2.36427e-19	-0.406517	0.867	0.98	7.63303e-15
Cyp4b1	2.66766e-13	-0.408394	0.993	0.999	8.61254e-09
Calml4	2.53255e-20	-0.413268	0.986	0.995	8.17633e-16
Nat8	2.25719e-14	-0.415135	0.902	0.979	7.28734e-10
Atp6v0c	1.3997e-25	-0.417419	0.965	0.995	4.51892e-21
Dhrs4	1.59534e-17	-0.418797	0.902	0.98	5.15055e-13
Acsm3	0.00242626	-0.419713	0.93	0.959	1
Iscu	3.75747e-23	-0.419747	0.972	0.997	1.2131e-18
Kcnj16	1.187e-16	-0.421716	0.909	0.986	3.83222e-12
Ehhadh	7.97204e-10	-0.423293	0.93	0.972	2.57377e-05
Slc9a3r1	2.62048e-19	-0.42402	0.881	0.982	8.46022e-15
Cyp2j5	2.81773e-22	-0.427224	0.958	0.992	9.09703e-18
Fmo1	5.2408e-15	-0.428665	0.937	0.992	1.69199e-10
Prelid1	3.2048e-21	-0.43583	0.923	0.988	1.03467e-16
0610005C13Rik	4.13544e-18	-0.438298	0.874	0.979	1.33513e-13
Tmigd1	1.92626e-05	-0.439939	0.86	0.92	0.621893
Mep1a	6.38568e-05	-0.441083	0.986	0.991	1
Mpv17l	8.36623e-06	-0.44173	0.832	0.92	0.270104
Zfp706	1.66889e-23	-0.442495	0.937	0.991	5.38801e-19
Ldhd	6.58417e-19	-0.447124	0.986	0.994	2.1257e-14
Fahd1	3.50752e-19	-0.451547	0.692	0.943	1.1324e-14
Phyh	6.47087e-21	-0.452192	0.965	0.993	2.08912e-16
Fth1	1.6846e-41	-0.453634	1	1	5.43873e-37
Gabarapl1	2.42338e-16	-0.457293	0.944	0.992	7.8239e-12
Nat8f1	1.72001e-19	-0.460322	0.972	0.995	5.55306e-15
Qdpr	1.37465e-17	-0.460789	0.909	0.985	4.43805e-13
Aqp1	1.22438e-16	-0.461616	0.895	0.974	3.9529e-12
Rab11fip3	5.42519e-18	-0.461895	0.797	0.963	1.75152e-13
Acads	6.43309e-21	-0.463586	0.874	0.978	2.07692e-16
Haao	1.2441e-20	-0.467343	0.72	0.924	4.01658e-16
Lactb2	2.4476e-23	-0.471633	0.909	0.978	7.90207e-19
Acy3	5.55402e-19	-0.472564	0.993	0.999	1.79312e-14
Ugt3a2	1.55499e-20	-0.47345	0.958	0.992	5.02027e-16
Akr1c21	2.67797e-26	-0.477319	0.979	0.997	8.64582e-22
Tcn2	2.8461e-22	-0.477801	0.979	0.997	9.18865e-18
Pdzk1ip1	5.99466e-14	-0.483761	0.986	0.998	1.93538e-09
Slc27a2	1.36254e-20	-0.485034	0.993	0.999	4.39897e-16
Cryz	1.15519e-28	-0.485788	0.958	0.99	3.72952e-24
Hpn	1.71443e-25	-0.485956	0.916	0.982	5.53504e-21
Serpinf2	3.7762e-20	-0.497525	0.832	0.961	1.21915e-15
Umod	0.636807	-0.503712	0.993	0.997	1
Cda	1.1907e-27	-0.505372	0.972	0.992	3.84417e-23
Slc25a39	1.83389e-30	-0.517924	0.958	0.995	5.92072e-26
Atp1b1	3.78394e-34	-0.533061	0.993	0.999	1.22164e-29
Tmem252	2.97149e-16	-0.540598	0.811	0.96	9.59347e-12
Slc7a13	1.09859e-05	-0.556532	0.958	0.957	0.35468
Pck1	1.54931e-23	-0.56402	0.958	0.991	5.00194e-19
Cat	1.13998e-29	-0.565502	0.993	0.992	3.68043e-25
Slc12a1	0.0111387	-0.586231	0.804	0.869	1
Klk1	0.326077	-0.617246	0.986	0.993	1
Rida	1.18093e-43	-0.681328	0.993	0.997	3.81262e-39
Gpx3	1.03724e-13	-0.691557	0.993	1	3.34872e-09

## Sheet: 2mAS Cluster8
Gene	p_val	avg_log2FC	pct.1	pct.2	p_val_adj
Aqp2	2.97557e-56	2.16068	1	0.782	9.60663e-52
Hsd11b2	1.14703e-48	1.35301	1	0.627	3.70319e-44
Fxyd4	2.74212e-47	1.19414	0.96	0.574	8.85294e-43
Atp6v1g3	9.03633e-35	1.11617	1	0.773	2.91738e-30
Aqp3	5.28025e-42	1.01621	0.97	0.581	1.70473e-37
Slc26a4	1.86673e-27	0.756068	0.84	0.408	6.02674e-23
Spink8	2.60843e-29	0.707753	0.93	0.486	8.4213e-25
Gm43305	6.67877e-26	0.707048	0.86	0.538	2.15624e-21
Apela	1.05355e-45	0.691659	0.84	0.281	3.40139e-41
Atp6v0d2	6.17525e-51	0.652961	0.93	0.288	1.99368e-46
Rhcg	8.47078e-28	0.590669	0.97	0.574	2.73479e-23
Slc4a9	4.20172e-31	0.582143	0.77	0.287	1.35652e-26
Gstm2	1.1092e-25	0.572072	0.9	0.543	3.58106e-21
Krt7	1.97385e-21	0.571946	0.92	0.62	6.37257e-17
Plet1	2.18446e-41	0.571056	0.73	0.208	7.05254e-37
Lgals3	2.82991e-20	0.546871	0.89	0.551	9.13637e-16
Ckmt1	5.93156e-23	0.544645	0.85	0.508	1.915e-18
Atp6v1c2	9.32247e-36	0.539984	0.86	0.312	3.00976e-31
Car15	3.30764e-20	0.531047	0.98	0.8	1.06787e-15
Hmx2	8.56343e-47	0.497295	0.68	0.156	2.7647e-42
Scnn1b	2.1055e-28	0.480202	0.91	0.44	6.7976e-24
Serinc3	6.82041e-19	0.470109	1	0.985	2.20197e-14
Foxi1	1.85993e-42	0.469299	0.76	0.212	6.00478e-38
Kcne1	4.01392e-43	0.461526	0.72	0.184	1.29589e-38
Ly6e	1.41931e-16	0.446677	0.99	0.976	4.58224e-12
Cd24a	3.1512e-14	0.428026	0.97	0.771	1.01736e-09
Scnn1g	6.20994e-22	0.42798	0.77	0.347	2.00488e-17
Aqp6	9.53534e-33	0.426795	0.62	0.17	3.07848e-28
Car12	2.6559e-10	0.425253	0.99	0.847	8.57458e-06
Epcam	5.99627e-15	0.421552	0.88	0.641	1.9359e-10
Sh3bgrl3	4.86816e-14	0.413977	1	0.871	1.57168e-09
Hexb	4.34047e-16	0.394273	1	0.949	1.40132e-11
Tmem213	1.53032e-14	0.390193	1	0.881	4.94063e-10
Clcnkb	2.47693e-16	0.388748	1	0.856	7.99675e-12
Mcoln3	1.74796e-50	0.3815	0.55	0.093	5.64328e-46
Cyp2e1	2.17578e-09	0.381496	1	0.973	7.02452e-05
Mal2	4.37904e-24	0.377952	0.7	0.274	1.41377e-19
Avpr2	3.55676e-27	0.374667	0.59	0.184	1.1483e-22
Cav2	3.19586e-20	0.371358	0.74	0.351	1.03178e-15
Egr1	6.85484e-10	0.3705	0.72	0.489	2.21308e-05
Adgrg1	5.63551e-11	0.368617	0.99	0.891	1.81942e-06
Cndp2	7.85706e-11	0.367581	1	0.996	2.53665e-06
Tfcp2l1	1.97773e-12	0.366646	0.87	0.677	6.38509e-08
Umod	0.000671385	0.357706	1	0.997	1
Hes1	2.33335e-15	0.350137	0.75	0.402	7.53323e-11
S100a11	1.09707e-09	0.349564	1	0.919	3.5419e-05
Rasd1	1.95844e-28	0.347873	0.53	0.142	6.32281e-24
Gata2	2.34185e-29	0.346345	0.6	0.176	7.56068e-25
Slc12a1	0.000155052	0.346319	0.92	0.864	1
Slco1a1	1.38397e-09	0.345857	0.98	0.861	4.46813e-05
Mal	4.51858e-11	0.344886	0.99	0.838	1.45882e-06
Emb	5.54396e-13	0.342245	0.73	0.431	1.78987e-08
Smim5	1.27597e-18	0.342039	0.86	0.467	4.11947e-14
Cyp2a5	3.78258e-09	0.337944	0.98	0.869	0.000122121
Nudt4	3.91094e-11	0.337911	1	0.972	1.26265e-06
Nedd4l	7.65727e-15	0.334605	0.89	0.635	2.47215e-10
Tdrp	1.75899e-14	0.321868	0.76	0.468	5.67889e-10
Cldn7	1.59224e-16	0.321785	0.71	0.355	5.14055e-12
Egf	0.00417465	0.319558	1	0.966	1
Tmsb4x	3.23241e-12	0.315525	1	0.982	1.04358e-07
Slc22a6	4.48015e-08	0.311716	1	0.982	0.00144642
Tspan8	2.54465e-08	0.308931	0.83	0.624	0.00082154
Ociad2	1.64323e-20	0.30554	0.62	0.248	5.30517e-16
Guca2a	3.45807e-24	0.304181	0.5	0.142	1.11644e-19
Anxa4	2.15106e-11	0.301594	0.89	0.667	6.9447e-07
Azgp1	8.25016e-08	0.300379	0.95	0.817	0.00266356
Cldn8	1.23057e-13	0.298384	0.85	0.504	3.9729e-09
Slc4a1	9.34065e-18	0.289293	0.55	0.203	3.01563e-13
Serpinb9	3.92107e-19	0.285921	0.63	0.248	1.26592e-14
Ly6a	9.62829e-08	0.2841	1	0.996	0.00310849
Litaf	1.57081e-09	0.2837	0.74	0.493	5.07135e-05
Pgrmc1	2.26134e-10	0.281595	1	0.952	7.30072e-06
Cav1	9.38987e-22	0.27779	0.67	0.259	3.03152e-17
S100a1	2.12909e-11	0.27777	1	0.991	6.87378e-07
Olfm1	5.34594e-16	0.276697	0.6	0.261	1.72594e-11
Arpc1b	1.07e-08	0.274555	0.88	0.708	0.000345451
Tacstd2	3.20687e-10	0.274136	0.6	0.336	1.03534e-05
Sptbn2	4.82982e-14	0.269199	0.51	0.22	1.55931e-09
Cyp4b1	3.14984e-07	0.267888	1	0.999	0.0101693
Snn	3.23395e-10	0.264317	0.91	0.76	1.04408e-05
Atp6v0c	3.25074e-10	0.26361	1	0.993	1.0495e-05
Car4	1.07034e-07	0.261546	0.98	0.896	0.00345558
Laptm4b	4.0027e-08	0.259127	0.84	0.672	0.00129227
Txnip	1.25167e-09	0.257838	1	0.96	4.04102e-05
Insrr	3.38156e-20	0.255887	0.56	0.192	1.09174e-15
Kcnq1	1.2312e-09	0.255497	0.63	0.356	3.97492e-05
Scd2	1.33199e-10	0.25525	0.86	0.578	4.30032e-06
Pmp22	2.95986e-15	0.253479	0.63	0.293	9.55591e-11
Tmem45b	8.91019e-10	0.253072	0.71	0.447	2.87665e-05
Tmem37	3.23628e-07	0.252295	0.99	0.935	0.0104483
Crip2	4.09892e-08	0.250909	0.88	0.682	0.00132334
Smim6	1.17843e-10	0.250008	0.61	0.347	3.80455e-06
Fabp4	0.213472	-0.250795	0.9	0.864	1
Slc22a13	0.00312558	-0.251913	0.23	0.346	1
Gsta2	0.0688861	-0.253695	0.99	0.951	1
Myh11	0.000995463	-0.254516	0.06	0.186	1
Slc22a19	0.0362444	-0.257667	0.26	0.341	1
Sparcl1	0.120368	-0.258126	0.43	0.475	1
Serping1	0.101094	-0.258665	0.78	0.765	1
mt-Nd5	0.00184084	-0.261164	0.99	0.969	1
Sgms2	0.000707249	-0.26871	0.65	0.739	1
D630023F18Rik	0.014643	-0.268885	0.47	0.52	1
Nphs2	0.0297997	-0.271924	0.21	0.298	1
Aadat	0.119625	-0.276395	0.97	0.904	1
Mep1b	0.990579	-0.283147	0.69	0.607	1
Cyp24a1	0.31757	-0.283677	0.9	0.782	1
Slc9a8	0.0239926	-0.287341	0.77	0.779	1
Car3	0.270677	-0.287416	0.45	0.467	1
Kl	0.00251411	-0.287678	0.98	0.985	1
Dpep1	0.00636404	-0.289215	0.91	0.899	1
Cyp2d12	0.000564453	-0.289759	0.52	0.63	1
Podxl	0.58325	-0.290298	0.65	0.637	1
Rgs5	0.0117902	-0.292431	0.33	0.431	1
Gpx3	0.198242	-0.296164	1	1	1
Ttr	0.815303	-0.296393	0.99	0.936	1
Nox4	0.0289913	-0.298899	0.95	0.912	1
Dcn	0.765917	-0.302815	0.78	0.715	1
Slc7a7	0.00628226	-0.312912	0.9	0.863	1
Tagln	0.0696477	-0.319739	0.38	0.455	1
Gm42418	0.00252863	-0.322087	0.95	0.953	1
mt-Nd4	1.29935e-07	-0.327884	1	0.999	0.00419494
Alpl	0.00250816	-0.330348	0.9	0.863	1
Ren1	0.830225	-0.33872	0.3	0.302	1
Clec2h	0.110491	-0.343429	0.8	0.718	1
Pgam2	0.878233	-0.348246	0.68	0.579	1
mt-Co3	6.45046e-09	-0.357685	1	1	0.000208253
Spp2	0.0299997	-0.375328	0.99	0.937	1
Serpina1a	0.00427109	-0.381384	0.22	0.334	1
Cyp2d26	0.000909781	-0.385188	0.82	0.792	1
Slc22a7	0.190323	-0.410939	0.59	0.558	1
Tmem52b	0.529844	-0.419749	0.91	0.794	1
Cyp7b1	0.713607	-0.434919	0.44	0.393	1
Wnk1	0.0258048	-0.447542	0.85	0.863	1
Mgp	0.126478	-0.452572	1	0.984	1
mt-Co2	1.72679e-07	-0.456569	1	1	0.00557493
Napsa	0.189478	-0.463343	1	0.986	1
Slc5a2	0.0118143	-0.465951	0.95	0.898	1
Slc6a19	0.00230893	-0.474624	0.98	0.933	1
Slc8a1	0.00165174	-0.482725	0.33	0.433	1
mt-Nd2	1.43285e-08	-0.486494	1	0.998	0.000462594
Mettl7a2	0.000491777	-0.495019	0.23	0.376	1
mt-Atp6	6.88979e-08	-0.504706	1	1	0.00222437
mt-Nd1	3.59896e-10	-0.520209	1	1	1.16192e-05
Serpina1d	0.146487	-0.522972	0.41	0.446	1
Spp1	0.0316745	-0.525466	1	0.992	1
Serpina1f	0.013591	-0.539175	0.32	0.41	1
mt-Nd3	8.37171e-08	-0.554157	0.99	0.986	0.00270281
Gatm	0.00452835	-0.596609	0.98	0.942	1
Acta2	9.6653e-05	-0.630668	0.21	0.39	1
Scd1	0.0174158	-0.692712	0.58	0.635	1
Hbb-bt	0.313736	-0.760076	0.46	0.465	1
Slc12a3	0.0442657	-0.814556	0.87	0.866	1
Clu	0.732467	-0.840362	0.94	0.866	1
Calb1	0.878738	-0.988555	0.89	0.743	1
Hba-a2	0.403124	-1.16014	0.72	0.7	1
Hbb-bs	0.192028	-1.30521	0.98	0.951	1
Hba-a1	0.178877	-1.30649	0.7	0.723	1
S100g	0.100766	-1.4917	1	0.99	1
Klk1	0.024307	-2.14882	1	0.993	1
