# Supplementary material for: Extracellular vesicle miR-93-5p cargo regulates glomerular endothelial cell damage in Alport syndrome
Source: JCI Insight. 2026 Mar 23;11(6):e197643. doi: 10.1172/jci.insight.197643 (PMC13043101; doi:10.1172/jci.insight.197643)
Supplement: Supplemental data set 6 [file jciinsight-11-197643-s160.xlsx]

## Sheet: 5mAS Cluster1
Gene	p_val	avg_log2FC	pct.1	pct.2	p_val_adj
Scd1	3.25255e-279	2.40337	0.997	0.774	1.05008e-274
Napsa	5.19079e-279	2.26644	1	0.964	1.67585e-274
Serpina1f	5.89226e-290	2.263	0.983	0.488	1.90232e-285
Serpina1d	8.8809e-286	2.25415	0.974	0.458	2.8672e-281
Cyp7b1	4.09111e-277	1.85186	0.949	0.376	1.32082e-272
Acsm3	2.85635e-258	1.79831	0.997	0.822	9.22173e-254
Serpina1a	2.45466e-269	1.61619	0.943	0.347	7.92485e-265
Slc7a13	2.3786e-217	1.57651	0.986	0.776	7.67931e-213
Mpv17l	1.46273e-241	1.49707	0.989	0.785	4.72242e-237
Cyp2a4	2.50445e-231	1.46367	0.998	0.875	8.08561e-227
Mettl7a2	9.40112e-307	1.46364	0.933	0.232	3.03515e-302
Cyp2d9	8.81653e-241	1.45954	0.972	0.554	2.84642e-236
Umod	2.78463e-182	1.42016	1	0.996	8.99017e-178
Slc22a7	9.34099e-278	1.40508	0.933	0.285	3.01574e-273
Mep1b	2.62521e-266	1.39693	0.933	0.342	8.47548e-262
Slc12a1	7.88541e-170	1.32546	0.998	0.864	2.5458e-165
Aadat	1.78651e-223	1.2933	0.977	0.654	5.76776e-219
Acadm	3.81066e-232	1.28097	0.997	0.93	1.23027e-227
Slc22a13	1.13936e-282	1.2571	0.928	0.257	3.67843e-278
Mep1a	1.12386e-229	1.21593	1	0.967	3.62838e-225
Ghr	1.25838e-219	1.20309	0.994	0.868	4.06267e-215
Bcat1	2.65722e-254	1.19613	0.888	0.225	8.57884e-250
Crot	3.98126e-214	1.1478	0.992	0.856	1.28535e-209
Cyp4a10	1.30163e-174	1.08759	0.994	0.817	4.20232e-170
Cyp51	3.09545e-191	1.04819	0.934	0.569	9.99366e-187
Wfdc15b	1.801e-144	1.03321	0.991	0.764	5.81452e-140
Gclc	2.9434e-187	0.968456	0.994	0.813	9.50277e-183
Akr1c14	1.26122e-216	0.962052	0.908	0.356	4.07184e-212
Slc6a18	5.95996e-180	0.956486	0.995	0.883	1.92417e-175
Chpt1	9.90535e-186	0.939306	1	0.975	3.19794e-181
Kap	7.65684e-155	0.909553	1	1	2.47201e-150
Slc38a3	4.7011e-204	0.900711	0.911	0.372	1.51775e-199
Slc9a8	3.02604e-158	0.890333	0.959	0.674	9.76956e-154
Slc23a1	1.56178e-173	0.883841	0.968	0.711	5.0422e-169
Csad	3.24006e-164	0.882835	0.982	0.819	1.04605e-159
Slc27a2	8.77167e-171	0.872506	1	0.979	2.83193e-166
Gstm1	4.33825e-175	0.856983	1	0.957	1.4006e-170
Slc5a8	1.86043e-156	0.853314	0.983	0.72	6.00638e-152
Aqp2	7.13278e-63	0.84948	0.995	0.896	2.30282e-58
Slc22a19	1.54473e-248	0.838154	0.818	0.156	4.98716e-244
Aqp1	7.31823e-159	0.833837	0.997	0.94	2.36269e-154
Tmigd1	7.74762e-147	0.832615	0.992	0.852	2.50132e-142
Atp11a	6.6717e-176	0.831045	1	0.96	2.15396e-171
Nudt19	6.62616e-168	0.82215	1	0.962	2.13925e-163
Bdh1	2.29175e-169	0.821088	0.974	0.666	7.39893e-165
Slc3a1	1.12747e-164	0.812281	0.997	0.92	3.64002e-160
Apob	2.32735e-181	0.811871	0.908	0.399	7.51385e-177
Ehhadh	2.20076e-142	0.809801	0.995	0.866	7.10515e-138
Fam107a	5.11961e-204	0.801896	0.864	0.282	1.65287e-199
Kcnk1	1.92644e-153	0.798859	0.96	0.636	6.21951e-149
Agt	1.61769e-150	0.796151	0.974	0.765	5.22272e-146
Macrod1	5.48836e-157	0.761245	0.933	0.554	1.77192e-152
Egf	1.04521e-78	0.760766	0.98	0.733	3.37447e-74
Kng2	1.05521e-136	0.742642	0.992	0.864	3.40674e-132
Defb29	1.34088e-133	0.732249	0.995	0.866	4.32904e-129
Cdo1	2.99587e-144	0.731805	0.969	0.742	9.67215e-140
Gc	2.04432e-110	0.713288	0.908	0.558	6.60008e-106
Cyp4a31	9.41213e-124	0.712456	0.98	0.779	3.03871e-119
Gclm	1.93146e-142	0.709606	0.995	0.921	6.23571e-138
Ppic	1.15091e-141	0.707148	0.979	0.784	3.71573e-137
Ugt3a1	1.49238e-108	0.701453	0.974	0.805	4.81814e-104
Gramd1b	2.50823e-129	0.697329	0.916	0.618	8.09781e-125
Cryab	1.80959e-107	0.694374	0.998	0.922	5.84227e-103
Gchfr	4.23612e-148	0.691904	0.945	0.593	1.36763e-143
Cbs	8.18458e-127	0.682806	0.949	0.682	2.64239e-122
Acy3	4.73473e-114	0.677192	1	0.985	1.52861e-109
Gpm6a	1.81107e-143	0.670367	0.916	0.522	5.84705e-139
Acss2	7.11418e-120	0.651446	0.972	0.82	2.29681e-115
Ace	1.61061e-122	0.648277	0.972	0.737	5.19986e-118
Prlr	5.46065e-210	0.642077	0.786	0.166	1.76297e-205
Ppp1r1a	5.71967e-80	0.637487	0.994	0.799	1.84659e-75
Acox2	1.10687e-131	0.637337	0.908	0.512	3.57354e-127
Gpx4	7.46138e-184	0.637024	1	0.986	2.40891e-179
Irx1	9.87006e-176	0.63472	0.848	0.287	3.18655e-171
Cd36	1.63772e-109	0.63468	0.983	0.832	5.28737e-105
Entpd5	2.58979e-120	0.633758	0.988	0.852	8.36114e-116
Slc5a10	6.4611e-106	0.633423	0.994	0.839	2.08597e-101
Slc39a8	5.08452e-163	0.62635	0.821	0.301	1.64154e-158
Mme	1.12654e-133	0.622174	0.934	0.603	3.63702e-129
Pter	3.7806e-111	0.614267	0.989	0.927	1.22057e-106
C1qtnf3	9.31293e-140	0.606017	0.858	0.392	3.00668e-135
Rida	9.56691e-117	0.603064	1	0.984	3.08868e-112
BC035947	1.29068e-116	0.602846	0.936	0.587	4.16695e-112
Cxcl12	1.07574e-83	0.597349	0.972	0.806	3.47304e-79
Pigr	4.61245e-80	0.589989	0.939	0.702	1.48913e-75
Apoc3	5.88691e-149	0.589686	0.816	0.322	1.90059e-144
Gk	3.97104e-101	0.584957	0.986	0.851	1.28205e-96
Gss	2.38628e-113	0.583323	0.998	0.917	7.70409e-109
Car15	4.02982e-60	0.571124	0.986	0.837	1.30103e-55
Cyp2j11	2.90886e-108	0.569597	0.879	0.521	9.39125e-104
Eci3	6.4884e-91	0.566592	0.977	0.795	2.09478e-86
mt-Nd2	3.78456e-68	0.564541	1	0.995	1.22185e-63
Lap3	5.70054e-103	0.560081	0.994	0.913	1.84042e-98
Ugdh	1.21587e-101	0.55694	0.934	0.685	3.92543e-97
Nqo1	1.54539e-103	0.552986	0.91	0.598	4.98929e-99
mt-Nd1	1.54071e-57	0.548614	1	0.996	4.97419e-53
Uroc1	6.29356e-154	0.547545	0.802	0.257	2.03188e-149
Ugt3a2	2.2479e-84	0.547245	1	0.95	7.25735e-80
Slc6a13	1.9742e-99	0.546916	0.943	0.701	6.3737e-95
Cth	6.20315e-96	0.543125	0.946	0.678	2.00269e-91
Mrps6	4.94374e-79	0.53933	0.992	0.902	1.59609e-74
Guca2b	1.53622e-98	0.539301	1	0.955	4.95969e-94
Agps	1.17836e-94	0.535163	0.968	0.744	3.80433e-90
Ndufb8	1.48255e-139	0.522814	1	0.973	4.78641e-135
Smoc2	6.86961e-78	0.521601	0.936	0.65	2.21786e-73
Mpc2	2.82614e-135	0.519498	1	0.966	9.1242e-131
Acot1	1.48612e-76	0.510689	0.934	0.756	4.79794e-72
Tmem19	1.73015e-89	0.501784	0.956	0.773	5.58578e-85
Bhmt2	1.12362e-89	0.500865	0.873	0.539	3.6276e-85
D630029K05Rik	1.56322e-82	0.499362	0.92	0.597	5.04686e-78
Oxct1	6.99083e-103	0.498798	1	0.963	2.25699e-98
Slc16a9	9.59351e-97	0.498167	0.841	0.472	3.09726e-92
Rnf24	1.4666e-136	0.495934	0.723	0.236	4.73491e-132
Hao2	3.41481e-69	0.494401	0.988	0.827	1.10247e-64
Cat	8.30045e-84	0.494316	0.998	0.974	2.6798e-79
Wfdc2	1.09793e-59	0.489583	1	0.975	3.54466e-55
Lypla1	7.65043e-79	0.487811	0.98	0.825	2.46994e-74
Mettl7a1	6.11619e-84	0.486092	0.992	0.903	1.97461e-79
Abhd2	6.47216e-88	0.485555	0.94	0.708	2.08954e-83
Nceh1	2.29937e-87	0.485265	0.975	0.846	7.42351e-83
Hsd11b1	5.98608e-73	0.47563	0.953	0.747	1.93261e-68
Mfsd2a	4.08662e-151	0.473829	0.683	0.17	1.31936e-146
Rdh16f2	2.06883e-75	0.469904	0.877	0.522	6.67923e-71
Mogat1	1.18891e-66	0.468006	0.96	0.733	3.83839e-62
AI314278	3.24041e-70	0.467991	0.994	0.909	1.04616e-65
Kyat3	2.53918e-107	0.467079	0.809	0.388	8.19775e-103
Dcn	1.25407e-53	0.461265	0.948	0.781	4.04878e-49
Reep6	2.01158e-73	0.456033	0.916	0.648	6.4944e-69
mt-Atp6	1.97851e-53	0.455985	1	0.999	6.38763e-49
Adtrp	7.62666e-79	0.455949	0.9	0.582	2.46227e-74
Me1	1.40483e-64	0.454266	0.992	0.906	4.53548e-60
Tmbim6	4.6377e-106	0.449424	1	0.986	1.49728e-101
Fxyd4	8.439e-33	0.44927	0.832	0.629	2.72453e-28
Galns	9.50225e-81	0.446478	0.934	0.685	3.0678e-76
Acat1	2.75418e-76	0.446261	1	0.936	8.89185e-72
Iscu	1.34215e-89	0.430969	0.997	0.954	4.33312e-85
Cldn10	1.87063e-63	0.429363	0.986	0.837	6.03933e-59
Mettl7b	7.68344e-62	0.429167	0.992	0.886	2.4806e-57
Apoa4	1.06027e-204	0.428941	0.631	0.068	3.42308e-200
Slc15a2	1.66048e-78	0.426953	0.845	0.519	5.36086e-74
Nt5e	2.39805e-73	0.42615	0.868	0.598	7.74211e-69
Gcnt1	4.12866e-66	0.422367	0.994	0.929	1.33294e-61
Pou3f3	4.17848e-78	0.421977	0.922	0.629	1.34902e-73
Aacs	5.72731e-61	0.420259	0.956	0.721	1.84906e-56
Cldn19	1.07363e-82	0.415494	0.801	0.393	3.46622e-78
Slco4c1	1.8857e-189	0.413034	0.597	0.067	6.08799e-185
Fth1	1.28976e-154	0.410287	1	0.999	4.16399e-150
mt-Co2	7.74614e-37	0.408089	1	0.998	2.50084e-32
Pipox	1.55341e-63	0.406997	0.985	0.883	5.01518e-59
Slc22a2	2.55991e-56	0.406823	0.971	0.796	8.26468e-52
Bphl	8.36234e-63	0.406667	0.986	0.886	2.69978e-58
Slc25a17	2.22433e-72	0.404718	0.916	0.683	7.18126e-68
Arg2	1.65417e-105	0.399081	0.701	0.248	5.3405e-101
Cxcl14	2.58264e-45	0.3973	0.962	0.79	8.33806e-41
Acy1	1.03319e-63	0.396744	0.838	0.542	3.33564e-59
Cyp4a14	3.76559e-36	0.39534	0.94	0.705	1.21572e-31
Dglucy	1.61663e-67	0.393849	0.943	0.733	5.2193e-63
Ivd	4.78358e-59	0.391585	0.995	0.893	1.54438e-54
Mfsd4b1	1.32169e-59	0.391309	0.966	0.785	4.26706e-55
Slc17a1	1.13808e-51	0.390796	0.997	0.933	3.67428e-47
Cldn16	4.2077e-69	0.390751	0.717	0.348	1.35846e-64
Acadl	3.34494e-65	0.388771	0.995	0.926	1.07991e-60
Haao	3.13294e-55	0.387869	0.951	0.737	1.01147e-50
Gls	4.11501e-70	0.382931	0.989	0.903	1.32853e-65
Hmgcs1	8.27969e-58	0.380272	0.992	0.93	2.6731e-53
Gm15217	1.06033e-82	0.37637	0.802	0.411	3.42326e-78
Tmem205	1.12155e-55	0.375484	0.989	0.911	3.62091e-51
Cryzl2	8.89565e-49	0.375306	0.986	0.894	2.87196e-44
Arpp19	3.85648e-72	0.374567	1	0.958	1.24506e-67
mt-Co1	1.16421e-42	0.372461	1	0.999	3.75866e-38
Pank1	2.59683e-48	0.369684	0.98	0.861	8.38387e-44
Itfg1	4.82005e-54	0.369065	0.942	0.781	1.55615e-49
Hibadh	1.66842e-51	0.368806	0.992	0.911	5.38651e-47
Dmgdh	9.98036e-68	0.368245	0.899	0.562	3.22216e-63
Aspg	1.51543e-110	0.368081	0.685	0.227	4.89255e-106
Cyp2j5	1.37125e-54	0.366591	0.998	0.968	4.42707e-50
Hgd	3.43398e-46	0.365974	0.992	0.916	1.10866e-41
Slc30a1	5.82572e-56	0.362164	0.908	0.656	1.88083e-51
Gltp	7.4785e-64	0.358974	0.885	0.618	2.41443e-59
Ech1	1.18317e-64	0.358229	1	0.963	3.81985e-60
Glb1l2	9.95753e-58	0.35778	0.876	0.62	3.21479e-53
Proc	1.5305e-51	0.35639	0.963	0.792	4.94121e-47
Cox8a	5.56195e-113	0.356068	1	0.985	1.79567e-108
Myo5a	1.06933e-88	0.355465	0.689	0.279	3.45232e-84
Osbpl8	2.79467e-59	0.355231	0.92	0.705	9.0226e-55
Cdhr2	3.30363e-89	0.354909	0.703	0.282	1.06658e-84
Htatip2	5.60971e-67	0.353753	0.81	0.47	1.8111e-62
Ces2e	1.06899e-71	0.352452	0.824	0.474	3.45122e-67
Calml4	3.6255e-47	0.351154	1	0.945	1.17049e-42
Amacr	1.77769e-45	0.350178	0.983	0.838	5.73928e-41
Scp2	5.87764e-58	0.348061	1	0.976	1.8976e-53
Ggt1	8.42004e-43	0.346269	1	0.97	2.71841e-38
Slc5a1	8.86742e-56	0.345783	0.896	0.593	2.86285e-51
Slc1a1	3.13541e-50	0.345623	0.968	0.809	1.01227e-45
Serpina1b	8.70176e-82	0.345238	0.637	0.233	2.80936e-77
Slc5a3	1.05149e-45	0.344195	0.832	0.567	3.39473e-41
Slc2a5	6.55484e-54	0.34358	0.847	0.575	2.11623e-49
Far1	4.96273e-48	0.342921	0.953	0.801	1.60222e-43
Akr1d1	2.18131e-91	0.34216	0.681	0.261	7.04235e-87
Gcdh	8.88369e-45	0.33967	0.988	0.918	2.8681e-40
Irx2	2.15871e-104	0.338699	0.671	0.216	6.9694e-100
mt-Nd4	5.20388e-31	0.33477	1	0.999	1.68007e-26
Ttc36	2.43766e-42	0.331556	1	0.975	7.87e-38
Ahcy	3.37463e-54	0.330452	0.83	0.535	1.0895e-49
Mpc1	2.02912e-54	0.328701	1	0.945	6.55103e-50
Eprn	1.15577e-55	0.324896	0.709	0.379	3.7314e-51
Lpgat1	4.27059e-50	0.324726	0.943	0.759	1.37876e-45
Slc22a18	3.24562e-38	0.32464	0.988	0.902	1.04785e-33
Hpd	8.2565e-98	0.322876	0.591	0.173	2.66561e-93
Reep5	3.3075e-51	0.320727	0.986	0.907	1.06783e-46
Aldh8a1	2.2553e-42	0.319704	0.974	0.842	7.28122e-38
Psap	9.0023e-103	0.319022	1	0.996	2.90639e-98
Abcc2	1.31207e-37	0.318155	0.943	0.789	4.23602e-33
Cyb5a	2.72914e-48	0.317535	1	0.978	8.81103e-44
Nhp2	2.19361e-48	0.316054	0.972	0.837	7.08206e-44
Akr1c21	3.31115e-31	0.312597	1	0.973	1.06901e-26
Aqp3	6.53623e-16	0.311053	0.813	0.649	2.11022e-11
mt-Nd5	2.79347e-26	0.308615	0.986	0.908	9.01873e-22
Keg1	6.40095e-41	0.308356	1	0.979	2.06655e-36
mt-Co3	7.14936e-28	0.304599	1	1	2.30817e-23
Aldh1l1	3.97697e-38	0.303823	0.995	0.912	1.28396e-33
Med28	8.02186e-44	0.303445	0.994	0.917	2.58986e-39
Ppp1r1b	2.48221e-107	0.303127	0.541	0.121	8.01382e-103
Tmem189	1.2249e-47	0.302997	0.98	0.869	3.9546e-43
Hmgcr	7.7848e-59	0.302546	0.663	0.336	2.51332e-54
Pm20d1	4.8166e-55	0.301297	0.787	0.468	1.55504e-50
Echdc2	6.56968e-42	0.300167	0.985	0.869	2.12102e-37
Tpk1	6.02573e-51	0.299334	0.836	0.527	1.94541e-46
Dio1	3.77006e-75	0.297428	0.616	0.235	1.21716e-70
Hpn	3.56088e-44	0.29691	0.997	0.93	1.14963e-39
Lrpap1	9.63321e-44	0.296027	0.998	0.951	3.11008e-39
Fgf1	2.07763e-37	0.295606	0.988	0.862	6.70762e-33
Slc25a39	7.02259e-48	0.295093	1	0.97	2.26724e-43
mt-Cytb	2.58535e-27	0.294504	1	0.997	8.3468e-23
Etfa	2.71162e-39	0.293665	0.989	0.91	8.75448e-35
Adhfe1	2.45705e-33	0.29258	0.963	0.819	7.93259e-29
Pantr1	6.46201e-63	0.291149	0.743	0.375	2.08626e-58
Slc10a2	2.05261e-51	0.287256	0.775	0.433	6.62684e-47
Ndufb1-ps	8.39774e-52	0.28672	1	0.966	2.71121e-47
Prdx6	1.35373e-41	0.286467	0.997	0.917	4.37051e-37
Gdpd3	9.88668e-101	0.286386	0.565	0.147	3.19192e-96
Tmc4	1.51053e-58	0.284693	0.729	0.388	4.87674e-54
Sod1	1.57e-45	0.284689	1	0.981	5.06875e-41
Slc22a12	5.40631e-26	0.282603	0.998	0.931	1.74543e-21
Sqle	1.64528e-41	0.282281	0.882	0.638	5.31179e-37
Wwp1	7.55851e-42	0.280719	0.917	0.714	2.44027e-37
Trap1	4.47267e-36	0.280368	0.983	0.869	1.444e-31
Retsat	3.60585e-27	0.275983	0.965	0.792	1.16415e-22
Clcnka	2.72345e-52	0.27591	0.697	0.367	8.79265e-48
Abat	1.30004e-32	0.270758	0.96	0.827	4.19719e-28
Prdx5	2.15039e-50	0.270034	1	0.987	6.94253e-46
Stard10	2.30328e-31	0.269485	0.998	0.955	7.43614e-27
Sugct	2.49739e-37	0.269358	0.904	0.702	8.06283e-33
Etnk1	2.5313e-28	0.269163	0.93	0.775	8.17229e-24
Cubn	2.58306e-30	0.267562	0.971	0.813	8.33942e-26
Lactb2	3.07431e-28	0.264611	0.986	0.909	9.92541e-24
Treh	1.96942e-38	0.263311	0.879	0.62	6.35826e-34
Hoga1	5.07575e-31	0.263241	0.936	0.783	1.63871e-26
Sult1d1	5.27985e-28	0.261856	0.983	0.918	1.7046e-23
Ndufb9	3.01609e-46	0.26158	1	0.973	9.73744e-42
Acyp2	2.19892e-48	0.261122	0.79	0.507	7.09923e-44
Cox6a1	5.76515e-53	0.259685	1	0.983	1.86128e-48
Iah1	1.85641e-33	0.258543	1	0.926	5.9934e-29
Ndufa4	1.71718e-72	0.258144	1	0.995	5.54391e-68
Atp5md	4.48151e-52	0.257677	1	0.979	1.44686e-47
Tmem229a	1.91783e-35	0.257009	0.972	0.847	6.19172e-31
Aco1	8.0044e-30	0.256119	0.975	0.867	2.58422e-25
Hist1h1c	6.64875e-32	0.256018	0.951	0.759	2.14655e-27
C8a	3.25359e-119	0.255474	0.472	0.072	1.05042e-114
Gm4450	1.70247e-40	0.255184	0.874	0.62	5.49643e-36
Cmah	5.00651e-66	0.255118	0.62	0.261	1.61635e-61
Por	3.59084e-30	0.255004	0.994	0.935	1.1593e-25
Ifitm1	4.6015e-61	0.254287	0.677	0.321	1.48559e-56
Mtor	5.83836e-33	0.25425	0.931	0.761	1.88492e-28
Ndufb4	4.85129e-40	0.253525	0.998	0.964	1.56624e-35
Vill	5.03113e-34	0.253038	0.845	0.608	1.6243e-29
Lmna	1.37285e-14	-0.250078	0.922	0.882	4.43225e-10
Atp6ap2	1.3915e-13	-0.250186	0.902	0.867	4.49247e-09
Folh1	3.96499e-29	-0.25099	0.311	0.509	1.2801e-24
Abracl	3.57802e-17	-0.251288	0.781	0.791	1.15516e-12
Dag1	4.57369e-08	-0.251492	0.928	0.862	0.00147661
Rsrp1	7.14671e-13	-0.251815	0.98	0.934	2.30731e-08
Fuom	5.96638e-19	-0.25202	0.847	0.809	1.92625e-14
Rpsa	1.90233e-43	-0.252273	0.998	0.994	6.14168e-39
Tpm4	1.8673e-06	-0.252319	0.864	0.816	0.0602858
Qdpr	1.69927e-19	-0.25271	0.985	0.924	5.48608e-15
Icam1	4.13354e-09	-0.25277	0.778	0.749	0.000133451
Ddit3	2.08674e-12	-0.252999	0.787	0.781	6.73703e-08
Litaf	1.60338e-09	-0.253299	0.824	0.798	5.17653e-05
Bspry	7.99433e-15	-0.253486	0.551	0.627	2.58097e-10
Tapbp	2.30594e-13	-0.253859	0.962	0.908	7.44473e-09
Vegfa	6.03848e-11	-0.254257	0.755	0.752	1.94952e-06
Ifi27	2.67338e-10	-0.254882	0.842	0.817	8.631e-06
H2-D1	8.38612e-12	-0.254999	0.997	0.98	2.70746e-07
Hspg2	4.25186e-12	-0.25533	0.778	0.779	1.37271e-07
Gas6	2.86255e-30	-0.255571	0.995	0.952	9.24176e-26
Dlgap4	5.40395e-09	-0.255957	0.68	0.681	0.000174467
Arpc1b	0.000988025	-0.255963	0.971	0.9	1
Nat8f5	7.81759e-22	-0.255975	0.319	0.491	2.52391e-17
Krt18	9.48045e-07	-0.256265	0.487	0.537	0.0306076
Malat1	8.17097e-06	-0.256762	0.7	0.688	0.2638
Tnfrsf12a	4.75126e-06	-0.25704	0.861	0.785	0.153394
Fahd2a	2.0811e-16	-0.257945	0.734	0.739	6.71885e-12
Wfdc17	2.09888e-05	-0.258008	0.655	0.64	0.677623
Rpl4	2.12275e-14	-0.25875	1	0.996	6.85329e-10
Fhl2	1.14191e-05	-0.259444	0.703	0.676	0.368665
Mvp	5.25679e-12	-0.259677	0.81	0.779	1.69716e-07
Plekho1	4.92831e-11	-0.259717	0.567	0.613	1.5911e-06
Nat8f2	3.19861e-23	-0.260142	0.432	0.576	1.03267e-18
Fosl2	6.50621e-14	-0.26035	0.493	0.578	2.10053e-09
Ier5	1.61198e-09	-0.260364	0.689	0.688	5.20428e-05
Ccl5	0.00238298	-0.260809	0.57	0.564	1
Mid1ip1	1.49148e-10	-0.261157	0.681	0.706	4.81524e-06
Ppp1r14b	2.02653e-16	-0.261449	0.948	0.889	6.54264e-12
Mkrn1	5.96526e-18	-0.26153	0.738	0.759	1.92588e-13
Pld4	0.000115954	-0.261951	0.645	0.637	1
Got2	4.21465e-26	-0.262069	0.974	0.926	1.3607e-21
Atp6v0b	8.86164e-31	-0.263341	0.992	0.97	2.86098e-26
Klhl3	4.55105e-20	-0.263848	0.193	0.36	1.46931e-15
Gm42418	2.73978e-09	-0.263887	0.974	0.92	8.84537e-05
Rap1b	9.13757e-21	-0.264516	0.946	0.901	2.95007e-16
Tnc	3.06422e-09	-0.264571	0.452	0.507	9.89284e-05
Tubb2a	3.14056e-09	-0.264587	0.792	0.751	0.000101393
Ap2m1	1.42984e-26	-0.265608	0.992	0.964	4.61623e-22
Cgnl1	3.43191e-20	-0.265668	0.856	0.847	1.10799e-15
Cstb	1.063e-14	-0.26579	0.997	0.964	3.43189e-10
Mif	8.60409e-35	-0.267705	0.997	0.966	2.77783e-30
Gnai2	1.24512e-17	-0.26891	0.972	0.925	4.01988e-13
Lamb2	3.79932e-07	-0.269418	0.758	0.734	0.0122661
Epas1	2.38903e-09	-0.269618	0.92	0.893	7.71297e-05
Arhgdia	1.0536e-20	-0.269724	0.998	0.958	3.40155e-16
Rab11fip5	2.6976e-19	-0.270861	0.691	0.732	8.7092e-15
Slco1a1	2.09299e-16	-0.272992	0.406	0.519	6.75721e-12
Myo10	9.8239e-14	-0.273984	0.7	0.735	3.17165e-09
Tmem106a	7.96418e-18	-0.274239	0.894	0.848	2.57123e-13
Atp6v0c	1.63331e-57	-0.274569	1	0.987	5.27315e-53
Jpt1	8.61593e-15	-0.274709	0.738	0.753	2.78165e-10
Prr5	1.05658e-22	-0.275319	0.432	0.584	3.41116e-18
Arl4c	2.49803e-13	-0.275684	0.436	0.535	8.0649e-09
F11r	5.76123e-14	-0.276171	0.753	0.775	1.86001e-09
Rpl3	2.16181e-40	-0.276186	1	0.982	6.97942e-36
Endod1	7.96073e-14	-0.278232	0.518	0.599	2.57012e-09
Msrb1	2.706e-23	-0.278549	0.957	0.91	8.73631e-19
Hspa1a	1.16921e-18	-0.278982	0.971	0.938	3.7748e-14
Cfb	7.18117e-29	-0.27944	0.995	0.945	2.31844e-24
Dock8	2.41148e-07	-0.279555	0.603	0.609	0.00778546
Ctsd	3.14473e-29	-0.279748	1	0.989	1.01528e-24
Anxa5	1.69483e-12	-0.280885	0.957	0.927	5.47176e-08
Tmem50a	3.81732e-12	-0.281006	0.861	0.825	1.23242e-07
Ltbp3	2.92032e-10	-0.281431	0.761	0.743	9.42824e-06
Rpl5	1.04329e-39	-0.281956	1	0.991	3.36825e-35
Slc22a23	1.63367e-20	-0.281973	0.352	0.506	5.27431e-16
Mfge8	5.19647e-11	-0.282068	0.91	0.865	1.67768e-06
Ftl1-ps1	1.16223e-20	-0.282905	0.876	0.835	3.75227e-16
Map1lc3b	1.76623e-27	-0.284126	0.989	0.96	5.70228e-23
Pmaip1	4.47628e-25	-0.284574	0.315	0.504	1.44517e-20
Fxyd5	1.19845e-13	-0.286139	0.825	0.787	3.86919e-09
Slc25a4	4.17335e-28	-0.286466	0.992	0.947	1.34737e-23
Gas2	3.17566e-20	-0.2867	0.94	0.876	1.02526e-15
Acnat2	3.10836e-40	-0.287036	0.21	0.474	1.00353e-35
Anxa1	1.26072e-09	-0.287479	0.542	0.591	4.07024e-05
Tceal8	4.08493e-26	-0.289339	0.541	0.663	1.31882e-21
Ewsr1	6.9625e-08	-0.289562	0.968	0.933	0.00224784
Timd2	8.34622e-18	-0.290019	0.822	0.8	2.69458e-13
Pdgfrb	1.03417e-12	-0.290282	0.723	0.732	3.33883e-08
Aebp1	1.43235e-06	-0.290594	0.96	0.923	0.0462433
Card10	2.34715e-21	-0.290704	0.606	0.687	7.57778e-17
Tagln2	8.11327e-15	-0.292643	0.991	0.959	2.61937e-10
Itgb1	3.16301e-17	-0.29301	0.991	0.942	1.02118e-12
Fgg	1.67048e-05	-0.2932	0.533	0.538	0.539314
Lims2	5.33713e-25	-0.29368	0.462	0.604	1.72309e-20
Rab11fip3	9.20404e-24	-0.294094	0.939	0.891	2.97152e-19
Rtn4	1.70713e-18	-0.294456	0.959	0.93	5.51146e-14
Actn1	3.03366e-14	-0.297016	0.626	0.686	9.79418e-10
Cxxc5	2.65031e-22	-0.297404	0.775	0.804	8.55653e-18
Chrna4	1.12368e-37	-0.299359	0.165	0.423	3.6278e-33
Aopep	4.95139e-08	-0.299458	0.781	0.732	0.00159856
Selenow	1.86454e-14	-0.299712	0.92	0.896	6.01966e-10
Tgfbi	2.07239e-10	-0.300262	0.685	0.699	6.69071e-06
Pdk2	1.18292e-23	-0.303248	0.827	0.815	3.81906e-19
Thbs2	8.54183e-20	-0.303792	0.314	0.47	2.75773e-15
C1qa	3.33127e-07	-0.303977	0.966	0.924	0.010755
Rbpms	1.44621e-16	-0.304479	0.881	0.844	4.6691e-12
Acsl1	9.84012e-24	-0.304516	0.743	0.767	3.17688e-19
Zfp36l1	5.62795e-09	-0.304899	0.965	0.92	0.000181698
Axl	9.4129e-13	-0.305559	0.786	0.783	3.03895e-08
Spink8	1.92624e-08	-0.30562	0.323	0.41	0.000621888
Ptpro	4.55557e-27	-0.305827	0.161	0.368	1.47076e-22
Eng	1.6186e-14	-0.307109	0.9	0.859	5.22566e-10
Amdhd2	2.74577e-25	-0.308329	0.822	0.828	8.86471e-21
Sh3bgrl3	8.9276e-12	-0.310381	0.986	0.948	2.88228e-07
Synpo	6.08272e-19	-0.311321	0.417	0.547	1.96381e-14
Ier3	3.34998e-10	-0.313358	0.89	0.836	1.08154e-05
Creg1	1.34144e-22	-0.313991	0.828	0.825	4.33083e-18
Defb1	0.402214	-0.314454	0.963	0.893	1
Tbx2	1.15593e-19	-0.314505	0.499	0.606	3.73193e-15
H2-Eb1	3.79561e-08	-0.317447	1	0.982	0.00122541
Slc37a4	2.52144e-22	-0.317828	0.936	0.882	8.14048e-18
Tnfaip8	9.4809e-22	-0.318356	0.888	0.856	3.06091e-17
Msn	3.34296e-15	-0.318792	0.902	0.865	1.07928e-10
Ces1g	2.2665e-41	-0.320302	0.129	0.399	7.31738e-37
Anxa3	3.82808e-12	-0.320346	0.617	0.646	1.23589e-07
Cycs	9.03362e-40	-0.320503	0.998	0.966	2.91651e-35
Tkt	3.67732e-27	-0.321298	0.928	0.901	1.18722e-22
Hsd17b11	1.33324e-23	-0.321308	0.953	0.908	4.30435e-19
Cdk4	5.95602e-24	-0.321332	0.865	0.848	1.9229e-19
H6pd	1.18473e-24	-0.322691	0.934	0.897	3.82489e-20
Gldc	2.80979e-44	-0.322692	0.103	0.385	9.0714e-40
H2-Aa	2.64451e-09	-0.323031	1	0.987	8.53781e-05
Gpt2	1.76001e-30	-0.323273	0.481	0.642	5.6822e-26
Hsd3b2	4.31792e-29	-0.32418	0.447	0.61	1.39404e-24
Apoe	4.65467e-05	-0.325016	1	0.996	1
Ifngr1	2.40218e-14	-0.325204	0.896	0.845	7.75544e-10
Serpinh1	6.05688e-20	-0.325316	0.998	0.959	1.95546e-15
Ccl6	3.36759e-10	-0.325516	0.397	0.485	1.08723e-05
Cyp4a12a	2.04356e-45	-0.325856	0.19	0.471	6.59763e-41
Tubb5	7.5619e-18	-0.32642	0.948	0.927	2.44136e-13
Egr1	1.01066e-11	-0.328982	0.587	0.622	3.2629e-07
Ces1d	2.6563e-14	-0.330106	0.937	0.862	8.57585e-10
Gcat	4.69917e-32	-0.330724	0.565	0.689	1.51713e-27
Cyp2d26	4.51976e-19	-0.331126	0.691	0.71	1.45921e-14
Cdkn1c	1.98189e-27	-0.33278	0.139	0.344	6.39854e-23
Cfi	5.73765e-40	-0.333086	0.176	0.446	1.8524e-35
Mylk	1.02852e-14	-0.333322	0.76	0.767	3.32058e-10
Dpep1	1.65411e-17	-0.333527	0.835	0.808	5.34028e-13
Comt	5.54029e-33	-0.333926	0.954	0.918	1.78868e-28
Col4a2	3.1618e-16	-0.335016	0.98	0.957	1.02079e-11
Ikbkb	0.000102999	-0.335302	0.963	0.918	1
Slc7a8	6.38907e-36	-0.3356	0.391	0.592	2.06271e-31
Ripor1	5.38486e-14	-0.336198	0.665	0.69	1.7385e-09
Atp6v1g1	8.85026e-41	-0.336223	0.974	0.937	2.85731e-36
G6pc	2.26331e-33	-0.337205	0.358	0.55	7.30708e-29
Col4a1	9.18656e-19	-0.33767	0.998	0.97	2.96588e-14
Tmsb10	1.14918e-09	-0.339478	1	0.98	3.71013e-05
Trim47	4.43367e-21	-0.341992	0.812	0.811	1.43141e-16
Cald1	1.0496e-13	-0.342202	0.783	0.782	3.38862e-09
Sdc2	2.75559e-35	-0.34655	0.746	0.801	8.89644e-31
Atp6v1g3	0.000266974	-0.347379	0.721	0.699	1
Thbs1	4.17404e-14	-0.347884	0.692	0.711	1.34759e-09
Inmt	3.50946e-15	-0.349566	0.998	0.956	1.13303e-10
Tuba1a	6.13677e-17	-0.349916	0.859	0.843	1.98126e-12
Timp2	1.45514e-10	-0.350095	0.928	0.888	4.69792e-06
Timp1	1.36718e-05	-0.351608	0.743	0.721	0.441393
Crip1	1.79368e-12	-0.353278	0.913	0.876	5.7909e-08
Atp6v1b2	1.40364e-35	-0.355946	0.949	0.92	4.53166e-31
Neat1	9.86811e-24	-0.357453	0.995	0.981	3.18592e-19
Col1a1	2.31011e-08	-0.359874	0.98	0.925	0.000745817
Acaa1a	1.14483e-35	-0.362185	0.957	0.927	3.6961e-31
Cxcl10	3.64248e-11	-0.362446	0.43	0.513	1.17597e-06
C2	1.42495e-28	-0.362914	0.675	0.749	4.60045e-24
Tgm2	2.17819e-38	-0.364153	0.962	0.93	7.03228e-34
Errfi1	1.89361e-40	-0.367641	0.975	0.936	6.11353e-36
Tmem150a	3.23221e-36	-0.369789	0.859	0.846	1.04352e-31
Hspb1	2.10494e-10	-0.370465	0.969	0.943	6.79579e-06
Tmem37	7.25384e-42	-0.371055	0.914	0.895	2.3419e-37
Bgn	3.41388e-16	-0.372268	0.998	0.988	1.10217e-11
Lgals3bp	7.17081e-26	-0.3727	0.9	0.88	2.3151e-21
Cotl1	2.45083e-38	-0.37337	0.887	0.863	7.91249e-34
Tm4sf1	2.28011e-11	-0.374388	0.712	0.727	7.36133e-07
H2-Ab1	8.22729e-18	-0.374606	1	0.99	2.65618e-13
Grn	4.22008e-38	-0.374932	0.992	0.959	1.36245e-33
Ccl21a	5.94374e-12	-0.375286	0.118	0.232	1.91894e-07
Gabarapl1	2.48079e-46	-0.375411	0.995	0.962	8.00921e-42
Crlf1	3.75019e-11	-0.375872	0.522	0.576	1.21075e-06
Abhd14a	2.2119e-42	-0.377261	0.557	0.709	7.14113e-38
Igsf11	7.93735e-52	-0.379189	0.343	0.616	2.56257e-47
Acmsd	2.57866e-49	-0.380825	0.306	0.572	8.32521e-45
F2r	3.10805e-13	-0.381169	0.842	0.845	1.00344e-08
Myl9	7.24162e-06	-0.383202	0.825	0.78	0.233796
Igfbp2	1.88098e-32	-0.383536	0.104	0.333	6.07274e-28
Smpdl3a	3.7058e-47	-0.383881	0.992	0.947	1.19642e-42
Htra1	4.06524e-35	-0.384624	0.92	0.883	1.31246e-30
Hexa	4.51779e-26	-0.385196	0.896	0.878	1.45857e-21
Cxcl16	1.89745e-28	-0.385868	0.946	0.916	6.12591e-24
Slc7a9	1.25988e-39	-0.386457	0.741	0.801	4.06751e-35
Sirpa	2.87492e-26	-0.386753	0.737	0.773	9.28169e-22
Loxl1	1.34038e-23	-0.387518	0.75	0.798	4.32743e-19
Tyrobp	9.49142e-10	-0.387663	0.954	0.898	3.0643e-05
Rbp1	4.78131e-19	-0.388105	0.68	0.737	1.54365e-14
Pth1r	5.68826e-53	-0.388206	0.998	0.976	1.83645e-48
Mgp	1.42029e-19	-0.388942	1	0.998	4.58542e-15
Col3a1	1.65348e-08	-0.390509	0.989	0.963	0.000533827
Ccnd1	2.93445e-39	-0.396543	0.879	0.871	9.47386e-35
C1qb	1.92847e-10	-0.400888	0.972	0.929	6.22608e-06
Ctss	2.53447e-09	-0.403088	0.931	0.867	8.18253e-05
Abca3	2.51403e-49	-0.404472	0.988	0.95	8.11654e-45
Cldn4	1.3838e-16	-0.404714	0.406	0.518	4.46761e-12
Serpine1	2.43388e-24	-0.405757	0.337	0.503	7.85778e-20
Rcan1	1.0806e-40	-0.407465	0.858	0.867	3.48873e-36
Gm32461	7.55533e-55	-0.40857	0.355	0.631	2.43924e-50
Mmp2	7.19492e-22	-0.409502	0.571	0.672	2.32288e-17
Nuak2	7.20687e-32	-0.409569	0.691	0.785	2.32674e-27
C4b	8.01001e-32	-0.41028	0.609	0.705	2.58603e-27
Maf	2.1513e-44	-0.412634	0.709	0.791	6.94547e-40
Myh9	9.6626e-32	-0.413337	0.96	0.929	3.11957e-27
Arl6ip1	2.56123e-63	-0.41362	0.997	0.963	8.26892e-59
Tagln	9.73768e-14	-0.414423	0.685	0.705	3.14381e-09
Npc2	1.24505e-35	-0.416122	0.975	0.947	4.01966e-31
Actb	1.21099e-47	-0.416606	1	0.996	3.90967e-43
Chd3	1.40467e-45	-0.417084	0.85	0.864	4.53499e-41
Pdgfb	3.7807e-22	-0.418197	0.639	0.686	1.2206e-17
Tpt1	3.08724e-135	-0.420535	1	0.997	9.96715e-131
Enpep	5.94627e-40	-0.428249	0.614	0.737	1.91975e-35
Col1a2	1.13831e-13	-0.431458	0.995	0.961	3.67502e-09
Hba-a2	1.42885e-08	-0.433766	0.914	0.758	0.000461304
Sema3g	4.83792e-30	-0.435464	0.266	0.473	1.56192e-25
Acss1	1.68537e-25	-0.435801	0.711	0.759	5.44121e-21
Fn1	1.20671e-09	-0.437372	0.957	0.909	3.89585e-05
Igfbp3	1.14609e-34	-0.439505	0.853	0.868	3.70016e-30
Npl	1.07587e-59	-0.439527	0.259	0.573	3.47343e-55
Ftl1	2.86268e-139	-0.44051	1	0.998	9.24216e-135
Cyp2d12	4.43152e-46	-0.441222	0.227	0.502	1.43072e-41
H2-Q7	5.88672e-24	-0.441483	0.551	0.652	1.90053e-19
Rhoc	1.38512e-50	-0.441763	0.933	0.917	4.47185e-46
Tmsb4x	6.79738e-22	-0.446191	1	0.996	2.19453e-17
Plat	4.366e-19	-0.449157	0.611	0.66	1.40956e-14
B2m	2.47265e-46	-0.449348	1	0.985	7.98294e-42
Hba-a1	2.63352e-12	-0.449489	0.894	0.745	8.50231e-08
Cndp2	2.5558e-44	-0.452323	1	0.978	8.25141e-40
Ctsb	6.07323e-86	-0.45775	1	0.987	1.96074e-81
Ltbp2	7.86745e-23	-0.459792	0.565	0.67	2.54001e-18
Prodh	9.27435e-49	-0.463174	0.855	0.859	2.99422e-44
Prodh2	3.28695e-71	-0.463365	0.213	0.58	1.06119e-66
Slc26a1	5.64928e-61	-0.471723	0.496	0.71	1.82387e-56
Palld	2.70637e-54	-0.474015	0.626	0.773	8.73752e-50
Flna	5.81284e-26	-0.474696	0.928	0.913	1.87667e-21
Uap1l1	3.36503e-55	-0.476934	0.902	0.903	1.0864e-50
Igfbp5	3.78149e-45	-0.480825	0.913	0.896	1.22085e-40
Ctsa	4.24304e-84	-0.482079	0.997	0.966	1.36986e-79
Acta2	1.96928e-18	-0.485456	0.567	0.656	6.35781e-14
Hmgcs2	3.21349e-51	-0.488205	0.432	0.656	1.03748e-46
Ces1e	1.05241e-61	-0.489369	0.335	0.625	3.39771e-57
Car4	1.04281e-46	-0.49194	0.698	0.779	3.36672e-42
Gm49980	5.17799e-81	-0.492301	0.998	0.978	1.67171e-76
Akr1a1	3.263e-92	-0.493012	1	0.994	1.05346e-87
Cd74	4.03268e-21	-0.495959	1	0.996	1.30195e-16
Ly6e	1.70114e-60	-0.498751	1	0.984	5.49214e-56
Slc6a8	3.17264e-64	-0.499622	0.864	0.901	1.02429e-59
Dab2	1.14895e-75	-0.499769	0.933	0.931	3.70939e-71
Actg1	6.27758e-92	-0.500882	1	0.994	2.02672e-87
Tmem252	9.63923e-51	-0.501428	0.971	0.919	3.11203e-46
Ccl2	1.66653e-15	-0.502088	0.507	0.586	5.38041e-11
Id3	7.09676e-30	-0.502319	0.926	0.91	2.29119e-25
Car12	2.32401e-57	-0.503955	0.718	0.817	7.50307e-53
Wnk1	4.83181e-31	-0.504193	0.858	0.852	1.55995e-26
H2-K1	1.45885e-54	-0.512318	0.998	0.988	4.70989e-50
Serpine2	2.31953e-23	-0.515725	0.847	0.848	7.4886e-19
Enpp2	8.43446e-61	-0.52066	0.812	0.843	2.72306e-56
Pmepa1	9.66729e-48	-0.53134	0.832	0.88	3.12108e-43
Renbp	2.13584e-77	-0.535839	0.574	0.781	6.89556e-73
Dhcr24	9.86e-72	-0.541556	0.91	0.906	3.1833e-67
Slc13a1	3.33811e-58	-0.54413	0.966	0.932	1.07771e-53
Tcn2	2.63799e-83	-0.545739	0.998	0.98	8.51676e-79
Slc2a2	2.67459e-76	-0.547332	0.484	0.74	8.63493e-72
Igha	0.689898	-0.548953	0.292	0.264	1
Car2	1.74344e-65	-0.55173	0.942	0.936	5.6287e-61
Gpx1	7.36663e-120	-0.552575	1	0.998	2.37832e-115
Pgam2	1.07372e-35	-0.553122	0.283	0.501	3.4665e-31
Itgb5	6.17775e-50	-0.553125	0.939	0.94	1.99449e-45
Pcx	7.20165e-60	-0.563679	0.951	0.923	2.32505e-55
Ctsz	1.26986e-86	-0.565811	0.992	0.97	4.09973e-82
Acsm2	9.12182e-72	-0.566292	1	0.985	2.94498e-67
Ctsl	4.20682e-122	-0.568248	1	0.98	1.35817e-117
Slco1a6	6.25114e-65	-0.571498	0.678	0.785	2.01818e-60
Enpp6	4.48774e-94	-0.574672	0.303	0.686	1.44887e-89
Ren1	4.54322e-08	-0.595664	0.303	0.382	0.00146678
Vcam1	1.68382e-32	-0.605396	0.832	0.858	5.43623e-28
Slc3a2	4.73376e-85	-0.607563	0.888	0.921	1.52829e-80
Nme2	6.1716e-169	-0.608743	1	0.989	1.9925e-164
Ccn1	1.49329e-40	-0.610473	0.79	0.833	4.82107e-36
Dnase1	2.33118e-46	-0.616297	0.959	0.916	7.52621e-42
Ccn2	3.11999e-30	-0.619304	0.942	0.932	1.00729e-25
Mdk	2.22457e-81	-0.619601	0.899	0.925	7.18202e-77
Glyat	5.36214e-96	-0.625878	0.995	0.965	1.73117e-91
Suclg2	1.7328e-90	-0.632212	0.93	0.925	5.59433e-86
Car14	2.83662e-87	-0.63514	0.383	0.713	9.15802e-83
Ndrg1	1.67108e-138	-0.638184	0.998	0.99	5.3951e-134
Vim	4.26464e-34	-0.653595	0.879	0.869	1.37684e-29
Cpn1	1.90079e-85	-0.659193	0.813	0.884	6.13669e-81
Ldhb	3.16158e-157	-0.669357	1	0.996	1.02072e-152
Odc1	1.34769e-105	-0.672928	0.982	0.955	4.35101e-101
Lyz2	8.65779e-11	-0.681114	0.998	0.984	2.79517e-06
Cyp2j13	2.79943e-92	-0.684538	0.816	0.88	9.03796e-88
Nox4	7.9908e-95	-0.684684	0.57	0.801	2.57983e-90
Slc7a7	8.05911e-99	-0.690906	0.689	0.853	2.60188e-94
Slc8a1	2.5165e-44	-0.696311	0.326	0.561	8.12451e-40
Ugt2b37	2.31568e-89	-0.697391	0.588	0.824	7.47616e-85
Sparc	1.28247e-52	-0.699001	0.995	0.983	4.14046e-48
Pdzk1ip1	7.95175e-152	-0.712578	1	0.986	2.56722e-147
Slc6a19	1.2794e-84	-0.716973	0.441	0.734	4.13056e-80
Gsta2	2.37037e-94	-0.721161	0.942	0.935	7.65274e-90
Acaa2	1.01396e-97	-0.749954	0.9	0.909	3.27358e-93
Habp2	3.70588e-121	-0.763469	0.594	0.85	1.19644e-116
Lgmn	2.70387e-154	-0.769294	0.998	0.98	8.72944e-150
Kl	7.60425e-86	-0.782331	0.907	0.9	2.45503e-81
Tmem52b	4.69297e-43	-0.782815	0.655	0.749	1.51513e-38
Cltrn	9.66948e-132	-0.7952	1	0.991	3.12179e-127
Lipa	1.75448e-132	-0.80506	0.761	0.906	5.66433e-128
Cpe	5.98801e-110	-0.825717	0.776	0.903	1.93323e-105
Asl	9.13636e-132	-0.83099	0.876	0.924	2.94967e-127
Cyp2a5	8.60625e-88	-0.850607	0.553	0.789	2.77853e-83
Slc51a	4.75158e-127	-0.851146	0.576	0.863	1.53405e-122
Clu	1.718e-28	-0.851933	1	0.989	5.54657e-24
Ttr	1.93606e-42	-0.866259	0.971	0.928	6.25057e-38
Timp3	2.90028e-207	-0.875925	0.997	0.984	9.36356e-203
Slc4a4	6.63935e-133	-0.881256	0.923	0.935	2.14351e-128
Podxl	3.25848e-56	-0.898766	0.724	0.814	1.052e-51
C3	8.8146e-64	-0.913075	0.977	0.964	2.84579e-59
Nphs2	5.71918e-58	-0.933064	0.361	0.628	1.84644e-53
Cela1	1.78154e-127	-0.942728	0.73	0.886	5.75171e-123
Alpl	6.79225e-155	-0.968322	0.499	0.867	2.19288e-150
Fam151a	6.99936e-134	-0.984284	0.603	0.862	2.25974e-129
Miox	5.43166e-129	-1.04139	1	0.985	1.75361e-124
Spp2	5.00634e-116	-1.04812	0.533	0.835	1.6163e-111
Ass1	4.66907e-141	-1.07319	1	0.977	1.50741e-136
Igfbp4	1.11635e-205	-1.07528	0.991	0.976	3.60414e-201
Idh1	1.59056e-180	-1.10958	0.943	0.957	5.13512e-176
Nupr1	7.50552e-54	-1.11038	0.847	0.875	2.42316e-49
Cyp4b1	6.50477e-127	-1.13441	1	0.985	2.10007e-122
Slc22a6	9.14785e-130	-1.15295	0.943	0.962	2.95338e-125
Klk1	1.94679e-08	-1.17195	1	0.985	0.000628522
Slc13a3	1.29319e-136	-1.19302	0.914	0.957	4.17508e-132
Slc22a8	1.66747e-153	-1.27512	0.614	0.879	5.38343e-149
Slc5a2	3.47121e-141	-1.34171	0.554	0.87	1.12068e-136
Pah	3.33979e-183	-1.36331	0.773	0.939	1.07825e-178
Calb1	7.65833e-49	-1.36983	0.663	0.765	2.47249e-44
Cyp2e1	4.09476e-166	-1.3848	0.819	0.938	1.32199e-161
Gatm	8.42779e-171	-1.38485	0.668	0.911	2.72091e-166
Gpx3	1.33745e-233	-1.49026	1	0.999	4.31797e-229
Ugt2b38	1.4731e-197	-1.58653	0.799	0.939	4.75591e-193
Slc34a1	1.7625e-232	-1.72611	1	0.996	5.69023e-228
Slc12a3	2.10827e-92	-1.74064	0.594	0.807	6.80656e-88
S100g	2.18674e-107	-2.39678	0.992	0.972	7.05989e-103

## Sheet: 5mAS Cluster2
Gene	p_val	avg_log2FC	pct.1	pct.2	p_val_adj
Ttr	4.25474e-138	1.2631	1	0.924	1.37364e-133
Cyp4b1	2.13219e-204	1.19455	1	0.986	6.88378e-200
Slc22a6	2.19827e-188	1.10823	1	0.946	7.09712e-184
Cyp2e1	2.16414e-151	1.06172	1	0.883	6.98692e-147
Inmt	4.71353e-190	1.04001	1	0.958	1.52176e-185
Miox	1.34132e-167	0.979294	1	0.986	4.33046e-163
Slc34a1	1.1186e-158	0.978257	1	0.996	3.61138e-154
Ugt2b38	7.56362e-138	0.97808	0.998	0.879	2.44192e-133
Slc13a3	9.00578e-152	0.95129	1	0.933	2.90752e-147
Cyp2a5	9.15401e-143	0.933314	0.996	0.66	2.95537e-138
Slc22a8	5.88153e-103	0.84205	0.992	0.765	1.89885e-98
Ass1	4.40596e-129	0.83567	1	0.979	1.42246e-124
Pah	2.81585e-113	0.832296	1	0.87	9.09096e-109
Acsm2	3.40998e-180	0.824826	1	0.986	1.10091e-175
Cndp2	1.49013e-171	0.800394	1	0.979	4.81087e-167
Ces1d	1.67775e-139	0.794075	0.994	0.853	5.41661e-135
Ces1f	8.44914e-145	0.766698	1	0.953	2.72781e-140
Cyp4a14	6.03648e-82	0.744921	0.969	0.714	1.94888e-77
Cltrn	3.63503e-150	0.731514	1	0.992	1.17357e-145
Cela1	2.06134e-109	0.723651	0.996	0.808	6.65505e-105
Lrp2	8.78598e-144	0.703197	1	0.966	2.83655e-139
Acaa1b	7.63759e-119	0.69848	1	0.941	2.4658e-114
4931406C07Rik	1.93942e-120	0.686908	1	0.931	6.26143e-116
Kap	6.53827e-77	0.686296	1	1	2.11088e-72
Car4	4.7657e-108	0.681053	0.973	0.704	1.53861e-103
Fam151a	6.70643e-93	0.665118	0.992	0.745	2.16517e-88
Slc22a12	1.6933e-114	0.658837	1	0.936	5.46681e-110
Idh1	1.59189e-99	0.654916	0.998	0.942	5.13943e-95
Tcn2	4.3706e-137	0.65473	1	0.981	1.41105e-132
Nat8f1	1.17356e-116	0.653271	1	0.952	3.78885e-112
Acy3	2.00808e-87	0.619767	1	0.986	6.48308e-83
Akr1a1	3.76616e-158	0.614859	1	0.994	1.21591e-153
Gpx1	3.77721e-172	0.614745	1	0.998	1.21947e-167
Fbp1	5.28596e-124	0.610106	1	0.97	1.70657e-119
Hmgcs2	9.10625e-94	0.596224	0.908	0.52	2.93995e-89
Selenop	4.17701e-149	0.592699	1	0.994	1.34855e-144
Pck1	1.97767e-84	0.587872	1	0.959	6.38491e-80
Slco1a6	1.74371e-94	0.585723	0.975	0.703	5.62957e-90
Pecr	6.59319e-97	0.585484	1	0.941	2.12861e-92
Ces2c	3.67498e-86	0.58359	0.988	0.823	1.18647e-81
Slc4a4	5.44863e-91	0.581681	0.998	0.915	1.75909e-86
Tmem252	8.56589e-87	0.581042	0.996	0.916	2.7655e-82
Car14	1.25539e-96	0.580699	0.943	0.548	4.05301e-92
Gsta2	6.15684e-86	0.57911	0.998	0.921	1.98774e-81
Akr1c21	5.81219e-109	0.576294	1	0.975	1.87647e-104
Sord	2.9875e-122	0.576105	1	0.982	9.64515e-118
Glyat	5.50377e-108	0.57564	1	0.966	1.77689e-103
Aldob	4.07532e-151	0.560132	1	0.996	1.31572e-146
Ugt3a2	3.28762e-86	0.556166	1	0.954	1.06141e-81
Aldh6a1	6.98038e-100	0.555216	1	0.934	2.25362e-95
Cyp2j13	7.11928e-83	0.555081	0.988	0.832	2.29846e-78
Kcnj15	1.85812e-104	0.552864	1	0.936	5.99895e-100
Slc17a3	2.97535e-88	0.538754	0.998	0.931	9.60592e-84
Keg1	5.46475e-98	0.538741	1	0.98	1.76429e-93
Slc22a1	2.65558e-99	0.537945	1	0.932	8.57353e-95
Ggt1	5.74787e-94	0.537144	1	0.972	1.8557e-89
Slc51a	2.39465e-72	0.536748	0.99	0.738	7.73111e-68
Mfsd4b5	3.27213e-90	0.536534	1	0.88	1.05641e-85
Gas2	1.0613e-87	0.527397	0.99	0.868	3.42642e-83
Cyb5a	1.00158e-100	0.525484	1	0.98	3.2336e-96
Abcg2	2.11553e-96	0.519807	0.994	0.926	6.82999e-92
Aass	5.0632e-84	0.513352	0.998	0.869	1.63465e-79
Cmbl	1.81198e-83	0.511245	0.984	0.83	5.84997e-79
Galnt11	4.44806e-82	0.509042	1	0.907	1.43605e-77
Spink1	1.13325e-117	0.506154	1	0.987	3.65869e-113
Slco1a1	4.5762e-89	0.503428	0.839	0.402	1.47743e-84
Phyh	5.51841e-95	0.502646	1	0.944	1.78162e-90
Acox1	1.05901e-102	0.494995	1	0.98	3.41901e-98
Odc1	3.45143e-74	0.483707	0.998	0.952	1.11429e-69
Ak4	8.87467e-66	0.48307	0.986	0.792	2.86519e-61
Nat8f6	3.53504e-71	0.482831	0.963	0.701	1.14129e-66
Dhcr24	5.83898e-77	0.481678	0.994	0.885	1.88512e-72
4833439L19Rik	1.86848e-81	0.476601	0.998	0.939	6.0324e-77
Pcx	2.17107e-75	0.476108	0.998	0.913	7.0093e-71
mt-Cytb	3.21684e-62	0.474772	1	0.998	1.03856e-57
Dnase1	1.51758e-48	0.472741	0.99	0.911	4.89952e-44
Serpinf2	1.82631e-66	0.471198	0.984	0.845	5.89624e-62
Papss2	2.04259e-70	0.470893	0.996	0.857	6.59451e-66
Slc47a1	1.96535e-66	0.46483	0.992	0.88	6.34513e-62
Smpdl3a	4.66137e-86	0.464216	1	0.948	1.50492e-81
Ttc36	7.60595e-79	0.463569	1	0.977	2.45558e-74
Slc17a1	6.54204e-68	0.46253	1	0.937	2.1121e-63
Slc25a10	3.03022e-75	0.462281	1	0.929	9.78307e-71
Hykk	8.32676e-66	0.457249	0.986	0.832	2.6883e-61
Nat8	1.17911e-67	0.451748	0.998	0.926	3.80675e-63
Tmem174	6.62577e-69	0.447697	0.996	0.909	2.13913e-64
Acaa2	5.55784e-59	0.446981	0.996	0.884	1.79435e-54
Suclg2	2.41331e-64	0.446863	0.994	0.909	7.79137e-60
mt-Nd4	4.0078e-47	0.445948	1	1	1.29392e-42
Amacr	1.92294e-56	0.445697	0.994	0.846	6.20822e-52
Aldh9a1	1.70782e-62	0.444472	0.992	0.88	5.5137e-58
Rida	2.20516e-67	0.444206	1	0.985	7.11936e-63
Msra	6.7567e-79	0.443062	0.994	0.914	2.1814e-74
Gm19950	1.539e-60	0.443017	0.994	0.839	4.96865e-56
Ephx2	4.47816e-70	0.440972	1	0.944	1.44578e-65
Retsat	7.77357e-56	0.439092	0.982	0.8	2.5097e-51
Abca3	1.64872e-71	0.438313	1	0.949	5.3229e-67
Fmo1	1.17019e-65	0.4378	1	0.889	3.77796e-61
Lactb2	7.41015e-61	0.42802	0.998	0.912	2.39237e-56
mt-Co3	6.24855e-45	0.423993	1	1	2.01735e-40
Cat	1.17772e-63	0.423896	1	0.976	3.80228e-59
Dnajc12	1.32893e-56	0.423135	0.951	0.74	4.29046e-52
Neu1	2.81794e-69	0.422096	1	0.952	9.09772e-65
Cgref1	2.10996e-57	0.421013	0.996	0.878	6.81199e-53
mt-Co2	1.04673e-37	0.418728	1	0.999	3.37936e-33
Cubn	3.31393e-53	0.416251	0.98	0.822	1.0699e-48
Qdpr	4.24567e-61	0.414949	0.996	0.926	1.37071e-56
Khk	1.521e-64	0.411458	1	0.958	4.91054e-60
Grhpr	4.28847e-62	0.411116	1	0.911	1.38453e-57
mt-Nd3	3.94798e-40	0.409371	1	0.987	1.27461e-35
mt-Atp6	9.58278e-41	0.408179	1	0.999	3.0938e-36
Slc37a4	6.72354e-55	0.406159	0.994	0.871	2.17069e-50
Coasy	2.59462e-52	0.399458	0.99	0.881	8.37675e-48
Ugt2b37	8.00918e-46	0.398933	0.947	0.717	2.58576e-41
Ces1e	1.37696e-67	0.397631	0.861	0.471	4.44552e-63
Pank1	3.79585e-48	0.394699	0.998	0.865	1.22549e-43
Prodh	7.5987e-52	0.393	0.975	0.828	2.45324e-47
Dhrs4	2.55337e-53	0.388999	0.996	0.915	8.24357e-49
Arl6ip1	1.01107e-63	0.388396	1	0.965	3.26424e-59
Igfbp4	5.71184e-46	0.385272	1	0.975	1.84407e-41
Dao	2.22842e-57	0.381736	0.992	0.894	7.19446e-53
Scp2	1.36202e-64	0.380772	1	0.978	4.39728e-60
Cda	1.93025e-53	0.377608	1	0.946	6.23183e-49
Apom	1.01442e-48	0.375976	0.941	0.69	3.27505e-44
Enpp6	6.36535e-61	0.375547	0.884	0.512	2.05505e-56
Acmsd	5.23238e-68	0.375123	0.822	0.422	1.68928e-63
Mcrip2	3.32886e-49	0.374877	0.998	0.861	1.07472e-44
Pdzk1	1.01845e-63	0.374188	1	0.972	3.28806e-59
Nr1h4	2.57778e-52	0.373238	0.941	0.705	8.32235e-48
Eci3	2.40266e-44	0.37227	0.992	0.804	7.757e-40
Ugt3a1	1.91393e-38	0.37174	0.98	0.816	6.17911e-34
Selenbp1	7.5241e-51	0.37151	0.996	0.929	2.42916e-46
Gpd1	9.9522e-49	0.371358	0.992	0.875	3.21307e-44
Fuca2	3.28179e-54	0.371288	0.998	0.949	1.05953e-49
Slc22a18	1.09514e-47	0.370671	0.994	0.906	3.53566e-43
Alpl	1.83951e-45	0.369894	0.984	0.718	5.93887e-41
Me1	6.8842e-47	0.368775	0.994	0.911	2.22256e-42
Gcdh	1.59042e-48	0.368099	0.998	0.921	5.13468e-44
Cyp4a10	4.44877e-37	0.368075	0.988	0.831	1.43629e-32
Adhfe1	1.5629e-45	0.367645	0.986	0.823	5.04582e-41
Aacs	9.99855e-46	0.36731	0.971	0.734	3.22803e-41
Xylb	3.03373e-50	0.366853	0.978	0.838	9.7944e-46
Slc26a1	3.23791e-57	0.366457	0.902	0.592	1.04536e-52
Stard10	7.40459e-53	0.365644	0.998	0.958	2.39057e-48
Cryl1	8.97624e-48	0.365268	0.996	0.916	2.89798e-43
Hao2	5.34443e-36	0.364635	0.986	0.838	1.72545e-31
Slc22a30	3.25362e-45	0.363886	0.961	0.755	1.05043e-40
Grina	2.01646e-75	0.361721	1	0.976	6.51014e-71
Shmt2	6.66917e-46	0.361422	0.967	0.791	2.15314e-41
Gatm	1.88496e-25	0.361216	0.969	0.818	6.08558e-21
Bckdha	4.92387e-53	0.361031	1	0.945	1.58967e-48
Slc27a2	8.33378e-37	0.359532	1	0.981	2.69056e-32
Mogat1	2.76287e-42	0.359516	0.957	0.75	8.91992e-38
Folr1	9.91491e-53	0.359407	1	0.938	3.20103e-48
Ehhadh	2.83943e-38	0.358928	0.996	0.875	9.1671e-34
Gsta3	3.8249e-45	0.358792	0.967	0.773	1.23487e-40
G6pc	9.24608e-59	0.356385	0.792	0.426	2.9851e-54
Cyp2j5	6.95605e-51	0.354485	1	0.97	2.24576e-46
Slc5a10	6.12539e-35	0.353789	0.988	0.851	1.97758e-30
Sult1d1	6.78022e-43	0.350342	0.998	0.919	2.18899e-38
Hadh	6.91722e-50	0.34934	0.998	0.932	2.23323e-45
mt-Nd1	1.22027e-31	0.34898	1	0.997	3.93964e-27
Etfb	2.34017e-63	0.348881	1	0.978	7.55525e-59
Hgd	2.27123e-39	0.348375	0.996	0.921	7.33268e-35
mt-Nd2	1.91384e-34	0.347261	1	0.995	6.17884e-30
Fah	1.75931e-47	0.346571	1	0.944	5.67994e-43
AI314278	8.63847e-39	0.344164	0.998	0.914	2.78893e-34
Vnn1	1.64631e-46	0.34295	0.955	0.733	5.31511e-42
Habp2	5.47422e-43	0.339906	0.973	0.736	1.76735e-38
Ces1g	9.17249e-56	0.338863	0.62	0.255	2.96134e-51
0610005C13Rik	2.20151e-46	0.33884	0.992	0.845	7.10759e-42
Abcd3	4.94508e-44	0.33875	0.996	0.906	1.59652e-39
Hsd3b2	7.39163e-61	0.338552	0.853	0.496	2.38639e-56
Hsd17b11	1.01901e-44	0.338196	0.994	0.901	3.28988e-40
Fut9	4.70821e-40	0.337165	0.975	0.828	1.52005e-35
Sardh	1.74965e-43	0.335945	0.994	0.912	5.64873e-39
Abhd14b	4.07132e-44	0.335893	1	0.931	1.31443e-39
Cpt2	3.17667e-41	0.333845	0.988	0.877	1.02559e-36
Alas1	3.80382e-48	0.330931	0.992	0.923	1.22806e-43
Plekhb2	5.46539e-42	0.329983	0.988	0.883	1.7645e-37
Slc6a20b	2.7388e-39	0.329315	0.973	0.771	8.84223e-35
Asl	3.44202e-37	0.327431	0.998	0.89	1.11126e-32
Susd2	6.4148e-41	0.32718	0.945	0.734	2.07102e-36
Fitm1	5.9076e-49	0.324944	0.871	0.559	1.90727e-44
Fmo2	3.44394e-37	0.324382	0.976	0.811	1.11188e-32
Aldh8a1	1.91954e-36	0.323522	0.99	0.847	6.19725e-32
Amn	1.46814e-39	0.318539	0.98	0.877	4.7399e-35
Cryz	5.42775e-45	0.318487	1	0.966	1.75235e-40
Akr7a5	3.04738e-43	0.318394	1	0.958	9.83847e-39
Slc22a28	1.01473e-49	0.31479	0.841	0.535	3.27604e-45
Ascc1	3.82429e-40	0.314776	0.975	0.829	1.23467e-35
mt-Nd5	3.88185e-27	0.314467	0.996	0.911	1.25326e-22
Ahcyl2	2.56076e-41	0.313023	0.959	0.765	8.2674e-37
Lpl	5.18844e-36	0.312816	0.996	0.933	1.67509e-31
Ccdc107	1.77352e-39	0.312322	1	0.927	5.72582e-35
Hibadh	4.06917e-35	0.312309	0.998	0.916	1.31373e-30
Acads	8.26784e-40	0.311198	0.996	0.941	2.66927e-35
Susd3	1.39401e-37	0.310772	0.955	0.787	4.50055e-33
Prdx5	2.72994e-63	0.310674	1	0.988	8.81361e-59
mt-Co1	2.11881e-28	0.310581	1	0.999	6.84059e-24
Pbld1	2.32665e-40	0.308803	0.939	0.715	7.51161e-36
Azgp1	8.0863e-45	0.308715	0.827	0.506	2.61066e-40
Aspa	1.52656e-37	0.308429	0.845	0.593	4.92849e-33
Acot12	1.02729e-40	0.307876	0.925	0.67	3.3166e-36
Fgf1	4.38938e-32	0.307132	0.984	0.872	1.41711e-27
Cryzl2	5.8368e-36	0.30658	0.994	0.899	1.88441e-31
Gpx3	1.15772e-33	0.302772	1	1	3.7377e-29
Timp3	1.11318e-38	0.3027	1	0.984	3.59389e-34
Gstz1	4.15283e-35	0.301704	0.99	0.842	1.34074e-30
Pepd	1.89415e-37	0.301587	0.998	0.911	6.11527e-33
Bdh2	1.9451e-37	0.301529	0.996	0.924	6.27976e-33
Slc22a2	7.81576e-34	0.301512	0.978	0.807	2.52332e-29
Pcbd1	8.89964e-37	0.300681	0.998	0.941	2.87325e-32
Slc5a11	3.08696e-44	0.300318	0.824	0.515	9.96625e-40
Dbi	3.02549e-67	0.298447	1	0.995	9.76779e-63
Cideb	1.08491e-34	0.297918	0.957	0.793	3.50263e-30
Csrp2	2.85291e-36	0.297317	0.998	0.909	9.21061e-32
Atp5g3	6.04424e-61	0.296317	1	0.99	1.95138e-56
Decr1	1.01107e-32	0.294839	0.994	0.892	3.26424e-28
Cycs	1.82329e-40	0.294072	1	0.968	5.88649e-36
Paqr7	2.41821e-43	0.293857	0.896	0.599	7.80719e-39
Slc22a22	3.70698e-51	0.29345	0.82	0.482	1.1968e-46
Mettl7b	5.5466e-32	0.292984	0.994	0.893	1.79072e-27
Thnsl2	2.91931e-35	0.291218	0.988	0.855	9.42498e-31
Msrb1	3.03628e-39	0.291002	0.988	0.906	9.80262e-35
Dcxr	7.56468e-35	0.290371	0.992	0.87	2.44226e-30
Pzp	3.12771e-54	0.290004	0.757	0.383	1.00978e-49
Nat8f2	7.81927e-44	0.289341	0.802	0.472	2.52445e-39
Slc25a39	2.09428e-44	0.288704	1	0.972	6.76139e-40
Hspd1	2.13134e-40	0.288219	1	0.966	6.88103e-36
Cisd1	4.32028e-37	0.287848	1	0.953	1.3948e-32
Hint2	1.45544e-39	0.287839	0.998	0.946	4.6989e-35
Tst	3.49084e-37	0.28602	0.89	0.641	1.12702e-32
Macrod2	2.82692e-40	0.285912	0.888	0.615	9.12673e-36
Sod1	7.83142e-46	0.285749	1	0.983	2.52837e-41
Enpp2	2.11394e-32	0.285166	0.951	0.805	6.82486e-28
Ech1	7.29287e-39	0.285139	1	0.966	2.3545e-34
Ldhd	7.6514e-32	0.283891	1	0.972	2.47026e-27
Slc6a19	4.04969e-26	0.283337	0.857	0.608	1.30744e-21
Ivd	1.61482e-30	0.282071	0.988	0.902	5.21343e-26
Acad11	1.54536e-32	0.282	0.969	0.781	4.98921e-28
Slc7a9	6.56535e-38	0.281586	0.949	0.744	2.11962e-33
Aldh2	1.67476e-44	0.281473	1	0.984	5.40695e-40
Osgin1	3.82703e-31	0.280732	0.98	0.843	1.23556e-26
Acat1	1.15654e-29	0.2794	1	0.941	3.7339e-25
Chchd10	8.8901e-49	0.278216	1	0.982	2.87017e-44
D630029K05Rik	7.68589e-33	0.277457	0.918	0.62	2.48139e-28
Chpt1	1.0705e-35	0.276291	1	0.977	3.45612e-31
Slc22a5	2.88792e-37	0.275911	0.894	0.67	9.32366e-33
Dnajc19	6.42682e-32	0.27455	0.992	0.897	2.0749e-27
Ndufv3	5.87794e-45	0.274375	1	0.977	1.89769e-40
Slc18a1	2.73773e-37	0.273819	0.863	0.595	8.83876e-33
Lrrc19	1.67654e-34	0.273393	0.908	0.681	5.4127e-30
Mettl26	4.23582e-32	0.273279	1	0.925	1.36753e-27
Calml4	2.08983e-32	0.272921	1	0.949	6.74702e-28
Prss8	4.96028e-35	0.272194	0.998	0.952	1.60143e-30
Aldh3a2	5.05121e-33	0.271237	0.965	0.809	1.63078e-28
Guca2b	1.29472e-27	0.270858	1	0.958	4.17999e-23
Pdzd3	2.27101e-35	0.270286	0.88	0.625	7.33196e-31
Acox3	7.35493e-32	0.270267	0.943	0.732	2.37454e-27
Slc25a15	1.20458e-32	0.269993	0.949	0.779	3.88898e-28
Pxmp4	6.10005e-30	0.268979	0.976	0.822	1.9694e-25
Gsr	1.91447e-30	0.268792	0.992	0.846	6.18087e-26
Aldh4a1	4.64888e-32	0.268426	0.998	0.921	1.50089e-27
Uqcrq	9.95572e-50	0.268054	1	0.986	3.21421e-45
Por	1.01713e-30	0.267336	0.998	0.938	3.28382e-26
Qprt	1.89807e-31	0.267231	0.941	0.729	6.12793e-27
Ftl1	1.87897e-59	0.266572	1	0.998	6.06627e-55
Hpn	2.53576e-32	0.266492	1	0.934	8.18671e-28
Rdh16f2	6.54543e-34	0.264638	0.867	0.55	2.11319e-29
Them7	1.55238e-32	0.264522	0.918	0.699	5.01186e-28
Slc2a2	2.03795e-29	0.264131	0.869	0.625	6.57953e-25
Nudt19	8.30823e-27	0.262963	1	0.964	2.68231e-22
Aldh7a1	6.7355e-32	0.262765	0.996	0.898	2.17456e-27
Mlec	1.88062e-34	0.262367	0.998	0.946	6.07157e-30
Uqcrfs1	5.39881e-35	0.26216	1	0.965	1.74301e-30
Vwa8	4.53147e-29	0.261811	0.969	0.814	1.46298e-24
Adh1	2.43536e-30	0.260717	1	0.96	7.86257e-26
Rdh16	2.9881e-34	0.260519	0.9	0.645	9.64708e-30
Cyp4a12a	1.57521e-41	0.259731	0.669	0.33	5.08556e-37
Ethe1	6.15541e-27	0.258675	0.973	0.849	1.98728e-22
Hnf4a	3.7125e-28	0.257785	0.992	0.922	1.19858e-23
Aadac	9.48328e-29	0.25746	0.971	0.824	3.06168e-24
Nme2	1.40875e-37	0.257203	1	0.99	4.54814e-33
Smim4	2.05597e-32	0.25711	0.957	0.796	6.6377e-28
Mpp1	7.44744e-31	0.256988	0.971	0.83	2.40441e-26
Cyba	1.45921e-44	0.256927	1	0.981	4.71106e-40
Dgat2	8.07898e-29	0.256908	0.949	0.78	2.6083e-24
Sod2	1.82324e-31	0.256343	1	0.96	5.88632e-27
Nme1	1.22517e-33	0.255883	0.998	0.958	3.95548e-29
Tmem106a	2.96936e-30	0.255576	0.971	0.832	9.58657e-26
Pi4ka	7.23696e-30	0.25526	0.959	0.802	2.33645e-25
Hspe1	1.75031e-34	0.254966	1	0.975	5.65088e-30
Sod3	3.46942e-27	0.254907	1	0.937	1.1201e-22
Pmpcb	7.71015e-28	0.254279	0.978	0.87	2.48922e-23
Ddah1	1.25354e-28	0.254211	0.98	0.859	4.04705e-24
Pdzk1ip1	3.24273e-29	0.253884	1	0.987	1.04691e-24
Sephs2	1.78963e-27	0.25298	0.984	0.891	5.77782e-23
Slc16a2	8.49944e-31	0.251629	0.976	0.815	2.74404e-26
Paqr9	1.34096e-30	0.250639	0.878	0.647	4.32928e-26
Osmr	4.33904e-13	-0.250418	0.431	0.551	1.40086e-08
Rpl11	2.10813e-40	-0.250523	1	0.991	6.80609e-36
Rpl15	1.83096e-27	-0.250547	1	0.982	5.91127e-23
Tpm3	1.79653e-10	-0.250648	0.839	0.821	5.80011e-06
Angptl2	2.59736e-07	-0.250761	0.58	0.619	0.00838558
Zmiz1	2.55901e-10	-0.251205	0.684	0.706	8.26175e-06
Hnrnpa1	1.13366e-11	-0.251214	0.871	0.827	3.66003e-07
Efhd2	8.41081e-10	-0.25135	0.724	0.71	2.71543e-05
Rpl13	4.93885e-42	-0.251663	1	0.995	1.59451e-37
Rps11	9.56401e-31	-0.251681	1	0.988	3.08774e-26
Plbd1	1.73901e-10	-0.251741	0.52	0.579	5.61438e-06
Hspa1b	5.09911e-15	-0.252327	0.994	0.962	1.64625e-10
Fga	6.49616e-05	-0.252909	0.551	0.567	1
Stab1	1.35315e-08	-0.253565	0.545	0.578	0.000436864
Lrrfip1	7.49239e-13	-0.254351	0.402	0.504	2.41892e-08
Rpl37	1.57502e-47	-0.25455	1	0.995	5.08494e-43
Trim47	8.13229e-08	-0.254918	0.833	0.805	0.00262551
Plet1	4.41145e-09	-0.255187	0.39	0.48	0.000142424
Rpl31	9.81746e-37	-0.256069	1	0.988	3.16957e-32
Dock8	6.07211e-05	-0.256143	0.61	0.607	1
Calm1	1.10314e-16	-0.256229	0.984	0.955	3.56148e-12
Slc9a8	0.0702233	-0.256265	0.853	0.721	1
Itgb2	4.07695e-11	-0.25632	0.308	0.413	1.31624e-06
Pdia6	4.97781e-17	-0.256669	0.996	0.959	1.60709e-12
Arrb2	1.73956e-09	-0.256948	0.486	0.545	5.61617e-05
Ypel3	1.36209e-14	-0.257413	0.918	0.884	4.39752e-10
Chd4	4.75464e-12	-0.257706	0.865	0.852	1.53504e-07
Ptbp3	3.84678e-10	-0.257818	0.714	0.724	1.24193e-05
Col6a2	1.03666e-08	-0.258001	0.71	0.699	0.000334684
Aplp2	1.09797e-22	-0.258596	0.998	0.947	3.5448e-18
Serpinb9	1.79162e-13	-0.258635	0.431	0.53	5.78424e-09
Ppib	9.1147e-24	-0.258947	0.996	0.967	2.94268e-19
Rpl18	7.97814e-36	-0.259176	1	0.986	2.57574e-31
Dpysl2	6.59626e-11	-0.259613	0.518	0.581	2.1296e-06
Npdc1	1.19652e-13	-0.260059	0.788	0.776	3.86297e-09
Map3k1	1.3712e-13	-0.260693	0.51	0.598	4.42693e-09
Myl12b	1.27786e-20	-0.260824	0.996	0.965	4.12556e-16
Tnfrsf1a	1.03715e-13	-0.261121	0.871	0.855	3.34842e-09
Cldn3	2.45309e-13	-0.261294	0.525	0.61	7.91981e-09
Lcp1	2.19434e-09	-0.2617	0.561	0.598	7.08444e-05
Mmp23	3.78669e-11	-0.261893	0.396	0.483	1.22253e-06
Ccl8	2.54225e-12	-0.262257	0.278	0.409	8.20767e-08
Rcn1	7.09753e-09	-0.262345	0.527	0.565	0.000229144
S100a4	5.99089e-14	-0.262434	0.388	0.507	1.93416e-09
Jpt1	1.06803e-08	-0.262786	0.771	0.744	0.000344812
Syne2	2.49397e-13	-0.262808	0.731	0.75	8.05177e-09
Fxyd4	5.23495e-05	-0.262971	0.698	0.677	1
Jchain	0.00436057	-0.263274	0.167	0.216	1
Arhgdib	9.20719e-11	-0.263438	0.461	0.532	2.97254e-06
Rps8	8.74582e-40	-0.263767	1	0.988	2.82359e-35
Scin	7.04468e-11	-0.263945	0.582	0.616	2.27437e-06
Scarb2	1.05201e-14	-0.26425	0.802	0.807	3.39643e-10
Rsrp1	2.03459e-11	-0.264267	0.973	0.94	6.56868e-07
Calu	9.86168e-13	-0.264336	0.888	0.855	3.18384e-08
Mvp	9.71051e-12	-0.264409	0.802	0.783	3.13504e-07
Dkk3	2.2277e-10	-0.264444	0.604	0.649	7.19214e-06
Rps7	3.98977e-27	-0.264604	1	0.988	1.2881e-22
Myo1c	4.46976e-15	-0.264667	0.882	0.848	1.44306e-10
Tnfaip2	3.97862e-13	-0.264671	0.504	0.584	1.2845e-08
Fosl2	6.06277e-11	-0.264997	0.508	0.569	1.95736e-06
Rps3a1	3.81654e-32	-0.265329	1	0.991	1.23217e-27
Sh3bgrl	3.66984e-14	-0.265551	0.798	0.792	1.18481e-09
Eln	2.88723e-07	-0.266526	0.463	0.507	0.00932141
Tspan1	7.00733e-11	-0.266553	0.498	0.562	2.26232e-06
Thbs2	1.74053e-11	-0.266684	0.343	0.451	5.61929e-07
Pros1	1.27596e-11	-0.266691	0.529	0.587	4.11943e-07
Btg2	3.8592e-14	-0.266741	0.437	0.546	1.24594e-09
Smtn	1.35747e-10	-0.266818	0.747	0.734	4.38259e-06
Ddit4	1.66977e-11	-0.266912	0.686	0.709	5.39086e-07
Rps15a	9.02642e-32	-0.267127	1	0.986	2.91418e-27
Pfn1	1.86532e-20	-0.267234	0.996	0.95	6.02219e-16
Gnai2	1.16925e-15	-0.267374	0.976	0.927	3.77493e-11
Tgfbr1	1.70748e-11	-0.26747	0.725	0.746	5.51261e-07
Hk1	7.81783e-16	-0.267695	0.59	0.67	2.52399e-11
Prelp	7.42222e-11	-0.267993	0.669	0.703	2.39626e-06
Ermp1	4.94159e-15	-0.268273	0.48	0.606	1.59539e-10
Pbxip1	6.6433e-14	-0.268535	0.704	0.736	2.14479e-09
Ddx39b	1.94774e-13	-0.268831	0.894	0.872	6.28827e-09
Ctdsp2	1.65997e-13	-0.269434	0.914	0.878	5.35923e-09
Synpo	6.58946e-09	-0.269439	0.463	0.526	0.000212741
Rps9	1.12598e-36	-0.269535	0.998	0.987	3.63522e-32
Nedd4	4.94737e-17	-0.269925	0.961	0.926	1.59726e-12
Tpm2	8.98869e-12	-0.27021	0.424	0.518	2.902e-07
Morf4l2	2.66807e-12	-0.270503	0.888	0.868	8.61385e-08
Ywhag	9.31955e-13	-0.270539	0.857	0.826	3.00882e-08
Pdlim7	2.98141e-12	-0.270585	0.48	0.568	9.62548e-08
Hoxd9	5.291e-10	-0.270827	0.573	0.611	1.7082e-05
Slc1a5	1.64964e-12	-0.270839	0.569	0.624	5.32587e-08
Marcksl1	6.43644e-13	-0.270922	0.498	0.586	2.07801e-08
Nfkbia	2.92544e-10	-0.271053	0.716	0.701	9.44478e-06
Eif4a1	2.75565e-22	-0.271165	0.996	0.973	8.89663e-18
Vcl	5.00601e-13	-0.271183	0.724	0.747	1.61619e-08
H3f3a	4.19236e-29	-0.271389	0.996	0.973	1.3535e-24
Il33	4.64211e-13	-0.271753	0.384	0.497	1.4987e-08
Ywhaq	1.28289e-20	-0.27192	0.992	0.951	4.1418e-16
Ckmt1	1.37525e-09	-0.272013	0.559	0.62	4.43999e-05
Rela	8.1932e-14	-0.272452	0.775	0.767	2.64517e-09
Mxd4	1.47098e-13	-0.272617	0.867	0.847	4.74906e-09
Epas1	1.9797e-09	-0.273053	0.943	0.889	6.39147e-05
Arhgef17	5.46489e-14	-0.273132	0.429	0.543	1.76434e-09
Ccl21a	0.00046734	-0.2735	0.157	0.214	1
Col6a3	9.77513e-10	-0.273513	0.663	0.679	3.1559e-05
Ddx17	5.15405e-16	-0.275608	0.959	0.918	1.66399e-11
Ski	3.74384e-11	-0.275755	0.827	0.802	1.2087e-06
Itga3	3.62344e-11	-0.276629	0.545	0.615	1.16983e-06
Tmbim1	4.27181e-11	-0.276709	0.635	0.659	1.37915e-06
Fbln7	4.72407e-12	-0.276762	0.369	0.479	1.52517e-07
Clk1	3.76175e-11	-0.277497	0.845	0.819	1.21448e-06
C1ra	3.68049e-14	-0.278294	0.5	0.598	1.18825e-09
Plxnd1	2.38211e-15	-0.278482	0.567	0.635	7.69064e-11
Myl6	4.99409e-44	-0.27968	1	0.99	1.61234e-39
Elf3	1.41613e-16	-0.279747	0.488	0.614	4.57197e-12
Itpripl2	4.64105e-12	-0.28006	0.51	0.588	1.49836e-07
Gm47283	1.13421e-16	-0.280089	0.973	0.946	3.66181e-12
Rbpms	5.2944e-11	-0.280307	0.873	0.848	1.7093e-06
Tacc1	2.59786e-16	-0.280486	0.604	0.691	8.38719e-12
Vasp	3.08889e-15	-0.280886	0.665	0.71	9.9725e-11
Mylk	7.48777e-07	-0.28117	0.773	0.764	0.0241743
Klf2	1.73233e-09	-0.281334	0.673	0.714	5.59284e-05
Cyth4	3.20992e-15	-0.281752	0.384	0.517	1.03632e-10
Jund	1.01787e-18	-0.282024	0.967	0.934	3.28618e-14
Itga1	3.59344e-16	-0.282186	0.824	0.799	1.16014e-11
Lsp1	2.50101e-12	-0.282382	0.439	0.536	8.07451e-08
Tbx2	2.1103e-12	-0.282654	0.516	0.594	6.81309e-08
Stat3	1.56387e-15	-0.28285	0.869	0.838	5.04895e-11
Nbl1	3.81141e-14	-0.283492	0.39	0.496	1.23051e-09
Fgg	0.00180515	-0.283736	0.535	0.537	1
Aldh1a2	7.9313e-11	-0.284014	0.451	0.533	2.56062e-06
Pdgfrb	8.33929e-11	-0.284073	0.716	0.733	2.69234e-06
Mme	1.36887e-11	-0.284947	0.716	0.682	4.41939e-07
Acsm3	7.64236e-07	-0.285065	0.99	0.836	0.0246734
Emp1	2.26858e-12	-0.285235	0.739	0.757	7.3241e-08
Hspg2	6.93405e-13	-0.285733	0.8	0.773	2.23866e-08
Bmp1	1.58083e-11	-0.286286	0.516	0.587	5.10372e-07
Thbd	1.36632e-10	-0.287361	0.724	0.733	4.41117e-06
Rps20	6.10531e-44	-0.288507	1	0.993	1.9711e-39
Laptm4a	5.14791e-24	-0.288528	0.996	0.967	1.662e-19
Tcf21	7.10334e-15	-0.288898	0.416	0.534	2.29331e-10
Cyp1b1	4.21403e-13	-0.29017	0.671	0.706	1.3605e-08
Cavin1	2.4357e-14	-0.29051	0.625	0.688	7.86367e-10
Twsg1	3.86257e-19	-0.294034	0.71	0.749	1.24703e-14
Wsb1	3.6576e-13	-0.294348	0.62	0.672	1.18086e-08
Rpl12	7.55549e-30	-0.294709	0.998	0.98	2.43929e-25
Spink8	2.37506e-06	-0.295567	0.335	0.401	0.076679
Arhgdia	2.79338e-21	-0.29557	0.994	0.962	9.01843e-17
Col5a1	2.04239e-15	-0.296	0.459	0.568	6.59384e-11
Rps24	3.14846e-46	-0.29641	1	0.993	1.01648e-41
Fam107a	6.00145e-09	-0.296655	0.392	0.443	0.000193757
Prss23	9.75975e-13	-0.29761	0.69	0.705	3.15093e-08
Tapbp	1.40038e-17	-0.298606	0.939	0.918	4.52112e-13
Cxcl10	0.000211969	-0.300078	0.471	0.497	1
Tax1bp3	1.81201e-18	-0.300408	0.894	0.856	5.85007e-14
Scarf2	4.59828e-13	-0.300535	0.639	0.683	1.48455e-08
Serinc3	6.887e-26	-0.30084	1	0.977	2.22347e-21
Zyx	2.32705e-16	-0.301054	0.884	0.86	7.51289e-12
Ddx5	7.14188e-29	-0.301899	1	0.988	2.30575e-24
Map7d1	2.5841e-14	-0.302778	0.7	0.719	8.34277e-10
Tspo	9.21067e-28	-0.302879	0.976	0.952	2.97367e-23
Tnc	1.90043e-12	-0.303981	0.41	0.514	6.13554e-08
Sirpa	1.98807e-10	-0.304403	0.767	0.763	6.41848e-06
Tgfbr2	2.56631e-17	-0.304739	0.847	0.824	8.28533e-13
Ywhah	4.01998e-18	-0.305676	0.959	0.912	1.29785e-13
Snrpg	2.93001e-21	-0.305773	0.961	0.921	9.45955e-17
Sytl2	2.67529e-14	-0.305846	0.492	0.581	8.63716e-10
Tns3	4.91606e-14	-0.305857	0.847	0.829	1.58715e-09
Cmtm3	5.9004e-16	-0.306019	0.573	0.649	1.90494e-11
Serpina3n	3.33567e-21	-0.307372	0.155	0.349	1.07692e-16
Ptprs	2.32507e-15	-0.307819	0.52	0.609	7.50648e-11
Itm2c	4.16246e-19	-0.308206	0.91	0.875	1.34385e-14
Rras	2.91698e-18	-0.309499	0.682	0.74	9.41747e-14
Cyp51	0.00428302	-0.309865	0.749	0.642	1
Arhgap45	4.07406e-16	-0.309955	0.363	0.501	1.31531e-11
Rtn4	5.46536e-18	-0.310413	0.976	0.927	1.76449e-13
Il6st	4.42149e-15	-0.310502	0.91	0.871	1.42748e-10
Fbn1	4.53105e-14	-0.310738	0.627	0.687	1.46285e-09
Aadat	0.830257	-0.310973	0.867	0.705	1
Cd47	4.12867e-18	-0.311687	0.916	0.883	1.33294e-13
Tmem123	4.25514e-21	-0.312357	0.678	0.723	1.37377e-16
Ctnna1	5.82585e-21	-0.31321	0.959	0.926	1.88088e-16
Lama5	7.16274e-16	-0.313785	0.757	0.773	2.31249e-11
Actn1	2.4761e-14	-0.313794	0.635	0.679	7.99408e-10
Gnb1	1.80271e-20	-0.313847	0.969	0.918	5.82006e-16
Cstb	3.24709e-18	-0.313857	1	0.966	1.04832e-13
Sdc1	5.3073e-16	-0.314063	0.631	0.69	1.71346e-11
Dlgap4	9.54209e-14	-0.314605	0.637	0.692	3.08066e-09
Gramd1a	2.57289e-16	-0.31652	0.578	0.68	8.30657e-12
Myof	8.02892e-14	-0.317037	0.551	0.631	2.59214e-09
Tubb2a	5.71293e-14	-0.318174	0.747	0.765	1.84442e-09
Fcgr3	5.14339e-11	-0.319156	0.465	0.547	1.66054e-06
Arl4c	4.8757e-20	-0.321312	0.392	0.539	1.57412e-15
Ewsr1	2.98741e-10	-0.321341	0.947	0.941	9.64485e-06
Klf6	5.31052e-14	-0.321503	0.737	0.738	1.7145e-09
Cxcl12	1.03036e-07	-0.321524	0.898	0.836	0.00332651
Apob	6.80348e-10	-0.321639	0.5	0.538	2.1965e-05
Rgs5	9.18388e-12	-0.322719	0.567	0.62	2.96502e-07
Ltbp4	1.32992e-13	-0.323402	0.894	0.838	4.29365e-09
Mcl1	1.68973e-18	-0.323634	0.955	0.915	5.45531e-14
Cfl1	5.62949e-31	-0.323817	0.996	0.972	1.81748e-26
Ucp2	9.52698e-17	-0.323957	0.835	0.82	3.07579e-12
Fzd1	3.77351e-15	-0.324396	0.731	0.744	1.21828e-10
Anxa1	5.6762e-13	-0.324724	0.525	0.592	1.83256e-08
Psmb8	1.28558e-18	-0.325569	0.604	0.696	4.1505e-14
Spns2	6.61919e-13	-0.325846	0.8	0.781	2.137e-08
Cygb	2.07755e-14	-0.325934	0.712	0.732	6.70736e-10
Zfp36l2	3.35658e-18	-0.326411	0.833	0.847	1.08367e-13
Lbp	1.327e-17	-0.326816	0.482	0.593	4.28421e-13
Icam1	1.8264e-15	-0.327154	0.753	0.758	5.89653e-11
Agrn	9.81038e-19	-0.327322	0.875	0.846	3.16728e-14
Fstl1	8.40373e-17	-0.327328	0.512	0.615	2.71314e-12
Mrps6	4.59767e-18	-0.327368	0.961	0.916	1.48436e-13
Bst2	3.73726e-16	-0.328178	0.698	0.744	1.20657e-11
Plekho1	4.9668e-19	-0.328742	0.51	0.624	1.60353e-14
Rps4x	1.07663e-48	-0.329361	1	0.989	3.47589e-44
Nfe2l1	4.20381e-22	-0.329732	0.833	0.845	1.3572e-17
Adamts1	1.28587e-17	-0.330574	0.896	0.863	4.15144e-13
Cd82	5.57366e-23	-0.330607	0.712	0.774	1.79945e-18
Mprip	1.49533e-19	-0.331438	0.933	0.896	4.82768e-15
Iqgap1	1.29102e-19	-0.331942	0.761	0.784	4.16806e-15
Krt18	3.76544e-11	-0.331983	0.465	0.539	1.21567e-06
Eva1b	8.30663e-20	-0.333542	0.776	0.806	2.68179e-15
Psme1	9.45249e-22	-0.333553	0.92	0.891	3.05174e-17
Wnk1	9.81737e-08	-0.333969	0.908	0.839	0.00316954
Oat	1.32576e-19	-0.334404	0.827	0.848	4.28023e-15
2200002D01Rik	1.88306e-14	-0.336006	0.863	0.813	6.07944e-10
Hoxd8	3.24673e-13	-0.33625	0.825	0.811	1.04821e-08
Calm2	1.48125e-25	-0.336289	0.973	0.925	4.78222e-21
Gls	7.04861e-27	-0.336357	0.947	0.92	2.27564e-22
Serpinb6a	9.78884e-20	-0.337944	0.724	0.754	3.16033e-15
Ier5	5.64378e-17	-0.338812	0.647	0.699	1.82209e-12
Capn2	4.17212e-18	-0.338818	0.816	0.798	1.34697e-13
Aopep	4.02743e-13	-0.338901	0.731	0.748	1.30026e-08
Tfcp2l1	1.05579e-13	-0.338983	0.9	0.885	3.40862e-09
Ly6a	4.4607e-24	-0.339774	1	0.992	1.44014e-19
Ppp1r1a	3.08159e-05	-0.34078	0.914	0.833	0.994891
Anxa6	2.30598e-22	-0.341572	0.682	0.755	7.44486e-18
Cxcl16	3.28256e-16	-0.341944	0.953	0.916	1.05977e-11
Ier2	4.53707e-19	-0.342467	0.571	0.649	1.46479e-14
Srsf3	1.01607e-25	-0.342577	0.939	0.907	3.28039e-21
Ripor1	1.65852e-11	-0.34316	0.655	0.691	5.35454e-07
Mrc2	1.26409e-15	-0.343161	0.686	0.731	4.08111e-11
Tnfrsf12a	2.06873e-12	-0.34422	0.818	0.802	6.67891e-08
Pltp	7.10766e-19	-0.345339	0.625	0.689	2.29471e-14
Itgb1	3.06155e-22	-0.345897	0.978	0.948	9.88423e-18
Npc2	2.62883e-17	-0.345927	0.984	0.947	8.48717e-13
Ctsd	5.96496e-33	-0.346596	1	0.99	1.92579e-28
Ccl6	1.83806e-11	-0.347028	0.384	0.482	5.93419e-07
Eng	9.45584e-16	-0.347037	0.882	0.867	3.05282e-11
Emilin1	1.55149e-18	-0.347782	0.816	0.812	5.00899e-14
Bicc1	6.25739e-26	-0.348048	0.873	0.864	2.0202e-21
Sox4	3.80569e-19	-0.348558	0.496	0.603	1.22867e-14
Plec	1.15961e-20	-0.349233	0.735	0.773	3.7438e-16
Scnn1b	5.55288e-12	-0.351273	0.498	0.581	1.79275e-07
Cnn2	1.66235e-21	-0.351804	0.663	0.736	5.3669e-17
Serpine1	4.48692e-12	-0.352104	0.378	0.481	1.4486e-07
Fhl2	1.37405e-18	-0.352258	0.604	0.703	4.43612e-14
Sparcl1	2.72441e-14	-0.352687	0.79	0.785	8.79577e-10
Bok	1.02149e-22	-0.354901	0.716	0.747	3.29789e-18
Loxl1	5.09704e-15	-0.355543	0.796	0.783	1.64558e-10
Ltbp3	2.2183e-16	-0.355578	0.714	0.756	7.16177e-12
Pgam2	0.000803525	-0.355646	0.437	0.447	1
Cpxm1	2.42512e-17	-0.35661	0.641	0.709	7.82951e-13
Aif1l	3.69785e-16	-0.356878	0.871	0.866	1.19385e-11
Ptma	1.23286e-44	-0.356909	1	0.989	3.98028e-40
Tgfbi	3.55711e-16	-0.358318	0.657	0.705	1.14841e-11
Rpl4	5.84647e-35	-0.358324	1	0.996	1.88753e-30
H3f3b	2.41712e-34	-0.358514	0.994	0.967	7.80368e-30
Tmem50a	6.08801e-22	-0.363864	0.82	0.838	1.96552e-17
Ecm1	9.46009e-20	-0.364977	0.837	0.853	3.05419e-15
Ckb	7.32948e-25	-0.364997	0.908	0.883	2.36632e-20
Ivns1abp	1.46858e-31	-0.367047	1	0.99	4.74129e-27
Junb	1.58484e-21	-0.367912	0.627	0.71	5.11666e-17
Spon1	2.93356e-20	-0.369418	0.6	0.69	9.47099e-16
Kcnj1	3.11077e-11	-0.371829	0.847	0.824	1.00431e-06
Emp3	1.27505e-21	-0.373087	0.559	0.672	4.11649e-17
Btg1	1.43516e-25	-0.373633	0.763	0.803	4.63342e-21
Egr1	7.17736e-14	-0.376758	0.555	0.628	2.31721e-09
H2-Q7	2.0345e-14	-0.378008	0.563	0.642	6.56838e-10
Ifi27	7.2113e-26	-0.380554	0.802	0.829	2.32817e-21
C1s1	1.37751e-20	-0.380757	0.71	0.739	4.4473e-16
Rhcg	3.67474e-13	-0.381363	0.569	0.647	1.18639e-08
Capg	4.89402e-28	-0.382219	0.614	0.723	1.58004e-23
Lgals3bp	4.85022e-22	-0.382355	0.89	0.884	1.56589e-17
Tsc22d1	5.33114e-34	-0.382797	1	0.982	1.72116e-29
Tuba1b	1.38967e-30	-0.382955	0.984	0.944	4.48654e-26
Rpl21	1.8093e-67	-0.384593	1	0.991	5.84133e-63
Mmp2	1.3225e-13	-0.38498	0.608	0.656	4.2697e-09
Axl	2.32342e-20	-0.386582	0.782	0.784	7.50117e-16
Mfge8	1.05149e-22	-0.389125	0.884	0.875	3.39474e-18
Efemp2	8.80787e-25	-0.389236	0.614	0.706	2.84362e-20
Wfdc17	1.31204e-18	-0.389802	0.571	0.662	4.23592e-14
Ly6e	5.18287e-25	-0.391141	1	0.985	1.67329e-20
Trf	5.1376e-19	-0.393589	0.8	0.816	1.65867e-14
Cx3cl1	3.36068e-26	-0.394441	0.971	0.936	1.085e-21
Lbh	1.78011e-24	-0.394536	0.622	0.731	5.74708e-20
Krt8	3.98491e-28	-0.395317	0.982	0.943	1.28653e-23
Ctsc	1.04395e-23	-0.396049	0.712	0.772	3.37041e-19
Dag1	4.86177e-24	-0.39624	0.902	0.874	1.56962e-19
Ccl5	9.3779e-10	-0.396328	0.518	0.578	3.02766e-05
Umod	7.64992e-05	-0.396864	1	0.996	1
Crip2	6.94146e-22	-0.396898	0.829	0.837	2.24105e-17
Hexa	2.66027e-24	-0.397216	0.873	0.885	8.58868e-20
Cldn7	3.27145e-23	-0.398728	0.653	0.73	1.05619e-18
Pdgfb	7.53203e-15	-0.40195	0.637	0.683	2.43172e-10
Coro1a	2.0006e-23	-0.402415	0.645	0.719	6.45894e-19
Fxyd5	1.26537e-26	-0.403048	0.735	0.812	4.08525e-22
Cald1	9.92484e-18	-0.40594	0.771	0.785	3.20424e-13
Unc93b1	5.20709e-20	-0.406798	0.665	0.713	1.68111e-15
Tm4sf1	2.42821e-13	-0.406802	0.698	0.729	7.83949e-09
Mep1b	0.438698	-0.407703	0.606	0.466	1
Aqp2	1.66285e-09	-0.408221	0.957	0.913	5.36851e-05
Laptm5	6.96662e-21	-0.409521	0.682	0.746	2.24917e-16
Clcnkb	9.95004e-14	-0.409595	0.933	0.893	3.21237e-09
Aoc1	4.43915e-16	-0.410061	0.575	0.644	1.43318e-11
Anxa3	2.36731e-23	-0.410068	0.545	0.662	7.64285e-19
Tspan8	4.22787e-25	-0.410425	0.749	0.799	1.36497e-20
Itgav	3.6399e-33	-0.41113	0.957	0.935	1.17514e-28
Lamb2	1.02641e-21	-0.41218	0.686	0.754	3.31377e-17
Slc22a13	3.79998e-05	-0.412955	0.439	0.428	1
Ifngr1	4.12152e-24	-0.414718	0.859	0.858	1.33063e-19
Lgals1	1.24682e-38	-0.416425	0.988	0.956	4.02535e-34
Msn	3.23378e-25	-0.41746	0.882	0.873	1.04403e-20
Rhob	5.17219e-24	-0.419202	0.935	0.898	1.66984e-19
Ikbkb	3.17399e-11	-0.420197	0.953	0.924	1.02472e-06
Epcam	3.7887e-31	-0.420568	0.733	0.799	1.22318e-26
Rbp1	5.92805e-19	-0.420703	0.694	0.729	1.91387e-14
Npnt	3.54343e-28	-0.421064	0.767	0.8	1.144e-23
Tpm4	2.47951e-27	-0.421671	0.81	0.833	8.00508e-23
Cldn4	2.33978e-13	-0.421675	0.414	0.508	7.55398e-09
Cdo1	8.22187e-20	-0.422393	0.841	0.79	2.65443e-15
Sfrp1	5.39649e-24	-0.423782	0.851	0.838	1.74226e-19
Pld4	6.70785e-23	-0.425246	0.557	0.659	2.16563e-18
Myh9	7.82053e-28	-0.426444	0.949	0.934	2.52486e-23
Csrp1	9.4042e-27	-0.427825	0.692	0.774	3.03615e-22
Col15a1	1.71053e-23	-0.428081	0.876	0.851	5.52246e-19
Litaf	1.90995e-27	-0.428398	0.788	0.809	6.16626e-23
Isyna1	1.1227e-25	-0.428958	0.753	0.805	3.62464e-21
Pmepa1	4.31925e-22	-0.434125	0.871	0.867	1.39447e-17
Mxra8	1.7727e-28	-0.435276	0.686	0.766	5.72318e-24
Rcn3	4.99791e-28	-0.435732	0.753	0.807	1.61358e-23
Ccn1	8.28354e-14	-0.436965	0.827	0.821	2.67434e-09
Actg1	7.43168e-54	-0.437558	1	0.994	2.39932e-49
Ifi27l2a	1.21872e-28	-0.437718	0.776	0.821	3.93463e-24
Crlf1	4.34001e-15	-0.441067	0.498	0.579	1.40117e-10
Olfml3	3.55507e-30	-0.442977	0.794	0.825	1.14775e-25
Clic1	8.73464e-33	-0.444603	0.967	0.933	2.81998e-28
Lhfp	3.42108e-28	-0.446053	0.696	0.761	1.10449e-23
Cebpd	1.15051e-31	-0.449508	0.596	0.725	3.71443e-27
Hbb-bt	0.865639	-0.450732	0.557	0.505	1
Slc22a7	0.000841207	-0.452771	0.478	0.446	1
Cd9	1.54538e-38	-0.452974	0.937	0.923	4.98925e-34
S100a10	3.1109e-40	-0.453017	0.99	0.95	1.00435e-35
Ppic	2.20594e-25	-0.45387	0.857	0.828	7.12187e-21
Ifitm2	4.28552e-39	-0.454313	0.941	0.921	1.38358e-34
Plat	9.03659e-18	-0.455249	0.584	0.663	2.91746e-13
Anxa5	2.39042e-35	-0.459537	0.951	0.931	7.71746e-31
Scd2	2.37086e-32	-0.46001	0.775	0.837	7.65433e-28
Marcks	5.72412e-27	-0.460093	0.827	0.864	1.84803e-22
Ier3	1.01175e-24	-0.463015	0.847	0.85	3.26643e-20
Nphs2	0.149281	-0.464818	0.608	0.547	1
Igha	0.217434	-0.465564	0.263	0.273	1
Tmem213	6.71957e-18	-0.466698	0.863	0.864	2.16941e-13
Ren1	0.0950376	-0.470576	0.357	0.362	1
Tacstd2	4.7419e-21	-0.471362	0.657	0.743	1.53092e-16
Mal	2.07606e-28	-0.471486	0.906	0.901	6.70256e-24
Tmem52b	3.67813e-05	-0.472271	0.747	0.719	1
F2r	7.33803e-25	-0.472381	0.837	0.846	2.36908e-20
B2m	1.07541e-40	-0.473895	0.998	0.986	3.47196e-36
Tuba1a	1.889e-30	-0.474134	0.825	0.853	6.09865e-26
Neat1	2.68248e-39	-0.474501	0.998	0.982	8.66037e-35
Csf1r	2.99268e-37	-0.478545	0.694	0.776	9.66188e-33
Cxcl14	1.51498e-26	-0.485573	0.824	0.837	4.89111e-22
Thbs1	2.02516e-24	-0.488729	0.645	0.722	6.53824e-20
Mpeg1	3.65228e-29	-0.490022	0.749	0.797	1.17914e-24
Pea15a	7.79156e-39	-0.493078	0.839	0.866	2.51551e-34
Gc	4.34446e-18	-0.4949	0.625	0.654	1.40261e-13
Lrp1	1.63239e-31	-0.494983	0.833	0.854	5.27017e-27
Tubb5	2.09098e-38	-0.496908	0.945	0.929	6.75074e-34
Ahnak	3.93274e-36	-0.497263	0.798	0.864	1.26969e-31
Hsd11b2	8.79056e-17	-0.4981	0.806	0.834	2.83803e-12
Igfbp7	1.91538e-118	-0.498535	1	0.998	6.1838e-114
Ccl2	9.07649e-09	-0.4993	0.535	0.573	0.000293035
Pcolce	5.2243e-44	-0.500494	0.916	0.917	1.68667e-39
Nudt4	1.4633e-43	-0.501405	0.99	0.961	4.72425e-39
Ltbp2	6.57528e-21	-0.502803	0.571	0.661	2.12283e-16
Kcnk1	7.57334e-33	-0.503798	0.651	0.737	2.44505e-28
Itgb5	6.80262e-34	-0.507914	0.957	0.935	2.19623e-29
Zfp36l1	1.23776e-37	-0.508243	0.953	0.926	3.9961e-33
Myl12a	3.49834e-57	-0.516858	0.99	0.962	1.12944e-52
Tagln2	6.34258e-50	-0.519344	0.986	0.962	2.0477e-45
Dynll1	4.87012e-64	-0.521054	0.994	0.968	1.57232e-59
Kng2	1.80377e-30	-0.521686	0.925	0.89	5.82348e-26
Tagln	8.98859e-22	-0.52501	0.655	0.711	2.90196e-17
Tpm1	1.64412e-46	-0.526161	0.941	0.935	5.30804e-42
Cp	3.02401e-36	-0.526678	0.769	0.824	9.76302e-32
Myl9	1.54788e-20	-0.527061	0.763	0.799	4.99732e-16
Selenow	3.30288e-44	-0.528818	0.9	0.903	1.06634e-39
Ifitm3	1.67512e-48	-0.534894	0.965	0.942	5.40813e-44
Slc8a1	8.49277e-12	-0.538579	0.439	0.516	2.74189e-07
Cst3	6.12193e-78	-0.541823	1	0.991	1.97646e-73
Podxl	9.68314e-06	-0.542294	0.822	0.783	0.31262
Bcat1	3.22563e-20	-0.546089	0.271	0.428	1.04139e-15
Smoc2	2.46324e-36	-0.551967	0.639	0.746	7.95258e-32
H2-D1	2.51178e-68	-0.55402	0.996	0.981	8.10929e-64
Dcn	5.75149e-30	-0.554099	0.81	0.827	1.85687e-25
Acta2	4.58659e-19	-0.555908	0.563	0.651	1.48078e-14
Cd52	7.50312e-35	-0.556047	0.833	0.859	2.42238e-30
Anxa2	1.06461e-41	-0.558365	0.906	0.916	3.43709e-37
S100a11	1.60561e-68	-0.561437	0.978	0.959	5.18372e-64
Cd24a	1.12585e-42	-0.562647	0.949	0.938	3.6348e-38
Atp6v1g3	7.66664e-16	-0.566595	0.651	0.718	2.47517e-11
Napsa	0.000335339	-0.56689	1	0.967	1
Krt7	1.91907e-34	-0.567839	0.837	0.882	6.19571e-30
Actb	1.23974e-86	-0.569008	1	0.997	4.00252e-82
Timp1	1.02737e-22	-0.569854	0.678	0.739	3.31686e-18
Adgrg1	8.12909e-65	-0.572271	0.984	0.964	2.62448e-60
Serpinh1	7.33931e-62	-0.577134	0.984	0.965	2.3695e-57
Fcer1g	3.35926e-35	-0.578315	0.765	0.819	1.08454e-30
H2-K1	1.42828e-58	-0.579834	0.998	0.989	4.61119e-54
Col4a1	8.2133e-59	-0.581795	0.986	0.975	2.65166e-54
Col4a2	1.12205e-50	-0.583472	0.982	0.958	3.62255e-46
Id3	5.64082e-38	-0.589281	0.916	0.914	1.82114e-33
Mt2	2.58539e-48	-0.592402	0.973	0.958	8.34695e-44
Lgals3	2.53789e-52	-0.595101	0.943	0.942	8.19356e-48
Timp2	2.59344e-43	-0.600906	0.882	0.903	8.37291e-39
Crip1	4.20849e-46	-0.602575	0.863	0.891	1.35871e-41
Mettl7a2	2.35721e-14	-0.607179	0.331	0.433	7.61024e-10
Wfdc2	9.8098e-57	-0.610722	0.996	0.978	3.16709e-52
Txnip	3.37081e-58	-0.612038	0.988	0.969	1.08827e-53
Arpc1b	3.41324e-52	-0.628023	0.916	0.919	1.10197e-47
Serping1	2.0852e-56	-0.630557	0.967	0.954	6.73206e-52
Serpina1a	3.88593e-06	-0.631719	0.52	0.497	0.125457
Pkm	6.63816e-65	-0.6332	0.935	0.946	2.14313e-60
Vcam1	6.91956e-25	-0.642884	0.851	0.851	2.23398e-20
Gsn	4.70437e-59	-0.659473	0.869	0.9	1.51881e-54
Flna	2.54491e-54	-0.666423	0.884	0.925	8.21623e-50
Serpine2	1.96599e-40	-0.666867	0.831	0.852	6.3472e-36
Aebp1	4.26107e-57	-0.667407	0.92	0.936	1.37569e-52
Ctss	1.47302e-41	-0.672287	0.849	0.892	4.75565e-37
Mt1	5.79511e-74	-0.675566	0.998	0.983	1.87095e-69
Bcam	3.75403e-61	-0.676058	0.945	0.946	1.21199e-56
C1qc	9.78086e-52	-0.681628	0.861	0.898	3.15775e-47
Lcn2	2.8443e-29	-0.682572	0.794	0.819	9.18284e-25
Tyrobp	4.10009e-44	-0.690575	0.898	0.916	1.32371e-39
Sh3bgrl3	1.43728e-68	-0.698118	0.957	0.958	4.64027e-64
Havcr1	1.57396e-18	-0.698812	0.769	0.762	5.08154e-14
H2-Ab1	4.88894e-70	-0.699644	1	0.991	1.57839e-65
Fn1	6.28233e-41	-0.701921	0.925	0.921	2.02825e-36
Hspb1	5.36525e-50	-0.713734	0.965	0.946	1.73217e-45
Ccn2	3.78097e-38	-0.715796	0.939	0.933	1.22069e-33
Col18a1	1.00662e-83	-0.716006	0.988	0.977	3.24988e-79
Defb1	8.27769e-32	-0.72155	0.914	0.91	2.67245e-27
C1qa	1.18527e-62	-0.724348	0.918	0.939	3.82665e-58
Cfh	8.57305e-69	-0.729441	0.998	0.982	2.76781e-64
Vim	1.37965e-43	-0.748573	0.835	0.881	4.45418e-39
Col1a1	1.57578e-55	-0.758617	0.937	0.94	5.0874e-51
H2-Aa	3.21164e-80	-0.776002	1	0.988	1.03688e-75
Bgn	3.73048e-84	-0.795737	1	0.989	1.20439e-79
H2-Eb1	1.16108e-78	-0.796669	1	0.983	3.74854e-74
C1qb	1.00707e-62	-0.803375	0.933	0.942	3.25131e-58
Slc12a3	0.165237	-0.80934	0.816	0.736	1
S100a6	5.92507e-82	-0.810708	0.996	0.975	1.91291e-77
Mgp	3.06684e-92	-0.811384	1	0.998	9.90129e-88
C3	2.42562e-31	-0.812185	0.976	0.965	7.83113e-27
Cyp7b1	2.75459e-09	-0.814473	0.516	0.527	8.89319e-05
Tmsb10	1.45509e-90	-0.855925	0.998	0.982	4.69777e-86
Scd1	0.28369	-0.859187	0.949	0.802	1
Sparc	1.38687e-80	-0.878229	0.998	0.984	4.47752e-76
Apoe	1.21378e-92	-0.881431	1	0.996	3.91868e-88
Col3a1	1.04844e-70	-0.885674	0.976	0.968	3.3849e-66
Col1a2	3.68607e-78	-0.887292	0.975	0.969	1.19005e-73
Cryab	4.378e-93	-0.918419	0.929	0.945	1.41344e-88
Serpina1d	0.0024878	-0.926341	0.682	0.568	1
Cd74	4.23374e-98	-0.95127	1	0.997	1.36686e-93
Hbb-bs	0.492967	-0.958645	0.982	0.928	1
Tmsb4x	1.58837e-117	-0.961218	1	0.997	5.12804e-113
Hba-a2	0.96866	-0.996811	0.89	0.775	1
Calb1	1.24467e-07	-1.00056	0.749	0.736	0.00401841
Ighm	2.26225e-10	-1.03727	0.608	0.666	7.30366e-06
Igkc	1.68439e-07	-1.04233	0.573	0.624	0.00543806
Spp1	6.20812e-82	-1.04785	1	0.999	2.00429e-77
Serpina1f	2.30837e-06	-1.06608	0.688	0.597	0.0745257
Nupr1	1.49741e-45	-1.08236	0.818	0.88	4.83439e-41
Hba-a1	0.639398	-1.11951	0.863	0.764	1
Lyz2	1.89358e-80	-1.23641	0.996	0.986	6.11341e-76
Klk1	2.68747e-15	-1.25065	1	0.986	8.6765e-11
Clu	3.40298e-105	-1.36985	0.998	0.99	1.09865e-100
S100g	6.3437e-13	-1.67403	0.996	0.973	2.04806e-08

## Sheet: 5mAS Cluster3
Gene	p_val	avg_log2FC	pct.1	pct.2	p_val_adj
Ighm	0.283431	1.29447	0.551	0.68	1
Igkc	0.0154377	1.25046	0.483	0.646	1
Igha	0.136276	0.914408	0.226	0.282	1
Nupr1	7.22676e-32	0.880067	0.85	0.872	2.33316e-27
Nphs2	4.22299e-10	0.8608	0.571	0.556	1.36339e-05
Podxl	9.52517e-16	0.838775	0.737	0.804	3.0752e-11
Ikbkb	2.28467e-16	0.794889	0.882	0.941	7.37607e-12
Slc5a2	1.91021e-23	0.608845	0.81	0.783	6.16711e-19
Gpx3	2.2123e-49	0.583885	0.998	1	7.14241e-45
Ewsr1	3.66258e-14	0.572341	0.89	0.955	1.18246e-09
Ren1	0.307162	0.555845	0.305	0.375	1
Gatm	4.3244e-26	0.555766	0.86	0.846	1.39613e-21
Jchain	0.0297622	0.52859	0.16	0.218	1
Spp2	1.06768e-16	0.515743	0.766	0.754	3.447e-12
Ccn2	7.92618e-17	0.509571	0.87	0.95	2.55897e-12
F2r	1.62546e-11	0.506206	0.782	0.86	5.24779e-07
Sema3g	1.0969e-09	0.49821	0.463	0.409	3.54135e-05
Slc13a3	3.30757e-24	0.482982	0.922	0.952	1.06785e-19
Rpl4	1.13415e-28	0.473365	0.988	0.999	3.66159e-24
Tm4sf1	1.85457e-06	0.45889	0.649	0.741	0.0598749
Slc34a1	2.0177e-33	0.451134	0.984	1	6.51415e-29
Ripor1	2.22944e-07	0.439649	0.631	0.696	0.00719775
H2-Q7	7.92578e-06	0.433044	0.581	0.637	0.255884
Cdk11b	0.00201471	0.429702	0.717	0.851	1
Mylk	0.000334256	0.426721	0.695	0.783	1
Lyz2	3.19628e-21	0.423569	0.952	0.997	1.03192e-16
Cdkn1c	2.42124e-10	0.417404	0.365	0.273	7.81697e-06
Plat	1.75816e-06	0.405108	0.609	0.656	0.056762
Lipa	1.38024e-18	0.393196	0.838	0.876	4.45611e-14
Ciz1	0.196798	0.386755	0.443	0.519	1
Synpo	2.80832e-07	0.384559	0.527	0.51	0.00906665
Vegfa	2.87754e-05	0.373865	0.655	0.777	0.929013
Adamtsl2	1.77244e-06	0.369297	0.707	0.788	0.0572233
Srrm2	0.000602533	0.368552	0.758	0.881	1
Dock8	0.0403216	0.367739	0.533	0.626	1
Angptl2	0.000346639	0.365831	0.563	0.623	1
Sparc	4.08077e-27	0.364156	0.952	0.995	1.31748e-22
Cpe	6.67914e-11	0.358693	0.814	0.884	2.15636e-06
Vim	5.62219e-09	0.357092	0.79	0.892	0.000181512
Ptpro	2.59729e-09	0.356731	0.379	0.299	8.38535e-05
Dpep1	7.74741e-12	0.355002	0.76	0.829	2.50125e-07
Eng	6.58903e-09	0.35495	0.78	0.892	0.000212727
Apoe	3.28061e-33	0.35482	0.984	1	1.05915e-28
Plpp1	0.000536154	0.354628	0.723	0.845	1
Npc2	9.97303e-10	0.354015	0.884	0.972	3.21979e-05
Htra1	4.88307e-11	0.353367	0.782	0.92	1.5765e-06
Id3	1.81305e-10	0.347765	0.838	0.933	5.85343e-06
Slc7a7	4.5448e-07	0.34513	0.754	0.824	0.0146729
Timp2	9.27028e-13	0.344729	0.824	0.917	2.99291e-08
Asl	1.82062e-13	0.344641	0.842	0.929	5.87788e-09
Bcam	5.79873e-11	0.343644	0.874	0.963	1.87212e-06
Ctsz	1.82265e-17	0.341942	0.918	0.99	5.88443e-13
Metap1d	0.261148	0.339034	0.517	0.614	1
Nphs1	8.97241e-12	0.327997	0.293	0.183	2.89674e-07
Epas1	5.71436e-07	0.325967	0.806	0.923	0.0184488
Col18a1	1.63103e-16	0.32562	0.926	0.992	5.26577e-12
Aopep	0.262817	0.324051	0.619	0.776	1
Ahnak	0.00129011	0.323377	0.774	0.869	1
Pacs2	0.185816	0.323068	0.559	0.661	1
Capn2	0.248699	0.322741	0.693	0.829	1
Acaa1a	2.35277e-08	0.321153	0.854	0.955	0.000759592
Prpf4b	0.237575	0.320926	0.537	0.684	1
Fkbp5	0.0181549	0.320331	0.645	0.764	1
Cfd	0.844033	0.320268	0.1	0.102	1
Tmbim1	0.082344	0.320115	0.567	0.676	1
Gm49980	1.51234e-22	0.319082	0.938	0.994	4.88258e-18
Ivns1abp	1.12218e-06	0.31871	0.968	0.998	0.0362295
Loxl1	2.65402e-08	0.31801	0.741	0.797	0.000856849
Dnase1	6.25788e-08	0.317591	0.856	0.944	0.00202036
Lamb2	4.45537e-05	0.315812	0.673	0.757	1
Aebp1	4.50946e-10	0.315585	0.876	0.946	1.45588e-05
Dbp	2.36945e-05	0.311815	0.786	0.911	0.764977
Slc3a2	2.63228e-09	0.310955	0.824	0.934	8.4983e-05
Fhl2	0.00115122	0.310822	0.629	0.696	1
Neat1	3.57733e-08	0.310687	0.944	0.995	0.00115494
Txnip	1.98756e-11	0.310638	0.904	0.99	6.41684e-07
Mmp23	0.000710691	0.310603	0.461	0.467	1
Igfbp3	9.3736e-06	0.308543	0.774	0.886	0.302627
Odc1	1.78181e-13	0.308487	0.888	0.98	5.75257e-09
Ddx5	1.17062e-18	0.307706	0.964	0.997	3.77933e-14
Uap1l1	1.50988e-09	0.307423	0.814	0.924	4.87463e-05
Cd74	3.55908e-27	0.307096	0.986	1	1.14905e-22
Emcn	0.000244416	0.30673	0.709	0.833	1
Gramd1a	0.0143833	0.305067	0.607	0.672	1
Timp3	6.96026e-25	0.305057	0.944	0.998	2.24712e-20
Col4a3	0.950999	0.303386	0.579	0.741	1
Cpn1	1.09997e-07	0.30245	0.798	0.882	0.00355125
Igfbp4	4.50472e-19	0.302337	0.92	0.995	1.45435e-14
Myl9	0.00663512	0.301415	0.697	0.815	1
Lrp1	0.00107625	0.301289	0.762	0.872	1
Alpl	3.93214e-09	0.301078	0.762	0.774	0.000126949
Slc6a19	1.38007e-05	0.300788	0.663	0.657	0.445556
Snrk	0.786227	0.300771	0.543	0.7	1
F11r	0.0970869	0.297941	0.661	0.797	1
Glyat	4.38108e-17	0.296111	0.92	0.986	1.41443e-12
Kdr	0.00182874	0.293433	0.453	0.471	1
Myo10	0.102772	0.2931	0.629	0.75	1
Slc22a23	0.0983967	0.292934	0.379	0.488	1
Pdzk1ip1	7.37212e-26	0.292078	0.948	1	2.38009e-21
Ccn1	0.000144928	0.291467	0.743	0.842	1
Zmynd10	0.0592973	0.291319	0.641	0.715	1
Atp6v1b2	0.000288348	0.290288	0.822	0.954	1
Hspa5	1.01708e-27	0.289529	0.974	1	3.28365e-23
Egfl7	0.000136279	0.287789	0.689	0.787	1
Actb	1.35137e-28	0.287521	0.986	1	4.36289e-24
Miox	1.12298e-18	0.287338	0.954	0.998	3.62553e-14
Txndc15	0.734573	0.284555	0.709	0.859	1
Ugt2b38	2.13335e-10	0.282751	0.874	0.91	6.88753e-06
Arhgap45	0.273153	0.282032	0.433	0.483	1
Ighg2c	1.33697e-06	0.280476	0.05	0.127	0.0431642
Pcx	3.43602e-07	0.280362	0.854	0.949	0.0110932
Myh9	1.56548e-06	0.279528	0.856	0.957	0.0505414
Acaa2	5.9857e-08	0.279132	0.83	0.926	0.00193248
Ly6e	2.48395e-17	0.277078	0.944	0.999	8.01942e-13
Ddit3	0.00678238	0.27686	0.673	0.81	1
Pah	1.54024e-09	0.276075	0.85	0.907	4.97268e-05
Ass1	3.56046e-15	0.274599	0.934	0.995	1.14949e-10
Clk1	0.316333	0.273298	0.705	0.853	1
Gm47283	2.1354e-06	0.273115	0.876	0.97	0.0689413
Vwa5a	0.0347903	0.271224	0.473	0.632	1
Nox4	0.000604005	0.271088	0.687	0.755	1
Mxra8	0.00841197	0.271058	0.685	0.767	1
Dnajb1	0.000710339	0.270506	0.828	0.939	1
Flna	2.08864e-08	0.269919	0.858	0.931	0.000674318
Creld2	0.00267648	0.269773	0.776	0.924	1
Cyp4b1	9.30933e-17	0.269766	0.95	0.999	3.00552e-12
Igfbp5	5.23792e-06	0.268837	0.782	0.93	0.169106
Slc9a3r2	0.00184744	0.268736	0.637	0.735	1
Dag1	0.00607553	0.268702	0.75	0.911	1
Mmp2	0.00111939	0.26858	0.605	0.656	1
Mark3	0.545198	0.267754	0.701	0.873	1
Ankrd13a	0.000106313	0.266717	0.507	0.722	1
Poglut1	0.0662597	0.266703	0.449	0.606	1
Idh1	5.07301e-13	0.266312	0.882	0.971	1.63782e-08
Brd2	0.565597	0.264897	0.699	0.854	1
H2-K1	9.89779e-20	0.26445	0.962	0.998	3.1955e-15
Eef1d	6.31034e-08	0.263858	0.876	0.963	0.00203729
Cltrn	1.01342e-18	0.263796	0.974	0.998	3.27183e-14
Pdia6	1.7731e-06	0.263766	0.882	0.987	0.0572447
Gsn	0.0835533	0.263739	0.786	0.921	1
Ehd3	0.00206729	0.263523	0.349	0.334	1
Sec23b	0.241086	0.26229	0.75	0.89	1
Plekha6	0.281709	0.261198	0.605	0.734	1
Cdk4	0.00646767	0.25922	0.729	0.883	1
Nr1d2	0.0740244	0.258614	0.687	0.823	1
Grn	2.37611e-05	0.258285	0.892	0.986	0.767126
Dlgap4	0.573746	0.257086	0.575	0.707	1
Pmepa1	1.93796e-05	0.255911	0.802	0.884	0.62567
Smtn	0.0234193	0.254667	0.653	0.758	1
Myof	0.1061	0.254606	0.499	0.644	1
Slc22a6	2.3988e-10	0.253533	0.908	0.969	7.74453e-06
Bgn	3.38437e-15	0.253361	0.96	0.999	1.09264e-10
Ski	0.0584546	0.253073	0.693	0.836	1
Itga3	0.211826	0.253035	0.519	0.621	1
Enpep	0.0487022	0.252531	0.607	0.73	1
Adamts5	0.07592	0.252517	0.375	0.397	1
Eri3	0.947508	0.252035	0.593	0.74	1
Nuak2	0.00425099	0.25185	0.691	0.778	1
Selenow	4.33475e-05	0.251705	0.8	0.928	1
Ifi27	0.000174805	0.251607	0.735	0.846	1
Cald1	0.215989	0.251557	0.667	0.811	1
BC005537	0.0105785	0.251491	0.892	0.987	1
Fam151a	1.35233e-06	0.251224	0.762	0.803	0.0436598
Slc22a8	5.95946e-08	0.250909	0.794	0.814	0.00192401
Mdk	6.31043e-09	0.250724	0.834	0.939	0.000203732
Dync1h1	0.00602518	0.250506	0.85	0.96	1
Pld4	0.362171	0.250278	0.533	0.665	1
Sirpa	0.00965542	0.250171	0.683	0.784	1
Tmem205	1.61795e-17	-0.250116	0.788	0.966	5.22355e-13
Ndufa1	4.12438e-23	-0.250311	0.886	0.992	1.33156e-18
Atp5e	3.62713e-25	-0.253943	0.936	1	1.17102e-20
Slc9a8	3.32333e-20	-0.256906	0.555	0.796	1.07294e-15
Mpc2	3.24548e-22	-0.260239	0.902	0.993	1.0478e-17
Gm10076	1.37025e-26	-0.261685	0.613	0.899	4.42386e-22
Rps28	7.00596e-23	-0.26213	0.916	0.999	2.26187e-18
Ugdh	6.90484e-28	-0.262884	0.515	0.807	2.22923e-23
Rpl41	1.11528e-36	-0.26289	0.968	1	3.60067e-32
Bhmt2	7.2056e-24	-0.263964	0.409	0.679	2.32633e-19
Aqp1	1.91292e-13	-0.264415	0.874	0.975	6.17587e-09
Retsat	2.2167e-19	-0.265593	0.657	0.882	7.1566e-15
Rps26	1.61419e-22	-0.265874	0.926	0.999	5.21141e-18
Dcn	5.00534e-18	-0.266161	0.621	0.874	1.61597e-13
Slc22a2	2.26757e-22	-0.268795	0.655	0.887	7.32086e-18
Uqcrb	6.31835e-24	-0.269589	0.89	0.993	2.03988e-19
Nudt19	2.10891e-13	-0.270444	0.912	0.986	6.80863e-09
Cth	7.59599e-23	-0.270573	0.547	0.797	2.45236e-18
Agps	1.59488e-23	-0.273627	0.599	0.852	5.14907e-19
Eci3	2.70947e-18	-0.274769	0.705	0.876	8.74753e-14
Ndufb8	1.93581e-24	-0.275954	0.92	0.995	6.24975e-20
Uroc1	1.04407e-34	-0.27788	0.15	0.459	3.37079e-30
Hao2	2.80306e-17	-0.281701	0.717	0.906	9.04969e-13
Tmbim6	4.04291e-29	-0.282068	0.952	0.999	1.30525e-24
Slc17a1	2.56827e-20	-0.282562	0.858	0.972	8.29167e-16
Cbs	3.05022e-23	-0.284065	0.561	0.799	9.84765e-19
Ndufb1-ps	8.73455e-28	-0.285415	0.894	0.995	2.81995e-23
Entpd5	8.68891e-19	-0.28645	0.733	0.925	2.80521e-14
Cox6a1	1.12151e-33	-0.28765	0.942	0.999	3.62081e-29
Gclm	9.03016e-23	-0.288013	0.814	0.971	2.91539e-18
Acox2	1.89443e-30	-0.288609	0.383	0.671	6.11616e-26
Cyp2j11	4.75624e-31	-0.295315	0.359	0.677	1.53555e-26
D630029K05Rik	3.87384e-25	-0.29558	0.479	0.73	1.25067e-20
Kng2	8.82125e-19	-0.295609	0.76	0.931	2.84794e-14
BC035947	1.05862e-27	-0.29609	0.455	0.732	3.41774e-23
Rpl39	4.61051e-28	-0.296217	0.932	0.999	1.4885e-23
mt-Nd4l	5.63487e-31	-0.29744	0.409	0.721	1.81922e-26
Slc23a1	1.74412e-31	-0.298013	0.563	0.831	5.63088e-27
Aqp2	9.28246e-10	-0.305083	0.774	0.958	2.99684e-05
Gchfr	3.74022e-27	-0.309671	0.479	0.735	1.20753e-22
Rdh16f2	1.93125e-31	-0.311195	0.369	0.674	6.23505e-27
Cd36	8.21976e-20	-0.312727	0.713	0.91	2.65375e-15
Guca2b	7.94755e-22	-0.314668	0.878	0.988	2.56587e-17
Apob	1.30286e-29	-0.315308	0.295	0.588	4.20627e-25
Mogat1	7.84339e-27	-0.319497	0.599	0.84	2.53224e-22
Rida	3.29818e-21	-0.319594	0.948	0.998	1.06482e-16
Gpx4	1.0101e-30	-0.320357	0.95	1	3.26112e-26
Rps27	2.23806e-23	-0.322802	0.858	0.992	7.22558e-19
Rps29	5.14426e-43	-0.325605	0.944	1	1.66082e-38
Cox8a	9.58148e-46	-0.326499	0.948	0.999	3.09338e-41
Slc12a1	3.92214e-07	-0.328457	0.78	0.928	0.0126626
Lap3	7.90937e-24	-0.329918	0.808	0.965	2.55354e-19
Slc3a1	1.69881e-25	-0.334306	0.836	0.965	5.4846e-21
Macrod1	5.78987e-38	-0.335626	0.389	0.717	1.86926e-33
Ugt3a2	9.36548e-23	-0.336225	0.894	0.98	3.02365e-18
Cdo1	9.96064e-34	-0.338095	0.567	0.858	3.21579e-29
Fam107a	4.05866e-33	-0.340717	0.194	0.492	1.31034e-28
Slc22a19	2.71248e-35	-0.341187	0.096	0.385	8.75723e-31
Calb1	0.867733	-0.344475	0.643	0.763	1
Spp1	0.00810384	-0.347911	0.996	1	1
Defb29	1.5724e-21	-0.351764	0.741	0.938	5.07648e-17
Slc27a2	4.82902e-16	-0.351963	0.948	0.994	1.55905e-11
Slc38a3	1.0455e-30	-0.355334	0.285	0.568	3.37539e-26
Acy3	1.19668e-20	-0.364038	0.954	0.997	3.86348e-16
Gstm1	2.15314e-24	-0.365103	0.884	0.989	6.95142e-20
Slc5a10	1.09042e-25	-0.369578	0.711	0.921	3.52041e-21
Hbb-bt	1.50687e-18	-0.377117	0.315	0.565	4.86493e-14
Atp11a	1.32436e-25	-0.381515	0.888	0.991	4.2757e-21
Tmigd1	1.22985e-21	-0.381725	0.76	0.92	3.97057e-17
Slc6a18	2.39237e-23	-0.390338	0.79	0.942	7.72376e-19
Agt	1.32201e-35	-0.402323	0.575	0.879	4.26811e-31
Akr1c14	1.53454e-34	-0.410392	0.265	0.556	4.95426e-30
Havcr1	3.81223e-15	-0.413731	0.567	0.812	1.23078e-10
Egf	4.19212e-17	-0.41445	0.621	0.841	1.35343e-12
Bdh1	2.89439e-37	-0.417669	0.511	0.804	9.34453e-33
Klk1	0.000166848	-0.422563	0.954	0.998	1
Ehhadh	1.43732e-26	-0.423801	0.77	0.931	4.6404e-22
Cyp4a31	5.55048e-31	-0.425688	0.651	0.875	1.79197e-26
Cyp4a14	3.78812e-23	-0.430952	0.587	0.81	1.22299e-18
Ugt3a1	1.36198e-29	-0.432488	0.683	0.89	4.39715e-25
Csad	2.30205e-31	-0.438134	0.677	0.907	7.43216e-27
Gclc	9.64608e-41	-0.451799	0.649	0.912	3.11424e-36
Cyp51	4.14863e-35	-0.465507	0.423	0.723	1.33938e-30
Bcat1	9.04647e-30	-0.473265	0.178	0.451	2.92065e-25
Slc5a8	1.02109e-34	-0.484498	0.599	0.835	3.29658e-30
Gc	2.40801e-34	-0.486401	0.401	0.71	7.77427e-30
Chpt1	1.52535e-31	-0.489122	0.926	0.995	4.92458e-27
Crot	2.09754e-34	-0.534301	0.739	0.929	6.7719e-30
Umod	2.49912e-12	-0.54186	0.984	1	8.06841e-08
Wfdc15b	2.04248e-25	-0.564289	0.665	0.862	6.59416e-21
Aadat	3.01507e-32	-0.567327	0.531	0.788	9.73416e-28
Ghr	2.21937e-39	-0.568276	0.743	0.94	7.16523e-35
mt-Nd5	1.69857e-49	-0.580742	0.782	0.964	5.48382e-45
Slc22a13	1.16382e-40	-0.585381	0.176	0.493	3.75738e-36
Mep1a	5.43827e-30	-0.615447	0.922	0.989	1.75575e-25
Acadm	3.54475e-32	-0.618878	0.846	0.972	1.14442e-27
S100g	5.26536e-08	-0.620751	0.912	0.994	0.00169992
Kap	6.6069e-34	-0.621215	1	1	2.13304e-29
mt-Cytb	8.07736e-67	-0.636554	0.99	1	2.60778e-62
mt-Nd3	1.06105e-57	-0.638052	0.958	0.997	3.42559e-53
Slc22a7	8.28694e-40	-0.646717	0.206	0.514	2.67544e-35
Mep1b	1.60473e-43	-0.661535	0.23	0.56	5.18088e-39
mt-Co3	8.84856e-65	-0.666425	1	1	2.85676e-60
Mettl7a2	4.61428e-41	-0.666676	0.158	0.476	1.48972e-36
mt-Nd4	1.28621e-57	-0.66914	0.998	1	4.15253e-53
Mpv17l	2.734e-44	-0.718311	0.649	0.885	8.82671e-40
Cyp4a10	1.98012e-46	-0.724234	0.709	0.901	6.39281e-42
mt-Co1	6.85916e-79	-0.726311	0.996	1	2.21448e-74
mt-Atp6	3.68861e-74	-0.742516	0.996	1	1.19087e-69
mt-Nd1	6.95186e-61	-0.745676	0.986	1	2.24441e-56
mt-Co2	3.43771e-54	-0.74716	0.994	1	1.10986e-49
Serpina1a	9.9367e-40	-0.748945	0.25	0.564	3.20806e-35
mt-Nd2	2.46421e-70	-0.756073	0.98	1	7.9557e-66
Cyp2d9	3.10332e-41	-0.766245	0.439	0.718	1.00191e-36
Hba-a2	1.27407e-11	-0.853035	0.613	0.845	4.11332e-07
Acsm3	3.32949e-34	-0.887329	0.735	0.9	1.07493e-29
Cyp2a4	1.89694e-41	-0.889975	0.8	0.933	6.12426e-37
Cyp7b1	5.29794e-46	-0.942977	0.251	0.592	1.71044e-41
Slc7a13	5.07358e-38	-0.956829	0.691	0.865	1.638e-33
Hbb-bs	2.49962e-12	-1.07837	0.832	0.965	8.07004e-08
Serpina1f	8.92389e-40	-1.12617	0.385	0.673	2.88108e-35
Hba-a1	2.36439e-18	-1.24424	0.569	0.837	7.63344e-14
Serpina1d	1.01874e-46	-1.25528	0.331	0.655	3.28902e-42
Napsa	4.55298e-41	-1.35674	0.914	0.988	1.46993e-36
Scd1	2.69834e-46	-1.42098	0.647	0.877	8.71159e-42

## Sheet: 5mAS Cluster4
Gene	p_val	avg_log2FC	pct.1	pct.2	p_val_adj
Spp1	4.14623e-105	1.40665	1	0.999	1.33861e-100
C3	3.19631e-122	1.33259	0.995	0.962	1.03193e-117
Lyz2	8.68278e-70	1.25885	1	0.985	2.80324e-65
Col3a1	3.79495e-126	1.20449	1	0.964	1.2252e-121
Vcam1	2.05658e-115	1.18834	0.982	0.826	6.63968e-111
Havcr1	5.63518e-52	1.18602	0.87	0.743	1.81932e-47
Fn1	1.89795e-107	1.16175	0.995	0.908	6.12752e-103
Cd74	2.77838e-144	1.11688	1	0.997	8.97e-140
Tmsb10	5.7804e-151	1.11555	1	0.982	1.8662e-146
Col1a2	8.41877e-113	1.07782	1	0.964	2.718e-108
Serpine2	2.36077e-110	1.07513	0.98	0.823	7.62174e-106
Timp1	2.37446e-81	1.06398	0.917	0.691	7.66594e-77
Tmsb4x	5.85624e-133	1.06229	1	0.997	1.89069e-128
Hspb1	2.31747e-108	1.04755	0.997	0.941	7.48195e-104
Nupr1	7.24708e-61	1.01066	0.982	0.846	2.33972e-56
Sparc	2.29142e-112	1.00576	1	0.984	7.39784e-108
H2-Eb1	5.38676e-121	0.999947	1	0.984	1.73911e-116
C1qb	9.39342e-102	0.988212	0.995	0.93	3.03267e-97
H2-Aa	7.63783e-124	0.983891	1	0.988	2.46587e-119
Col1a1	1.42818e-92	0.966519	0.99	0.93	4.61088e-88
Mgp	3.95976e-131	0.96439	1	0.998	1.27841e-126
Ccl2	7.5134e-62	0.959272	0.817	0.518	2.4257e-57
H2-Ab1	3.8189e-133	0.948689	1	0.991	1.23293e-128
Ctss	1.01803e-90	0.945392	0.987	0.864	3.28671e-86
Crlf1	1.42505e-101	0.942482	0.875	0.504	4.60078e-97
Ltbp2	8.79744e-104	0.940223	0.935	0.588	2.84025e-99
S100a6	6.22007e-104	0.932401	1	0.976	2.00815e-99
C1qa	4.88072e-99	0.924025	0.995	0.923	1.57574e-94
Tyrobp	5.04583e-94	0.917001	1	0.896	1.62905e-89
C1qc	4.3585e-95	0.904631	0.992	0.871	1.40714e-90
Aoc1	5.51173e-90	0.862235	0.897	0.58	1.77946e-85
Apoe	1.68954e-58	0.857042	1	0.996	5.45468e-54
Ccn1	1.44905e-79	0.835878	0.95	0.798	4.67827e-75
B2m	5.58244e-131	0.831134	1	0.986	1.80229e-126
Bgn	1.48481e-101	0.83094	1	0.989	4.79369e-97
Fcer1g	3.4511e-77	0.829977	0.957	0.78	1.11419e-72
Pdgfb	8.48136e-93	0.803014	0.902	0.631	2.73821e-88
Cd52	3.01109e-82	0.792968	0.97	0.832	9.7213e-78
Vim	3.58714e-61	0.792787	0.97	0.853	1.15811e-56
Cp	6.06767e-95	0.788006	0.955	0.787	1.95895e-90
H2-K1	3.25492e-117	0.777666	1	0.989	1.05085e-112
Fgg	1.13449e-41	0.767747	0.722	0.502	3.66269e-37
Thbs1	4.1176e-81	0.761469	0.93	0.664	1.32937e-76
Cstb	2.02223e-108	0.761025	0.995	0.969	6.52876e-104
Arpc1b	1.355e-89	0.757176	0.995	0.904	4.37462e-85
Ccn2	3.79608e-52	0.754706	0.995	0.923	1.22556e-47
Wfdc17	9.04257e-82	0.753835	0.93	0.59	2.91939e-77
Col4a1	3.32789e-108	0.752461	1	0.973	1.07441e-103
Cfh	2.75872e-69	0.747274	1	0.983	8.90653e-65
Col4a2	3.12464e-97	0.739353	1	0.956	1.00879e-92
Col15a1	1.27218e-85	0.731896	0.967	0.836	4.10722e-81
Rbp1	2.51897e-92	0.730012	0.955	0.679	8.13249e-88
Lcn2	4.38512e-34	0.729182	0.912	0.795	1.41574e-29
Tnfrsf12a	2.64184e-70	0.720151	0.917	0.784	8.52919e-66
Msn	1.47415e-93	0.716028	0.982	0.854	4.75929e-89
Flna	3.44511e-83	0.707015	0.997	0.902	1.11225e-78
Id3	2.00493e-69	0.704918	0.98	0.902	6.47291e-65
Zfp36l1	3.07751e-84	0.701857	0.987	0.921	9.93575e-80
Tubb5	1.43176e-89	0.697342	0.99	0.922	4.62244e-85
Litaf	3.60276e-92	0.696152	0.955	0.776	1.16315e-87
Klf6	2.88291e-86	0.690174	0.935	0.701	9.30748e-82
Anxa2	5.38079e-80	0.685538	0.987	0.9	1.73719e-75
Itgb5	4.34709e-72	0.682263	0.995	0.929	1.40346e-67
S100a10	1.18689e-97	0.678523	0.995	0.952	3.83189e-93
Cpe	1.15372e-73	0.667491	0.957	0.854	3.72477e-69
Fga	2.37844e-36	0.656868	0.727	0.533	7.6788e-32
Serpine1	3.28754e-61	0.654202	0.759	0.404	1.06138e-56
Rhob	1.98918e-80	0.647163	0.982	0.891	6.42208e-76
Ifi27l2a	2.89678e-71	0.64594	0.957	0.784	9.35225e-67
Tnc	1.0969e-68	0.64508	0.799	0.435	3.54136e-64
Cxcl10	2.37776e-37	0.63992	0.722	0.448	7.67659e-33
Dynll1	7.95225e-94	0.639158	0.997	0.969	2.56738e-89
H2-D1	5.27329e-97	0.636933	1	0.981	1.70248e-92
Tagln	2.14411e-40	0.636919	0.862	0.67	6.92227e-36
Lhfp	3.26002e-72	0.635234	0.945	0.711	1.0525e-67
2200002D01Rik	6.58302e-67	0.634973	0.947	0.799	2.12533e-62
Mpeg1	6.63815e-55	0.634253	0.932	0.76	2.14313e-50
Ifitm3	1.81338e-56	0.633577	0.985	0.939	5.85449e-52
Pmepa1	7.77501e-68	0.631049	0.977	0.847	2.51016e-63
Sh3bgrl3	8.52123e-72	0.623875	0.997	0.951	2.75108e-67
Tagln2	2.61788e-85	0.620308	0.997	0.961	8.45182e-81
Lgals1	2.0455e-90	0.618034	0.99	0.957	6.6039e-86
Serpinh1	2.55675e-78	0.617418	1	0.963	8.25446e-74
Actg1	8.15915e-107	0.613672	1	0.994	2.63418e-102
Crip1	1.54235e-53	0.603855	0.972	0.869	4.97949e-49
Clu	2.26285e-43	0.600604	1	0.99	7.30561e-39
Cxcl16	1.0526e-76	0.599023	0.987	0.912	3.39832e-72
Marcks	2.596e-65	0.596025	0.972	0.835	8.3812e-61
Ccl6	2.1517e-46	0.591243	0.722	0.414	6.94676e-42
Trf	1.48165e-52	0.590331	0.95	0.787	4.78352e-48
Tuba1a	3.19016e-56	0.58863	0.972	0.824	1.02994e-51
Timp2	1.02392e-42	0.587247	0.982	0.883	3.30573e-38
Spon1	5.03173e-65	0.587157	0.91	0.627	1.6245e-60
Ly6e	1.6594e-78	0.587087	1	0.986	5.35738e-74
Fxyd5	5.95787e-64	0.586136	0.947	0.768	1.9235e-59
Mmp2	1.42135e-48	0.583004	0.862	0.606	4.58884e-44
Aebp1	1.58405e-48	0.582787	0.985	0.922	5.11411e-44
Tpm4	8.65169e-72	0.582016	0.96	0.804	2.7932e-67
Coro1a	2.46867e-58	0.579825	0.907	0.666	7.97011e-54
Actb	2.68562e-81	0.574844	1	0.997	8.67051e-77
Fbn1	9.42932e-63	0.57483	0.895	0.633	3.04425e-58
Clic1	2.74251e-71	0.573414	0.992	0.93	8.8542e-67
Igfbp7	9.9151e-119	0.573208	1	0.998	3.20109e-114
Gnai2	3.81805e-73	0.570779	0.992	0.927	1.23266e-68
Ctsl	2.85253e-89	0.570273	0.997	0.983	9.2094e-85
Ifngr1	4.3481e-66	0.569475	0.967	0.837	1.40378e-61
Plat	4.08702e-46	0.5685	0.852	0.609	1.31949e-41
Lbh	7.48437e-50	0.564054	0.902	0.673	2.41633e-45
Axl	3.4269e-57	0.563651	0.935	0.756	1.10638e-52
Laptm5	4.80388e-55	0.55806	0.92	0.698	1.55093e-50
Rps24	3.37118e-140	0.556491	1	0.993	1.08838e-135
Cald1	2.17111e-54	0.554658	0.942	0.752	7.00941e-50
Thbs2	9.867e-69	0.546094	0.762	0.367	3.18556e-64
Anxa5	5.27971e-65	0.545838	0.99	0.924	1.70455e-60
Adamts1	1.1252e-51	0.543474	0.947	0.855	3.63271e-47
Aldh1a2	8.10419e-60	0.54155	0.805	0.462	2.61644e-55
Ctsc	9.95608e-54	0.539345	0.93	0.728	3.21432e-49
Col18a1	4.3697e-59	0.538591	0.992	0.977	1.41076e-54
Tpm1	3.74714e-49	0.537731	0.985	0.927	1.20976e-44
Lrp1	1.1638e-52	0.53634	0.972	0.827	3.75731e-48
Unc93b1	1.40559e-51	0.535222	0.882	0.67	4.53794e-47
Csf1r	1.33096e-48	0.534883	0.937	0.727	4.297e-44
Rpl21	7.45264e-114	0.533127	1	0.992	2.40609e-109
Agrn	7.32905e-58	0.532904	0.957	0.832	2.36618e-53
Junb	1.56922e-68	0.532135	0.917	0.651	5.06624e-64
Rps12	1.07081e-108	0.531636	1	0.984	3.45709e-104
Adgrg1	1.89332e-63	0.5299	0.99	0.964	6.11257e-59
Myh9	8.75627e-65	0.528573	0.98	0.929	2.82696e-60
Sirpa	1.25181e-63	0.526812	0.94	0.731	4.04146e-59
Tgfbi	7.34247e-56	0.525485	0.907	0.656	2.37052e-51
Ctsb	5.81515e-79	0.523601	1	0.988	1.87742e-74
Itgb1	8.55916e-55	0.5229	0.987	0.948	2.76332e-50
Rps4x	1.22485e-114	0.522788	1	0.99	3.95443e-110
H3f3b	1.81531e-79	0.52274	1	0.968	5.86072e-75
Anxa3	1.19442e-47	0.521792	0.852	0.598	3.85619e-43
Rps20	2.61243e-128	0.520812	1	0.993	8.43422e-124
Rpl12	4.06346e-90	0.52028	1	0.98	1.31189e-85
Efhd2	1.8967e-64	0.519398	0.912	0.676	6.1235e-60
Ier5	6.64351e-72	0.517605	0.915	0.646	2.14486e-67
Rps15a	3.17321e-99	0.517194	1	0.987	1.02447e-94
Spns2	1.58142e-50	0.517133	0.905	0.763	5.10561e-46
Ptma	4.05266e-97	0.51632	1	0.99	1.3084e-92
S100a11	1.95167e-61	0.515807	0.992	0.957	6.30097e-57
Cebpd	3.20874e-51	0.513558	0.892	0.663	1.03594e-46
Cldn1	2.50557e-63	0.512719	0.794	0.47	8.08924e-59
Tns3	4.67293e-58	0.512076	0.957	0.81	1.50866e-53
Icam1	9.78569e-55	0.511294	0.897	0.73	3.15931e-50
Emp3	2.44098e-55	0.510858	0.875	0.607	7.88071e-51
Pld4	1.1811e-54	0.509146	0.872	0.595	3.81319e-50
Actn1	5.88898e-56	0.506523	0.882	0.631	1.90126e-51
Lgals3bp	1.37489e-51	0.505436	0.965	0.87	4.43882e-47
Tgfbr2	6.87941e-62	0.504312	0.947	0.807	2.22102e-57
Rps16	9.05519e-117	0.502884	1	0.989	2.92347e-112
Rps3a1	1.44105e-109	0.502686	1	0.991	4.65243e-105
Cd44	6.16145e-59	0.500647	0.679	0.328	1.98923e-54
Pea15a	1.01404e-50	0.500464	0.965	0.841	3.27384e-46
Rps27a	2.68036e-111	0.500041	1	0.993	8.65355e-107
Myl12a	2.69159e-55	0.498565	0.992	0.963	8.6898e-51
Col5a1	8.48195e-57	0.498084	0.81	0.496	2.7384e-52
Rps7	1.12595e-100	0.495925	1	0.988	3.63513e-96
Capg	5.16055e-53	0.49415	0.882	0.667	1.66609e-48
Cfl1	5.93723e-70	0.492335	0.995	0.973	1.91683e-65
F2r	1.42904e-47	0.491344	0.955	0.824	4.61365e-43
Rpl22	5.21433e-96	0.491223	1	0.984	1.68345e-91
Rpl23	7.74103e-118	0.49011	1	0.993	2.49919e-113
Fzd1	1.58827e-45	0.489766	0.905	0.711	5.12772e-41
Emp1	1.27282e-50	0.488845	0.915	0.723	4.1093e-46
Emilin1	3.20692e-46	0.487123	0.927	0.791	1.03535e-41
2410006H16Rik	6.32379e-56	0.487097	0.93	0.812	2.04164e-51
Rcn3	2.378e-39	0.48663	0.927	0.772	7.67738e-35
Fstl1	1.96572e-55	0.485593	0.852	0.546	6.34632e-51
Rps8	2.13621e-107	0.482596	1	0.988	6.89677e-103
Cmtm3	5.69352e-57	0.479501	0.857	0.592	1.83815e-52
Rhoc	5.53777e-58	0.478436	0.987	0.909	1.78787e-53
Nfkbia	1.81426e-58	0.478399	0.9	0.667	5.85733e-54
Itgav	1.02788e-50	0.475983	0.99	0.93	3.31851e-46
Ccl5	4.02034e-27	0.475813	0.749	0.531	1.29797e-22
Pdlim7	9.02011e-54	0.474034	0.81	0.502	2.91214e-49
Rpl10a	3.64363e-96	0.473687	1	0.985	1.17634e-91
Npm1	3.44635e-57	0.473401	0.967	0.909	1.11265e-52
Fosl2	3.58337e-59	0.473268	0.827	0.506	1.15689e-54
Vcl	4.36015e-44	0.4732	0.892	0.714	1.40767e-39
Trim47	3.79079e-50	0.472073	0.947	0.785	1.22386e-45
Fcgr3	9.30499e-54	0.471967	0.799	0.48	3.00412e-49
Zyx	2.04848e-52	0.470434	0.967	0.845	6.61351e-48
Tgm2	4.87528e-59	0.467847	0.982	0.93	1.57399e-54
H2-DMb1	2.79264e-51	0.466952	0.905	0.711	9.01603e-47
Bmp1	1.9672e-49	0.466894	0.805	0.529	6.35112e-45
Efemp2	1.27584e-44	0.465051	0.88	0.651	4.11905e-40
Col6a3	2.96284e-38	0.464811	0.852	0.642	9.56553e-34
Col5a2	2.15171e-47	0.464789	0.754	0.446	6.94679e-43
Rpl35	1.8435e-62	0.464414	0.99	0.951	5.95173e-58
Isyna1	5.61115e-35	0.462569	0.92	0.771	1.81156e-30
Tpt1	2.59413e-111	0.462553	1	0.997	8.37515e-107
Rtn4	7.00127e-53	0.461637	0.977	0.93	2.26036e-48
Gas5	1.34168e-56	0.461521	0.99	0.942	4.33162e-52
Ifitm2	1.22161e-41	0.460883	0.992	0.913	3.94396e-37
Ctsz	6.33315e-58	0.460621	0.995	0.972	2.04466e-53
Mdk	7.68478e-47	0.460014	0.99	0.905	2.48103e-42
Rps11	2.99879e-91	0.459809	1	0.989	9.6816e-87
Mxra8	4.49251e-40	0.459772	0.895	0.723	1.45041e-35
Pdgfrb	8.26902e-46	0.459355	0.91	0.696	2.66965e-41
Mrc2	7.2686e-47	0.459214	0.91	0.687	2.34667e-42
Ywhah	1.19382e-52	0.458604	0.98	0.911	3.85425e-48
Rpl36a	5.04369e-65	0.458152	0.995	0.958	1.62836e-60
Rpl13	1.41127e-115	0.457762	1	0.995	4.5563e-111
Tapbp	3.59391e-49	0.457602	0.987	0.91	1.16029e-44
Krt8	3.35931e-39	0.457431	0.99	0.944	1.08455e-34
Plac8	2.43001e-45	0.457253	0.86	0.621	7.8453e-41
Snrpg	3.94274e-58	0.45724	0.99	0.918	1.27291e-53
Cldn4	9.01393e-34	0.456802	0.712	0.447	2.91015e-29
Fhl2	2.00252e-46	0.454761	0.897	0.642	6.46513e-42
Bicc1	4.15045e-55	0.454464	0.967	0.846	1.33997e-50
Ppp1r14b	1.97171e-50	0.453737	0.962	0.893	6.36566e-46
Cd68	7.11768e-48	0.453422	0.722	0.398	2.29794e-43
Jun	1.97434e-45	0.452927	0.947	0.825	6.37417e-41
Col12a1	1.02891e-53	0.450709	0.687	0.341	3.32182e-49
Rbpms	4.49273e-48	0.450048	0.957	0.834	1.45048e-43
Igfbp2	4.4811e-14	0.449526	0.409	0.249	1.44672e-09
Il34	1.10323e-47	0.449216	0.855	0.632	3.56177e-43
Egr1	1.18319e-45	0.4488	0.837	0.571	3.81992e-41
Sbno2	1.01447e-51	0.447969	0.842	0.57	3.2752e-47
Tsc22d1	3.4248e-57	0.447675	1	0.983	1.1057e-52
Rps5	5.1178e-74	0.44766	0.995	0.978	1.65228e-69
Rpl23a	1.72518e-77	0.447331	0.997	0.977	5.56974e-73
Rpl30	1.10142e-94	0.446469	1	0.986	3.55595e-90
Sox4	2.77763e-49	0.446264	0.802	0.54	8.96756e-45
Plekho1	2.07789e-56	0.444382	0.855	0.553	6.70846e-52
H2-DMa	9.20118e-50	0.444046	0.89	0.678	2.9706e-45
Nuak2	4.07601e-43	0.443781	0.92	0.731	1.31594e-38
Rps9	9.89522e-88	0.44224	1	0.987	3.19467e-83
Tmem176b	1.00096e-71	0.442143	1	0.993	3.2316e-67
Nbl1	8.21285e-49	0.441075	0.747	0.424	2.65152e-44
Nfkb2	5.80594e-55	0.440903	0.815	0.5	1.87445e-50
Olfml3	4.52016e-33	0.440366	0.945	0.796	1.45933e-28
Rpl5	4.99851e-92	0.437993	1	0.992	1.61377e-87
Jpt1	2.26418e-54	0.437047	0.942	0.713	7.3099e-50
H6pd	4.88325e-43	0.437002	0.975	0.894	1.57656e-38
Cyth4	7.79158e-50	0.436518	0.769	0.438	2.51551e-45
Hexa	1.21889e-40	0.436131	0.98	0.865	3.9352e-36
Pltp	5.17228e-30	0.435358	0.837	0.646	1.66987e-25
Npc2	1.07716e-48	0.435008	0.992	0.947	3.47761e-44
Cxcl14	3.8334e-28	0.432952	0.942	0.814	1.23761e-23
Tmem50a	1.2198e-42	0.432488	0.95	0.812	3.93812e-38
Ldhb	5.96573e-38	0.431906	1	0.996	1.92604e-33
Mid1ip1	2.16604e-46	0.431902	0.887	0.664	6.99305e-42
Ccl9	6.14618e-49	0.429393	0.657	0.321	1.98429e-44
Dcdc2a	1.32684e-54	0.426094	0.802	0.484	4.28369e-50
Fcgr2b	1.56346e-31	0.425756	0.87	0.708	5.04764e-27
Serpina10	1.44445e-41	0.425608	0.712	0.448	4.66341e-37
Rpl39	3.54688e-69	0.424484	1	0.983	1.14511e-64
Rpl7	6.6521e-83	0.422635	1	0.991	2.14763e-78
Lcp1	6.38987e-36	0.422177	0.769	0.557	2.06297e-31
Tax1bp3	1.22427e-41	0.421698	0.947	0.848	3.95255e-37
Selenow	6.36076e-40	0.421077	0.982	0.888	2.05357e-35
Rpl15	1.91585e-70	0.420873	1	0.983	6.18531e-66
Psmb8	1.49296e-38	0.420607	0.85	0.645	4.82002e-34
Ier2	8.56695e-47	0.419339	0.857	0.592	2.76584e-42
Btg1	9.93132e-47	0.418975	0.947	0.766	3.20633e-42
Rps27	8.14278e-44	0.418775	0.987	0.961	2.6289e-39
Rpl37	1.04195e-110	0.417814	1	0.995	3.36393e-106
Lsp1	4.55483e-40	0.417047	0.762	0.47	1.47053e-35
Cebpb	2.8468e-37	0.4167	0.942	0.823	9.1909e-33
Ccl7	3.18571e-53	0.416485	0.489	0.168	1.02851e-48
Cxcl1	1.79343e-46	0.415178	0.642	0.331	5.79007e-42
Cd47	1.36189e-41	0.414457	0.955	0.878	4.39685e-37
Hmgn1	1.25212e-49	0.414029	0.992	0.946	4.04247e-45
Rpl18	1.67416e-80	0.413642	1	0.987	5.40504e-76
Cst3	1.41399e-42	0.413531	1	0.991	4.56507e-38
Mcl1	7.7895e-41	0.413021	0.972	0.914	2.51484e-36
Tspan4	5.31252e-50	0.412759	0.977	0.892	1.71515e-45
Rps26	2.87367e-69	0.412639	1	0.982	9.27765e-65
Fau	1.74282e-104	0.41263	1	0.993	5.62671e-100
Tgfb1	2.27956e-47	0.411491	0.802	0.531	7.35957e-43
Rpl34	5.02696e-85	0.41057	1	0.989	1.62295e-80
Capzb	1.01177e-40	0.410468	0.975	0.891	3.26651e-36
Anxa1	8.12976e-31	0.410445	0.774	0.542	2.62469e-26
Ptgds	1.64032e-33	0.409717	0.749	0.508	5.29578e-29
Lox	8.72961e-56	0.407548	0.662	0.293	2.81835e-51
Serping1	5.74359e-24	0.406761	0.992	0.95	1.85432e-19
Gdf15	3.19218e-35	0.406566	0.805	0.636	1.03059e-30
Pfn1	8.2015e-41	0.404648	0.985	0.955	2.64786e-36
Rpl27a	2.70075e-88	0.404483	1	0.986	8.71937e-84
Bst2	1.25679e-32	0.402851	0.88	0.707	4.05754e-28
Ifi30	1.19021e-37	0.402321	0.937	0.797	3.84259e-33
Nedd4	4.86845e-45	0.40078	0.977	0.925	1.57178e-40
Rras	1.78479e-41	0.400063	0.897	0.697	5.7622e-37
Lbp	8.90546e-40	0.399046	0.782	0.531	2.87513e-35
Rps13	3.83513e-75	0.398985	1	0.982	1.23817e-70
Il6st	8.77971e-38	0.398045	0.967	0.862	2.83453e-33
Rpl6	5.83757e-75	0.39686	1	0.984	1.88466e-70
Mvp	9.84054e-42	0.395837	0.907	0.765	3.17702e-37
Ahnak	4.51242e-37	0.395483	0.96	0.83	1.45684e-32
Tuba1b	1.09155e-39	0.39513	0.987	0.945	3.52407e-35
Grn	6.72166e-51	0.395031	0.992	0.963	2.17009e-46
Cnn2	6.02726e-35	0.393695	0.87	0.694	1.9459e-30
Tlr2	1.17602e-59	0.393283	0.679	0.303	3.79677e-55
Rps10	1.00206e-82	0.392478	1	0.99	3.23516e-78
Rpl11	7.52927e-86	0.392334	1	0.991	2.43082e-81
Rpl9	1.6847e-60	0.392288	1	0.98	5.43905e-56
Ndrg1	1.73083e-39	0.391809	0.997	0.991	5.58799e-35
H2-Q7	1.94852e-37	0.391513	0.847	0.585	6.2908e-33
Csf1	2.70621e-42	0.390819	0.759	0.47	8.737e-38
Serpinb6a	1.36196e-31	0.390742	0.89	0.721	4.3971e-27
Arrb2	1.184e-37	0.390505	0.774	0.488	3.82256e-33
Rps3	1.09702e-74	0.39032	1	0.987	3.54172e-70
Rela	4.70872e-40	0.388953	0.907	0.743	1.52021e-35
Mfge8	1.77877e-33	0.388855	0.967	0.859	5.74277e-29
Psme1	2.89792e-38	0.388189	0.965	0.884	9.35593e-34
Eif6	2.02671e-37	0.387555	0.967	0.89	6.54325e-33
Rpl18a	4.17396e-80	0.387431	1	0.989	1.34756e-75
Plbd1	1.12594e-38	0.38704	0.777	0.528	3.63509e-34
Fat1	5.37981e-37	0.386965	0.837	0.626	1.73687e-32
Podxl	1.39163e-12	0.385469	0.87	0.776	4.49289e-08
Myof	1.03605e-52	0.385	0.86	0.569	3.34488e-48
F3	6.80649e-39	0.384393	0.744	0.489	2.19748e-34
Sytl2	2.8586e-37	0.382569	0.772	0.523	9.22901e-33
Rplp0	4.46555e-70	0.381848	0.995	0.987	1.4417e-65
Pros1	6.24823e-40	0.381558	0.789	0.535	2.01724e-35
Vmp1	3.84843e-39	0.380594	0.962	0.911	1.24247e-34
Rpl10	2.10827e-41	0.379866	0.987	0.938	6.80654e-37
Itm2c	4.58221e-35	0.379808	0.967	0.866	1.47937e-30
Stra6	2.48675e-45	0.379791	0.526	0.216	8.02847e-41
Tpm3	1.47025e-38	0.379297	0.932	0.805	4.74669e-34
Cryab	1.28754e-26	0.379183	0.977	0.935	4.15683e-22
C1s1	7.39385e-30	0.378439	0.892	0.703	2.38711e-25
Rpsa	2.10184e-87	0.377775	1	0.994	6.78578e-83
Cfi	5.03175e-44	0.37709	0.642	0.326	1.6245e-39
Bcam	2.11125e-25	0.376662	0.98	0.939	6.81616e-21
C4b	5.8351e-34	0.37598	0.832	0.652	1.88386e-29
2022-09-11	2.92169e-40	0.375943	0.907	0.696	9.43268e-36
Cd14	1.4328e-50	0.375845	0.687	0.347	4.62578e-46
Gnb1	8.42319e-40	0.375565	0.972	0.92	2.71943e-35
Pxdn	8.84316e-37	0.374503	0.719	0.475	2.85502e-32
Map7d1	1.95468e-34	0.374415	0.88	0.685	6.3107e-30
Rplp1	7.60575e-89	0.373168	1	0.994	2.45552e-84
Rgs10	1.07495e-40	0.372749	0.707	0.419	3.47049e-36
Sparcl1	2.38781e-19	0.37248	0.89	0.767	7.70903e-15
Cx3cl1	1.42401e-32	0.371669	0.985	0.935	4.5974e-28
Loxl1	5.29278e-27	0.370514	0.895	0.766	1.70877e-22
Cmtm7	6.5145e-35	0.369179	0.724	0.453	2.10321e-30
Rps23	9.70585e-77	0.369146	0.997	0.99	3.13353e-72
Arl4c	2.71212e-39	0.369082	0.749	0.464	8.75609e-35
Rhbdf1	5.23504e-34	0.368593	0.877	0.678	1.69013e-29
Aif1	1.78918e-40	0.368314	0.704	0.41	5.77637e-36
Eif1	9.81634e-64	0.367775	1	0.989	3.16921e-59
Gc	2.76065e-10	0.367508	0.737	0.632	8.91276e-06
Krt18	1.36864e-24	0.367195	0.717	0.488	4.41866e-20
Nfkb1	1.86753e-48	0.366968	0.802	0.493	6.02931e-44
Sdc3	3.88918e-40	0.366928	0.752	0.474	1.25562e-35
Chpf	2.79672e-39	0.366687	0.825	0.555	9.02923e-35
Slc13a1	9.80386e-18	0.366685	0.957	0.938	3.16518e-13
Mgl2	2.30814e-37	0.366682	0.657	0.381	7.45182e-33
Ywhaq	3.8869e-43	0.366422	0.985	0.955	1.25489e-38
Il33	1.72846e-40	0.365428	0.719	0.429	5.58032e-36
H2-DMb2	8.87912e-45	0.364571	0.667	0.362	2.86663e-40
Ltbp3	1.05318e-26	0.364027	0.887	0.721	3.40019e-22
Vasp	9.78823e-35	0.363058	0.865	0.67	3.16013e-30
Eef1b2	8.94376e-45	0.36267	0.992	0.961	2.88749e-40
Ccr2	1.08628e-46	0.362276	0.664	0.351	3.50705e-42
Rpl17	9.44249e-64	0.362075	0.995	0.984	3.04851e-59
Prss23	1.79038e-29	0.361644	0.865	0.672	5.78026e-25
Plscr1	3.55063e-36	0.360825	0.855	0.651	1.14632e-31
Rplp2	8.98141e-61	0.360333	0.997	0.984	2.89965e-56
Ms4a7	5.39029e-26	0.359458	0.657	0.425	1.74025e-21
Mmp12	5.00724e-20	0.359192	0.371	0.182	1.61659e-15
Col8a1	4.45306e-49	0.358852	0.591	0.258	1.43767e-44
Hnrnph1	7.62894e-39	0.358751	0.942	0.859	2.463e-34
Myc	3.67816e-55	0.358353	0.591	0.246	1.18749e-50
Morf4l2	4.23211e-37	0.358283	0.955	0.856	1.36634e-32
Amotl2	1.83299e-34	0.357136	0.817	0.622	5.91782e-30
Ifrd1	3.94453e-43	0.357012	0.754	0.469	1.27349e-38
Rack1	1.21443e-71	0.356643	1	0.991	3.9208e-67
Calu	3.51276e-33	0.356129	0.96	0.843	1.13409e-28
Rnase4	5.15446e-32	0.355676	0.714	0.441	1.66412e-27
H3f3a	2.1073e-42	0.355402	1	0.974	6.80342e-38
Sdcbp	4.51812e-33	0.355148	0.922	0.831	1.45868e-28
Itgax	1.45667e-36	0.355069	0.561	0.274	4.70287e-32
Naca	6.04876e-46	0.355042	0.992	0.969	1.95284e-41
Itgb2	2.78043e-34	0.354117	0.622	0.349	8.97661e-30
Rac2	2.83928e-40	0.353868	0.687	0.388	9.16662e-36
Lgmn	2.00472e-30	0.353573	0.997	0.983	6.47224e-26
Pakap.1	6.01228e-37	0.353549	0.85	0.656	1.94106e-32
Akap12	6.64642e-41	0.353155	0.591	0.289	2.1458e-36
1110038B12Rik	1.89281e-30	0.352808	0.825	0.677	6.11094e-26
Ifi27	4.69511e-33	0.352593	0.94	0.802	1.51582e-28
Neat1	9.13339e-33	0.35236	1	0.982	2.94871e-28
Ifngr2	9.31897e-37	0.352301	0.789	0.543	3.00863e-32
Rps28	4.19385e-54	0.352123	0.995	0.98	1.35399e-49
Eef1a1	5.28712e-115	0.351204	1	0.998	1.70695e-110
Gucy1a1	3.96499e-32	0.351168	0.762	0.506	1.2801e-27
Tgfbr1	1.50581e-32	0.350916	0.877	0.716	4.86152e-28
Cnn3	6.56022e-34	0.350902	0.975	0.895	2.11797e-29
Marcksl1	4.61702e-35	0.350375	0.779	0.528	1.49061e-30
Clcf1	1.02826e-49	0.350342	0.614	0.28	3.31975e-45
Scarb2	4.57384e-31	0.350039	0.915	0.785	1.47667e-26
Eif4a1	1.29171e-46	0.34976	0.995	0.975	4.17029e-42
Cygb	7.95331e-30	0.348907	0.882	0.699	2.56773e-25
Rpl38	9.75222e-74	0.348787	0.997	0.992	3.1485e-69
Rsrp1	1.24819e-35	0.348233	0.99	0.938	4.02978e-31
Tln1	6.34628e-33	0.3474	0.97	0.855	2.0489e-28
Ctsd	6.20271e-35	0.347101	1	0.99	2.00254e-30
Rpl4	3.8026e-68	0.346621	1	0.996	1.22767e-63
Tnfrsf1a	9.66221e-29	0.345787	0.93	0.845	3.11945e-24
Fblim1	5.73331e-41	0.345672	0.777	0.483	1.851e-36
Calm2	2.84115e-32	0.345221	0.985	0.925	9.17266e-28
Vat1	2.34069e-34	0.344771	0.83	0.636	7.55692e-30
Colec12	1.10057e-29	0.344764	0.802	0.595	3.55319e-25
Serinc3	1.98485e-37	0.344245	1	0.978	6.4081e-33
Jund	4.47951e-38	0.344073	0.99	0.931	1.44621e-33
Scin	4.59773e-28	0.343985	0.772	0.578	1.48438e-23
Selplg	2.01993e-49	0.343772	0.659	0.317	6.52133e-45
Alox5ap	3.17285e-37	0.34347	0.687	0.396	1.02436e-32
Picalm	6.63803e-35	0.343148	0.985	0.936	2.14309e-30
Cdh11	8.30563e-36	0.342263	0.784	0.533	2.68147e-31
Carhsp1	3.47226e-30	0.342196	0.825	0.682	1.12102e-25
Mt2	2.60948e-22	0.341694	0.985	0.956	8.42469e-18
Tubb2b	1.70067e-32	0.34142	0.732	0.501	5.4906e-28
Fabp5	9.4966e-11	0.340909	0.602	0.459	3.06598e-06
Pdgfra	2.50714e-28	0.340333	0.764	0.55	8.09429e-24
Rcn1	6.93042e-39	0.339775	0.769	0.518	2.23748e-34
Bhlhe40	1.44411e-28	0.339465	0.927	0.855	4.66229e-24
Irf2bp2	3.81218e-36	0.338937	0.945	0.82	1.23076e-31
Sox9	6.97045e-58	0.3388	0.581	0.219	2.25041e-53
Hspg2	4.45441e-27	0.338768	0.9	0.756	1.43811e-22
Slc39a1	3.36547e-30	0.338448	0.942	0.826	1.08654e-25
Il10rb	1.1375e-29	0.337445	0.852	0.674	3.67241e-25
Cd72	1.10291e-41	0.336524	0.617	0.315	3.56074e-37
Csk	1.87251e-30	0.336136	0.905	0.725	6.0454e-26
Calm1	1.81189e-32	0.335652	0.995	0.954	5.84967e-28
Ly86	1.27619e-45	0.335127	0.692	0.358	4.12016e-41
Rab31	1.92387e-29	0.334687	0.709	0.478	6.2112e-25
Anxa6	2.68061e-29	0.334563	0.872	0.715	8.65435e-25
Stat3	1.49157e-30	0.334258	0.94	0.827	4.81552e-26
Fkbp1a	9.83809e-35	0.333551	0.982	0.919	3.17623e-30
Rps6	2.03885e-54	0.333402	0.997	0.982	6.58244e-50
Rpl22l1	5.3607e-34	0.331624	0.967	0.908	1.7307e-29
Ddx39b	4.50178e-35	0.331495	0.957	0.861	1.4534e-30
Capns1	4.13769e-44	0.331283	0.997	0.974	1.33585e-39
Cdk4	3.31622e-35	0.331092	0.945	0.835	1.07064e-30
Myadm	1.35628e-29	0.330808	0.782	0.544	4.37874e-25
Mrpl52	2.4986e-33	0.33056	0.987	0.95	8.06674e-29
Ucp2	8.51788e-18	0.330397	0.917	0.805	2.75e-13
Stmn1	1.68866e-25	0.330136	0.902	0.787	5.45185e-21
Mfap5	4.81227e-38	0.32989	0.534	0.246	1.55364e-33
Rpl29	5.39441e-51	0.329851	1	0.979	1.74158e-46
Slc7a2	2.44026e-46	0.329179	0.662	0.324	7.87839e-42
Rps18	2.01779e-41	0.329027	0.987	0.97	6.51443e-37
Ajuba	4.50833e-38	0.328476	0.784	0.539	1.45551e-33
Sash1	1.83275e-36	0.328406	0.822	0.577	5.91702e-32
Dag1	1.04661e-25	0.327726	0.965	0.863	3.37898e-21
Rhog	3.35295e-30	0.327162	0.772	0.546	1.0825e-25
Nkd2	8.44106e-59	0.327141	0.516	0.168	2.7252e-54
Bcl3	1.66031e-35	0.325633	0.664	0.398	5.36032e-31
Rpl28	1.28925e-71	0.325097	1	0.993	4.16236e-67
Dkk3	2.3565e-24	0.325054	0.807	0.609	7.60797e-20
Rps19	3.346e-60	0.324378	0.997	0.99	1.08026e-55
Rps21	6.23471e-66	0.323854	1	0.991	2.01288e-61
Mxra7	4.61527e-35	0.323825	0.812	0.562	1.49004e-30
Tcirg1	2.29726e-25	0.323587	0.794	0.599	7.41669e-21
Pnrc1	1.34669e-28	0.32274	0.799	0.622	4.34778e-24
Acta2	9.46953e-25	0.322737	0.812	0.6	3.05724e-20
Ptn	2.26894e-33	0.322673	0.561	0.289	7.32527e-29
Arhgdia	4.01697e-34	0.322331	0.995	0.963	1.29688e-29
Ubd	8.42344e-28	0.321858	0.682	0.427	2.71951e-23
Rps25	4.06665e-48	0.321669	1	0.979	1.31292e-43
Fcrls	4.2641e-40	0.321266	0.531	0.228	1.37666e-35
Cd9	1.28065e-25	0.321142	0.987	0.914	4.13457e-21
Rps2	7.02071e-52	0.320913	0.997	0.985	2.26663e-47
Sulf1	1.83752e-44	0.320702	0.544	0.227	5.93244e-40
Spint2	3.04293e-29	0.320688	0.992	0.968	9.82411e-25
Eif4ebp1	1.52195e-29	0.320615	0.767	0.567	4.91361e-25
Myl6	3.96915e-56	0.319633	1	0.99	1.28144e-51
Nes	6.73981e-24	0.319188	0.604	0.377	2.17595e-19
Esyt1	1.47717e-29	0.318978	0.719	0.468	4.76903e-25
Psmb10	3.72177e-28	0.318599	0.807	0.623	1.20157e-23
Btg2	7.48145e-31	0.31842	0.737	0.484	2.41539e-26
Ccl8	5.31993e-21	0.317695	0.564	0.348	1.71754e-16
Atox1	1.09282e-46	0.317491	0.997	0.985	3.52818e-42
Rpl32	4.31702e-62	0.31666	1	0.99	1.39375e-57
AC149090.1	1.01004e-25	0.316647	0.922	0.806	3.26092e-21
Serpinb9	1.94213e-30	0.316326	0.712	0.472	6.27018e-26
Lmna	1.05226e-32	0.316325	0.952	0.881	3.39721e-28
Cyp1b1	1.47985e-18	0.316276	0.817	0.677	4.7777e-14
Rpl14	3.62262e-56	0.316013	1	0.987	1.16956e-51
Birc2	8.21848e-28	0.315792	0.727	0.516	2.65334e-23
Palld	8.38167e-27	0.315679	0.87	0.71	2.70602e-22
Il4ra	5.88518e-30	0.315322	0.647	0.4	1.90003e-25
Wdr1	1.84631e-26	0.314159	0.952	0.86	5.96081e-22
Pls3	9.66466e-28	0.313794	0.82	0.592	3.12024e-23
Gng5	4.15042e-41	0.312506	0.995	0.969	1.33996e-36
Cybb	8.77809e-27	0.312448	0.639	0.41	2.83401e-22
Hnrnpa1	4.41297e-25	0.31244	0.917	0.82	1.42473e-20
Tubb2a	2.68782e-35	0.312264	0.91	0.734	8.67763e-31
Egr2	2.41617e-45	0.311911	0.632	0.292	7.80061e-41
Endod1	5.36855e-25	0.311454	0.754	0.545	1.73324e-20
Gng11	8.16604e-27	0.311365	0.842	0.661	2.63641e-22
Atf3	3.52943e-35	0.311104	0.579	0.307	1.13948e-30
Ski	1.84497e-28	0.310908	0.915	0.787	5.95647e-24
Rpl37a	1.72621e-47	0.310885	1	0.987	5.57307e-43
Slfn2	8.44617e-33	0.310383	0.622	0.343	2.72685e-28
Plin2	7.59333e-17	0.309934	0.912	0.866	2.45151e-12
Ctdsp2	1.60472e-31	0.309875	0.962	0.87	5.18084e-27
Eln	1.15619e-23	0.308744	0.689	0.462	3.73276e-19
Btf3	3.85702e-31	0.308207	0.992	0.956	1.24524e-26
Ccl12	1.51689e-31	0.30739	0.446	0.196	4.89727e-27
Rpl13a	9.42835e-70	0.307137	1	0.994	3.04394e-65
Plod1	5.70317e-28	0.306935	0.852	0.662	1.84127e-23
Rpl31	5.53968e-54	0.306603	1	0.988	1.78849e-49
Ets2	4.33574e-26	0.306432	0.897	0.751	1.39979e-21
Rap1b	1.63568e-28	0.306429	0.96	0.904	5.2808e-24
Bspry	2.86313e-27	0.305943	0.767	0.578	9.24362e-23
Dlgap4	6.77735e-35	0.305908	0.872	0.645	2.18807e-30
Mob1a	7.46418e-28	0.305697	0.832	0.658	2.40981e-23
Npl	3.66045e-30	0.305482	0.707	0.452	1.18178e-25
Rpl24	1.7225e-52	0.30539	0.997	0.987	5.56111e-48
Tmod3	1.30339e-23	0.304906	0.744	0.53	4.20801e-19
Cd151	3.54122e-28	0.30479	0.95	0.872	1.14328e-23
Rpl26	1.14367e-53	0.304694	1	0.99	3.69233e-49
Rps14	1.90535e-43	0.30415	0.995	0.986	6.15142e-39
Dap	1.99455e-27	0.303979	0.927	0.79	6.4394e-23
Abracl	2.52569e-26	0.303266	0.89	0.77	8.15418e-22
Npdc1	1.04472e-24	0.302053	0.897	0.756	3.37287e-20
Txnip	3.42253e-19	0.301886	0.992	0.969	1.10496e-14
Tap2	1.35681e-37	0.301486	0.764	0.493	4.38046e-33
Syngr2	3.26679e-25	0.3008	0.975	0.915	1.05468e-20
Pabpc1	4.44364e-30	0.300636	0.98	0.934	1.43463e-25
Pirb	2.40977e-30	0.300528	0.529	0.271	7.77994e-26
Trmt112	2.5571e-26	0.300175	0.932	0.836	8.2556e-22
Tgif1	2.23516e-38	0.299711	0.634	0.348	7.21622e-34
Prmt1	1.18426e-31	0.299015	0.88	0.687	3.82337e-27
Slc38a2	1.16104e-29	0.298898	0.925	0.798	3.7484e-25
Rpl3	1.23146e-45	0.298466	1	0.984	3.97576e-41
S100a4	4.40875e-24	0.298245	0.669	0.448	1.42337e-19
Irf1	2.67307e-29	0.297488	0.717	0.461	8.63002e-25
Ccdc80	2.58078e-31	0.297288	0.622	0.351	8.33204e-27
Sptan1	8.31515e-26	0.297219	0.952	0.884	2.68455e-21
Csrp1	4.59963e-14	0.297167	0.847	0.741	1.48499e-09
Arhgdib	7.9916e-30	0.295099	0.722	0.48	2.58009e-25
Naaa	8.07619e-27	0.294759	0.649	0.425	2.6074e-22
Stat1	2.68029e-24	0.2944	0.757	0.536	8.65332e-20
Scarf2	4.93086e-23	0.293988	0.817	0.648	1.59193e-18
Lhfpl2	1.56724e-41	0.293861	0.604	0.283	5.05982e-37
Snx5	6.52614e-26	0.293273	0.945	0.841	2.10696e-21
Ilk	1.49493e-25	0.293225	0.955	0.856	4.82639e-21
Rpl35a	1.95346e-48	0.293068	0.997	0.988	6.30673e-44
Arhgap45	2.43062e-32	0.292852	0.699	0.43	7.84727e-28
Pmaip1	7.69975e-34	0.291971	0.692	0.411	2.48587e-29
Snrpb	4.45e-24	0.291534	0.975	0.924	1.43668e-19
Fbln2	1.65455e-44	0.290829	0.491	0.186	5.34173e-40
Il10ra	1.0124e-29	0.290727	0.551	0.298	3.26855e-25
Nfkbie	2.44541e-38	0.290648	0.617	0.314	7.89501e-34
Epb41l2	3.91593e-33	0.290228	0.714	0.435	1.26426e-28
Pld3	6.7274e-25	0.289964	0.925	0.777	2.17194e-20
Dpysl2	2.53553e-24	0.28952	0.742	0.535	8.18596e-20
Rcan1	4.27403e-19	0.289496	0.907	0.856	1.37987e-14
Chd9	7.7e-23	0.289292	0.897	0.782	2.48594e-18
Mprip	2.71781e-22	0.288877	0.962	0.892	8.77445e-18
Ankrd1	1.85709e-30	0.288659	0.464	0.209	5.99563e-26
Cck	1.23935e-23	0.288376	0.607	0.374	4.00123e-19
Ptbp1	3.32016e-25	0.288264	0.977	0.898	1.07191e-20
Gnb2	4.48924e-27	0.288098	0.99	0.969	1.44935e-22
Zfp36l2	5.00143e-24	0.287909	0.935	0.827	1.61471e-19
Mrpl33	1.59488e-25	0.287887	0.952	0.906	5.14907e-21
Plec	1.81063e-28	0.287015	0.892	0.742	5.84562e-24
B4galnt1	1.86354e-31	0.286992	0.724	0.456	6.01642e-27
Ncf2	1.48734e-31	0.286933	0.596	0.326	4.80187e-27
Serpina3n	4.5418e-40	0.286925	0.576	0.259	1.46632e-35
Rps29	5.82957e-37	0.286588	1	0.986	1.88208e-32
Cpn1	1.22427e-17	0.286426	0.91	0.857	3.95254e-13
Sh3glb1	4.8596e-22	0.286116	0.92	0.824	1.56892e-17
Socs3	8.71201e-31	0.285974	0.586	0.311	2.81267e-26
Itga3	1.99187e-22	0.285053	0.779	0.567	6.43076e-18
Rps15	3.69183e-57	0.284649	1	0.99	1.19191e-52
Flot1	2.01137e-22	0.284535	0.822	0.672	6.49369e-18
Ppp1r18	2.89288e-29	0.284225	0.662	0.402	9.33965e-25
Rpl8	2.34065e-54	0.283557	1	0.993	7.55678e-50
Myl12b	1.29125e-22	0.28269	0.995	0.967	4.16879e-18
Rpl36	3.71245e-41	0.282365	0.997	0.984	1.19857e-36
Nid1	8.19575e-20	0.281451	0.794	0.625	2.646e-15
Lsr	4.66243e-25	0.281441	0.812	0.676	1.50527e-20
Edn1	5.95394e-46	0.280115	0.486	0.18	1.92223e-41
Cotl1	6.6904e-24	0.280085	0.952	0.854	2.16e-19
Spi1	7.82056e-37	0.27931	0.599	0.301	2.52487e-32
Gpc3	1.77057e-28	0.278481	0.609	0.357	5.71629e-24
Parp3	6.77198e-29	0.278298	0.774	0.549	2.18633e-24
Cxcl2	2.07732e-44	0.278134	0.404	0.131	6.70663e-40
Pdpn	8.98055e-27	0.278096	0.569	0.32	2.89937e-22
AI506816	2.65218e-29	0.278075	0.694	0.438	8.56257e-25
Parp14	1.16918e-24	0.277914	0.627	0.395	3.7747e-20
Rpl19	3.63476e-48	0.277585	1	0.989	1.17348e-43
Gngt2	1.07834e-21	0.277512	0.612	0.406	3.48141e-17
Isg15	1.03617e-15	0.277414	0.456	0.276	3.34528e-11
C1qtnf6	1.67347e-36	0.277136	0.622	0.319	5.40281e-32
Col6a1	1.50069e-17	0.276976	0.85	0.715	4.84496e-13
Col6a2	1.76242e-18	0.276034	0.815	0.68	5.68996e-14
Akt1	1.15658e-21	0.276003	0.857	0.721	3.73401e-17
Actr3	1.30193e-21	0.275398	0.925	0.859	4.20329e-17
Kctd10	1.11116e-20	0.274662	0.767	0.595	3.58739e-16
Ptpn18	6.65232e-22	0.274572	0.762	0.574	2.1477e-17
Eng	1.04497e-18	0.274559	0.95	0.855	3.37369e-14
Zeb2	1.35755e-22	0.274558	0.687	0.458	4.38284e-18
Prkcd	6.86484e-21	0.274435	0.882	0.761	2.21631e-16
Runx1	1.28302e-41	0.274298	0.561	0.25	4.14222e-37
Adgre1	5.06047e-27	0.273526	0.652	0.407	1.63377e-22
Il1b	6.75416e-34	0.273523	0.451	0.19	2.18058e-29
Etl4	1.35834e-29	0.27325	0.594	0.341	4.3854e-25
Gpnmb	1.10726e-09	0.273166	0.266	0.146	3.5748e-05
Zfas1	9.54848e-25	0.273122	0.807	0.642	3.08273e-20
Sfn	1.6111e-21	0.273025	0.602	0.397	5.20142e-17
Snrpf	8.98153e-19	0.272909	0.892	0.798	2.89969e-14
Phlda3	1.39221e-27	0.272682	0.724	0.489	4.49476e-23
Phldb1	1.34952e-27	0.272598	0.719	0.494	4.35693e-23
Lasp1	2.71458e-22	0.272359	0.917	0.833	8.76401e-18
C1ra	5.42833e-20	0.271594	0.747	0.547	1.75253e-15
Col16a1	2.27104e-24	0.271559	0.719	0.491	7.33205e-20
Rhoa	1.36289e-26	0.270968	0.997	0.96	4.4001e-22
Map4	8.37571e-25	0.27083	0.85	0.677	2.7041e-20
Jak1	3.28068e-23	0.270825	0.9	0.798	1.05917e-18
Cd300c2	1.20611e-27	0.270338	0.559	0.314	3.89392e-23
Map1lc3b	2.55062e-33	0.270276	0.99	0.963	8.23468e-29
Scn1b	1.03221e-25	0.270152	0.709	0.475	3.33249e-21
Bax	1.07493e-22	0.270062	0.922	0.816	3.47043e-18
Nckap1l	6.74498e-33	0.269727	0.566	0.29	2.17762e-28
Trem2	2.70232e-21	0.269614	0.456	0.25	8.72444e-17
Trim35	5.61965e-23	0.269554	0.704	0.483	1.8143e-18
Gm47283	6.97782e-23	0.269461	0.99	0.944	2.25279e-18
Thbd	1.52657e-21	0.269314	0.857	0.708	4.92852e-17
Pdlim4	2.7292e-35	0.269078	0.514	0.236	8.81121e-31
Ifit3	8.77261e-13	0.269064	0.424	0.262	2.83224e-08
Arl6ip5	9.86867e-24	0.268927	0.83	0.656	3.1861e-19
Fgb	5.39542e-39	0.268893	0.333	0.098	1.74191e-34
Hspa1b	1.64327e-18	0.268706	0.99	0.965	5.30529e-14
Lgals9	1.32028e-19	0.2686	0.689	0.492	4.26253e-15
Arpc2	4.38702e-23	0.26853	0.975	0.899	1.41635e-18
Timd2	2.50314e-15	0.268482	0.85	0.797	8.08137e-11
Irf8	9.91823e-26	0.268287	0.684	0.453	3.2021e-21
Itpripl2	2.93524e-27	0.268274	0.759	0.537	9.47642e-23
Tubb6	3.59525e-34	0.267744	0.599	0.321	1.16073e-29
Ywhag	1.19509e-24	0.267476	0.942	0.812	3.85834e-20
Clic4	5.75213e-20	0.2673	0.927	0.882	1.85707e-15
Grk2	3.53694e-23	0.267227	0.865	0.713	1.1419e-18
Znrf1	4.07733e-24	0.267155	0.742	0.535	1.31636e-19
Samhd1	3.78448e-26	0.26709	0.649	0.409	1.22182e-21
Camk1	3.70272e-21	0.267046	0.842	0.723	1.19542e-16
Tmem123	9.93717e-23	0.266942	0.847	0.689	3.20822e-18
Rbm3	1.40258e-20	0.266434	0.952	0.9	4.52824e-16
Mrc1	1.75885e-24	0.266379	0.541	0.307	5.67846e-20
Adam10	3.71688e-24	0.265346	0.832	0.684	1.19999e-19
Hnrnpk	3.14823e-30	0.265119	0.997	0.964	1.01641e-25
Ptbp3	1.75751e-19	0.264935	0.84	0.7	5.67413e-15
Tnfaip2	5.03301e-19	0.264608	0.734	0.536	1.62491e-14
Arap1	5.28977e-23	0.264067	0.707	0.485	1.7078e-18
Fbln5	1.16228e-07	0.263859	0.932	0.868	0.00375242
Tbrg1	1.07523e-25	0.263357	0.885	0.719	3.47137e-21
Smim14	2.08573e-17	0.263126	0.892	0.784	6.73379e-13
Add1	1.53089e-22	0.26309	0.94	0.827	4.94246e-18
Pitpna	8.30325e-20	0.262995	0.915	0.822	2.6807e-15
Ddit4	1.56699e-20	0.262826	0.84	0.68	5.05903e-16
Hmgb2	2.9718e-22	0.262668	0.699	0.5	9.59446e-18
Cavin3	9.0492e-20	0.262172	0.677	0.478	2.92154e-15
Rnh1	1.76739e-23	0.262114	0.972	0.931	5.70602e-19
Rras2	1.16238e-20	0.262099	0.719	0.532	3.75273e-16
2022-09-07	1.12362e-18	0.26164	0.86	0.732	3.62761e-14
Osmr	1.48963e-29	0.261429	0.742	0.487	4.80929e-25
Lamb2	1.13813e-13	0.261397	0.835	0.722	3.67446e-09
Cavin1	1.03102e-18	0.261104	0.825	0.648	3.32865e-14
S100a16	7.39577e-21	0.260873	0.927	0.831	2.38772e-16
Ptpn6	1.49641e-20	0.260589	0.712	0.529	4.83116e-16
Sprr1a	2.62952e-11	0.260508	0.368	0.224	8.48941e-07
Capza1	8.19703e-23	0.260025	0.822	0.667	2.64641e-18
Tspo	1.4563e-23	0.259599	0.985	0.952	4.70166e-19
Cd53	4.90896e-33	0.259579	0.549	0.273	1.58486e-28
C2	2.47666e-20	0.259231	0.842	0.709	7.9959e-16
Cnih4	3.95766e-22	0.259206	0.87	0.744	1.27773e-17
Iqgap1	1.90306e-16	0.259169	0.88	0.76	6.14403e-12
Tmem176a	2.08488e-27	0.258838	1	0.992	6.73103e-23
Rrbp1	8.20176e-21	0.258739	0.99	0.939	2.64794e-16
Ctps	2.55151e-21	0.258442	0.747	0.576	8.23756e-17
Shisa5	5.38978e-18	0.258167	0.98	0.914	1.74009e-13
Stab1	4.45103e-13	0.258141	0.679	0.551	1.43702e-08
Csf2ra	1.43773e-32	0.2579	0.546	0.276	4.64171e-28
Serpinb6b	8.91574e-29	0.25788	0.569	0.309	2.87845e-24
Cspg4	6.50964e-25	0.25787	0.619	0.375	2.10164e-20
Map3k1	7.03588e-28	0.257523	0.764	0.546	2.27154e-23
Pmp22	1.30824e-16	0.257054	0.709	0.558	4.22364e-12
Tmem173	1.92916e-30	0.256988	0.607	0.336	6.22828e-26
Uba52	2.20752e-24	0.256832	0.992	0.957	7.12697e-20
H2afz	1.66154e-18	0.256803	0.995	0.959	5.3643e-14
Tmem43	3.90374e-24	0.256209	0.712	0.49	1.26032e-19
Ddr1	7.55083e-21	0.255776	0.94	0.874	2.43778e-16
Wasf2	4.81886e-24	0.255546	0.85	0.662	1.55577e-19
Srsf7	9.89102e-24	0.25551	0.907	0.768	3.19331e-19
Selenok	1.66607e-22	0.2552	0.98	0.93	5.37891e-18
Itga1	1.05216e-18	0.255065	0.892	0.788	3.39691e-14
Ptprs	1.09738e-21	0.255002	0.754	0.561	3.54289e-17
Thy1	1.21464e-28	0.254545	0.541	0.284	3.92145e-24
Ifnar2	1.4149e-22	0.254299	0.789	0.603	4.56801e-18
Hcls1	4.21597e-34	0.254146	0.607	0.316	1.36113e-29
Ddx17	1.66105e-22	0.253848	0.967	0.918	5.36269e-18
Ube2i	2.54972e-20	0.253601	0.83	0.684	8.23178e-16
Birc3	1.42273e-43	0.253562	0.596	0.28	4.59328e-39
Crlf2	1.17774e-29	0.253551	0.634	0.383	3.80234e-25
Relb	8.91873e-34	0.253458	0.689	0.396	2.87941e-29
Tnip1	4.66629e-27	0.253209	0.699	0.461	1.50651e-22
Rgs2	1.86247e-21	0.252918	0.647	0.433	6.01297e-17
Plscr3	4.34179e-23	0.252902	0.654	0.446	1.40175e-18
Arhgef1	4.99299e-19	0.251712	0.749	0.592	1.61199e-14
Rftn1	1.82488e-30	0.25171	0.511	0.252	5.89162e-26
Ralb	9.74257e-24	0.251641	0.847	0.681	3.14539e-19
Ybx3	1.71367e-23	0.251546	0.842	0.686	5.53258e-19
Rcc2	4.84386e-27	0.25124	0.689	0.459	1.56384e-22
Rnf213	6.36414e-24	0.250844	0.719	0.495	2.05466e-19
Hnrnpa0	9.02492e-21	0.250652	0.942	0.865	2.9137e-16
Srsf3	3.91358e-20	0.250333	0.955	0.906	1.2635e-15
Nphs2	1.23105e-08	0.250312	0.664	0.539	0.000397443
Ypel3	3.15664e-16	0.25016	0.967	0.876	1.01912e-11
Gsta2	1.10467e-08	-0.2501	0.957	0.933	0.000356643
Ndufa11	7.49297e-21	-0.251578	0.967	0.955	2.41911e-16
Ndufa8	4.26995e-20	-0.251618	0.962	0.943	1.37855e-15
Apoc3	7.69638e-14	-0.252267	0.308	0.476	2.48478e-09
Apoo	7.89426e-17	-0.252991	0.679	0.789	2.54866e-12
Pmpcb	1.797e-15	-0.253471	0.865	0.897	5.80162e-11
Irx1	5.02469e-15	-0.25382	0.273	0.462	1.62222e-10
Glrx5	8.00525e-18	-0.253827	0.887	0.906	2.5845e-13
Sypl	3.03578e-16	-0.25452	0.937	0.915	9.801e-12
Pcca	6.80003e-16	-0.255218	0.694	0.796	2.19539e-11
Ddrgk1	6.64609e-16	-0.25597	0.907	0.919	2.14569e-11
Aldh5a1	3.61239e-19	-0.256067	0.466	0.653	1.16626e-14
Sigirr	1.05704e-14	-0.256641	0.714	0.807	3.41264e-10
Nceh1	2.44101e-11	-0.258071	0.892	0.877	7.88079e-07
Agt	2.4705e-07	-0.258082	0.822	0.818	0.00797599
Ndufa5	6.22656e-23	-0.258205	0.977	0.969	2.01025e-18
Gpx3	0.00689049	-0.258324	1	1	1
Pigq	7.22701e-16	-0.259247	0.877	0.891	2.33324e-11
Gpr137b	2.67289e-15	-0.259548	0.862	0.887	8.62944e-11
Arpp19	5.41492e-22	-0.259716	0.98	0.967	1.74821e-17
Klf15	1.1947e-16	-0.259836	0.501	0.661	3.85709e-12
Abca3	1.275e-12	-0.260082	0.965	0.959	4.11635e-08
Ndufs3	4.48381e-17	-0.260094	0.932	0.94	1.4476e-12
Slc25a42	7.05581e-21	-0.260336	0.368	0.591	2.27797e-16
Acss1	8.32e-07	-0.260339	0.694	0.757	0.0268611
Nipsnap1	6.1675e-15	-0.261314	0.737	0.812	1.99118e-10
Slco1a1	1.07191e-12	-0.261412	0.356	0.515	3.46065e-08
Isoc2a	3.36698e-17	-0.261426	0.504	0.703	1.08703e-12
Rbm47	7.89476e-16	-0.261616	0.902	0.909	2.54882e-11
Wfdc2	2.47743e-07	-0.262961	0.992	0.979	0.00799837
Pou3f3	1.51118e-14	-0.263137	0.586	0.727	4.87883e-10
Sqor	4.95335e-14	-0.264275	0.624	0.746	1.59919e-09
Chchd2	7.6054e-46	-0.264628	1	0.992	2.4554e-41
Dgat2	1.99417e-14	-0.264918	0.762	0.824	6.43817e-10
Wnk4	5.53472e-08	-0.265883	0.714	0.769	0.00178689
Tpk1	1.63156e-18	-0.26638	0.466	0.633	5.26749e-14
Ndufb4	2.08854e-25	-0.266439	0.977	0.972	6.74286e-21
Ces2e	3.41046e-16	-0.266467	0.429	0.59	1.10107e-11
Uroc1	8.5786e-21	-0.266652	0.203	0.434	2.7696e-16
Slc18a1	9.30581e-19	-0.266722	0.509	0.675	3.00438e-14
Scnn1a	3.45976e-14	-0.267004	0.436	0.607	1.11698e-09
Dynll2	6.61521e-19	-0.267205	0.975	0.955	2.13572e-14
G6pc	6.12728e-18	-0.267492	0.328	0.532	1.97819e-13
Slc9a3	4.72592e-18	-0.267659	0.481	0.683	1.52576e-13
Prxl2a	9.02246e-17	-0.26825	0.842	0.878	2.9129e-12
Suclg2	1.85892e-11	-0.268508	0.915	0.929	6.00153e-07
Vwa8	4.04056e-18	-0.268881	0.797	0.854	1.3045e-13
Lrrc19	6.67558e-17	-0.26984	0.596	0.751	2.15521e-12
Ndufb10	4.52524e-23	-0.270122	0.985	0.973	1.46097e-18
Sod3	3.65807e-18	-0.270581	0.937	0.952	1.18101e-13
Letm1	1.75473e-17	-0.270705	0.805	0.867	5.66513e-13
Ndufa3	5.09728e-38	-0.271588	1	0.981	1.64566e-33
Atp4a	2.76592e-19	-0.271672	0.318	0.558	8.92977e-15
Alas1	2.10077e-17	-0.27195	0.93	0.938	6.78234e-13
Galns	3.90296e-14	-0.271961	0.682	0.762	1.26007e-09
Slc15a2	4.00848e-16	-0.272077	0.486	0.625	1.29414e-11
Ndufs7	6.09599e-22	-0.274087	0.972	0.964	1.96809e-17
Efhd1	2.19865e-11	-0.274656	0.566	0.676	7.09833e-07
Prdx3	1.15389e-17	-0.27519	0.807	0.861	3.72533e-13
Cckar	2.43915e-19	-0.275651	0.446	0.648	7.8748e-15
Bpnt1	2.44376e-18	-0.275923	0.84	0.894	7.88967e-14
Pdzd3	1.11231e-19	-0.276023	0.519	0.706	3.5911e-15
Sucla2	1.1287e-17	-0.277122	0.83	0.878	3.644e-13
Tmem8	1.32126e-17	-0.277735	0.792	0.867	4.26569e-13
Mlec	1.89581e-21	-0.278118	0.97	0.954	6.12063e-17
Pgam2	0.0114254	-0.278454	0.421	0.449	1
Paqr7	3.87212e-16	-0.278945	0.541	0.681	1.25011e-11
Ghitm	9.42511e-26	-0.279052	0.987	0.977	3.0429e-21
Acox3	1.27182e-16	-0.279428	0.692	0.79	4.10607e-12
Glb1	4.93433e-17	-0.279566	0.837	0.882	1.59305e-12
Cryz	7.9365e-19	-0.280459	0.98	0.971	2.5623e-14
Azgp1	6.66209e-19	-0.280606	0.401	0.603	2.15085e-14
Hint2	1.25191e-20	-0.280753	0.96	0.956	4.04178e-16
Cox5b	1.29854e-38	-0.28184	0.997	0.988	4.19233e-34
Pcyt2	8.59247e-16	-0.282576	0.822	0.872	2.77408e-11
Cyp2d26	3.2545e-12	-0.283171	0.614	0.722	1.05072e-07
Mal	2.07205e-09	-0.283821	0.91	0.9	6.68962e-05
Aspdh	1.24758e-22	-0.284245	0.421	0.649	4.02782e-18
Slc22a22	4.45265e-24	-0.284264	0.348	0.588	1.43754e-19
Tmem252	8.58185e-11	-0.285085	0.907	0.937	2.77065e-06
Iah1	4.92245e-21	-0.285162	0.947	0.945	1.58921e-16
Tkfc	1.8139e-19	-0.28529	0.912	0.929	5.85617e-15
Fuca1	1.01584e-22	-0.286064	0.967	0.953	3.27964e-18
Ahcy	2.97378e-21	-0.286357	0.449	0.642	9.60084e-17
Trap1	5.10988e-20	-0.28757	0.895	0.899	1.64973e-15
Cyp2d12	3.83428e-11	-0.288772	0.311	0.453	1.2379e-06
Cisd3	3.50472e-19	-0.28909	0.692	0.802	1.1315e-14
Odc1	1.28833e-11	-0.289098	0.967	0.961	4.15938e-07
Gpx6	1.86192e-21	-0.289488	0.153	0.393	6.01122e-17
Acot4	6.89667e-21	-0.2909	0.489	0.652	2.22659e-16
Idi1	1.20307e-22	-0.29154	0.406	0.628	3.8841e-18
Pzp	2.26362e-30	-0.291686	0.208	0.505	7.30809e-26
Fmo5	4.38887e-20	-0.292017	0.491	0.678	1.41695e-15
Dnajc19	4.2898e-21	-0.292031	0.902	0.919	1.38496e-16
Sostdc1	2.72379e-14	-0.292181	0.461	0.614	8.79374e-10
Tmem19	2.03509e-15	-0.2932	0.772	0.829	6.5703e-11
Susd3	4.5503e-18	-0.294359	0.769	0.83	1.46907e-13
Slc39a8	3.00195e-19	-0.29546	0.263	0.468	9.69179e-15
Gjb2	1.33423e-18	-0.297515	0.604	0.75	4.30758e-14
Acot13	4.00189e-23	-0.297673	0.947	0.943	1.29201e-18
Crat	7.59147e-22	-0.297701	0.794	0.88	2.45091e-17
Acad11	1.32918e-20	-0.297717	0.744	0.833	4.29127e-16
Dld	3.69395e-21	-0.298243	0.877	0.906	1.19259e-16
Aldh7a1	2.30711e-17	-0.299152	0.887	0.924	7.4485e-13
Atp5md	4.42725e-41	-0.300421	0.992	0.983	1.42934e-36
Tmem52b	0.0611371	-0.301083	0.729	0.724	1
Mdh2	6.87983e-32	-0.301289	0.995	0.971	2.22115e-27
mt-Nd4l	6.08609e-21	-0.30173	0.514	0.687	1.96489e-16
Bnip3	5.47173e-21	-0.302064	0.802	0.873	1.76655e-16
Ppa2	5.29668e-21	-0.302416	0.857	0.906	1.71003e-16
Cox5a	1.42454e-37	-0.302711	1	0.987	4.59912e-33
Macrod2	3.55622e-23	-0.303209	0.501	0.702	1.14813e-18
Bdh2	8.62189e-20	-0.305068	0.937	0.939	2.78358e-15
Pm20d1	4.49358e-26	-0.305248	0.358	0.586	1.45075e-21
Ugt2b38	7.60129e-05	-0.305374	0.947	0.895	1
Atp5l	1.04685e-48	-0.305833	0.997	0.987	3.37976e-44
Ces1e	8.75327e-16	-0.305975	0.419	0.575	2.82599e-11
Polr3e	5.27504e-20	-0.306073	0.794	0.85	1.70305e-15
Cox7c	1.14036e-55	-0.306357	1	0.993	3.68165e-51
Ndufs8	1.49091e-26	-0.306794	0.952	0.952	4.81342e-22
Prlr	3.314e-24	-0.307048	0.118	0.366	1.06993e-19
Dao	3.03165e-17	-0.307091	0.887	0.919	9.78767e-13
Ndufab1	6.63495e-29	-0.308348	0.97	0.96	2.14209e-24
Arl6ip1	2.0215e-21	-0.308989	0.975	0.971	6.52641e-17
Aadac	4.93642e-20	-0.309149	0.784	0.867	1.59372e-15
Sgk2	4.16341e-24	-0.309158	0.561	0.744	1.34416e-19
Hsd3b3	1.28823e-25	-0.30963	0.421	0.655	4.15904e-21
Agps	2.70705e-16	-0.310371	0.759	0.81	8.7397e-12
Pigr	1.86247e-11	-0.310476	0.702	0.774	6.01297e-07
Sdhd	1.45611e-22	-0.310478	0.91	0.923	4.70106e-18
Glul	5.93082e-28	-0.311237	0.98	0.961	1.91476e-23
Tpmt	2.95881e-21	-0.311799	0.639	0.767	9.55253e-17
Atp5j	2.81519e-39	-0.312	1	0.98	9.08885e-35
Paqr9	1.10835e-21	-0.31208	0.534	0.724	3.57832e-17
Ogdh	5.58095e-26	-0.312439	0.957	0.96	1.80181e-21
Aspa	6.03563e-25	-0.313154	0.474	0.676	1.9486e-20
Vdac1	3.03725e-33	-0.31325	0.982	0.962	9.80577e-29
Ankrd13c	2.89536e-22	-0.313315	0.867	0.892	9.34768e-18
Mthfd1	9.78625e-22	-0.314215	0.752	0.847	3.15949e-17
Abcg2	1.28253e-22	-0.314252	0.95	0.938	4.14064e-18
Uqcrc2	1.00403e-27	-0.314344	0.95	0.945	3.24152e-23
Fh1	1.47228e-25	-0.314862	0.947	0.936	4.75325e-21
Slc16a9	5.83857e-22	-0.315737	0.388	0.601	1.88498e-17
Grina	5.20791e-34	-0.316056	0.995	0.978	1.68138e-29
Mmut	2.35574e-19	-0.319155	0.714	0.817	7.60549e-15
Pbld1	3.59716e-23	-0.31935	0.627	0.786	1.16134e-18
Treh	1.81407e-23	-0.320474	0.531	0.716	5.85673e-19
Car14	2.12114e-13	-0.320498	0.536	0.645	6.84809e-09
Pth1r	3.34285e-24	-0.320839	0.992	0.98	1.07924e-19
Tpi1	3.49179e-40	-0.321577	0.99	0.986	1.12732e-35
Idh2	2.28965e-24	-0.321648	0.977	0.968	7.39212e-20
Slco1a6	2.94988e-13	-0.32204	0.714	0.766	9.52368e-09
Mrpl12	3.43402e-28	-0.322433	0.965	0.964	1.10867e-23
Ndufv2	1.93281e-28	-0.322453	0.945	0.945	6.24006e-24
Pccb	6.97205e-23	-0.323919	0.895	0.927	2.25093e-18
Prr15l	2.9109e-22	-0.323975	0.882	0.913	9.39785e-18
Apob	9.01685e-14	-0.324224	0.398	0.555	2.91109e-09
Fahd1	8.94207e-23	-0.324515	0.734	0.808	2.88695e-18
Zmynd10	1.28513e-20	-0.324873	0.536	0.731	4.14904e-16
Cox4i1	4.37033e-73	-0.325492	1	0.992	1.41096e-68
Agxt2	2.1643e-27	-0.326546	0.481	0.7	6.98746e-23
Atp6v1a	8.04257e-28	-0.327948	0.922	0.929	2.59654e-23
Folr1	8.44828e-24	-0.32818	0.94	0.952	2.72753e-19
Mrps6	1.18942e-13	-0.328614	0.92	0.926	3.84005e-09
Sephs2	4.34381e-24	-0.32949	0.9	0.912	1.4024e-19
Slc22a28	1.55679e-25	-0.329917	0.404	0.633	5.02608e-21
Echs1	1.16488e-27	-0.329943	0.932	0.943	3.76082e-23
Idh3g	3.75767e-31	-0.331173	0.952	0.961	1.21317e-26
Oplah	2.69412e-23	-0.331366	0.885	0.925	8.69797e-19
Cndp2	1.03574e-15	-0.331649	0.992	0.982	3.34388e-11
BC024386	3.07056e-26	-0.332289	0.346	0.584	9.91332e-22
Apeh	6.77438e-23	-0.332626	0.877	0.909	2.18711e-18
Acadl	8.93658e-26	-0.33357	0.965	0.94	2.88518e-21
Atp5o	3.22603e-41	-0.333634	0.99	0.978	1.04152e-36
Sdhc	1.35101e-29	-0.333882	0.945	0.949	4.36173e-25
Pxmp4	6.80863e-24	-0.334247	0.779	0.867	2.19817e-19
Prodh	2.52141e-17	-0.334287	0.82	0.865	8.14038e-13
Gm4450	2.59529e-21	-0.334366	0.549	0.711	8.3789e-17
Idh3b	2.68769e-28	-0.335385	0.945	0.944	8.67722e-24
Ndufb5	6.2255e-33	-0.335733	0.982	0.965	2.0099e-28
Cox6b1	4.2755e-53	-0.335753	1	0.985	1.38034e-48
Selenop	3.12295e-33	-0.335887	1	0.994	1.00824e-28
Cpt1a	2.30114e-28	-0.336774	0.915	0.938	7.42925e-24
Ndufb11	1.19838e-35	-0.33696	0.985	0.972	3.86898e-31
Car4	7.29298e-14	-0.337338	0.694	0.77	2.35454e-09
C1qtnf3	4.46549e-26	-0.337749	0.298	0.552	1.44168e-21
Msra	1.85987e-22	-0.33798	0.91	0.934	6.00458e-18
Ndufa9	1.33341e-27	-0.339521	0.92	0.929	4.30492e-23
Gpm6a	1.00384e-16	-0.342676	0.521	0.643	3.24089e-12
Tuba4a	8.24248e-24	-0.342874	0.875	0.913	2.66109e-19
Cox6c	1.00704e-71	-0.343131	1	0.994	3.25124e-67
Acy1	1.49745e-25	-0.343595	0.434	0.653	4.83451e-21
Ndufb9	1.29246e-44	-0.343839	0.99	0.978	4.17271e-40
Pipox	5.76228e-22	-0.343853	0.867	0.917	1.86035e-17
Atp5d	6.87749e-55	-0.344043	1	0.987	2.2204e-50
Fitm1	4.27891e-25	-0.344952	0.456	0.653	1.38145e-20
Hmgcl	6.95053e-26	-0.346349	0.772	0.869	2.24398e-21
Cyb5b	4.60129e-30	-0.34661	0.95	0.941	1.48552e-25
Shmt2	6.3169e-25	-0.346999	0.757	0.84	2.03941e-20
Atp5g1	8.17989e-40	-0.34714	0.995	0.98	2.64088e-35
Cox6a1	1.05505e-58	-0.348953	1	0.985	3.40624e-54
Agpat3	9.73947e-31	-0.350076	0.932	0.933	3.14439e-26
Cda	1.76245e-27	-0.35136	0.96	0.956	5.69008e-23
Ndufa13	2.4275e-43	-0.351552	0.98	0.985	7.83717e-39
Tmem189	1.61131e-24	-0.351865	0.885	0.9	5.20211e-20
BC035947	5.27358e-22	-0.352409	0.529	0.705	1.70258e-17
Tmem213	8.80202e-10	-0.352769	0.845	0.867	2.84173e-05
Pgk1	1.19377e-43	-0.353171	0.985	0.969	3.8541e-39
Atp5j2	2.00704e-65	-0.353526	0.997	0.988	6.47973e-61
Pdha1	1.72887e-35	-0.355621	0.965	0.965	5.58167e-31
Decr1	1.7618e-25	-0.355951	0.897	0.915	5.68798e-21
Smpdl3a	4.95089e-25	-0.35596	0.955	0.96	1.5984e-20
Dlst	1.3767e-23	-0.356895	0.887	0.93	4.44468e-19
Apom	6.81399e-25	-0.357011	0.602	0.767	2.1999e-20
Cxcl12	1.38425e-19	-0.358012	0.787	0.86	4.46906e-15
Neu1	6.29009e-31	-0.360532	0.957	0.963	2.03075e-26
Cox7b	3.77799e-53	-0.361397	0.997	0.979	1.21973e-48
Fmo2	5.10661e-25	-0.362193	0.749	0.862	1.64867e-20
Abcc2	5.79489e-26	-0.36315	0.754	0.843	1.87088e-21
Spp2	1.05987e-05	-0.363214	0.752	0.758	0.342178
Qdpr	8.0304e-27	-0.364632	0.925	0.943	2.59261e-22
Gatm	0.0115162	-0.364804	0.9	0.839	1
Fut9	1.67944e-27	-0.365475	0.794	0.869	5.42208e-23
Ascc1	6.10132e-27	-0.365815	0.807	0.868	1.96981e-22
Ndufs1	9.08938e-32	-0.366664	0.847	0.896	2.93451e-27
Ndufs2	1.67062e-38	-0.367024	0.982	0.972	5.39358e-34
Atp5c1	2.21871e-50	-0.367263	0.992	0.976	7.16309e-46
Slc2a5	5.43235e-31	-0.368641	0.436	0.684	1.75384e-26
Ndufs6	1.6851e-44	-0.371014	0.982	0.976	5.44035e-40
Ndufa1	5.88265e-43	-0.371751	0.985	0.969	1.89921e-38
Pim3	9.25489e-32	-0.372792	0.825	0.892	2.98794e-27
Gas2	1.25098e-24	-0.373643	0.847	0.901	4.0388e-20
Fgf1	3.81285e-24	-0.374071	0.852	0.903	1.23098e-19
Acadvl	1.01474e-33	-0.374076	0.937	0.949	3.27608e-29
Hspd1	1.46442e-41	-0.374627	0.985	0.97	4.72789e-37
Cox8a	2.59541e-70	-0.375386	1	0.987	8.37929e-66
Gatd3a	5.26187e-32	-0.376575	0.882	0.914	1.69879e-27
Cela1	1.29167e-11	-0.376715	0.857	0.844	4.17014e-07
Vnn1	6.88524e-29	-0.376844	0.652	0.802	2.2229e-24
Xylb	1.31951e-25	-0.377579	0.797	0.879	4.26003e-21
Uqcrc1	1.42951e-46	-0.381965	0.99	0.973	4.61517e-42
Coq9	2.61116e-31	-0.383116	0.789	0.896	8.43013e-27
Slc1a1	8.04977e-30	-0.385698	0.767	0.866	2.59887e-25
Suclg1	2.28816e-40	-0.386791	0.96	0.961	7.38734e-36
Ddt	6.48659e-37	-0.387407	0.95	0.945	2.09419e-32
Cldn10	1.73533e-24	-0.388347	0.837	0.883	5.60251e-20
Ndufb8	8.9912e-44	-0.389631	0.987	0.978	2.90281e-39
Glyctk	1.00468e-29	-0.390244	0.699	0.826	3.24362e-25
Hoga1	6.91382e-28	-0.39033	0.752	0.836	2.23213e-23
Slc22a19	4.17091e-29	-0.391044	0.098	0.37	1.34658e-24
Atp5e	1.07759e-73	-0.391257	1	0.984	3.47899e-69
Macrod1	2.58098e-21	-0.392376	0.514	0.678	8.33271e-17
Cryl1	4.0477e-31	-0.39297	0.9	0.938	1.3068e-26
Sugct	4.60006e-31	-0.393323	0.617	0.78	1.48513e-26
Slc6a13	3.55895e-25	-0.393694	0.672	0.781	1.14901e-20
Cox7a2	5.99978e-70	-0.394056	1	0.989	1.93703e-65
Dmgdh	3.68501e-34	-0.394222	0.436	0.689	1.1897e-29
Usp2	3.31426e-33	-0.395913	0.769	0.876	1.07001e-28
Iscu	3.18814e-40	-0.397818	0.982	0.961	1.02929e-35
Slc37a4	2.26057e-28	-0.398684	0.847	0.905	7.29826e-24
Ndufc1	5.16213e-55	-0.399054	0.99	0.983	1.66659e-50
Fam107a	4.27909e-28	-0.399221	0.206	0.475	1.3815e-23
Glyat	2.34518e-24	-0.40044	0.972	0.973	7.57142e-20
Upb1	8.78932e-32	-0.401488	0.607	0.805	2.83763e-27
Acot12	6.30765e-32	-0.402615	0.574	0.75	2.03642e-27
Aqp3	1.76848e-20	-0.403785	0.539	0.72	5.70955e-16
Rdh16	8.67048e-34	-0.403852	0.506	0.732	2.79927e-29
Acaa2	2.77881e-18	-0.406609	0.892	0.91	8.97137e-14
Gstt2	4.16428e-35	-0.406981	0.895	0.926	1.34444e-30
Hspa9	4.01832e-54	-0.408065	0.987	0.978	1.29731e-49
Mettl26	5.13182e-37	-0.408115	0.922	0.943	1.65681e-32
Acot1	3.711e-25	-0.409001	0.744	0.812	1.1981e-20
Serpinf2	4.55984e-30	-0.409295	0.815	0.884	1.47215e-25
Uqcr11	3.78843e-78	-0.411735	0.997	0.989	1.22309e-73
Fam151a	7.09715e-14	-0.413922	0.772	0.799	2.29131e-09
Lap3	1.63852e-30	-0.414989	0.922	0.936	5.28996e-26
Aldh2	8.05545e-46	-0.415029	0.997	0.985	2.6007e-41
Atp11a	1.20799e-22	-0.415688	0.987	0.967	3.9e-18
Tmem229a	5.94929e-33	-0.41897	0.832	0.888	1.92073e-28
Atp5k	1.47601e-67	-0.419824	0.992	0.985	4.76528e-63
Ndufv3	1.49285e-60	-0.422372	0.995	0.979	4.81966e-56
Adtrp	4.09455e-33	-0.425787	0.481	0.699	1.32192e-28
Hmgcs1	2.01452e-37	-0.425884	0.95	0.945	6.50388e-33
Osgin1	1.9729e-34	-0.426459	0.807	0.883	6.3695e-30
Ldhd	4.33893e-37	-0.427638	0.975	0.978	1.40082e-32
Fmo1	7.05919e-30	-0.427873	0.872	0.919	2.27906e-25
Uqcr10	8.85725e-82	-0.428022	1	0.99	2.85956e-77
Gsta3	2.40013e-33	-0.428716	0.714	0.831	7.74883e-29
Cyp2a5	5.40786e-11	-0.428977	0.674	0.738	1.74593e-06
Cdo1	4.43695e-21	-0.42925	0.719	0.816	1.43247e-16
Dcxr	4.31234e-36	-0.429413	0.847	0.904	1.39224e-31
Kcnj16	2.83784e-44	-0.43019	0.96	0.968	9.16196e-40
Defb1	1.03439e-06	-0.431945	0.91	0.911	0.0333953
Dglucy	1.55389e-33	-0.432077	0.674	0.808	5.01675e-29
Slc22a1	5.03151e-36	-0.432125	0.935	0.948	1.62442e-31
Sod2	4.97386e-52	-0.432344	0.972	0.967	1.60581e-47
Pah	1.53868e-10	-0.432549	0.952	0.885	4.96763e-06
Sdhb	2.09721e-51	-0.433412	0.97	0.966	6.77086e-47
Aldh9a1	9.22014e-37	-0.43378	0.877	0.907	2.97672e-32
Slc25a5	3.12846e-67	-0.43383	0.995	0.982	1.01002e-62
Cgref1	4.99527e-33	-0.436058	0.842	0.913	1.61272e-28
Calml4	1.83388e-41	-0.436961	0.965	0.958	5.92069e-37
Kl	5.6009e-16	-0.439932	0.892	0.903	1.80825e-11
Fuca2	6.41788e-46	-0.440502	0.955	0.96	2.07201e-41
Sdha	7.35988e-60	-0.44052	0.967	0.969	2.37614e-55
Slc6a20b	2.53515e-37	-0.441071	0.679	0.837	8.18474e-33
Cmbl	6.54804e-35	-0.443059	0.797	0.874	2.11403e-30
Ndufa10	1.0417e-47	-0.443359	0.94	0.952	3.36314e-43
Cyc1	2.24205e-59	-0.443982	0.98	0.973	7.23846e-55
Ndufa4	6.64298e-99	-0.44561	1	0.995	2.14469e-94
Bckdha	2.38472e-44	-0.448868	0.945	0.959	7.69907e-40
Pter	9.69524e-33	-0.449795	0.945	0.943	3.13011e-28
Dhrs4	5.47212e-41	-0.45116	0.91	0.935	1.76667e-36
Hbb-bt	8.26579e-11	-0.451239	0.376	0.542	2.66861e-06
Ace	1.58403e-24	-0.451813	0.737	0.809	5.11405e-20
Mpc2	2.62249e-53	-0.451857	0.98	0.974	8.46671e-49
Gcnt1	5.48994e-40	-0.453028	0.935	0.948	1.77243e-35
Proc	9.9683e-38	-0.453428	0.724	0.858	3.21827e-33
Gsr	1.03648e-39	-0.454786	0.797	0.89	3.34627e-35
Por	3.775e-46	-0.455491	0.945	0.951	1.21876e-41
Cyp2e1	4.56672e-10	-0.4565	0.94	0.901	1.47437e-05
Acsm1	3.79574e-36	-0.456848	0.694	0.857	1.22546e-31
Bhmt2	5.39156e-41	-0.456849	0.391	0.67	1.74066e-36
Cyp2j11	8.63661e-38	-0.4583	0.386	0.656	2.78833e-33
Ndufv1	7.68431e-54	-0.458369	0.96	0.962	2.48088e-49
Akr1a1	1.42345e-50	-0.458736	1	0.994	4.59561e-46
Atp5f1	7.75712e-70	-0.459565	0.987	0.98	2.50439e-65
Prss8	2.35675e-48	-0.46272	0.96	0.961	7.60878e-44
Atp5a1	6.38578e-103	-0.467064	1	0.994	2.06165e-98
Cyp51	3.46833e-17	-0.467314	0.581	0.679	1.11975e-12
Reep6	3.47611e-37	-0.469055	0.536	0.751	1.12226e-32
Gpd1	1.89108e-39	-0.470169	0.837	0.91	6.10535e-35
Tmem205	2.18031e-42	-0.470352	0.922	0.933	7.03912e-38
Bcat1	2.94271e-15	-0.471387	0.248	0.424	9.50054e-11
Etfa	2.54013e-47	-0.472565	0.902	0.936	8.20081e-43
Cubn	1.74634e-37	-0.473102	0.779	0.868	5.63807e-33
Pcbd1	7.64052e-53	-0.473826	0.96	0.951	2.46674e-48
Slc47a1	2.78094e-41	-0.476873	0.85	0.913	8.97827e-37
Ccdc107	3.70704e-46	-0.477162	0.93	0.944	1.19682e-41
Lrpap1	8.36238e-55	-0.478357	0.952	0.965	2.69979e-50
Nqo1	6.99734e-40	-0.482163	0.459	0.72	2.25909e-35
Hadh	2.2971e-49	-0.483011	0.932	0.948	7.41618e-45
Defb29	8.27753e-29	-0.483152	0.877	0.903	2.6724e-24
Mpc1	3.94253e-54	-0.483952	0.96	0.959	1.27285e-49
Nat8f6	4.36092e-39	-0.485258	0.579	0.786	1.40792e-34
Slc22a2	1.30329e-36	-0.486553	0.737	0.861	4.20767e-32
Atp5b	2.93766e-127	-0.486654	1	0.995	9.48425e-123
Gchfr	7.28609e-40	-0.487281	0.471	0.724	2.35231e-35
Dnajc12	1.47178e-41	-0.488156	0.632	0.811	4.75165e-37
Ephx2	1.65586e-46	-0.489265	0.955	0.956	5.34594e-42
Acads	8.37928e-51	-0.490457	0.94	0.955	2.70525e-46
Hpn	3.05078e-51	-0.491485	0.935	0.95	9.84945e-47
Gpx4	4.5643e-67	-0.491654	0.997	0.988	1.47358e-62
0610005C13Rik	7.45878e-45	-0.493029	0.767	0.895	2.40807e-40
Atp5g3	4.15036e-83	-0.49326	0.995	0.991	1.33994e-78
Uqcrq	5.72192e-94	-0.497194	0.997	0.987	1.84732e-89
Abcd3	5.93369e-51	-0.497431	0.9	0.929	1.91569e-46
Kcnj15	6.60428e-46	-0.497465	0.935	0.952	2.13219e-41
Uqcrfs1	2.10837e-69	-0.498018	0.98	0.971	6.80687e-65
Acox2	9.35042e-42	-0.498781	0.373	0.659	3.01878e-37
Rdh16f2	1.8135e-41	-0.499206	0.356	0.662	5.85487e-37
Thnsl2	8.7758e-45	-0.500996	0.787	0.9	2.83327e-40
Abat	3.98996e-45	-0.502401	0.762	0.88	1.28816e-40
Fxyd2	5.50271e-89	-0.502962	1	0.997	1.77655e-84
Slc23a1	4.32105e-25	-0.503799	0.672	0.797	1.39505e-20
Lypla1	4.51287e-43	-0.508069	0.787	0.88	1.45698e-38
Slc25a39	4.09131e-65	-0.510482	0.992	0.975	1.32088e-60
Gstz1	2.99245e-46	-0.510525	0.784	0.889	9.66114e-42
Tmbim6	5.44015e-77	-0.511069	0.997	0.988	1.75635e-72
Mogat1	8.6612e-38	-0.512816	0.659	0.817	2.79627e-33
Mfsd4b1	4.89334e-45	-0.515816	0.722	0.853	1.57982e-40
Mettl7a1	3.04511e-44	-0.516934	0.915	0.929	9.83113e-40
Kcnj1	1.06994e-26	-0.518838	0.734	0.846	3.45429e-22
Sod1	1.43103e-72	-0.518864	0.992	0.985	4.62009e-68
Slc22a30	6.36816e-45	-0.519057	0.619	0.829	2.05596e-40
Aass	3.78258e-45	-0.519297	0.82	0.909	1.22121e-40
Phyh	3.17476e-56	-0.519341	0.942	0.958	1.02497e-51
Gstm1	8.90946e-36	-0.52138	0.977	0.966	2.87642e-31
Aldh4a1	4.98139e-56	-0.521584	0.92	0.94	1.60824e-51
Cth	1.07334e-45	-0.521703	0.561	0.782	3.46527e-41
Sult1d1	5.34313e-45	-0.523254	0.912	0.939	1.72503e-40
Clcnkb	6.53533e-24	-0.525984	0.867	0.908	2.10993e-19
Gclm	1.26195e-39	-0.531435	0.94	0.94	4.0742e-35
Pcx	8.17301e-37	-0.531746	0.905	0.935	2.63866e-32
Gm19950	4.97326e-46	-0.532037	0.762	0.891	1.60562e-41
Cltrn	2.46999e-39	-0.532096	0.995	0.993	7.97435e-35
Slc38a3	6.36854e-38	-0.533227	0.253	0.56	2.05608e-33
Atp1a1	4.2904e-69	-0.539175	1	0.998	1.38516e-64
Acss2	1.37815e-41	-0.540262	0.774	0.875	4.44937e-37
Haao	8.33233e-52	-0.540425	0.604	0.828	2.69009e-47
Hykk	1.96443e-48	-0.54193	0.767	0.882	6.34217e-44
Mcrip2	2.61539e-50	-0.541976	0.802	0.905	8.44377e-46
Aco2	2.61276e-69	-0.543421	0.965	0.962	8.4353e-65
Cd36	6.52229e-38	-0.544497	0.825	0.88	2.10572e-33
4833439L19Rik	2.20994e-58	-0.544847	0.94	0.953	7.13479e-54
Cpt2	4.99467e-51	-0.545068	0.852	0.908	1.61253e-46
Bphl	2.50931e-50	-0.550221	0.877	0.919	8.10129e-46
Akr1c14	1.77196e-40	-0.550948	0.226	0.55	5.72077e-36
Papss2	4.39146e-50	-0.556635	0.802	0.9	1.41778e-45
Guca2b	3.17073e-54	-0.557837	0.967	0.966	1.02367e-49
Cyp2j5	1.2699e-64	-0.557863	0.982	0.975	4.09989e-60
Slc9a8	6.08862e-30	-0.558329	0.632	0.77	1.96571e-25
Chchd10	2.21065e-98	-0.559489	0.995	0.984	7.13707e-94
Ech1	5.94154e-73	-0.562727	0.977	0.972	1.91823e-68
Gss	2.25492e-48	-0.565006	0.92	0.941	7.28e-44
Mettl7b	4.60402e-51	-0.565907	0.867	0.922	1.48641e-46
Akr7a5	1.50732e-66	-0.567905	0.972	0.965	4.86638e-62
Car15	4.99972e-29	-0.568074	0.81	0.888	1.61416e-24
Sardh	3.24222e-60	-0.574208	0.907	0.932	1.04675e-55
Cisd1	2.29746e-73	-0.574644	0.965	0.962	7.41735e-69
Pdzk1	1.75944e-72	-0.57597	0.985	0.976	5.68034e-68
Atp1b1	7.81816e-99	-0.576313	1	0.994	2.52409e-94
Etfb	2.68861e-86	-0.578895	0.987	0.982	8.68016e-82
D630029K05Rik	6.55746e-57	-0.581523	0.396	0.734	2.11708e-52
Coasy	7.94228e-55	-0.58159	0.837	0.915	2.56417e-50
Cbs	1.24722e-44	-0.582077	0.604	0.779	4.02666e-40
Hibadh	2.33575e-64	-0.583172	0.915	0.936	7.54096e-60
Hao2	2.67203e-45	-0.587105	0.787	0.883	8.62665e-41
Prdx5	4.60372e-109	-0.587193	1	0.988	1.48631e-104
Stard10	4.92783e-76	-0.588349	0.975	0.965	1.59095e-71
Slc25a10	1.36748e-60	-0.589586	0.92	0.948	4.41491e-56
Grhpr	1.45368e-62	-0.590161	0.9	0.935	4.69322e-58
Mfsd4b5	2.22684e-55	-0.594733	0.83	0.918	7.18935e-51
Gk	4.59378e-51	-0.594809	0.81	0.9	1.4831e-46
Aldh8a1	4.46694e-58	-0.596816	0.782	0.893	1.44215e-53
Abhd14b	2.422e-70	-0.596938	0.915	0.95	7.81943e-66
Gclc	1.24822e-34	-0.598776	0.797	0.871	4.02989e-30
Nat8	1.67104e-57	-0.598886	0.902	0.947	5.39495e-53
Tcn2	4.23349e-61	-0.601853	0.987	0.984	1.36678e-56
Fah	2.00424e-65	-0.604512	0.94	0.958	6.47069e-61
Dnase1	2.77639e-34	-0.605017	0.872	0.937	8.96357e-30
Bdh1	1.74094e-47	-0.605087	0.554	0.781	5.62063e-43
Ces2c	6.30758e-53	-0.606354	0.757	0.875	2.0364e-48
Slc17a1	1.1248e-55	-0.606796	0.92	0.955	3.63142e-51
Tmem174	2.09837e-62	-0.606856	0.877	0.936	6.77459e-58
Aqp2	8.76116e-20	-0.60833	0.89	0.928	2.82854e-15
Aldh1l1	4.08297e-70	-0.611384	0.892	0.942	1.31819e-65
Mdh1	9.8262e-105	-0.612897	0.997	0.989	3.17239e-100
mt-Nd5	6.00499e-47	-0.612948	0.897	0.934	1.93871e-42
Slc22a8	2.16812e-18	-0.614436	0.802	0.812	6.99978e-14
Aacs	4.6783e-57	-0.616429	0.612	0.813	1.51039e-52
Slc22a13	7.7343e-35	-0.619715	0.17	0.479	2.49702e-30
Lrp2	1.20899e-62	-0.625831	0.972	0.973	3.90321e-58
Slc3a1	3.61103e-46	-0.625832	0.912	0.945	1.16582e-41
Scp2	1.78961e-87	-0.630025	0.99	0.981	5.77776e-83
Slc12a3	0.682586	-0.630084	0.807	0.742	1
Adhfe1	7.23273e-68	-0.642335	0.739	0.878	2.33509e-63
Aldob	9.45941e-90	-0.643133	1	0.996	3.05397e-85
Pank1	1.27553e-59	-0.643261	0.802	0.909	4.11804e-55
Selenbp1	7.46093e-75	-0.646222	0.912	0.948	2.40876e-70
Cryzl2	1.60425e-67	-0.648521	0.885	0.924	5.17931e-63
Kng2	1.16437e-38	-0.649322	0.862	0.904	3.75915e-34
Aldh6a1	1.3753e-74	-0.653689	0.94	0.948	4.44017e-70
Slc6a18	7.78412e-39	-0.655897	0.897	0.914	2.5131e-34
Cyp4a31	8.5761e-51	-0.656613	0.734	0.849	2.76879e-46
Acox1	5.22168e-86	-0.656707	0.99	0.983	1.68582e-81
Slc22a18	1.37182e-68	-0.658771	0.892	0.93	4.42892e-64
Khk	1.42993e-80	-0.661763	0.96	0.968	4.61653e-76
Me1	1.29909e-60	-0.661878	0.882	0.937	4.1941e-56
Ivd	1.41591e-75	-0.662559	0.872	0.929	4.57127e-71
Retsat	2.23427e-65	-0.664736	0.687	0.865	7.21335e-61
Slc34a1	6.43268e-31	-0.66876	1	0.996	2.07679e-26
Entpd5	1.51272e-66	-0.674947	0.789	0.905	4.88382e-62
Tmigd1	1.09982e-42	-0.684144	0.837	0.898	3.55078e-38
Cyb5a	9.86721e-88	-0.689856	0.99	0.983	3.18563e-83
Mettl7a2	5.92198e-25	-0.691765	0.223	0.448	1.91191e-20
Slc22a6	4.42807e-31	-0.697374	0.96	0.956	1.4296e-26
Amacr	3.66939e-69	-0.699532	0.762	0.897	1.18466e-64
Slc17a3	3.39115e-74	-0.700302	0.92	0.949	1.09483e-69
Galnt11	1.0011e-74	-0.702576	0.88	0.934	3.23205e-70
Lactb2	1.45437e-76	-0.705102	0.887	0.937	4.69545e-72
Ighm	0.0896291	-0.707211	0.724	0.641	1
4931406C07Rik	3.62075e-70	-0.710649	0.937	0.946	1.16896e-65
Calb1	0.177094	-0.711472	0.779	0.731	1
Fbp1	1.68297e-81	-0.713187	0.975	0.977	5.43346e-77
Igkc	0.441263	-0.71341	0.637	0.609	1
mt-Co1	2.41985e-63	-0.7211	1	0.999	7.8125e-59
Gcdh	1.64254e-83	-0.727029	0.895	0.944	5.30293e-79
Ak4	2.01357e-76	-0.730587	0.662	0.863	6.5008e-72
AI314278	3.45137e-75	-0.743933	0.882	0.94	1.11427e-70
Hgd	3.4445e-81	-0.746336	0.902	0.942	1.11206e-76
Slc5a10	6.01524e-64	-0.747236	0.81	0.892	1.94202e-59
Csad	9.45161e-56	-0.750121	0.779	0.876	3.05145e-51
Slc22a7	9.75648e-36	-0.753034	0.201	0.5	3.14988e-31
Acat1	1.15432e-90	-0.756422	0.935	0.956	3.72673e-86
Oxct1	1.28186e-107	-0.773872	0.972	0.972	4.13849e-103
Slc5a8	2.4378e-60	-0.775644	0.619	0.82	7.87044e-56
Mep1b	7.1318e-43	-0.779796	0.213	0.547	2.3025e-38
Ugt3a1	2.92186e-61	-0.781884	0.732	0.871	9.43324e-57
Ass1	1.09664e-49	-0.788497	0.985	0.983	3.54049e-45
Ces1d	6.15136e-74	-0.797401	0.742	0.908	1.98597e-69
Serpina1a	2.2966e-23	-0.799082	0.336	0.532	7.41458e-19
Acsm2	2.37137e-80	-0.799429	0.99	0.989	7.65598e-76
Eci3	7.33438e-80	-0.800621	0.672	0.874	2.3679e-75
Cat	8.31099e-104	-0.820634	0.992	0.978	2.6832e-99
S100g	0.208601	-0.82087	0.987	0.976	1
Crot	9.88987e-55	-0.834599	0.835	0.902	3.19294e-50
Slc13a3	1.20726e-43	-0.834846	0.937	0.948	3.89765e-39
Sord	1.38508e-114	-0.839234	0.985	0.985	4.47174e-110
Nat8f1	2.93837e-92	-0.842771	0.955	0.963	9.48652e-88
Pecr	5.60337e-96	-0.843282	0.92	0.96	1.80905e-91
Keg1	1.75791e-111	-0.845813	1	0.981	5.67542e-107
mt-Cytb	1.84631e-85	-0.847055	1	0.998	5.96082e-81
mt-Nd3	2.03938e-68	-0.847504	0.987	0.99	6.58413e-64
mt-Co3	9.99249e-78	-0.847555	1	1	3.22607e-73
Rida	1.59822e-99	-0.84798	0.995	0.987	5.15985e-95
Hbb-bs	4.71774e-20	-0.850156	0.907	0.945	1.52312e-15
Ghr	1.41796e-52	-0.855392	0.862	0.908	4.57789e-48
Aqp1	1.95764e-81	-0.855428	0.925	0.961	6.32023e-77
Cyp4a14	7.98551e-55	-0.861342	0.554	0.805	2.57812e-50
mt-Atp6	9.18122e-78	-0.862103	1	0.999	2.96416e-73
Ttc36	1.81524e-110	-0.871135	0.98	0.982	5.8605e-106
Nudt19	8.71789e-83	-0.879311	0.957	0.974	2.81457e-78
Aadat	9.73317e-55	-0.881156	0.524	0.777	3.14235e-50
Cyp4b1	3.76311e-50	-0.896651	0.997	0.987	1.21492e-45
Hba-a2	1.22197e-18	-0.903447	0.677	0.821	3.94513e-14
Acaa1b	1.71892e-90	-0.911899	0.915	0.961	5.54954e-86
mt-Nd4	3.35752e-81	-0.921042	1	1	1.08397e-76
Hba-a1	4.60753e-14	-0.923338	0.684	0.803	1.48754e-09
Umod	2.99939e-40	-0.933173	1	0.996	9.68355e-36
Ppp1r1a	1.09895e-57	-0.934265	0.702	0.877	3.54795e-53
Miox	6.83785e-68	-0.935336	0.987	0.989	2.2076e-63
Ugt3a2	5.39298e-95	-0.936993	0.942	0.967	1.74112e-90
mt-Co2	9.22856e-72	-0.946232	1	0.999	2.97944e-67
mt-Nd1	1.48739e-78	-0.956813	1	0.997	4.80204e-74
Slc22a12	2.03732e-100	-0.964655	0.912	0.955	6.5775e-96
Slc27a2	1.3652e-85	-0.966749	0.977	0.986	4.40754e-81
mt-Nd2	3.61831e-89	-0.970261	1	0.995	1.16817e-84
Ehhadh	4.84028e-86	-0.970398	0.817	0.915	1.56268e-81
Cyp7b1	2.76946e-25	-0.978767	0.373	0.553	8.94121e-21
Wfdc15b	5.72791e-60	-0.979038	0.634	0.858	1.84926e-55
Chpt1	8.84098e-98	-1.00574	0.98	0.982	2.85431e-93
Klk1	7.27122e-28	-1.00856	0.99	0.989	2.34751e-23
Ces1f	7.77189e-110	-1.01544	0.91	0.972	2.50915e-105
Ggt1	2.34536e-129	-1.03391	0.972	0.979	7.572e-125
Cyp2d9	4.76737e-59	-1.04843	0.396	0.712	1.53915e-54
Egf	1.73309e-58	-1.05136	0.612	0.832	5.59528e-54
Acadm	3.71635e-82	-1.05838	0.922	0.952	1.19982e-77
Mpv17l	6.27726e-57	-1.06438	0.734	0.858	2.02661e-52
Akr1c21	5.52965e-128	-1.06744	0.977	0.98	1.78525e-123
Slc12a1	5.36302e-49	-1.07717	0.832	0.911	1.73145e-44
Ttr	6.35299e-52	-1.08586	0.89	0.949	2.05106e-47
Inmt	1.62898e-93	-1.09271	0.942	0.971	5.25917e-89
Mep1a	2.59347e-81	-1.11163	0.962	0.978	8.37303e-77
Cyp4a10	6.01558e-81	-1.16901	0.732	0.887	1.94213e-76
Pck1	1.90999e-131	-1.22044	0.917	0.977	6.1664e-127
Serpina1f	2.35987e-30	-1.2953	0.444	0.648	7.61884e-26
Kap	6.57513e-99	-1.32452	1	1	2.12278e-94
Acy3	1.91823e-132	-1.32934	0.992	0.988	6.193e-128
Cyp2a4	2.2797e-74	-1.36425	0.84	0.92	7.36001e-70
Serpina1d	3.60765e-39	-1.41059	0.378	0.631	1.16473e-34
Slc7a13	2.485e-69	-1.42977	0.707	0.853	8.02282e-65
Acsm3	1.26403e-79	-1.49263	0.727	0.893	4.08092e-75
Scd1	2.95954e-41	-1.59849	0.744	0.848	9.55487e-37
Napsa	2.17147e-56	-1.62456	0.972	0.974	7.0106e-52

## Sheet: 5mAS Cluster5
Gene	p_val	avg_log2FC	pct.1	pct.2	p_val_adj
S100g	7.80957e-157	3.20369	1	0.974	2.52132e-152
Klk1	9.27966e-134	2.63788	1	0.987	2.99594e-129
Calb1	7.99287e-151	2.4323	0.98	0.699	2.5805e-146
Slc12a3	3.74957e-113	2.26947	0.952	0.719	1.21055e-108
Tmem52b	9.03338e-141	1.49192	0.983	0.683	2.91643e-136
Defb1	8.46046e-127	1.44897	0.997	0.897	2.73146e-122
Slc8a1	8.20609e-131	1.44266	0.916	0.433	2.64934e-126
Clu	8.98873e-97	1.35951	1	0.99	2.90201e-92
Pgam2	7.70595e-135	1.28808	0.879	0.374	2.48787e-130
Kl	6.44314e-99	1.09137	0.986	0.888	2.08017e-94
Tmem213	9.78188e-104	1.07794	0.986	0.843	3.15808e-99
Atp6v1g3	4.78772e-43	1.01813	0.865	0.678	1.54571e-38
Clcnkb	2.22508e-92	0.986331	0.98	0.889	7.18367e-88
Wnk1	1.16848e-82	0.953992	0.963	0.835	3.77244e-78
Rhcg	7.76128e-85	0.890041	0.91	0.586	2.50573e-80
Slc5a2	9.14257e-63	0.862782	0.961	0.76	2.95168e-58
Kcnj1	1.76755e-64	0.837405	0.963	0.807	5.70654e-60
Acss1	1.00126e-92	0.800282	0.952	0.713	3.23257e-88
Scnn1b	2.0897e-65	0.763528	0.854	0.516	6.74658e-61
Hoxd8	8.20675e-64	0.744237	0.944	0.792	2.64955e-59
Ccl21a	2.81188e-35	0.739451	0.43	0.165	9.07817e-31
Gpx3	9.96665e-49	0.734355	1	1	3.21773e-44
Nudt4	2.17405e-66	0.705655	1	0.962	7.01892e-62
Ier3	3.11918e-60	0.702171	0.955	0.832	1.00703e-55
Atp1a1	5.88362e-74	0.678678	1	0.998	1.89953e-69
Gatm	4.45102e-48	0.674928	0.961	0.83	1.43701e-43
Spp2	2.64926e-44	0.662322	0.921	0.73	8.55313e-40
Kcnj10	1.38208e-92	0.655386	0.798	0.348	4.46205e-88
S100a1	1.15496e-72	0.653563	0.997	0.969	3.72878e-68
Klhl3	4.60791e-87	0.652016	0.694	0.255	1.48766e-82
Ren1	3.58297e-09	0.651918	0.472	0.343	0.000115676
Rhbg	1.41308e-47	0.647757	0.666	0.337	4.56211e-43
Hsd11b2	1.42044e-22	0.646064	0.919	0.814	4.5859e-18
Pkm	3.16418e-52	0.626183	0.992	0.936	1.02156e-47
Spink8	7.06222e-38	0.619958	0.638	0.347	2.28004e-33
Sfrp1	1.68104e-37	0.618293	0.927	0.826	5.42725e-33
Mal	3.57452e-46	0.594252	0.972	0.89	1.15403e-41
Scd2	1.36019e-51	0.592859	0.947	0.805	4.39136e-47
Pcolce	4.90313e-49	0.57386	0.978	0.906	1.58298e-44
Tspan1	1.39108e-47	0.570705	0.775	0.512	4.4911e-43
Gabarapl1	6.4053e-61	0.56814	0.992	0.967	2.06795e-56
Mt1	1.11861e-40	0.564641	1	0.984	3.61144e-36
Aif1l	2.82422e-48	0.564364	0.961	0.851	9.11799e-44
Ltc4s	8.56431e-94	0.556442	0.702	0.218	2.76499e-89
Sgms2	9.14093e-45	0.554474	0.829	0.634	2.95115e-40
Slc26a4	6.23681e-40	0.550507	0.539	0.246	2.01356e-35
Wnk4	3.48439e-43	0.544134	0.888	0.74	1.12493e-38
Scnn1g	6.96807e-39	0.538467	0.601	0.307	2.24964e-34
Krt7	8.89271e-31	0.527498	0.966	0.858	2.87101e-26
Slc16a7	2.69325e-38	0.517311	0.697	0.453	8.69516e-34
Tacstd2	3.91247e-25	0.51303	0.865	0.703	1.26314e-20
Hoxd9	1.98715e-48	0.507539	0.837	0.565	6.41552e-44
Cldn8	7.41251e-52	0.507267	0.767	0.444	2.39313e-47
Hoxb5os	1.24209e-45	0.495615	0.688	0.392	4.0101e-41
Slc22a8	4.74172e-31	0.493569	0.944	0.789	1.53086e-26
Fabp3	1.74748e-38	0.493555	0.927	0.827	5.64175e-34
Ckmt1	3.66626e-43	0.491749	0.826	0.572	1.18365e-38
Car12	4.86258e-40	0.490013	0.93	0.769	1.56988e-35
Mt2	8.84993e-42	0.486787	0.992	0.956	2.8572e-37
Scnn1a	4.30854e-45	0.485374	0.789	0.545	1.39101e-40
Emx1	3.2855e-58	0.483234	0.666	0.31	1.06072e-53
Acta2	1.28979e-09	0.466528	0.719	0.619	4.16408e-05
Tbx2	1.22454e-42	0.461725	0.815	0.54	3.95343e-38
Cldn4	5.57605e-25	0.456036	0.683	0.457	1.80023e-20
Scg5	1.25388e-56	0.45065	0.61	0.252	4.04814e-52
Vdr	6.29917e-28	0.450524	0.874	0.784	2.03369e-23
Atp1b1	8.12831e-56	0.443446	1	0.994	2.62423e-51
Pvalb	1.46939e-43	0.437693	0.351	0.097	4.74392e-39
Ptgfr	2.94424e-56	0.435634	0.553	0.209	9.50548e-52
Car2	2.52022e-29	0.432832	0.975	0.931	8.13653e-25
Slc6a19	1.44451e-35	0.429715	0.86	0.626	4.66361e-31
Atp6v1b1	1.78138e-30	0.418775	0.663	0.409	5.75119e-26
Acaa2	5.47506e-33	0.417891	0.952	0.9	1.76762e-28
Tfcp2l1	9.47633e-30	0.412277	0.955	0.877	3.05943e-25
Myl9	1.33058e-12	0.411337	0.865	0.779	4.29577e-08
Cwh43	1.92838e-62	0.400643	0.478	0.136	6.22577e-58
Ermp1	5.6695e-29	0.397918	0.744	0.554	1.8304e-24
Pah	6.92241e-24	0.393233	0.972	0.883	2.2349e-19
Gsta4	2.19142e-32	0.391862	0.654	0.409	7.07499e-28
Cyp2d12	2.75278e-30	0.390557	0.652	0.395	8.88735e-26
Igfbp4	4.2962e-29	0.390491	0.997	0.977	1.38703e-24
Bsnd	1.82108e-42	0.39043	0.694	0.396	5.87934e-38
Krt18	7.23267e-18	0.38617	0.688	0.497	2.33507e-13
Ctsd	1.49776e-44	0.385224	1	0.99	4.83551e-40
Slc4a9	1.76905e-31	0.383887	0.455	0.199	5.71138e-27
Ass1	8.02065e-22	0.383724	0.989	0.982	2.58947e-17
Ptges	3.51971e-46	0.382473	0.573	0.245	1.13634e-41
Fxyd2	9.78764e-60	0.378784	1	0.997	3.15994e-55
Foxi1	3.95374e-26	0.374108	0.525	0.286	1.27647e-21
Cdh1	1.38869e-22	0.372807	0.868	0.74	4.48339e-18
Slc3a2	8.74472e-37	0.371018	0.978	0.902	2.82323e-32
Pdzk1ip1	4.5823e-36	0.365369	1	0.988	1.4794e-31
Fam151a	5.19238e-25	0.364908	0.955	0.769	1.67636e-20
Alpl	1.02908e-25	0.36362	0.919	0.748	3.32239e-21
Sh3bgrl3	4.58678e-21	0.362782	0.989	0.953	1.48084e-16
Slc34a1	3.73078e-18	0.361496	1	0.996	1.20448e-13
Ldhb	9.16797e-57	0.3541	1	0.996	2.95988e-52
Tmprss2	5.71151e-27	0.353873	0.874	0.727	1.84396e-22
Wfdc2	9.34271e-20	0.352522	1	0.978	3.01629e-15
Efhd1	2.03507e-25	0.351788	0.82	0.632	6.57023e-21
Atp4a	4.29929e-24	0.344564	0.699	0.491	1.38803e-19
Gstt1	1.85675e-27	0.338683	0.972	0.918	5.99452e-23
Kcnq1	2.14318e-33	0.337572	0.635	0.37	6.91924e-29
Oat	4.59751e-25	0.335844	0.924	0.83	1.48431e-20
Tmem72	4.55713e-23	0.333973	0.702	0.504	1.47127e-18
Slc25a4	1.91004e-33	0.32871	0.986	0.954	6.16655e-29
Asl	5.1709e-24	0.326831	0.963	0.903	1.66942e-19
Slc25a5	1.26882e-39	0.325219	0.997	0.982	4.09639e-35
Rap1gap	2.4439e-24	0.324436	0.744	0.532	7.89013e-20
Slc7a8	9.36398e-30	0.323323	0.744	0.507	3.02316e-25
Dpep1	1.28992e-20	0.319485	0.893	0.802	4.16451e-16
Atp6v1c2	1.2747e-31	0.316881	0.452	0.196	4.11537e-27
Insrr	1.06668e-40	0.31443	0.343	0.097	3.44378e-36
Bcat2	2.1548e-24	0.314272	0.719	0.532	6.95676e-20
Pth1r	1.84843e-28	0.30762	0.997	0.979	5.96767e-24
Ndrg2	1.61658e-17	0.304922	0.761	0.647	5.21912e-13
Chrna4	1.09737e-33	0.302609	0.604	0.316	3.54286e-29
Slc43a2	1.3192e-27	0.299606	0.826	0.638	4.25902e-23
Mymx	6.05838e-74	0.299554	0.36	0.057	1.95595e-69
Dnase1	1.25492e-14	0.299018	0.955	0.922	4.05152e-10
Atp6v0e	1.23801e-20	0.29875	0.986	0.938	3.99693e-16
Kng2	4.47533e-10	0.29842	0.935	0.891	1.44486e-05
Atp6v0d2	9.96919e-20	0.297104	0.489	0.284	3.21855e-15
Anxa11	1.04566e-19	0.296878	0.865	0.741	3.37591e-15
Cav2	5.15561e-22	0.296015	0.657	0.443	1.66449e-17
Mif	2.851e-27	0.29252	0.989	0.971	9.20446e-23
Atp6v1e1	9.13165e-23	0.292011	0.997	0.965	2.94815e-18
Cavin2	1.07734e-47	0.286911	0.562	0.225	3.4782e-43
Got1	4.45164e-22	0.286213	0.879	0.786	1.43721e-17
Slc35g1	2.12552e-29	0.285711	0.562	0.306	6.86224e-25
Pcx	2.53731e-17	0.285603	0.949	0.927	8.19169e-13
Pygb	6.78503e-20	0.284534	0.683	0.498	2.19055e-15
Gldc	2.76162e-30	0.283006	0.559	0.272	8.91588e-26
Cdh16	6.51303e-31	0.281576	1	0.993	2.10273e-26
Habp2	1.33933e-18	0.280211	0.899	0.765	4.32403e-14
Hhatl	6.96101e-71	0.279092	0.368	0.061	2.24736e-66
Slc7a7	2.97932e-18	0.278266	0.896	0.796	9.61874e-14
Atp5g1	7.90845e-29	0.275161	0.997	0.98	2.55324e-24
Acsl1	3.44989e-18	0.272566	0.854	0.745	1.1138e-13
Neat1	1.28588e-22	0.270746	0.997	0.983	4.15146e-18
Itm2b	2.92108e-37	0.26853	1	0.994	9.43069e-33
Pbxip1	2.39966e-22	0.26771	0.876	0.706	7.7473e-18
Scube3	1.15392e-54	0.2673	0.402	0.099	3.72544e-50
Trpv5	4.85103e-53	0.264594	0.329	0.067	1.56615e-48
Hoxd10	9.76685e-28	0.262865	0.537	0.28	3.15323e-23
Tesc	1.9866e-17	0.262691	0.725	0.549	6.41375e-13
Suclg2	2.16585e-19	0.261469	0.972	0.919	6.99246e-15
Prodh2	2.42988e-19	0.26082	0.669	0.455	7.84486e-15
Selenow	9.33227e-18	0.259897	0.969	0.892	3.01292e-13
Akr1c19	7.17188e-21	0.259216	0.587	0.381	2.31544e-16
Atp5e	1.89148e-31	0.258273	0.997	0.985	6.10664e-27
mt-Co1	8.53393e-08	0.257474	1	0.999	0.00275518
Aldoa	1.20082e-29	0.257106	0.997	0.99	3.87686e-25
Idh2	1.0527e-17	0.25705	0.994	0.965	3.39864e-13
Cox7b	1.25855e-21	0.252485	1	0.979	4.06322e-17
Hk1	5.11117e-15	0.251327	0.778	0.634	1.65014e-10
Cyp2d26	1.364e-12	0.251146	0.792	0.69	4.40367e-08
Eif3l	6.7423e-18	0.250955	0.963	0.924	2.17675e-13
Haao	1.21759e-09	-0.250196	0.736	0.801	3.931e-05
Pxmp4	9.74077e-14	-0.250502	0.806	0.86	3.14481e-09
Hsd11b1	1.48283e-10	-0.250571	0.736	0.811	4.78732e-06
Cpt2	2.35712e-10	-0.251294	0.882	0.902	7.60997e-06
Them7	2.68946e-13	-0.25163	0.643	0.759	8.68293e-09
Cgref1	7.25005e-11	-0.25395	0.876	0.906	2.34068e-06
Cyp2j11	1.49647e-10	-0.254054	0.52	0.629	4.83137e-06
Plau	5.4885e-14	-0.254123	0.444	0.63	1.77196e-09
Ech1	7.37392e-18	-0.255142	0.994	0.969	2.38067e-13
Abcc2	9.351e-12	-0.256195	0.784	0.836	3.01897e-07
Ces2e	1.54457e-16	-0.257542	0.385	0.594	4.98663e-12
Tmem174	5.19212e-13	-0.257648	0.921	0.927	1.67628e-08
Hgd	2.76517e-12	-0.258885	0.927	0.937	8.92736e-08
Abhd2	7.01663e-12	-0.260166	0.697	0.78	2.26532e-07
Fam107a	3.70111e-10	-0.260651	0.303	0.454	1.1949e-05
Prxl2a	7.00999e-14	-0.260745	0.84	0.877	2.26317e-09
Osgin1	1.4898e-13	-0.260781	0.84	0.876	4.8098e-09
Kcnk1	1.22924e-06	-0.262466	0.657	0.73	0.0396859
Gcnt1	1.75755e-14	-0.263494	0.961	0.943	5.67425e-10
Cideb	5.84023e-15	-0.263811	0.742	0.84	1.88552e-10
Pigr	2.24316e-08	-0.267617	0.702	0.773	0.000724205
Proc	1.81582e-13	-0.267716	0.798	0.843	5.86238e-09
Fah	4.66183e-13	-0.268749	0.958	0.955	1.50507e-08
Mfsd4b5	5.77699e-12	-0.268881	0.899	0.905	1.8651e-07
Angptl4	4.711e-15	-0.270991	0.697	0.807	1.52095e-10
Gcdh	2.90702e-13	-0.271386	0.955	0.933	9.3853e-09
Hoga1	4.55728e-13	-0.271554	0.744	0.835	1.47132e-08
Far1	1.34547e-15	-0.27229	0.778	0.851	4.34384e-11
Msra	2.20273e-14	-0.272608	0.93	0.93	7.1115e-10
Khk	5.09321e-17	-0.273797	0.98	0.964	1.64434e-12
Slc17a3	4.84225e-13	-0.274757	0.952	0.943	1.56332e-08
C1qtnf3	3.49591e-15	-0.27496	0.348	0.539	1.12865e-10
Ak4	2.06905e-11	-0.275642	0.761	0.842	6.67994e-07
Tmbim4	2.66867e-21	-0.276287	0.98	0.965	8.61581e-17
Apob	9.06567e-11	-0.276928	0.407	0.55	2.92685e-06
Bdh2	3.91662e-15	-0.277523	0.91	0.943	1.26448e-10
Sod3	1.77765e-17	-0.277761	0.955	0.949	5.73915e-13
Nat8f6	1.35112e-11	-0.278365	0.677	0.766	4.36209e-07
Tpmt	2.62466e-15	-0.279566	0.657	0.762	8.47372e-11
Acot12	1.53024e-15	-0.281993	0.593	0.743	4.94038e-11
Gm4450	3.12793e-15	-0.284045	0.573	0.704	1.00985e-10
Tmem19	4.60224e-13	-0.284238	0.787	0.825	1.48583e-08
1700016C15Rik	1.30733e-12	-0.284602	0.73	0.827	4.22072e-08
Tmem205	2.32665e-16	-0.284622	0.93	0.931	7.51159e-12
Esd	7.19734e-25	-0.287017	0.983	0.969	2.32366e-20
Txn1	5.50124e-26	-0.288139	0.983	0.97	1.77608e-21
Oplah	5.43958e-16	-0.289708	0.913	0.919	1.75617e-11
Eprn	1.10174e-21	-0.290109	0.244	0.501	3.55698e-17
Coasy	2.79346e-14	-0.291063	0.907	0.902	9.01868e-10
Lrpap1	1.15171e-20	-0.29332	0.963	0.963	3.71829e-16
Sod1	9.98405e-25	-0.293414	0.997	0.984	3.22335e-20
Mettl7a1	4.4802e-13	-0.294978	0.941	0.924	1.44643e-08
Lypla1	5.66551e-14	-0.295346	0.831	0.871	1.82911e-09
Reep5	3.42376e-22	-0.296156	0.933	0.927	1.10536e-17
Macrod1	6.20506e-10	-0.297061	0.573	0.665	2.0033e-05
Inmt	2.56609e-07	-0.297238	0.963	0.967	0.00828462
Prlr	2.88786e-22	-0.297243	0.11	0.362	9.32345e-18
Tmem189	1.10819e-18	-0.301124	0.879	0.901	3.5778e-14
Iah1	7.59683e-21	-0.301174	0.947	0.945	2.45264e-16
Med28	9.42336e-20	-0.301424	0.924	0.939	3.04233e-15
Akr1c21	4.69416e-17	-0.303911	0.986	0.979	1.51551e-12
Slc1a1	4.68233e-18	-0.304679	0.798	0.859	1.51169e-13
Tmbim6	9.13704e-28	-0.304997	0.997	0.988	2.94989e-23
Tnfrsf21	6.274e-19	-0.30527	0.874	0.906	2.02556e-14
Osbpl8	3.45173e-17	-0.306383	0.68	0.774	1.11439e-12
Slc25a17	4.83949e-17	-0.306665	0.635	0.761	1.56243e-12
Bphl	2.38551e-15	-0.310864	0.913	0.912	7.70163e-11
Slc16a9	1.12807e-20	-0.311194	0.368	0.6	3.64198e-16
Tmem229a	2.65777e-16	-0.314091	0.843	0.885	8.58061e-12
Reep6	4.96712e-14	-0.315372	0.629	0.732	1.60363e-09
Bhmt2	1.84348e-20	-0.315641	0.455	0.654	5.95167e-16
Scp2	3.68828e-25	-0.316112	0.983	0.982	1.19076e-20
Echdc2	4.17096e-20	-0.318239	0.854	0.906	1.34659e-15
Cryzl2	1.73572e-16	-0.319738	0.916	0.918	5.60378e-12
Mme	3.56869e-15	-0.320582	0.562	0.709	1.15215e-10
Tmem176a	1.53797e-44	-0.326562	1	0.992	4.96534e-40
Irx1	5.40059e-24	-0.329493	0.205	0.469	1.74358e-19
Dbi	4.14526e-40	-0.330349	0.997	0.995	1.3383e-35
Slc39a8	3.58798e-23	-0.331671	0.219	0.471	1.15838e-18
Slc22a30	1.45277e-17	-0.332476	0.725	0.808	4.69026e-13
Papss2	7.70826e-17	-0.334066	0.868	0.888	2.48861e-12
Nat8	5.3282e-19	-0.334796	0.944	0.94	1.72021e-14
Aldh8a1	3.58836e-18	-0.335938	0.854	0.879	1.1585e-13
Ugdh	2.2372e-19	-0.342309	0.638	0.767	7.22282e-15
Slc47a1	1.4017e-20	-0.34691	0.879	0.906	4.52539e-16
Nqo1	2.07579e-17	-0.348277	0.551	0.7	6.7017e-13
Ggt1	6.76172e-22	-0.349086	0.978	0.978	2.18302e-17
Ttc36	5.41971e-25	-0.350394	0.983	0.982	1.74975e-20
Apoc3	7.90445e-29	-0.352602	0.197	0.491	2.55195e-24
Dglucy	1.50535e-19	-0.356525	0.713	0.799	4.86003e-15
Lrp2	4.53983e-21	-0.356807	0.983	0.971	1.46568e-16
Acadl	7.10702e-27	-0.360706	0.947	0.943	2.2945e-22
Cxcl12	7.34649e-13	-0.362807	0.803	0.856	2.37181e-08
Hmgcs1	4.98596e-25	-0.363005	0.944	0.946	1.60972e-20
Nceh1	6.65328e-22	-0.364851	0.817	0.89	2.14801e-17
Galns	3.09339e-23	-0.366413	0.598	0.774	9.98702e-19
Tmem176b	3.02395e-47	-0.367609	1	0.993	9.76282e-43
Ces2c	9.67508e-19	-0.370301	0.806	0.864	3.1236e-14
Slc5a1	1.24208e-27	-0.371791	0.449	0.708	4.01007e-23
Gchfr	2.4271e-21	-0.371878	0.542	0.708	7.83588e-17
Adh1	1.49276e-34	-0.373813	0.98	0.966	4.81938e-30
Mettl7b	4.89131e-22	-0.374037	0.89	0.917	1.57916e-17
Calml4	1.81336e-26	-0.374196	0.955	0.96	5.85444e-22
Mfsd4b1	6.08513e-22	-0.375454	0.747	0.846	1.96458e-17
Cth	2.14252e-22	-0.377411	0.626	0.767	6.91712e-18
Sult1d1	1.59958e-23	-0.379876	0.935	0.935	5.16424e-19
Cubn	1.37156e-22	-0.381771	0.803	0.862	4.42808e-18
Nt5e	1.30875e-25	-0.383111	0.48	0.698	4.2253e-21
Adtrp	8.19263e-27	-0.384514	0.455	0.699	2.64499e-22
D630029K05Rik	1.32277e-23	-0.388402	0.514	0.708	4.27057e-19
Gpx4	1.18601e-41	-0.390218	1	0.988	3.82902e-37
Slc22a19	5.01227e-29	-0.391112	0.073	0.369	1.61821e-24
Rdh16f2	1.1484e-24	-0.392355	0.404	0.648	3.70761e-20
Slc6a13	6.87951e-26	-0.394122	0.618	0.788	2.22105e-21
Cndp2	2.55448e-23	-0.40054	0.992	0.982	8.24715e-19
Gramd1b	3.43796e-20	-0.400672	0.548	0.719	1.10995e-15
Keg1	3.5344e-30	-0.400979	0.986	0.984	1.14108e-25
Fth1	7.61015e-74	-0.401459	1	1	2.45694e-69
Cyp2j5	4.52019e-32	-0.403918	0.972	0.977	1.45934e-27
Slc22a2	2.1738e-24	-0.405519	0.789	0.85	7.01813e-20
Agps	1.42389e-27	-0.415798	0.671	0.823	4.59704e-23
Amacr	1.3859e-23	-0.416387	0.854	0.879	4.47439e-19
Gpm6a	3.8596e-30	-0.417389	0.399	0.661	1.24607e-25
Ldhd	7.956e-35	-0.418315	0.978	0.978	2.5686e-30
Aacs	1.95171e-24	-0.418991	0.68	0.798	6.3011e-20
Ephx2	3.0679e-32	-0.421829	0.947	0.957	9.90472e-28
Ppic	2.27316e-22	-0.42389	0.775	0.844	7.3389e-18
Bdh1	8.45432e-21	-0.424006	0.646	0.762	2.72948e-16
Pank1	4.55638e-27	-0.426768	0.862	0.897	1.47103e-22
AI314278	3.46639e-26	-0.42963	0.921	0.933	1.11912e-21
2200002D01Rik	4.44576e-25	-0.430486	0.699	0.843	1.43531e-20
Entpd5	1.08305e-27	-0.436478	0.874	0.889	3.49662e-23
Acss2	4.43903e-25	-0.441431	0.82	0.866	1.43314e-20
Acot1	5.00109e-28	-0.443641	0.697	0.819	1.6146e-23
Cxcl14	9.33304e-19	-0.449152	0.778	0.843	3.01317e-14
Slc9a8	4.35833e-17	-0.450574	0.66	0.762	1.40709e-12
Slc22a12	6.71894e-27	-0.453085	0.944	0.949	2.16921e-22
Gk	1.66749e-27	-0.454715	0.829	0.895	5.38349e-23
Acox2	5.36497e-31	-0.455768	0.407	0.648	1.73208e-26
Acaa1b	6.04956e-25	-0.45884	0.944	0.955	1.9531e-20
Cat	1.32649e-35	-0.460414	0.986	0.98	4.28257e-31
BC035947	8.32302e-35	-0.465077	0.447	0.715	2.68709e-30
Pipox	3.12873e-35	-0.465557	0.882	0.913	1.01011e-30
Cyb5a	1.64993e-42	-0.46595	0.994	0.982	5.32681e-38
Eci3	5.11165e-27	-0.473278	0.789	0.851	1.6503e-22
Gss	2.41453e-31	-0.474632	0.93	0.939	7.79532e-27
Cldn10	4.72644e-31	-0.476283	0.781	0.891	1.52593e-26
Gclc	2.04645e-17	-0.483718	0.851	0.861	6.60697e-13
Guca2b	9.3592e-40	-0.487132	0.972	0.965	3.02162e-35
Slc17a1	2.45881e-36	-0.491424	0.955	0.948	7.93826e-32
Mogat1	2.78834e-34	-0.49811	0.657	0.814	9.00216e-30
Lap3	5.7345e-43	-0.514365	0.916	0.937	1.85138e-38
Cyp51	1.94121e-20	-0.514446	0.528	0.685	6.26721e-16
Akr1c14	3.7162e-31	-0.521726	0.253	0.539	1.19977e-26
Fgf1	1.9115e-42	-0.522071	0.826	0.906	6.17127e-38
Me1	1.52097e-36	-0.522505	0.896	0.933	4.91046e-32
Slc38a3	7.82115e-34	-0.523029	0.242	0.556	2.52506e-29
Cbs	2.68195e-34	-0.528737	0.61	0.775	8.65869e-30
Pter	9.47186e-39	-0.530087	0.927	0.946	3.05799e-34
Hao2	2.99778e-36	-0.553279	0.792	0.881	9.67834e-32
Slc23a1	1.64833e-28	-0.555371	0.674	0.795	5.32164e-24
Slc5a10	7.27436e-37	-0.578418	0.823	0.888	2.34853e-32
Cyp4a31	4.57274e-37	-0.584551	0.711	0.85	1.47631e-32
Gclm	3.61935e-45	-0.58712	0.935	0.941	1.16851e-40
Gc	5.13558e-28	-0.591622	0.463	0.679	1.65802e-23
Aqp1	4.62513e-38	-0.593116	0.955	0.955	1.49322e-33
Rida	2.65923e-51	-0.593491	0.994	0.987	8.58533e-47
Bcat1	3.68367e-29	-0.598801	0.143	0.438	1.18927e-24
Agt	1.10553e-39	-0.611601	0.725	0.834	3.56922e-35
Ace	6.9944e-45	-0.61257	0.638	0.824	2.25814e-40
Ugt3a2	5.16955e-45	-0.616334	0.958	0.964	1.66899e-40
Slc22a13	7.49958e-35	-0.642072	0.149	0.476	2.42124e-30
Cyp4a14	1.40591e-28	-0.642194	0.64	0.786	4.53897e-24
Ehhadh	2.44764e-37	-0.645996	0.876	0.903	7.9022e-33
Cd36	1.77884e-49	-0.653221	0.775	0.887	5.74299e-45
Slc5a8	3.56247e-41	-0.655901	0.624	0.815	1.15014e-36
Cryab	7.80498e-38	-0.662265	0.927	0.944	2.51984e-33
Gstm1	8.24862e-52	-0.66254	0.978	0.966	2.66307e-47
Ugt3a1	2.27595e-41	-0.674379	0.787	0.859	7.34791e-37
Csad	1.26701e-40	-0.681482	0.809	0.87	4.09054e-36
Defb29	1.56929e-50	-0.686061	0.86	0.906	5.06645e-46
Slc3a1	3.90665e-53	-0.691659	0.933	0.941	1.26126e-48
Havcr1	5.50017e-21	-0.707071	0.635	0.784	1.77573e-16
Aadat	7.38138e-28	-0.722554	0.64	0.753	2.38308e-23
Acy3	3.39885e-49	-0.725041	0.992	0.988	1.09732e-44
Mettl7a2	1.21068e-31	-0.740549	0.154	0.455	3.90868e-27
Crot	3.19383e-38	-0.7453	0.871	0.895	1.03113e-33
Mep1b	1.09349e-35	-0.7695	0.225	0.538	3.53034e-31
Slc22a7	2.87413e-38	-0.792931	0.16	0.501	9.27914e-34
Chpt1	2.69544e-64	-0.832826	0.994	0.979	8.70222e-60
Nudt19	3.79857e-70	-0.833057	0.972	0.971	1.22637e-65
Ghr	5.8237e-45	-0.834058	0.862	0.907	1.88018e-40
Umod	1.22903e-26	-0.840625	1	0.996	3.96792e-22
Atp11a	1.11657e-77	-0.852016	0.969	0.971	3.60484e-73
Acadm	1.97188e-47	-0.86957	0.944	0.947	6.36621e-43
Tmigd1	2.62467e-64	-0.891168	0.795	0.904	8.47375e-60
Serpina1a	1.05927e-41	-0.927884	0.197	0.551	3.41987e-37
Slc6a18	3.13264e-71	-0.954438	0.826	0.926	1.01137e-66
Cyp4a10	1.67076e-49	-0.968596	0.784	0.876	5.39406e-45
Slc27a2	5.28592e-81	-0.990787	0.989	0.984	1.70656e-76
Mpv17l	2.84852e-43	-0.990954	0.747	0.853	9.19644e-39
Cyp7b1	8.82437e-31	-1.00298	0.292	0.562	2.84895e-26
Cyp2d9	7.24998e-51	-1.02959	0.388	0.708	2.34066e-46
Slc12a1	2.66081e-48	-1.10191	0.826	0.911	8.59043e-44
Mep1a	9.73495e-80	-1.16464	0.98	0.975	3.14293e-75
Kap	2.97837e-80	-1.2496	1	1	9.61568e-76
Cyp2a4	4.06252e-70	-1.40457	0.823	0.921	1.31158e-65
Acsm3	3.93614e-59	-1.40745	0.772	0.883	1.27078e-54
Serpina1d	2.20773e-44	-1.46034	0.303	0.638	7.12767e-40
Slc7a13	3.56606e-70	-1.46479	0.632	0.863	1.1513e-65
Serpina1f	6.37205e-46	-1.50788	0.323	0.664	2.05722e-41
Scd1	8.7715e-55	-1.88475	0.683	0.856	2.83188e-50
Napsa	8.66725e-86	-1.98889	0.963	0.975	2.79822e-81
Ppp1r1a	1.86278e-06	0.371944	0.86	0.848	0.0601398
Ighm	4.27435e-05	-0.62945	0.567	0.669	1
Hbb-bt	0.030248	-0.434569	0.48	0.521	1
Hbb-bs	0.0716136	-0.765886	0.947	0.938	1
Igkc	0.324468	-0.677056	0.584	0.618	1
Hba-a1	0.705279	-0.843926	0.817	0.778	1
Spp1	0.741301	-0.27272	1	0.999	1
Hba-a2	0.841331	-0.724758	0.792	0.8	1

## Sheet: 5mAS Cluster6
Gene	p_val	avg_log2FC	pct.1	pct.2	p_val_adj
Hba-a1	9.2534e-67	4.04483	1	0.774	2.98746e-62
Hba-a2	1.5845e-66	3.78324	1	0.79	5.11555e-62
Hbb-bs	1.59168e-64	3.70223	1	0.936	5.13874e-60
Hbb-bt	1.84262e-70	2.6068	0.991	0.494	5.94889e-66
Igkc	2.02064e-08	1.27432	0.713	0.609	0.000652364
mt-Co2	2.6776e-36	0.97703	1	0.999	8.64462e-32
Gm42418	8.81421e-15	0.854538	0.944	0.934	2.84567e-10
Malat1	2.12677e-11	0.849593	0.769	0.687	6.86627e-07
Ighm	6.44838e-06	0.815869	0.731	0.651	0.208186
Alas2	3.67487e-58	0.76766	0.444	0.056	1.18643e-53
mt-Nd3	3.57903e-29	0.738529	1	0.989	1.15549e-24
Acta2	2.86605e-08	0.715257	0.704	0.63	0.000925304
mt-Nd1	6.04853e-26	0.692764	1	0.997	1.95277e-21
mt-Nd4	2.31313e-25	0.669211	1	1	7.46795e-21
mt-Nd5	5.22008e-18	0.61091	0.981	0.926	1.6853e-13
Ighg2c	1.79951e-06	0.596541	0.241	0.106	0.0580973
mt-Co3	9.23642e-22	0.537507	1	1	2.98198e-17
mt-Atp6	9.88513e-20	0.520699	1	0.999	3.19142e-15
mt-Nd2	1.47818e-16	0.492425	1	0.996	4.7723e-12
Vim	1.50786e-08	0.446851	0.861	0.872	0.000486812
Tagln	3.90441e-05	0.440554	0.704	0.7	1
mt-Cytb	1.4565e-15	0.420861	1	0.998	4.70231e-11
Myl9	0.0136057	0.369443	0.713	0.795	1
Crip1	1.18811e-08	0.365162	0.898	0.885	0.00038358
mt-Co1	4.66429e-11	0.364502	1	0.999	1.50587e-06
Myh11	1.90551e-05	0.361475	0.343	0.208	0.615195
Rps28	3.84978e-14	0.360532	1	0.981	1.2429e-09
Mrpl2	0.000628309	0.348117	0.685	0.726	1
Jchain	0.0239959	0.340706	0.269	0.203	1
mt-Nd4l	0.000203857	0.32871	0.667	0.659	1
Ttr	4.57376e-08	0.327096	0.963	0.938	0.00147664
Pabpc1	0.000112751	0.32052	0.917	0.943	1
Pfn1	2.1117e-06	0.311987	0.972	0.959	0.0681762
Rgs5	0.0208597	0.307494	0.583	0.611	1
Rps29	8.3529e-13	0.305928	0.991	0.988	2.69673e-08
Tpm2	0.0629343	0.298431	0.491	0.499	1
Tram1	0.00365179	0.270501	0.824	0.871	1
Nphs2	0.00139094	0.262153	0.602	0.557	1
Rpl39	1.92351e-07	0.254068	1	0.985	0.00621005
Ddx5	0.00027465	-0.250595	0.954	0.992	1
Txnip	0.00697841	-0.251489	0.926	0.975	1
Tmbim1	2.51957e-06	-0.251638	0.37	0.667	0.0813442
Igfbp3	4.43329e-05	-0.252309	0.657	0.874	1
Eps8l2	1.24602e-05	-0.253375	0.602	0.836	0.402277
Stx5a	1.01207e-07	-0.254499	0.417	0.782	0.00326748
Rpl4	4.16087e-05	-0.254842	0.991	0.997	1
Epcam	8.82641e-05	-0.255024	0.565	0.796	1
Tuba4a	2.466e-05	-0.255522	0.75	0.914	0.796149
Egln2	7.03294e-07	-0.256659	0.417	0.742	0.0227059
Puf60	3.31675e-05	-0.257724	0.62	0.877	1
Stab1	5.97425e-07	-0.257927	0.269	0.585	0.0192879
Pck1	0.00117437	-0.259236	0.963	0.967	1
Gatm	0.0850265	-0.260099	0.759	0.852	1
Clec2d	3.37382e-09	-0.260304	0.287	0.669	0.000108924
Cebpd	0.000219376	-0.260305	0.463	0.709	1
F2r	0.0262588	-0.26295	0.694	0.851	1
Ewsr1	0.00294726	-0.263965	0.833	0.947	1
Mat2a	2.85603e-06	-0.264101	0.796	0.952	0.0922069
Idh2	6.22265e-08	-0.264493	0.926	0.971	0.00200898
Plvap	6.6395e-05	-0.264958	0.759	0.927	1
Dnajb1	4.09091e-05	-0.266912	0.704	0.927	1
Ptbp1	2.26737e-07	-0.267216	0.648	0.922	0.00732019
AI314278	6.14728e-05	-0.269903	0.87	0.934	1
Tmed9	4.55354e-05	-0.270816	0.704	0.921	1
Ctss	0.0272062	-0.271376	0.731	0.89	1
Npc2	0.00066836	-0.27216	0.806	0.961	1
Rnf44	6.45034e-06	-0.273972	0.602	0.815	0.208249
Cxcl10	0.00122946	-0.279167	0.306	0.5	1
Kcnj1	0.00744597	-0.280695	0.704	0.834	1
Gm47283	2.76981e-05	-0.282085	0.815	0.957	0.894235
Hspa5	7.76635e-09	-0.282507	0.991	0.995	0.000250737
Mal	0.00240064	-0.283788	0.806	0.906	1
Mpeg1	0.000500501	-0.284883	0.565	0.797	1
Slc8a1	0.00396859	-0.285047	0.324	0.508	1
Aldh2	3.07056e-08	-0.289574	0.972	0.988	0.000991331
Hspe1	1.20791e-09	-0.29113	0.963	0.981	3.89975e-05
Nudt4	0.00103332	-0.295023	0.889	0.971	1
Ikbkb	0.000774295	-0.296619	0.713	0.939	1
Isyna1	4.8362e-06	-0.299189	0.5	0.807	0.156137
Atp1a1	3.13213e-07	-0.301768	1	0.998	0.0101121
Adamtsl2	5.92346e-06	-0.302144	0.481	0.785	0.191239
Tfcp2l1	3.94541e-05	-0.304362	0.667	0.898	1
Atp6ap1	4.09609e-08	-0.310192	0.75	0.944	0.00132242
Atp6v1g3	0.347798	-0.311289	0.63	0.708	1
Serpinf2	1.97816e-06	-0.311299	0.722	0.88	0.063865
Gramd1a	1.92699e-07	-0.312586	0.37	0.672	0.00622129
Fabp4	3.52052e-05	-0.316451	0.741	0.903	1
Atp6v1c1	3.04597e-09	-0.319582	0.537	0.857	9.8339e-05
Car2	1.60362e-05	-0.320559	0.815	0.943	0.517727
C1qb	0.034607	-0.322215	0.87	0.943	1
Rhcg	8.23764e-05	-0.324568	0.417	0.641	1
Cdk11b	7.64846e-06	-0.327422	0.565	0.836	0.246931
Hsd11b1	2.56666e-07	-0.329543	0.509	0.813	0.00828647
Ivns1abp	4.47908e-08	-0.342938	0.972	0.993	0.00144607
Tyrobp	0.00220692	-0.34586	0.741	0.92	1
Krt7	0.000258407	-0.349819	0.713	0.88	1
Calb1	0.959756	-0.355526	0.648	0.743	1
Car15	0.000693699	-0.361901	0.778	0.88	1
Creld2	2.80453e-09	-0.369433	0.602	0.908	9.05444e-05
Prelid1	1.92451e-11	-0.389751	0.88	0.975	6.21327e-07
Apoe	0.00197743	-0.390919	1	0.997	1
Nupr1	0.0454435	-0.405598	0.704	0.875	1
Fbln5	6.11441e-08	-0.408005	0.667	0.888	0.00197404
Aqp3	4.21723e-07	-0.408996	0.398	0.705	0.0136153
Aqp2	0.904059	-0.433248	0.944	0.921	1
Gpx3	0.00444245	-0.450388	1	1	1
Manf	9.37148e-15	-0.486294	0.852	0.974	3.02558e-10
Lyz2	0.0621977	-0.558575	0.963	0.989	1
S100g	0.00245486	-0.615951	0.991	0.977	1
Klk1	0.0287788	-0.867297	0.991	0.989	1
