# Supplementary material for: Extracellular vesicle miR-93-5p cargo regulates glomerular endothelial cell damage in Alport syndrome
Source: JCI Insight. 2026 Mar 23;11(6):e197643. doi: 10.1172/jci.insight.197643 (PMC13043101; doi:10.1172/jci.insight.197643)
Supplement: Supplemental data set 7 [file jciinsight-11-197643-s161.xlsx]

## Sheet: Treated 5mAS Cluster1
Gene	p_val	avg_log2FC	pct.1	pct.2	p_val_adj
Gatm	2.58925e-185	0.988821	0.977	0.981	8.3594e-181
Gpx3	1.42475e-213	0.983001	1	1	4.59981e-209
Slc5a2	1.54367e-150	0.956387	0.967	0.946	4.98374e-146
Spp2	3.67838e-96	0.948874	0.916	0.88	1.18757e-91
Slc6a19	9.60827e-157	0.926133	0.963	0.952	3.10203e-152
Clec2h	8.99027e-88	0.752535	0.866	0.707	2.90251e-83
Nox4	1.20937e-110	0.721153	0.936	0.896	3.90445e-106
Dnase1	3.18954e-70	0.705603	0.953	0.947	1.02974e-65
Cyp24a1	1.13771e-94	0.705433	0.939	0.905	3.67311e-90
Ass1	1.98482e-180	0.698205	0.983	0.996	6.408e-176
Alpl	5.31548e-105	0.686787	0.926	0.916	1.7161e-100
Slc7a7	1.2744e-104	0.672878	0.926	0.916	4.11439e-100
Gsta2	1.33337e-98	0.664745	0.944	0.94	4.30477e-94
Cyp2d12	8.3398e-48	0.61037	0.748	0.607	2.6925e-43
Asl	1.43737e-100	0.603796	0.953	0.952	4.64056e-96
Slc13a1	1.36962e-91	0.584545	0.962	0.97	4.4218e-87
Cltrn	1.225e-172	0.581879	0.983	0.994	3.95491e-168
Cyp2d26	7.37846e-68	0.577184	0.862	0.774	2.38214e-63
Miox	2.66649e-117	0.572425	0.987	0.994	8.60875e-113
Gldc	1.10403e-50	0.553566	0.713	0.545	3.56438e-46
Apob	5.05251e-49	0.548394	0.64	0.427	1.6312e-44
Lgmn	3.24132e-107	0.547366	0.968	0.985	1.04646e-102
Slc34a1	5.95402e-180	0.547286	0.992	0.999	1.92226e-175
Maf	7.72061e-64	0.529055	0.931	0.93	2.4926e-59
Prodh2	1.23585e-55	0.528558	0.766	0.592	3.98994e-51
Car14	7.46134e-62	0.526114	0.849	0.778	2.40889e-57
Fbp1	9.23745e-119	0.52256	0.983	0.987	2.98231e-114
Slc2a2	1.77491e-62	0.519883	0.903	0.857	5.73031e-58
Idh1	3.83808e-93	0.518871	0.96	0.974	1.23912e-88
Tnfaip8	1.96212e-64	0.514976	0.927	0.934	6.33469e-60
Aldob	1.41081e-162	0.50789	0.994	0.999	4.5548e-158
Pdzk1ip1	9.11399e-116	0.507738	0.972	0.99	2.94245e-111
Tmem106a	2.96958e-60	0.507425	0.9	0.891	9.58728e-56
D630023F18Rik	7.22068e-38	0.503413	0.63	0.44	2.3312e-33
Slc7a8	4.83175e-31	0.497195	0.81	0.757	1.55993e-26
Slc4a4	9.65141e-81	0.482384	0.955	0.965	3.11596e-76
Enpp2	6.51666e-61	0.476448	0.894	0.872	2.1039e-56
Slc22a8	1.19915e-58	0.473928	0.95	0.937	3.87147e-54
Pcx	2.43764e-82	0.473544	0.96	0.964	7.86992e-78
Dpep1	4.42167e-50	0.472724	0.917	0.904	1.42754e-45
Pah	5.0477e-88	0.471824	0.974	0.983	1.62965e-83
Fmo1	1.84491e-62	0.470581	0.946	0.933	5.95628e-58
Igfbp4	1.51209e-96	0.469977	0.974	0.987	4.88178e-92
Slc7a9	1.43855e-50	0.467957	0.891	0.863	4.64436e-46
Slc3a2	1.60094e-47	0.467199	0.902	0.908	5.16862e-43
Fut9	6.52292e-53	0.466501	0.917	0.897	2.10592e-48
G6pc	6.92416e-56	0.463521	0.931	0.892	2.23547e-51
Cela1	1.559e-60	0.463176	0.935	0.933	5.03324e-56
Fam151a	7.9359e-58	0.462668	0.931	0.905	2.5621e-53
Ftl1	9.35764e-95	0.458442	0.982	0.999	3.02112e-90
Tcn2	5.55944e-100	0.456848	0.978	0.994	1.79487e-95
Sord	5.93977e-100	0.451067	0.981	0.989	1.91765e-95
Glyat	3.51876e-92	0.449857	0.973	0.981	1.13603e-87
Lipa	9.71767e-56	0.438713	0.946	0.948	3.13735e-51
Npl	4.73754e-40	0.434681	0.693	0.544	1.52952e-35
Rab11fip3	9.66745e-57	0.433293	0.946	0.943	3.12114e-52
Sectm1b	2.44087e-36	0.433109	0.645	0.466	7.88034e-32
Habp2	5.26359e-42	0.428801	0.894	0.873	1.69935e-37
Prodh	1.20863e-49	0.424586	0.921	0.916	3.90205e-45
Cryl1	4.74989e-55	0.41653	0.939	0.942	1.5335e-50
Pdzk1	2.15345e-68	0.415494	0.969	0.983	6.95243e-64
Slc26a1	9.59065e-42	0.411998	0.872	0.816	3.09634e-37
Slc51a	2.32662e-42	0.41003	0.949	0.939	7.51149e-38
Comt	5.25224e-40	0.408714	0.927	0.935	1.69568e-35
Slc34a3	1.78162e-31	0.407175	0.609	0.455	5.75197e-27
Mdk	1.46155e-33	0.406627	0.835	0.818	4.71862e-29
Dab2	7.92157e-56	0.404348	0.945	0.966	2.55748e-51
Nat8f1	1.99967e-50	0.402369	0.972	0.976	6.45593e-46
Enpp6	1.37781e-24	0.399322	0.826	0.785	4.44827e-20
Acaa2	3.00942e-51	0.394528	0.937	0.946	9.71593e-47
Slc5a12	1.72511e-41	0.394319	0.623	0.411	5.56951e-37
Dcxr	1.43215e-31	0.392619	0.907	0.897	4.62368e-27
Uap1l1	9.18752e-37	0.391743	0.857	0.832	2.96619e-32
Errfi1	3.73742e-49	0.388147	0.951	0.959	1.20663e-44
Gstt2	7.66935e-43	0.387495	0.953	0.933	2.47605e-38
Ces1e	4.90217e-27	0.384232	0.751	0.694	1.58267e-22
Snhg11	1.41025e-26	0.384093	0.667	0.53	4.55299e-22
Dao	2.23674e-46	0.382389	0.934	0.929	7.22131e-42
Akr1a1	2.38624e-98	0.378194	0.991	0.997	7.70396e-94
Neu1	2.37313e-64	0.377892	0.968	0.98	7.66164e-60
Atp6v1b2	9.11875e-37	0.374497	0.936	0.951	2.94399e-32
Gcnt1	7.71272e-52	0.370281	0.954	0.96	2.49005e-47
Dpp7	8.37258e-25	0.366395	0.794	0.748	2.70309e-20
Acsm1	1.24697e-25	0.36507	0.788	0.723	4.02585e-21
Acss1	4.76235e-26	0.363282	0.935	0.925	1.53752e-21
Aldh7a1	5.14941e-32	0.362731	0.928	0.933	1.66249e-27
Tmem8	1.13272e-39	0.361981	0.911	0.906	3.65698e-35
Myo15b	3.10236e-19	0.359909	0.733	0.675	1.0016e-14
Cpn1	7.3385e-28	0.355315	0.81	0.765	2.36923e-23
Ppp1r16b	2.93398e-29	0.353694	0.801	0.742	9.47236e-25
Slc6a8	6.02057e-31	0.347933	0.895	0.912	1.94374e-26
Agxt2	3.32463e-22	0.346357	0.719	0.645	1.07336e-17
Pdk2	2.44851e-24	0.345322	0.912	0.911	7.905e-20
Akr1c21	1.86774e-44	0.344104	0.974	0.981	6.03e-40
Fmo2	6.97094e-36	0.343754	0.903	0.896	2.25057e-31
Acmsd	1.92352e-19	0.342788	0.759	0.71	6.2101e-15
Gpd1	1.11565e-33	0.341654	0.931	0.917	3.60187e-29
Ftl1-ps1	4.68047e-39	0.341421	0.944	0.956	1.51109e-34
Prss8	2.76934e-37	0.34072	0.943	0.946	8.94081e-33
Spink1	4.95855e-59	0.337119	0.983	0.995	1.60087e-54
Tln2	6.38614e-26	0.33711	0.84	0.807	2.06176e-21
Isoc2a	3.26517e-23	0.334213	0.923	0.915	1.05416e-18
Tmem252	2.76977e-26	0.333568	0.902	0.888	8.94219e-22
Smim24	7.0043e-21	0.332961	0.779	0.76	2.26134e-16
Akr7a5	2.80318e-39	0.332692	0.954	0.968	9.05008e-35
Nus1	1.15381e-33	0.331315	0.927	0.934	3.72506e-29
Lrp2	1.60676e-35	0.329394	0.971	0.979	5.18741e-31
Sardh	4.72245e-27	0.32867	0.941	0.942	1.52464e-22
Gnpda1	4.27516e-22	0.328232	0.82	0.798	1.38024e-17
Cyba	2.46625e-58	0.327805	0.962	0.984	7.9623e-54
Tmem174	3.33436e-32	0.327508	0.95	0.952	1.0765e-27
Xpnpep1	5.43291e-15	0.327333	0.817	0.803	1.75402e-10
Ndrg1	2.67602e-36	0.326007	0.982	0.995	8.63952e-32
Arsb	1.57962e-23	0.324807	0.847	0.829	5.09981e-19
Cryz	3.56032e-36	0.324282	0.962	0.96	1.14945e-31
Cotl1	4.8087e-33	0.324134	0.886	0.892	1.55249e-28
Slc37a4	1.83894e-28	0.323177	0.908	0.894	5.93702e-24
Hgd	3.08112e-29	0.322577	0.946	0.945	9.9474e-25
Mfsd1	2.81317e-32	0.320463	0.922	0.929	9.08231e-28
Gm19950	2.20056e-18	0.319162	0.923	0.903	7.10451e-14
Slc2a5	9.92065e-21	0.318933	0.724	0.649	3.20288e-16
Slc22a23	1.37338e-22	0.317856	0.757	0.69	4.43395e-18
Acsm2	1.11735e-46	0.316119	0.99	0.995	3.60737e-42
Mif	4.13409e-33	0.314557	0.958	0.983	1.33469e-28
Amn	4.82432e-30	0.313666	0.897	0.873	1.55753e-25
Ctsa	4.28433e-41	0.312087	0.958	0.98	1.3832e-36
Nme2	2.34311e-67	0.311631	0.973	0.994	7.56473e-63
Mpp1	8.02322e-11	0.310616	0.837	0.852	2.5903e-06
Folr1	1.61469e-37	0.309859	0.935	0.956	5.21302e-33
Gm32461	3.56264e-15	0.305981	0.664	0.615	1.1502e-10
Slc22a1	5.92508e-30	0.305019	0.946	0.942	1.91291e-25
Selenbp1	1.72649e-34	0.304162	0.948	0.958	5.57397e-30
Cd63	7.57093e-60	0.301876	0.982	0.998	2.44427e-55
Steap2	2.51704e-22	0.299455	0.757	0.701	8.12626e-18
Kcnj15	1.36163e-30	0.299334	0.96	0.963	4.39602e-26
Cubn	4.83821e-21	0.298068	0.893	0.874	1.56202e-16
Glul	1.72926e-31	0.297684	0.928	0.956	5.58293e-27
Qdpr	3.22733e-31	0.297495	0.921	0.938	1.04194e-26
Selenop	1.68093e-53	0.294673	0.989	0.999	5.42688e-49
Pecr	1.17677e-27	0.290718	0.957	0.959	3.79921e-23
4931406C07Rik	6.55297e-27	0.290349	0.963	0.969	2.11563e-22
Hnf4a	4.12622e-33	0.289761	0.931	0.942	1.33215e-28
Aass	1.08329e-13	0.289639	0.922	0.919	3.4974e-09
Snx8	2.68247e-18	0.28918	0.739	0.684	8.66036e-14
Aldh8a1	2.23678e-23	0.287896	0.911	0.888	7.22144e-19
Epb41l3	6.62649e-17	0.287833	0.547	0.443	2.13936e-12
Chrna4	5.16493e-16	0.28762	0.616	0.537	1.6675e-11
Xylb	9.93425e-26	0.286327	0.931	0.93	3.20727e-21
Bdh2	1.56527e-26	0.285791	0.931	0.938	5.05347e-22
Gpx1	1.8358e-59	0.285081	0.986	0.998	5.92687e-55
Hsd3b2	9.22501e-16	0.284227	0.741	0.717	2.97829e-11
Slc13a3	2.23346e-19	0.283355	0.963	0.969	7.21072e-15
Amdhd2	2.31974e-16	0.283195	0.815	0.818	7.48929e-12
Lactb2	1.51609e-28	0.283057	0.957	0.954	4.89468e-24
Sfxn1	1.14862e-11	0.282903	0.88	0.89	3.70833e-07
Aldh4a1	1.14658e-23	0.282501	0.951	0.953	3.70173e-19
Hint1	1.02543e-52	0.282029	0.969	0.989	3.3106e-48
Acaa1a	8.43154e-22	0.281982	0.917	0.936	2.72212e-17
0610005C13Rik	4.96405e-22	0.281816	0.89	0.902	1.60264e-17
Calml4	1.53584e-25	0.281512	0.937	0.947	4.95847e-21
Ugt2b38	6.45843e-27	0.280582	0.954	0.958	2.0851e-22
Ccnd1	2.08956e-20	0.280077	0.914	0.942	6.74615e-16
Renbp	1.10266e-19	0.279765	0.774	0.758	3.55995e-15
Id2	8.28723e-30	0.279552	0.946	0.971	2.67553e-25
Cfb	1.5201e-21	0.277442	0.951	0.955	4.90764e-17
Gjb2	3.19686e-19	0.276203	0.805	0.781	1.03211e-14
Pcbd1	1.41687e-22	0.273527	0.949	0.954	4.57437e-18
Pdp2	5.12458e-19	0.272849	0.719	0.638	1.65447e-14
Park7	1.70534e-34	0.271922	0.958	0.981	5.50568e-30
Timd2	9.20282e-19	0.271068	0.811	0.774	2.97113e-14
Dhcr24	1.37023e-18	0.270096	0.939	0.948	4.42377e-14
Aoah	9.51576e-09	0.266947	0.648	0.602	0.000307216
Slc25a48	2.58663e-11	0.266923	0.593	0.533	8.35095e-07
Aldh2	1.53506e-36	0.266151	0.976	0.993	4.95593e-32
2023-03-02	3.07042e-27	0.265856	0.94	0.956	9.91286e-23
Slco1a6	1.91896e-23	0.264685	0.88	0.873	6.19537e-19
Apeh	8.28934e-10	0.26462	0.881	0.893	2.67621e-05
Grhpr	4.066e-19	0.264112	0.921	0.916	1.31271e-14
Slc35e3	7.18906e-10	0.262034	0.676	0.633	2.32099e-05
Apom	2.39987e-15	0.26184	0.867	0.829	7.74797e-11
Spr	2.22605e-16	0.261705	0.9	0.904	7.18679e-12
Dpyd	7.2539e-15	0.261566	0.665	0.619	2.34192e-10
Ces1g	4.10232e-09	0.261075	0.829	0.801	0.000132444
Ascc1	8.20674e-18	0.261021	0.845	0.855	2.64954e-13
Atp6v1g1	2.30781e-25	0.260021	0.931	0.952	7.45076e-21
Guca2b	6.15818e-19	0.259663	0.935	0.936	1.98817e-14
Abat	6.63756e-18	0.259421	0.905	0.898	2.14294e-13
Khk	2.23159e-22	0.257245	0.958	0.963	7.20467e-18
Keg1	3.36266e-29	0.257226	0.972	0.988	1.08564e-24
Slc22a18	3.51297e-23	0.256922	0.94	0.935	1.13416e-18
Rnf186	1.27926e-14	0.256567	0.547	0.451	4.13009e-10
Thnsl2	2.9623e-17	0.25523	0.894	0.894	9.56379e-13
Cmbl	9.49873e-15	0.254944	0.895	0.881	3.06667e-10
Cyp2j5	1.08839e-29	0.254716	0.962	0.985	3.51385e-25
Tkfc	1.84691e-19	0.254655	0.918	0.913	5.96275e-15
Slc43a2	1.2467e-09	0.253525	0.853	0.869	4.02496e-05
Stard10	1.49503e-15	0.252123	0.944	0.958	4.8267e-11
Slc25a10	4.14655e-25	0.251714	0.928	0.944	1.33871e-20
Hint2	1.49892e-20	0.251524	0.928	0.941	4.83925e-16
Myo7b	1.96805e-12	0.251443	0.608	0.542	6.35386e-08
Arl6ip1	3.43209e-30	0.250332	0.962	0.976	1.10805e-25
Abca3	7.77174e-21	0.250124	0.939	0.954	2.50911e-16
Rida	4.0446e-24	0.250018	0.978	0.987	1.3058e-19
Atp6v1a	3.80189e-24	-0.250183	0.888	0.943	1.22744e-19
Slc25a30	4.61629e-17	-0.250224	0.584	0.724	1.49037e-12
Arrb1	6.6544e-29	-0.250241	0.3	0.543	2.14837e-24
Serpinb1a	2.34926e-27	-0.250452	0.14	0.344	7.58459e-23
Ptgfr	3.79595e-22	-0.250563	0.181	0.372	1.22552e-17
Olfm1	2.11342e-24	-0.250731	0.179	0.376	6.82317e-20
Cldn4	4.79463e-21	-0.252243	0.183	0.358	1.54795e-16
Smagp	3.92681e-26	-0.252733	0.493	0.697	1.26777e-21
Slc9a3r2	7.79052e-14	-0.252878	0.481	0.632	2.51517e-09
Pdcd4	1.22763e-20	-0.252914	0.502	0.688	3.96342e-16
Fzd4	1.91499e-25	-0.25311	0.409	0.615	6.18255e-21
Id3	2.75755e-11	-0.253514	0.697	0.796	8.90274e-07
Rap1gap2	1.1968e-27	-0.2539	0.213	0.429	3.86388e-23
Dynll1	1.17152e-15	-0.255088	0.69	0.827	3.78225e-11
Zmiz1	2.09999e-20	-0.257938	0.562	0.736	6.7798e-16
Tinagl1	1.03525e-26	-0.257971	0.284	0.507	3.34231e-22
Kctd1	1.72915e-31	-0.258183	0.195	0.426	5.58256e-27
Clcnka	6.36915e-29	-0.258229	0.209	0.435	2.05628e-24
Serpinb9	5.65332e-21	-0.259006	0.263	0.449	1.82518e-16
Mpv17l	2.20737e-10	-0.260376	0.695	0.755	7.1265e-06
Cd81	2.8994e-32	-0.260695	0.945	0.982	9.3607e-28
Emx1	3.93997e-19	-0.260744	0.347	0.531	1.27202e-14
Aldh1l1	1.02145e-27	-0.260911	0.902	0.953	3.29775e-23
Adcy6	8.0416e-22	-0.260999	0.46	0.655	2.59623e-17
Rnaset2a	3.61943e-19	-0.261366	0.617	0.774	1.16853e-14
Psme1	1.7049e-16	-0.262756	0.665	0.801	5.50426e-12
Bcat2	2.33025e-26	-0.263369	0.307	0.533	7.52321e-22
Col4a1	3.33889e-10	-0.263692	0.914	0.954	1.07796e-05
Blnk	1.30512e-30	-0.263722	0.175	0.404	4.21357e-26
Rcan2	2.19558e-24	-0.263811	0.12	0.301	7.08842e-20
Aplp2	2.30421e-33	-0.264427	0.886	0.951	7.43915e-29
Emcn	3.75405e-11	-0.265683	0.591	0.726	1.21199e-06
Prss23	2.02667e-17	-0.266711	0.464	0.651	6.5431e-13
Ywhaq	2.21001e-24	-0.266806	0.863	0.943	7.13503e-20
Papss1	1.46126e-26	-0.267406	0.525	0.719	4.71768e-22
Gstm2	3.58588e-29	-0.268061	0.308	0.546	1.1577e-24
Myo1c	4.22809e-22	-0.268923	0.612	0.781	1.36504e-17
Agps	1.82188e-16	-0.268935	0.748	0.815	5.88194e-12
Nphs1	4.28563e-11	-0.269306	0.1	0.198	1.38361e-06
Anxa3	1.42335e-16	-0.270202	0.249	0.413	4.59527e-12
Ephx1	3.02911e-28	-0.270504	0.338	0.566	9.77947e-24
Hexb	8.59968e-19	-0.270655	0.837	0.929	2.77641e-14
Gnas	5.30719e-32	-0.27106	0.957	0.988	1.71343e-27
Fhl2	3.1229e-18	-0.271262	0.331	0.514	1.00823e-13
Lbh	6.98586e-12	-0.271265	0.543	0.683	2.25538e-07
Atp1b1	1.79155e-23	-0.271529	0.982	0.999	5.78401e-19
Aktip	1.70673e-25	-0.272248	0.636	0.813	5.51019e-21
Cavin2	9.62624e-27	-0.272844	0.266	0.477	3.10783e-22
Ace	2.83793e-21	-0.273034	0.404	0.578	9.16225e-17
Calm2	1.17346e-28	-0.273561	0.812	0.926	3.7885e-24
Sort1	9.61911e-38	-0.274195	0.239	0.504	3.10553e-33
Thbs1	1.8347e-25	-0.275314	0.332	0.551	5.92333e-21
Cxcl12	1.03812e-13	-0.275997	0.728	0.861	3.35158e-09
Acadsb	1.47186e-22	-0.276254	0.633	0.8	4.75189e-18
Slc1a5	1.56386e-34	-0.276374	0.255	0.51	5.04893e-30
Tpm4	1.85961e-17	-0.276527	0.57	0.731	6.00374e-13
Acsl5	2.80792e-29	-0.276582	0.424	0.65	9.06538e-25
Serpinh1	2.00977e-16	-0.277286	0.679	0.826	6.48856e-12
Gcgr	2.11605e-35	-0.277661	0.194	0.448	6.83168e-31
Anxa5	1.28423e-25	-0.278257	0.734	0.88	4.14613e-21
Kcnk1	1.27056e-35	-0.27969	0.183	0.436	4.10201e-31
Col4a4	2.0006e-22	-0.280287	0.695	0.847	6.45892e-18
Hoxb5os	3.99893e-27	-0.280634	0.225	0.439	1.29105e-22
Slc5a8	5.112e-15	-0.281039	0.619	0.73	1.65041e-10
Marcks	2.64433e-13	-0.281288	0.605	0.76	8.53723e-09
Serinc3	1.50259e-41	-0.283107	0.959	0.992	4.85112e-37
Paqr5	5.87517e-30	-0.283187	0.522	0.733	1.8968e-25
Pbxip1	9.26205e-25	-0.283303	0.567	0.756	2.99025e-20
Slc2a4	4.54085e-36	-0.283609	0.178	0.427	1.46601e-31
Tpm2	2.84777e-16	-0.284128	0.209	0.371	9.19401e-12
Anxa1	5.8971e-18	-0.284905	0.211	0.373	1.90388e-13
C1qb	1.14038e-11	-0.285207	0.626	0.756	3.6817e-07
Fcer1g	1.00686e-18	-0.285283	0.338	0.528	3.25064e-14
Actb	1.43841e-18	-0.286025	0.987	1	4.64391e-14
Atp6v0d2	5.71542e-19	-0.288764	0.211	0.381	1.84522e-14
Cyp4a10	7.3652e-12	-0.289244	0.676	0.741	2.37785e-07
Pygb	1.04095e-36	-0.289306	0.212	0.468	3.36072e-32
Epn3	1.1418e-37	-0.290399	0.169	0.423	3.68629e-33
Cx3cl1	2.66177e-20	-0.291125	0.745	0.888	8.59354e-16
Col4a2	8.99671e-12	-0.291493	0.824	0.923	2.90459e-07
Twsg1	3.95438e-33	-0.29296	0.429	0.663	1.27667e-28
Dpysl2	2.21718e-21	-0.293056	0.305	0.504	7.15816e-17
Dock8	1.03325e-20	-0.29352	0.413	0.596	3.33586e-16
Hoxd9	1.01323e-30	-0.294033	0.361	0.602	3.27122e-26
Tyrobp	5.60204e-12	-0.294456	0.474	0.618	1.80862e-07
Emb	3.14968e-33	-0.295619	0.253	0.497	1.01687e-28
Axl	3.18536e-19	-0.295982	0.438	0.615	1.0284e-14
Gadd45a	8.16645e-34	-0.296219	0.396	0.648	2.63654e-29
Tubb5	1.38647e-13	-0.296728	0.645	0.783	4.4762e-09
Mfsd4a	3.02519e-38	-0.297684	0.218	0.478	9.76682e-34
Mal2	4.00936e-34	-0.298459	0.206	0.45	1.29442e-29
Shisa5	5.19654e-33	-0.298695	0.738	0.887	1.6777e-28
Mme	9.44689e-37	-0.301019	0.28	0.532	3.04993e-32
Eng	2.99068e-15	-0.302669	0.736	0.869	9.65542e-11
Atp4a	2.18855e-28	-0.302818	0.323	0.551	7.06574e-24
Wls	7.12542e-27	-0.30318	0.785	0.898	2.30044e-22
Atp6v0e	8.54027e-27	-0.303363	0.837	0.93	2.75723e-22
Cyp2d9	1.16047e-16	-0.304201	0.577	0.669	3.74657e-12
Tnfaip2	5.92007e-28	-0.307161	0.296	0.524	1.91129e-23
Cldn7	2.18917e-33	-0.307409	0.223	0.474	7.06772e-29
S100a1	1.7462e-25	-0.307944	0.93	0.969	5.6376e-21
Mxra8	2.03372e-15	-0.309144	0.4	0.569	6.56586e-11
Atp11a	1.06738e-18	-0.30984	0.939	0.958	3.44603e-14
Pea15a	6.26375e-23	-0.310036	0.53	0.721	2.02225e-18
Epas1	2.72342e-16	-0.311659	0.811	0.918	8.79258e-12
Sgms2	1.05258e-15	-0.312209	0.628	0.76	3.39825e-11
Cd82	1.30843e-34	-0.312804	0.42	0.671	4.22426e-30
Ahnak	5.64862e-19	-0.314811	0.572	0.738	1.82366e-14
Scn4b	6.1539e-41	-0.314999	0.186	0.457	1.98679e-36
Ifitm3	2.85374e-19	-0.315315	0.737	0.878	9.21329e-15
Ptpro	1.35654e-12	-0.315942	0.161	0.28	4.3796e-08
Ermp1	2.07867e-30	-0.31659	0.338	0.557	6.71098e-26
H2-K1	5.8782e-10	-0.317093	0.946	0.982	1.89778e-05
Ifitm2	1.6269e-23	-0.317349	0.751	0.872	5.25246e-19
Nipsnap2	2.02473e-28	-0.318084	0.557	0.741	6.53684e-24
Itgav	3.65722e-28	-0.318562	0.773	0.897	1.18073e-23
Tuba1b	9.92408e-17	-0.319856	0.775	0.884	3.20399e-12
Cfh	1.29643e-09	-0.320026	0.898	0.943	4.18553e-05
Atp6v1c2	2.36948e-19	-0.320341	0.244	0.418	7.64986e-15
Gls	9.61876e-34	-0.3204	0.676	0.846	3.10542e-29
Ctsc	3.56779e-24	-0.321395	0.363	0.577	1.15186e-19
Myh9	1.24827e-19	-0.323314	0.853	0.948	4.03005e-15
Tacstd2	2.08665e-29	-0.323453	0.262	0.49	6.73675e-25
St14	1.56751e-35	-0.32382	0.249	0.496	5.06071e-31
Tesc	1.75223e-40	-0.324191	0.218	0.485	5.65708e-36
Bgn	1.18935e-08	-0.325612	0.959	0.981	0.000383983
Anxa4	5.24053e-31	-0.325755	0.503	0.731	1.69191e-26
Kcnq1	3.19785e-34	-0.325964	0.202	0.44	1.03243e-29
Scnn1g	1.35376e-21	-0.326752	0.201	0.374	4.3706e-17
Nfe2l1	9.23849e-32	-0.326955	0.622	0.822	2.98265e-27
Iqgap1	1.42682e-34	-0.327259	0.522	0.757	4.60649e-30
S100a10	5.22752e-29	-0.327379	0.75	0.892	1.68771e-24
Cdh1	4.60741e-34	-0.329022	0.693	0.861	1.4875e-29
Ltbp4	9.69046e-22	-0.33045	0.576	0.759	3.12857e-17
Aebp1	3.17458e-26	-0.330854	0.667	0.823	1.02491e-21
Ly6c1	8.53417e-28	-0.332273	0.706	0.864	2.75526e-23
Adgrf5	2.01309e-21	-0.334658	0.419	0.609	6.49928e-17
Nudt19	3.38168e-15	-0.334892	0.928	0.96	1.09178e-10
Synpo	7.11358e-19	-0.335438	0.275	0.453	2.29662e-14
Bsnd	2.86106e-37	-0.341145	0.249	0.509	9.23693e-33
Tuba1a	6.1909e-24	-0.342341	0.46	0.662	1.99873e-19
Itgb1	7.16155e-21	-0.344847	0.858	0.94	2.31211e-16
Rap1gap	5.66111e-35	-0.345679	0.432	0.669	1.82769e-30
Itm2b	1.14653e-57	-0.348655	0.98	0.999	3.70159e-53
C1qc	4.24992e-10	-0.349804	0.502	0.635	1.37209e-05
Anxa2	4.8275e-24	-0.349926	0.476	0.666	1.55856e-19
Ltbp3	2.35583e-36	-0.350914	0.365	0.621	7.60578e-32
Pdgfrb	2.92132e-21	-0.35129	0.457	0.642	9.43149e-17
Tspo	3.76207e-39	-0.353425	0.793	0.922	1.21458e-34
Cald1	1.91174e-15	-0.355392	0.558	0.705	6.17205e-11
Tubb2a	1.57179e-38	-0.357183	0.369	0.633	5.07453e-34
Atp6v1b1	2.82918e-30	-0.357724	0.33	0.555	9.13402e-26
Col3a1	1.02047e-07	-0.357965	0.69	0.777	0.00329459
Crip2	5.2287e-40	-0.359247	0.461	0.703	1.68809e-35
Cav2	4.21829e-30	-0.362542	0.29	0.511	1.36188e-25
Adgrg1	4.32607e-29	-0.362545	0.81	0.914	1.39667e-24
Pou3f3	5.96132e-47	-0.362672	0.285	0.583	1.92461e-42
Tsc22d1	1.24897e-36	-0.363735	0.916	0.964	4.0323e-32
Klhl3	1.30002e-17	-0.365116	0.381	0.541	4.19712e-13
Serpine2	3.04723e-24	-0.367734	0.332	0.533	9.83797e-20
Hk1	7.34083e-44	-0.369526	0.369	0.639	2.36999e-39
Pvalb	2.9509e-11	-0.374332	0.24	0.367	9.52698e-07
Cd52	1.01415e-14	-0.378489	0.492	0.64	3.27418e-10
Ly6e	2.83411e-58	-0.383732	0.953	0.993	9.14991e-54
H2-D1	1.43103e-20	-0.38416	0.918	0.985	4.62007e-16
Lamb2	8.59486e-27	-0.38475	0.438	0.642	2.77485e-22
S100a6	2.2199e-13	-0.385804	0.754	0.848	7.16695e-09
Cd59a	8.37494e-43	-0.39005	0.31	0.589	2.70385e-38
Flna	3.03112e-21	-0.390258	0.57	0.735	9.78596e-17
Itgb5	9.51781e-23	-0.390645	0.751	0.894	3.07282e-18
Arpc1b	1.96273e-22	-0.391311	0.596	0.76	6.33668e-18
Tspan1	5.5094e-34	-0.394231	0.289	0.53	1.77871e-29
Tagln	2.65886e-18	-0.396451	0.321	0.488	8.58414e-14
Pmepa1	4.27073e-28	-0.398747	0.566	0.76	1.3788e-23
Sparcl1	3.13285e-18	-0.40079	0.37	0.542	1.01144e-13
Tfcp2l1	6.59377e-28	-0.404548	0.742	0.873	2.1288e-23
Tm4sf1	1.66393e-18	-0.405189	0.402	0.571	5.37198e-14
Tpm1	6.32592e-31	-0.405989	0.672	0.853	2.04232e-26
Scnn1b	5.24067e-23	-0.408075	0.313	0.494	1.69195e-18
Slc6a18	2.66657e-27	-0.408135	0.681	0.811	8.60901e-23
Col1a1	4.08247e-11	-0.408857	0.677	0.806	1.31802e-06
Myl12a	8.57254e-30	-0.40993	0.867	0.953	2.76765e-25
Sdc4	8.796e-34	-0.40997	0.897	0.967	2.83979e-29
Angptl2	2.25772e-19	-0.410521	0.441	0.619	7.28904e-15
Atp1a1	2.30963e-22	-0.41201	0.99	1	7.45665e-18
Pigr	1.71441e-29	-0.412277	0.425	0.644	5.53496e-25
Ndrg2	1.05931e-45	-0.414365	0.577	0.784	3.42e-41
Tmem72	1.36952e-37	-0.416916	0.305	0.549	4.4215e-33
Cd36	1.01719e-21	-0.419165	0.775	0.86	3.284e-17
Slc26a4	1.50425e-09	-0.420182	0.335	0.436	4.85646e-05
Cdkn1c	2.11787e-11	-0.420522	0.179	0.291	6.83753e-07
Cldn8	1.59361e-41	-0.420921	0.289	0.555	5.14496e-37
Col4a3	5.566e-26	-0.423181	0.508	0.722	1.79698e-21
Kcnj10	3.11394e-37	-0.423796	0.3	0.549	1.00533e-32
Rhbg	3.32335e-15	-0.427554	0.358	0.497	1.07294e-10
Mfge8	9.31468e-33	-0.430986	0.595	0.789	3.00724e-28
Lpl	2.17045e-51	-0.432401	0.883	0.955	7.0073e-47
Csrp1	4.48011e-35	-0.435392	0.512	0.736	1.4464e-30
Col1a2	4.96658e-21	-0.440104	0.714	0.842	1.60346e-16
Cdo1	1.87883e-47	-0.440541	0.497	0.753	6.06579e-43
Ccl21a	1.26403e-12	-0.441311	0.114	0.228	4.08093e-08
Aqp6	2.48267e-12	-0.448494	0.473	0.584	8.01531e-08
Fn1	1.17932e-15	-0.454244	0.599	0.737	3.80742e-11
Spink8	1.3976e-23	-0.454605	0.235	0.426	4.51214e-19
Ccn2	1.42009e-18	-0.455383	0.706	0.838	4.58475e-14
Serping1	1.90773e-16	-0.457038	0.688	0.818	6.15911e-12
Ctss	3.83109e-20	-0.45787	0.473	0.66	1.23687e-15
Myl9	5.55116e-19	-0.458564	0.48	0.66	1.79219e-14
Bdh1	1.15313e-47	-0.458731	0.493	0.728	3.72287e-43
Tspan8	5.13282e-52	-0.463655	0.374	0.669	1.65713e-47
Cst3	2.17009e-33	-0.464858	0.939	0.991	7.00614e-29
Scd2	2.19951e-58	-0.469933	0.473	0.745	7.10113e-54
Dag1	5.50435e-31	-0.473195	0.695	0.865	1.77708e-26
Ckmt1	4.24099e-40	-0.477691	0.35	0.593	1.3692e-35
Ucp2	3.04924e-55	-0.481168	0.483	0.761	9.84446e-51
Scnn1a	3.10171e-46	-0.482959	0.401	0.664	1.00139e-41
Col18a1	1.81332e-31	-0.483236	0.858	0.954	5.85431e-27
Epcam	1.85865e-57	-0.487061	0.341	0.661	6.00064e-53
Mrps6	1.97736e-48	-0.488491	0.633	0.821	6.38391e-44
Rgs5	4.02393e-21	-0.489259	0.331	0.524	1.29913e-16
Sostdc1	9.98006e-53	-0.494622	0.369	0.66	3.22206e-48
Cyp2a4	4.47307e-17	-0.495989	0.7	0.778	1.44413e-12
Cd9	1.74238e-43	-0.503147	0.654	0.833	5.62528e-39
Efhd1	3.91579e-61	-0.511483	0.323	0.654	1.26421e-56
Lgals3	1.10413e-51	-0.52005	0.512	0.771	3.56468e-47
H2-Q7	1.11523e-18	-0.527368	0.448	0.607	3.60051e-14
Cd24a	3.21319e-65	-0.529352	0.608	0.845	1.03738e-60
Ier3	2.67142e-44	-0.530658	0.499	0.727	8.62468e-40
H2-Eb1	2.38601e-15	-0.534391	0.874	0.963	7.70322e-11
Cd74	6.68482e-09	-0.535011	0.958	0.993	0.000215819
Aif1l	1.26767e-44	-0.538773	0.71	0.868	4.09267e-40
Gsn	9.48479e-49	-0.546066	0.545	0.781	3.06217e-44
Sh3bgrl3	5.38813e-43	-0.549896	0.729	0.887	1.73956e-38
Krt7	1.79182e-49	-0.549933	0.46	0.715	5.78488e-45
Timp2	1.61367e-22	-0.54996	0.618	0.764	5.20974e-18
S100a11	3.92282e-53	-0.55226	0.789	0.94	1.26648e-48
Nupr1	5.52349e-18	-0.552568	0.354	0.511	1.78326e-13
Hoxd8	1.16508e-42	-0.553118	0.668	0.845	3.76145e-38
Plat	3.43614e-18	-0.554177	0.314	0.484	1.10936e-13
Slco1a1	7.89002e-32	-0.560498	0.665	0.779	2.54729e-27
Crip1	1.52143e-33	-0.566605	0.502	0.725	4.91195e-29
Txnip	9.2765e-76	-0.567395	0.903	0.973	2.99492e-71
Tmsb10	8.17813e-24	-0.568427	0.693	0.846	2.64031e-19
Napsa	8.49814e-27	-0.572753	0.87	0.926	2.74363e-22
Aqp2	9.03355e-09	-0.579467	0.626	0.727	0.000291648
H2-Ab1	3.03567e-15	-0.581578	0.921	0.974	9.80068e-11
H2-Aa	1.74671e-12	-0.58243	0.898	0.962	5.63925e-08
Pcolce	2.02344e-60	-0.587478	0.738	0.902	6.53266e-56
Rhcg	1.5631e-35	-0.592977	0.464	0.673	5.04645e-31
Ckb	1.45367e-47	-0.594826	0.568	0.792	4.69317e-43
Sema3g	3.45208e-13	-0.606957	0.34	0.474	1.1145e-08
Acsm3	2.57235e-25	-0.610932	0.765	0.84	8.30484e-21
Vim	4.62789e-27	-0.62937	0.471	0.656	1.49412e-22
Pgam2	2.30338e-33	-0.638807	0.479	0.667	7.43646e-29
Slc16a7	4.71169e-51	-0.641441	0.474	0.722	1.52117e-46
Wnk1	2.78854e-32	-0.642215	0.812	0.91	9.00281e-28
Ly6a	2.25762e-124	-0.645982	0.972	0.996	7.28873e-120
Bcam	5.02407e-62	-0.654186	0.57	0.825	1.62202e-57
Acta2	8.29794e-19	-0.655384	0.305	0.475	2.67899e-14
Hsd11b2	4.29494e-16	-0.656242	0.649	0.78	1.38662e-11
Sparc	8.29021e-19	-0.657165	0.877	0.962	2.6765e-14
Sfrp1	5.71931e-36	-0.668046	0.612	0.782	1.84648e-31
Kcnj1	1.34271e-50	-0.681695	0.594	0.801	4.33493e-46
Kng2	3.25094e-57	-0.708735	0.742	0.89	1.04957e-52
Tmem213	2.41318e-56	-0.726019	0.618	0.831	7.79094e-52
Slc7a13	3.85964e-32	-0.745746	0.727	0.832	1.24608e-27
Wfdc15b	3.20944e-41	-0.746602	0.572	0.772	1.03617e-36
Mal	1.83528e-62	-0.758629	0.654	0.859	5.9252e-58
Nudt4	2.66528e-77	-0.776715	0.895	0.967	8.60485e-73
Car15	5.83215e-49	-0.777573	0.641	0.823	1.88291e-44
Ppp1r1a	2.00277e-47	-0.789755	0.641	0.822	6.46595e-43
Mt2	5.26095e-72	-0.792196	0.779	0.925	1.6985e-67
Pkm	7.56152e-76	-0.793821	0.708	0.904	2.44124e-71
Atp6v1g3	6.88239e-18	-0.829156	0.573	0.719	2.22198e-13
Clcnkb	1.36854e-73	-0.840194	0.731	0.902	4.41834e-69
Nphs2	2.02183e-10	-0.844556	0.476	0.603	6.52748e-06
Tmsb4x	7.64223e-31	-0.866578	0.969	0.997	2.46729e-26
Podxl	7.67161e-11	-0.869345	0.725	0.832	2.47678e-06
Wfdc2	8.99271e-84	-0.87649	0.756	0.92	2.9033e-79
Lyz2	9.15361e-15	-0.90686	0.783	0.884	2.95524e-10
Tmem52b	8.75119e-43	-0.910067	0.759	0.856	2.82532e-38
Slc8a1	1.26607e-32	-0.918728	0.536	0.714	4.08749e-28
Slc12a1	4.3417e-35	-0.983346	0.642	0.811	1.40172e-30
Slc12a3	1.33826e-14	-0.98409	0.895	0.938	4.32057e-10
Mt1	1.83744e-91	-1.00248	0.921	0.982	5.93216e-87
Clu	2.23282e-53	-1.0485	0.917	0.979	7.20866e-49
Defb1	1.21519e-46	-1.14248	0.857	0.934	3.92323e-42
Egf	4.15904e-57	-1.15939	0.752	0.865	1.34274e-52
Umod	1.02982e-61	-1.37145	0.973	0.99	3.32478e-57
Calb1	1.5833e-29	-1.3988	0.861	0.92	5.11169e-25
S100g	4.13565e-07	-1.58372	0.976	0.993	0.013352
Klk1	2.44315e-31	-2.04181	0.966	0.996	7.88772e-27
Mep1a	6.31106e-06	-0.287328	0.954	0.965	0.203752
Kap	9.79569e-06	-0.363333	0.999	1	0.316254
Mgp	1.2951e-05	-0.562026	0.986	0.999	0.418123
Ren1	1.54797e-05	-0.695578	0.373	0.467	0.499761
B2m	1.63336e-05	-0.297954	0.963	0.992	0.52733
Cndp2	2.75059e-05	-0.251377	0.972	0.99	0.888027
Baiap2	3.67207e-05	0.273937	0.64	0.613	1
Ppp1cc	0.000322204	0.297094	0.871	0.891	1
Kl	0.000463447	-0.257475	0.943	0.96	1
Spp1	0.000533164	-0.284477	0.987	0.998	1
Eef1akmt3	0.00135727	0.322574	0.119	0.082	1
Eid2	0.0963545	0.314695	0.284	0.337	1
Proz	0.157433	0.339679	0.235	0.217	1
Hbb-bs	0.427695	-0.254864	0.921	0.954	1
Apoe	0.873008	-0.4137	0.967	0.991	1

## Sheet: Treated 5mAS Cluster2
Gene	p_val	avg_log2FC	pct.1	pct.2	p_val_adj
Klk1	7.36634e-227	3.4629	1	0.984	2.37822e-222
S100g	1.78185e-249	3.14466	1	0.985	5.75269e-245
Calb1	6.99541e-205	2.55406	0.994	0.882	2.25847e-200
Slc8a1	2.47438e-187	1.90212	0.938	0.599	7.98854e-183
Atp6v1g3	3.90412e-153	1.86314	0.918	0.622	1.26044e-148
Clu	3.24645e-197	1.8303	1	0.952	1.04811e-192
Hsd11b2	1.51089e-106	1.40033	0.921	0.701	4.8779e-102
Defb1	4.10774e-159	1.36025	0.998	0.892	1.32618e-154
Slc26a4	7.50398e-129	1.30562	0.766	0.323	2.42266e-124
Rhcg	4.49556e-153	1.25848	0.91	0.545	1.45139e-148
Tmem52b	2.79802e-143	1.22925	0.978	0.794	9.03341e-139
Rhbg	2.05271e-138	1.19629	0.822	0.372	6.62717e-134
Aqp6	3.39185e-96	1.17246	0.815	0.491	1.09506e-91
Spink8	5.05281e-124	1.12544	0.738	0.287	1.6313e-119
Pgam2	1.13161e-129	1.08992	0.907	0.546	3.65341e-125
Clcnkb	5.02254e-133	1.06925	0.976	0.826	1.62153e-128
Nudt4	1.21887e-133	1.05432	0.987	0.938	3.93513e-129
Wnk1	5.42035e-100	1.05174	0.972	0.861	1.74996e-95
Acta2	5.81154e-20	1.02652	0.555	0.398	1.87626e-15
Kl	1.13326e-119	1.01463	0.989	0.947	3.65872e-115
Tmem213	1.87965e-120	1.00464	0.951	0.729	6.06845e-116
Scnn1b	1.46201e-140	0.997095	0.824	0.353	4.72009e-136
Hbb-bs	3.794e-31	0.99395	0.966	0.94	1.22489e-26
Aif1l	4.56317e-119	0.972264	0.963	0.791	1.47322e-114
Hba-a1	4.11324e-24	0.9607	0.834	0.686	1.32796e-19
Tfcp2l1	1.3745e-112	0.91915	0.953	0.809	4.43757e-108
Slc4a1	4.46433e-96	0.911017	0.682	0.285	1.44131e-91
Ckmt1	9.69068e-120	0.909554	0.841	0.451	3.12864e-115
Atp6v1c2	1.67485e-130	0.906954	0.748	0.28	5.40726e-126
Hba-a2	1.01877e-32	0.887999	0.927	0.817	3.28911e-28
Krt7	2.85981e-101	0.884207	0.877	0.588	9.23289e-97
Slc12a3	4.93842e-49	0.883283	0.976	0.914	1.59437e-44
Wfdc2	8.01818e-98	0.864586	0.974	0.85	2.58867e-93
Scnn1g	9.41418e-141	0.859974	0.725	0.232	3.03937e-136
Mal	7.60854e-96	0.854098	0.948	0.767	2.45642e-91
Aqp2	4.56742e-46	0.83705	0.85	0.663	1.47459e-41
Cav2	3.07506e-118	0.820744	0.796	0.367	9.92783e-114
Car2	6.04685e-81	0.80948	0.983	0.94	1.95222e-76
Atp6v0d2	8.57467e-101	0.801632	0.665	0.255	2.76833e-96
Tspan1	4.67276e-110	0.796104	0.804	0.382	1.5086e-105
Sfrp1	1.08249e-36	0.785415	0.822	0.713	3.49482e-32
Slc4a9	6.14608e-95	0.779304	0.671	0.267	1.98426e-90
Atp6v1b1	8.89437e-97	0.778788	0.785	0.423	2.87155e-92
Kcnj1	3.14275e-85	0.775445	0.933	0.698	1.01464e-80
Ccl21a	1.49609e-24	0.761422	0.336	0.163	4.83014e-20
Car15	4.05389e-60	0.756929	0.931	0.734	1.3088e-55
Scnn1a	3.74681e-98	0.755334	0.869	0.524	1.20966e-93
S100a1	1.00458e-101	0.731408	0.996	0.949	3.2433e-97
Hoxd8	3.52095e-81	0.730166	0.936	0.762	1.13674e-76
Pcolce	8.11394e-85	0.724634	0.946	0.835	2.61959e-80
Cldn8	2.03534e-92	0.71004	0.781	0.41	6.57109e-88
Scd2	5.87301e-89	0.703836	0.899	0.614	1.8961e-84
Cd9	1.22046e-78	0.695349	0.921	0.75	3.94025e-74
Bsnd	5.43146e-95	0.680132	0.755	0.361	1.75355e-90
Sgms2	2.16667e-41	0.67957	0.822	0.7	6.9951e-37
Efhd1	2.36483e-92	0.672299	0.86	0.491	7.63485e-88
Pkm	3.95578e-73	0.671325	0.955	0.824	1.27712e-68
Cdo1	5.59953e-68	0.665748	0.858	0.64	1.80781e-63
Kng2	1.50583e-64	0.664326	0.955	0.824	4.86156e-60
Kcnj10	8.30045e-74	0.631529	0.753	0.415	2.6798e-69
Foxi1	2.10119e-120	0.62575	0.6	0.154	6.78368e-116
Oxgr1	1.96148e-97	0.624181	0.589	0.194	6.33265e-93
Hbb-bt	1.23055e-15	0.608703	0.682	0.565	3.97282e-11
Pam	1.04308e-53	0.585896	0.918	0.794	3.36758e-49
Rgs5	2.76915e-13	0.579549	0.581	0.444	8.94019e-09
Acss1	8.66003e-64	0.570396	0.976	0.917	2.79589e-59
Tbx2	1.07159e-69	0.561308	0.888	0.629	3.45963e-65
Sh3bgrl3	8.34644e-62	0.559459	0.948	0.818	2.69465e-57
Atp6v1a	4.96429e-74	0.556944	0.972	0.917	1.60272e-69
Myh11	2.07257e-22	0.556233	0.295	0.136	6.69128e-18
Tacstd2	1.66848e-76	0.555755	0.721	0.357	5.3867e-72
Tmprss2	1.80858e-62	0.554792	0.897	0.738	5.83899e-58
Myl9	1.07714e-08	0.545069	0.68	0.593	0.000347755
Pgrmc1	1.54006e-59	0.539554	0.959	0.869	4.9721e-55
Slc2a4	3.09989e-78	0.538384	0.656	0.287	1.0008e-73
Ptges	1.43042e-98	0.536172	0.589	0.185	4.61812e-94
Ltc4s	1.72854e-70	0.535957	0.578	0.23	5.58061e-66
Atp6v0e	8.69507e-65	0.533116	0.961	0.891	2.8072e-60
Txnip	6.98383e-65	0.530035	0.981	0.947	2.25473e-60
Slc16a7	1.64046e-60	0.528249	0.86	0.604	5.29623e-56
Dcn	2.45567e-12	0.527607	0.615	0.501	7.92812e-08
Scg5	3.61979e-79	0.526656	0.619	0.247	1.16865e-74
Car12	1.12551e-45	0.524571	0.942	0.899	3.6337e-41
Ier3	8.81072e-45	0.521875	0.828	0.625	2.84454e-40
Aqp3	9.17975e-32	0.520387	0.841	0.723	2.96368e-27
Cldn4	3.22586e-99	0.520337	0.656	0.227	1.04147e-94
Hoxd9	1.00367e-61	0.519251	0.772	0.479	3.24035e-57
Kcnq1	1.59227e-70	0.517696	0.665	0.305	5.14063e-66
Cav1	3.14166e-67	0.515914	0.598	0.255	1.01428e-62
Atp1a1	3.86635e-62	0.514533	1	0.996	1.24825e-57
Insrr	1.41611e-84	0.512511	0.482	0.133	4.57192e-80
Atp1b1	9.55516e-103	0.506519	1	0.993	3.08488e-98
mt-Co3	4.56043e-60	0.500505	1	0.999	1.47233e-55
Rap1gap	1.98533e-52	0.499984	0.802	0.555	6.40963e-48
mt-Nd3	4.11997e-51	0.495573	1	0.989	1.33013e-46
Klhl3	2.17527e-33	0.48792	0.669	0.455	7.02286e-29
Adgrg1	2.62283e-51	0.483055	0.959	0.867	8.4678e-47
Trpv5	2.22699e-108	0.480856	0.471	0.092	7.18984e-104
Smim5	1.30469e-70	0.480736	0.611	0.259	4.21218e-66
mt-Co2	9.63413e-42	0.476841	1	0.999	3.11038e-37
Serpinb1a	4.54358e-71	0.475791	0.564	0.221	1.46689e-66
Tpm2	4.27099e-15	0.470726	0.445	0.298	1.37889e-10
Cdh16	1.4121e-79	0.458343	0.998	0.981	4.55898e-75
Adgrf5	6.18757e-39	0.456846	0.727	0.515	1.99766e-34
Slc25a30	2.15651e-34	0.456427	0.798	0.658	6.96228e-30
Hhatl	4.34442e-103	0.456156	0.531	0.133	1.4026e-98
Itm2b	8.1079e-105	0.452022	1	0.992	2.61764e-100
Epcam	1.56237e-49	0.450651	0.791	0.52	5.04411e-45
Nipsnap2	2.00468e-43	0.446857	0.839	0.654	6.47212e-39
Anxa4	9.41947e-38	0.445799	0.806	0.634	3.04108e-33
Lgals3	1.3335e-49	0.445056	0.877	0.657	4.30521e-45
Cldn7	1.19963e-54	0.44411	0.664	0.343	3.87299e-50
Cdh1	5.62947e-40	0.440691	0.905	0.793	1.81747e-35
Atp2b4	1.32324e-64	0.440198	0.578	0.244	4.27207e-60
Spp1	2.01007e-74	0.434383	1	0.994	6.48951e-70
mt-Nd4	1.4617e-45	0.434336	1	0.995	4.71909e-41
Bcat2	2.34684e-44	0.433678	0.679	0.42	7.57676e-40
Atp6v1f	2.70142e-55	0.433533	0.976	0.932	8.72152e-51
Atp6v1e1	6.63698e-64	0.433146	0.987	0.961	2.14275e-59
St14	2.97445e-50	0.431108	0.669	0.37	9.60301e-46
mt-Nd1	1.64523e-43	0.429689	1	0.993	5.31162e-39
Hepacam2	5.47774e-77	0.425683	0.434	0.112	1.76849e-72
Csrp1	1.35646e-36	0.425042	0.822	0.638	4.37933e-32
Ermp1	2.88923e-39	0.423332	0.682	0.452	9.32787e-35
mt-Atp6	1.35218e-46	0.423092	1	0.997	4.36553e-42
Cst3	1.41954e-38	0.411772	0.993	0.973	4.58297e-34
Pdk1	3.77213e-47	0.409085	0.585	0.306	1.21783e-42
C77080	3.0693e-41	0.408777	0.766	0.551	9.90924e-37
Emx1	2.26264e-35	0.407595	0.665	0.436	7.30492e-31
Akr1c19	1.23127e-49	0.407451	0.636	0.339	3.97516e-45
Slc35g1	4.77253e-65	0.403933	0.583	0.243	1.54081e-60
Olfm1	3.32242e-58	0.402514	0.579	0.26	1.07264e-53
Pbxip1	5.09136e-40	0.402188	0.845	0.67	1.64375e-35
mt-Co1	8.54933e-38	0.400265	1	0.999	2.76015e-33
Mt1	1.32103e-45	0.399186	0.998	0.957	4.26495e-41
Cavin2	1.03479e-42	0.389883	0.639	0.366	3.34081e-38
Kcne1	5.26956e-45	0.387132	0.439	0.175	1.70128e-40
Anxa11	3.5241e-41	0.384698	0.849	0.69	1.13775e-36
Tspan8	3.18163e-32	0.384214	0.761	0.546	1.02719e-27
Tmem50b	4.69411e-34	0.379436	0.669	0.459	1.51549e-29
Vdr	1.50413e-22	0.378687	0.914	0.87	4.85609e-18
Atp6ap2	8.4841e-35	0.377586	0.925	0.837	2.73909e-30
Rnasek	3.23647e-42	0.375657	0.985	0.95	1.04489e-37
Blnk	3.12567e-37	0.373583	0.55	0.291	1.00912e-32
Tmem72	2.85577e-35	0.371506	0.679	0.434	9.21986e-31
Atp6v1h	6.61108e-36	0.370571	0.882	0.739	2.13439e-31
Tmem117	3.88713e-81	0.370431	0.441	0.109	1.25496e-76
Ybx2	4.02091e-63	0.370419	0.475	0.162	1.29815e-58
Nfe2l1	9.21183e-30	0.36999	0.869	0.742	2.97404e-25
Gls	5.59893e-31	0.369706	0.88	0.779	1.80762e-26
Tagln	1.29147e-14	0.369548	0.563	0.413	4.16952e-10
Hexb	1.06897e-21	0.368542	0.955	0.891	3.45116e-17
Atp6v0a4	3.69844e-31	0.368176	0.918	0.827	1.19404e-26
Itpr2	5.67652e-33	0.367636	0.703	0.489	1.83266e-28
mt-Nd2	3.92681e-34	0.366388	1	0.993	1.26777e-29
Mymx	1.60674e-90	0.365838	0.4	0.074	5.18735e-86
Hk1	8.94954e-37	0.362419	0.748	0.521	2.88936e-32
Tubb2a	7.67088e-32	0.362405	0.731	0.519	2.47654e-27
Slc16a5	1.78744e-50	0.361501	0.525	0.234	5.77076e-46
Aldoa	8.66039e-54	0.36083	1	0.982	2.79601e-49
Atp6ap1	5.23003e-37	0.360717	0.968	0.89	1.68852e-32
Plet1	1.12992e-34	0.358812	0.49	0.245	3.64794e-30
Pdcd4	1.56166e-29	0.357823	0.768	0.605	5.04183e-25
mt-Cytb	7.99702e-36	0.353047	1	0.997	2.58184e-31
Mecom	3.24286e-42	0.352257	0.564	0.288	1.04696e-37
Rap1gap2	1.53383e-36	0.351453	0.581	0.319	4.95197e-32
Fzd4	8.77421e-29	0.349772	0.697	0.524	2.83275e-24
Scn4b	9.99015e-38	0.349643	0.6	0.33	3.22532e-33
Rcan2	1.32325e-47	0.348872	0.475	0.197	4.27212e-43
Slc43a2	2.64055e-35	0.347951	0.946	0.845	8.52503e-31
Sptbn2	7.10207e-42	0.347735	0.508	0.236	2.2929e-37
Crip2	2.91372e-32	0.346954	0.791	0.599	9.40693e-28
Atp4a	1.11754e-33	0.346198	0.68	0.442	3.60797e-29
Ctsd	8.78219e-51	0.346007	0.998	0.985	2.83533e-46
Pygb	1.89946e-38	0.345714	0.607	0.346	6.13239e-34
Plvap	1.42507e-18	0.345096	0.944	0.868	4.60083e-14
Ucp2	2.18183e-32	0.344816	0.83	0.648	7.04404e-28
Shisa4	1.9915e-48	0.343959	0.508	0.219	6.42955e-44
Hmx2	1.02095e-56	0.340722	0.353	0.096	3.29615e-52
Gcgr	3.3496e-36	0.338075	0.585	0.328	1.08142e-31
Mal2	6.92211e-42	0.337937	0.615	0.327	2.2348e-37
Ndrg2	2.08568e-23	0.336267	0.83	0.701	6.73363e-19
Sostdc1	4.98652e-34	0.331487	0.77	0.534	1.6099e-29
Tesc	2.31348e-33	0.331236	0.611	0.363	7.46906e-29
Cds1	7.32375e-32	0.329228	0.688	0.465	2.36447e-27
Papss1	7.60425e-23	0.325901	0.772	0.64	2.45503e-18
Gstt1	7.8599e-28	0.322688	0.944	0.883	2.53757e-23
Slc2a1	2.36484e-30	0.320077	0.594	0.366	7.63488e-26
AI661453	2.31373e-47	0.31866	0.48	0.2	7.46987e-43
Mme	7.7593e-22	0.318486	0.604	0.428	2.50509e-17
Cox7a1	1.38187e-22	0.315484	0.667	0.502	4.46136e-18
Tbck	8.21426e-26	0.315068	0.594	0.387	2.65197e-21
Serpinb9	1.04351e-23	0.315001	0.561	0.358	3.36897e-19
Cnn3	5.70206e-30	0.313297	0.944	0.887	1.84091e-25
Ociad2	3.73973e-34	0.312549	0.456	0.232	1.20737e-29
Tmem65	3.38646e-24	0.311962	0.598	0.409	1.09332e-19
mt-Nd5	3.80457e-20	0.310235	0.95	0.911	1.2283e-15
Malat1	9.55341e-19	0.309264	0.918	0.859	3.08432e-14
Myo19	5.78976e-30	0.308238	0.624	0.399	1.86922e-25
Cyp2j6	2.70836e-24	0.30805	0.637	0.463	8.74393e-20
Tmem61	3.02631e-54	0.308026	0.376	0.113	9.77043e-50
Gsta4	3.53727e-33	0.306853	0.727	0.523	1.14201e-28
Aplp2	3.44333e-33	0.305062	0.964	0.925	1.11168e-28
Wnk4	2.11148e-25	0.305015	0.873	0.787	6.81693e-21
Acsl5	8.23469e-26	0.304979	0.735	0.552	2.65857e-21
Emb	2.22462e-25	0.302816	0.598	0.389	7.1822e-21
Jag1	5.41646e-26	0.30137	0.422	0.222	1.74871e-21
Tanc1	2.28195e-31	0.299883	0.658	0.436	7.36727e-27
Oat	7.90153e-25	0.299522	0.91	0.814	2.55101e-20
Plcg2	1.71928e-42	0.298122	0.413	0.159	5.5507e-38
Gm42418	2.08547e-09	0.296756	0.976	0.962	6.73294e-05
Mt2	3.50487e-26	0.296101	0.959	0.866	1.13155e-21
Slit2	9.84249e-26	0.295793	0.495	0.289	3.17765e-21
Gsn	5.93539e-21	0.295759	0.836	0.686	1.91624e-16
Sort1	4.32212e-30	0.295231	0.617	0.386	1.3954e-25
Grb14	5.01012e-43	0.295096	0.503	0.23	1.61752e-38
Etnk1	8.94704e-24	0.293652	0.85	0.709	2.88855e-19
Acadsb	9.15173e-21	0.293542	0.839	0.734	2.95464e-16
Wsb1	3.68165e-28	0.292992	0.673	0.452	1.18862e-23
Hoxb5os	1.26476e-25	0.287025	0.551	0.338	4.08327e-21
Kit	6.5212e-36	0.285951	0.383	0.157	2.10537e-31
Abr	1.36189e-19	0.285775	0.579	0.402	4.39686e-15
Scube3	3.74765e-62	0.284443	0.419	0.119	1.20993e-57
Ptgs1	9.66694e-31	0.284408	0.49	0.252	3.12097e-26
Fam3c	1.08843e-27	0.283548	0.555	0.332	3.51401e-23
Rragd	2.06495e-23	0.282872	0.742	0.577	6.66669e-19
Impa2	1.85046e-34	0.282262	0.462	0.221	5.9742e-30
Ldhb	3.46548e-52	0.282097	1	0.993	1.11883e-47
Malrd1	3.001e-73	0.281838	0.344	0.067	9.68874e-69
Crip1	2.45758e-08	0.279859	0.729	0.647	0.000793428
Wls	2.03144e-21	0.279431	0.91	0.857	6.55851e-17
Gata3	5.33817e-44	0.279265	0.475	0.195	1.72343e-39
ccdc198	3.18375e-20	0.278353	0.839	0.726	1.02787e-15
Clstn1	8.90245e-18	0.278242	0.864	0.769	2.87416e-13
Prps2	5.4421e-21	0.27674	0.682	0.521	1.75698e-16
Gclc	7.3008e-19	0.276162	0.839	0.727	2.35706e-14
Slc25a4	1.54146e-30	0.275945	0.976	0.968	4.97661e-26
Actg1	5.96515e-45	0.275902	1	0.988	1.92585e-40
Gca	4.11363e-37	0.275636	0.452	0.209	1.32808e-32
Flnb	2.12566e-22	0.275198	0.875	0.785	6.86269e-18
Ctnna1	1.13458e-24	0.274118	0.944	0.887	3.66298e-20
Exoc3l4	1.54464e-32	0.273905	0.49	0.255	4.98688e-28
Kctd1	4.48807e-32	0.272887	0.559	0.315	1.44897e-27
Pou3f3	1.9347e-23	0.272788	0.652	0.464	6.24619e-19
Guca2a	1.13795e-53	0.271524	0.336	0.089	3.67386e-49
Anxa6	5.96964e-18	0.269122	0.707	0.558	1.9273e-13
Tfap2b	1.91068e-30	0.268088	0.501	0.269	6.16862e-26
Zmiz1	6.98622e-15	0.267293	0.77	0.667	2.2555e-10
Vamp2	1.42604e-26	0.266666	0.774	0.619	4.60398e-22
Rasd2	9.42768e-51	0.266492	0.387	0.122	3.04373e-46
Tdrd3	4.51693e-19	0.266447	0.512	0.337	1.45829e-14
Lamc2	7.87052e-36	0.265499	0.439	0.201	2.541e-31
Avpr2	5.49662e-39	0.263923	0.372	0.142	1.77458e-34
Slc1a5	1.37173e-21	0.263502	0.594	0.402	4.42864e-17
Slc29a1	1.12292e-25	0.262789	0.669	0.462	3.62534e-21
L1cam	2.60522e-33	0.260514	0.396	0.174	8.41096e-29
Tmem45b	2.29193e-27	0.260241	0.456	0.247	7.3995e-23
Epb41l4b	1.08428e-33	0.258713	0.422	0.195	3.50061e-29
Cox7b	2.47941e-40	0.257941	0.993	0.985	8.00478e-36
Sdc4	8.91205e-19	0.257842	0.979	0.94	2.87726e-14
Ly6c1	1.11981e-15	0.257833	0.897	0.801	3.6153e-11
Iqgap1	1.17185e-18	0.25771	0.796	0.667	3.78332e-14
Acacb	9.82214e-31	0.257476	0.465	0.241	3.17108e-26
Epn3	1.04066e-26	0.257393	0.536	0.308	3.35977e-22
B830017H08Rik	1.44881e-47	0.257164	0.323	0.092	4.67748e-43
Paqr5	5.77558e-20	0.254091	0.785	0.648	1.86465e-15
Ildr1	1.55043e-40	0.253834	0.426	0.171	5.00555e-36
Ivns1abp	5.20988e-29	0.252875	0.993	0.972	1.68201e-24
Sgpp2	2.68989e-36	0.25224	0.432	0.189	8.68432e-32
Cystm1	1.34103e-22	0.251839	0.972	0.941	4.32951e-18
Gata2	2.63343e-34	0.251768	0.396	0.169	8.50201e-30
Hadhb	4.90673e-20	0.251723	0.927	0.863	1.58414e-15
Krt18	1.71549e-36	0.251327	0.48	0.225	5.53847e-32
Cwh43	7.00361e-24	0.250771	0.434	0.234	2.26112e-19
Slc2a9	5.9289e-42	0.250293	0.407	0.16	1.91414e-37
Hspa8	4.87345e-49	-0.250402	1	0.993	1.57339e-44
Gstm5	1.09639e-12	-0.250912	0.813	0.859	3.53971e-08
Slc9a3	1.63764e-14	-0.250966	0.615	0.74	5.28713e-10
Acss2	9.70441e-16	-0.250984	0.755	0.809	3.13307e-11
Aspdh	2.0336e-14	-0.251539	0.6	0.712	6.56548e-10
Galns	2.23661e-17	-0.251647	0.505	0.659	7.22089e-13
Acot12	1.36506e-16	-0.25212	0.564	0.696	4.40711e-12
4833439L19Rik	2.84184e-19	-0.252499	0.957	0.942	9.17489e-15
Myo15b	4.65502e-12	-0.252722	0.606	0.711	1.50287e-07
Slc9a3r1	1.50779e-20	-0.253376	0.948	0.941	4.86791e-16
Esd	5.48906e-22	-0.253461	0.97	0.958	1.77214e-17
Nipsnap1	1.77269e-15	-0.253547	0.742	0.812	5.72313e-11
Gpt2	5.94646e-16	-0.25362	0.499	0.664	1.91981e-11
Rnf181	3.03093e-22	-0.254552	0.935	0.944	9.78536e-18
Glb1	2.9501e-15	-0.256307	0.757	0.824	9.5244e-11
Slc26a1	1.16299e-15	-0.256319	0.781	0.843	3.75473e-11
Txn1	2.97972e-25	-0.257559	0.985	0.973	9.62004e-21
Erich4	2.83244e-15	-0.258166	0.553	0.684	9.14453e-11
Vnn1	7.77666e-15	-0.258498	0.611	0.727	2.5107e-10
Slc4a4	4.85281e-18	-0.258684	0.963	0.963	1.56673e-13
Cyp4a12a	6.21651e-12	-0.26026	0.641	0.712	2.007e-07
Abca3	9.10228e-19	-0.261026	0.953	0.949	2.93867e-14
Ech1	5.53302e-24	-0.261149	0.978	0.966	1.78634e-19
Ahcy	2.28634e-17	-0.261329	0.447	0.605	7.38145e-13
Degs1	9.35426e-20	-0.262168	0.907	0.925	3.02002e-15
Hint1	3.16368e-33	-0.262394	0.993	0.981	1.0214e-28
Slc6a6	2.79334e-11	-0.262574	0.884	0.901	9.01831e-07
Rab11fip3	2.92032e-17	-0.263959	0.946	0.944	9.42825e-13
Aldh3a2	4.46999e-15	-0.265188	0.856	0.867	1.44313e-10
Htra1	9.07119e-11	-0.265697	0.847	0.852	2.92863e-06
Mlxipl	2.43028e-14	-0.26621	0.66	0.761	7.84615e-10
Ctsz	1.60709e-15	-0.266587	0.921	0.939	5.1885e-11
Ankrd13c	1.90412e-19	-0.266931	0.903	0.927	6.14746e-15
Slc6a13	3.13092e-18	-0.267169	0.464	0.628	1.01082e-13
Timp3	3.5678e-34	-0.267652	1	0.989	1.15186e-29
Acox3	1.32172e-16	-0.268028	0.804	0.835	4.26716e-12
Gstz1	1.18572e-18	-0.268087	0.888	0.885	3.82809e-14
Aacs	2.26045e-14	-0.269271	0.535	0.635	7.29788e-10
Paqr9	3.63596e-16	-0.26937	0.609	0.719	1.17387e-11
Slc22a8	7.78419e-13	-0.270087	0.951	0.938	2.51313e-08
Decr1	1.69216e-18	-0.270746	0.895	0.895	5.46312e-14
Plin2	3.02631e-13	-0.272555	0.731	0.81	9.77045e-09
Aldh6a1	8.89595e-24	-0.272897	0.974	0.967	2.87206e-19
Tcn2	1.38303e-28	-0.273238	0.996	0.988	4.4651e-24
Cela1	2.81862e-17	-0.273383	0.944	0.931	9.09991e-13
Ddah1	3.4781e-19	-0.27451	0.92	0.917	1.1229e-14
Pepd	9.58191e-21	-0.274699	0.921	0.922	3.09352e-16
Fam151a	5.61328e-17	-0.274824	0.908	0.913	1.81225e-12
Macrod2	5.36084e-15	-0.275083	0.645	0.736	1.73075e-10
Mettl7a1	1.75943e-22	-0.275896	0.953	0.949	5.68032e-18
Fuca2	2.61064e-22	-0.276114	0.966	0.949	8.42847e-18
Amn	8.31939e-19	-0.276948	0.864	0.884	2.68592e-14
Acadm	1.58026e-16	-0.277462	0.946	0.934	5.10187e-12
Entpd5	1.9166e-15	-0.278071	0.914	0.89	6.18776e-11
Gsta3	6.05375e-16	-0.278167	0.834	0.854	1.95445e-11
Apeh	2.09863e-15	-0.279979	0.888	0.89	6.77544e-11
Pzp	2.49541e-16	-0.281356	0.363	0.519	8.05643e-12
Apom	1.41175e-13	-0.28154	0.817	0.845	4.55785e-09
Lipa	1.32842e-16	-0.281699	0.948	0.948	4.2888e-12
Cbs	4.29881e-15	-0.282065	0.634	0.727	1.38787e-10
Cdhr5	2.50563e-19	-0.282223	0.817	0.862	8.08943e-15
Reep5	2.28922e-13	-0.282936	0.807	0.85	7.39074e-09
Angptl4	2.27798e-19	-0.283803	0.568	0.711	7.35447e-15
Fmo1	1.1474e-17	-0.284339	0.927	0.939	3.70437e-13
Prss8	1.92885e-21	-0.284351	0.942	0.945	6.2273e-17
Plau	4.69544e-14	-0.284845	0.692	0.778	1.51592e-09
Errfi1	2.04957e-19	-0.285538	0.964	0.955	6.61703e-15
Aldh7a1	9.39847e-18	-0.285817	0.929	0.932	3.03429e-13
Abhd14b	6.47125e-24	-0.287035	0.968	0.949	2.08924e-19
Ctsh	1.7813e-17	-0.287352	0.86	0.908	5.75091e-13
Rhoc	1.90234e-17	-0.287596	0.785	0.86	6.14169e-13
Acot1	2.98444e-20	-0.287645	0.492	0.656	9.63527e-16
Hao2	1.22873e-15	-0.288452	0.826	0.834	3.96696e-11
Tnfrsf21	2.49689e-19	-0.28859	0.8	0.842	8.06122e-15
Abcc2	1.2171e-18	-0.288639	0.843	0.864	3.92942e-14
Slc13a1	5.2584e-15	-0.288642	0.978	0.966	1.69767e-10
Hsd3b3	6.84562e-13	-0.288792	0.505	0.637	2.21011e-08
Ugt2b37	1.16324e-10	-0.290537	0.436	0.55	3.75553e-06
Upb1	1.15364e-18	-0.290905	0.772	0.835	3.72454e-14
Gm49980	2.30092e-23	-0.291351	0.981	0.979	7.42852e-19
Nr1h4	5.24337e-20	-0.291626	0.611	0.74	1.69282e-15
Acadl	3.55639e-21	-0.2922	0.942	0.931	1.14818e-16
Slc6a20b	9.82471e-20	-0.292529	0.785	0.84	3.17191e-15
Fmo5	4.12006e-17	-0.293354	0.542	0.667	1.33016e-12
Pxmp4	8.25252e-18	-0.293372	0.751	0.806	2.66433e-13
Bphl	2.69878e-23	-0.293584	0.912	0.92	8.713e-19
Gclm	3.38142e-20	-0.294028	0.916	0.906	1.09169e-15
Cpt2	3.38312e-14	-0.294232	0.852	0.864	1.09224e-09
Aspa	1.76101e-17	-0.294263	0.731	0.805	5.68543e-13
Pah	6.1591e-26	-0.296451	0.989	0.978	1.98846e-21
Por	7.7989e-24	-0.296515	0.931	0.928	2.51788e-19
Lrpap1	5.23341e-29	-0.296539	0.978	0.95	1.68961e-24
Haao	2.58278e-18	-0.296715	0.662	0.767	8.33851e-14
Ace	4.77611e-19	-0.297393	0.391	0.562	1.54197e-14
Tmem252	6.2407e-16	-0.297788	0.867	0.897	2.01481e-11
Gpd1	3.18925e-21	-0.298337	0.914	0.922	1.02965e-16
Fth1	2.07329e-72	-0.300231	1	0.997	6.69362e-68
Shmt2	2.84603e-20	-0.30149	0.804	0.855	9.1884e-16
Adtrp	7.42467e-19	-0.30155	0.406	0.584	2.39705e-14
Chdh	1.87751e-17	-0.301835	0.824	0.868	6.06155e-13
Zfp706	3.65086e-26	-0.302081	0.961	0.955	1.17868e-21
Gpx3	1.94256e-12	-0.303134	1	1	6.27154e-08
Clic5	3.72333e-15	-0.303417	0.587	0.717	1.20208e-10
Sephs2	1.17843e-26	-0.305853	0.933	0.936	3.80455e-22
Akr1c14	1.94708e-14	-0.307875	0.303	0.448	6.28615e-10
Ppt2	9.50377e-22	-0.310115	0.793	0.85	3.06829e-17
Stard10	6.18465e-25	-0.311545	0.95	0.955	1.99672e-20
Qprt	6.1506e-20	-0.31231	0.587	0.73	1.98572e-15
Akr1a1	2.35808e-47	-0.313626	1	0.994	7.61307e-43
Grhpr	6.69956e-22	-0.313915	0.925	0.915	2.16295e-17
Car4	2.3558e-18	-0.314084	0.733	0.794	7.60569e-14
0610005C13Rik	2.1251e-22	-0.314109	0.895	0.9	6.86089e-18
Tpmt	6.1931e-20	-0.314176	0.639	0.743	1.99944e-15
Gstt2	1.85846e-24	-0.314295	0.929	0.941	6.00005e-20
Slc1a1	2.73565e-21	-0.314402	0.783	0.857	8.83203e-17
Slc25a10	4.89923e-26	-0.314589	0.948	0.937	1.58172e-21
Trim7	3.13764e-18	-0.315145	0.645	0.744	1.01299e-13
Hmgcs1	3.64268e-24	-0.3157	0.94	0.937	1.17604e-19
B4galt5	5.36686e-20	-0.316004	0.716	0.79	1.73269e-15
Sord	8.39501e-37	-0.316134	0.993	0.985	2.71033e-32
Aldh4a1	6.71185e-26	-0.317246	0.953	0.952	2.16692e-21
Msrb1	1.94745e-26	-0.318331	0.897	0.92	6.28733e-22
Mfsd4b1	9.35957e-19	-0.318366	0.794	0.825	3.02174e-14
Ccdc107	2.53626e-23	-0.321155	0.925	0.931	8.18831e-19
Sod1	6.81196e-41	-0.322199	0.989	0.982	2.19924e-36
Fgf1	9.20715e-22	-0.323121	0.733	0.81	2.97253e-17
Ass1	1.44586e-24	-0.323495	0.998	0.991	4.66795e-20
Kcnk5	1.01641e-21	-0.323966	0.748	0.817	3.28148e-17
Ces1d	2.24122e-19	-0.32426	0.873	0.889	7.23579e-15
Aldh9a1	1.5051e-25	-0.324802	0.92	0.919	4.85923e-21
Mlec	4.72232e-27	-0.325277	0.951	0.955	1.5246e-22
Dnajc12	4.39394e-21	-0.327035	0.8	0.846	1.41858e-16
Gpx4	6.52087e-56	-0.328254	0.994	0.985	2.10526e-51
Mettl7b	3.42787e-22	-0.328959	0.858	0.876	1.10669e-17
Treh	5.78468e-24	-0.329906	0.561	0.716	1.86758e-19
Scp2	8.32341e-39	-0.332244	0.989	0.981	2.68721e-34
Cgref1	3.49247e-22	-0.333197	0.845	0.881	1.12754e-17
D630029K05Rik	2.7159e-17	-0.334477	0.589	0.69	8.76828e-13
Fads3	1.27845e-24	-0.334694	0.744	0.836	4.12748e-20
Sardh	4.70649e-29	-0.3347	0.933	0.944	1.51949e-24
Lpl	3.52522e-21	-0.335509	0.921	0.938	1.13812e-16
Defb29	4.14245e-17	-0.336091	0.488	0.618	1.33739e-12
Prelid1	7.80296e-35	-0.336177	0.972	0.969	2.51919e-30
Sult1d1	7.02152e-24	-0.336347	0.892	0.928	2.2669e-19
Tkfc	3.21247e-27	-0.338493	0.893	0.919	1.03715e-22
Cmbl	1.56194e-22	-0.338554	0.845	0.894	5.04273e-18
Gcdh	2.60363e-28	-0.339005	0.925	0.929	8.40583e-24
Sqstm1	2.52583e-31	-0.339068	0.964	0.972	8.15464e-27
Slc16a2	6.87516e-27	-0.34039	0.821	0.889	2.21965e-22
Slc22a1	2.47044e-29	-0.341324	0.946	0.943	7.97582e-25
Gpr137b	2.62256e-27	-0.341339	0.821	0.877	8.46694e-23
Cryl1	3.90123e-27	-0.341494	0.944	0.94	1.25951e-22
Ftl1	6.52506e-38	-0.341548	1	0.993	2.10661e-33
Hnf4a	2.83131e-30	-0.341829	0.935	0.94	9.14088e-26
Cltrn	1.20371e-37	-0.342191	0.996	0.99	3.88618e-33
Thnsl2	1.97719e-26	-0.345225	0.89	0.895	6.38337e-22
Galnt11	1.85306e-25	-0.345269	0.946	0.938	5.98261e-21
Enpep	5.50269e-10	-0.347168	0.703	0.753	1.77654e-05
Them7	7.31177e-24	-0.347313	0.66	0.76	2.3606e-19
Pcx	5.93595e-30	-0.347546	0.961	0.964	1.91642e-25
Slc22a30	6.62912e-24	-0.347619	0.761	0.822	2.14021e-19
Bdh2	9.10551e-33	-0.347891	0.92	0.94	2.93971e-28
Gcnt1	3.31273e-33	-0.347898	0.972	0.955	1.06952e-28
Cd63	6.04141e-54	-0.348078	0.994	0.993	1.95047e-49
Dhcr24	3.73112e-28	-0.350395	0.942	0.946	1.20459e-23
Iah1	7.04234e-31	-0.351884	0.921	0.934	2.27362e-26
Proc	1.13342e-22	-0.35191	0.748	0.815	3.65923e-18
Mogat1	1.44508e-18	-0.352488	0.521	0.655	4.66544e-14
Miox	1.11473e-30	-0.352605	1	0.99	3.5989e-26
Hoga1	4.80234e-23	-0.353294	0.725	0.8	1.55043e-18
Grina	4.69787e-41	-0.354341	0.981	0.972	1.51671e-36
Neu1	9.58771e-39	-0.355381	0.981	0.975	3.09539e-34
Abcg2	2.28727e-32	-0.355909	0.944	0.937	7.38445e-28
Folr1	1.70244e-34	-0.355924	0.942	0.952	5.49634e-30
Cpe	3.87427e-19	-0.356182	0.785	0.839	1.25081e-14
Gstm1	1.35191e-30	-0.358868	0.948	0.945	4.36465e-26
Xylb	2.12538e-32	-0.359343	0.927	0.931	6.86178e-28
Dhrs4	5.08829e-30	-0.360576	0.907	0.925	1.64275e-25
Calml4	3.62945e-32	-0.361856	0.942	0.944	1.17177e-27
Glyctk	1.90183e-26	-0.362844	0.798	0.868	6.14006e-22
Dglucy	3.63516e-29	-0.364326	0.609	0.741	1.17361e-24
Cyp4a10	4.71297e-13	-0.364932	0.701	0.728	1.52158e-08
Akr7a5	1.60951e-36	-0.366839	0.979	0.961	5.1963e-32
Tmem176a	4.20177e-51	-0.366922	1	0.986	1.35654e-46
Ces1g	9.06892e-10	-0.368246	0.781	0.815	2.9279e-05
Ttr	1.54372e-09	-0.369171	0.787	0.797	4.98389e-05
Fbp1	4.62939e-39	-0.370992	0.989	0.985	1.4946e-34
Gas2	1.17398e-31	-0.372529	0.927	0.93	3.79018e-27
Cfb	1.10542e-31	-0.373928	0.953	0.954	3.56884e-27
Guca2b	2.00448e-28	-0.374187	0.92	0.939	6.47145e-24
Cyba	7.56205e-49	-0.375393	0.985	0.976	2.44141e-44
Coasy	6.36517e-28	-0.376643	0.873	0.891	2.055e-23
Slc22a2	1.43983e-25	-0.376928	0.699	0.79	4.6485e-21
Hykk	1.33632e-29	-0.377096	0.852	0.879	4.3143e-25
Serpinf2	2.55537e-28	-0.378128	0.802	0.843	8.25002e-24
Pipox	9.35428e-32	-0.378681	0.892	0.922	3.02003e-27
Cyp2j5	7.53851e-42	-0.379311	0.987	0.976	2.43381e-37
Gss	8.41748e-32	-0.379528	0.841	0.898	2.71758e-27
Slc22a18	3.65408e-32	-0.380442	0.933	0.937	1.17972e-27
Tmem174	3.45934e-33	-0.381242	0.955	0.951	1.11685e-28
Ndrg1	7.22042e-40	-0.381712	0.994	0.991	2.33111e-35
Slc47a1	4.74695e-34	-0.381734	0.927	0.936	1.53255e-29
Ghr	7.21713e-26	-0.382152	0.888	0.896	2.33005e-21
Cubn	7.74084e-26	-0.383096	0.849	0.886	2.49913e-21
Cldn2	9.73917e-36	-0.384759	0.94	0.954	3.14429e-31
Idh1	1.78585e-34	-0.385927	0.972	0.97	5.76563e-30
Aass	5.26197e-27	-0.386399	0.929	0.918	1.69883e-22
Slc34a1	5.20745e-54	-0.38801	0.998	0.996	1.68123e-49
Papss2	7.74839e-28	-0.388557	0.862	0.895	2.50157e-23
Pdzk1	6.51091e-44	-0.391131	0.987	0.977	2.10205e-39
Cldn10	1.1911e-29	-0.394172	0.759	0.842	3.84548e-25
Cideb	4.3067e-32	-0.396921	0.727	0.827	1.39042e-27
Cyp4a31	4.74237e-25	-0.397339	0.652	0.762	1.53107e-20
Hgd	1.56199e-33	-0.397551	0.942	0.946	5.04288e-29
Cryzl2	1.6024e-31	-0.398095	0.822	0.872	5.17334e-27
Csad	2.19956e-21	-0.39888	0.714	0.797	7.10129e-17
Glyat	4.07569e-46	-0.399402	0.983	0.978	1.31584e-41
Paqr7	1.36376e-31	-0.401272	0.65	0.783	4.40291e-27
Selenop	3.76524e-64	-0.401393	0.998	0.995	1.21561e-59
Azgp1	1.06773e-20	-0.402528	0.507	0.63	3.44716e-16
Aldh2	1.17686e-55	-0.402664	0.993	0.987	3.7995e-51
Gm19950	1.1693e-29	-0.402743	0.905	0.91	3.7751e-25
Khk	1.59789e-40	-0.4044	0.959	0.963	5.15877e-36
Cyp2j13	2.83714e-29	-0.404756	0.862	0.903	9.15971e-25
Aadat	9.46138e-28	-0.406395	0.581	0.736	3.05461e-23
Pter	1.7397e-36	-0.407964	0.914	0.921	5.61662e-32
Ugt3a1	1.0505e-22	-0.40845	0.804	0.832	3.39155e-18
Cryz	9.44216e-42	-0.410596	0.961	0.961	3.0484e-37
Msra	3.14252e-39	-0.411019	0.897	0.927	1.01456e-34
Sod3	4.22263e-40	-0.411219	0.957	0.957	1.36328e-35
Ugt3a2	9.57511e-40	-0.413022	0.976	0.966	3.09133e-35
Tmem176b	1.46003e-52	-0.41462	0.994	0.985	4.7137e-48
Mpv17l	9.11376e-24	-0.416254	0.66	0.757	2.94238e-19
Ak4	2.12062e-29	-0.419753	0.802	0.856	6.84642e-25
Slc5a1	8.41045e-32	-0.421561	0.424	0.639	2.71531e-27
Pecr	5.88516e-40	-0.422872	0.968	0.956	1.90002e-35
Dao	7.57212e-38	-0.424227	0.91	0.935	2.44466e-33
Nat8f6	9.62568e-28	-0.425743	0.654	0.762	3.10765e-23
Lap3	1.13929e-38	-0.42644	0.916	0.926	3.67819e-34
Slc3a1	4.65447e-37	-0.427086	0.875	0.907	1.5027e-32
Ugt2b38	5.74605e-38	-0.427565	0.966	0.955	1.85511e-33
Gk	4.19824e-35	-0.428246	0.884	0.912	1.3554e-30
Hsd17b11	7.10575e-33	-0.429372	0.944	0.936	2.29409e-28
Pank1	6.73024e-28	-0.429699	0.847	0.86	2.17286e-23
Cat	4.44283e-52	-0.429708	0.998	0.976	1.43437e-47
Slc51a	2.00913e-37	-0.430619	0.935	0.944	6.48647e-33
Lactb2	1.96628e-42	-0.434479	0.959	0.954	6.34812e-38
4931406C07Rik	2.56882e-43	-0.436087	0.976	0.966	8.29345e-39
Fah	4.15864e-42	-0.436124	0.94	0.945	1.34262e-37
Aldh8a1	5.48147e-39	-0.441322	0.869	0.9	1.76969e-34
AI314278	1.47828e-37	-0.442461	0.865	0.898	4.77262e-33
Cyb5a	1.02871e-49	-0.447736	0.994	0.982	3.32119e-45
Mfsd4b5	6.12966e-37	-0.447781	0.864	0.902	1.97896e-32
Slc17a1	1.2443e-42	-0.449495	0.921	0.943	4.01723e-38
Nat8f1	2.13386e-44	-0.450874	0.979	0.974	6.88915e-40
Me1	1.79889e-38	-0.451762	0.938	0.937	5.80771e-34
Eci3	3.04591e-30	-0.462763	0.744	0.824	9.83373e-26
Cda	2.59839e-44	-0.468832	0.936	0.95	8.3889e-40
Aldob	3.19141e-76	-0.468944	1	0.997	1.03035e-71
Aqp1	8.70839e-42	-0.473345	0.953	0.953	2.8115e-37
Slc5a8	4.28306e-26	-0.474891	0.609	0.72	1.38279e-21
Gpx1	6.35801e-100	-0.478282	1	0.993	2.05268e-95
Kcnj15	1.88086e-51	-0.48107	0.963	0.962	6.07237e-47
Chpt1	4.14006e-55	-0.481691	0.994	0.981	1.33662e-50
Agps	4.91838e-30	-0.482987	0.721	0.814	1.5879e-25
Acox1	3.26878e-55	-0.484877	0.985	0.981	1.05533e-50
Akr1c21	8.49928e-56	-0.485044	0.985	0.978	2.74399e-51
Keg1	1.57004e-62	-0.491299	0.987	0.983	5.06889e-58
Adh1	2.59255e-46	-0.491753	0.936	0.943	8.37006e-42
Pck1	2.31939e-37	-0.492923	0.94	0.94	7.48814e-33
Ephx2	1.26484e-47	-0.49984	0.918	0.94	4.08354e-43
Odc1	5.55277e-55	-0.501519	0.976	0.974	1.79271e-50
Ces1f	5.71644e-42	-0.506601	0.964	0.963	1.84555e-37
Slc13a3	3.60363e-42	-0.507754	0.976	0.965	1.16343e-37
Rida	3.19942e-68	-0.514182	0.993	0.983	1.03293e-63
Spink1	2.37705e-80	-0.517254	0.994	0.991	7.67432e-76
Ttc36	6.57737e-67	-0.519038	0.991	0.981	2.1235e-62
Lrp2	4.63346e-52	-0.520345	0.987	0.974	1.49591e-47
Amacr	1.28369e-41	-0.520913	0.88	0.916	4.14441e-37
Slc17a3	2.45222e-43	-0.523913	0.933	0.94	7.91698e-39
Ces2c	7.69393e-40	-0.533823	0.821	0.869	2.48399e-35
Acsm2	1.56633e-81	-0.540277	1	0.992	5.05689e-77
Dbi	1.68011e-95	-0.546162	0.998	0.991	5.42423e-91
Ehhadh	8.54045e-36	-0.550424	0.888	0.895	2.75728e-31
Cyp2d9	1.17325e-29	-0.566989	0.512	0.674	3.78785e-25
Slc5a10	5.13895e-40	-0.578033	0.662	0.791	1.65911e-35
Ggt1	3.29815e-66	-0.581764	0.985	0.978	1.06481e-61
Nudt19	8.6444e-42	-0.590196	0.966	0.948	2.79084e-37
Slc6a18	5.19815e-35	-0.590333	0.708	0.79	1.67822e-30
Nat8	4.02751e-50	-0.592584	0.83	0.9	1.30028e-45
Cyp4b1	9.71216e-59	-0.603749	1	0.994	3.13557e-54
Acaa1b	1.22957e-50	-0.605422	0.936	0.948	3.96968e-46
Cd36	8.42968e-37	-0.617909	0.796	0.846	2.72152e-32
Cyp2e1	2.50716e-58	-0.639531	0.985	0.975	8.09437e-54
Cyp2a5	1.72678e-36	-0.651655	0.77	0.854	5.57491e-32
Inmt	3.57062e-58	-0.652982	0.989	0.981	1.15277e-53
Slc22a12	3.24315e-61	-0.654547	0.97	0.966	1.04705e-56
Atp11a	5.51804e-52	-0.656704	0.944	0.955	1.7815e-47
Slco1a1	7.7304e-30	-0.676452	0.665	0.766	2.49576e-25
Ldhd	5.64705e-84	-0.694429	0.979	0.98	1.82315e-79
Tmigd1	1.28832e-43	-0.702529	0.75	0.84	4.15935e-39
Acy3	2.66239e-68	-0.704221	0.994	0.991	8.59554e-64
Slc22a6	8.47607e-61	-0.713748	0.97	0.97	2.7365e-56
Slc27a2	5.78814e-78	-0.725924	0.996	0.986	1.8687e-73
Cyp2a4	3.92925e-34	-0.760774	0.665	0.777	1.26856e-29
Mep1a	8.23751e-66	-0.787868	0.961	0.962	2.65948e-61
Napsa	1.01944e-46	-0.795653	0.884	0.916	3.29126e-42
Slc7a13	1.38702e-26	-0.820854	0.774	0.809	4.47799e-22
Acsm3	7.58522e-36	-0.825414	0.766	0.831	2.44889e-31
Cndp2	1.19639e-83	-0.861938	0.991	0.984	3.86255e-79
Kap	5.97112e-71	-0.93941	1	0.999	1.92778e-66
Ltbp4	2.20353e-06	0.260703	0.757	0.696	0.0711409
Pigr	4.84438e-06	-0.275193	0.531	0.596	0.156401
Slc12a1	9.88972e-06	-0.741537	0.774	0.761	0.31929
Sparcl1	1.96994e-05	0.498126	0.529	0.486	0.635995
Cdkn1c	0.0026642	-0.385469	0.215	0.27	1
Umod	0.0133391	-0.907063	0.996	0.983	1
Cd74	0.0614127	-0.255057	0.994	0.98	1
Fn1	0.0793416	-0.252608	0.675	0.704	1
Plat	0.148663	-0.405098	0.434	0.437	1
Wfdc15b	0.160794	-0.420749	0.764	0.704	1
Podxl	0.207973	-0.559908	0.83	0.796	1
Nupr1	0.355092	-0.360533	0.508	0.457	1
Ccn2	0.445496	-0.326546	0.807	0.8	1
Sema3g	0.513444	-0.309995	0.449	0.434	1
Egf	0.618219	-0.423137	0.873	0.824	1
Lyz2	0.651138	-0.440485	0.873	0.852	1
H2-Q7	0.667345	-0.285063	0.57	0.561	1
Apoe	0.683001	-0.284912	0.985	0.984	1
C3	0.881336	-0.350057	0.692	0.682	1
Nphs2	0.913342	-0.620148	0.574	0.566	1

## Sheet: Treated 5mAS Cluster3
Gene	p_val	avg_log2FC	pct.1	pct.2	p_val_adj
Slc7a13	1.00243e-128	1.20346	0.991	0.766	3.23635e-124
Acsm3	2.75937e-142	1.15937	0.996	0.785	8.90862e-138
Kap	3.30574e-176	1.10776	1	0.999	1.06726e-171
Slco1a1	1.11621e-136	1.07121	0.984	0.702	3.60367e-132
Cndp2	1.58531e-169	1.0467	1	0.982	5.11817e-165
Cyp2a5	2.23859e-118	0.994191	0.993	0.808	7.2273e-114
Acy3	2.69765e-183	0.957007	1	0.99	8.70937e-179
Cyp2a4	1.93661e-106	0.941902	0.987	0.712	6.25235e-102
Slc22a6	3.3583e-163	0.941845	1	0.964	1.08423e-158
Mep1a	2.73011e-144	0.941539	0.998	0.955	8.81415e-140
Inmt	1.20808e-167	0.935164	1	0.979	3.90029e-163
Napsa	5.16431e-115	0.894179	0.998	0.893	1.6673e-110
Nudt19	6.46648e-132	0.873703	1	0.942	2.0877e-127
Slc27a2	1.32831e-162	0.871134	1	0.986	4.28846e-158
Cyp4b1	1.48456e-175	0.867444	1	0.994	4.79292e-171
Cd36	7.77977e-112	0.862312	0.989	0.807	2.5117e-107
Slc6a18	9.6877e-114	0.842321	0.984	0.735	3.12767e-109
Cyp2e1	7.74176e-137	0.82852	1	0.972	2.49943e-132
Slc22a12	2.64418e-143	0.810227	1	0.96	8.53673e-139
Slc5a8	1.4651e-110	0.804186	0.964	0.649	4.73006e-106
Nphs2	0.000412014	-0.930433	0.59	0.563	1
Tmigd1	1.44352e-101	0.784652	0.98	0.793	4.66041e-97
Atp11a	2.72874e-113	0.784115	0.998	0.944	8.80975e-109
Ces2c	2.69462e-111	0.77124	0.984	0.836	8.69959e-107
Cyp2d9	3.14751e-100	0.762241	0.942	0.586	1.01618e-95
Amacr	1.02113e-119	0.761526	0.993	0.893	3.29672e-115
Acaa1b	1.3742e-111	0.748691	1	0.936	4.43661e-107
Ces1f	1.3545e-127	0.746793	1	0.956	4.373e-123
Slc5a10	3.91878e-97	0.741051	0.967	0.728	1.26518e-92
Nat8	7.24757e-105	0.734555	0.987	0.867	2.33988e-100
Ehhadh	6.85901e-106	0.731488	0.993	0.875	2.21443e-101
Ldhd	1.9714e-125	0.723143	1	0.976	6.36465e-121
Pck1	4.24146e-114	0.722608	0.998	0.929	1.36936e-109
Slc17a3	2.6469e-120	0.72237	0.998	0.927	8.54551e-116
Agps	6.07053e-89	0.703261	0.976	0.762	1.95987e-84
Cyb5a	1.17299e-147	0.700376	1	0.982	3.78699e-143
Ggt1	1.25005e-130	0.698438	1	0.975	4.03578e-126
Pank1	6.70976e-99	0.691433	0.989	0.832	2.16625e-94
Chpt1	1.01402e-141	0.690075	1	0.98	3.27376e-137
Odc1	1.03386e-124	0.688285	0.998	0.97	3.33781e-120
Acox1	1.51401e-131	0.676485	0.998	0.979	4.88798e-127
Eci3	4.38892e-89	0.668812	0.976	0.777	1.41696e-84
Cyp4a10	1.43791e-77	0.66158	0.938	0.682	4.64229e-73
Slc13a3	1.30105e-105	0.658833	1	0.961	4.20043e-101
Hsd17b11	3.04906e-97	0.650032	0.991	0.927	9.84389e-93
Azgp1	1.39461e-83	0.642079	0.904	0.55	4.50251e-79
Me1	4.82096e-92	0.63435	0.998	0.926	1.55645e-87
Mpv17l	3.48287e-74	0.628304	0.924	0.703	1.12444e-69
Ugt3a2	6.67434e-111	0.626363	1	0.961	2.15481e-106
Ces1g	1.14016e-46	0.62197	0.955	0.781	3.68101e-42
D630029K05Rik	1.38237e-79	0.618521	0.924	0.623	4.46297e-75
Lrp2	6.97335e-99	0.618199	1	0.972	2.25134e-94
Csad	1.02146e-76	0.617468	0.962	0.747	3.29778e-72
Mogat1	5.16427e-78	0.617038	0.911	0.575	1.66728e-73
Nat8f6	1.9026e-79	0.605362	0.976	0.697	6.14254e-75
Coasy	2.9063e-83	0.59826	0.987	0.868	9.383e-79
Adh1	4.42988e-87	0.596435	0.991	0.932	1.43019e-82
Slc12a1	0.256819	-0.693533	0.826	0.752	1
Ephx2	2.11358e-88	0.593262	0.998	0.924	6.82369e-84
Keg1	1.44288e-116	0.591272	1	0.98	4.65832e-112
Ak4	2.24073e-69	0.589454	0.978	0.82	7.23419e-65
Ren1	0.244811	-0.686325	0.459	0.437	1
Acsm2	6.71273e-134	0.588354	1	0.992	2.1672e-129
Ttc36	1.09028e-108	0.585274	1	0.98	3.51997e-104
Bdh1	1.98064e-66	0.580521	0.92	0.613	6.39451e-62
Serpinf2	5.77527e-73	0.575796	0.969	0.81	1.86454e-68
Pzp	8.3262e-85	0.572251	0.842	0.422	2.68811e-80
Ugt3a1	3.70413e-69	0.57041	0.98	0.797	1.19588e-64
Aqp1	1.33328e-81	0.567691	0.998	0.944	4.30449e-77
Ghr	1.41264e-78	0.566203	0.991	0.876	4.56071e-74
Rida	4.8789e-112	0.560921	1	0.982	1.57515e-107
Acat1	6.88974e-101	0.560577	1	0.964	2.22435e-96
Retsat	2.85107e-64	0.558813	0.969	0.82	9.20468e-60
Akr1c21	9.75783e-99	0.555792	1	0.975	3.15032e-94
Slc17a1	5.41157e-84	0.554331	1	0.927	1.74712e-79
Cyp2j13	2.48663e-73	0.551285	0.989	0.878	8.02808e-69
Aadat	2.22884e-67	0.548823	0.935	0.663	7.19583e-63
Cat	2.19695e-103	0.545308	1	0.977	7.09287e-99
Mfsd4b5	4.46003e-74	0.545049	0.987	0.877	1.43992e-69
4931406C07Rik	6.67574e-91	0.538182	1	0.961	2.15526e-86
Ugt2b38	2.40232e-72	0.535398	0.996	0.949	7.75588e-68
Slc22a2	1.52496e-63	0.53373	0.944	0.739	4.92332e-59
Ces1d	4.60999e-70	0.527332	0.989	0.866	1.48834e-65
Cda	5.21919e-75	0.52484	0.991	0.939	1.68501e-70
Fmo5	1.90478e-63	0.516997	0.9	0.595	6.14958e-59
Entpd5	2.63463e-64	0.515846	0.98	0.878	8.5059e-60
Kcnj15	1.88565e-79	0.514762	0.998	0.955	6.08781e-75
Pecr	1.62446e-73	0.512886	1	0.951	5.24458e-69
Papss2	1.70903e-66	0.51135	0.989	0.869	5.51762e-62
Car4	3.56495e-60	0.509567	0.958	0.749	1.15094e-55
Gk	1.22987e-63	0.506806	0.98	0.893	3.97064e-59
Dhrs4	2.84537e-70	0.506189	0.991	0.908	9.18628e-66
Galnt11	1.44712e-68	0.505578	0.996	0.929	4.67203e-64
Lactb2	3.52157e-69	0.504521	0.998	0.946	1.13694e-64
AI314278	9.74766e-62	0.502326	0.982	0.875	3.14703e-57
Cyp4a12a	8.18786e-56	0.499162	0.915	0.657	2.64345e-51
Igha	0.00887726	-0.557408	0.345	0.37	1
Lap3	9.9264e-67	0.49623	0.989	0.912	3.20474e-62
Cyp4a31	2.90305e-55	0.494215	0.929	0.705	9.3725e-51
Fah	1.86019e-73	0.491981	0.993	0.935	6.00562e-69
Aacs	5.53243e-59	0.491809	0.862	0.569	1.78615e-54
Paqr7	1.04994e-58	0.489846	0.951	0.72	3.38973e-54
Ttr	1.51755e-28	0.486169	0.922	0.771	4.89941e-24
Aass	5.06792e-69	0.483092	0.993	0.906	1.63618e-64
Hykk	1.20561e-57	0.479113	0.982	0.853	3.8923e-53
Sod1	1.28602e-98	0.477994	1	0.98	4.15193e-94
Slc3a1	5.11933e-60	0.477041	1	0.882	1.65278e-55
Ace	4.30173e-62	0.476706	0.835	0.47	1.38881e-57
Slc47a1	3.64066e-64	0.474794	0.991	0.924	1.17539e-59
B4galt5	2.17186e-50	0.47417	0.933	0.746	7.01184e-46
Fuca2	3.15154e-72	0.470829	0.993	0.944	1.01748e-67
Hbb-bt	3.03674e-06	-0.526051	0.575	0.59	0.0980411
Acot12	5.86779e-56	0.47055	0.9	0.627	1.89442e-51
Cth	3.84106e-54	0.470117	0.904	0.657	1.24009e-49
Cryzl2	1.52784e-52	0.469964	0.98	0.84	4.93262e-48
Cyp2j5	5.70931e-75	0.467067	1	0.974	1.84325e-70
Haao	2.04109e-51	0.465508	0.931	0.711	6.58967e-47
Slc22a18	1.06342e-57	0.462957	0.998	0.924	3.43324e-53
Nat8f1	8.29959e-70	0.461704	1	0.97	2.67952e-65
Phyh	3.47359e-73	0.457779	0.998	0.966	1.12145e-68
Adhfe1	5.38736e-56	0.451802	0.976	0.888	1.73931e-51
Mfsd4b1	1.38479e-51	0.451124	0.962	0.792	4.4708e-47
Proc	3.84147e-51	0.449658	0.955	0.773	1.24022e-46
4833439L19Rik	2.34631e-58	0.448652	0.991	0.936	7.57505e-54
Slc22a30	2.82722e-48	0.44807	0.958	0.782	9.12768e-44
Aldh9a1	3.36752e-57	0.447434	0.991	0.906	1.0872e-52
Lpl	1.20656e-52	0.44709	0.989	0.924	3.89536e-48
Aldh3a2	1.08992e-50	0.44592	0.955	0.847	3.5188e-46
Hibadh	3.59211e-56	0.445502	0.991	0.92	1.15971e-51
Selenop	2.0181e-96	0.438476	1	0.995	6.51545e-92
Tmem174	5.54976e-59	0.436277	0.998	0.943	1.79174e-54
Gcdh	6.953e-53	0.436256	0.993	0.916	2.24478e-48
Sult1d1	1.07387e-50	0.436075	0.984	0.909	3.467e-46
Gm19950	9.71224e-53	0.435799	0.989	0.893	3.1356e-48
Akr1c14	1.64845e-81	0.43301	0.804	0.347	5.32204e-77
Hmgcs1	1.18681e-53	0.432269	0.996	0.927	3.83163e-49
Acadm	5.2825e-55	0.431677	0.991	0.926	1.70545e-50
Acads	3.07841e-52	0.428534	0.998	0.931	9.93863e-48
Rdh16	2.79556e-50	0.427938	0.864	0.549	9.02548e-46
Cckar	1.88254e-60	0.424634	0.846	0.487	6.07777e-56
Them7	1.61268e-44	0.424008	0.931	0.704	5.20655e-40
Dmgdh	1.63441e-67	0.420964	0.728	0.313	5.27671e-63
Hao2	2.55437e-41	0.420134	0.958	0.809	8.24679e-37
Msrb1	2.36813e-53	0.41993	0.989	0.902	7.6455e-49
Aldh8a1	3.17617e-48	0.419776	0.98	0.878	1.02543e-43
Cdkn1c	0.000198661	-0.462018	0.214	0.268	1
Aqp2	0.00938928	-0.461625	0.744	0.69	1
Khk	4.4109e-60	0.419032	0.996	0.955	1.42406e-55
Gpx1	6.70877e-107	0.418216	1	0.994	2.16593e-102
Ivd	4.25852e-49	0.417061	0.987	0.912	1.37486e-44
Cgref1	1.42512e-47	0.415289	0.978	0.855	4.60101e-43
Dnajc12	1.40037e-44	0.414456	0.955	0.814	4.5211e-40
Hgd	4.03165e-51	0.414216	1	0.935	1.30162e-46
Dglucy	4.33567e-45	0.413969	0.893	0.682	1.39977e-40
Aldh6a1	2.42162e-64	0.413645	1	0.962	7.81821e-60
Gas2	3.50781e-50	0.412349	0.996	0.917	1.1325e-45
Tmem205	8.53639e-47	0.411553	0.978	0.899	2.75597e-42
Tpmt	3.58228e-44	0.410498	0.909	0.688	1.15654e-39
Mlec	4.97815e-58	0.410129	1	0.946	1.6072e-53
Cubn	6.85499e-43	0.40999	0.978	0.86	2.21313e-38
Cideb	4.39742e-46	0.406722	0.96	0.779	1.41971e-41
Gstz1	8.08312e-47	0.404301	0.973	0.869	2.60964e-42
Scp2	6.55684e-71	0.404218	1	0.979	2.11688e-66
Hoga1	2.99956e-44	0.403346	0.935	0.757	9.68409e-40
Slc22a8	1.43604e-37	0.403116	0.987	0.932	4.63627e-33
Abcg2	1.81453e-49	0.402239	0.991	0.929	5.8582e-45
Ech1	1.30793e-60	0.401277	0.996	0.963	4.22266e-56
Aspa	2.28518e-41	0.400297	0.94	0.763	7.37769e-37
Acadl	2.89027e-48	0.400275	0.984	0.924	9.33124e-44
Lypla1	5.24437e-49	0.400049	0.973	0.887	1.69314e-44
Treh	1.49001e-45	0.399768	0.898	0.646	4.81049e-41
Abcc2	3.51891e-40	0.398012	0.967	0.839	1.13608e-35
Crot	7.05609e-40	0.397165	0.953	0.791	2.27806e-35
Slc6a20b	1.12676e-39	0.396795	0.949	0.807	3.63774e-35
Vps8	8.95898e-46	0.393584	0.866	0.572	2.89241e-41
Xylb	3.86647e-45	0.388724	0.991	0.919	1.24829e-40
Rdh16f2	2.51398e-54	0.388683	0.699	0.338	8.11638e-50
Upb1	5.71154e-39	0.388349	0.947	0.799	1.84397e-34
Aldh2	4.41341e-62	0.386551	1	0.986	1.42487e-57
Ppt2	2.66453e-39	0.386546	0.962	0.816	8.60244e-35
Gclm	4.4042e-45	0.385324	0.973	0.895	1.4219e-40
Pter	1.68578e-46	0.385102	0.982	0.907	5.44253e-42
Abca3	4.92252e-49	0.384705	0.996	0.941	1.58924e-44
Slc5a1	1.11136e-50	0.384546	0.889	0.542	3.58802e-46
Msra	5.7872e-45	0.384173	0.984	0.909	1.8684e-40
Hmgcs2	9.35024e-44	0.383347	0.788	0.464	3.01872e-39
Bhmt2	2.69559e-58	0.382496	0.744	0.353	8.7027e-54
Gstm1	1.12446e-44	0.382383	0.987	0.938	3.63032e-40
Abhd14b	1.83629e-44	0.382086	0.991	0.945	5.92846e-40
Tnfrsf21	1.03483e-39	0.382073	0.967	0.809	3.34096e-35
Grhpr	7.27228e-42	0.382017	0.987	0.904	2.34786e-37
Bphl	3.19768e-43	0.381766	0.989	0.905	1.03237e-38
Cmbl	1.28015e-41	0.379276	0.976	0.867	4.13296e-37
Thnsl2	3.37738e-42	0.37861	0.989	0.875	1.09039e-37
Pah	1.56265e-48	0.377853	1	0.977	5.045e-44
Gss	8.23284e-45	0.377778	0.982	0.869	2.65797e-40
Hspd1	4.25396e-53	0.377075	0.998	0.959	1.37339e-48
Aspdh	2.30665e-38	0.374377	0.895	0.652	7.44703e-34
Ddah1	7.50161e-42	0.374196	0.996	0.903	2.42189e-37
Por	6.31603e-43	0.371471	0.993	0.916	2.03913e-38
Tmem252	1.05429e-34	0.369535	0.989	0.873	3.40378e-30
Prxl2a	1.0618e-38	0.369448	0.953	0.78	3.42801e-34
Miox	2.62152e-47	0.369125	1	0.99	8.46356e-43
Gsta3	1.76378e-35	0.365745	0.958	0.83	5.69436e-31
Aldob	1.84036e-63	0.364543	1	0.997	5.94159e-59
Kcnk5	1.7496e-33	0.364141	0.944	0.777	5.6486e-29
Cpt2	2.41696e-42	0.363517	0.967	0.842	7.80316e-38
Acox3	1.80215e-36	0.363119	0.955	0.805	5.81825e-32
Nit1	4.73213e-38	0.360329	0.955	0.805	1.52777e-33
Ccdc107	1.13883e-41	0.358967	0.996	0.918	3.67672e-37
Pvalb	0.00326961	-0.384038	0.312	0.335	1
Cryz	4.82234e-43	0.358627	0.998	0.954	1.55689e-38
Csrp2	2.14779e-40	0.358142	0.989	0.893	6.93413e-36
Mettl7b	2.19364e-39	0.357239	0.971	0.854	7.08218e-35
Lrpap1	1.49094e-42	0.355699	1	0.946	4.81349e-38
Guca2b	1.02231e-35	0.354756	0.996	0.924	3.30053e-31
Glyctk	3.24825e-34	0.351596	0.967	0.833	1.0487e-29
Shmt2	3.14102e-35	0.349115	0.962	0.823	1.01408e-30
Akr1a1	2.01938e-67	0.348491	1	0.994	6.51956e-63
Pxmp4	1.49678e-30	0.347539	0.933	0.77	4.83236e-26
Slc25a39	2.26946e-52	0.346181	0.996	0.971	7.32696e-48
Apom	2.10307e-35	0.345805	0.942	0.82	6.78977e-31
Sephs2	2.57543e-36	0.345518	0.993	0.924	8.31477e-32
Rnf181	4.1347e-41	0.345133	0.998	0.932	1.33489e-36
Decr1	2.80645e-36	0.343461	0.982	0.879	9.06062e-32
Cldn2	1.49717e-40	0.342673	0.998	0.943	4.83362e-36
Slc25a10	1.12372e-33	0.342436	0.989	0.93	3.62793e-29
Pipox	2.50955e-35	0.340472	0.996	0.901	8.10208e-31
Ccl21a	0.0034048	-0.374548	0.158	0.203	1
Slco1a6	2.19583e-28	0.339885	0.971	0.856	7.08923e-24
Aldh4a1	9.92743e-39	0.337432	0.991	0.945	3.20507e-34
Tmem229a	3.67538e-39	0.337087	0.991	0.896	1.1866e-34
Folr1	1.4541e-38	0.336401	0.993	0.942	4.69456e-34
Adtrp	1.05164e-39	0.33596	0.8	0.503	3.39524e-35
Slc1a1	4.50308e-32	0.335898	0.949	0.823	1.45382e-27
Cbs	1.69678e-32	0.335598	0.891	0.675	5.47807e-28
Zfp706	8.81317e-43	0.334852	0.991	0.949	2.84533e-38
Glyat	1.38344e-40	0.334847	1	0.975	4.46644e-36
Sugct	3.37108e-33	0.33359	0.92	0.7	1.08835e-28
Mcrip2	2.09602e-35	0.331429	0.967	0.856	6.76699e-31
Slc22a1	1.47169e-36	0.330866	0.989	0.935	4.75135e-32
Nqo1	1.65002e-34	0.330549	0.815	0.555	5.3271e-30
Degs2	3.11428e-36	0.330259	0.855	0.604	1.00545e-31
Hsd3b3	8.6375e-42	0.329663	0.851	0.566	2.78862e-37
Hadh	1.51254e-41	0.329564	1	0.95	4.88325e-37
G6pc	1.29947e-27	0.329241	0.973	0.889	4.19533e-23
Grina	6.7048e-47	0.328188	0.996	0.97	2.16465e-42
Ddt	1.73949e-35	0.327734	0.987	0.935	5.61595e-31
Acss2	6.32482e-29	0.32692	0.938	0.772	2.04197e-24
Hpn	2.38398e-39	0.326669	1	0.951	7.69669e-35
Slc51a	6.84985e-36	0.325497	0.993	0.932	2.21147e-31
Dao	5.49162e-31	0.324783	0.996	0.918	1.77297e-26
Acox2	7.81554e-39	0.324242	0.706	0.399	2.52325e-34
Slc16a2	2.55193e-31	0.321509	0.973	0.858	8.23892e-27
Stard10	4.3743e-43	0.321247	0.989	0.948	1.41224e-38
Tmbim6	2.1831e-67	0.321091	1	0.988	7.04813e-63
Spink1	1.32546e-43	0.320731	1	0.99	4.27925e-39
Macrod2	4.21006e-30	0.320709	0.886	0.686	1.35922e-25
Chdh	5.52562e-30	0.320634	0.969	0.839	1.78395e-25
Calml4	5.63797e-33	0.31967	0.991	0.935	1.82022e-28
Aldh1l1	2.25483e-34	0.319176	0.993	0.929	7.27973e-30
Fth1	2.58831e-93	0.319022	1	0.997	8.35637e-89
Sgms2	6.64122e-06	-0.352871	0.759	0.716	0.214412
Susd3	5.80459e-32	0.317239	0.875	0.617	1.87401e-27
Slc34a1	1.23841e-46	0.31676	1	0.996	3.99821e-42
Etfb	1.19484e-39	0.316436	0.996	0.966	3.85754e-35
Sord	2.54231e-47	0.315785	1	0.984	8.20786e-43
Ggct	6.92607e-36	0.314158	0.748	0.45	2.23608e-31
Gpd1	4.20238e-27	0.314036	0.989	0.908	1.35674e-22
Slc18a1	1.48328e-26	0.311886	0.915	0.724	4.78877e-22
Mettl7a1	1.50377e-32	0.311752	0.991	0.942	4.85491e-28
Galns	1.27172e-34	0.311016	0.837	0.59	4.10575e-30
Slc6a13	8.49918e-37	0.309599	0.851	0.548	2.74396e-32
Slco3a1	9.16056e-28	0.309244	0.86	0.684	2.95749e-23
Fgf1	5.91864e-24	0.308978	0.913	0.773	1.91083e-19
Cfb	4.55439e-36	0.308557	0.991	0.947	1.47038e-31
Dbi	2.56389e-50	0.307157	1	0.991	8.27752e-46
Gpr137b	2.94415e-33	0.307076	0.973	0.846	9.50518e-29
Dgat2	1.36351e-26	0.304346	0.969	0.837	4.40209e-22
Wwp1	4.0567e-30	0.303577	0.906	0.706	1.3097e-25
Pdzk1	1.61388e-37	0.302693	1	0.975	5.21042e-33
Dhcr24	5.52469e-34	0.301688	0.976	0.94	1.78365e-29
Abcd3	1.4666e-33	0.301671	0.976	0.913	4.73492e-29
Sod3	9.88971e-32	0.300975	0.993	0.95	3.19289e-27
Paqr9	1.21656e-29	0.299366	0.889	0.661	3.92767e-25
Defb29	2.79447e-24	0.299039	0.791	0.555	9.02194e-20
Cyp2j11	2.23807e-29	0.298211	0.811	0.536	7.2256e-25
Prdx1	2.89488e-61	0.297946	1	0.99	9.34613e-57
Idi1	1.56229e-36	0.297915	0.806	0.499	5.04385e-32
Hnf4a	7.39234e-30	0.297277	0.998	0.928	2.38662e-25
Vnn1	4.56902e-28	0.297272	0.889	0.669	1.47511e-23
Acot1	1.01168e-24	0.296259	0.811	0.589	3.2662e-20
Nat8f2	6.32862e-31	0.29561	0.82	0.537	2.0432e-26
Akr7a5	3.40683e-35	0.294897	0.998	0.958	1.09989e-30
Cmtm6	2.06583e-27	0.293744	0.92	0.788	6.66952e-23
Utp20	2.54008e-39	0.29356	0.706	0.375	8.20064e-35
Susd2	5.34161e-25	0.293238	0.911	0.72	1.72454e-20
Cp	1.47811e-05	-0.327656	0.465	0.491	0.477207
Sardh	2.55001e-33	0.293026	0.998	0.931	8.23271e-29
Gsr	1.72488e-27	0.291988	0.958	0.836	5.56877e-23
Nit2	3.48851e-25	0.291874	0.927	0.771	1.12627e-20
Fhl1	2.855e-29	0.291799	0.949	0.847	9.21737e-25
Ankrd13c	5.9305e-27	0.29102	0.978	0.912	1.91466e-22
Lrrc19	2.54172e-24	0.290855	0.924	0.779	8.20594e-20
Vwa8	3.53585e-26	0.288878	0.947	0.81	1.14155e-21
Slc22a22	4.64282e-31	0.288733	0.86	0.571	1.49893e-26
Bdh2	2.82484e-30	0.288226	0.991	0.925	9.12e-26
Acy1	2.51295e-31	0.288177	0.822	0.56	8.11306e-27
Kmo	1.48935e-24	0.287908	0.889	0.688	4.80836e-20
BC024386	1.59919e-26	0.287313	0.895	0.675	5.16297e-22
Mettl26	6.95478e-28	0.285437	0.987	0.921	2.24535e-23
Selenbp1	1.34358e-32	0.284312	0.996	0.947	4.33774e-28
Pepd	4.5597e-30	0.282771	0.976	0.912	1.4721e-25
Fads3	9.38664e-28	0.281632	0.955	0.792	3.03048e-23
Hebp1	3.98221e-22	0.280472	0.857	0.643	1.28566e-17
Gcnt1	2.68832e-26	0.280197	0.996	0.951	8.67924e-22
Ugt8a	1.46254e-33	0.279641	0.815	0.5	4.72181e-29
Hspe1	2.92247e-30	0.278668	0.993	0.948	9.43519e-26
Pcx	3.21745e-26	0.277685	0.996	0.957	1.03875e-21
Acad11	4.83924e-24	0.277252	0.935	0.805	1.56235e-19
Zmynd10	2.86805e-24	0.276106	0.833	0.567	9.25949e-20
Glb1	3.14655e-19	0.275656	0.931	0.788	1.01586e-14
Etfa	2.09806e-28	0.275603	0.989	0.937	6.77358e-24
Tmem189	1.1378e-26	0.275169	0.962	0.83	3.6734e-22
Ptpro	0.000363478	-0.314234	0.207	0.254	1
Fstl1	1.9071e-06	-0.31332	0.374	0.433	0.0615707
Scarb2	3.70697e-06	-0.313272	0.655	0.654	0.11968
BC035947	6.03097e-43	0.274432	0.688	0.332	1.9471e-38
Gpx4	1.89375e-42	0.272778	1	0.984	6.11398e-38
Mat2a	2.29059e-21	0.272015	0.98	0.888	7.39517e-17
Cyp4a14	2.48785e-39	0.2711	0.568	0.253	8.03203e-35
Tmbim4	1.09309e-27	0.269676	0.991	0.952	3.52903e-23
Ehd3	4.06799e-06	-0.307316	0.281	0.35	0.131335
Gpx3	0.00514347	-0.307036	1	1	1
Neu1	2.73923e-29	0.268633	0.996	0.973	8.8436e-25
Pxmp2	3.33176e-26	0.267814	0.813	0.575	1.07566e-21
Ahcyl2	1.66274e-22	0.267608	0.944	0.842	5.36815e-18
Emcn	0.000110488	-0.305298	0.713	0.684	1
Cpox	1.94383e-24	0.266833	0.904	0.7	6.27566e-20
Cisd1	1.33379e-26	0.266594	0.998	0.95	4.30614e-22
Fbp1	1.26742e-29	0.265906	1	0.983	4.09186e-25
Hmgcl	4.61429e-22	0.265158	0.927	0.828	1.48972e-17
Mtor	2.89349e-22	0.265144	0.913	0.754	9.34164e-18
Emilin1	4.40145e-05	-0.302744	0.584	0.608	1
Trap1	6.27679e-23	0.264809	0.978	0.875	2.02646e-18
Adra2b	1.39738e-21	0.264706	0.878	0.705	4.51145e-17
Mlycd	3.19163e-22	0.262245	0.88	0.691	1.03042e-17
Irx3	2.05556e-33	0.262066	0.746	0.429	6.63639e-29
Clec2d	6.96855e-05	-0.299607	0.568	0.556	1
Atpif1	5.98125e-33	0.262027	0.996	0.975	1.93105e-28
Sap30	2.6092e-24	0.261812	0.829	0.588	8.42379e-20
Nphs1	0.000194261	-0.29806	0.122	0.18	1
Prdx5	4.15319e-47	0.261412	1	0.991	1.34086e-42
Etfdh	2.09718e-22	0.260728	0.927	0.796	6.77074e-18
Tcea3	1.02648e-23	0.259938	0.853	0.632	3.31401e-19
Qprt	1.14704e-23	0.259417	0.875	0.67	3.70321e-19
Slc9a3r1	3.44201e-25	0.259278	0.989	0.933	1.11125e-20
0610005C13Rik	2.45175e-22	0.258032	0.978	0.884	7.91547e-18
Far1	5.05108e-21	0.257583	0.904	0.751	1.63074e-16
Cela1	5.43792e-23	0.256874	0.989	0.923	1.75563e-18
Iah1	1.04343e-25	0.255521	0.984	0.922	3.36872e-21
Ctbs	6.59296e-27	0.255278	0.757	0.487	2.12854e-22
Ldc1	2.28739e-44	0.254394	0.568	0.237	7.38484e-40
Gpm6a	3.54848e-32	0.253309	0.71	0.395	1.14563e-27
Edem1	1.68764e-21	0.252416	0.802	0.592	5.44855e-17
Acsm5	1.54137e-26	0.25046	0.764	0.5	4.97631e-22
Nat8f5	1.39606e-26	0.250424	0.697	0.411	4.50718e-22
Dnase1	0.000106098	-0.292771	0.984	0.941	1
Rps11	2.30673e-14	-0.250394	0.991	0.972	7.44728e-10
Scg5	6.50586e-12	-0.250412	0.205	0.34	2.10042e-07
Arvcf	1.97715e-08	-0.250543	0.412	0.486	0.000638321
Cyp1b1	8.35733e-06	-0.291569	0.51	0.519	0.269816
Myof	2.02567e-10	-0.250659	0.269	0.389	6.53986e-06
Fcer1g	0.000302317	-0.291099	0.461	0.478	1
Tgm2	3.58987e-08	-0.2517	0.951	0.91	0.00115899
Prrc2b	4.56779e-09	-0.252221	0.697	0.703	0.000147471
Atp6v0e	1.8438e-10	-0.252256	0.942	0.897	5.9527e-06
Rps4x	2.93443e-20	-0.252651	0.998	0.977	9.47379e-16
Actn4	3.51197e-10	-0.252828	0.96	0.911	1.13384e-05
Igfbp5	3.40081e-05	-0.289611	0.973	0.938	1
Prelp	1.9349e-06	-0.288976	0.584	0.6	0.0624682
Tjp1	3.63067e-07	-0.252844	0.383	0.453	0.0117216
C1s1	1.92189e-06	-0.288701	0.508	0.535	0.0620483
Blnk	6.49298e-12	-0.252927	0.227	0.362	2.09626e-07
Pfkp	3.34661e-13	-0.253193	0.305	0.442	1.08045e-08
Pygb	3.6507e-13	-0.253919	0.281	0.418	1.17863e-08
Gabarapl1	1.75863e-10	-0.255163	0.998	0.984	5.67773e-06
Hnrnph1	2.17501e-07	-0.255554	0.742	0.736	0.00702203
Nrbp2	2.39958e-13	-0.255743	0.341	0.471	7.74705e-09
Pam	1.34878e-07	-0.255757	0.849	0.811	0.00435452
Ptpn18	7.50019e-09	-0.2562	0.321	0.422	0.000242144
Leprot	4.13465e-05	-0.285527	0.599	0.592	1
Car12	1.19619e-08	-0.256238	0.947	0.9	0.000386189
Npc2	2.2035e-10	-0.257692	0.933	0.906	7.11401e-06
Tspan15	1.27968e-11	-0.258336	0.238	0.364	4.13145e-07
Ptma	9.17356e-15	-0.258373	0.991	0.978	2.96169e-10
Dap	6.9191e-10	-0.25853	0.724	0.736	2.23383e-05
Myl6	2.76938e-21	-0.259016	0.998	0.988	8.94093e-17
Ltc4s	4.84762e-12	-0.259418	0.178	0.319	1.56505e-07
Mcl1	3.59568e-08	-0.259589	0.891	0.844	0.00116087
Trf	3.91565e-06	-0.282526	0.539	0.559	0.126417
Slc1a5	4.50801e-10	-0.259721	0.372	0.451	1.45541e-05
Pde1a	1.50899e-13	-0.260787	0.334	0.462	4.87178e-09
Arhgef18	2.31236e-09	-0.261306	0.506	0.561	7.46547e-05
Kcnk1	3.58908e-12	-0.261685	0.256	0.386	1.15874e-07
Myo1c	9.45387e-09	-0.26182	0.742	0.732	0.000305218
Junb	1.66003e-06	-0.27887	0.541	0.58	0.053594
Rap1gap2	4.23382e-12	-0.262135	0.261	0.39	1.36689e-07
Slc29a1	1.09391e-11	-0.262215	0.416	0.518	3.5317e-07
Plet1	1.31795e-08	-0.262654	0.2	0.309	0.000425502
Slc44a2	1.32434e-09	-0.263237	0.359	0.45	4.27563e-05
Cldn5	1.97209e-06	-0.27631	0.154	0.237	0.063669
Lgals1	2.06506e-05	-0.276292	0.889	0.86	0.666704
Plpp3	5.01926e-07	-0.263294	0.619	0.632	0.0162047
Gstm2	5.09795e-12	-0.26565	0.385	0.498	1.64587e-07
Atp2b4	2.51967e-13	-0.265818	0.183	0.332	8.13474e-09
Tap2	2.59692e-10	-0.266012	0.374	0.473	8.38416e-06
Slc16a5	2.61434e-13	-0.266338	0.167	0.313	8.44041e-09
Atp1b1	7.07967e-19	-0.267039	1	0.993	2.28567e-14
Sumo2	3.20995e-10	-0.267486	0.82	0.804	1.03633e-05
Nptn	5.24729e-11	-0.267972	0.857	0.842	1.69409e-06
Nedd4	1.22915e-11	-0.268249	0.927	0.909	3.9683e-07
Klf6	1.49844e-08	-0.268284	0.336	0.422	0.000483771
Ifngr1	5.86864e-08	-0.268369	0.653	0.667	0.00189469
Rps8	1.10021e-20	-0.268706	0.996	0.986	3.55204e-16
Bcat2	1.0656e-08	-0.26901	0.421	0.479	0.00034403
Endod1	1.15874e-12	-0.27118	0.321	0.446	3.74099e-08
H2-DMa	3.97746e-07	-0.271944	0.363	0.438	0.0128412
Pnisr	1.8983e-06	-0.269742	0.514	0.549	0.0612867
Pld4	3.74035e-08	-0.272041	0.241	0.342	0.00120757
Serpinb9	6.40986e-10	-0.27227	0.305	0.414	2.06942e-05
Krt8	3.49133e-06	-0.268452	0.831	0.799	0.112717
Slco2a1	3.77129e-08	-0.27257	0.252	0.34	0.00121756
Myh11	3.219e-06	-0.268346	0.1	0.179	0.103925
Slc2a4	2.89283e-13	-0.272572	0.238	0.38	9.33949e-09
Mal2	7.63752e-13	-0.272883	0.263	0.405	2.46577e-08
Sec14l1	4.59037e-11	-0.272943	0.416	0.508	1.482e-06
Gucy1a1	5.5734e-06	-0.267695	0.486	0.524	0.179937
Ehd2	2.00278e-08	-0.273042	0.207	0.311	0.000646596
Itm2c	5.4398e-10	-0.27307	0.726	0.728	1.75624e-05
Hspb1	2.96633e-06	-0.266964	0.294	0.362	0.0957681
Tpm2	0.000401694	-0.266671	0.281	0.334	1
Adcy6	1.08678e-10	-0.273167	0.557	0.609	3.50867e-06
Ptgfr	1.91037e-06	-0.26605	0.258	0.331	0.0616762
Snhg11	4.16417e-08	-0.273267	0.523	0.577	0.0013444
Uroc1	1.0762e-07	-0.273817	0.256	0.353	0.0034745
Rpl21	2.48692e-20	-0.2749	0.998	0.979	8.02902e-16
Crim1	0.00127278	-0.265445	0.661	0.626	1
Ccn1	4.3905e-06	-0.265381	0.425	0.491	0.141747
Cxcl12	0.000604467	-0.264332	0.866	0.816	1
Mrc2	1.70136e-06	-0.263372	0.401	0.464	0.0549284
Lsp1	1.30666e-07	-0.275854	0.267	0.358	0.00421855
Slc34a3	1.81035e-08	-0.276602	0.443	0.508	0.00058447
Aqp3	0.369243	-0.262811	0.815	0.733	1
Slc7a7	1.07936e-07	-0.277184	0.958	0.911	0.00348472
Epb41l3	1.10392e-11	-0.277687	0.388	0.488	3.56401e-07
Gstt1	5.47429e-13	-0.278221	0.913	0.891	1.76737e-08
Tgfbi	6.40551e-07	-0.279145	0.499	0.549	0.0206802
Prodh2	3.10118e-07	-0.279405	0.63	0.643	0.0100122
Sorbs2	7.15305e-19	-0.280295	0.151	0.34	2.30936e-14
Fbn1	4.90828e-05	-0.261107	0.41	0.447	1
Cavin2	1.26994e-13	-0.282096	0.303	0.44	4.10001e-09
Scn4b	3.27252e-10	-0.282463	0.29	0.399	1.05653e-05
Ddx5	7.86879e-22	-0.28274	0.993	0.982	2.54044e-17
Pecam1	4.85796e-07	-0.282866	0.541	0.568	0.0156839
Alpl	2.09989e-07	-0.284034	0.973	0.909	0.0067795
Pltp	5.43735e-06	-0.258831	0.363	0.437	0.175545
Tnfaip2	4.31526e-11	-0.284175	0.372	0.477	1.39318e-06
Tmod3	0.000450401	-0.258376	0.441	0.453	1
Wsb1	6.36977e-12	-0.284423	0.403	0.512	2.05648e-07
Pdpn	2.59595e-11	-0.284656	0.154	0.284	8.38103e-07
Emx1	7.9585e-07	-0.284757	0.441	0.487	0.025694
Eln	1.03598e-05	-0.257504	0.249	0.32	0.334467
Spns2	0.000735381	-0.257439	0.601	0.581	1
Psmb10	3.58217e-06	-0.257284	0.392	0.454	0.11565
Ccl6	2.68745e-05	-0.25691	0.214	0.283	0.867643
2023-09-07	0.00557276	-0.256471	0.673	0.627	1
Myo10	5.3714e-12	-0.285416	0.67	0.7	1.73415e-07
Pycard	2.91927e-14	-0.285945	0.278	0.426	9.42485e-10
Tceal9	1.96084e-13	-0.286055	0.559	0.635	6.33057e-09
Tmem123	3.71011e-11	-0.286344	0.514	0.584	1.19781e-06
Mxd4	2.50339e-11	-0.287011	0.735	0.745	8.08219e-07
Srgn	1.48043e-07	-0.28746	0.521	0.559	0.00477956
Bst2	4.76138e-06	-0.254738	0.517	0.559	0.153721
Cpn1	2.22286e-05	-0.253983	0.804	0.773	0.71765
Spint2	7.97143e-15	-0.288197	0.96	0.944	2.57358e-10
Scarf2	4.36809e-07	-0.288295	0.396	0.459	0.0141024
Hoxb5os	1.00752e-11	-0.288543	0.278	0.398	3.25278e-07
Emp3	2.3784e-06	-0.252887	0.35	0.407	0.0767866
Cdc42ep1	1.60913e-14	-0.288975	0.307	0.459	5.19508e-10
Rps20	3.4888e-22	-0.290152	0.991	0.98	1.12636e-17
Akt1	5.51616e-08	-0.290197	0.646	0.666	0.00178089
Tcf21	2.86825e-07	-0.290521	0.269	0.356	0.00926015
Rpl12	6.57753e-17	-0.290832	0.989	0.973	2.12356e-12
Fhl2	0.00334357	-0.251994	0.463	0.462	1
Kcnq1	2.21564e-12	-0.290864	0.267	0.394	7.15318e-08
Smoc2	0.000120925	-0.251259	0.223	0.283	1
Rps9	4.78517e-22	-0.291104	0.993	0.98	1.54489e-17
Tax1bp3	3.3703e-08	-0.291576	0.664	0.663	0.0010881
Stat3	1.03888e-11	-0.29204	0.633	0.681	3.35403e-07
Rabac1	7.0112e-16	-0.292385	0.935	0.905	2.26356e-11
Calu	5.63851e-05	-0.250258	0.753	0.713	1
S100a13	1.75309e-10	-0.292909	0.55	0.601	5.65984e-06
Rbp1	1.66911e-09	-0.29326	0.361	0.461	5.38873e-05
Ptprs	7.3515e-14	-0.293534	0.285	0.429	2.37343e-09
Ppp1cc	9.30985e-10	-0.293744	0.915	0.88	3.00568e-05
ccdc198	3.15584e-12	-0.293885	0.744	0.748	1.01886e-07
Ddx17	2.07403e-13	-0.294216	0.86	0.854	6.69601e-09
Thbs2	1.06534e-07	-0.294608	0.205	0.302	0.00343946
Gnai2	7.12388e-10	-0.294611	0.947	0.901	2.29995e-05
Itga3	6.18207e-08	-0.294629	0.336	0.419	0.00199588
Dpysl2	5.45475e-09	-0.295155	0.376	0.462	0.000176107
Ephx1	4.13851e-11	-0.295987	0.432	0.516	1.33612e-06
Me3	1.45122e-15	-0.296189	0.33	0.476	4.68528e-11
Slc9a3r2	1.40478e-06	-0.296212	0.57	0.594	0.0453533
Rps24	4.50499e-24	-0.296295	0.993	0.986	1.45443e-19
Cxcl14	5.66474e-08	-0.296593	0.481	0.536	0.00182886
Cnn2	5.28829e-10	-0.29809	0.388	0.483	1.70732e-05
Arhgef17	1.94433e-11	-0.298559	0.31	0.431	6.27728e-07
Cadm4	3.75666e-14	-0.299886	0.305	0.447	1.21284e-09
Arhgdia	1.86082e-17	-0.300199	0.964	0.946	6.00766e-13
Heg1	9.09086e-11	-0.300258	0.372	0.473	2.93498e-06
Hnrnpa1	9.40804e-12	-0.300593	0.851	0.818	3.03739e-07
Rpl3	4.71168e-25	-0.302948	0.987	0.974	1.52117e-20
Tns2	1.08833e-08	-0.303425	0.713	0.698	0.000351366
Anxa1	5.37316e-08	-0.30406	0.256	0.341	0.00173473
Zfp467	7.15685e-16	-0.304228	0.439	0.558	2.31059e-11
St14	1.12739e-14	-0.304789	0.305	0.45	3.63977e-10
Scnn1g	9.58814e-10	-0.305913	0.227	0.345	3.09553e-05
P3h2	7.10179e-13	-0.306187	0.575	0.64	2.29281e-08
Psme1	2.29034e-14	-0.306515	0.748	0.766	7.39436e-10
Ywhaq	2.47504e-19	-0.307969	0.94	0.917	7.99066e-15
Chd4	5.20322e-14	-0.308144	0.764	0.774	1.67986e-09
Eva1b	1.99466e-13	-0.311487	0.521	0.598	6.43977e-09
H3f3b	1.21409e-18	-0.312021	0.984	0.96	3.91969e-14
Clic1	8.27192e-10	-0.312412	0.873	0.861	2.67059e-05
Slc5a12	3.77267e-16	-0.314666	0.35	0.493	1.21801e-11
Anxa4	2.97377e-11	-0.314717	0.655	0.669	9.60081e-07
Gm47283	1.76407e-09	-0.315087	0.949	0.933	5.69532e-05
Gpc3	4.98458e-17	-0.315133	0.31	0.467	1.60927e-12
Slc4a9	1.78226e-09	-0.31515	0.252	0.362	5.75404e-05
Smtn	1.81256e-12	-0.315305	0.563	0.631	5.85185e-08
Emp1	1.43861e-11	-0.315709	0.425	0.529	4.64456e-07
Mfsd4a	2.15926e-10	-0.316739	0.323	0.421	6.97118e-06
Slc38a2	8.964e-13	-0.317221	0.546	0.607	2.89403e-08
Nox4	6.34515e-10	-0.317598	0.964	0.897	2.04853e-05
Srrm2	1.65045e-12	-0.317741	0.878	0.835	5.32849e-08
Sh3bgrl	1.90111e-11	-0.317837	0.597	0.664	6.13772e-07
Ak1	9.93919e-19	-0.318308	0.218	0.407	3.20887e-14
Coro1a	3.9077e-08	-0.32106	0.408	0.473	0.0012616
Serinc3	2.72535e-22	-0.321297	0.996	0.98	8.7988e-18
Ctsb	5.71262e-31	-0.321963	0.996	0.98	1.84432e-26
Stard8	1.93783e-09	-0.322885	0.546	0.593	6.25629e-05
Npl	1.53019e-10	-0.323158	0.555	0.592	4.9402e-06
Mmp2	1.16967e-07	-0.324254	0.33	0.414	0.00377628
Emb	1.01475e-17	-0.32464	0.292	0.455	3.27612e-13
Mtch1	4.21601e-21	-0.324815	0.951	0.931	1.36114e-16
Itpr2	3.35066e-18	-0.325487	0.414	0.552	1.08176e-13
Atp6v0d2	7.66848e-09	-0.325705	0.252	0.349	0.000247577
Dpep1	5.31671e-12	-0.32632	0.929	0.904	1.7165e-07
Bsnd	6.02078e-13	-0.327361	0.334	0.456	1.94381e-08
Cldn4	1.71528e-18	-0.32741	0.154	0.338	5.53778e-14
Pls3	1.83658e-16	-0.328126	0.421	0.546	5.92939e-12
Loxl1	1.09418e-07	-0.329076	0.599	0.627	0.00353256
Vamp2	1.06806e-12	-0.329725	0.61	0.656	3.44823e-08
Egr1	9.48491e-13	-0.330593	0.379	0.501	3.0622e-08
Itgb1	3.18124e-10	-0.33088	0.953	0.91	1.02706e-05
Hnrnpa0	3.83607e-17	-0.330926	0.893	0.87	1.23847e-12
Pros1	1.01289e-13	-0.331474	0.37	0.496	3.2701e-09
Ermp1	8.24614e-15	-0.331503	0.392	0.516	2.66227e-10
Tacc1	1.41872e-16	-0.332349	0.448	0.56	4.58032e-12
Mylk	6.27978e-08	-0.333011	0.742	0.734	0.00202743
Cygb	8.02502e-12	-0.333315	0.486	0.573	2.59088e-07
Gas6	1.0349e-26	-0.333452	0.991	0.97	3.34116e-22
Msn	4.00553e-10	-0.334138	0.777	0.779	1.29319e-05
Anxa3	2.97043e-10	-0.335148	0.278	0.384	9.59004e-06
Col15a1	1.09242e-07	-0.33555	0.555	0.594	0.00352687
Gnb1	1.11074e-17	-0.335956	0.915	0.896	3.58601e-13
Lhfp	1.25674e-10	-0.337254	0.412	0.504	4.05737e-06
Cavin1	1.84763e-13	-0.337535	0.421	0.538	5.96507e-09
Ssbp4	3.70923e-15	-0.337568	0.481	0.576	1.19753e-10
Atp4a	4.48449e-11	-0.337714	0.43	0.498	1.44782e-06
Cstb	1.92051e-10	-0.338946	0.931	0.907	6.20036e-06
Aopep	1.82256e-08	-0.339624	0.621	0.646	0.000588414
Mprip	1.52513e-16	-0.340609	0.813	0.824	4.92388e-12
Adgrf5	1.9984e-09	-0.342555	0.519	0.563	6.45184e-05
Sgk1	5.60317e-09	-0.343065	0.655	0.655	0.000180898
Ivns1abp	6.68898e-29	-0.34402	0.991	0.973	2.15954e-24
Fbln5	2.07203e-08	-0.344587	0.878	0.85	0.000668955
Lama5	4.47827e-14	-0.34588	0.608	0.665	1.44581e-09
Plpp1	2.09622e-11	-0.346123	0.737	0.742	6.76763e-07
Tmem50a	1.27689e-15	-0.34677	0.78	0.767	4.12244e-11
Cnn3	3.76575e-20	-0.349276	0.913	0.895	1.21577e-15
Fxyd5	4.96607e-10	-0.349472	0.416	0.49	1.60329e-05
Slc3a2	1.79515e-16	-0.351339	0.933	0.901	5.79566e-12
Twsg1	5.43521e-18	-0.352034	0.512	0.614	1.75476e-13
Rtn4	1.34276e-19	-0.352988	0.898	0.886	4.33509e-15
Actn1	3.58133e-12	-0.353217	0.468	0.556	1.15623e-07
Rcn3	1.96363e-08	-0.354619	0.465	0.53	0.000633959
Cldn7	7.97603e-21	-0.355447	0.243	0.435	2.57506e-16
Cyp2d12	2.26194e-08	-0.355451	0.626	0.651	0.000730268
Rsrp1	4.58041e-25	-0.355857	0.96	0.939	1.47879e-20
Hspg2	6.91902e-13	-0.358265	0.628	0.684	2.23381e-08
S100a1	2.24735e-16	-0.358307	0.971	0.955	7.25558e-12
Atp6v1c2	3.97065e-10	-0.361635	0.285	0.385	1.28192e-05
Spon1	2.80322e-07	-0.36242	0.454	0.497	0.00905019
Slc25a4	7.81514e-35	-0.363293	0.991	0.966	2.52312e-30
Mrps6	4.26065e-13	-0.36332	0.788	0.765	1.37555e-08
Thbs1	2.97895e-17	-0.363643	0.372	0.512	9.61754e-13
Egfl7	2.47952e-11	-0.364415	0.702	0.715	8.00514e-07
Ctsd	5.37506e-43	-0.365217	1	0.985	1.73534e-38
D630023F18Rik	1.97665e-14	-0.365251	0.394	0.512	6.38161e-10
Ifi27l2a	1.01803e-09	-0.365409	0.539	0.598	3.28672e-05
Fus	4.5225e-18	-0.366556	0.933	0.905	1.46009e-13
Synpo	1.30621e-06	-0.366717	0.356	0.412	0.042171
Aplp2	1.00783e-20	-0.367265	0.955	0.929	3.25378e-16
Lrp1	5.34998e-09	-0.370141	0.635	0.64	0.000172724
Cav2	1.56524e-14	-0.370491	0.332	0.471	5.05338e-10
Nipsnap2	7.46086e-19	-0.370824	0.635	0.7	2.40874e-14
Btg1	4.67304e-19	-0.370844	0.608	0.703	1.50869e-14
H2-DMb1	2.41133e-14	-0.371128	0.43	0.549	7.78497e-10
Ltbp3	6.09228e-17	-0.371159	0.457	0.567	1.96689e-12
Unc93b1	3.58075e-15	-0.371218	0.334	0.479	1.15605e-10
Serpinb6a	2.58263e-18	-0.371328	0.506	0.62	8.33803e-14
Rap1gap	8.63082e-16	-0.371781	0.537	0.615	2.78646e-11
Prss23	4.23459e-16	-0.372238	0.523	0.613	1.36714e-11
Lbh	2.75623e-11	-0.372865	0.612	0.649	8.89849e-07
Klhl3	2.4504e-07	-0.373206	0.468	0.501	0.00791112
Litaf	1.74657e-14	-0.37382	0.546	0.615	5.63882e-10
Tapbp	2.25801e-15	-0.375067	0.851	0.851	7.28999e-11
Pgrmc1	2.1814e-23	-0.375525	0.88	0.888	7.04264e-19
Pdgfrb	4.62737e-09	-0.375632	0.557	0.597	0.000149395
Isyna1	9.20334e-11	-0.378352	0.535	0.589	2.9713e-06
Slc7a8	1.47821e-12	-0.379366	0.777	0.771	4.77239e-08
Tubb2a	3.5177e-16	-0.379719	0.47	0.577	1.13569e-11
Marcks	1.64544e-12	-0.380315	0.677	0.725	5.31232e-08
Iqgap1	1.20091e-18	-0.380428	0.644	0.701	3.87714e-14
Hoxd9	6.95852e-16	-0.380949	0.443	0.552	2.24656e-11
Kctd12	9.46982e-17	-0.380974	0.508	0.596	3.05733e-12
Laptm4a	2.31556e-32	-0.381119	0.987	0.97	7.47578e-28
Ctsc	4.24871e-18	-0.381148	0.399	0.539	1.3717e-13
Axl	1.18176e-11	-0.381597	0.506	0.577	3.81531e-07
Laptm5	1.88168e-09	-0.381899	0.481	0.543	6.075e-05
F2r	1.15589e-12	-0.381917	0.677	0.722	3.7318e-08
Ripor1	9.42689e-11	-0.382035	0.517	0.575	3.04347e-06
Sdc4	4.74157e-22	-0.382371	0.971	0.943	1.53082e-17
Dock8	1.69857e-09	-0.384633	0.506	0.552	5.48384e-05
Rnase4	2.30757e-15	-0.384846	0.372	0.503	7.44999e-11
Itgav	4.98049e-20	-0.38626	0.866	0.862	1.60795e-15
Atp6v1b1	1.74607e-15	-0.386801	0.383	0.513	5.63719e-11
Zfp36l1	2.58104e-14	-0.389762	0.815	0.83	8.3329e-10
Apob	1.85299e-14	-0.390497	0.383	0.507	5.98238e-10
Tacstd2	1.85665e-18	-0.392231	0.281	0.454	5.9942e-14
Tmem72	1.32464e-15	-0.393248	0.376	0.501	4.27659e-11
Tspan1	1.09385e-15	-0.393665	0.352	0.484	3.53151e-11
Nfe2l1	4.46299e-18	-0.394048	0.78	0.764	1.44088e-13
Ctnna1	1.21354e-24	-0.395728	0.915	0.894	3.91792e-20
Etnk1	1.46694e-23	-0.396342	0.688	0.745	4.73601e-19
Gsta4	5.8694e-23	-0.39754	0.432	0.586	1.89493e-18
Tubb5	8.03608e-14	-0.397808	0.728	0.747	2.59445e-09
Serpinh1	2.7078e-16	-0.398415	0.773	0.788	8.74213e-12
Itm2b	1.96589e-57	-0.398787	1	0.992	6.34689e-53
Tns3	7.13309e-13	-0.399281	0.759	0.769	2.30292e-08
Actg1	6.62666e-58	-0.399708	1	0.988	2.13942e-53
Hk1	1.57509e-20	-0.400085	0.452	0.585	5.08518e-16
Dynll1	1.67678e-18	-0.40035	0.782	0.79	5.41349e-14
Cd59a	4.23543e-17	-0.401803	0.405	0.531	1.36741e-12
Mpeg1	2.4263e-10	-0.40281	0.463	0.531	7.83331e-06
Mdk	2.59986e-17	-0.404059	0.831	0.821	8.39366e-13
Gldc	3.16037e-13	-0.406782	0.55	0.6	1.02032e-08
Tuba1a	3.2549e-14	-0.408357	0.539	0.618	1.05085e-09
Ly6c1	8.21419e-18	-0.408942	0.842	0.816	2.65195e-13
Ltbp4	2.13617e-09	-0.408962	0.713	0.707	6.89662e-05
Mfge8	4.93872e-14	-0.410566	0.713	0.739	1.59446e-09
Cd82	1.22618e-20	-0.410751	0.523	0.615	3.95873e-16
Epas1	4.52482e-12	-0.413002	0.911	0.884	1.46084e-07
Neat1	3.67536e-36	-0.413619	0.993	0.982	1.18659e-31
Ifi27	2.31991e-20	-0.41883	0.612	0.703	7.48984e-16
Pbxip1	1.12765e-25	-0.419687	0.612	0.72	3.64063e-21
Npnt	4.85356e-13	-0.421441	0.699	0.7	1.56697e-08
Epcam	6.10323e-20	-0.421952	0.465	0.592	1.97043e-15
Mxra8	2.25232e-12	-0.423618	0.445	0.536	7.27162e-08
Plvap	6.97553e-19	-0.425291	0.884	0.882	2.25205e-14
Tm4sf1	4.70025e-08	-0.425552	0.49	0.53	0.00151748
Slc4a1	1.35724e-08	-0.427148	0.285	0.375	0.000438185
Col4a2	9.54121e-15	-0.42879	0.911	0.892	3.08038e-10
Kcnj10	2.81821e-20	-0.431358	0.339	0.507	9.0986e-16
Ccnd1	4.87443e-31	-0.431957	0.947	0.932	1.57371e-26
Sparcl1	3.04575e-10	-0.434193	0.425	0.507	9.8332e-06
Tpm1	1.47124e-13	-0.434444	0.82	0.799	4.7499e-09
Tpm4	8.91033e-18	-0.434752	0.639	0.694	2.8767e-13
Anxa6	1.52117e-27	-0.435085	0.45	0.613	4.9111e-23
Spink8	1.02083e-08	-0.43694	0.296	0.388	0.000329576
Cx3cl1	1.74185e-15	-0.438309	0.849	0.847	5.62357e-11
Sirpa	1.95547e-19	-0.439672	0.682	0.726	6.31325e-15
Lamb2	1.7969e-17	-0.440567	0.49	0.603	5.80129e-13
Pea15a	8.33617e-25	-0.443675	0.566	0.687	2.69133e-20
Dcn	5.37708e-07	-0.444141	0.477	0.532	0.0173599
Tuba1b	2.67604e-21	-0.444246	0.846	0.855	8.6396e-17
Angptl2	1.85093e-10	-0.444328	0.526	0.577	5.97574e-06
Crip2	1.03753e-21	-0.447314	0.539	0.654	3.34967e-17
Tagln	1.07867e-09	-0.448898	0.374	0.454	3.48248e-05
Pmepa1	3.69069e-19	-0.450143	0.67	0.712	1.19154e-14
Slc43a2	1.79892e-26	-0.451727	0.864	0.864	5.8078e-22
Serpine2	2.16087e-11	-0.454782	0.394	0.493	6.97637e-07
Myl12a	8.47824e-22	-0.458053	0.944	0.926	2.7372e-17
Efhd1	6.35681e-21	-0.458533	0.454	0.582	2.0523e-16
Scnn1b	5.87002e-18	-0.459976	0.314	0.468	1.89514e-13
Cxcl16	9.38213e-23	-0.460067	0.737	0.77	3.02902e-18
Anxa5	4.4733e-23	-0.464391	0.849	0.837	1.4442e-18
Ahnak	1.24501e-20	-0.464816	0.65	0.7	4.01953e-16
Sostdc1	8.5582e-17	-0.465718	0.519	0.59	2.76301e-12
Cldn8	3.0488e-24	-0.467691	0.327	0.51	9.84304e-20
Tspan8	5.23068e-26	-0.468852	0.463	0.61	1.68872e-21
Calm2	1.04984e-27	-0.469228	0.904	0.892	3.38941e-23
Tagln2	8.15349e-24	-0.470067	0.909	0.915	2.63235e-19
Eng	3.71244e-15	-0.470276	0.837	0.831	1.19856e-10
Arpc1b	2.8179e-18	-0.471637	0.67	0.722	9.09759e-14
Myh9	6.016e-24	-0.474988	0.935	0.919	1.94226e-19
Tyrobp	1.42667e-14	-0.479228	0.497	0.593	4.60601e-10
Scnn1a	1.27632e-19	-0.480595	0.51	0.606	4.12061e-15
Hexa	4.2303e-31	-0.482552	0.704	0.787	1.36575e-26
Wnk4	7.87087e-17	-0.482855	0.82	0.8	2.54111e-12
Cryab	2.34045e-16	-0.490673	0.543	0.627	7.55615e-12
Slc6a19	1.32612e-18	-0.491283	0.984	0.949	4.28138e-14
Cald1	1.71423e-16	-0.492113	0.595	0.677	5.5344e-12
Vcam1	7.80318e-11	-0.49272	0.45	0.529	2.51926e-06
Clec2h	4.62109e-17	-0.492819	0.748	0.752	1.49192e-12
Ctss	7.15745e-12	-0.493079	0.563	0.616	2.31078e-07
C1qc	1.5286e-12	-0.496925	0.535	0.61	4.93509e-08
Atp1a1	1.7162e-31	-0.498893	1	0.996	5.54077e-27
Lgals3bp	2.03833e-24	-0.504624	0.808	0.848	6.58076e-20
Ckmt1	2.65574e-27	-0.504703	0.361	0.557	8.57405e-23
Anxa2	7.0495e-16	-0.50611	0.539	0.627	2.27593e-11
Gatm	4.41182e-21	-0.506816	0.991	0.977	1.42436e-16
Actb	1.63103e-51	-0.509994	1	0.995	5.26577e-47
Igfbp7	8.10915e-78	-0.51018	1	0.994	2.61804e-73
Ifitm3	1.11394e-18	-0.512153	0.849	0.837	3.59635e-14
Rgs5	5.45533e-08	-0.517433	0.401	0.483	0.00176125
Malat1	1.734e-18	-0.519971	0.869	0.871	5.5982e-14
Ifitm2	2.44104e-30	-0.525663	0.813	0.843	7.88091e-26
Cd52	7.91968e-14	-0.526049	0.519	0.614	2.55687e-09
Col4a1	1.6951e-24	-0.527694	0.951	0.942	5.47262e-20
Selenow	7.61733e-39	-0.528673	0.619	0.772	2.45926e-34
Fn1	7.54892e-10	-0.530439	0.679	0.702	2.43717e-05
Dag1	5.5414e-26	-0.532447	0.797	0.822	1.78904e-21
Ucp2	8.94283e-28	-0.532947	0.586	0.702	2.88719e-23
Tbx2	1.20263e-35	-0.53394	0.539	0.705	3.88268e-31
Rhbg	1.30767e-17	-0.537128	0.321	0.484	4.22181e-13
Csrp1	1.02168e-24	-0.53987	0.577	0.691	3.29849e-20
Myl9	1.06257e-11	-0.540942	0.57	0.617	3.43052e-07
Plat	4.18253e-07	-0.541236	0.379	0.448	0.0135033
S100a11	2.93427e-27	-0.549691	0.9	0.897	9.4733e-23
Aqp6	1.84648e-10	-0.55021	0.494	0.564	5.96137e-06
Itgb5	6.42687e-26	-0.552186	0.844	0.856	2.07492e-21
Slc26a4	8.71605e-13	-0.557036	0.305	0.428	2.81398e-08
Lgals3	5.28788e-27	-0.562836	0.612	0.715	1.70719e-22
C1qa	3.67228e-15	-0.568763	0.644	0.716	1.18559e-10
H2-Q7	3.31511e-10	-0.569308	0.532	0.568	1.07028e-05
Crip1	1.07238e-20	-0.571699	0.577	0.679	3.46216e-16
H2-D1	5.83545e-29	-0.574451	0.991	0.962	1.88398e-24
Tfcp2l1	3.17925e-29	-0.592693	0.822	0.839	1.02642e-24
Serping1	3.80143e-18	-0.595504	0.746	0.788	1.22729e-13
Gsn	5.48978e-30	-0.600986	0.626	0.732	1.77237e-25
Ier3	1.89128e-25	-0.603762	0.586	0.678	6.10599e-21
Ckb	3.89498e-24	-0.605278	0.697	0.736	1.2575e-19
Flna	9.84886e-23	-0.605724	0.621	0.701	3.1797e-18
Id3	6.17076e-37	-0.612399	0.666	0.788	1.99223e-32
Krt7	6.38677e-29	-0.612571	0.526	0.666	2.06197e-24
Timp2	3.91003e-17	-0.62308	0.686	0.73	1.26235e-12
Car2	1.49736e-41	-0.634973	0.951	0.948	4.83423e-37
Txnip	6.649e-43	-0.640254	0.969	0.951	2.14663e-38
Cd9	8.67528e-41	-0.640403	0.702	0.799	2.80081e-36
Car15	8.62096e-12	-0.646931	0.811	0.765	2.78328e-07
Rhcg	1.01198e-19	-0.651031	0.541	0.629	3.26718e-15
C1qb	1.42173e-14	-0.652987	0.704	0.722	4.59004e-10
S100a6	1.34037e-26	-0.653821	0.784	0.829	4.32739e-22
Pgam2	2.80506e-15	-0.656004	0.584	0.62	9.05614e-11
Acta2	4.63026e-11	-0.659433	0.339	0.445	1.49488e-06
Slc16a7	1.72854e-22	-0.659595	0.584	0.666	5.58059e-18
Sema3g	1.9811e-07	-0.660509	0.396	0.444	0.00639598
Spp2	1.09902e-22	-0.661476	0.915	0.885	3.54817e-18
Scd2	6.32007e-33	-0.665109	0.57	0.688	2.04043e-28
Col3a1	2.89876e-21	-0.670473	0.706	0.762	9.35866e-17
Aif1l	5.66709e-41	-0.672168	0.786	0.831	1.82962e-36
Ccn2	1.0541e-16	-0.675261	0.791	0.803	3.40315e-12
Col1a1	2.39934e-19	-0.678264	0.753	0.773	7.74627e-15
Fabp3	2.22594e-50	-0.681114	0.824	0.87	7.18644e-46
Nupr1	7.85e-13	-0.684619	0.365	0.487	2.53437e-08
Hoxd8	3.19865e-33	-0.685382	0.771	0.8	1.03268e-28
Col18a1	1.34883e-38	-0.687777	0.929	0.927	4.35468e-34
Wfdc15b	2.39877e-07	-0.688322	0.755	0.708	0.00774444
B2m	8.50497e-46	-0.692121	0.996	0.982	2.74583e-41
Cd24a	1.49247e-41	-0.700292	0.71	0.792	4.81845e-37
Hsd11b2	5.61755e-10	-0.700309	0.757	0.74	1.81363e-05
Aebp1	2.77074e-36	-0.700921	0.682	0.798	8.94535e-32
H2-K1	1.42259e-49	-0.71045	0.967	0.973	4.59282e-45
Oat	1.27628e-66	-0.716015	0.733	0.851	4.12047e-62
Adgrg1	3.53264e-56	-0.724677	0.855	0.89	1.14051e-51
Sh3bgrl3	9.98163e-49	-0.725949	0.775	0.856	3.22257e-44
Slc5a2	1.28036e-38	-0.727685	0.967	0.949	4.13365e-34
Sfrp1	6.48836e-29	-0.746831	0.668	0.747	2.09477e-24
Cst3	9.95562e-60	-0.750794	0.984	0.975	3.21417e-55
Tmsb10	1.73967e-32	-0.751562	0.762	0.811	5.61653e-28
Nudt4	7.68727e-44	-0.761866	0.962	0.944	2.48183e-39
Col1a2	2.11867e-26	-0.766133	0.753	0.816	6.84013e-22
Cfh	7.62472e-24	-0.779945	0.92	0.932	2.46164e-19
Vim	4.62144e-26	-0.790351	0.47	0.63	1.49203e-21
Pcolce	4.71964e-56	-0.796292	0.802	0.867	1.52373e-51
Bcam	1.44616e-34	-0.797841	0.675	0.768	4.66892e-30
Ppp1r1a	2.41684e-18	-0.798204	0.788	0.768	7.80278e-14
C3	9.8867e-12	-0.808822	0.664	0.688	3.19192e-07
Mal	1.92902e-39	-0.809356	0.771	0.807	6.22785e-35
Hba-a2	1.55295e-15	-0.818779	0.846	0.837	5.0137e-11
Wnk1	7.16484e-39	-0.843344	0.866	0.886	2.31317e-34
Bgn	4.5648e-41	-0.844176	0.964	0.977	1.47375e-36
Egf	1.195e-10	-0.851204	0.862	0.828	3.85805e-06
Pkm	4.98498e-51	-0.858788	0.811	0.856	1.6094e-46
Kcnj1	1.97006e-33	-0.860011	0.699	0.751	6.36034e-29
Tmem213	4.70504e-37	-0.861966	0.722	0.781	1.51902e-32
Hba-a1	4.54033e-14	-0.86246	0.661	0.725	1.46585e-09
H2-Ab1	1.12216e-35	-0.871968	0.958	0.959	3.62289e-31
Clcnkb	6.39698e-42	-0.873568	0.844	0.856	2.06527e-37
Kng2	1.41237e-40	-0.885203	0.833	0.852	4.55985e-36
Hbb-bs	4.87792e-16	-0.896118	0.969	0.941	1.57484e-11
Wfdc2	1.11819e-49	-0.900171	0.86	0.877	3.61008e-45
H2-Aa	2.40114e-34	-0.905924	0.944	0.944	7.75207e-30
H2-Eb1	3.43491e-30	-0.913723	0.935	0.938	1.10896e-25
Mt2	1.80326e-58	-0.928175	0.842	0.892	5.82182e-54
Acss1	6.35429e-82	-0.935039	0.906	0.932	2.05148e-77
Slc8a1	2.30553e-24	-0.93567	0.575	0.681	7.44341e-20
Sparc	3.63803e-37	-0.936063	0.938	0.938	1.17454e-32
Atp6v1g3	4.12982e-20	-0.976102	0.635	0.687	1.33331e-15
Podxl	2.79287e-11	-0.994827	0.82	0.799	9.01677e-07
Cd74	2.55283e-43	-1.02916	0.991	0.981	8.2418e-39
Mgp	4.73469e-51	-1.1006	1	0.994	1.52859e-46
Umod	5.21768e-09	-1.10247	0.993	0.984	0.000168453
Apoe	4.9205e-53	-1.10574	0.987	0.983	1.58858e-48
Tmem52b	2.40021e-49	-1.1271	0.746	0.844	7.74906e-45
Mt1	2.94739e-83	-1.17305	0.958	0.966	9.51565e-79
Lyz2	6.16972e-28	-1.19901	0.824	0.862	1.99189e-23
Tmsb4x	1.54139e-67	-1.24484	0.991	0.989	4.97638e-63
Defb1	1.16959e-40	-1.25736	0.909	0.913	3.77601e-36
Slc12a3	3.73412e-21	-1.30104	0.933	0.925	1.20556e-16
Calb1	2.00171e-25	-1.37407	0.909	0.902	6.46252e-21
Clu	4.15732e-65	-1.48761	0.96	0.962	1.34219e-60
Spp1	3.49448e-128	-1.66595	0.998	0.994	1.12819e-123
S100g	2.64921e-41	-1.78548	1	0.986	8.55297e-37
Klk1	7.47353e-59	-2.09624	0.998	0.985	2.41283e-54

## Sheet: Treated 5mAS Cluster4
Gene	p_val	avg_log2FC	pct.1	pct.2	p_val_adj
Lyz2	5.87919e-131	2.513	0.978	0.84	1.8981e-126
Cd74	3.03759e-155	2.05831	0.994	0.981	9.80686e-151
Apoe	8.81177e-123	2.05666	0.997	0.982	2.84488e-118
H2-Eb1	1.81802e-143	1.97272	0.997	0.93	5.86948e-139
H2-Ab1	2.54077e-153	1.94645	0.994	0.954	8.20289e-149
H2-Aa	4.0802e-137	1.94121	0.991	0.938	1.31729e-132
Mgp	4.58499e-136	1.7996	0.997	0.995	1.48026e-131
Tmsb4x	6.76519e-129	1.71303	0.997	0.988	2.18414e-124
C3	2.69717e-71	1.58377	0.882	0.658	8.70782e-67
Cfh	6.80285e-96	1.5785	0.966	0.925	2.1963e-91
C1qb	6.00946e-97	1.57211	0.897	0.696	1.94015e-92
Fn1	2.52289e-86	1.51996	0.891	0.673	8.14515e-82
Col1a1	5.80453e-100	1.48667	0.935	0.749	1.87399e-95
Tmsb10	1.64953e-95	1.48206	0.931	0.787	5.3255e-91
Ctss	6.84166e-80	1.4495	0.854	0.576	2.20883e-75
Spp1	4.95543e-58	1.44513	0.991	0.996	1.59986e-53
C1qc	1.40795e-96	1.42856	0.882	0.561	4.54557e-92
Col3a1	3.29544e-90	1.42779	0.913	0.732	1.06393e-85
Cd52	3.09355e-83	1.40012	0.86	0.565	9.98754e-79
Bgn	4.12548e-102	1.39906	0.988	0.973	1.33191e-97
Col1a2	1.68475e-91	1.33339	0.956	0.786	5.43921e-87
C1qa	1.98998e-76	1.32489	0.869	0.683	6.42463e-72
B2m	4.89462e-125	1.29819	0.981	0.984	1.58023e-120
Vcam1	1.30746e-62	1.27694	0.766	0.484	4.22114e-58
S100a6	1.28098e-80	1.25096	0.913	0.81	4.13566e-76
Tyrobp	6.50144e-76	1.24053	0.838	0.544	2.09899e-71
Serping1	5.33073e-59	1.18262	0.885	0.768	1.72103e-54
Sparc	1.24378e-81	1.1708	0.969	0.934	4.01555e-77
H2-K1	6.30794e-100	1.16273	0.978	0.971	2.03652e-95
H2-D1	1.0274e-101	1.11792	0.984	0.964	3.31695e-97
Mxra8	2.52762e-57	1.09065	0.776	0.489	8.16044e-53
Timp2	1.57991e-50	1.08763	0.857	0.706	5.10074e-46
Laptm5	8.48179e-71	1.08759	0.813	0.497	2.73835e-66
Fcer1g	9.24705e-66	1.07479	0.757	0.439	2.98541e-61
Mpeg1	2.49442e-62	1.0724	0.779	0.486	8.05325e-58
Col18a1	1.35111e-72	1.04513	0.972	0.922	4.36205e-68
Ltbp2	1.73515e-90	1.03031	0.614	0.177	5.60195e-86
Col4a1	2.3109e-72	1.02736	0.935	0.944	7.46073e-68
Crip1	6.11022e-57	1.01719	0.857	0.638	1.97268e-52
Cst3	3.83951e-74	1.00329	0.984	0.975	1.23959e-69
Aebp1	9.60377e-54	1.00079	0.894	0.765	3.10058e-49
Col4a2	1.10084e-69	1	0.95	0.888	3.55405e-65
Arpc1b	2.31821e-64	0.993656	0.86	0.695	7.48434e-60
Thbs2	1.92647e-50	0.984982	0.57	0.25	6.21959e-46
Cxcl16	3.9755e-67	0.969857	0.879	0.75	1.28349e-62
Cp	1.15501e-61	0.965509	0.754	0.453	3.72896e-57
Tubb5	1.11434e-53	0.96427	0.847	0.731	3.59765e-49
Vim	7.31945e-44	0.955241	0.801	0.579	2.36308e-39
S100a11	1.07072e-63	0.946525	0.935	0.893	3.45682e-59
Marcks	9.25711e-56	0.943645	0.847	0.7	2.98866e-51
Anxa2	2.71947e-54	0.937364	0.813	0.587	8.7798e-50
Col15a1	1.35928e-49	0.924927	0.769	0.564	4.38844e-45
Lgals3bp	3.75925e-58	0.921626	0.9	0.834	1.21368e-53
Ifi27l2a	6.4662e-47	0.919102	0.763	0.565	2.08761e-42
Itgb5	2.41077e-53	0.915163	0.919	0.846	7.78318e-49
Actb	9.98982e-110	0.911623	1	0.996	3.22521e-105
Cx3cl1	7.36534e-54	0.911467	0.903	0.84	2.3779e-49
Lgals1	4.65481e-60	0.902903	0.913	0.859	1.5028e-55
Sh3bgrl3	3.31195e-52	0.902242	0.919	0.833	1.06926e-47
Ifitm3	8.13774e-50	0.898147	0.897	0.831	2.62727e-45
Flna	1.86381e-52	0.897894	0.85	0.667	6.01731e-48
Timp1	8.06785e-47	0.897112	0.523	0.214	2.6047e-42
Pdgfrb	1.22772e-42	0.88932	0.776	0.567	3.96368e-38
Lrp1	7.18733e-51	0.887516	0.829	0.615	2.32043e-46
Mmp2	1.27539e-45	0.880574	0.657	0.368	4.11761e-41
Lhfp	2.34161e-44	0.872133	0.713	0.46	7.5599e-40
Havcr1	5.15366e-25	0.870819	0.411	0.2	1.66386e-20
Emilin1	1.72511e-40	0.868964	0.776	0.582	5.56953e-36
Ctsc	8.93662e-43	0.86684	0.71	0.492	2.88519e-38
Serpine2	1.62294e-45	0.859235	0.723	0.445	5.23966e-41
Plbd1	3.55941e-38	0.85461	0.595	0.325	1.14915e-33
Zfp36l1	3.1029e-47	0.851982	0.888	0.819	1.00177e-42
Coro1a	3.50278e-56	0.850308	0.741	0.427	1.13087e-51
Serpinh1	2.52937e-52	0.847589	0.879	0.773	8.16606e-48
Aoc1	1.01155e-36	0.844499	0.47	0.206	3.26578e-32
H2-DMa	1.36057e-53	0.843883	0.688	0.392	4.3926e-49
Ccl2	1.46886e-44	0.837369	0.417	0.138	4.74222e-40
Lbh	1.544e-38	0.823125	0.782	0.626	4.98481e-34
Myh9	2.41611e-49	0.820479	0.922	0.922	7.8004e-45
Pld4	5.6738e-47	0.81829	0.601	0.29	1.83179e-42
Pmepa1	1.55236e-41	0.815346	0.81	0.692	5.01179e-37
Axl	2.40595e-42	0.80246	0.748	0.542	7.7676e-38
Tpm1	2.05941e-42	0.799719	0.879	0.793	6.64881e-38
Ly6e	2.10619e-62	0.797814	0.981	0.982	6.79983e-58
Lcp1	1.07208e-42	0.796808	0.682	0.428	3.46122e-38
Fbn1	5.36341e-44	0.795607	0.676	0.411	1.73158e-39
Ccl6	2.19809e-43	0.79498	0.536	0.238	7.09655e-39
Spon1	2.75616e-44	0.792179	0.707	0.462	8.89826e-40
Psmb8	3.54809e-40	0.790148	0.692	0.455	1.1455e-35
Cstb	5.45984e-47	0.78626	0.931	0.909	1.76271e-42
Tuba1a	3.09772e-40	0.783996	0.769	0.584	1.0001e-35
Msn	5.00275e-39	0.781342	0.816	0.774	1.61514e-34
Pltp	5.66796e-39	0.778086	0.66	0.395	1.8299e-34
Cryab	3.12238e-40	0.777817	0.779	0.592	1.00806e-35
Ccr2	8.63636e-48	0.77694	0.542	0.227	2.78825e-43
Lcn2	2.14627e-21	0.773269	0.386	0.194	6.92925e-17
Cxcl10	5.74847e-25	0.772226	0.427	0.207	1.85589e-20
Tuba1b	2.48303e-48	0.770344	0.897	0.848	8.01647e-44
Tagln2	8.85069e-52	0.768029	0.916	0.913	2.85745e-47
H2-DMb1	2.73334e-43	0.763607	0.72	0.505	8.82458e-39
Olfml3	6.3551e-33	0.755807	0.71	0.519	2.05175e-28
Ubd	7.60189e-74	0.754786	0.495	0.126	2.45427e-69
Smoc2	4.84474e-47	0.75305	0.555	0.237	1.56412e-42
Aif1	1.0915e-49	0.751986	0.573	0.252	3.52389e-45
Cpxm1	8.60572e-32	0.750461	0.586	0.348	2.77836e-27
Ccn2	6.47667e-34	0.748525	0.888	0.79	2.09099e-29
Fstl1	1.23257e-40	0.74698	0.664	0.392	3.97935e-36
Litaf	5.41806e-40	0.745759	0.76	0.584	1.74922e-35
Scarf2	1.72973e-27	0.741809	0.623	0.426	5.58444e-23
Fxyd5	1.82377e-39	0.738783	0.698	0.449	5.88803e-35
F2r	3.14747e-32	0.738184	0.816	0.702	1.01616e-27
Ighm	1.52787e-23	0.727403	0.489	0.285	4.93274e-19
Cygb	1.31925e-37	0.726593	0.738	0.536	4.25919e-33
Rbp1	1.42746e-38	0.72524	0.67	0.416	4.60854e-34
Trf	1.50819e-30	0.724344	0.701	0.537	4.8692e-26
Hspb1	8.61228e-34	0.724294	0.576	0.322	2.78047e-29
Csf1r	2.52758e-35	0.709721	0.676	0.464	8.1603e-31
S100a10	2.02672e-39	0.709051	0.866	0.85	6.54327e-35
Klf6	2.46395e-30	0.707223	0.604	0.383	7.95488e-26
Rab31	6.63028e-32	0.706491	0.623	0.415	2.14059e-27
Ahnak	1.57899e-30	0.705401	0.791	0.679	5.09775e-26
Fhl2	2.12667e-30	0.702126	0.657	0.437	6.86596e-26
Clic1	4.28638e-30	0.700077	0.869	0.863	1.38386e-25
Dkk3	3.58567e-24	0.697714	0.598	0.412	1.15763e-19
Stat1	5.01608e-29	0.69395	0.707	0.553	1.61944e-24
Tpm4	3.49034e-32	0.693088	0.776	0.674	1.12686e-27
Mrc2	1.19169e-34	0.693023	0.66	0.427	3.84738e-30
Rps12	2.20359e-69	0.686826	0.966	0.974	7.1143e-65
Icam1	3.70507e-26	0.685234	0.657	0.497	1.19618e-21
Efhd2	3.58877e-29	0.685066	0.648	0.458	1.15863e-24
Fbln5	1.64649e-18	0.683767	0.863	0.854	5.3157e-14
Id3	1.61172e-34	0.683556	0.857	0.757	5.20342e-30
Lgals3	3.86424e-24	0.679928	0.769	0.69	1.24757e-19
Ifngr1	8.24705e-37	0.679308	0.779	0.65	2.66256e-32
Cald1	1.40055e-28	0.676067	0.773	0.65	4.52167e-24
Cdh11	3.27998e-27	0.673732	0.533	0.311	1.05894e-22
Spns2	1.65469e-21	0.672407	0.673	0.573	5.34215e-17
Rps9	3.99978e-77	0.670304	0.984	0.982	1.29133e-72
Unc93b1	1.43657e-35	0.668312	0.667	0.428	4.63798e-31
Tapbp	3.0136e-32	0.668113	0.882	0.847	9.72942e-28
Gm47283	1.22396e-41	0.667194	0.95	0.933	3.95155e-37
Rcn3	1.80251e-30	0.666761	0.688	0.497	5.81941e-26
Lsp1	1.43495e-29	0.666676	0.555	0.316	4.63273e-25
Tgfbi	3.12198e-31	0.663557	0.72	0.518	1.00793e-26
Tns3	4.03218e-41	0.657371	0.838	0.758	1.30179e-36
Ccl8	3.67428e-38	0.654597	0.361	0.115	1.18624e-33
Rpl12	1.01225e-62	0.654566	0.969	0.976	3.26805e-58
Rps16	5.45715e-71	0.651787	0.975	0.985	1.76184e-66
Actn1	4.36839e-30	0.650692	0.698	0.522	1.41034e-25
Ucp2	9.00689e-31	0.649255	0.813	0.666	2.90787e-26
Bst2	8.68712e-29	0.647471	0.707	0.532	2.80464e-24
Dynll1	3.39527e-33	0.645959	0.85	0.781	1.09616e-28
Rps20	2.59681e-72	0.645854	0.978	0.982	8.38378e-68
Cyth4	2.26051e-41	0.645459	0.545	0.255	7.29806e-37
Spi1	4.51672e-47	0.640053	0.467	0.164	1.45822e-42
Fblim1	1.2942e-31	0.63869	0.548	0.299	4.17833e-27
Igfbp7	1.12032e-81	0.638651	0.997	0.995	3.61695e-77
Junb	5.4951e-26	0.638055	0.698	0.557	1.77409e-21
Gnai2	1.88109e-43	0.637885	0.916	0.908	6.0731e-39
Ccl5	1.55813e-28	0.634899	0.467	0.235	5.03041e-24
Emp1	2.81441e-30	0.631469	0.679	0.491	9.08633e-26
Bok	1.58123e-28	0.630662	0.607	0.393	5.10499e-24
Fgl2	2.53687e-40	0.629097	0.492	0.209	8.1903e-36
Ptma	3.75842e-68	0.627347	0.972	0.981	1.21341e-63
Tagln	1.63674e-14	0.627073	0.555	0.427	5.28423e-10
Anxa5	1.11271e-30	0.626956	0.854	0.837	3.59238e-26
Rps4x	2.00385e-77	0.624819	0.981	0.981	6.46943e-73
Prelp	4.99811e-18	0.624733	0.679	0.586	1.61364e-13
Cxcl14	1.4864e-26	0.622792	0.67	0.509	4.79884e-22
H3f3b	8.48547e-57	0.622755	0.956	0.965	2.73953e-52
Tnc	6.22266e-38	0.619613	0.424	0.158	2.00899e-33
Loxl1	5.68973e-26	0.619045	0.729	0.609	1.83693e-21
Sirpa	1.64252e-29	0.616727	0.801	0.709	5.30289e-25
Tgfbr2	3.87705e-22	0.615674	0.754	0.71	1.25171e-17
Rps8	4.47879e-71	0.614382	0.988	0.988	1.44598e-66
Eln	1.29827e-17	0.610665	0.464	0.289	4.19146e-13
Crlf1	3.42101e-57	0.608741	0.483	0.148	1.10447e-52
Ppic	4.3794e-31	0.608644	0.713	0.531	1.41389e-26
Cyp1b1	9.02683e-30	0.60652	0.688	0.496	2.91431e-25
Csrp1	1.23157e-20	0.60645	0.769	0.661	3.97614e-16
Aldh1a2	3.68379e-31	0.60617	0.555	0.319	1.18931e-26
Grn	2.68485e-43	0.603137	0.941	0.937	8.66805e-39
Dpysl3	7.07944e-39	0.603008	0.498	0.221	2.2856e-34
Arhgdib	1.63451e-27	0.599628	0.583	0.373	5.27701e-23
Ltbp4	1.6034e-19	0.598705	0.766	0.7	5.17657e-15
Psme1	1.63951e-24	0.598433	0.794	0.759	5.29316e-20
Capg	3.88785e-43	0.597819	0.592	0.287	1.25519e-38
Pea15a	2.53742e-28	0.596117	0.779	0.653	8.19206e-24
Eng	1.9951e-20	0.591546	0.86	0.828	6.44119e-16
Mgl2	3.95672e-38	0.591427	0.439	0.173	1.27743e-33
Gucy1a1	1.41228e-20	0.590344	0.642	0.502	4.55955e-16
Cnn2	5.46146e-16	0.589428	0.579	0.453	1.76323e-11
Myof	2.16203e-28	0.588154	0.564	0.345	6.98011e-24
Cd44	9.75104e-49	0.58718	0.399	0.114	3.14812e-44
Hexa	2.81765e-29	0.586548	0.826	0.767	9.0968e-25
Ms4a7	4.21234e-39	0.585676	0.455	0.181	1.35995e-34
Bicc1	8.40941e-23	0.584539	0.766	0.758	2.71498e-18
Cx3cr1	5.58148e-33	0.584241	0.502	0.246	1.80198e-28
Serpine1	1.70233e-22	0.582907	0.352	0.156	5.49596e-18
Iigp1	1.78711e-21	0.582862	0.489	0.283	5.76967e-17
Rplp2	4.73929e-35	0.582424	0.941	0.947	1.53008e-30
Krt8	5.21059e-23	0.581942	0.81	0.804	1.68224e-18
Agrn	4.21105e-22	0.58118	0.76	0.731	1.35954e-17
Ccl9	2.35835e-51	0.581042	0.442	0.136	7.61394e-47
Wfdc17	7.18787e-35	0.58013	0.464	0.203	2.3206e-30
Rpl21	9.03583e-56	0.578676	0.981	0.982	2.91722e-51
Nupr1	1.55988e-24	0.577722	0.654	0.443	5.03608e-20
Pdgfra	1.91499e-27	0.577226	0.636	0.423	6.18255e-23
Adamts1	3.70039e-21	0.577093	0.576	0.403	1.19467e-16
Rps11	6.46155e-65	0.576131	0.963	0.976	2.08611e-60
Tmem176b	1.85019e-56	0.57512	0.991	0.987	5.97333e-52
Ifitm2	1.62285e-26	0.574886	0.879	0.833	5.23937e-22
Scarb2	3.91734e-15	0.574848	0.701	0.648	1.26471e-10
Thbs1	1.51609e-22	0.57477	0.642	0.47	4.89471e-18
Ly86	4.02923e-42	0.573453	0.467	0.183	1.30084e-37
Clec2d	2.51538e-20	0.573156	0.673	0.543	8.1209e-16
Retnla	5.11156e-40	0.570712	0.206	0.033	1.65027e-35
Rps15a	9.77388e-57	0.570189	0.969	0.979	3.1555e-52
Myl12a	9.1312e-33	0.569581	0.928	0.929	2.94801e-28
Vsir	5.13068e-25	0.569488	0.449	0.229	1.65644e-20
Rpl37	6.20295e-71	0.568347	0.978	0.99	2.00262e-66
Rhob	2.19962e-24	0.567806	0.723	0.619	7.10148e-20
C1s1	3.40855e-19	0.56779	0.632	0.517	1.10045e-14
Ctsz	3.96193e-35	0.567028	0.931	0.936	1.27911e-30
S100a4	2.96343e-19	0.564724	0.43	0.243	9.56744e-15
Rpl18a	1.11384e-52	0.564591	0.981	0.983	3.59605e-48
Rps5	1.10567e-51	0.563465	0.975	0.967	3.56967e-47
Rps24	1.15094e-58	0.563444	0.975	0.988	3.7158e-54
Arhgap45	8.96985e-30	0.563345	0.458	0.214	2.89592e-25
Sparcl1	6.50486e-22	0.562722	0.632	0.476	2.1001e-17
Rps26	3.41168e-51	0.562584	0.956	0.977	1.10146e-46
Irf8	9.28409e-22	0.562215	0.558	0.374	2.99737e-17
Sdc3	1.53224e-31	0.561466	0.645	0.412	4.94683e-27
AU020206	2.29169e-25	0.560332	0.455	0.236	7.39873e-21
Adgrg1	3.56597e-24	0.559674	0.875	0.886	1.15127e-19
Npc2	1.21098e-31	0.556595	0.91	0.91	3.90964e-27
Nphs2	0.230517	-0.416642	0.48	0.579	1
Egr1	4.97374e-19	0.553222	0.611	0.465	1.60577e-14
Tgm2	5.10633e-37	0.552428	0.922	0.916	1.64858e-32
Csk	4.39691e-15	0.552247	0.639	0.559	1.41954e-10
Cybb	1.16353e-32	0.551412	0.511	0.257	3.75645e-28
Efemp2	2.12739e-26	0.55115	0.573	0.354	6.86827e-22
Gbp2	9.41302e-22	0.550772	0.414	0.222	3.03899e-17
Nid1	1.19754e-21	0.550472	0.695	0.568	3.86625e-17
Cd68	4.03741e-37	0.548062	0.455	0.188	1.30348e-32
Dcn	1.10266e-15	0.547924	0.629	0.509	3.55993e-11
Plekho1	2.98281e-26	0.547879	0.539	0.32	9.63e-22
Rps7	2.99568e-64	0.546717	0.988	0.981	9.67154e-60
Mxra7	2.51295e-24	0.546274	0.514	0.298	8.11306e-20
H2-DMb2	1.30077e-38	0.545557	0.414	0.15	4.19954e-34
Adgre1	3.31198e-39	0.544796	0.48	0.2	1.06927e-34
Ifi27	3.14682e-21	0.544407	0.754	0.68	1.01595e-16
Col12a1	5.34258e-22	0.543868	0.424	0.22	1.72485e-17
Hnrnpa1	5.69458e-27	0.542523	0.835	0.821	1.83849e-22
Psmb9	5.69258e-23	0.542186	0.495	0.289	1.83785e-18
Rac2	4.65673e-35	0.542069	0.508	0.245	1.50342e-30
Nbl1	2.67807e-43	0.541705	0.489	0.19	8.64615e-39
Rpl34	4.24044e-52	0.538739	0.984	0.983	1.36903e-47
Cldn1	4.65596e-25	0.538046	0.48	0.275	1.50318e-20
C1ra	3.37815e-18	0.537038	0.573	0.409	1.09064e-13
Cd47	3.60062e-27	0.536771	0.835	0.798	1.16246e-22
Plac8	5.40738e-24	0.536524	0.626	0.459	1.74577e-19
Tnfrsf12a	2.49442e-14	0.534661	0.595	0.494	8.05324e-10
Ccn1	6.68445e-17	0.533442	0.595	0.466	2.15807e-12
Rack1	5.94044e-59	0.532392	0.978	0.984	1.91787e-54
Rpl39	1.02532e-46	0.529666	0.972	0.981	3.31026e-42
Tmem119	9.31331e-26	0.52919	0.502	0.285	3.0068e-21
Rpl23a	2.39104e-49	0.527434	0.963	0.973	7.71948e-45
Dcdc2a	2.91834e-27	0.523979	0.427	0.199	9.42186e-23
Lbp	1.61255e-25	0.523498	0.467	0.249	5.20612e-21
Kctd10	7.94909e-22	0.523282	0.636	0.447	2.56636e-17
Ctsk	6.82082e-24	0.522517	0.439	0.227	2.2021e-19
Rpl18	1.84065e-41	0.520391	0.975	0.975	5.94253e-37
Calu	1.03383e-23	0.519999	0.782	0.711	3.33771e-19
Nedd4	5.95284e-31	0.519537	0.907	0.913	1.92187e-26
Col6a1	1.30482e-21	0.518407	0.514	0.322	4.2126e-17
Epas1	1.85585e-18	0.517837	0.879	0.89	5.99161e-14
Rpl5	4.78579e-55	0.516467	0.975	0.986	1.54509e-50
Rps3a1	7.42819e-55	0.515867	0.978	0.985	2.39819e-50
Trim47	1.8551e-20	0.51468	0.66	0.532	5.9892e-16
Rps27a	1.31467e-49	0.51403	0.975	0.985	4.24441e-45
Fcgr3	9.5039e-30	0.513855	0.439	0.201	3.06833e-25
Sytl2	1.829e-24	0.512145	0.421	0.209	5.90493e-20
Pxdn	1.20604e-21	0.511275	0.536	0.338	3.8937e-17
Ier5	1.94391e-23	0.510885	0.539	0.347	6.27593e-19
Cmtm3	9.77064e-28	0.50942	0.53	0.296	3.15445e-23
Rpsa	8.16089e-61	0.509147	0.984	0.986	2.63474e-56
Rps6	3.6753e-48	0.508906	0.969	0.979	1.18657e-43
Limd2	9.15417e-22	0.508518	0.548	0.368	2.95542e-17
Hnrnph1	6.64277e-14	0.507733	0.763	0.734	2.14462e-09
Rpl30	9.0543e-48	0.507532	0.96	0.975	2.92318e-43
Grk2	4.35573e-12	0.507132	0.654	0.584	1.40625e-07
Ptprc	4.39161e-31	0.506326	0.449	0.203	1.41783e-26
Rpl7	1.03851e-52	0.505998	0.969	0.982	3.35283e-48
Irf1	4.46074e-22	0.505234	0.592	0.402	1.44015e-17
Thbd	1.86853e-18	0.504459	0.629	0.498	6.03255e-14
Ddx39b	2.01616e-16	0.503916	0.804	0.773	6.50918e-12
Tbc1d2b	2.11833e-20	0.5007	0.486	0.301	6.83902e-16
Camk1	3.96635e-10	0.500652	0.604	0.55	1.28054e-05
Rpl31	1.25024e-48	0.500619	0.975	0.984	4.0364e-44
Ank	7.31444e-20	0.500062	0.352	0.169	2.36147e-15
AW112010	1.35048e-20	0.496745	0.467	0.279	4.36003e-16
Hspg2	1.10471e-21	0.495692	0.769	0.663	3.56655e-17
Colec12	4.59905e-18	0.494447	0.573	0.42	1.4848e-13
Itgb1	3.09336e-27	0.494072	0.903	0.919	9.98693e-23
Rps14	1.0065e-45	0.493176	0.972	0.981	3.24947e-41
Bmp1	1.96125e-23	0.492593	0.464	0.259	6.33191e-19
Irgm1	2.63694e-14	0.490659	0.617	0.548	8.51336e-10
Acta2	9.27164e-13	0.490654	0.548	0.412	2.99335e-08
Apobec3	2.85569e-22	0.487949	0.355	0.157	9.21958e-18
Snrpg	2.18701e-17	0.487882	0.819	0.784	7.06075e-13
Tsc22d1	1.2043e-17	0.487854	0.925	0.954	3.88809e-13
Arap1	7.93275e-20	0.487497	0.564	0.404	2.56109e-15
Btg1	3.99394e-17	0.486973	0.729	0.683	1.28944e-12
Nr2f2	9.01897e-16	0.483853	0.835	0.837	2.91177e-11
Col5a2	3.31625e-22	0.48372	0.461	0.252	1.07065e-17
Pfn1	1.06718e-27	0.48253	0.885	0.904	3.4454e-23
Tap1	8.67256e-18	0.481465	0.545	0.376	2.79994e-13
Wnk1	0.000409398	-0.365911	0.819	0.891	1
Rpl22	9.15366e-37	0.480797	0.947	0.967	2.95526e-32
Mvp	1.0779e-16	0.480674	0.673	0.618	3.47999e-12
Col8a1	4.47615e-32	0.479562	0.477	0.213	1.44512e-27
Col6a3	2.50092e-17	0.479228	0.533	0.366	8.07422e-13
Rpl9	1.25875e-31	0.478657	0.91	0.929	4.06389e-27
C3ar1	4.20843e-23	0.478305	0.324	0.133	1.35869e-18
Rpl23	1.10529e-61	0.477942	0.984	0.988	3.56843e-57
Ptprs	5.68797e-12	0.477854	0.514	0.392	1.83636e-07
Prss23	3.83788e-17	0.477748	0.707	0.585	1.23906e-12
Tmem50a	1.49944e-14	0.477541	0.782	0.767	4.84096e-10
Rpl35	1.20217e-23	0.476993	0.819	0.8	3.8812e-19
Psmb10	1.39143e-21	0.476178	0.586	0.426	4.49222e-17
Scin	1.52252e-22	0.475749	0.483	0.283	4.91547e-18
Rpl10	3.5616e-19	0.475239	0.854	0.838	1.14986e-14
Isyna1	2.89211e-12	0.474686	0.654	0.571	9.33719e-08
Emp3	7.12984e-23	0.474492	0.579	0.374	2.30187e-18
Sbno2	3.0331e-14	0.474095	0.467	0.32	9.79238e-10
H2-Q7	3.19975e-29	0.47398	0.732	0.541	1.03304e-24
Rela	1.28988e-14	0.473936	0.62	0.523	4.16439e-10
Vasp	6.34414e-20	0.472722	0.682	0.538	2.0482e-15
Ptpn18	6.03406e-12	0.472199	0.514	0.392	1.9481e-07
Myl9	1.62315e-09	0.472063	0.654	0.604	5.24033e-05
Rpl4	7.05083e-56	0.471198	0.984	0.988	2.27636e-51
Fus	3.21959e-20	0.471085	0.891	0.912	1.03945e-15
Il34	2.61852e-13	0.4708	0.514	0.397	8.45389e-09
Rpl13a	1.96543e-60	0.470587	0.991	0.989	6.34539e-56
Rpl27a	7.9172e-53	0.470322	0.981	0.987	2.55607e-48
Rras	2.3453e-15	0.46952	0.595	0.468	7.57179e-11
C4b	4.10997e-16	0.469011	0.642	0.543	1.3269e-11
Ccdc12	6.79469e-16	0.468768	0.713	0.639	2.19366e-11
Txnip	1.33026e-17	0.468174	0.922	0.958	4.29474e-13
Itpripl2	2.25499e-19	0.467811	0.53	0.347	7.28023e-15
Mid1ip1	2.6933e-16	0.467516	0.595	0.473	8.69531e-12
Npm1	1.32797e-26	0.467123	0.875	0.872	4.28736e-22
Col14a1	5.3028e-13	0.466656	0.682	0.619	1.71201e-08
Rps27	8.72108e-31	0.466411	0.941	0.942	2.8156e-26
Rarres2	4.07423e-11	0.466326	0.791	0.791	1.31537e-06
Itgb2	7.56256e-36	0.466027	0.421	0.164	2.44157e-31
Mylk	3.37132e-17	0.464466	0.788	0.728	1.08843e-12
Fau	1.53277e-46	0.462873	0.975	0.989	4.94854e-42
Slc39a1	2.9606e-19	0.462464	0.807	0.792	9.55831e-15
Rps3	9.74664e-48	0.462063	0.975	0.984	3.1467e-43
Tpm3	4.15111e-17	0.462055	0.735	0.723	1.34019e-12
Lgals9	3.18258e-18	0.461867	0.551	0.383	1.0275e-13
Fnbp1	8.19025e-08	0.45942	0.542	0.497	0.00264422
Slfn5	1.50196e-12	0.459309	0.517	0.396	4.84909e-08
2310022B05Rik	4.92868e-12	0.458763	0.632	0.586	1.59122e-07
Alox5ap	2.42241e-31	0.458519	0.427	0.183	7.82074e-27
Lst1	3.06091e-29	0.457829	0.433	0.196	9.88214e-25
Adamts2	3.65097e-26	0.457601	0.439	0.213	1.17872e-21
Rplp0	1.19606e-49	0.457598	0.978	0.983	3.86148e-45
Cfl1	5.80799e-31	0.456676	0.938	0.969	1.87511e-26
Mprip	3.08237e-17	0.455924	0.832	0.821	9.95144e-13
Art4	1.68197e-12	0.454864	0.436	0.301	5.43025e-08
Mcl1	2.99249e-18	0.454411	0.819	0.856	9.66126e-14
Jun	3.66936e-20	0.453121	0.648	0.498	1.18465e-15
Ifi47	1.65342e-22	0.453094	0.383	0.179	5.33807e-18
Slc7a2	5.20365e-31	0.452164	0.411	0.17	1.68e-26
Nrep	3.46882e-18	0.451963	0.389	0.212	1.11991e-13
Sh3bgrl	1.72782e-14	0.450549	0.701	0.647	5.57825e-10
Tspan4	1.08575e-13	0.449614	0.829	0.828	3.50536e-09
Jpt1	4.48792e-16	0.449328	0.586	0.479	1.44892e-11
Rcn1	7.519e-16	0.449061	0.449	0.293	2.42751e-11
Rpl3	1.6131e-39	0.448878	0.963	0.977	5.20791e-35
Ifngr2	6.37796e-14	0.447569	0.57	0.47	2.05913e-09
Gsn	7.45172e-11	0.447372	0.741	0.711	2.40579e-06
Col5a1	1.353e-22	0.446773	0.486	0.281	4.36816e-18
Rps23	7.06326e-52	0.446485	0.981	0.987	2.28038e-47
Rpl13	3.99385e-55	0.4463	0.988	0.992	1.28942e-50
Mdk	1.38051e-13	0.44469	0.791	0.827	4.45698e-09
Fermt3	1.88442e-25	0.444487	0.333	0.129	6.08384e-21
Grb2	1.04775e-09	0.444424	0.667	0.629	3.38267e-05
Ecm1	1.85597e-08	0.443651	0.729	0.71	0.0005992
Gnb2	3.98372e-24	0.443621	0.916	0.927	1.28614e-19
Sox4	5.16985e-19	0.441458	0.489	0.309	1.66909e-14
Rpl8	1.81846e-46	0.440957	0.994	0.987	5.87089e-42
Ddr2	5.40799e-23	0.440317	0.417	0.209	1.74597e-18
Itga1	9.90057e-17	0.439648	0.766	0.71	3.1964e-12
Mmp11	5.78316e-29	0.43957	0.402	0.168	1.86709e-24
Rps18	1.27353e-27	0.439438	0.916	0.944	4.1116e-23
Gnb1	4.81482e-18	0.439161	0.885	0.901	1.55447e-13
Slco2b1	3.71927e-10	0.438493	0.505	0.415	1.20076e-05
Slamf9	5.84841e-23	0.438175	0.498	0.285	1.88816e-18
Zyx	5.3971e-15	0.437494	0.707	0.682	1.74245e-10
Rps10	9.27743e-37	0.437421	0.975	0.982	2.99522e-32
Rpl17	1.87444e-44	0.435426	0.972	0.984	6.05162e-40
Emp2	1.75607e-16	0.434806	0.455	0.287	5.66948e-12
Ctdsp2	6.02964e-15	0.434716	0.841	0.87	1.94667e-10
Stmn1	1.43917e-15	0.434629	0.664	0.584	4.64638e-11
Cd24a	1.77666e-08	0.434437	0.791	0.777	0.000573596
Stab1	1.04034e-16	0.434394	0.502	0.338	3.35875e-12
Itm2c	5.01427e-15	0.434175	0.745	0.726	1.61886e-10
Ddx17	3.88799e-20	0.433921	0.857	0.855	1.25524e-15
H2-T23	2.08166e-12	0.4332	0.645	0.588	6.72063e-08
Vstm4	1.91179e-20	0.433173	0.427	0.236	6.17223e-16
Rplp1	4.09894e-63	0.432925	0.991	0.992	1.32334e-58
Rpl37a	5.61374e-51	0.431931	0.984	0.985	1.8124e-46
Rps19	2.53407e-43	0.430598	0.984	0.989	8.18124e-39
Gpc3	1.50826e-11	0.430191	0.533	0.43	4.8694e-07
Dpysl2	1.29167e-15	0.429286	0.586	0.431	4.17015e-11
Rps13	3.99682e-35	0.42894	0.969	0.973	1.29037e-30
Slc26a4	1.54415e-05	-0.31573	0.287	0.424	0.498528
Rpl14	1.22833e-39	0.427425	0.978	0.983	3.96567e-35
Sash1	3.75367e-15	0.427257	0.576	0.457	1.21187e-10
Fzd1	2.81731e-15	0.4271	0.645	0.568	9.09568e-11
Cck	2.23809e-29	0.426837	0.268	0.079	7.22566e-25
Marcksl1	1.43119e-16	0.425817	0.52	0.355	4.62059e-12
Naaa	1.06081e-18	0.425723	0.489	0.309	3.42481e-14
Mndal	4.5583e-15	0.425352	0.38	0.215	1.47165e-10
Eef1b2	2.60746e-27	0.425138	0.928	0.944	8.41819e-23
Fbln7	6.92527e-16	0.424572	0.442	0.273	2.23582e-11
Srsf3	3.71131e-13	0.424465	0.81	0.818	1.1982e-08
Srgn	2.41463e-09	0.424037	0.614	0.545	7.79564e-05
Map7d1	1.31627e-11	0.423471	0.57	0.486	4.24958e-07
Thy1	4.5276e-28	0.423244	0.33	0.12	1.46174e-23
Zeb2	1.63842e-13	0.422315	0.542	0.419	5.28963e-09
Rtn4	4.75963e-18	0.421653	0.85	0.893	1.53665e-13
Mical1	1.30899e-06	0.421583	0.196	0.113	0.0422608
Nudt4	1.79062e-05	-0.307609	0.9	0.953	0.5781
Calm1	1.54784e-19	0.420966	0.903	0.924	4.99722e-15
Serpinb9	1.0016e-16	0.420333	0.548	0.377	3.23366e-12
Rgs10	3.34842e-26	0.419896	0.389	0.173	1.08104e-21
Gas5	1.24888e-17	0.419241	0.875	0.907	4.03201e-13
Shisa5	2.34582e-08	0.418481	0.798	0.851	0.000757347
Serpinb6a	2.04544e-11	0.418328	0.657	0.595	6.60371e-07
Rpl35a	2.03635e-35	0.418214	0.956	0.979	6.57437e-31
Rsrp1	7.60939e-24	0.417861	0.95	0.941	2.45669e-19
Ppp1r18	6.55124e-19	0.417803	0.417	0.229	2.11507e-14
Ltbp3	8.70519e-13	0.417095	0.636	0.538	2.81047e-08
Rps28	1.98935e-35	0.416361	0.956	0.983	6.4226e-31
Irf7	8.60983e-08	0.415746	0.421	0.322	0.00277968
Itgax	4.28838e-27	0.415486	0.346	0.132	1.3845e-22
Pabpc1	1.36006e-17	0.415338	0.885	0.912	4.39096e-13
Myadm	8.69289e-15	0.414967	0.536	0.398	2.8065e-10
Eva1b	6.07641e-11	0.414667	0.654	0.577	1.96177e-06
Dag1	6.13619e-16	0.414266	0.835	0.815	1.98107e-11
Parp14	2.01902e-12	0.41376	0.424	0.274	6.51842e-08
Rpl11	1.4407e-44	0.413411	0.981	0.988	4.65129e-40
Syne2	4.31397e-14	0.413018	0.682	0.629	1.39277e-09
Arl4c	9.12381e-20	0.412596	0.43	0.237	2.94562e-15
Rps29	3.9169e-44	0.412498	0.978	0.99	1.26457e-39
Capzb	3.52187e-12	0.412247	0.816	0.855	1.13703e-07
Cebpb	1.34049e-12	0.41076	0.604	0.512	4.32776e-08
Itgav	3.62001e-13	0.410462	0.838	0.866	1.16872e-08
Sdcbp	1.51937e-11	0.409891	0.785	0.819	4.90528e-07
Irf5	1.90851e-22	0.409874	0.349	0.159	6.16163e-18
Selenow	4.70453e-15	0.409508	0.76	0.746	1.51886e-10
Rpl32	9.34286e-41	0.408057	0.969	0.986	3.01634e-36
Actg1	8.85923e-40	0.407424	0.991	0.99	2.8602e-35
Rpl38	4.00403e-46	0.406948	0.981	0.988	1.2927e-41
Rpl36a	1.35999e-17	0.406618	0.832	0.873	4.39071e-13
Ptgds	8.99347e-28	0.406443	0.327	0.122	2.90354e-23
Actr3	3.59893e-13	0.405769	0.822	0.827	1.16191e-08
Epb41l2	2.33183e-16	0.404561	0.492	0.328	7.52832e-12
Rps15	2.19418e-43	0.403765	0.988	0.987	7.08391e-39
Tgfb1	1.6679e-16	0.403666	0.477	0.305	5.38481e-12
Fcgr2b	2.69331e-11	0.403338	0.657	0.603	8.69535e-07
Tnfsf13b	2.89655e-31	0.402371	0.336	0.114	9.3515e-27
Arhgdia	3.23324e-23	0.4022	0.931	0.951	1.04385e-18
Tap2	6.29207e-15	0.402169	0.561	0.444	2.03139e-10
Arrb2	1.65384e-16	0.402028	0.442	0.28	5.33941e-12
2410006H16Rik	2.69103e-10	0.401109	0.598	0.549	8.688e-06
Tbrg1	3.48867e-09	0.400431	0.629	0.589	0.000112632
2023-09-11	1.24676e-15	0.400392	0.71	0.646	4.02518e-11
Rgs3	1.51398e-06	0.400068	0.333	0.237	0.0488789
C1qtnf6	3.90159e-20	0.398937	0.364	0.178	1.25963e-15
Fat1	1.0519e-11	0.398802	0.586	0.496	3.39605e-07
Rpl6	6.20642e-35	0.397707	0.972	0.98	2.00374e-30
Ctsb	7.43497e-26	0.397701	0.972	0.984	2.40038e-21
Rpl10a	1.45191e-34	0.396625	0.969	0.977	4.6875e-30
Stc2	3.04914e-22	0.395715	0.308	0.123	9.84414e-18
Crispld2	7.34353e-08	0.39554	0.427	0.338	0.00237086
Vcl	4.17176e-13	0.395459	0.648	0.562	1.34685e-08
Npdc1	2.18319e-13	0.39464	0.626	0.541	7.04841e-09
Myl6	2.2554e-38	0.3942	0.988	0.99	7.28155e-34
Rpl15	6.43506e-29	0.394101	0.947	0.977	2.07756e-24
Ren1	0.0116602	-0.27481	0.352	0.452	1
Ilk	1.48536e-08	0.393696	0.757	0.766	0.000479549
Plscr3	1.32548e-07	0.393673	0.455	0.375	0.00427932
Anxa1	1.05947e-16	0.393421	0.489	0.307	3.42049e-12
Dpt	1.68875e-26	0.3934	0.33	0.125	5.45212e-22
Ppfia4	4.54567e-15	0.393354	0.221	0.087	1.46757e-10
Pdgfb	4.34806e-14	0.393147	0.508	0.366	1.40377e-09
Aif1l	2.28867e-05	-0.27292	0.692	0.841	0.738897
Rpl19	1.01501e-34	0.392611	0.969	0.986	3.27698e-30
Nckap1l	1.80761e-27	0.392602	0.414	0.183	5.83587e-23
Ugt2b37	4.21209e-08	0.392587	0.561	0.524	0.00135987
Rbpms	1.19126e-10	0.391379	0.732	0.733	3.84598e-06
Dtx4	3.85502e-16	0.390651	0.402	0.235	1.24459e-11
Tspo	4.09072e-16	0.390349	0.863	0.889	1.32069e-11
Pdlim7	1.43061e-15	0.390122	0.452	0.282	4.61871e-11
Atp6v1g3	0.25224	-0.270364	0.611	0.687	1
Mfap4	2.75616e-14	0.389874	0.405	0.243	8.89826e-10
Cd53	5.00075e-29	0.389869	0.389	0.158	1.61449e-24
Ewsr1	5.69211e-11	0.389277	0.841	0.861	1.8377e-06
Ddost	3.03067e-11	0.389056	0.847	0.855	9.78452e-07
Esyt1	2.03013e-15	0.388496	0.452	0.285	6.55426e-11
Tnfrsf1a	1.30216e-09	0.388434	0.713	0.707	4.20402e-05
Srsf5	2.65474e-15	0.388382	0.925	0.93	8.57084e-11
Ywhah	1.58177e-16	0.388095	0.754	0.747	5.10676e-12
Selplg	3.93606e-26	0.387824	0.386	0.171	1.27076e-21
Fbln1	4.93815e-11	0.387658	0.464	0.339	1.59428e-06
Evl	2.49048e-15	0.387444	0.458	0.295	8.04052e-11
Lasp1	3.08831e-10	0.386269	0.785	0.8	9.97062e-06
Nfkbia	4.24089e-13	0.386194	0.617	0.528	1.36917e-08
Rhog	2.39589e-11	0.386097	0.486	0.367	7.73514e-07
Lpcat1	4.76592e-07	0.385778	0.296	0.201	0.0153868
Laptm4a	3.40835e-23	0.385016	0.972	0.973	1.10038e-18
Samhd1	1.3582e-09	0.383354	0.461	0.365	4.38494e-05
H2afz	7.83164e-16	0.382399	0.85	0.879	2.52845e-11
Snhg6	2.07199e-11	0.38209	0.586	0.52	6.68942e-07
Rps21	5.64397e-47	0.381837	0.984	0.99	1.82215e-42
Zfp36l2	1.40567e-11	0.381385	0.776	0.798	4.5382e-07
Ssbp4	8.26687e-13	0.37899	0.645	0.55	2.66896e-08
Prex1	2.79919e-20	0.378698	0.377	0.19	9.03719e-16
Lyz1	2.65082e-30	0.378586	0.159	0.026	8.55817e-26
Trem2	5.09548e-33	0.37814	0.243	0.058	1.64508e-28
Pirb	4.292e-19	0.377527	0.33	0.156	1.38567e-14
Rpl41	3.06857e-27	0.377124	0.972	0.983	9.90687e-23
Hcls1	5.71393e-22	0.376219	0.389	0.189	1.84474e-17
Hmgn1	1.05657e-14	0.376144	0.863	0.908	3.41115e-10
Eef1a1	1.93439e-68	0.375753	1	0.996	6.24517e-64
Ppp1r9b	3.34151e-08	0.375326	0.555	0.483	0.00107881
Nfkb1	3.16286e-13	0.374653	0.483	0.344	1.02113e-08
Pmp22	6.82285e-16	0.374334	0.498	0.329	2.20276e-11
Ifi30	2.38325e-08	0.374255	0.698	0.717	0.000769432
Chpf	1.68513e-08	0.373618	0.455	0.38	0.000544045
Fosl2	5.12058e-09	0.3736	0.371	0.262	0.000165318
Pros1	3.04118e-12	0.372626	0.576	0.463	9.81846e-08
Ier2	9.1051e-11	0.371388	0.508	0.397	2.93958e-06
Adcy7	2.63318e-31	0.371083	0.324	0.108	8.50123e-27
Podxl	0.137051	-0.255299	0.745	0.81	1
Rps25	1.59289e-35	0.371007	0.978	0.983	5.14265e-31
Lrrk1	2.42118e-09	0.370826	0.386	0.27	7.81678e-05
Tlr2	1.18586e-36	0.369557	0.349	0.109	3.82856e-32
Cd300c2	3.92278e-33	0.369265	0.374	0.133	1.26647e-28
Kctd12	7.26607e-10	0.367929	0.629	0.576	2.34585e-05
Rbm3	6.82518e-14	0.367235	0.829	0.874	2.20351e-09
Map4	5.15886e-13	0.367195	0.682	0.606	1.66554e-08
Plaat3	3.31191e-08	0.36701	0.533	0.454	0.00106925
Slc40a1	3.25076e-08	0.366906	0.623	0.597	0.00104951
Trim35	6.93519e-10	0.365184	0.539	0.455	2.23903e-05
Ciita	4.30805e-22	0.364672	0.321	0.134	1.39085e-17
Rap1b	1.70967e-10	0.364502	0.847	0.857	5.51968e-06
Mmd	7.54371e-12	0.36437	0.505	0.383	2.43549e-07
Cpn1	2.85553e-08	0.363345	0.745	0.782	0.000921909
Tnfrsf1b	3.04461e-27	0.362989	0.315	0.11	9.82953e-23
Osmr	1.0482e-18	0.362274	0.445	0.252	3.38413e-14
Nsa2	6.29557e-06	0.250456	0.692	0.738	0.203252
Abracl	0.00179793	0.25049	0.676	0.714	1
Sptan1	1.58667e-06	0.250619	0.816	0.867	0.0512256
Set	1.0264e-11	0.362029	0.816	0.817	3.31373e-07
Dap	1.97415e-09	0.361981	0.729	0.735	6.37353e-05
Pdlim1	2.41371e-05	0.251075	0.227	0.15	0.779267
Hdac7	0.000169597	0.251474	0.399	0.337	1
Tpt1	5.57522e-44	0.36191	0.994	0.994	1.79996e-39
Lox	2.46876e-23	0.361663	0.346	0.145	7.97038e-19
Vwa5a	0.000161731	0.252041	0.514	0.492	1
Cped1	7.19481e-15	0.361616	0.389	0.227	2.32284e-10
Plekho2	4.01882e-16	0.361331	0.349	0.186	1.29748e-11
Plod3	0.00366552	0.252748	0.433	0.417	1
Krt18	4.0654e-08	0.361251	0.377	0.26	0.00131251
Irgm2	1.81755e-08	0.360845	0.461	0.375	0.000586794
Gc	0.00405143	0.253605	0.324	0.281	1
Cebpd	7.71114e-12	0.360837	0.408	0.276	2.48954e-07
Trafd1	2.15397e-08	0.360647	0.442	0.348	0.000695408
Flii	0.00012819	0.253792	0.583	0.581	1
Csf2ra	3.43942e-18	0.36059	0.427	0.239	1.11042e-13
2200002D01Rik	1.35105e-09	0.360493	0.508	0.414	4.36186e-05
Adamtsl2	9.94274e-08	0.360464	0.551	0.489	0.00321001
Plin3	6.62745e-05	0.254508	0.642	0.663	1
Clec12a	1.79551e-33	0.359148	0.352	0.119	5.7968e-29
Ddx3x	2.35209e-05	0.254644	0.854	0.875	0.759373
Cavin1	3.23269e-10	0.358893	0.601	0.509	1.04368e-05
Cyth2	0.0544415	0.254711	0.486	0.519	1
Eif6	3.44557e-09	0.358678	0.723	0.744	0.00011124
Ptgfrn	2.67301e-14	0.358482	0.411	0.253	8.62982e-10
Plekhj1	0.433676	0.254831	0.43	0.48	1
Hnrnpa3	3.37618e-06	0.254849	0.847	0.904	0.109
Tuba1c	0.000538434	0.254958	0.732	0.757	1
Islr	2.27777e-15	0.357768	0.352	0.19	7.35378e-11
H3f3a	6.19438e-25	0.357426	0.941	0.964	1.99986e-20
Hmgb1	0.00087149	0.255171	0.791	0.865	1
Eif3a	0.0282013	0.255435	0.676	0.761	1
2510009E07Rik	0.169467	0.255449	0.386	0.405	1
Tep1	6.43373e-09	0.357162	0.411	0.311	0.000207713
Xdh	3.6127e-15	0.356812	0.523	0.367	1.16636e-10
Map3k1	1.11723e-11	0.355744	0.517	0.405	3.60699e-07
Ppp1r14b	1.21969e-09	0.355402	0.676	0.696	3.93776e-05
Raly	0.00214655	0.256095	0.657	0.705	1
Akap12	2.97496e-10	0.354569	0.324	0.198	9.60465e-06
Puf60	0.00123443	0.256336	0.698	0.745	1
Kdm2a	0.0643015	0.256356	0.427	0.442	1
Mrc1	1.17489e-21	0.354525	0.361	0.164	3.79313e-17
Cpe	0.000210401	0.256606	0.798	0.833	1
Hbp1	0.0769466	0.257019	0.629	0.696	1
Baz1b	1.03614e-05	0.257065	0.533	0.485	0.334517
Scn1b	5.93122e-11	0.353315	0.474	0.36	1.91489e-06
Ube2s	0.000813476	0.257515	0.757	0.79	1
Serinc3	7.8825e-20	0.353001	0.984	0.983	2.54486e-15
Sbf1	0.128409	0.257716	0.486	0.531	1
Hnrnpul2	4.99469e-06	0.257805	0.798	0.84	0.161253
Cd72	4.23572e-18	0.352381	0.399	0.224	1.3675e-13
Sema3d	5.42854e-38	0.352322	0.318	0.089	1.7526e-33
Rpl7a	3.34656e-27	0.351799	0.969	0.978	1.08044e-22
Scyl1	0.00513478	0.258735	0.607	0.629	1
2023-09-04	3.35116e-15	0.351544	0.517	0.36	1.08192e-10
Nfat5	3.05441e-05	0.25878	0.542	0.512	0.986117
Anxa6	1.71918e-10	0.351091	0.654	0.578	5.55036e-06
Hnrnpl	1.50057e-07	0.350748	0.813	0.867	0.0048446
Plekhg2	5.76189e-10	0.350276	0.361	0.232	1.86023e-05
AC149090.1	1.38252e-11	0.350225	0.751	0.759	4.46346e-07
Trio	0.142344	0.260107	0.452	0.484	1
Lilrb4a	7.39505e-18	0.349593	0.321	0.152	2.38749e-13
Sf3b1	0.000614792	0.260873	0.754	0.802	1
Cuedc2	0.000422054	0.261017	0.642	0.65	1
Agfg1	0.018836	0.261532	0.483	0.474	1
Ube2j1	0.0412043	0.26183	0.483	0.496	1
Abhd12	0.00125209	0.261935	0.511	0.511	1
Tln1	4.33328e-09	0.349383	0.798	0.832	0.0001399
Macf1	2.90001e-05	0.262185	0.704	0.728	0.93627
Ptpn13	0.000148119	0.262266	0.424	0.375	1
Tmem173	5.67728e-22	0.349149	0.315	0.128	1.83291e-17
Cdk4	7.45597e-12	0.349047	0.745	0.724	2.40716e-07
Bcam	4.58708e-09	0.348978	0.754	0.753	0.000148094
Il10ra	4.77692e-18	0.348968	0.305	0.139	1.54223e-13
Vps28	0.0702113	0.264558	0.704	0.783	1
Pkd1	0.0123917	0.264892	0.449	0.447	1
Flot1	4.59985e-07	0.34862	0.558	0.512	0.0148506
Ankfy1	0.0261081	0.265472	0.52	0.532	1
Piezo1	0.19263	0.265557	0.536	0.595	1
Cfp	9.48717e-16	0.348227	0.255	0.11	3.06293e-11
Pls3	8.75558e-08	0.347887	0.576	0.52	0.00282674
Rpl26	1.33079e-31	0.347334	0.969	0.985	4.29647e-27
Cxcl9	3.56883e-19	0.347057	0.209	0.068	1.1522e-14
Usp34	0.14068	0.266366	0.539	0.607	1
Slc43a3	1.60386e-10	0.346862	0.561	0.45	5.17806e-06
Thra	0.00580428	0.266829	0.555	0.574	1
Sema5a	1.1985e-12	0.346267	0.495	0.356	3.86936e-08
Arl6ip5	5.27333e-06	0.267083	0.576	0.544	0.170249
Mxd4	0.000120718	0.267094	0.701	0.749	1
Eid1	0.000192768	0.267299	0.539	0.524	1
Rhoa	4.20015e-18	0.346017	0.928	0.962	1.35602e-13
Smarce1	3.59101e-05	0.267613	0.542	0.528	1
Rac1	1.44377e-13	0.345684	0.91	0.929	4.6612e-09
Fchsd1	0.0479293	0.268356	0.181	0.15	1
Midn	0.000543362	0.268505	0.673	0.708	1
Ttyh3	0.00425678	0.268517	0.436	0.441	1
Svil	0.00127008	0.268715	0.343	0.293	1
Rps2	7.1584e-19	0.345571	0.953	0.959	2.31109e-14
Snrpb2	0.00669065	0.268956	0.449	0.431	1
Snrpe	7.42159e-05	0.269034	0.726	0.76	1
Cd82	7.84863e-09	0.345499	0.648	0.595	0.000253393
Nfix	7.29886e-06	0.269265	0.449	0.389	0.235644
Usp22	8.54899e-05	0.269351	0.495	0.466	1
Malat1	1.61992e-06	0.269421	0.822	0.877	0.0522992
Mapkapk2	2.75889e-10	0.34495	0.785	0.801	8.90709e-06
Tacc1	0.00283398	0.269869	0.539	0.542	1
Antxr1	1.03156e-16	0.344695	0.34	0.175	3.33038e-12
Rab34	0.617061	0.270136	0.667	0.753	1
Rpl28	2.85277e-29	0.344666	0.984	0.985	9.21017e-25
Sema3c	0.000110919	0.270446	0.461	0.434	1
Tmem204	0.0113387	0.270798	0.442	0.433	1
Sqle	9.26973e-05	0.271031	0.486	0.444	1
Mob1a	0.000313909	0.271302	0.536	0.535	1
Mafb	2.31672e-06	0.271305	0.368	0.273	0.0747952
Rnf213	1.82201e-09	0.344662	0.555	0.477	5.88237e-05
Capza1	4.23229e-06	0.271479	0.576	0.555	0.136639
Sf3b3	3.39663e-05	0.271675	0.511	0.464	1
Selenon	3.3577e-17	0.344645	0.358	0.181	1.08403e-12
Oxr1	0.000236822	0.271956	0.43	0.382	1
Ece1	0.0375158	0.272067	0.645	0.684	1
Prr13	0.000108583	0.272275	0.66	0.705	1
Cd2ap	0.019509	0.272492	0.629	0.694	1
Ckb	6.34067e-07	0.344557	0.732	0.729	0.0204708
Slfn2	1.72144e-16	0.344417	0.377	0.208	5.55767e-12
Wasf2	0.000212467	0.273061	0.548	0.549	1
Prkcd	4.30894e-06	0.273126	0.688	0.693	0.139114
Mfap5	1.49674e-33	0.343819	0.293	0.082	4.83221e-29
Vegfd	7.05055e-05	0.27331	0.333	0.267	1
Arpc3	1.48676e-09	0.343364	0.81	0.842	4.79999e-05
Tnip1	3.63702e-13	0.342491	0.455	0.308	1.17421e-08
Ogn	0.000440546	0.27423	0.396	0.349	1
Ywhaq	8.75397e-15	0.342474	0.903	0.923	2.82622e-10
Arid1b	0.0179601	0.27452	0.47	0.476	1
Anxa3	2.06186e-12	0.341219	0.498	0.35	6.65671e-08
Tmem98	1.71184e-09	0.340588	0.368	0.255	5.52668e-05
Srsf6	2.46163e-06	0.275293	0.785	0.819	0.0794737
Iqgap1	4.74464e-10	0.340383	0.72	0.688	1.53181e-05
Wsb1	3.12307e-05	0.275615	0.533	0.489	1
Pcna	2.34819e-05	0.275916	0.598	0.599	0.758113
Ttc39b	0.0120843	0.27595	0.283	0.245	1
Arid2	6.62104e-05	0.275987	0.393	0.332	1
Tgfbr1	9.67506e-09	0.340066	0.601	0.539	0.000312359
Wipf1	1.17657e-10	0.338787	0.38	0.251	3.79854e-06
Rab43	0.034277	0.276242	0.458	0.47	1
Fnbp4	0.0519011	0.276794	0.33	0.306	1
Tmem176a	1.33964e-24	0.338673	0.994	0.988	4.32502e-20
Ctcf	0.0923381	0.277224	0.458	0.472	1
Rbpj	4.76849e-06	0.277237	0.489	0.433	0.153951
Il6st	5.91042e-10	0.337722	0.785	0.794	1.90818e-05
Arpc5	4.4695e-10	0.337713	0.838	0.857	1.44298e-05
Crlf2	8.86011e-09	0.337394	0.386	0.279	0.000286049
Notch2	1.64129e-06	0.278269	0.452	0.38	0.0529889
Col16a1	3.61824e-20	0.337391	0.414	0.219	1.16815e-15
Ptpn6	4.94446e-07	0.335832	0.47	0.401	0.0159632
Rfx5	0.00333113	0.279037	0.237	0.186	1
Snhg18	1.33825e-11	0.335799	0.776	0.786	4.32054e-07
Bhlhe40	2.83305e-05	0.279159	0.639	0.635	0.914651
Clk1	0.000674523	0.279296	0.642	0.7	1
Serbp1	3.81425e-06	0.279392	0.835	0.881	0.123143
Tmed10	0.000123232	0.279496	0.813	0.854	1
Nectin2	0.0010959	0.280009	0.474	0.453	1
Gm13889	3.57514e-07	0.335777	0.405	0.309	0.0115423
Zfp36	0.0134753	0.280106	0.57	0.607	1
Snrpb	4.29472e-06	0.280199	0.838	0.85	0.138655
Rnps1	7.99344e-05	0.280276	0.564	0.526	1
Igtp	7.46791e-09	0.335664	0.371	0.259	0.000241101
Cerk	1.98855e-09	0.335405	0.421	0.307	6.42004e-05
Arpc2	7.82033e-10	0.33481	0.847	0.89	2.52479e-05
Pik3r1	0.280012	0.280729	0.474	0.526	1
Arglu1	9.42524e-09	0.334546	0.717	0.721	0.000304294
Rhbdf1	0.000674668	0.281323	0.523	0.518	1
Adamts10	3.72857e-13	0.334477	0.408	0.258	1.20377e-08
Tax1bp3	4.18391e-08	0.334137	0.67	0.663	0.00135077
C2	2.98666e-09	0.333893	0.726	0.721	9.64242e-05
Csf1	6.44827e-13	0.333812	0.355	0.205	2.08182e-08
Dock10	3.48972e-17	0.332697	0.312	0.145	1.12666e-12
Rpl24	1.75201e-26	0.332442	0.969	0.98	5.65636e-22
Cxcl1	8.2809e-25	0.332355	0.215	0.059	2.67349e-20
Ypel3	0.000157385	0.282431	0.779	0.818	1
Ehd4	4.28673e-06	0.28263	0.495	0.441	0.138397
Parp3	3.08912e-08	0.332291	0.536	0.462	0.000997323
Lemd2	0.00483105	0.282943	0.536	0.535	1
Rassf4	3.42189e-23	0.332066	0.29	0.107	1.10476e-18
Mrtfa	0.00396574	0.283173	0.265	0.218	1
Cd300ld	4.05923e-17	0.331905	0.178	0.055	1.31052e-12
Vat1	1.1981e-06	0.331694	0.561	0.523	0.0386807
Rgs5	0.00699358	0.283444	0.483	0.468	1
Gm49980	4.27391e-12	0.330597	0.96	0.982	1.37983e-07
Ormdl3	0.0933031	0.284031	0.346	0.341	1
Rrp1	0.000357512	0.284083	0.707	0.756	1
Lmna	4.51304e-05	0.284542	0.717	0.753	1
Fam168b	9.29953e-06	0.284578	0.695	0.724	0.300235
Ddit4	1.06205e-07	0.330512	0.439	0.353	0.00342882
Map4k4	1.17359e-06	0.330389	0.411	0.338	0.0378893
Stra6	4.22405e-24	0.330205	0.231	0.069	1.36373e-19
Capn2	1.89613e-07	0.329666	0.639	0.602	0.00612165
Plxnd1	3.52275e-08	0.329599	0.542	0.469	0.00113732
Nfkb2	2.11724e-10	0.328948	0.389	0.273	6.83552e-06
2023-09-08	8.32017e-11	0.328801	0.421	0.289	2.68617e-06
Plec	7.655e-07	0.328353	0.639	0.615	0.0247142
Myo10	5.73041e-06	0.287057	0.688	0.696	0.185006
Zmynd15	5.85969e-16	0.328259	0.396	0.223	1.8918e-11
Phlda3	3.71792e-09	0.327679	0.352	0.243	0.000120033
Relb	3.37753e-16	0.327578	0.358	0.191	1.09044e-11
Dnmt3a	0.000336152	0.289088	0.421	0.375	1
Fxyd1	8.618e-10	0.327535	0.302	0.183	2.78232e-05
Pear1	5.50694e-05	0.289305	0.436	0.378	1
Arrb1	7.50646e-05	0.289386	0.505	0.472	1
Rrbp1	3.71933e-08	0.327256	0.822	0.876	0.00120079
Ptp4a2	5.34353e-13	0.326312	0.801	0.802	1.72516e-08
Plvap	1.55433e-08	0.325987	0.85	0.886	0.000501815
Kpnb1	2.95471e-05	0.289789	0.667	0.694	0.953929
Igkc	0.287876	0.289952	0.308	0.316	1
Ski	2.09006e-06	0.290172	0.682	0.679	0.0674775
Oasl2	1.55324e-12	0.325921	0.349	0.208	5.01462e-08
H6pd	5.21978e-09	0.325103	0.875	0.903	0.000168521
Sox9	2.73041e-32	0.324978	0.274	0.075	8.81512e-28
Serpina3g	3.31054e-15	0.324193	0.246	0.106	1.06881e-10
Themis2	9.53443e-23	0.324067	0.293	0.111	3.07819e-18
Tubb2a	2.13473e-05	0.291272	0.595	0.555	0.689199
Lama5	5.37769e-06	0.291619	0.664	0.655	0.173619
Nop53	5.02166e-09	0.323774	0.745	0.776	0.000162124
Myl12b	2.57066e-12	0.323647	0.903	0.947	8.29937e-08
Zfas1	6.32277e-07	0.321876	0.623	0.618	0.0204131
Rhoc	3.68319e-11	0.320621	0.826	0.848	1.18912e-06
Rpl22l1	1.78354e-06	0.293726	0.791	0.848	0.0575816
Fabp5	8.3109e-06	0.294491	0.321	0.243	0.268317
Vmp1	4.9887e-05	0.294537	0.785	0.827	1
Calm2	2.85363e-14	0.320203	0.891	0.894	9.21296e-10
Icosl	2.50238e-16	0.320097	0.324	0.159	8.07893e-12
Mapk3	1.44628e-09	0.319772	0.701	0.707	4.66931e-05
Arhgef17	4.04788e-10	0.319747	0.52	0.397	1.30686e-05
P3h3	3.90142e-08	0.319384	0.383	0.28	0.00125957
Pdia6	2.42727e-09	0.319253	0.826	0.859	7.83643e-05
Plod1	7.86915e-06	0.296728	0.551	0.534	0.254056
Syngr2	2.42917e-10	0.318118	0.813	0.869	7.84257e-06
Tug1	0.0879154	0.297225	0.514	0.546	1
Sdc1	8.13709e-11	0.317848	0.408	0.279	2.62706e-06
Ptbp1	3.89505e-08	0.317179	0.804	0.859	0.00125752
Cbx6	7.45384e-05	0.297474	0.598	0.597	1
Capn1	2.05275e-06	0.298023	0.449	0.37	0.0662731
Col6a2	6.1218e-12	0.316477	0.445	0.303	1.97642e-07
Usf2	0.0394167	0.298783	0.66	0.716	1
Serpinb6b	7.86186e-13	0.31638	0.368	0.214	2.5382e-08
Fscn1	3.75846e-11	0.315956	0.374	0.237	1.21342e-06
Apobec1	1.24579e-12	0.315905	0.287	0.148	4.02202e-08
Rnf19b	2.80825e-06	0.300781	0.433	0.373	0.0906642
Ptprcap	2.38056e-10	0.315712	0.153	0.061	7.68565e-06
Stat3	1.17526e-07	0.315666	0.685	0.672	0.00379434
Dync1li2	0.00267879	0.301528	0.558	0.564	1
Des	2.65469e-07	0.315597	0.38	0.281	0.00857067
Cd9	8.6545e-06	0.302202	0.763	0.786	0.27941
Add1	1.62629e-08	0.315546	0.779	0.79	0.000525048
Cd83	5.93098e-15	0.315546	0.246	0.106	1.91482e-10
Fam49b	2.89938e-10	0.315342	0.414	0.289	9.36063e-06
Rps27rt	9.39334e-09	0.315215	0.782	0.808	0.000303264
Tubb2b	1.57374e-10	0.315165	0.424	0.297	5.08082e-06
Basp1	5.10689e-23	0.314595	0.28	0.102	1.64876e-18
Birc3	2.87913e-18	0.314562	0.34	0.165	9.29526e-14
Tpd52l2	1.21695e-05	0.304991	0.604	0.612	0.392892
Eif3f	5.43523e-10	0.314549	0.847	0.894	1.75476e-05
Arhgef2	1.76513e-05	0.30545	0.517	0.482	0.569871
Serpina10	3.67642e-28	0.314365	0.296	0.097	1.18693e-23
Adam17	3.4247e-06	0.305793	0.452	0.393	0.110566
Asah1	1.56547e-06	0.305813	0.726	0.736	0.0505413
Arpc4	4.7804e-09	0.31417	0.794	0.835	0.000154335
Phldb1	2.80289e-07	0.314014	0.445	0.369	0.00904912
Nono	6.41812e-08	0.313034	0.745	0.792	0.00207209
Clic4	5.86242e-09	0.312619	0.844	0.866	0.000189268
Ppp1r12c	1.06959e-07	0.312585	0.539	0.472	0.00345317
Ssrp1	2.79902e-05	0.308259	0.626	0.616	0.903664
Rnase4	2.88001e-11	0.311325	0.57	0.471	9.29811e-07
Ube2i	3.31144e-07	0.310229	0.579	0.561	0.010691
Psme2	1.60559e-09	0.310094	0.489	0.398	5.18365e-05
Cdc42	4.75729e-16	0.310059	0.91	0.944	1.53589e-11
1810058I24Rik	6.33484e-06	0.30953	0.773	0.827	0.20452
Rpl27	5.0489e-15	0.31001	0.956	0.975	1.63004e-10
Cd14	1.39692e-16	0.309685	0.318	0.156	4.50997e-12
Sh3pxd2a	2.71795e-07	0.309681	0.308	0.207	0.0087749
Ubald2	3.43476e-08	0.309634	0.785	0.814	0.00110891
Afap1l2	8.41114e-08	0.309432	0.283	0.179	0.00271554
Capns1	1.56984e-14	0.308923	0.925	0.96	5.06822e-10
Eef1g	3.4755e-16	0.308771	0.91	0.945	1.12206e-11
Btf3	3.75014e-12	0.308312	0.866	0.921	1.21073e-07
Pld3	3.24777e-06	0.311555	0.657	0.67	0.104854
Arhgef1	2.41075e-06	0.311933	0.508	0.464	0.0778311
Alcam	0.0168848	0.312449	0.352	0.316	1
Zcchc24	1.18387e-06	0.308041	0.29	0.198	0.0382211
Ikbkb	1.03677e-06	0.307686	0.676	0.663	0.033472
P2ry6	2.667e-29	0.306638	0.302	0.098	8.61041e-25
Il33	6.70805e-13	0.306513	0.399	0.253	2.1657e-08
Gbp7	2.32997e-06	0.314015	0.271	0.185	0.0752232
Erp29	1.20274e-08	0.305912	0.769	0.81	0.000388305
Acvrl1	1.18429e-10	0.305538	0.467	0.34	3.82348e-06
Uba7	7.47729e-10	0.305048	0.355	0.23	2.41404e-05
Mtch1	7.60207e-10	0.304365	0.91	0.938	2.45433e-05
Btg2	6.18781e-08	0.304236	0.427	0.333	0.00199773
Wdr26	0.000797373	0.314985	0.651	0.673	1
Cspg4	1.7098e-11	0.304213	0.377	0.237	5.52009e-07
Adam10	1.10201e-07	0.30383	0.67	0.641	0.00355782
Rcc2	4.58273e-08	0.303635	0.455	0.365	0.00147953
Mbnl1	6.02688e-08	0.303098	0.735	0.751	0.00194578
Pnrc1	5.24102e-07	0.302953	0.548	0.511	0.0169206
1110038B12Rik	1.86279e-09	0.30201	0.586	0.522	6.01402e-05
Wdfy4	3.69675e-17	0.301214	0.262	0.107	1.1935e-12
Trim28	6.20671e-08	0.301029	0.67	0.634	0.00200384
Jund	3.06923e-06	0.315756	0.794	0.85	0.0990902
Rps17	1.92082e-23	0.300505	0.969	0.983	6.20135e-19
Arhgef40	2.2763e-15	0.299159	0.371	0.209	7.34905e-11
Fcgr1	2.77566e-24	0.299028	0.262	0.087	8.9612e-20
B4galnt1	3.32343e-13	0.298476	0.405	0.252	1.07297e-08
Maged2	0.000122964	0.316973	0.414	0.363	1
Xpo1	4.51469e-08	0.297451	0.579	0.505	0.00145757
Txndc5	2.19322e-07	0.297422	0.704	0.692	0.00708082
Lilr4b	1.44881e-16	0.296949	0.206	0.074	4.6775e-12
Tor3a	0.00703359	0.318552	0.324	0.289	1
Bnip2	5.49986e-06	0.318695	0.526	0.491	0.177563
Jak1	6.1303e-06	0.318944	0.729	0.746	0.197917
B4galt1	6.90278e-06	0.319055	0.607	0.578	0.222856
Slc50a1	0.000799937	0.319157	0.455	0.423	1
Frzb	2.64208e-09	0.296345	0.439	0.336	8.52994e-05
Rgl2	0.00783959	0.319287	0.383	0.362	1
Rab32	1.95465e-12	0.296129	0.368	0.228	6.31059e-08
Smtn	0.000127027	0.319514	0.611	0.621	1
Rasl11b	2.13368e-09	0.295939	0.364	0.243	6.88858e-05
Rpl36	1.4475e-24	0.295028	0.963	0.985	4.67325e-20
Eif4a1	3.321e-12	0.294711	0.903	0.951	1.07218e-07
Rab11b	3.64186e-08	0.294577	0.782	0.794	0.00117577
Sfpq	0.00111605	0.320486	0.664	0.727	1
Zfand5	1.03838e-05	0.32052	0.629	0.643	0.335241
Egr2	5.10358e-09	0.293271	0.165	0.074	0.000164769
Ptbp3	5.59797e-07	0.293235	0.685	0.658	0.018073
Gng11	6.28059e-06	0.321884	0.579	0.55	0.202769
Irf2bp2	1.55107e-06	0.322691	0.72	0.737	0.0500764
Rock2	0.00517394	0.323184	0.408	0.381	1
Clu	4.06932e-10	0.292687	0.963	0.961	1.31378e-05
Ctsh	9.14351e-12	0.291842	0.882	0.901	2.95198e-07
Pkdcc	1.1851e-09	0.291019	0.389	0.268	3.8261e-05
Fcgr4	1.10973e-16	0.291017	0.333	0.166	3.58277e-12
Morf4l1	2.99265e-13	0.290925	0.897	0.917	9.66178e-09
Otulinl	5.21756e-18	0.290885	0.287	0.122	1.68449e-13
Abi1	8.98296e-05	0.325182	0.573	0.559	1
Ms4a6c	3.8189e-18	0.290866	0.274	0.115	1.23293e-13
Eif1	1.43346e-16	0.289576	0.963	0.976	4.62794e-12
Notch3	0.000496126	0.326097	0.274	0.21	1
Naca	1.09266e-15	0.289559	0.938	0.961	3.52764e-11
Birc2	2.08986e-05	0.326901	0.445	0.382	0.674712
Lamb1	9.16897e-06	0.327098	0.741	0.777	0.29602
Hmgb2	1.01051e-06	0.289512	0.539	0.496	0.0326244
Socs3	1.48555e-11	0.289109	0.277	0.149	4.79608e-07
Gpc1	1.35001e-07	0.288432	0.33	0.227	0.0043585
Myo9b	1.2661e-06	0.287529	0.417	0.335	0.0408761
Lix1l	4.42757e-14	0.287259	0.358	0.206	1.42944e-09
Tmpo	1.99878e-07	0.286963	0.607	0.586	0.00645305
Plet1	0.000929561	0.328369	0.336	0.286	1
Swap70	2.89631e-06	0.328588	0.352	0.266	0.0935073
Nap1l1	6.18256e-10	0.286654	0.85	0.846	1.99604e-05
Hspa5	9.58803e-12	0.286614	0.919	0.957	3.0955e-07
Inppl1	0.00619007	0.329465	0.573	0.602	1
Tgif1	3.46804e-08	0.286267	0.333	0.227	0.00111966
Ndrg1	1.93809e-10	0.286081	0.981	0.993	6.25712e-06
Lat2	7.49946e-19	0.2858	0.246	0.092	2.4212e-14
Arhgap9	1.15406e-20	0.285159	0.234	0.08	3.72589e-16
Colgalt1	1.11619e-06	0.285057	0.548	0.511	0.0360363
Wdr1	1.37437e-07	0.283587	0.779	0.811	0.00443716
Tmem123	4.29693e-06	0.331036	0.576	0.573	0.138727
Rgs2	2.56563e-08	0.283195	0.405	0.299	0.000828314
Htra1	3.83049e-08	0.283187	0.819	0.855	0.00123667
Lama2	3.58473e-07	0.283058	0.386	0.297	0.0115733
Bmpr1a	0.00159662	0.332218	0.508	0.506	1
Dok2	4.64274e-12	0.282642	0.118	0.035	1.49891e-07
Ctsl	1.75591e-16	0.282286	0.975	0.985	5.66894e-12
Ubb	1.58655e-26	0.282234	0.984	0.989	5.12217e-22
Bspry	1.80686e-06	0.332582	0.542	0.505	0.0583344
Mfge8	6.02069e-08	0.282184	0.757	0.732	0.00194378
Synpo	1.32167e-05	0.333078	0.467	0.395	0.4267
Coro1c	4.75574e-05	0.33379	0.654	0.685	1
Rpl29	4.74415e-18	0.282157	0.913	0.969	1.53165e-13
Angptl2	1.70532e-08	0.281968	0.632	0.561	0.000550564
Cbx3	9.33406e-07	0.281812	0.679	0.681	0.030135
Tcirg1	4.66024e-11	0.281605	0.511	0.404	1.50456e-06
Pip4k2a	9.42023e-10	0.281074	0.383	0.258	3.04132e-05
Igfbp2	5.72705e-06	0.334711	0.193	0.114	0.184898
Bcl3	6.57145e-10	0.280683	0.374	0.25	2.12159e-05
Eef1d	8.18652e-08	0.28066	0.822	0.846	0.00264302
Meis1	9.5487e-11	0.280548	0.237	0.121	3.0828e-06
Shc1	5.88319e-07	0.280065	0.583	0.537	0.0189939
Matn2	1.18211e-06	0.27906	0.333	0.24	0.0381645
Spsb1	1.17946e-20	0.278756	0.29	0.115	3.80787e-16
Hnrnpab	6.84284e-09	0.278553	0.86	0.9	0.000220921
Klf4	2.25751e-11	0.278096	0.246	0.124	7.28838e-07
Fam129a	1.31422e-08	0.277465	0.377	0.266	0.000424297
Acsbg1	2.92201e-19	0.277392	0.299	0.127	9.43372e-15
Tacstd2	6.21649e-05	0.337879	0.486	0.419	1
Ctsd	1.01502e-13	0.277154	0.984	0.988	3.27701e-09
Tpm2	3.24128e-07	0.276232	0.417	0.314	0.0104645
Cpne3	0.0683015	0.339211	0.533	0.563	1
Adgre5	8.5869e-07	0.276034	0.48	0.391	0.0277228
Il4ra	9.98895e-08	0.275454	0.436	0.343	0.00322493
2023-09-07	6.10714e-09	0.274851	0.676	0.629	0.000197169
Eif4ebp1	0.00017487	0.340594	0.38	0.32	1
Svep1	1.78278e-06	0.340921	0.445	0.376	0.0575569
Mmp12	5.42251e-24	0.274581	0.218	0.061	1.75066e-19
Myd88	7.35762e-09	0.274304	0.433	0.324	0.000237541
Cmtm7	3.47508e-10	0.274129	0.408	0.277	1.12193e-05
Ccl19	3.64323e-15	0.27392	0.215	0.083	1.17622e-10
Sp100	1.01092e-07	0.273147	0.352	0.251	0.00326377
Tifab	2.96719e-19	0.272602	0.234	0.083	9.57959e-15
Gbp3	6.42429e-11	0.27257	0.308	0.179	2.07408e-06
Lyn	7.25134e-08	0.27188	0.389	0.288	0.00234109
Hpgd	1.20404e-10	0.271394	0.368	0.237	3.88723e-06
Gngt2	3.30872e-08	0.270201	0.324	0.216	0.00106822
Il1b	5.72579e-18	0.270037	0.252	0.1	1.84857e-13
Vars	4.13626e-05	0.344945	0.48	0.444	1
Fgd2	1.23325e-13	0.269478	0.312	0.164	3.98155e-09
Snx5	6.38522e-07	0.269051	0.766	0.818	0.0206147
Clcf1	6.21509e-16	0.268899	0.234	0.093	2.00654e-11
Ms4a6b	1.55903e-22	0.268264	0.255	0.087	5.03333e-18
Pdpn	8.8019e-05	0.345951	0.33	0.254	1
Il2rg	2.01845e-11	0.267317	0.308	0.175	6.51657e-07
Runx1	4.35919e-26	0.26686	0.265	0.083	1.40737e-21
Serf2	2.04061e-14	0.266586	0.972	0.986	6.58811e-10
Hnrnpd	3.43261e-06	0.347036	0.645	0.654	0.110822
Hnrnpu	8.00918e-09	0.266249	0.86	0.927	0.000258576
Apbb1ip	8.09573e-25	0.266183	0.262	0.085	2.61371e-20
Phc2	0.000308887	0.347508	0.523	0.522	1
Nrp2	8.18282e-08	0.265968	0.402	0.299	0.00264182
Ncf4	2.35344e-25	0.265961	0.234	0.067	7.59807e-21
Fes	1.18829e-15	0.265109	0.312	0.152	3.83639e-11
Ppib	2.3617e-07	0.263537	0.925	0.946	0.00762475
Hsp90b1	9.92062e-12	0.26315	0.9	0.93	3.20287e-07
Extl3	8.31146e-05	0.348993	0.52	0.493	1
Tbca	8.23469e-07	0.262649	0.819	0.872	0.0265857
2023-09-09	8.85441e-07	0.262402	0.551	0.498	0.0285865
Irf9	3.15701e-05	0.349373	0.389	0.319	1
Cyp4f18	2.65093e-13	0.262068	0.159	0.055	8.55852e-09
Slc38a2	7.81622e-10	0.260606	0.632	0.593	2.52347e-05
Hnrnpa0	2.64165e-09	0.259422	0.835	0.879	8.52857e-05
Clec4a2	1.17381e-20	0.25927	0.262	0.096	3.78963e-16
Tcf21	1.15088e-06	0.259112	0.427	0.331	0.0371562
Pdlim2	2.65993e-08	0.259107	0.445	0.337	0.000858757
S100a16	1.92257e-06	0.3514	0.692	0.7	0.0620702
Cfi	6.02255e-11	0.258764	0.352	0.221	1.94438e-06
Fkbp1a	4.32587e-08	0.258491	0.822	0.878	0.00139661
Mki67	3.40431e-09	0.258458	0.202	0.1	0.000109908
Pik3cd	5.23011e-16	0.258152	0.293	0.138	1.68854e-11
Nuak2	4.95684e-05	0.352897	0.567	0.581	1
Ncf2	1.8835e-15	0.257693	0.299	0.142	6.08087e-11
Hnrnpdl	1.70139e-07	0.257084	0.679	0.666	0.00549294
Bmf	9.8941e-11	0.256401	0.274	0.149	3.19431e-06
Crtap	6.51713e-07	0.256197	0.626	0.589	0.0210406
Gpsm3	8.38214e-09	0.255621	0.38	0.258	0.000270617
Pnn	0.000685179	0.355605	0.514	0.501	1
Loxl2	2.81997e-07	0.25562	0.327	0.221	0.00910426
Neurl3	7.11233e-11	0.255605	0.283	0.157	2.29621e-06
Dok1	5.60134e-17	0.255574	0.293	0.133	1.80839e-12
Egflam	3.95792e-07	0.255163	0.324	0.223	0.0127782
Unc5b	6.69827e-07	0.255072	0.312	0.216	0.0216254
Lpcat2	2.70187e-17	0.254817	0.209	0.074	8.723e-13
Cbfb	1.21411e-07	0.254791	0.421	0.325	0.00391974
Rab8b	1.70627e-09	0.254687	0.327	0.208	5.50869e-05
Snhg1	3.55234e-07	0.254557	0.455	0.383	0.0114687
Tmem140	1.55946e-05	0.359616	0.66	0.693	0.503473
Prmt1	0.00022521	0.359836	0.555	0.541	1
Tmed9	1.33449e-06	0.254291	0.776	0.815	0.043084
Slc25a24	2.20134e-14	0.254273	0.268	0.125	7.10704e-10
Hnrnpm	2.93047e-08	0.253877	0.788	0.807	0.000946101
Ccdc88b	2.91423e-23	0.253711	0.209	0.058	9.4086e-19
Samd14	2.56124e-09	0.253675	0.24	0.13	8.26897e-05
Bak1	6.49994e-07	0.253411	0.405	0.298	0.0209851
Eif4b	5.44173e-07	0.252882	0.86	0.9	0.0175686
Pde3a	6.59561e-10	0.252434	0.34	0.215	2.12939e-05
Itga9	1.12014e-09	0.252092	0.371	0.243	3.61638e-05
Pdlim4	4.82996e-11	0.251869	0.249	0.131	1.55935e-06
Hvcn1	3.25147e-11	0.251785	0.234	0.114	1.04974e-06
Arhgap30	3.72184e-18	0.251042	0.252	0.098	1.20159e-13
Morf4l2	1.22892e-06	0.250916	0.695	0.72	0.0396756
Ndufc2	3.54528e-12	-0.250171	0.869	0.957	1.14459e-07
Gde1	5.47833e-13	-0.250298	0.695	0.874	1.76868e-08
Cyp24a1	6.64633e-08	-0.250371	0.81	0.928	0.00214577
Ccs	4.25601e-14	-0.250944	0.723	0.908	1.37405e-09
Alpl	2.95986e-09	-0.251478	0.791	0.936	9.55592e-05
Mccc2	1.75151e-17	-0.251652	0.405	0.672	5.65476e-13
Srr	3.74905e-14	-0.252026	0.458	0.707	1.21038e-09
Iah1	7.2552e-10	-0.252044	0.826	0.946	2.34234e-05
Gpx1	1.59243e-19	-0.252095	0.991	0.995	5.14115e-15
Gpx4	1.37648e-19	-0.252106	0.975	0.988	4.44395e-15
Tufm	1.20653e-10	-0.252261	0.757	0.915	3.89528e-06
Ckmt1	6.1598e-08	-0.252768	0.377	0.545	0.00198869
Cldn4	7.75104e-06	0.368668	0.383	0.299	0.250242
Pdzk1ip1	4.11405e-10	-0.253577	0.966	0.987	1.32822e-05
Ahcyl2	2.68121e-12	-0.253593	0.704	0.879	8.6563e-08
Rbm47	6.84481e-12	-0.254428	0.695	0.89	2.20985e-07
Fth1	7.47535e-34	-0.254888	0.994	0.998	2.41342e-29
Idi1	6.95673e-17	-0.255631	0.324	0.577	2.24598e-12
Acad10	2.85788e-16	-0.255848	0.349	0.622	9.22667e-12
Slc33a1	2.07146e-14	-0.256179	0.539	0.802	6.6877e-10
Fmo5	1.40846e-17	-0.256608	0.402	0.675	4.5472e-13
Ndufb3	1.03072e-12	-0.256894	0.829	0.943	3.32767e-08
Rab3ip	3.5968e-11	-0.256942	0.769	0.933	1.16123e-06
Reep6	1.35452e-16	-0.258427	0.234	0.496	4.37308e-12
Gstk1	1.24905e-15	-0.258553	0.396	0.664	4.03255e-11
Osgin1	1.08781e-15	-0.258612	0.57	0.822	3.512e-11
Fgg	0.00148512	0.37544	0.386	0.355	1
Grsf1	7.58133e-13	-0.258669	0.583	0.788	2.44763e-08
Atp4a	5.04949e-16	-0.259033	0.252	0.518	1.63023e-11
Decr1	5.38525e-12	-0.259366	0.748	0.915	1.73863e-07
Ndufb8	1.23058e-14	-0.259647	0.888	0.967	3.97292e-10
Cystm1	6.98098e-11	-0.260016	0.875	0.956	2.25381e-06
Errfi1	2.66162e-12	-0.260643	0.875	0.968	8.59305e-08
Vps8	1.99107e-16	-0.261307	0.386	0.65	6.42816e-12
Letm1	9.17659e-16	-0.261971	0.688	0.881	2.96266e-11
Fabp3	9.76233e-09	-0.26228	0.692	0.884	0.000315177
Mfap3l	4.0835e-17	-0.262719	0.449	0.719	1.31836e-12
Sqor	5.48707e-18	-0.262923	0.542	0.828	1.7715e-13
Bnip3	1.69427e-14	-0.262976	0.701	0.888	5.46996e-10
Galm	2.00164e-13	-0.264066	0.47	0.729	6.4623e-09
Dlat	1.87077e-18	-0.264146	0.583	0.815	6.03977e-14
Tm2d2	3.34274e-16	-0.264179	0.673	0.859	1.0792e-11
Hagh	2.73511e-13	-0.26418	0.81	0.941	8.83032e-09
Hspe1	2.89055e-14	-0.264278	0.888	0.964	9.33213e-10
Slc22a5	8.91059e-15	-0.264295	0.679	0.883	2.87678e-10
Atp11a	1.04599e-07	-0.264672	0.891	0.96	0.00337699
Prkcz	1.28038e-13	-0.265244	0.52	0.782	4.13371e-09
Slc31a1	8.85553e-14	-0.265343	0.707	0.908	2.85901e-09
Cyb5b	3.99731e-15	-0.265955	0.857	0.96	1.29053e-10
Treh	2.08768e-17	-0.26626	0.455	0.717	6.74008e-13
Mgst3	1.65467e-11	-0.267171	0.639	0.839	5.34211e-07
Aifm1	1.41796e-16	-0.267613	0.604	0.84	4.57789e-12
Ndufa8	4.89048e-13	-0.267614	0.785	0.931	1.57889e-08
Etfdh	1.52579e-12	-0.267905	0.651	0.838	4.926e-08
Pbld1	6.31228e-14	-0.268045	0.645	0.858	2.03792e-09
Hadhb	8.31368e-11	-0.268818	0.741	0.893	2.68407e-06
Gnpda1	7.09225e-13	-0.268949	0.604	0.83	2.28973e-08
Bsnd	4.12078e-15	-0.271124	0.212	0.465	1.3304e-10
Cpox	4.71329e-16	-0.271493	0.514	0.761	1.52169e-11
Fahd2a	5.2915e-14	-0.271506	0.598	0.839	1.70836e-09
Olfm1	1.77638e-05	0.390721	0.396	0.312	0.573505
Acox3	5.07958e-16	-0.272036	0.636	0.854	1.63994e-11
Gstt3	1.78245e-13	-0.272376	0.483	0.714	5.75465e-09
Ggact	4.22731e-17	-0.27256	0.508	0.774	1.36479e-12
Emx1	1.90855e-11	-0.272731	0.308	0.502	6.16175e-07
Acsm1	3.10733e-16	-0.27296	0.514	0.77	1.0032e-11
Sucla2	2.01352e-15	-0.273808	0.707	0.895	6.50066e-11
Kcnj10	3.1145e-11	-0.273918	0.299	0.503	1.00552e-06
Klf15	6.13991e-16	-0.27405	0.427	0.7	1.98227e-11
Ndufs7	1.23656e-14	-0.274146	0.826	0.948	3.99223e-10
Slc25a16	6.93583e-14	-0.274159	0.508	0.76	2.23923e-09
Msrb1	1.50683e-12	-0.275165	0.794	0.931	4.86479e-08
Sult1d1	1.8199e-12	-0.275382	0.822	0.934	5.87555e-08
Nadk2	9.71333e-20	-0.275922	0.442	0.739	3.13595e-15
Gclm	3.18955e-11	-0.277803	0.748	0.929	1.02975e-06
Ndufa13	1.51497e-17	-0.278741	0.935	0.973	4.8911e-13
Tango2	4.84053e-17	-0.280498	0.489	0.755	1.56276e-12
Slc22a28	3.21623e-13	-0.281261	0.452	0.695	1.03836e-08
Slc25a13	2.57525e-17	-0.281465	0.489	0.763	8.31419e-13
Calml4	9.6724e-12	-0.282198	0.857	0.955	3.12274e-07
Abhd3	8.85362e-19	-0.283085	0.349	0.638	2.85839e-14
Ndufb4	2.27515e-19	-0.283128	0.922	0.975	7.34532e-15
Fga	0.0035352	0.399028	0.393	0.367	1
Uroc1	1.29988e-12	-0.283262	0.159	0.36	4.19667e-08
Tmem106a	1.94671e-10	-0.283303	0.773	0.909	6.28496e-06
Fahd1	7.6755e-16	-0.283409	0.611	0.834	2.47803e-11
Fam210a	5.80457e-16	-0.283442	0.467	0.749	1.87401e-11
Enpp2	1.53436e-11	-0.28353	0.717	0.899	4.9537e-07
Nox4	1.1948e-09	-0.284051	0.741	0.929	3.85742e-05
Slc2a5	2.28657e-17	-0.284371	0.408	0.704	7.38219e-13
Pebp1	4.36439e-14	-0.28509	0.916	0.979	1.40904e-09
Dmgdh	6.23396e-20	-0.285994	0.14	0.411	2.01264e-15
Prxl2a	1.52853e-16	-0.286232	0.632	0.83	4.93486e-12
Ndufa1	1.09051e-19	-0.286355	0.9	0.968	3.52071e-15
Mfsd4a	7.71443e-15	-0.286679	0.196	0.432	2.4906e-10
Cox6b1	2.37289e-19	-0.286873	0.947	0.987	7.66089e-15
Msra	4.74806e-12	-0.287573	0.791	0.938	1.53291e-07
Atp6v0a4	3.17946e-18	-0.28758	0.66	0.868	1.02649e-13
Tmem72	4.40209e-16	-0.288913	0.249	0.511	1.42121e-11
Agxt2	9.22782e-16	-0.290043	0.424	0.697	2.9792e-11
Acadsb	1.43436e-15	-0.29018	0.555	0.78	4.63084e-11
Atp5md	3.32852e-24	-0.290343	0.975	0.986	1.07461e-19
Cox5a	2.32973e-17	-0.290992	0.947	0.984	7.52152e-13
Tpi1	1.21988e-19	-0.292582	0.935	0.982	3.93838e-15
Tstd1	4.98643e-18	-0.293276	0.361	0.644	1.60987e-13
Tmem8	5.31954e-14	-0.293992	0.763	0.926	1.71741e-09
Slc22a23	1.77921e-16	-0.295433	0.464	0.741	5.74416e-12
Cox5b	4.45328e-22	-0.296406	0.96	0.988	1.43774e-17
Rdh16f2	8.50029e-23	-0.29646	0.134	0.43	2.74432e-18
Bhmt2	4.76828e-23	-0.298162	0.143	0.451	1.53944e-18
Uqcrc2	1.73442e-20	-0.298913	0.866	0.963	5.59956e-16
Sfxn1	8.20828e-14	-0.299031	0.72	0.909	2.65004e-09
Paqr9	4.01362e-17	-0.29941	0.464	0.728	1.2958e-12
Ndufa5	1.32972e-15	-0.299868	0.86	0.963	4.29301e-11
Sirt3	5.96558e-18	-0.30134	0.542	0.793	1.92599e-13
Aacs	1.77105e-17	-0.301419	0.402	0.644	5.71784e-13
Kmo	5.57478e-22	-0.302028	0.461	0.754	1.79982e-17
Zfp706	6.61697e-17	-0.30288	0.891	0.964	2.13629e-12
Coq9	4.57749e-22	-0.303051	0.71	0.921	1.47784e-17
Grina	9.02204e-19	-0.303188	0.928	0.98	2.91276e-14
Tuba4a	1.56713e-16	-0.304166	0.751	0.908	5.05947e-12
Sdhc	2.7106e-18	-0.304173	0.869	0.968	8.75118e-14
Atp5j2	3.02838e-28	-0.304334	0.978	0.986	9.77714e-24
L2hgdh	1.25876e-18	-0.304456	0.396	0.661	4.0639e-14
Igfbp5	2.70064e-09	-0.305707	0.869	0.953	8.71901e-05
Ndufb5	1.13922e-20	-0.306094	0.863	0.96	3.67798e-16
Cxcl12	0.00810741	0.4193	0.769	0.831	1
Dnase1	3.30035e-13	-0.306482	0.822	0.965	1.06552e-08
Tmem229a	5.83546e-15	-0.306912	0.769	0.93	1.88398e-10
Aldh5a1	1.61581e-19	-0.30742	0.396	0.699	5.21665e-15
Mdh2	3.03998e-28	-0.308855	0.916	0.98	9.81459e-24
Scnn1a	4.81009e-13	-0.309239	0.38	0.617	1.55294e-08
Smim4	1.04626e-16	-0.309595	0.664	0.861	3.37784e-12
Plekhb2	4.5586e-18	-0.310942	0.798	0.938	1.47175e-13
Agpat3	2.56743e-18	-0.311328	0.813	0.941	8.28894e-14
Uqcrh	8.59804e-20	-0.311406	0.938	0.982	2.77588e-15
Uqcrb	1.28148e-20	-0.311424	0.916	0.98	4.13727e-16
Tln2	1.37696e-17	-0.311727	0.598	0.845	4.44551e-13
Macrod2	8.4056e-19	-0.311995	0.48	0.749	2.71375e-14
Prdx3	1.59311e-18	-0.312156	0.673	0.889	5.14336e-14
Ndufs1	1.60075e-19	-0.313237	0.766	0.93	5.16801e-15
Arsb	2.33572e-15	-0.31334	0.654	0.857	7.54089e-11
Sgk2	1.99397e-18	-0.314046	0.651	0.859	6.43752e-14
Ankrd13c	9.6896e-18	-0.315089	0.819	0.936	3.12829e-13
Mrps6	8.76519e-12	-0.315617	0.583	0.792	2.82984e-07
Cyp2j11	1.16423e-23	-0.315703	0.302	0.616	3.7587e-19
Gsr	1.50332e-17	-0.317396	0.679	0.879	4.85348e-13
Asl	9.24623e-14	-0.317427	0.872	0.963	2.98515e-09
Vdac1	7.26206e-19	-0.318391	0.91	0.978	2.34456e-14
Glyctk	4.39584e-16	-0.319947	0.67	0.879	1.4192e-11
Slc6a18	1.39159e-11	-0.321124	0.598	0.798	4.49276e-07
Ccl21a	6.68654e-05	0.432209	0.265	0.187	1
Aspdh	9.08509e-20	-0.321154	0.452	0.721	2.93312e-15
Atp5c1	5.51595e-27	-0.321592	0.938	0.982	1.78082e-22
Ndufab1	1.33709e-19	-0.321788	0.879	0.966	4.31679e-15
Slc25a3	5.91034e-28	-0.322087	0.966	0.99	1.90815e-23
Apeh	5.53889e-14	-0.322301	0.735	0.909	1.78823e-09
Hoga1	2.36803e-16	-0.322837	0.586	0.812	7.64518e-12
C1qtnf3	3.38301e-19	-0.324259	0.371	0.659	1.09221e-14
Car12	2.02553e-14	-0.324554	0.745	0.929	6.53941e-10
Lap3	2.63736e-15	-0.324616	0.822	0.937	8.5147e-11
Slc4a4	8.17906e-16	-0.325683	0.897	0.971	2.64061e-11
Ppa2	4.75122e-16	-0.327007	0.717	0.904	1.53393e-11
Mettl26	2.93771e-17	-0.327058	0.813	0.947	9.48441e-13
Crat	2.91928e-21	-0.327155	0.604	0.859	9.42488e-17
Ascc1	2.20676e-15	-0.327167	0.66	0.877	7.12452e-11
Sgms2	2.09275e-09	-0.327885	0.561	0.744	6.75644e-05
Dao	1.03739e-15	-0.328125	0.801	0.947	3.34922e-11
Gcnt1	2.43434e-17	-0.328227	0.866	0.97	7.85926e-13
Prss8	1.57748e-16	-0.328493	0.838	0.958	5.09291e-12
Degs2	6.65061e-23	-0.328743	0.377	0.679	2.14715e-18
Vdr	4.52139e-16	-0.329406	0.717	0.899	1.45973e-11
Uqcr10	2.1102e-29	-0.32987	0.969	0.99	6.81277e-25
Slc6a20b	4.99367e-17	-0.330243	0.623	0.856	1.6122e-12
Sostdc1	1.96725e-14	-0.330559	0.361	0.607	6.35128e-10
Pzp	1.83853e-20	-0.330688	0.237	0.522	5.93571e-16
Iscu	9.02124e-21	-0.332257	0.847	0.949	2.91251e-16
Dynll2	2.00655e-19	-0.333802	0.879	0.967	6.47816e-15
Nit1	1.25065e-19	-0.333807	0.629	0.855	4.03772e-15
Ndufv1	7.8035e-20	-0.334404	0.863	0.965	2.51936e-15
Slc37a4	9.09205e-20	-0.334948	0.726	0.92	2.93537e-15
Ech1	4.75817e-24	-0.334966	0.903	0.976	1.53618e-19
Cox8a	6.74907e-34	-0.335564	0.975	0.99	2.17894e-29
Cpt1a	8.90551e-20	-0.336279	0.838	0.958	2.87514e-15
Mrpl12	5.05984e-17	-0.336552	0.822	0.956	1.63357e-12
Usp2	7.46855e-26	-0.337216	0.579	0.846	2.41122e-21
Clcnkb	7.70393e-10	-0.338058	0.72	0.872	2.48721e-05
Hoxd8	9.18635e-09	-0.338354	0.657	0.813	0.000296581
Ndrg2	1.86096e-17	-0.338758	0.498	0.755	6.0081e-13
Fmo2	3.08444e-17	-0.339176	0.741	0.919	9.95812e-13
Acsl1	1.54407e-17	-0.339351	0.639	0.851	4.98502e-13
Idh1	9.21148e-17	-0.340405	0.903	0.979	2.97393e-12
Suclg1	9.34459e-25	-0.340412	0.91	0.979	3.0169e-20
0610005C13Rik	8.56776e-19	-0.340435	0.745	0.919	2.7661e-14
Cox4i1	3.21365e-40	-0.341009	0.981	0.993	1.03753e-35
Tfrc	8.46919e-21	-0.341696	0.321	0.608	2.73428e-16
Lrpap1	1.72298e-18	-0.341942	0.844	0.969	5.56263e-14
Gsta3	7.48834e-21	-0.342153	0.679	0.873	2.41761e-16
Cycs	1.54401e-21	-0.343403	0.885	0.974	4.98485e-17
Atp5j	3.06429e-29	-0.343483	0.938	0.986	9.89308e-25
Ogdh	1.16155e-27	-0.343887	0.872	0.967	3.75006e-23
BC024386	3.71122e-23	-0.343891	0.427	0.747	1.19817e-18
Echs1	1.358e-20	-0.345948	0.801	0.946	4.38429e-16
Slc22a30	1.50361e-20	-0.346433	0.604	0.837	4.85441e-16
Cyp2d26	4.86464e-15	-0.346473	0.589	0.826	1.57055e-10
Acadvl	9.92723e-21	-0.346645	0.801	0.951	3.205e-16
Vwa8	5.34232e-22	-0.346832	0.632	0.857	1.72477e-17
Crot	2.08496e-18	-0.347302	0.604	0.844	6.73129e-14
Mthfd1	3.3835e-23	-0.347887	0.664	0.888	1.09236e-18
Gatd3a	4.08455e-18	-0.348067	0.757	0.921	1.3187e-13
Gk	5.73243e-18	-0.348387	0.779	0.923	1.85071e-13
Hpn	6.97647e-22	-0.348695	0.882	0.969	2.25235e-17
Slc22a22	1.6624e-28	-0.349178	0.308	0.657	5.36707e-24
Atp5d	1.27804e-29	-0.349929	0.953	0.988	4.12614e-25
Acadl	5.23576e-21	-0.350171	0.816	0.948	1.69037e-16
Ndufb9	1.26344e-23	-0.350573	0.9	0.976	4.07902e-19
Atp5k	6.60199e-32	-0.350923	0.947	0.987	2.13145e-27
Atp5h	1.8923e-23	-0.351129	0.928	0.98	6.1093e-19
Ndufa12	2.21893e-21	-0.351223	0.829	0.952	7.16382e-17
Nqo1	2.69399e-23	-0.351269	0.33	0.631	8.69756e-19
Abcd3	1.40096e-19	-0.351347	0.81	0.938	4.523e-15
Atp5e	1.23057e-28	-0.351797	0.947	0.989	3.97289e-24
Sdhd	8.14566e-21	-0.353548	0.779	0.926	2.62983e-16
Pcca	1.78572e-22	-0.355076	0.598	0.844	5.7652e-18
Ndufb10	9.1207e-21	-0.355214	0.822	0.962	2.94462e-16
Atp6v1e1	8.11397e-20	-0.355257	0.9	0.974	2.6196e-15
Cox6a1	9.14974e-38	-0.355335	0.975	0.991	2.95399e-33
Pepd	8.5925e-19	-0.355545	0.794	0.938	2.77409e-14
Idh3g	2.77271e-27	-0.356252	0.85	0.969	8.95171e-23
Cyfip2	1.54681e-21	-0.35655	0.47	0.775	4.99387e-17
Xylb	4.61408e-18	-0.356594	0.804	0.947	1.48966e-13
Ghitm	4.16145e-27	-0.356963	0.916	0.978	1.34352e-22
Ndufa4	1.18196e-39	-0.35793	0.975	0.991	3.81596e-35
S100a1	3.08873e-15	-0.358105	0.888	0.967	9.97195e-11
Prodh	6.36048e-18	-0.358431	0.735	0.941	2.05348e-13
Hsd3b2	4.2447e-24	-0.358633	0.461	0.758	1.3704e-19
Akr1c14	1.83124e-22	-0.359208	0.159	0.454	5.91217e-18
Ppp1r16b	5.30377e-20	-0.359328	0.511	0.79	1.71232e-15
Hist1h2bc	5.33383e-23	-0.360723	0.894	0.974	1.72203e-18
Uqcrc1	7.79047e-28	-0.360727	0.919	0.981	2.51515e-23
Sephs2	6.0033e-18	-0.361067	0.807	0.952	1.93816e-13
Immt	3.38458e-27	-0.362686	0.732	0.933	1.09271e-22
Abcg2	1.17018e-18	-0.362928	0.835	0.952	3.77792e-14
Cyp2j13	6.96849e-19	-0.362965	0.763	0.913	2.24978e-14
Ndufs2	8.93069e-30	-0.364614	0.91	0.982	2.88327e-25
Atp5mpl	1.5051e-28	-0.365233	0.931	0.985	4.8592e-24
Tmbim6	4.02207e-41	-0.365521	0.972	0.992	1.29852e-36
Lrrc19	2.5163e-21	-0.365677	0.567	0.832	8.12387e-17
Chchd2	3.62039e-43	-0.36699	0.972	0.994	1.16884e-38
Ndufs3	1.21861e-23	-0.367009	0.769	0.941	3.93429e-19
Mal	3.25792e-11	-0.367348	0.639	0.823	1.05182e-06
Rdh16	1.07664e-21	-0.367556	0.355	0.631	3.47593e-17
Folr1	1.1865e-21	-0.367878	0.882	0.959	3.83062e-17
Slc22a2	6.13729e-21	-0.36905	0.542	0.802	1.98142e-16
Aldh3a2	1.75112e-20	-0.37046	0.704	0.886	5.65348e-16
Mmut	1.89955e-24	-0.370579	0.67	0.893	6.13269e-20
Proc	1.08313e-21	-0.371763	0.579	0.831	3.49689e-17
Neu1	4.44805e-26	-0.371804	0.925	0.983	1.43605e-21
Hmgcl	1.1718e-22	-0.37288	0.639	0.87	3.78315e-18
Rhcg	5.06863e-10	-0.372944	0.433	0.638	1.63641e-05
Ndufa10	7.93696e-23	-0.373527	0.813	0.945	2.56245e-18
Ndufv2	4.80255e-24	-0.37358	0.819	0.952	1.5505e-19
Hsd17b11	2.34197e-24	-0.374172	0.857	0.948	7.56104e-20
Gjb2	5.58567e-22	-0.374278	0.536	0.82	1.80334e-17
Slc26a1	9.60803e-21	-0.374498	0.614	0.86	3.10195e-16
Mlec	8.00537e-21	-0.375924	0.882	0.964	2.58453e-16
Dld	2.07358e-23	-0.375973	0.779	0.939	6.69456e-19
Haao	1.55214e-20	-0.376344	0.545	0.773	5.01108e-16
Ddah1	8.8024e-21	-0.376977	0.763	0.938	2.84186e-16
Pdk2	1.75007e-18	-0.377001	0.751	0.932	5.6501e-14
Vnn1	4.3538e-23	-0.37704	0.464	0.736	1.40563e-18
Cyp4a31	5.89716e-21	-0.377297	0.489	0.774	1.9039e-16
Mpc1	5.39415e-28	-0.377438	0.888	0.976	1.7415e-23
Apoo	1.08014e-24	-0.378678	0.508	0.803	3.48724e-20
Cbs	1.50259e-24	-0.379002	0.433	0.745	4.85113e-20
Acot12	7.1326e-24	-0.379862	0.411	0.705	2.30276e-19
Acad11	4.0429e-24	-0.380016	0.598	0.856	1.30525e-19
Car14	1.69621e-23	-0.380302	0.548	0.83	5.47621e-19
Ndufv3	2.2378e-26	-0.382611	0.9	0.975	7.22473e-22
Aldh7a1	1.2174e-25	-0.383204	0.81	0.947	3.93037e-21
Hint2	1.54779e-23	-0.383643	0.829	0.951	4.99704e-19
Atp5l	1.05617e-35	-0.384092	0.956	0.985	3.40983e-31
Slc3a1	9.87304e-19	-0.386069	0.751	0.921	3.18751e-14
Hspa9	4.40993e-31	-0.386292	0.922	0.981	1.42375e-26
Hykk	1.37346e-23	-0.387207	0.688	0.898	4.43421e-19
Car4	9.78039e-22	-0.387692	0.536	0.815	3.1576e-17
Bpnt1	9.46e-23	-0.388347	0.782	0.931	3.05416e-18
Slc51a	1.10594e-20	-0.389172	0.813	0.958	3.57052e-16
Idh3b	2.95856e-27	-0.38956	0.819	0.952	9.5517e-23
Ndufa9	4.05155e-24	-0.390014	0.757	0.926	1.30804e-19
Cth	1.81731e-23	-0.390217	0.458	0.728	5.86719e-19
Upb1	2.36391e-23	-0.391063	0.592	0.853	7.63188e-19
Enpp6	3.75667e-21	-0.391109	0.558	0.827	1.21284e-16
Shmt2	2.67049e-22	-0.391422	0.632	0.873	8.62169e-18
Mccc1	3.46236e-25	-0.393389	0.52	0.812	1.11782e-20
mt-Nd5	3.11967e-22	-0.395044	0.813	0.932	1.00719e-17
Sod1	1.89191e-32	-0.395177	0.956	0.987	6.10803e-28
Serpinf2	8.47606e-20	-0.396149	0.639	0.861	2.7365e-15
Mpc2	3.03429e-29	-0.396699	0.9	0.983	9.79621e-25
Gas2	8.14459e-25	-0.397314	0.798	0.947	2.62948e-20
Pdha1	1.1149e-27	-0.397366	0.869	0.979	3.59945e-23
Klhl3	6.8239e-19	-0.39742	0.252	0.528	2.2031e-14
Cox7c	2.01104e-38	-0.397514	0.956	0.994	6.49264e-34
Dlst	2.68838e-25	-0.397655	0.782	0.949	8.67943e-21
Pvalb	9.60545e-13	-0.397722	0.15	0.355	3.10112e-08
Cryl1	1.56722e-21	-0.397745	0.826	0.956	5.05977e-17
Qdpr	1.00915e-22	-0.400633	0.829	0.946	3.25803e-18
Cpt2	2.64814e-25	-0.402295	0.673	0.886	8.54952e-21
Pccb	8.6385e-24	-0.402739	0.745	0.946	2.78894e-19
Agps	6.2659e-18	-0.403465	0.617	0.82	2.02295e-13
Pmpcb	1.25024e-22	-0.403799	0.729	0.933	4.03641e-18
Wnk4	9.05301e-17	-0.404408	0.598	0.83	2.92276e-12
Gsta2	2.7466e-19	-0.404844	0.819	0.957	8.86741e-15
Sugct	3.99079e-29	-0.405837	0.445	0.773	1.28843e-24
Hspd1	7.05346e-29	-0.406443	0.903	0.973	2.27721e-24
Slc18a1	1.09848e-25	-0.406554	0.492	0.788	3.54644e-21
Cryz	2.98721e-24	-0.406671	0.869	0.973	9.6442e-20
Atp6v1a	4.64143e-21	-0.406897	0.794	0.944	1.49849e-16
Gabarapl1	3.08193e-24	-0.407326	0.96	0.99	9.95002e-20
Isoc2a	1.17177e-24	-0.408296	0.735	0.941	3.78307e-20
Cox6c	5.43322e-47	-0.408867	0.984	0.996	1.75411e-42
Ndufc1	1.2252e-30	-0.409224	0.866	0.975	3.95555e-26
Mettl7a1	1.08603e-29	-0.409854	0.838	0.965	3.50626e-25
Ccdc107	2.87364e-24	-0.410032	0.804	0.946	9.27754e-20
Pdzk1	4.58302e-26	-0.410683	0.925	0.986	1.47963e-21
Tmem213	1.21408e-09	-0.411253	0.611	0.792	3.91964e-05
Aadat	2.04047e-23	-0.415247	0.464	0.738	6.58764e-19
Pth1r	3.549e-28	-0.416359	0.903	0.983	1.1458e-23
Gstz1	1.72528e-26	-0.416612	0.704	0.909	5.57008e-22
Cox7b	4.01749e-34	-0.417137	0.96	0.99	1.29705e-29
Cyp2d12	1.39912e-20	-0.419701	0.408	0.678	4.51705e-16
Slc47a1	4.04039e-23	-0.4205	0.807	0.951	1.30444e-18
Atp5o	2.34448e-32	-0.420516	0.916	0.983	7.56914e-28
Atp5g1	1.05815e-30	-0.420726	0.919	0.981	3.41622e-26
Aqp3	1.17501e-17	-0.421559	0.502	0.778	3.79351e-13
Fut9	1.24329e-22	-0.422326	0.701	0.929	4.01397e-18
Dcxr	1.67892e-23	-0.422939	0.726	0.923	5.42039e-19
Ephx2	9.00057e-23	-0.42295	0.816	0.951	2.90583e-18
Bdh1	7.52852e-25	-0.423348	0.38	0.699	2.43058e-20
Cox7a2	4.84215e-41	-0.423638	0.95	0.985	1.56329e-36
Atp5f1	1.0182e-40	-0.423782	0.938	0.987	3.28726e-36
Hsd3b3	2.91815e-27	-0.424911	0.318	0.649	9.42126e-23
Paqr7	1.25555e-28	-0.425299	0.502	0.79	4.05353e-24
Spp2	3.0069e-12	-0.425319	0.735	0.91	9.70777e-08
Hmgcs1	5.01332e-26	-0.425428	0.835	0.951	1.61855e-21
Stard10	4.1918e-26	-0.425973	0.875	0.965	1.35332e-21
Tmem205	1.78047e-26	-0.426885	0.788	0.928	5.74826e-22
Fmo1	1.46191e-23	-0.427035	0.801	0.954	4.71978e-19
Slc25a42	2.42371e-30	-0.427611	0.427	0.759	7.82493e-26
Cela1	3.03007e-22	-0.427642	0.785	0.952	9.78258e-18
Slc22a1	6.12704e-25	-0.427672	0.819	0.959	1.97811e-20
Smpdl3a	2.23879e-32	-0.42793	0.9	0.977	7.22793e-28
Pgk1	1.44566e-32	-0.428541	0.866	0.973	4.66732e-28
Abat	6.37317e-30	-0.428996	0.692	0.927	2.05758e-25
Cyc1	8.54364e-35	-0.430126	0.897	0.98	2.75831e-30
Selenop	4.11013e-40	-0.432541	0.994	0.996	1.32696e-35
Abca3	1.97856e-28	-0.433174	0.841	0.964	6.38779e-24
Uqcr11	2.13567e-43	-0.436665	0.96	0.99	6.895e-39
Por	1.1099e-28	-0.438558	0.794	0.946	3.5833e-24
Akr7a5	8.17e-31	-0.440061	0.882	0.975	2.63769e-26
Dhrs4	1.3181e-27	-0.440507	0.804	0.936	4.2555e-23
Napsa	2.17844e-10	-0.440529	0.829	0.921	7.03311e-06
Aspa	2.56201e-27	-0.440613	0.583	0.818	8.27145e-23
Abcc2	6.39877e-26	-0.440709	0.648	0.887	2.06584e-21
Sdha	8.29352e-51	-0.441	0.913	0.983	2.67756e-46
Aldh2	3.76863e-37	-0.442259	0.972	0.99	1.2167e-32
Mettl7b	5.89544e-24	-0.442301	0.679	0.898	1.90334e-19
Arl6ip1	1.45168e-34	-0.442626	0.907	0.98	4.68674e-30
Lypla1	1.4247e-28	-0.444398	0.726	0.923	4.59965e-24
Csad	1.61996e-19	-0.444774	0.586	0.807	5.23004e-15
Sod2	3.34201e-37	-0.445399	0.891	0.975	1.07897e-32
Prdx5	8.6756e-53	-0.446947	0.978	0.994	2.80092e-48
Sdhb	4.04659e-39	-0.447995	0.907	0.977	1.30644e-34
AI314278	6.21299e-28	-0.449916	0.71	0.915	2.00587e-23
Aqp1	2.00385e-26	-0.450305	0.857	0.965	6.46943e-22
Acaa2	1.9423e-29	-0.450365	0.822	0.959	6.27071e-25
Tmem252	1.72038e-23	-0.450627	0.729	0.913	5.55426e-19
Gpd1	1.54674e-25	-0.452111	0.76	0.942	4.99366e-21
Aco2	7.14301e-39	-0.453294	0.9	0.978	2.30612e-34
Cryzl2	1.8576e-26	-0.455356	0.692	0.884	5.99725e-22
Fuca2	1.849e-30	-0.45578	0.854	0.965	5.96948e-26
Tmigd1	1.7083e-14	-0.45837	0.67	0.843	5.51525e-10
Atp5g3	4.81017e-59	-0.459534	0.969	0.994	1.55296e-54
Slco1a6	2.19357e-26	-0.459632	0.688	0.899	7.08194e-22
Sardh	3.19786e-32	-0.460241	0.813	0.958	1.03243e-27
Gatm	2.7755e-16	-0.460625	0.925	0.987	8.9607e-12
Apom	2.7661e-36	-0.461974	0.595	0.871	8.93037e-32
Cisd1	7.57183e-34	-0.464853	0.85	0.972	2.44456e-29
Cgref1	9.65991e-26	-0.466921	0.692	0.898	3.1187e-21
Idh2	1.03377e-35	-0.466996	0.9	0.981	3.33752e-31
Etfb	2.52008e-39	-0.467123	0.903	0.979	8.13609e-35
Ces1e	1.18332e-29	-0.467819	0.399	0.751	3.82034e-25
Khk	8.98587e-31	-0.47323	0.869	0.974	2.90109e-26
Azgp1	4.1985e-31	-0.473631	0.302	0.646	1.35549e-26
Slc16a7	1.5717e-22	-0.47366	0.386	0.687	5.07424e-18
Cyp4a12a	1.21437e-30	-0.474487	0.399	0.737	3.9206e-26
Aqp2	1.23286e-12	-0.475685	0.495	0.725	3.98029e-08
Ghr	3.77577e-25	-0.47932	0.748	0.913	1.21901e-20
Gm19950	1.46031e-24	-0.480218	0.732	0.931	4.71462e-20
Pcbd1	4.62658e-38	-0.482346	0.832	0.968	1.49369e-33
Glyat	3.52764e-34	-0.482833	0.922	0.986	1.1389e-29
Gstt2	5.8567e-29	-0.483515	0.788	0.958	1.89083e-24
Slc25a39	5.01459e-40	-0.483573	0.913	0.983	1.61896e-35
Me1	6.89311e-28	-0.484837	0.832	0.951	2.22544e-23
Uqcrfs1	1.38113e-43	-0.485907	0.903	0.979	4.45897e-39
Slc25a10	3.44857e-33	-0.485918	0.81	0.956	1.11337e-28
Abhd14b	2.34504e-36	-0.486213	0.847	0.966	7.57095e-32
Kcnj16	5.0042e-40	-0.487308	0.879	0.987	1.61561e-35
Atp5b	3.56836e-81	-0.487342	0.988	0.996	1.15204e-76
Aldh4a1	1.49415e-32	-0.487642	0.841	0.967	4.82387e-28
Bphl	3.74535e-33	-0.489466	0.763	0.939	1.20919e-28
Gpx3	2.287e-23	-0.49183	1	1	7.38358e-19
Coasy	2.60286e-30	-0.49252	0.707	0.911	8.40334e-26
Atp5a1	5.91427e-71	-0.495648	0.975	0.994	1.90942e-66
Ddt	7.66273e-37	-0.497002	0.81	0.96	2.47391e-32
Bckdha	1.88718e-39	-0.4975	0.863	0.973	6.09277e-35
Aldh8a1	5.81066e-30	-0.498897	0.701	0.919	1.87597e-25
Tnfaip8	6.48202e-28	-0.499515	0.794	0.95	2.09272e-23
Mogat1	1.63711e-29	-0.499624	0.355	0.665	5.2854e-25
Slc25a5	1.03115e-61	-0.500754	0.975	0.99	3.32908e-57
Uqcrq	1.57523e-53	-0.501128	0.953	0.988	5.08562e-49
Grhpr	1.49969e-30	-0.501176	0.745	0.94	4.84174e-26
Fah	8.96527e-31	-0.5019	0.826	0.96	2.89444e-26
Cyp2j5	5.69076e-37	-0.509147	0.931	0.984	1.83726e-32
Gcdh	2.68666e-34	-0.511107	0.757	0.95	8.6739e-30
Suclg2	1.35457e-36	-0.513676	0.832	0.972	4.37324e-32
Cd36	3.24734e-19	-0.515842	0.685	0.856	1.0484e-14
Cubn	1.07946e-31	-0.517933	0.688	0.904	3.48504e-27
Pank1	1.01326e-31	-0.518144	0.614	0.889	3.27131e-27
Cltrn	2.06111e-42	-0.51834	0.972	0.994	6.6543e-38
Entpd5	4.74667e-33	-0.518819	0.701	0.919	1.53246e-28
Acss1	1.69042e-21	-0.522107	0.779	0.947	5.45751e-17
Cda	9.07561e-34	-0.523454	0.826	0.963	2.93006e-29
Mfsd4b5	2.61799e-31	-0.523841	0.707	0.919	8.45217e-27
Cmbl	1.0118e-32	-0.524646	0.71	0.907	3.26659e-28
Slc5a10	6.5678e-24	-0.524757	0.551	0.794	2.12041e-19
Etfa	2.87007e-40	-0.528086	0.813	0.962	9.26603e-36
Hibadh	1.01368e-36	-0.528636	0.785	0.95	3.27265e-32
Fam151a	6.80966e-32	-0.529054	0.745	0.934	2.1985e-27
Thnsl2	1.86863e-36	-0.529847	0.704	0.918	6.03287e-32
D630029K05Rik	4.48425e-38	-0.532096	0.336	0.714	1.44774e-33
Car15	1.52173e-16	-0.535911	0.558	0.8	4.9129e-12
Mdh1	2.03207e-68	-0.536581	0.963	0.992	6.56053e-64
Mcrip2	4.58625e-40	-0.539286	0.623	0.906	1.48067e-35
Acadm	1.44875e-37	-0.539319	0.791	0.955	4.67728e-33
Ldhd	9.96645e-33	-0.541016	0.925	0.987	3.21767e-28
4833439L19Rik	1.00263e-37	-0.541286	0.81	0.963	3.23698e-33
Dnajc12	6.87879e-39	-0.541315	0.579	0.87	2.22082e-34
Aldh9a1	2.09588e-38	-0.547238	0.757	0.94	6.76655e-34
Hadh	7.59343e-47	-0.547373	0.854	0.972	2.45154e-42
Slc8a1	4.59812e-07	-0.549248	0.53	0.682	0.014845
Slc6a19	1.1369e-22	-0.551835	0.835	0.971	3.67047e-18
Mpv17l	1.95225e-33	-0.552499	0.467	0.773	6.30285e-29
Scp2	4.2324e-51	-0.55606	0.941	0.988	1.36643e-46
Igha	0.00066344	0.73772	0.399	0.362	1
Kng2	7.47089e-18	-0.558125	0.685	0.87	2.41198e-13
Slc17a1	3.43919e-36	-0.564458	0.801	0.957	1.11034e-31
Pcx	1.13678e-43	-0.566892	0.879	0.974	3.67008e-39
mt-Co2	4.20227e-38	-0.569482	0.997	0.999	1.3567e-33
Fxyd2	7.43724e-77	-0.570168	0.994	0.997	2.40111e-72
mt-Nd1	3.69585e-41	-0.572913	0.981	0.996	1.19321e-36
Eci3	3.01959e-36	-0.575569	0.551	0.842	9.74875e-32
Chchd10	4.73147e-73	-0.576597	0.96	0.992	1.52755e-68
Acads	1.13672e-46	-0.577108	0.807	0.959	3.6699e-42
Hgd	6.62671e-40	-0.579601	0.819	0.962	2.13943e-35
Aldob	4.9263e-58	-0.579817	0.994	0.998	1.59046e-53
Selenbp1	2.76462e-49	-0.581125	0.857	0.968	8.92557e-45
Cndp2	2.73852e-24	-0.582806	0.96	0.988	8.8413e-20
Tmem174	6.46632e-40	-0.586006	0.841	0.966	2.08765e-35
Kcnj15	1.34681e-43	-0.589004	0.872	0.974	4.34818e-39
Fbp1	1.199e-48	-0.58945	0.953	0.99	3.87096e-44
Slc5a8	2.06292e-32	-0.589688	0.43	0.734	6.66013e-28
Adhfe1	4.75329e-42	-0.591362	0.704	0.927	1.5346e-37
Ugt2b38	2.27812e-38	-0.592354	0.847	0.971	7.35492e-34
Slc22a18	3.34181e-40	-0.59374	0.776	0.957	1.0789e-35
Kcnj1	6.17783e-20	-0.59756	0.52	0.772	1.99451e-15
Nat8	2.4461e-33	-0.601127	0.71	0.909	7.89723e-29
Ivd	2.64849e-44	-0.605114	0.763	0.945	8.55063e-40
Papss2	1.12238e-39	-0.605237	0.698	0.913	3.62362e-35
Pgam2	9.44099e-23	-0.605693	0.355	0.648	3.04802e-18
Tcn2	6.84223e-56	-0.606623	0.969	0.992	2.20902e-51
Ttc36	2.8692e-48	-0.607334	0.941	0.989	9.2632e-44
Akr1a1	1.59494e-71	-0.608446	0.978	0.997	5.14928e-67
Cyp2d9	8.22766e-45	-0.612456	0.271	0.692	2.6563e-40
Atp1a1	4.85849e-46	-0.613867	0.997	0.997	1.56856e-41
Aldh6a1	7.87662e-53	-0.617514	0.9	0.977	2.54297e-48
Galnt11	2.61127e-43	-0.618653	0.81	0.956	8.43048e-39
Cat	8.07566e-51	-0.62082	0.925	0.988	2.60723e-46
Cyb5a	2.04288e-51	-0.62268	0.953	0.989	6.59544e-47
Atp1b1	4.22157e-67	-0.623458	0.991	0.994	1.36293e-62
Mep1a	8.53688e-28	-0.623918	0.882	0.972	2.75613e-23
Aldh1l1	7.22582e-49	-0.628181	0.798	0.957	2.33286e-44
mt-Nd4	6.41969e-51	-0.632608	0.988	0.997	2.0726e-46
Nat8f6	1.19313e-43	-0.637245	0.405	0.785	3.85201e-39
Ugt3a1	5.8817e-38	-0.640418	0.576	0.859	1.89891e-33
Tmem52b	3.75421e-17	-0.64188	0.636	0.854	1.21205e-12
Lrp2	1.59762e-43	-0.642398	0.91	0.985	5.15792e-39
Chpt1	2.68564e-51	-0.645554	0.935	0.99	8.67059e-47
Nudt19	5.05268e-34	-0.647099	0.844	0.965	1.63126e-29
Slc12a1	4.15259e-10	-0.647314	0.611	0.784	1.34066e-05
Ces2c	2.02438e-38	-0.650741	0.645	0.888	6.53571e-34
mt-Nd3	4.88836e-43	-0.650973	0.969	0.994	1.57821e-38
Slc34a1	1.85875e-67	-0.653302	0.994	0.997	6.00096e-63
Odc1	4.95781e-51	-0.656425	0.928	0.981	1.60063e-46
Lactb2	2.75795e-49	-0.658043	0.829	0.971	8.90406e-45
mt-Nd2	9.92507e-53	-0.661844	0.991	0.995	3.20431e-48
Ak4	3.39074e-45	-0.666755	0.595	0.878	1.0947e-40
Rida	3.38465e-57	-0.666995	0.931	0.992	1.09273e-52
Ces1d	9.57537e-45	-0.66992	0.645	0.917	3.09141e-40
Sord	3.79701e-62	-0.674073	0.944	0.992	1.22586e-57
Cyp4a10	4.17883e-41	-0.679407	0.408	0.764	1.34913e-36
G6pc	6.0734e-49	-0.688799	0.688	0.93	1.9608e-44
mt-Co3	9.13706e-55	-0.691814	1	0.999	2.9499e-50
Acox1	5.8274e-60	-0.694755	0.944	0.987	1.88138e-55
Aass	3.00936e-49	-0.695309	0.738	0.943	9.71571e-45
mt-Atp6	3.2103e-58	-0.700101	0.994	0.998	1.03645e-53
Pah	4.27462e-57	-0.701727	0.928	0.987	1.38006e-52
Ppp1r1a	7.08443e-22	-0.702084	0.567	0.798	2.28721e-17
Ehhadh	1.94209e-39	-0.702191	0.695	0.919	6.27004e-35
Ugt3a2	2.02041e-56	-0.71362	0.897	0.977	6.52288e-52
Slc17a3	1.94403e-47	-0.714771	0.81	0.955	6.27629e-43
Oxct1	1.98462e-79	-0.731375	0.91	0.988	6.40736e-75
Slc27a2	4.03419e-49	-0.736387	0.966	0.991	1.30244e-44
Retsat	1.99561e-54	-0.740069	0.555	0.881	6.44284e-50
Pecr	4.1688e-57	-0.744166	0.841	0.974	1.3459e-52
4931406C07Rik	2.2776e-62	-0.750255	0.869	0.98	7.35324e-58
Phyh	5.34339e-72	-0.752185	0.888	0.981	1.72511e-67
Amacr	2.20781e-52	-0.754161	0.732	0.932	7.12793e-48
Cyp2e1	4.98212e-47	-0.754757	0.913	0.985	1.60848e-42
Slco1a1	3.79889e-36	-0.760028	0.467	0.783	1.22647e-31
mt-Cytb	6.56447e-67	-0.76106	0.991	0.998	2.11934e-62
Keg1	1.16376e-71	-0.762673	0.953	0.988	3.75719e-67
Ttr	8.53536e-39	-0.764848	0.508	0.832	2.75564e-34
Acat1	1.21366e-68	-0.765226	0.882	0.981	3.9183e-64
Umod	1.89524e-25	-0.768751	0.953	0.99	6.11879e-21
Acsm2	7.08822e-74	-0.771841	0.972	0.996	2.28843e-69
Ggt1	1.23685e-61	-0.773579	0.919	0.987	3.99316e-57
Cyp2a4	1.13086e-35	-0.780989	0.467	0.793	3.65098e-31
Cyp2a5	9.39997e-40	-0.781134	0.601	0.868	3.03478e-35
Nat8f1	3.22921e-67	-0.783047	0.91	0.983	1.04255e-62
Akr1c21	4.24636e-65	-0.78537	0.919	0.987	1.37094e-60
Slc13a3	1.25809e-59	-0.794263	0.866	0.98	4.06175e-55
Wfdc15b	4.58872e-25	-0.815394	0.474	0.747	1.48147e-20
Ass1	3.78118e-67	-0.816533	0.978	0.994	1.22075e-62
Ces1f	3.40753e-61	-0.850434	0.85	0.978	1.10012e-56
Miox	4.21941e-76	-0.859746	0.96	0.996	1.36224e-71
Slc22a8	5.63757e-64	-0.864208	0.757	0.964	1.82009e-59
Slc22a12	1.70976e-60	-0.865509	0.882	0.978	5.51997e-56
Kl	1.78649e-64	-0.875254	0.819	0.973	5.7677e-60
Acaa1b	4.66394e-63	-0.877463	0.819	0.963	1.50575e-58
mt-Co1	2.65338e-78	-0.880563	0.997	0.999	8.56643e-74
Slc22a6	3.59273e-57	-0.888677	0.894	0.979	1.15991e-52
Pck1	4.88449e-67	-0.922781	0.794	0.959	1.57696e-62
Acy3	4.58358e-71	-0.937374	0.981	0.993	1.47981e-66
Ces1g	9.09294e-59	-0.961249	0.461	0.854	2.93566e-54
Defb1	9.03802e-21	-0.989309	0.776	0.93	2.91792e-16
Acsm3	1.16168e-47	-1.01771	0.551	0.853	3.75049e-43
Slc7a13	2.9444e-40	-1.05438	0.548	0.835	9.50601e-36
Cyp4b1	3.84117e-94	-1.09518	0.984	0.997	1.24012e-89
Kap	5.15892e-68	-1.11508	0.997	1	1.66556e-63
Slc12a3	4.27721e-22	-1.12846	0.81	0.941	1.3809e-17
Inmt	1.58949e-89	-1.14619	0.938	0.988	5.13165e-85
Egf	1.47602e-42	-1.16673	0.573	0.867	4.76533e-38
Calb1	2.22639e-20	-1.20386	0.751	0.923	7.18789e-16
S100g	1.71148e-11	-1.24188	0.969	0.99	5.52551e-07
Klk1	7.21671e-16	-1.56608	0.978	0.988	2.32991e-11

## Sheet: Treated 5mAS Cluster5
Gene	p_val	avg_log2FC	pct.1	pct.2	p_val_adj
Umod	1.37657e-150	2.27894	1	0.984	4.44426e-146
Klk1	0.657364	-1.61638	1	0.986	1
Slc12a1	2.87523e-158	2.27118	1	0.735	9.28267e-154
Egf	6.3047e-130	1.8543	1	0.813	2.03547e-125
Slc7a13	3.87479e-73	1.16328	0.967	0.782	1.25098e-68
Cyp2a4	3.72053e-77	1.12348	0.954	0.732	1.20117e-72
Napsa	1.57437e-73	1.12029	0.971	0.903	5.08286e-69
Lyz2	0.000191156	-0.872055	0.886	0.852	1
Car15	7.98895e-77	1.0923	0.964	0.748	2.57923e-72
Acsm3	3.82772e-77	1.06839	0.977	0.799	1.23578e-72
Defb1	1.06692e-05	-0.816404	0.958	0.907	0.344454
Podxl	0.000768206	-0.802949	0.85	0.796	1
Kap	1.38204e-86	1.00653	1	0.999	4.46193e-82
Nphs2	0.0618893	-0.767357	0.598	0.564	1
Wfdc15b	1.53179e-80	0.943343	0.971	0.685	4.94537e-76
Slco1a1	7.5658e-67	0.872212	0.958	0.721	2.44262e-62
Cd36	7.34905e-65	0.839849	0.964	0.821	2.37264e-60
Mep1a	9.08231e-70	0.836657	0.997	0.958	2.93223e-65
Cyp4a10	5.20304e-58	0.784642	0.922	0.699	1.6798e-53
Tmigd1	1.20747e-61	0.760128	0.961	0.806	3.89832e-57
Nudt19	1.60297e-68	0.751874	0.99	0.947	5.17517e-64
Cyp2d9	9.3999e-58	0.743708	0.908	0.611	3.03476e-53
Ren1	0.0591306	-0.617057	0.431	0.442	1
Mpv17l	1.57792e-51	0.69529	0.922	0.716	5.09433e-47
Atp11a	7.28343e-58	0.676963	0.987	0.948	2.35146e-53
Slc6a18	1.2643e-48	0.656482	0.944	0.754	4.08178e-44
Atp6v1g3	7.2801e-06	-0.589995	0.66	0.681	0.235038
Cndp2	1.76477e-53	0.633871	1	0.983	5.69758e-49
Tmem52b	0.00234296	-0.57669	0.905	0.819	1
Cyp2a5	1.01629e-37	0.616335	0.964	0.822	3.28108e-33
Cd74	0.000631367	-0.552488	0.99	0.982	1
Slc5a1	4.27506e-61	0.604955	0.925	0.558	1.3802e-56
Col1a1	3.19104e-06	-0.518679	0.768	0.77	0.103023
Ehhadh	6.14242e-52	0.604331	0.977	0.883	1.98308e-47
Acta2	0.0170571	-0.516496	0.425	0.428	1
Slc5a8	3.895e-45	0.604231	0.925	0.671	1.2575e-40
Acadm	3.08122e-52	0.591618	0.99	0.93	9.94771e-48
Igha	0.145835	-0.513265	0.363	0.367	1
H2-Q7	5.95961e-06	-0.512693	0.523	0.567	0.192406
Col3a1	1.7871e-06	-0.512357	0.745	0.754	0.0576967
Slc5a10	1.74935e-43	0.589294	0.938	0.746	5.64778e-39
Cfh	0.0062675	-0.507757	0.958	0.927	1
Agps	1.86928e-47	0.585316	0.938	0.779	6.03496e-43
Plat	0.00434544	-0.49058	0.425	0.438	1
Csad	4.29076e-50	0.58526	0.948	0.761	1.38527e-45
Bdh1	4.96252e-51	0.574535	0.931	0.629	1.60215e-46
Sema3g	0.462999	-0.462046	0.471	0.432	1
Azgp1	2.52303e-47	0.567943	0.882	0.573	8.1456e-43
Akr1c14	2.39619e-56	0.559732	0.758	0.379	7.7361e-52
Ccn2	0.0107188	-0.449226	0.84	0.796	1
Ghr	3.24533e-45	0.556965	0.971	0.885	1.04776e-40
Timp2	5.94172e-06	-0.446848	0.722	0.723	0.191828
H2-Ab1	0.0216086	-0.443816	0.967	0.958	1
H2-Eb1	0.110513	-0.442518	0.967	0.934	1
H2-Aa	0.0179454	-0.437547	0.961	0.942	1
Bgn	0.000298151	-0.430108	0.993	0.972	1
Acaa1b	8.08217e-43	0.540151	0.987	0.941	2.60933e-38
C1qb	0.062352	-0.428928	0.768	0.714	1
Flna	0.000221107	-0.428158	0.712	0.685	1
Tmsb10	0.00114022	-0.4262	0.846	0.798	1
Ace	5.86852e-43	0.535041	0.797	0.496	1.89465e-38
Spp1	0.00131752	-0.416892	1	0.994	1
Cdkn1c	0.0026574	-0.414089	0.209	0.266	1
Hba-a1	0.110058	-0.41355	0.735	0.712	1
Ppp1r1a	3.03479e-46	0.529895	0.98	0.746	9.79782e-42
Slc22a7	1.21505e-47	0.526117	0.428	0.125	3.92278e-43
Acy3	6.05021e-45	0.519688	1	0.99	1.95331e-40
Slc27a2	3.27357e-44	0.513307	1	0.987	1.05687e-39
Defb29	1.66043e-32	0.509936	0.801	0.567	5.36069e-28
Inmt	8.9249e-42	0.505913	1	0.98	2.8814e-37
Mogat1	9.81499e-40	0.504039	0.876	0.599	3.16877e-35
Ttr	4.74077e-17	0.5028	0.922	0.78	1.53056e-12
Eci3	3.62303e-39	0.501487	0.944	0.792	1.1697e-34
Ugt3a1	1.21821e-37	0.501055	0.964	0.81	3.93298e-33
Cst3	1.67491e-06	-0.393835	0.993	0.974	0.0540744
Slc22a6	2.53437e-40	0.499943	1	0.966	8.18222e-36
Cyp4a31	4.17008e-36	0.499881	0.912	0.72	1.34631e-31
Retsat	2.11078e-39	0.499715	0.961	0.829	6.81467e-35
Hbb-bt	0.000893916	-0.388658	0.569	0.59	1
Crot	3.62991e-29	0.499597	0.931	0.803	1.17192e-24
Chpt1	3.16011e-46	0.49165	1	0.982	1.02024e-41
Lpl	2.40429e-44	0.489958	0.99	0.928	7.76224e-40
Crip1	0.00376827	-0.38011	0.719	0.656	1
D630029K05Rik	1.06479e-37	0.486959	0.899	0.643	3.43768e-33
Hba-a2	0.0221674	-0.378569	0.873	0.834	1
Ces2c	3.52596e-35	0.485494	0.971	0.847	1.13836e-30
Pigr	1.71388e-31	0.477165	0.824	0.554	5.53325e-27
Dcn	0.00797053	-0.372096	0.52	0.523	1
Ccl21a	0.0254611	-0.368836	0.16	0.2	1
Slc22a12	7.25781e-37	0.472976	0.997	0.963	2.34319e-32
Vcam1	0.00673067	-0.364044	0.507	0.518	1
Cldn10	7.64464e-39	0.469159	0.977	0.808	2.46807e-34
Ldhd	3.49799e-40	0.467868	1	0.978	1.12932e-35
Mep1b	3.85213e-66	0.465368	0.5	0.127	1.24366e-61
Cald1	4.3638e-05	-0.359152	0.68	0.662	1
Gsn	0.000254385	-0.354496	0.755	0.71	1
C1qa	0.108266	-0.352076	0.755	0.698	1
Wfdc2	3.96187e-29	0.459987	0.993	0.859	1.27909e-24
Nat8	2.43055e-31	0.454167	0.971	0.876	7.84703e-27
Aebp1	0.0101963	-0.346589	0.837	0.772	1
Bhmt2	1.47379e-45	0.446971	0.748	0.375	4.75814e-41
Amacr	5.5346e-32	0.439853	0.967	0.902	1.78685e-27
Tagln	0.00242914	-0.343691	0.415	0.445	1
Serping1	0.0555718	-0.340836	0.827	0.776	1
S100a6	0.00220184	-0.338934	0.85	0.818	1
Pvalb	0.054482	-0.336885	0.324	0.332	1
Spink8	0.00700724	-0.33625	0.343	0.377	1
Kl	2.86896e-06	-0.330166	0.984	0.952	0.0926243
Rhbg	0.000864532	-0.329443	0.422	0.462	1
Csrp1	0.00012503	-0.328403	0.68	0.672	1
Acadl	5.09621e-41	0.43345	0.984	0.927	1.64531e-36
Cd52	0.0128658	-0.326923	0.608	0.597	1
Plau	2.11044e-35	0.432299	0.935	0.74	6.81357e-31
Itgb5	1.45453e-05	-0.324411	0.892	0.849	0.469596
Scd1	7.21741e-27	0.431516	0.458	0.205	2.33014e-22
Mrps6	2.55683e-31	0.429035	0.941	0.747	8.25473e-27
Pank1	5.29473e-31	0.425728	0.964	0.844	1.7094e-26
Col4a1	0.000163258	-0.32208	0.971	0.94	1
Ggt1	7.9034e-39	0.425486	1	0.977	2.55161e-34
Aadat	9.22098e-27	0.425226	0.869	0.686	2.97699e-22
Pzp	2.11737e-35	0.420884	0.771	0.455	6.83592e-31
Ly6a	5.89574e-39	0.417691	1	0.988	1.90344e-34
Serpine2	0.0271934	-0.310482	0.474	0.477	1
Mfsd4b1	1.65222e-32	0.415549	0.941	0.804	5.33419e-28
Eprn	1.55238e-106	0.415248	0.601	0.112	5.01185e-102
Tm4sf1	0.0234245	-0.308686	0.523	0.524	1
Gstm1	2.75161e-34	0.409772	0.987	0.941	8.88359e-30
Aacs	1.99189e-31	0.409101	0.856	0.587	6.43083e-27
Aopep	0.000171323	-0.307228	0.654	0.641	1
Cp	5.97646e-06	-0.305886	0.425	0.495	0.19295
Tuba1a	0.000196882	-0.3051	0.611	0.605	1
Cldn16	5.06219e-91	0.408352	0.585	0.126	1.63433e-86
Synpo	0.00209691	-0.302512	0.373	0.407	1
Ptger3	2.76269e-61	0.403701	0.588	0.179	8.91935e-57
Sgms2	0.00284384	-0.29699	0.775	0.717	1
Tns3	3.48379e-05	-0.296222	0.797	0.764	1
Ppp1r1b	1.3631e-75	0.403611	0.546	0.131	4.40077e-71
Klhl3	0.000110093	-0.295844	0.467	0.5	1
Cyp4b1	1.45683e-31	0.402303	1	0.995	4.70338e-27
Myl9	0.322126	-0.293215	0.657	0.604	1
Ctss	0.850583	-0.292377	0.693	0.597	1
Rhcg	0.00268573	-0.291873	0.624	0.613	1
Myl12a	3.10822e-05	-0.291126	0.964	0.925	1
Anxa2	0.090424	-0.290235	0.663	0.607	1
Dag1	0.000357095	-0.28802	0.866	0.812	1
Pck1	2.25096e-28	0.401585	0.993	0.933	7.26722e-24
C1qc	0.172694	-0.285804	0.624	0.595	1
Pmepa1	0.000291357	-0.284891	0.725	0.703	1
Acox1	8.05099e-37	0.396222	1	0.98	2.59926e-32
Myh9	9.99115e-05	-0.283989	0.964	0.917	1
Nphs1	3.59818e-05	-0.281578	0.095	0.18	1
Tpm2	0.000552249	-0.280549	0.275	0.332	1
Col4a2	0.000112882	-0.277931	0.931	0.891	1
Plpp1	0.000557836	-0.276534	0.768	0.738	1
Dmgdh	5.66876e-35	0.392781	0.676	0.343	1.83016e-30
Eng	0.00547148	-0.27552	0.876	0.827	1
Igfbp5	0.000189328	-0.274018	0.958	0.942	1
Rgs5	0.644871	-0.272548	0.549	0.46	1
Actn1	0.000117105	-0.272101	0.523	0.544	1
Mylk	0.000376714	-0.271293	0.775	0.73	1
Acat1	7.96904e-39	0.388653	0.993	0.967	2.5728e-34
Sostdc1	1.75336e-28	0.388448	0.84	0.547	5.66073e-24
Gm42418	0.00150787	-0.27044	0.974	0.963	1
Coasy	2.11533e-28	0.387682	0.971	0.877	6.82935e-24
Rnase4	1.02547e-05	-0.268501	0.415	0.49	0.331072
Cxcl16	0.00182426	-0.267816	0.81	0.759	1
Cldn19	1.02409e-68	0.387081	0.562	0.15	3.30627e-64
Tubb5	0.00144232	-0.266867	0.775	0.74	1
Fgf1	6.06092e-27	0.386644	0.938	0.778	1.95677e-22
Me1	3.5121e-28	0.385614	0.984	0.932	1.13388e-23
Lgals1	5.04399e-05	-0.264557	0.908	0.859	1
Fga	0.000678607	-0.262836	0.307	0.378	1
Vegfa	7.50584e-05	-0.262638	0.882	0.843	1
Ifi27	4.47332e-05	-0.262175	0.673	0.691	1
Ivd	1.91961e-31	0.383889	0.99	0.916	6.19747e-27
Fcer1g	0.0129427	-0.260341	0.461	0.477	1
Snhg11	2.99283e-06	-0.259957	0.536	0.573	0.0966234
Mxra8	0.0991837	-0.259486	0.559	0.517	1
Prss23	0.000423538	-0.259152	0.608	0.598	1
Slc17a3	1.56797e-27	0.377409	0.977	0.933	5.06219e-23
Cyp4a14	6.03065e-35	0.376762	0.582	0.269	1.947e-30
Hsd17b11	9.80283e-29	0.376723	0.977	0.933	3.16484e-24
Fgg	0.00122895	-0.256948	0.297	0.366	1
Ifitm3	0.00767346	-0.256342	0.873	0.835	1
Mmp2	0.00807551	-0.256338	0.373	0.404	1
H2-DMb1	0.000736942	-0.256112	0.51	0.532	1
Cldn5	0.000193095	-0.255786	0.154	0.232	1
Mpeg1	0.0379635	-0.255677	0.529	0.519	1
Loxl1	0.0110177	-0.255413	0.637	0.621	1
Irx1	6.10219e-96	0.358862	0.477	0.074	1.97009e-91
Ugt3a2	1.73628e-25	0.356155	0.99	0.965	5.60558e-21
Ifitm2	7.78811e-05	-0.253515	0.843	0.838	1
Msn	0.000292098	-0.253069	0.82	0.774	1
Ephx2	4.84959e-27	0.353189	0.987	0.929	1.56569e-22
Spns2	0.00144026	-0.251039	0.569	0.586	1
Cyb5a	3.01513e-30	0.351792	1	0.983	9.73434e-26
Ehd3	0.131544	-0.250724	0.337	0.339	1
Cbs	2.68822e-21	0.351434	0.869	0.69	8.6789e-17
Serpinf2	3.49642e-21	0.351049	0.941	0.823	1.12882e-16
Slc3a1	1.49507e-21	0.348687	0.971	0.893	4.82682e-17
Mt1	7.33565e-23	0.346865	0.993	0.962	2.36831e-18
Acot1	1.31569e-24	0.341422	0.83	0.599	4.24769e-20
Cyp2j11	5.06095e-26	0.340118	0.794	0.554	1.63393e-21
Ttc36	4.78438e-28	0.335292	1	0.981	1.54464e-23
Ech1	1.1859e-29	0.330987	1	0.964	3.82869e-25
Lap3	4.11008e-20	0.33079	0.99	0.916	1.32694e-15
Rdh16f2	4.02176e-29	0.328278	0.67	0.363	1.29842e-24
Adhfe1	2.38252e-20	0.326087	0.98	0.892	7.69197e-16
Fmo5	1.38577e-23	0.324566	0.863	0.617	4.47395e-19
Ces1f	2.99823e-20	0.323928	0.993	0.96	9.67977e-16
Ckb	1.98835e-22	0.322506	0.918	0.706	6.4194e-18
Slc5a3	1.1974e-27	0.317929	0.663	0.357	3.86581e-23
Kng2	1.18278e-24	0.316193	0.98	0.833	3.8186e-20
Nqo1	7.5293e-22	0.316165	0.817	0.569	2.43083e-17
Acox2	9.70745e-27	0.314852	0.716	0.415	3.13405e-22
Slco3a1	2.49516e-22	0.314759	0.876	0.692	8.05561e-18
Car4	3.16341e-19	0.313308	0.928	0.765	1.02131e-14
Cyp2e1	5.81369e-17	0.311117	0.997	0.974	1.87695e-12
Phyh	6.1642e-25	0.306899	0.99	0.968	1.99011e-20
Gclm	4.0796e-19	0.30671	0.971	0.9	1.3171e-14
Odc1	7.45947e-22	0.306505	0.993	0.972	2.40829e-17
Reep5	1.1621e-20	0.304241	0.948	0.829	3.75184e-16
Ak4	6.98066e-20	0.302856	0.961	0.831	2.2537e-15
Entpd5	2.29202e-18	0.301752	0.977	0.884	7.3998e-14
Papss2	2.54845e-15	0.298762	0.971	0.878	8.22766e-11
Fah	3.78606e-23	0.298659	0.99	0.939	1.22233e-18
Slc17a1	8.26749e-19	0.298409	0.977	0.934	2.66916e-14
Cat	1.35348e-25	0.296815	0.993	0.979	4.3697e-21
Hmgcs1	6.00749e-20	0.295881	0.971	0.934	1.93952e-15
Nat8f6	6.47385e-19	0.294819	0.905	0.721	2.09008e-14
Rida	3.92907e-24	0.291525	1	0.983	1.2685e-19
Dhrs4	7.52282e-21	0.291	0.98	0.914	2.42874e-16
Gls	7.55321e-19	0.290755	0.948	0.78	2.43855e-14
Proc	6.83706e-17	0.290334	0.935	0.786	2.20735e-12
Rdh16	6.36984e-18	0.289862	0.781	0.577	2.0565e-13
Aldh1l1	1.22503e-20	0.289093	0.993	0.932	3.955e-16
Slc22a30	1.18491e-16	0.287558	0.915	0.797	3.8255e-12
Ugt2b37	8.07697e-16	0.287527	0.703	0.506	2.60765e-11
Acot12	1.45184e-20	0.285369	0.876	0.646	4.68728e-16
Agt	2.55445e-18	0.282749	0.614	0.379	8.24704e-14
Gk	3.45211e-16	0.282399	0.971	0.899	1.11451e-11
Aqp1	2.03361e-17	0.282383	0.99	0.948	6.56551e-13
Pla1a	9.00428e-74	0.279694	0.5	0.105	2.90703e-69
Tmco3	1.13812e-19	0.279534	0.739	0.492	3.67444e-15
Vwa8	6.36828e-16	0.279338	0.938	0.819	2.056e-11
Cth	5.77806e-15	0.277045	0.843	0.679	1.86545e-10
Adh1	1.14887e-18	0.276138	0.98	0.937	3.70913e-14
Mfsd4b5	9.76516e-17	0.275183	0.98	0.884	3.15268e-12
Vnn1	3.65151e-18	0.273707	0.869	0.684	1.17889e-13
Ces1d	1.9475e-17	0.2719	0.961	0.877	6.28751e-13
Dglucy	1.99335e-18	0.271856	0.876	0.696	6.43554e-14
Slc22a2	2.99038e-15	0.27084	0.889	0.758	9.65444e-11
Pm20d1	3.19552e-25	0.270433	0.706	0.411	1.03167e-20
Acads	5.03066e-19	0.268938	0.984	0.937	1.62415e-14
Dnajc12	4.05862e-14	0.268462	0.948	0.823	1.31033e-09
Treh	1.81169e-15	0.267928	0.85	0.667	5.84903e-11
Cyp51	2.0693e-13	0.266272	0.588	0.39	6.68075e-09
Tmem205	2.749e-17	0.265961	0.958	0.906	8.87515e-13
Gchfr	1.50351e-18	0.263726	0.712	0.485	4.85407e-14
Bicdl1	7.25048e-29	0.263567	0.572	0.264	2.34082e-24
Aldh9a1	3.28865e-17	0.26209	0.99	0.911	1.06174e-12
Paqr7	5.28998e-14	0.261844	0.889	0.741	1.70787e-09
Tpmt	7.05765e-15	0.261564	0.879	0.704	2.27856e-10
Pxmp4	7.05235e-14	0.260269	0.915	0.781	2.27685e-09
Sod1	6.42956e-22	0.259589	0.997	0.982	2.07578e-17
Oplah	1.76532e-15	0.259161	0.928	0.802	5.69934e-11
Idi1	8.63476e-18	0.258309	0.745	0.524	2.78773e-13
Gsta3	7.68463e-14	0.256344	0.954	0.838	2.48098e-09
B4galt5	1.29143e-14	0.255559	0.882	0.763	4.16938e-10
Etfa	9.75484e-18	0.255101	0.99	0.94	3.14935e-13
Hibadh	8.65193e-17	0.254706	0.971	0.926	2.79327e-12
Sugct	6.05516e-15	0.253037	0.886	0.717	1.95491e-10
AI314278	7.53269e-15	0.252091	0.971	0.882	2.43193e-10
Irx3	2.5182e-23	0.251837	0.735	0.449	8.13001e-19
Bphl	9.2745e-16	0.25081	0.971	0.912	2.99427e-11
Keg1	1.19298e-17	0.250562	1	0.982	3.85152e-13
Enpp2	3.25773e-08	-0.250032	0.899	0.875	0.00105176
Steap2	9.33559e-08	-0.251015	0.699	0.719	0.00301399
Arvcf	1.39673e-07	-0.251503	0.392	0.484	0.00450934
Palld	1.16932e-06	-0.253965	0.748	0.731	0.0377513
Ftl1	2.1657e-13	-0.254821	1	0.993	6.99197e-09
Gm32461	1.23595e-06	-0.257098	0.598	0.633	0.0399025
Hnrnpa0	5.446e-08	-0.257419	0.892	0.872	0.00175824
C4b	4.91627e-07	-0.258096	0.49	0.562	0.0158722
Ctsb	8.62118e-17	-0.261209	0.99	0.982	2.78335e-12
Dab2	2.65718e-12	-0.265095	0.987	0.957	8.57869e-08
Tnfaip8	2.1884e-08	-0.265165	0.964	0.928	0.000706527
Gnai2	2.29454e-07	-0.267586	0.938	0.905	0.00740791
Iqgap2	1.20618e-09	-0.269325	0.513	0.601	3.89415e-05
Actg1	5.11875e-20	-0.270682	0.997	0.989	1.65259e-15
Slc7a9	2.34613e-07	-0.271114	0.879	0.87	0.00757447
Spns3	1.49948e-09	-0.276168	0.438	0.547	4.84109e-05
Ctsl	1.09994e-20	-0.284652	1	0.982	3.55116e-16
Sectm1b	2.4988e-10	-0.287941	0.408	0.529	8.06738e-06
Pdzk1ip1	1.56905e-19	-0.295216	0.997	0.983	5.06568e-15
Slc6a8	5.93058e-11	-0.295851	0.908	0.907	1.91469e-06
Tgm2	4.78922e-11	-0.300791	0.938	0.914	1.5462e-06
Slc22a23	5.13882e-12	-0.304643	0.66	0.715	1.65907e-07
Pakap.1	3.34311e-10	-0.307575	0.706	0.741	1.07932e-05
Slc43a2	2.93571e-09	-0.308115	0.879	0.863	9.47795e-05
Slc2a2	3.36821e-10	-0.30909	0.886	0.868	1.08743e-05
Ass1	1.23834e-15	-0.309301	1	0.992	3.99798e-11
Ctsz	2.85767e-11	-0.310588	0.954	0.933	9.22597e-07
Igfbp4	6.39752e-20	-0.315325	0.993	0.982	2.06544e-15
Gldc	1.07149e-11	-0.319049	0.49	0.604	3.45932e-07
Habp2	1.13291e-12	-0.320204	0.922	0.873	3.6576e-08
Slc13a1	5.62067e-13	-0.323097	0.987	0.966	1.81463e-08
Calm2	6.54485e-09	-0.323765	0.912	0.892	0.000211301
Actb	8.30836e-11	-0.323798	1	0.996	2.68235e-06
Car14	2.60731e-11	-0.325987	0.784	0.8	8.4177e-07
Ccnd1	1.4217e-14	-0.327158	0.954	0.931	4.58997e-10
Cotl1	2.19447e-14	-0.345041	0.905	0.888	7.08484e-10
Slc5a12	1.74968e-15	-0.346099	0.301	0.491	5.64883e-11
Hexa	1.38012e-11	-0.349376	0.722	0.78	4.45573e-07
Lgals3bp	6.66127e-07	-0.351205	0.876	0.837	0.0215059
Apob	2.46425e-10	-0.35927	0.379	0.5	7.95582e-06
Cyp2d26	4.13027e-12	-0.360146	0.788	0.8	1.33346e-07
Asl	5.34919e-16	-0.362985	0.971	0.95	1.72698e-11
Prodh2	2.01633e-14	-0.366349	0.52	0.656	6.50972e-10
Slc7a8	6.61322e-11	-0.374366	0.739	0.776	2.13508e-06
Igfbp7	9.39695e-30	-0.378093	1	0.995	3.03381e-25
Dnase1	4.95095e-11	-0.379601	0.967	0.946	1.59841e-06
Tbx2	6.61106e-14	-0.380132	0.598	0.688	2.13438e-09
Cpn1	5.00905e-12	-0.380999	0.755	0.78	1.61717e-07
D630023F18Rik	7.48499e-14	-0.383444	0.343	0.511	2.41653e-09
Npl	1.49014e-14	-0.392792	0.461	0.601	4.81091e-10
Npnt	3.39274e-09	-0.392884	0.657	0.705	0.000109535
Scd2	1.19037e-06	-0.392889	0.67	0.669	0.0384311
Slc7a7	3.30998e-16	-0.394754	0.954	0.914	1.06863e-11
Gsta2	3.82322e-15	-0.397276	0.964	0.938	1.23433e-10
Sh3bgrl3	5.29657e-09	-0.400606	0.843	0.843	0.000171
Tagln2	1.44189e-13	-0.403476	0.928	0.912	4.65514e-09
H2-K1	2.01749e-09	-0.408931	0.984	0.97	6.51345e-05
Lgmn	2.12577e-23	-0.409865	0.99	0.979	6.86305e-19
Dpep1	1.71908e-17	-0.410666	0.938	0.904	5.55005e-13
H2-D1	5.12129e-08	-0.411946	0.977	0.965	0.00165341
Slc26a4	4.3753e-07	-0.412007	0.304	0.421	0.0141256
Sirpa	7.57098e-17	-0.413389	0.585	0.736	2.44429e-12
Slc3a2	3.88723e-23	-0.41848	0.886	0.909	1.25499e-18
Maf	6.76618e-21	-0.429415	0.958	0.927	2.18446e-16
Id3	4.63328e-14	-0.447546	0.735	0.773	1.49586e-09
Cyp2d12	1.07012e-13	-0.459827	0.549	0.659	3.4549e-09
Acss1	1.70183e-15	-0.46003	0.948	0.925	5.49436e-11
B2m	9.28586e-13	-0.468206	0.997	0.982	2.99794e-08
Malat1	1.41831e-11	-0.472165	0.886	0.869	4.57902e-07
Nox4	2.69399e-22	-0.502056	0.908	0.907	8.69756e-18
Car2	1.91714e-23	-0.51213	0.954	0.948	6.18947e-19
Mdk	3.08766e-21	-0.51635	0.791	0.827	9.96851e-17
Col18a1	1.46814e-13	-0.516489	0.938	0.926	4.7399e-09
Gpx3	1.59699e-28	-0.518006	1	1	5.15588e-24
Col1a2	6.9306e-07	-0.541491	0.81	0.805	0.0223754
Hbb-bs	3.06282e-08	-0.569576	0.951	0.944	0.000988832
Alpl	2.82107e-29	-0.578958	0.908	0.92	9.10783e-25
Cyp24a1	6.18386e-28	-0.601429	0.889	0.918	1.99646e-23
Spp2	7.60815e-23	-0.603658	0.879	0.891	2.45629e-18
Vim	2.36764e-07	-0.610468	0.575	0.608	0.00764393
Clec2h	2.03663e-27	-0.628609	0.627	0.767	6.57526e-23
Pgam2	2.94466e-13	-0.656382	0.536	0.624	9.50685e-09
Nupr1	9.37961e-09	-0.65715	0.363	0.48	0.000302821
Sparc	1.71349e-10	-0.671381	0.974	0.934	5.53202e-06
Aqp2	1.69382e-05	0.81566	0.784	0.688	0.546848
Apoe	3.49568e-07	-0.673764	0.99	0.983	0.0112858
Tmsb4x	5.66153e-07	-0.676283	0.997	0.988	0.0182782
Mgp	1.08696e-09	-0.695342	1	0.995	3.50925e-05
Wnk1	1.9363e-15	-0.710921	0.886	0.882	6.25135e-11
Slc6a19	7.78733e-43	-0.792821	0.964	0.954	2.51414e-38
Slc8a1	2.28471e-12	-0.844204	0.624	0.669	7.37619e-08
C3	1.738e-10	-0.863431	0.65	0.688	5.61115e-06
Gatm	2.45319e-50	-0.885575	0.993	0.978	7.92013e-46
Slc5a2	1.87418e-48	-0.906681	0.944	0.953	6.05078e-44
Clu	3.95538e-25	-1.08218	0.967	0.961	1.27699e-20
Slc12a3	1.20159e-15	-1.22288	0.944	0.924	3.87934e-11
Calb1	1.37078e-16	-1.33885	0.912	0.902	4.42556e-12
S100g	8.14448e-39	-1.95859	0.987	0.988	2.62944e-34

## Sheet: Treated 5mAS Cluster6
Gene	p_val	avg_log2FC	pct.1	pct.2	p_val_adj
Slc12a3	5.56935e-116	2.34882	1	0.92	1.79806e-111
Wfdc15b	5.58761e-103	1.8681	0.991	0.692	1.80396e-98
Pvalb	1.11069e-126	1.80077	0.889	0.282	3.58585e-122
Defb1	1.23518e-86	1.75876	0.991	0.906	3.98779e-82
Ppp1r1a	5.82805e-104	1.72976	0.996	0.752	1.88159e-99
Mt1	1.38829e-91	1.54126	1	0.962	4.48208e-87
Slc16a7	1.15999e-93	1.41365	0.973	0.625	3.74501e-89
Tmem52b	8.93175e-87	1.41176	0.991	0.814	2.88362e-82
Kcnj1	4.03174e-91	1.38297	0.987	0.722	1.30165e-86
Kng2	4.29308e-85	1.27106	1	0.835	1.38602e-80
Egf	6.16487e-68	1.23006	1	0.819	1.99033e-63
Umod	1.31773e-68	1.22469	1	0.984	4.25429e-64
Mt2	8.46964e-75	1.20366	1	0.874	2.73442e-70
Ckb	4.66279e-72	1.19161	0.965	0.709	1.50538e-67
Pkm	1.93489e-74	1.17242	0.991	0.837	6.24678e-70
Atp1a1	1.44838e-104	1.13424	1	0.997	4.67609e-100
Tmem213	1.50124e-67	1.10443	0.982	0.753	4.84675e-63
Pgam2	2.18644e-69	1.0867	0.956	0.585	7.05893e-65
Wnk1	2.61232e-71	1.08016	0.987	0.873	8.43386e-67
Ptgfr	5.36306e-114	1.06566	0.872	0.271	1.73146e-109
Klhl3	9.08264e-79	1.03528	0.907	0.46	2.93233e-74
Wnk4	3.14834e-74	1.03466	0.978	0.788	1.01644e-69
Hoxd8	1.52601e-70	1.01227	0.978	0.78	4.92671e-66
Mal	2.44296e-65	0.98728	1	0.784	7.88708e-61
Uroc1	1.3707e-96	0.975253	0.854	0.292	4.4253e-92
Ier3	5.26797e-58	0.966014	0.965	0.637	1.70076e-53
Sfrp1	3.31395e-58	0.945444	0.96	0.714	1.06991e-53
Tmem72	1.73562e-71	0.941259	0.889	0.445	5.60346e-67
Mfsd4a	3.05684e-78	0.929856	0.841	0.367	9.86901e-74
Gabarapl1	1.78108e-81	0.924495	0.996	0.986	5.75021e-77
Fabp3	1.78682e-62	0.916682	1	0.85	5.76876e-58
Mrps6	7.46295e-58	0.886491	0.951	0.752	2.40941e-53
Sostdc1	3.20178e-46	0.872748	0.867	0.554	1.03369e-41
Clcnkb	3.63634e-53	0.864721	1	0.842	1.17399e-48
Tfrc	2.20657e-59	0.840619	0.872	0.549	7.1239e-55
Gpx6	5.27617e-78	0.815159	0.761	0.263	1.70341e-73
Kcnj10	1.17636e-58	0.808754	0.863	0.446	3.79787e-54
Pigr	2.44411e-41	0.804138	0.863	0.559	7.89082e-37
Emx1	3.31056e-59	0.792962	0.863	0.446	1.06882e-54
Hoxb5os	6.0925e-72	0.791119	0.832	0.339	1.96696e-67
mt-Co1	5.10286e-58	0.782355	1	0.999	1.64746e-53
Atp4a	2.63246e-48	0.709038	0.832	0.457	8.49891e-44
Atp1b1	2.33822e-84	0.704743	1	0.993	7.54895e-80
Scn4b	1.35675e-54	0.703309	0.77	0.347	4.38027e-50
Trpm7	1.70092e-45	0.698729	0.934	0.736	5.49141e-41
Cwh43	4.89267e-71	0.693022	0.73	0.232	1.5796e-66
Pcolce	2.1505e-39	0.675415	0.982	0.845	6.94289e-35
Nudt4	1.13904e-42	0.644003	0.996	0.943	3.67739e-38
Sgms2	8.52965e-38	0.643727	0.916	0.706	2.7538e-33
Fxyd2	4.89451e-88	0.634519	1	0.996	1.58019e-83
Efhd1	9.6951e-40	0.621618	0.867	0.535	3.13006e-35
Idh2	1.4008e-57	0.615521	1	0.97	4.52248e-53
Sdc4	1.17392e-41	0.61339	0.987	0.944	3.78999e-37
Clcnka	3.02053e-53	0.609295	0.765	0.337	9.75177e-49
Cox6c	4.89523e-84	0.597372	1	0.994	1.58042e-79
Tesc	4.65381e-57	0.595945	0.823	0.374	1.50248e-52
Wfdc2	1.34654e-28	0.593393	0.982	0.865	4.3473e-24
Hk1	3.55928e-39	0.591486	0.858	0.538	1.14911e-34
Rab27a	1.22774e-68	0.586332	0.655	0.197	3.96375e-64
Fam107a	9.61072e-75	0.585144	0.642	0.17	3.10282e-70
Mgst3	2.38539e-36	0.573611	0.956	0.804	7.70123e-32
Oxct1	3.92712e-58	0.57276	1	0.977	1.26787e-53
Scnn1a	2.10045e-33	0.567045	0.854	0.567	6.7813e-29
Ermp1	7.87278e-37	0.562974	0.801	0.469	2.54173e-32
Scd2	3.7146e-30	0.542146	0.889	0.649	1.19926e-25
Papss1	4.14406e-28	0.539956	0.863	0.648	1.33791e-23
Cldn8	5.46722e-41	0.537172	0.85	0.448	1.76509e-36
Cyfip2	2.9084e-29	0.536689	0.903	0.726	9.38976e-25
Cox7b	1.16814e-56	0.536321	1	0.985	3.77132e-52
Trpm6	1.327e-73	0.53591	0.642	0.163	4.28423e-69
Epcam	1.32401e-38	0.530787	0.894	0.543	4.27458e-34
Paqr5	3.19866e-29	0.530087	0.885	0.656	1.03269e-24
Ndrg2	2.09892e-30	0.524381	0.907	0.71	6.77637e-26
Acadsb	2.70451e-25	0.522756	0.903	0.741	8.73152e-21
Cdh1	6.69928e-34	0.520249	0.956	0.802	2.16286e-29
Cox5b	5.22505e-49	0.513166	0.996	0.984	1.68691e-44
Ly6a	1.05385e-42	0.501314	0.996	0.988	3.40237e-38
Cox6b1	3.91826e-48	0.498782	1	0.981	1.26501e-43
Ndufa1	1.05987e-38	0.485054	0.987	0.958	3.4218e-34
Nipsnap2	9.45185e-29	0.480714	0.881	0.673	3.05153e-24
Rap1gap2	2.32862e-39	0.477077	0.712	0.339	7.51793e-35
Cox7a2	8.33679e-51	0.475719	1	0.98	2.69153e-46
Spint2	3.13379e-31	0.475689	1	0.942	1.01175e-26
Atp5mpl	5.80565e-46	0.46886	0.996	0.978	1.87435e-41
Pacsin2	7.50996e-25	0.462318	0.92	0.819	2.42459e-20
Cavin2	1.59511e-31	0.460742	0.73	0.391	5.14983e-27
mt-Nd2	5.08212e-26	0.460047	1	0.994	1.64076e-21
Cnnm2	7.3466e-29	0.456394	0.704	0.396	2.37185e-24
Atp5e	3.64699e-47	0.45513	0.996	0.983	1.17743e-42
Cox6a1	1.56734e-53	0.454752	1	0.988	5.06017e-49
mt-Cytb	1.5665e-27	0.450971	1	0.997	5.05744e-23
Atp5g1	6.35479e-39	0.449624	0.991	0.972	2.05164e-34
mt-Nd4	1.90718e-27	0.449255	1	0.996	6.15733e-23
Kctd1	8.68647e-33	0.448547	0.673	0.334	2.80443e-28
Mgll	6.48e-25	0.448267	0.681	0.4	2.09207e-20
Uqcrh	1.07733e-36	0.446135	1	0.975	3.47816e-32
Tnfaip2	4.56765e-27	0.440871	0.743	0.435	1.47467e-22
Atp5k	4.27243e-43	0.436169	1	0.981	1.37935e-38
Ndufc1	6.87184e-32	0.433964	0.996	0.96	2.21857e-27
Larp1b	2.17506e-28	0.433816	0.757	0.477	7.02219e-24
Nol3	5.94095e-49	0.433008	0.588	0.192	1.91804e-44
mt-Co3	1.48141e-23	0.43291	1	0.999	4.78274e-19
Uqcr11	6.47389e-45	0.431933	1	0.985	2.0901e-40
Prps2	7.13767e-23	0.423333	0.792	0.531	2.3044e-18
Cox8a	1.14734e-48	0.422177	1	0.987	3.7042e-44
Uqcrq	7.80382e-41	0.421799	1	0.983	2.51946e-36
Ndufb1-ps	1.23004e-32	0.421535	0.996	0.959	3.9712e-28
Stk39	2.99767e-33	0.420458	0.637	0.3	9.67799e-29
Cox4i1	1.94381e-54	0.420424	1	0.991	6.27558e-50
Rap1gap	8.6421e-25	0.41664	0.85	0.581	2.7901e-20
Bag1	3.13263e-22	0.415654	0.951	0.847	1.01137e-17
mt-Atp6	2.32099e-23	0.415482	1	0.997	7.49333e-19
Atp5h	3.23073e-29	0.414753	1	0.972	1.04304e-24
Bcat2	1.80371e-25	0.413828	0.743	0.446	5.82329e-21
Raly	4.65219e-22	0.413085	0.872	0.685	1.50196e-17
Ak1	8.61463e-30	0.412242	0.686	0.349	2.78123e-25
Cables1	2.22407e-48	0.411868	0.513	0.147	7.18042e-44
Kcnq1	5.40025e-27	0.410854	0.668	0.348	1.74347e-22
Ndufb11	1.2975e-27	0.409417	1	0.947	4.18897e-23
Atp5l	2.18344e-42	0.405767	0.991	0.981	7.04923e-38
Cox7c	8.79077e-45	0.404024	1	0.988	2.8381e-40
Akr1c19	3.45778e-31	0.40369	0.73	0.366	1.11634e-26
Ndufb8	9.74846e-31	0.40085	1	0.955	3.14729e-26
Fads6	5.21243e-37	0.400597	0.496	0.165	1.68283e-32
Ndufb2	2.51512e-27	0.400415	0.991	0.935	8.12006e-23
Lhx1os	8.68291e-32	0.397823	0.752	0.43	2.80328e-27
Smagp	1.79815e-20	0.395999	0.814	0.625	5.80533e-16
Atp5j2	5.59965e-38	0.393832	1	0.984	1.80785e-33
Slc5a3	4.62599e-32	0.39282	0.726	0.361	1.4935e-27
Cyp2j6	3.20426e-22	0.390896	0.735	0.476	1.03449e-17
Slc25a5	5.02325e-42	0.387619	1	0.988	1.62175e-37
Gal3st1	9.12454e-37	0.386544	0.597	0.238	2.94586e-32
Pou3f3	5.26788e-20	0.385237	0.743	0.478	1.70073e-15
Got1	2.69845e-19	0.382612	0.938	0.787	8.71196e-15
Emb	2.74046e-22	0.38254	0.69	0.406	8.84757e-18
Ndufb9	1.71272e-31	0.382365	0.991	0.965	5.5295e-27
Oat	6.18605e-19	0.382211	0.956	0.821	1.99717e-14
S100a1	3.29433e-26	0.379989	0.991	0.955	1.06357e-21
Cpt1a	4.23367e-23	0.377298	0.987	0.941	1.36684e-18
Shmt1	3.48581e-25	0.375608	0.81	0.534	1.12539e-20
Ldhb	2.55046e-44	0.373805	1	0.994	8.23415e-40
Cpt1b	1.49777e-38	0.371905	0.544	0.196	4.83554e-34
Tmem65	2.44642e-19	0.367483	0.673	0.425	7.89826e-15
Hadhb	5.39368e-19	0.364885	0.951	0.869	1.74135e-14
Pamr1	6.69309e-38	0.364793	0.584	0.214	2.16086e-33
Ndufs8	1.17762e-19	0.359075	1	0.927	3.80193e-15
Sorl1	1.98838e-16	0.358851	0.841	0.676	6.41948e-12
Pycard	2.06382e-26	0.358003	0.695	0.377	6.66304e-22
Ndufa4	2.3256e-41	0.357277	1	0.988	7.5082e-37
Bckdhb	1.63003e-17	0.356199	0.721	0.505	5.26254e-13
Atp5j	2.74187e-25	0.352739	1	0.979	8.85214e-21
Ndufb5	5.62874e-24	0.349976	0.987	0.945	1.81724e-19
Aktip	3.22661e-17	0.349133	0.907	0.751	1.04171e-12
Ndufs5	6.08647e-17	0.347599	0.978	0.935	1.96502e-12
Cadps2	7.48047e-34	0.344276	0.54	0.207	2.41507e-29
Epn3	8.34647e-23	0.342362	0.633	0.327	2.69466e-18
Isyna1	3.93708e-18	0.337087	0.792	0.562	1.27109e-13
Uqcrb	4.51207e-23	0.336281	0.996	0.971	1.45672e-18
Slc25a12	1.13235e-15	0.335451	0.836	0.67	3.6558e-11
Sppl2a	2.25861e-14	0.334842	0.832	0.703	7.29194e-10
Tubb2a	2.99681e-17	0.334431	0.77	0.541	9.6752e-13
Top3b	4.20936e-22	0.332799	0.726	0.448	1.35899e-17
Ctnna1	1.1575e-14	0.332326	0.987	0.89	3.737e-10
St14	1.19368e-19	0.331456	0.686	0.405	3.85378e-15
Atp5o	4.11401e-23	0.329977	0.996	0.973	1.32821e-18
Adcy6	2.7613e-14	0.329438	0.774	0.585	8.91486e-10
Acacb	2.29921e-25	0.328739	0.558	0.26	7.42299e-21
Fmc1	1.19741e-15	0.328542	0.929	0.84	3.86583e-11
Inpp5j	1.25647e-20	0.328502	0.606	0.331	4.05651e-16
Prom2	5.09796e-35	0.328085	0.496	0.169	1.64588e-30
Atp5g3	1.07384e-38	0.327348	1	0.99	3.46688e-34
Impa2	2.42757e-25	0.326075	0.544	0.243	7.8374e-21
Uqcr10	4.74247e-31	0.325861	1	0.987	1.53111e-26
Pfkp	5.74319e-18	0.324366	0.655	0.399	1.85419e-13
Atp5a1	5.99041e-44	0.324116	1	0.991	1.934e-39
Fam81a	3.31667e-28	0.323927	0.522	0.212	1.07079e-23
Mcee	5.79493e-15	0.323427	0.92	0.788	1.87089e-10
Hnrnpa0	3.43836e-14	0.322553	0.965	0.866	1.11008e-09
Htr3a	4.80464e-47	0.322307	0.394	0.085	1.55118e-42
Map2k1	3.01388e-16	0.322277	0.73	0.502	9.7303e-12
Cd81	4.73805e-22	0.321956	0.987	0.97	1.52968e-17
Hoxd9	7.17694e-21	0.320708	0.801	0.512	2.31708e-16
Ndufa11	1.14046e-15	0.320494	0.987	0.921	3.68196e-11
Atp5md	2.58211e-26	0.320402	1	0.983	8.33634e-22
Ndufa3	1.59507e-23	0.319357	0.996	0.967	5.14968e-19
Tspan1	3.82983e-17	0.318096	0.704	0.441	1.23646e-12
Mrpl42	4.32575e-12	0.318028	0.942	0.848	1.39657e-07
Pantr1	2.72942e-29	0.316634	0.487	0.188	8.81193e-25
Tmem116	2.6927e-14	0.316177	0.81	0.62	8.69338e-10
Nfe2l1	1.28604e-13	0.315929	0.885	0.756	4.15197e-09
1700028J19Rik	1.88927e-33	0.314915	0.478	0.166	6.09951e-29
Cyc1	8.18155e-22	0.313652	1	0.968	2.64141e-17
Becn1	4.00262e-14	0.311816	0.867	0.692	1.29225e-09
Kcnk1	8.80231e-27	0.311535	0.681	0.337	2.84183e-22
Cd9	4.60627e-14	0.31111	0.925	0.771	1.48713e-09
Tfap2b	4.896e-21	0.311057	0.558	0.292	1.58067e-16
Acss3	3.24254e-28	0.30884	0.496	0.194	1.04685e-23
Arnt2	5.796e-14	0.3067	0.664	0.455	1.87124e-09
Mfge8	1.53427e-16	0.306289	0.912	0.72	4.9534e-12
Ndufa7	6.3437e-16	0.305898	0.973	0.951	2.04806e-11
Pfkm	5.45417e-15	0.304725	0.695	0.495	1.76088e-10
Coq7	2.00084e-16	0.30412	0.792	0.592	6.45972e-12
mt-Co2	1.4032e-13	0.303539	1	0.999	4.53024e-09
Got2	2.7616e-14	0.303535	0.991	0.935	8.91584e-10
mt-Nd1	1.0232e-14	0.303141	1	0.994	3.3034e-10
Ndufa12	1.40022e-15	0.302464	0.982	0.934	4.52062e-11
Atp5b	4.39225e-45	0.30165	1	0.995	1.41804e-40
Echs1	1.15693e-13	0.301558	0.991	0.924	3.73515e-09
Kctd12	2.28366e-14	0.300631	0.748	0.567	7.37279e-10
Slc25a3	4.35675e-26	0.29989	1	0.986	1.40658e-21
Aldoc	2.46124e-37	0.298744	0.46	0.139	7.94611e-33
Uqcc2	1.46951e-12	0.298639	0.907	0.786	4.74433e-08
Twsg1	1.0221e-13	0.297941	0.783	0.581	3.29984e-09
Upp1	1.2654e-26	0.295778	0.491	0.197	4.08534e-22
Pdk1	2.95558e-19	0.295366	0.611	0.337	9.5421e-15
Rnaset2b	6.71589e-11	0.294462	0.85	0.736	2.16822e-06
Gstt3	1.44347e-14	0.293949	0.827	0.675	4.66023e-10
Hdac11	1.89828e-15	0.293649	0.695	0.462	6.12861e-11
Ndufv2	2.82967e-16	0.293604	0.982	0.933	9.1356e-12
Atp5f1	1.6659e-21	0.293577	1	0.98	5.37836e-17
Mecom	2.26463e-19	0.293174	0.597	0.318	7.31135e-15
Dnaja4	3.34751e-16	0.292446	0.562	0.318	1.08074e-11
Rtn3	1.05048e-16	0.29201	0.982	0.944	3.39147e-12
Slc35g1	5.54738e-18	0.291275	0.558	0.286	1.79097e-13
Ndufa8	5.38071e-14	0.290979	0.965	0.91	1.73716e-09
Pttg1	3.02507e-14	0.288882	0.792	0.609	9.76644e-10
Ndufs2	9.15974e-20	0.285977	0.996	0.972	2.95722e-15
Cyb5rl	1.66704e-24	0.28523	0.575	0.279	5.38203e-20
Tubb2b	2.37381e-19	0.285129	0.566	0.289	7.66385e-15
Cbx5	2.2531e-14	0.284906	0.774	0.553	7.27414e-10
mt-Nd3	1.97911e-11	0.284746	1	0.991	6.38955e-07
Nampt	4.20436e-11	0.284063	0.867	0.728	1.35738e-06
Bsnd	5.96354e-19	0.284063	0.712	0.412	1.92533e-14
Me3	5.81667e-15	0.282999	0.655	0.435	1.87791e-10
Ildr1	1.97618e-27	0.282831	0.496	0.196	6.38011e-23
Ndufb10	1.78187e-14	0.282448	0.982	0.943	5.75276e-10
Ap1m2	2.42287e-22	0.28233	0.531	0.238	7.82222e-18
Esrrb	1.87333e-29	0.281093	0.442	0.155	6.04804e-25
Cox5a	4.80397e-23	0.280899	1	0.978	1.55096e-18
Gsta4	1.24201e-14	0.280471	0.743	0.546	4.00981e-10
Slc1a5	8.85714e-17	0.279766	0.668	0.418	2.85953e-12
Higd1a	3.62207e-11	0.279755	0.903	0.823	1.16938e-06
Ndufa2	3.54202e-21	0.278602	1	0.972	1.14354e-16
Ywhaq	9.18531e-14	0.277072	0.969	0.917	2.96548e-09
Copa	2.57631e-13	0.276881	0.969	0.856	8.31761e-09
Uqcrfs1	1.24244e-17	0.276482	0.987	0.969	4.01121e-13
Tob1	5.23395e-11	0.276259	0.894	0.8	1.68978e-06
Atp5c1	1.9315e-17	0.275662	1	0.975	6.23586e-13
ccdc198	8.31012e-11	0.27562	0.854	0.738	2.68292e-06
Pygl	2.3085e-27	0.275376	0.487	0.19	7.45298e-23
Gm15848	5.92799e-50	0.274815	0.407	0.088	1.91385e-45
Ly6c1	5.49232e-12	0.274671	0.938	0.809	1.7732e-07
Abhd6	1.72729e-19	0.273379	0.553	0.292	5.57656e-15
Tbc1d14	5.4665e-14	0.270629	0.695	0.494	1.76486e-09
Fam234a	1.13834e-13	0.270336	0.85	0.702	3.67514e-09
Cd59a	1.62785e-16	0.269853	0.761	0.489	5.25551e-12
Scg5	7.8231e-22	0.269701	0.602	0.293	2.52569e-17
Slc45a4	3.32234e-18	0.269479	0.673	0.39	1.07262e-13
Tmem94	5.60016e-17	0.269174	0.659	0.41	1.80801e-12
Micos10	7.4879e-15	0.268625	0.991	0.962	2.41747e-10
Ndufa5	9.65897e-13	0.268124	0.973	0.949	3.1184e-08
Slc25a35	5.39485e-20	0.266986	0.442	0.205	1.74173e-15
S100a13	4.21626e-15	0.265622	0.801	0.575	1.36122e-10
Atp5g2	3.31627e-15	0.265166	0.969	0.946	1.07066e-10
Gm50431	2.27004e-29	0.264451	0.398	0.129	7.32882e-25
Tdrd3	5.75752e-15	0.264017	0.588	0.351	1.85882e-10
Nup93	1.03937e-23	0.263664	0.504	0.221	3.35559e-19
Kalrn	9.31559e-29	0.263365	0.531	0.215	3.00754e-24
Aco2	5.07548e-17	0.262919	0.996	0.967	1.63862e-12
Tspan8	6.81862e-11	0.262856	0.765	0.571	2.20139e-06
Cyhr1	2.36757e-08	0.261651	0.947	0.84	0.00076437
Slc16a5	2.43305e-24	0.258732	0.575	0.265	7.8551e-20
Hpcal1	7.14948e-12	0.258046	0.77	0.582	2.30821e-07
Vegfb	2.67683e-09	0.257933	0.801	0.695	8.64215e-05
Gm9732	8.69602e-31	0.257584	0.323	0.085	2.80751e-26
Ndufb4	8.65172e-16	0.256878	0.991	0.967	2.79321e-11
Sall3	7.66566e-40	0.255448	0.403	0.099	2.47486e-35
Pbxip1	4.21066e-11	0.254296	0.854	0.69	1.35941e-06
Stk32b	7.34688e-46	0.254016	0.389	0.085	2.37194e-41
Rassf6	1.54724e-20	0.253537	0.522	0.25	4.99528e-16
Tspan3	3.0508e-12	0.252735	0.982	0.93	9.84951e-08
Hoxb6	8.84284e-14	0.251567	0.633	0.4	2.85491e-09
Ndufa9	1.23254e-12	0.250754	0.965	0.902	3.97925e-08
Psap	1.64391e-20	-0.251849	1	0.995	5.30735e-16
AI314278	7.04034e-07	-0.25269	0.898	0.891	0.0227297
Keg1	1.67668e-09	-0.252798	0.991	0.983	5.41317e-05
Renbp	1.67338e-07	-0.253208	0.695	0.768	0.00540249
Tmem229a	8.92763e-08	-0.253774	0.912	0.911	0.00288228
Lactb2	1.04194e-08	-0.254206	0.991	0.951	0.000336391
Adh1	1.24495e-06	-0.255614	0.96	0.94	0.0401931
Sult1d1	7.66657e-09	-0.255694	0.929	0.92	0.000247515
Slc6a20b	1.18086e-06	-0.255865	0.827	0.83	0.0381242
Aldh2	9.31953e-12	-0.257263	0.996	0.987	3.00881e-07
Folr1	2.7213e-09	-0.257753	0.969	0.949	8.78571e-05
Cryz	1.37412e-08	-0.257781	0.973	0.96	0.000443635
Neu1	1.75636e-10	-0.258115	0.991	0.975	5.6704e-06
Akr7a5	1.60593e-10	-0.259599	0.973	0.964	5.18475e-06
Galnt11	2.27933e-08	-0.259737	0.951	0.939	0.000735881
Lipa	1.39469e-07	-0.260251	0.96	0.946	0.00450276
Cmbl	4.8373e-07	-0.260728	0.898	0.884	0.0156172
Pck1	9.84154e-07	-0.261101	0.956	0.939	0.0317734
Slc3a1	4.99232e-08	-0.263995	0.903	0.901	0.00161177
Atp6v1b2	1.57199e-07	-0.264337	0.965	0.945	0.00507517
Sord	4.49385e-15	-0.264509	1	0.986	1.45084e-10
Slc22a1	6.88198e-09	-0.264923	0.925	0.945	0.000222185
Tkfc	2.68932e-09	-0.265643	0.898	0.916	8.68246e-05
Isoc2a	2.1152e-07	-0.265892	0.92	0.917	0.00682893
Cryl1	8.26215e-09	-0.266319	0.947	0.94	0.000266744
Aldh8a1	1.10105e-07	-0.267128	0.889	0.894	0.00355475
Tmem176a	1.35036e-14	-0.268549	0.996	0.988	4.35964e-10
Dgat2	5.48259e-09	-0.269814	0.832	0.861	0.000177005
Bdh2	1.83843e-09	-0.270913	0.96	0.934	5.93536e-05
Me1	2.04836e-07	-0.270952	0.947	0.937	0.00661312
Gm49980	3.15012e-10	-0.271214	0.996	0.978	1.01702e-05
Fah	1.29242e-08	-0.271774	0.96	0.943	0.000417259
Errfi1	2.68943e-09	-0.272233	0.96	0.957	8.68281e-05
Sod3	2.0148e-10	-0.272251	0.973	0.955	6.50479e-06
Plin2	9.44013e-07	-0.274277	0.761	0.798	0.0304774
Gm2a	1.14829e-11	-0.274324	0.965	0.957	3.70726e-07
Khk	2.2286e-11	-0.27489	0.987	0.96	7.19503e-07
Hgd	1.4593e-08	-0.274928	0.947	0.945	0.000471134
Ftl1-ps1	1.06272e-10	-0.275001	0.951	0.953	3.43099e-06
Apom	4.99056e-07	-0.275362	0.832	0.84	0.016112
Snhg11	5.41674e-07	-0.276756	0.456	0.578	0.017488
Fmo2	1.65561e-09	-0.278116	0.885	0.899	5.34514e-05
Sardh	4.50623e-08	-0.278127	0.956	0.941	0.00145484
Camk1	1.91585e-07	-0.279657	0.442	0.566	0.00618532
Slc7a9	1.97277e-07	-0.281693	0.823	0.875	0.00636909
Habp2	2.38694e-08	-0.281971	0.836	0.882	0.000770622
Picalm	1.93667e-10	-0.283826	0.934	0.929	6.25253e-06
Cela1	2.40643e-08	-0.28593	0.947	0.932	0.000776916
Gpd1	3.43324e-09	-0.286251	0.942	0.919	0.000110842
Timp3	1.54143e-18	-0.286691	1	0.99	4.97649e-14
Tmem174	6.9083e-10	-0.28788	0.965	0.95	2.23035e-05
Cyp2j5	3.30241e-13	-0.287982	0.996	0.977	1.06618e-08
Pter	2.36242e-09	-0.288293	0.925	0.919	7.62707e-05
Nat8f1	3.74086e-10	-0.289354	0.987	0.974	1.20774e-05
Glul	1.01017e-11	-0.290019	0.965	0.947	3.26133e-07
Acsm2	3.9914e-14	-0.290263	0.996	0.993	1.28862e-09
Pth1r	4.87312e-14	-0.290509	0.982	0.973	1.57329e-09
Kcnj15	4.19873e-10	-0.291463	0.973	0.961	1.35556e-05
Pdzk1ip1	2.80831e-16	-0.291637	1	0.983	9.06662e-12
C4b	1.51964e-08	-0.291684	0.398	0.568	0.000490617
Abcc2	4.19401e-09	-0.292516	0.827	0.863	0.000135404
Fads3	5.86576e-09	-0.293381	0.792	0.821	0.000189376
Xylb	4.90204e-10	-0.295265	0.934	0.93	1.58262e-05
Hnf4a	1.13477e-10	-0.298331	0.938	0.939	3.66362e-06
Pah	6.42417e-12	-0.29876	0.987	0.98	2.07404e-07
Rgl1	1.3183e-10	-0.301018	0.788	0.842	4.25612e-06
Tnfaip8	5.16894e-09	-0.301912	0.956	0.93	0.000166879
Id2	7.60066e-13	-0.302996	0.969	0.964	2.45387e-08
Ugt2b38	3.05218e-10	-0.304425	0.969	0.956	9.85395e-06
Pcx	1.38207e-11	-0.304459	0.978	0.962	4.46201e-07
Scnn1g	1.08053e-07	-0.304713	0.186	0.338	0.00348848
Tmem176b	2.57634e-13	-0.304917	0.996	0.986	8.31771e-09
Ugt3a2	5.34598e-12	-0.309471	0.982	0.966	1.72595e-07
Cyba	5.7141e-18	-0.310063	0.987	0.977	1.8448e-13
Actb	1.21725e-08	-0.310111	1	0.996	0.00039299
Akr1c21	6.1754e-13	-0.311124	0.982	0.979	1.99373e-08
Htra1	6.6015e-09	-0.311768	0.814	0.854	0.00021313
Slc3a2	5.06491e-08	-0.311787	0.903	0.906	0.00163521
Gpx1	6.80248e-23	-0.312857	0.996	0.995	2.19618e-18
Dao	1.68213e-10	-0.31575	0.934	0.93	5.43074e-06
Ftl1	6.15695e-16	-0.318858	1	0.993	1.98777e-11
Prodh2	4.86986e-08	-0.322132	0.522	0.651	0.00157223
Idh1	2.03953e-12	-0.324488	0.987	0.969	6.58462e-08
Ctsl	9.99156e-19	-0.325878	0.996	0.983	3.22578e-14
Lrp2	7.41188e-11	-0.32963	0.987	0.976	2.39293e-06
Tmem106a	4.00776e-09	-0.329665	0.858	0.897	0.00012939
Npl	1.98642e-08	-0.330465	0.473	0.595	0.000641316
Tbx2	1.80167e-07	-0.331363	0.575	0.687	0.00581668
Rab11fip3	9.31744e-14	-0.331947	0.951	0.943	3.00814e-09
Enpp2	1.21253e-10	-0.333349	0.863	0.879	3.91467e-06
Asl	8.67642e-11	-0.335542	0.96	0.951	2.80118e-06
Slc6a6	6.08382e-11	-0.335713	0.841	0.903	1.96416e-06
Guca2b	3.9839e-12	-0.33869	0.934	0.936	1.2862e-07
Aqp1	3.51766e-11	-0.340559	0.965	0.952	1.13568e-06
Pdzk1	5.28886e-17	-0.34099	0.991	0.978	1.70751e-12
Ctsh	5.54033e-13	-0.341536	0.876	0.901	1.7887e-08
Slc4a4	1.56651e-13	-0.342011	0.969	0.962	5.05748e-09
Cltrn	1.23377e-19	-0.342191	1	0.99	3.98322e-15
Cldn2	1.31573e-15	-0.342261	0.973	0.95	4.24784e-11
Lgals1	1.52316e-08	-0.342336	0.836	0.867	0.000491751
Gsta2	1.82516e-08	-0.343576	0.956	0.94	0.000589254
Acsm1	7.5091e-11	-0.343839	0.646	0.749	2.42431e-06
Ndrg1	8.36319e-17	-0.343907	1	0.991	2.70006e-12
Cfb	3.88929e-14	-0.344073	0.96	0.953	1.25566e-09
Calml4	1.15126e-14	-0.346743	0.934	0.945	3.71685e-10
Fbp1	6.38689e-18	-0.347251	0.996	0.985	2.06201e-13
Dab2	8.88425e-17	-0.352988	0.965	0.96	2.86828e-12
Fmo1	9.24506e-14	-0.354068	0.96	0.934	2.98477e-09
Comt	3.51448e-12	-0.354177	0.92	0.934	1.13465e-07
Alpl	5.30442e-08	-0.354918	0.938	0.917	0.00171253
Lgmn	7.96627e-14	-0.362237	0.987	0.979	2.57191e-09
Slc13a1	1.58441e-12	-0.36295	0.973	0.967	5.11528e-08
Glyat	1.85338e-19	-0.36334	0.991	0.977	5.98364e-15
Slc34a1	4.04965e-24	-0.363506	1	0.997	1.30743e-19
Tpm1	1.80487e-07	-0.365091	0.765	0.806	0.00582701
Apob	1.58077e-10	-0.367726	0.314	0.502	5.1035e-06
Ass1	3.13364e-15	-0.368277	1	0.992	1.01169e-10
Gcnt1	2.50614e-16	-0.369794	0.969	0.957	8.09108e-12
Hexb	1.4895e-13	-0.375315	0.885	0.905	4.80886e-09
Cpn1	3.43031e-09	-0.380122	0.752	0.78	0.000110748
Spink1	3.57981e-24	-0.383524	1	0.991	1.15574e-19
Slc6a19	9.2826e-07	-0.38483	0.978	0.953	0.0299689
Ctsz	5.31154e-14	-0.38794	0.903	0.939	1.71483e-09
Sirpa	3.1589e-10	-0.393809	0.606	0.729	1.01985e-05
Aldob	1.33164e-28	-0.394372	1	0.997	4.29919e-24
Tgm2	4.82916e-14	-0.399917	0.885	0.919	1.55909e-09
G6pc	2.49474e-13	-0.400869	0.898	0.903	8.05426e-09
Car12	8.75172e-13	-0.402278	0.903	0.908	2.82549e-08
Dnase1	1.40117e-08	-0.404001	0.965	0.947	0.000452369
B2m	2.67022e-07	-0.430129	0.996	0.983	0.00862081
Slc2a2	1.62262e-16	-0.436918	0.814	0.875	5.23862e-12
Igfbp4	3.60631e-25	-0.441965	0.982	0.984	1.1643e-20
Slc7a7	2.292e-13	-0.446106	0.903	0.92	7.39971e-09
Maf	2.14938e-16	-0.447042	0.903	0.933	6.93929e-12
Clec2h	6.8035e-11	-0.449238	0.637	0.762	2.19651e-06
Slc5a2	2.30751e-10	-0.450381	0.956	0.951	7.44981e-06
Mdk	2.34975e-12	-0.454164	0.77	0.827	7.58616e-08
Flna	5.60539e-07	-0.462089	0.624	0.694	0.018097
Nox4	6.58982e-15	-0.463915	0.903	0.908	2.12752e-10
Gatm	3.45335e-11	-0.479822	0.991	0.979	1.11491e-06
Spp2	1.81982e-08	-0.499877	0.867	0.892	0.000587528
Gpx3	1.41137e-22	-0.595819	1	1	4.5566e-18
Car2	1.35304e-19	-0.601131	0.947	0.949	4.3683e-15
Hsd11b2	1.01882e-08	-0.662535	0.668	0.75	0.000328926
Cd74	7.59641e-07	-0.718268	0.987	0.983	0.024525
Apoe	1.27115e-10	-0.782352	0.996	0.983	4.10391e-06
Atp6v1g3	1.94695e-07	-0.794404	0.633	0.682	0.00628573
C3	4.02655e-13	-0.806437	0.54	0.696	1.29997e-08
Tmsb4x	4.88251e-12	-0.856167	0.996	0.988	1.57632e-07
Lyz2	4.73951e-07	-0.966099	0.841	0.857	0.0153015
Col4a1	1.94653e-06	-0.38108	0.942	0.943	0.0628439
Ppp1r16b	2.19813e-06	-0.253196	0.708	0.763	0.0709666
Fcgr2b	2.21973e-06	-0.256321	0.509	0.618	0.0716641
Arpc1b	2.56023e-06	-0.338151	0.655	0.719	0.0826571
Trim7	3.84332e-06	-0.252552	0.65	0.731	0.124081
Kmo	3.9443e-06	-0.250377	0.677	0.724	0.127342
Gnai2	4.09491e-06	-0.283346	0.889	0.91	0.132204
Ces1f	4.16408e-06	-0.259996	0.982	0.962	0.134437
Cyp24a1	4.50385e-06	-0.321175	0.938	0.913	0.145407
Mgp	4.6505e-06	-0.611398	1	0.995	0.150141
Rere	4.97746e-06	-0.253397	0.77	0.801	0.160697
Dpp7	5.29075e-06	-0.261595	0.748	0.762	0.170812
Cyp2d26	6.0949e-06	-0.286991	0.765	0.802	0.196774
Cxcl16	6.48905e-06	-0.285671	0.673	0.773	0.209499
Uap1l1	7.03403e-06	-0.26133	0.823	0.84	0.227094
Spink8	7.15582e-06	-0.424517	0.261	0.383	0.231026
Vcam1	7.55612e-06	-0.378302	0.42	0.525	0.243949
H2-Aa	8.24379e-06	-0.615577	0.951	0.944	0.266151
Aqp2	1.05186e-05	-0.455094	0.637	0.704	0.339594
H2-Eb1	1.18563e-05	-0.694804	0.969	0.935	0.382781
Lgals3bp	1.20205e-05	-0.35559	0.832	0.842	0.388083
Lsp1	1.26348e-05	-0.270103	0.235	0.353	0.407914
Sparc	1.40726e-05	-0.605781	0.969	0.936	0.454333
Pakap.1	1.91538e-05	-0.251779	0.677	0.743	0.618379
Tgfbr2	2.14992e-05	-0.270596	0.646	0.721	0.694102
Defb29	2.17373e-05	-0.272024	0.518	0.599	0.701788
Ltbp2	2.3576e-05	-0.251602	0.124	0.236	0.76115
Dpep1	3.0731e-05	-0.26469	0.898	0.908	0.99215
Tagln2	3.37486e-05	-0.310396	0.916	0.913	1
Ctss	3.43742e-05	-0.433642	0.535	0.614	1
Cpe	3.56118e-05	-0.253809	0.77	0.834	1
Enpep	4.54863e-05	-0.322037	0.699	0.748	1
Timp2	4.86006e-05	-0.402024	0.677	0.727	1
H2-D1	5.02779e-05	-0.357297	0.973	0.966	1
Fn1	7.8135e-05	-0.463102	0.646	0.703	1
H2-Q7	0.000100508	-0.427778	0.473	0.57	1
Cryab	0.000106438	-0.365578	0.588	0.616	1
Rnase4	0.000109034	-0.274222	0.389	0.49	1
Tyrobp	0.000121506	-0.382182	0.513	0.583	1
Bgn	0.000121609	-0.406699	0.991	0.973	1
Vim	0.000126201	-0.579458	0.575	0.607	1
Cfh	0.000126556	-0.522176	0.938	0.929	1
Anxa3	0.000132375	-0.255688	0.27	0.375	1
Slc26a4	0.00013711	-0.447195	0.319	0.416	1
Rhbg	0.000142018	-0.385961	0.372	0.465	1
Aqp3	0.000147345	-0.318638	0.708	0.749	1
Mylk	0.000181244	-0.29684	0.699	0.738	1
Spp1	0.000184546	-0.479804	1	0.995	1
Atp6v1c2	0.000224147	-0.270657	0.283	0.377	1
Havcr1	0.000225474	-0.270157	0.133	0.232	1
Mpeg1	0.000226953	-0.286765	0.438	0.527	1
Hba-a1	0.000326263	-0.266289	0.686	0.717	1
Fstl1	0.000349194	-0.272677	0.341	0.431	1
H2-Ab1	0.000428274	-0.57803	0.991	0.956	1
Col4a2	0.000434404	-0.286961	0.894	0.896	1
Emilin1	0.000497823	-0.275521	0.558	0.608	1
Hba-a2	0.000564525	-0.27679	0.85	0.837	1
Mxra8	0.000639935	-0.303415	0.438	0.529	1
Aqp6	0.000686189	-0.45267	0.491	0.559	1
Npnt	0.000738685	-0.310041	0.65	0.704	1
C1qc	0.00115188	-0.344623	0.562	0.601	1
Col1a1	0.00121926	-0.387539	0.743	0.773	1
Cav2	0.00124397	-0.264664	0.398	0.453	1
Mep1a	0.00169719	-0.252197	0.969	0.961	1
Tagln	0.00188175	-0.335234	0.367	0.448	1
C1qa	0.00223677	-0.411999	0.668	0.708	1
Anxa2	0.00301302	-0.328592	0.593	0.615	1
Col1a2	0.00362632	-0.448154	0.823	0.804	1
Slc7a8	0.00382218	-0.265469	0.779	0.771	1
S100a6	0.00390743	-0.354479	0.841	0.82	1
Tmsb10	0.00432856	-0.410015	0.81	0.803	1
Slc4a1	0.00745276	-0.321733	0.31	0.365	1
Col3a1	0.00784943	-0.381887	0.735	0.754	1
Malat1	0.00807254	-0.358519	0.876	0.87	1
Col18a1	0.00995515	-0.264039	0.929	0.927	1
Cdkn1c	0.00998436	-0.389784	0.204	0.264	1
Hbb-bs	0.0106784	-0.275953	0.973	0.943	1
C1qb	0.0119936	-0.432342	0.712	0.72	1
Tmigd1	0.0141072	-0.268286	0.858	0.82	1
Laptm5	0.0154381	-0.256488	0.496	0.536	1
Cp	0.0163469	-0.258618	0.456	0.49	1
Synpo	0.0163997	-0.25997	0.363	0.406	1
Cd52	0.016546	-0.328141	0.571	0.601	1
Klk1	0.0174397	-1.21596	1	0.986	1
Serpine2	0.0181063	-0.292187	0.456	0.479	1
Cald1	0.0190394	-0.274515	0.668	0.663	1
Ccn2	0.0199041	-0.377321	0.801	0.801	1
Plat	0.02193	-0.396141	0.394	0.44	1
Epas1	0.0232715	-0.252927	0.903	0.887	1
Acta2	0.0237037	-0.482923	0.385	0.432	1
Tm4sf1	0.0262282	-0.27549	0.504	0.526	1
Nupr1	0.0332706	-0.487484	0.438	0.47	1
Crip1	0.038374	-0.302119	0.65	0.664	1
Dcn	0.0550427	-0.313866	0.491	0.526	1
Nphs2	0.0694319	-0.703592	0.562	0.568	1
Ccl21a	0.112462	-0.325836	0.164	0.199	1
Sparcl1	0.151182	-0.274205	0.5	0.493	1
Sema3g	0.220254	-0.436257	0.425	0.438	1
Cyp2a4	0.273004	-0.273038	0.819	0.75	1
Napsa	0.29222	-0.256485	0.96	0.906	1
S100g	0.338108	-1.12102	0.996	0.987	1
Igha	0.375618	0.733218	0.35	0.368	1
Myl9	0.388339	-0.260706	0.619	0.609	1
Ttr	0.448952	-0.250284	0.854	0.79	1
Igkc	0.650225	0.325082	0.314	0.315	1
Podxl	0.727836	-0.585398	0.827	0.8	1
Ren1	0.813677	-0.493559	0.447	0.44	1

## Sheet: Treated 5mAS Cluster7
Gene	p_val	avg_log2FC	pct.1	pct.2	p_val_adj
Nphs2	2.33534e-116	3.21197	0.995	0.538	7.53965e-112
Podxl	8.3054e-112	3.14625	1	0.789	2.6814e-107
Sema3g	2.35931e-128	2.53885	0.989	0.398	7.61704e-124
Ren1	1.79461e-23	2.49998	0.714	0.422	5.7939e-19
Plat	1.93799e-120	2.26475	0.978	0.399	6.25681e-116
Cdkn1c	4.5005e-160	2.24101	0.945	0.212	1.45299e-155
Nupr1	5.91167e-101	2.15765	0.967	0.432	1.90858e-96
H2-Q7	9.59908e-104	2.01388	0.984	0.533	3.09906e-99
Ccn2	2.26796e-86	1.75723	1	0.787	7.3221e-82
Sparc	7.71266e-90	1.73526	1	0.934	2.49003e-85
Bcam	1.36058e-96	1.72694	1	0.736	4.39262e-92
Nphs1	2.17391e-216	1.72553	0.934	0.118	7.01847e-212
Ptpro	4.1306e-163	1.68787	0.951	0.198	1.33356e-158
Vim	3.22468e-94	1.67987	0.995	0.577	1.04109e-89
Tm4sf1	1.15276e-101	1.67243	0.973	0.493	3.72169e-97
Col4a3	8.3539e-95	1.62593	0.978	0.64	2.69706e-90
Angptl2	1.80833e-92	1.60401	0.967	0.541	5.83818e-88
Ehd3	1.7104e-106	1.58173	0.907	0.3	5.52201e-102
Synpo	1.62805e-109	1.47341	0.951	0.365	5.25617e-105
Enpep	8.92799e-91	1.47178	0.984	0.727	2.8824e-86
Igfbp5	5.4786e-59	1.46523	0.984	0.94	1.76877e-54
Clic3	8.91591e-184	1.45279	0.874	0.122	2.8785e-179
Emcn	4.81279e-79	1.4382	0.973	0.669	1.55381e-74
Ripor1	1.07336e-89	1.42905	0.956	0.538	3.46535e-85
Npnt	5.47133e-85	1.42875	0.984	0.68	1.76642e-80
Dock8	2.35912e-80	1.38839	0.934	0.518	7.61642e-76
Tmsb4x	2.48128e-77	1.36277	1	0.988	8.01082e-73
Dag1	6.2601e-80	1.33095	0.995	0.805	2.02107e-75
Dpp4	9.95907e-96	1.28814	0.923	0.374	3.21529e-91
Vegfa	1.0221e-72	1.28358	0.973	0.838	3.29985e-68
Wt1	1.74381e-195	1.27561	0.885	0.11	5.62989e-191
Nes	1.20466e-124	1.24763	0.923	0.233	3.88924e-120
Crim1	3.67579e-74	1.24154	0.945	0.61	1.18673e-69
Anxa3	7.76555e-95	1.22529	0.907	0.329	2.50711e-90
Itga3	2.96136e-95	1.2251	0.945	0.368	9.56076e-91
Clic5	2.61896e-76	1.21863	0.967	0.673	8.45533e-72
Tmod3	2.84414e-86	1.20932	0.934	0.417	9.1823e-82
Kdr	9.3587e-63	1.19894	0.912	0.508	3.02145e-58
Slc9a3r2	1.20951e-76	1.19337	0.951	0.565	3.90491e-72
Pcsk6	1.36597e-138	1.17308	0.835	0.154	4.41005e-134
Npr3	1.45556e-133	1.15368	0.885	0.191	4.69928e-129
Anxa1	8.03071e-101	1.15282	0.907	0.287	2.59272e-96
Sgk1	2.20719e-58	1.14441	0.918	0.637	7.12592e-54
Sfrp2	1.46838e-116	1.13981	0.725	0.126	4.74066e-112
Rhpn1	1.79602e-84	1.13625	0.857	0.321	5.79844e-80
Cald1	4.25448e-63	1.13062	0.951	0.644	1.37356e-58
Myl12a	2.86026e-75	1.12488	0.995	0.924	9.23434e-71
Lamb2	1.03177e-69	1.11583	0.962	0.559	3.33106e-65
Serpine2	2.64085e-61	1.11505	0.874	0.449	8.52598e-57
Mfge8	1.45996e-52	1.11502	0.923	0.722	4.71347e-48
Cldn5	6.04404e-125	1.11444	0.857	0.179	1.95132e-120
Timp2	4.38804e-64	1.10691	0.978	0.705	1.41668e-59
Itgb1	1.3964e-67	1.10003	0.989	0.912	4.50828e-63
Rab3b	1.32634e-164	1.09909	0.83	0.116	4.2821e-160
Cd59a	9.07569e-70	1.08441	0.918	0.483	2.93009e-65
Plod2	1.45971e-92	1.08298	0.857	0.284	4.71266e-88
Eng	5.292e-49	1.07149	0.984	0.821	1.70852e-44
Aopep	2.54373e-66	1.06551	0.94	0.621	8.21242e-62
Epas1	3.02202e-58	1.04866	0.978	0.882	9.75659e-54
Plpp1	9.68709e-47	1.04366	0.945	0.727	3.12748e-42
Myom2	7.04828e-204	1.03151	0.758	0.061	2.27554e-199
Fgfbp1	3.38414e-165	1.02882	0.758	0.089	1.09257e-160
Gsn	1.04478e-60	1.00245	0.973	0.697	3.37306e-56
Col4a4	1.39426e-59	0.973467	0.978	0.793	4.50137e-55
Slco2a1	2.75115e-86	0.972948	0.863	0.289	8.8821e-82
Anxa2	5.2443e-60	0.972542	0.956	0.589	1.69312e-55
Pdpn	2.43699e-96	0.969106	0.824	0.224	7.86782e-92
Aplp1	4.16104e-152	0.967592	0.813	0.119	1.34339e-147
Dpysl2	2.49018e-67	0.962497	0.896	0.418	8.03954e-63
Htra1	4.04333e-61	0.962199	0.984	0.842	1.30539e-56
Cxcl13	2.20987e-161	0.962185	0.654	0.058	7.13455e-157
Tcf21	2.6713e-78	0.959117	0.841	0.308	8.62428e-74
Egfl7	6.84472e-47	0.957027	0.929	0.698	2.20982e-42
H2-Q6	1.92311e-126	0.928866	0.753	0.124	6.20877e-122
Ptn	2.73306e-105	0.912191	0.698	0.128	8.82368e-101
Rasl11a	2.20511e-109	0.908374	0.775	0.16	7.1192e-105
Mgat5	3.29572e-60	0.901829	0.857	0.445	1.06402e-55
Calm2	4.60793e-65	0.878011	1	0.887	1.48767e-60
Galnt10	1.27796e-99	0.876877	0.874	0.25	4.12589e-95
Tspan2	3.07562e-143	0.868616	0.698	0.086	9.92965e-139
Igfbp7	2.12777e-77	0.862466	1	0.995	6.86951e-73
Mafb	8.68925e-80	0.8618	0.802	0.248	2.80533e-75
Mmp23	6.64729e-89	0.857908	0.802	0.22	2.14608e-84
Ddn	7.17392e-155	0.852786	0.714	0.081	2.3161e-150
Cd300lg	8.41957e-47	0.850892	0.824	0.465	2.71826e-42
Itga8	2.98459e-69	0.850203	0.67	0.184	9.63575e-65
Acpp	7.76068e-150	0.83988	0.698	0.078	2.50554e-145
Plpp3	4.61876e-44	0.834525	0.901	0.611	1.49117e-39
Cadm4	4.95037e-61	0.834279	0.857	0.394	1.59823e-56
Marveld1	2.97446e-68	0.832366	0.841	0.324	9.60305e-64
Adamts5	5.40417e-61	0.822361	0.758	0.273	1.74474e-56
Pecam1	7.19916e-46	0.819798	0.901	0.54	2.32425e-41
Igfbp2	9.91225e-49	0.818756	0.451	0.101	3.20017e-44
Tns2	6.91162e-48	0.81456	0.923	0.685	2.23142e-43
Nsf	8.15846e-50	0.811567	0.852	0.471	2.63396e-45
Mylk	6.54154e-45	0.809664	0.934	0.721	2.11194e-40
Tjp1	9.29213e-51	0.803755	0.819	0.416	2.99996e-46
Itgb5	1.04142e-43	0.801414	0.967	0.846	3.36223e-39
Exoc3l2	1.22761e-46	0.79115	0.852	0.463	3.96333e-42
Rgs5	4.09514e-22	0.787049	0.736	0.452	1.32212e-17
Cryab	4.40025e-44	0.784021	0.907	0.593	1.42062e-39
Myo1d	9.97942e-50	0.771096	0.846	0.447	3.22185e-45
H2-D1	8.73107e-51	0.769104	1	0.964	2.81883e-46
Lrrfip1	1.42189e-63	0.761047	0.813	0.316	4.59056e-59
Slc6a6	3.42464e-44	0.759622	0.989	0.891	1.10565e-39
Cd34	5.56458e-42	0.754385	0.808	0.444	1.79652e-37
Ptprb	1.30135e-50	0.754158	0.863	0.431	4.20141e-46
Col18a1	1.77874e-43	0.750891	0.984	0.924	5.74267e-39
Tmem150c	1.82543e-121	0.746717	0.681	0.097	5.89341e-117
Tpm1	9.15775e-45	0.745565	0.978	0.79	2.95658e-40
Flna	4.27258e-44	0.744136	0.956	0.67	1.3794e-39
Tmem54	6.85534e-179	0.742588	0.676	0.054	2.21325e-174
Dkk2	2.07337e-43	0.739774	0.802	0.413	6.69388e-39
Sdc4	5.75642e-45	0.739208	1	0.944	1.85846e-40
Gpsm3	8.23187e-66	0.738773	0.742	0.24	2.65766e-61
Tns3	3.72523e-34	0.738016	0.934	0.756	1.20269e-29
Hopx	4.0714e-93	0.737712	0.582	0.093	1.31445e-88
Arvcf	2.01026e-45	0.737116	0.835	0.449	6.49013e-41
Arhgef17	1.02028e-44	0.733674	0.791	0.385	3.29398e-40
Adm	7.11798e-62	0.729135	0.725	0.237	2.29804e-57
Axl	3.89127e-43	0.725298	0.885	0.544	1.2563e-38
Ifitm2	3.08231e-38	0.725106	0.967	0.829	9.95124e-34
Thsd7a	1.68805e-110	0.722308	0.692	0.114	5.44988e-106
Tspan15	9.87438e-52	0.711532	0.775	0.314	3.18794e-47
St3gal1	8.38625e-85	0.710457	0.72	0.169	2.7075e-80
Col1a2	1.81528e-33	0.709453	0.951	0.796	5.86064e-29
St3gal6	5.94098e-53	0.701245	0.808	0.366	1.91805e-48
Alcam	4.11773e-64	0.700998	0.802	0.287	1.32941e-59
Npr1	1.11774e-67	0.700168	0.78	0.261	3.60863e-63
Qk	1.67578e-39	0.699825	0.896	0.644	5.41027e-35
Crb2	2.77797e-159	0.693592	0.643	0.056	8.96866e-155
Arhgap28	1.09197e-154	0.693097	0.659	0.063	3.52541e-150
F2r	2.76334e-36	0.692783	0.923	0.701	8.92143e-32
Tpm4	2.1588e-41	0.691086	0.94	0.668	6.96967e-37
Actn4	6.78938e-47	0.69047	0.989	0.914	2.19195e-42
Tuba1a	2.83331e-38	0.689249	0.896	0.585	9.14734e-34
Pdgfrb	1.34595e-32	0.688665	0.863	0.572	4.34541e-28
Adamts1	2.2767e-34	0.686851	0.742	0.401	7.35031e-30
Efnb1	1.22388e-55	0.685693	0.731	0.261	3.95131e-51
Srgap1	1.9559e-134	0.685163	0.659	0.077	6.31462e-130
Ehd2	1.56234e-61	0.685148	0.764	0.261	5.04403e-57
Myh9	1.85127e-41	0.684154	0.995	0.917	5.97683e-37
Cd151	1.18411e-35	0.683769	0.962	0.789	3.82291e-31
Dlc1	3.17942e-34	0.682844	0.681	0.348	1.02648e-29
Tsc22d1	3.46942e-32	0.680277	1	0.947	1.1201e-27
Heg1	6.85476e-39	0.678931	0.802	0.432	2.21306e-34
P3h2	9.14447e-36	0.677195	0.89	0.611	2.95229e-31
Tmsb10	2.39155e-36	0.671886	0.973	0.792	7.72112e-32
Shisa3	2.80624e-102	0.670673	0.681	0.116	9.05995e-98
Tmbim1	3.46103e-49	0.666417	0.874	0.453	1.11739e-44
Tcim	6.0029e-37	0.663719	0.786	0.444	1.93804e-32
H2-K1	3.37309e-40	0.659528	1	0.97	1.089e-35
Loxl2	4.04217e-57	0.658435	0.67	0.203	1.30502e-52
Ephx1	2.27242e-40	0.657014	0.846	0.478	7.33651e-36
Arhgef18	2.297e-42	0.655848	0.868	0.531	7.41585e-38
Pi16	8.47113e-75	0.654868	0.67	0.159	2.7349e-70
S100a11	9.57771e-39	0.651938	0.989	0.891	3.09216e-34
Sema3f	3.97189e-47	0.650861	0.764	0.345	1.28232e-42
Pros1	3.6369e-37	0.650462	0.83	0.452	1.17417e-32
Foxc1	2.77038e-97	0.648242	0.665	0.119	8.94417e-93
S100a6	1.44851e-25	0.648097	0.951	0.813	4.67652e-21
Myo1c	4.53079e-30	0.646601	0.923	0.72	1.46277e-25
Cd24a	6.70146e-36	0.645355	0.973	0.765	2.16356e-31
Ahnak	2.59454e-37	0.642496	0.929	0.675	8.37647e-33
Actb	2.3113e-59	0.642492	1	0.996	7.46204e-55
Cavin1	2.42823e-35	0.64246	0.841	0.497	7.83954e-31
Arhgap24	1.34621e-35	0.638538	0.951	0.808	4.34623e-31
Crip2	2.36465e-28	0.637166	0.868	0.619	7.63427e-24
Itgav	3.02734e-35	0.636665	0.978	0.855	9.77377e-31
Srgn	2.49656e-32	0.636063	0.835	0.534	8.06016e-28
Id3	1.08221e-31	0.629879	0.94	0.757	3.49392e-27
Fat1	5.4684e-40	0.629746	0.841	0.483	1.76547e-35
Laptm4a	3.69171e-49	0.629496	0.995	0.971	1.19187e-44
Aplp2	2.65183e-40	0.628897	0.989	0.929	8.56144e-36
Col4a1	7.63713e-28	0.625755	0.984	0.94	2.46565e-23
Adgre5	1.6185e-42	0.623893	0.775	0.375	5.22532e-38
Myl9	3.39161e-31	0.620161	0.885	0.59	1.09498e-26
Tagln	1.20746e-23	0.619881	0.709	0.423	3.8983e-19
Klf2	1.48611e-35	0.619819	0.769	0.402	4.79792e-31
Amotl2	4.12124e-34	0.617983	0.852	0.543	1.33054e-29
Ets1	2.31757e-36	0.617015	0.725	0.363	7.48226e-32
Ctla2a	7.2247e-41	0.616676	0.681	0.278	2.3325e-36
Cmtm7	1.26086e-49	0.615522	0.709	0.263	4.07069e-45
Crip1	3.66808e-35	0.611564	0.951	0.643	1.18424e-30
Eml2	3.48645e-46	0.610897	0.742	0.314	1.1256e-41
Cxcl12	1.0059e-31	0.608776	0.956	0.815	3.24753e-27
Inf2	6.9201e-70	0.603772	0.709	0.19	2.23415e-65
Efnb2	7.45411e-50	0.603056	0.626	0.198	2.40656e-45
Kirrel	1.80143e-85	0.600865	0.67	0.138	5.81593e-81
Golim4	3.42713e-52	0.600806	0.703	0.254	1.10645e-47
Fhl2	6.19529e-31	0.598138	0.78	0.44	2.00015e-26
Vcl	3.45654e-31	0.597824	0.835	0.553	1.11594e-26
Robo2	9.87847e-71	0.596194	0.676	0.173	3.18927e-66
Cdh5	9.50022e-34	0.595017	0.725	0.376	3.06715e-29
Sema3e	8.62985e-161	0.593553	0.538	0.033	2.78615e-156
Emp3	2.58304e-36	0.59276	0.747	0.373	8.33934e-32
Pls3	1.50146e-30	0.591395	0.808	0.506	4.84746e-26
Aebp1	1.90895e-33	0.591355	0.967	0.766	6.16304e-29
2023-09-11	8.53251e-34	0.590711	0.879	0.637	2.75472e-29
Icam2	4.06493e-49	0.589548	0.698	0.256	1.31236e-44
Mmrn2	6.64266e-38	0.589088	0.681	0.302	2.14458e-33
Pcp4l1	1.76009e-77	0.588135	0.599	0.115	5.68244e-73
Csrp1	3.64044e-31	0.586934	0.929	0.655	1.17531e-26
Cdc14a	4.95474e-73	0.58598	0.687	0.17	1.59964e-68
Bmpr2	1.41296e-30	0.584123	0.863	0.582	4.56175e-26
Id1	1.71255e-36	0.583803	0.72	0.348	5.52897e-32
Ifitm3	6.43147e-28	0.583739	0.956	0.831	2.0764e-23
Gimap4	2.66638e-33	0.583531	0.692	0.341	8.6084e-29
Rhob	8.25821e-31	0.579247	0.879	0.614	2.66616e-26
Adgrf5	2.05613e-29	0.574392	0.863	0.534	6.63822e-25
Dynll1	1.39551e-29	0.573088	0.945	0.778	4.50541e-25
Tagln2	2.51981e-31	0.572412	0.995	0.908	8.13519e-27
Ildr2	2.98904e-27	0.572185	0.841	0.611	9.65013e-23
Cyp1b1	1.46593e-27	0.569174	0.808	0.498	4.73275e-23
B2m	3.80165e-38	0.568253	1	0.983	1.22736e-33
Slc44a2	2.65596e-32	0.567718	0.78	0.411	8.57478e-28
Shroom3	3.88103e-41	0.564148	0.698	0.294	1.25299e-36
Gadd45a	8.46976e-29	0.563093	0.824	0.56	2.73446e-24
Ly6c1	1.01347e-21	0.562829	0.923	0.813	3.27199e-17
Cd81	9.60183e-44	0.556405	1	0.969	3.09995e-39
Vasn	1.5531e-33	0.556188	0.753	0.399	5.01417e-29
Myl6	4.70084e-54	0.555129	1	0.989	1.51767e-49
Hspg2	1.68461e-26	0.553518	0.874	0.661	5.43876e-22
Tnc	1.41628e-42	0.553476	0.555	0.163	4.57245e-38
Prss23	7.95563e-23	0.55139	0.83	0.583	2.56848e-18
Abca2	2.08601e-32	0.549721	0.819	0.475	6.7347e-28
Tgfbr3	7.9124e-37	0.545531	0.72	0.344	2.55452e-32
Myo1e	5.09109e-44	0.54534	0.747	0.308	1.64366e-39
Cyyr1	7.3032e-46	0.540764	0.604	0.202	2.35784e-41
Ltbp3	1.28204e-27	0.540252	0.83	0.53	4.13907e-23
Col4a2	8.15525e-27	0.538845	0.967	0.89	2.63292e-22
Mertk	5.55729e-57	0.537404	0.621	0.175	1.79417e-52
Agrn	7.84698e-30	0.536862	0.951	0.719	2.5334e-25
Metrnl	8.54821e-34	0.536496	0.747	0.405	2.75979e-29
Tmem204	1.46108e-29	0.533814	0.758	0.411	4.7171e-25
Gimap6	2.47793e-39	0.533357	0.769	0.364	7.99998e-35
Lats2	3.62278e-34	0.533173	0.725	0.373	1.16961e-29
Gpc3	3.38688e-32	0.533012	0.769	0.419	1.09345e-27
Msn	2.87434e-25	0.532895	0.923	0.769	9.27979e-21
Dusp3	4.80564e-32	0.530575	0.94	0.706	1.5515e-27
Esam	8.25703e-39	0.530523	0.692	0.289	2.66578e-34
Mcam	1.56899e-37	0.529754	0.665	0.267	5.06549e-33
Ntrk3	2.50571e-147	0.529259	0.566	0.044	8.08968e-143
Neat1	4.09044e-38	0.528944	1	0.983	1.3206e-33
Agtr1a	3.35858e-22	0.528235	0.824	0.6	1.08432e-17
Hs3st3b1	2.04372e-109	0.526731	0.566	0.068	6.59814e-105
Gpihbp1	3.87628e-31	0.526477	0.714	0.36	1.25146e-26
Fstl1	1.36701e-31	0.525608	0.78	0.398	4.41338e-27
Pxdn	1.06165e-35	0.525354	0.72	0.336	3.42752e-31
Foxc2	1.47111e-83	0.521706	0.582	0.1	4.74947e-79
Dusp1	3.45816e-25	0.520593	0.885	0.652	1.11647e-20
Sema5a	1.46142e-37	0.520362	0.725	0.347	4.71819e-33
Lama5	9.99226e-25	0.519156	0.863	0.641	3.226e-20
Csnk1a1	5.44877e-26	0.51829	0.934	0.818	1.75914e-21
Actn1	4.01295e-27	0.517914	0.835	0.522	1.29558e-22
Pbx1	2.74392e-29	0.516096	0.824	0.526	8.85874e-25
Hs3st6	3.79536e-108	0.513731	0.538	0.061	1.22533e-103
Tuba1b	2.89281e-27	0.512998	0.962	0.846	9.33945e-23
Ets2	1.40039e-28	0.510855	0.846	0.549	4.52115e-24
Plekho1	2.64886e-39	0.507001	0.753	0.316	8.55185e-35
Nebl	2.74379e-123	0.50593	0.516	0.045	8.85832e-119
Rcsd1	3.26815e-53	0.505684	0.637	0.187	1.05512e-48
Mxd4	2.33831e-27	0.505273	0.951	0.729	7.54923e-23
Zfand5	1.31736e-24	0.502597	0.846	0.627	4.25311e-20
Cnn2	1.89891e-35	0.50201	0.835	0.442	6.13064e-31
Serpine1	5.69429e-24	0.499854	0.445	0.16	1.8384e-19
Plxnd1	7.84072e-30	0.499777	0.78	0.456	2.53138e-25
Mme	2.83501e-35	0.499652	0.819	0.437	9.15282e-31
Mprip	1.5551e-25	0.499524	0.951	0.813	5.02063e-21
Vamp2	1.38801e-29	0.498334	0.879	0.633	4.4812e-25
Tdrd5	3.74107e-162	0.497891	0.538	0.032	1.2078e-157
Serpinb6b	6.33176e-53	0.497323	0.67	0.201	2.04421e-48
Gnai2	1.36928e-25	0.49619	0.967	0.905	4.42073e-21
Rad21	1.96632e-21	0.493115	0.934	0.804	6.34827e-17
Gdf10	6.58976e-29	0.493053	0.725	0.373	2.12751e-24
Serpini1	3.8619e-86	0.492471	0.516	0.073	1.24681e-81
Speg	8.91027e-66	0.492263	0.61	0.139	2.87668e-61
Sulf1	7.12785e-70	0.492142	0.577	0.116	2.30123e-65
Macf1	9.78566e-25	0.491972	0.885	0.714	3.1593e-20
Serinc3	5.3366e-36	0.490106	1	0.982	1.72292e-31
Tbx3	8.46863e-120	0.489326	0.495	0.042	2.7341e-115
Lmcd1	1.24314e-33	0.488187	0.665	0.286	4.01347e-29
Map7d1	6.92546e-31	0.485762	0.824	0.473	2.23588e-26
Gnas	1.27267e-39	0.480386	0.995	0.978	4.10883e-35
Hspa12a	7.04623e-41	0.4803	0.747	0.324	2.27488e-36
Anxa5	6.82109e-24	0.48016	0.956	0.831	2.20219e-19
Ifi27	5.02665e-24	0.480134	0.89	0.675	1.62285e-19
Plekhg1	1.37028e-61	0.479768	0.533	0.112	4.42394e-57
Tinagl1	5.55738e-29	0.479016	0.747	0.423	1.7942e-24
Parva	2.0132e-26	0.478895	0.951	0.769	6.49962e-22
Gnb1	3.92178e-28	0.478324	0.984	0.894	1.26615e-23
Dbp	1.45412e-25	0.477015	0.989	0.915	4.69462e-21
C1qtnf1	2.44602e-74	0.476915	0.56	0.102	7.89697e-70
Smad6	4.80785e-45	0.476074	0.604	0.192	1.55222e-40
Slc12a2	1.31818e-21	0.474712	0.736	0.46	4.25574e-17
Iqgap1	1.24804e-23	0.470508	0.912	0.676	4.02928e-19
Ext2	7.41483e-25	0.468906	0.747	0.474	2.39388e-20
Card10	1.78661e-25	0.468497	0.896	0.679	5.76807e-21
Plxnb1	3.16464e-34	0.468177	0.753	0.37	1.0217e-29
Rasip1	1.39538e-32	0.467768	0.61	0.253	4.50498e-28
Abr	3.69426e-32	0.467222	0.786	0.411	1.19269e-27
Tspan4	2.69234e-21	0.467022	0.956	0.819	8.69223e-17
Cd38	8.78166e-39	0.466045	0.56	0.192	2.83516e-34
Rbpms	5.74513e-27	0.463685	0.929	0.719	1.85482e-22
Itm2b	4.80265e-43	0.463552	1	0.993	1.55054e-38
Ptpn14	2.16502e-45	0.461569	0.577	0.171	6.98977e-41
Myof	4.68344e-27	0.461429	0.687	0.348	1.51205e-22
Eif3m	1.35544e-21	0.460304	0.923	0.8	4.37605e-17
Lsp1	5.40219e-26	0.460225	0.654	0.322	1.7441e-21
Tnfaip2	1.43927e-23	0.459555	0.742	0.44	4.64669e-19
Dach1	2.80808e-41	0.457007	0.654	0.239	9.06589e-37
Ccdc80	1.98575e-57	0.455761	0.533	0.12	6.41098e-53
Rras	2.18224e-21	0.455371	0.736	0.465	7.04537e-17
Ramp2	5.07561e-23	0.45445	0.67	0.382	1.63866e-18
Mtss1	1.55575e-22	0.453886	0.89	0.665	5.02275e-18
Fabp4	9.62935e-18	0.450948	0.896	0.702	3.10883e-13
Slc31a2	6.3135e-32	0.448954	0.714	0.349	2.03831e-27
Gpx8	2.25965e-34	0.448943	0.681	0.299	7.29529e-30
Cd248	2.86813e-40	0.448821	0.555	0.169	9.25976e-36
Pak1	3.1383e-19	0.448741	0.764	0.529	1.0132e-14
Tspan13	6.77231e-60	0.447925	0.637	0.166	2.18644e-55
Jup	2.37681e-21	0.445931	0.912	0.823	7.67354e-17
Fgfr1	1.34053e-24	0.445765	0.775	0.491	4.32791e-20
Pdlim2	1.77537e-31	0.445147	0.687	0.326	5.73178e-27
Hbb-bs	7.91314e-10	0.444751	0.984	0.942	2.55476e-05
Atp2a3	8.34933e-43	0.444563	0.571	0.174	2.69558e-38
Arhgap23	4.40622e-49	0.443009	0.577	0.166	1.42255e-44
Nedd4	1.00065e-21	0.441817	0.962	0.908	3.2306e-17
Eml1	4.82937e-29	0.441438	0.533	0.211	1.55916e-24
Trib2	1.81058e-26	0.440975	0.747	0.436	5.84544e-22
Pdgfb	1.69665e-22	0.440962	0.659	0.363	5.47764e-18
Ehd4	5.48988e-21	0.440302	0.709	0.429	1.77241e-16
Nt5e	1.85661e-27	0.440003	0.687	0.344	5.99408e-23
Gas1	6.6416e-27	0.438582	0.698	0.373	2.14424e-22
Mmp2	1.46865e-17	0.438344	0.67	0.382	4.74155e-13
Acsl4	4.62472e-20	0.438277	0.824	0.568	1.49309e-15
Rgs3	2.92622e-38	0.436145	0.61	0.223	9.44731e-34
Mcc	4.65861e-71	0.436087	0.544	0.103	1.50403e-66
Jun	1.93422e-25	0.435592	0.808	0.495	6.24464e-21
H3f3b	1.38769e-23	0.435466	1	0.961	4.48016e-19
Ddx5	9.89634e-36	0.435154	1	0.983	3.19503e-31
Lamc1	4.05384e-26	0.4351	0.714	0.396	1.30878e-21
Sptan1	4.11254e-22	0.43504	0.951	0.855	1.32773e-17
Capn2	4.69173e-24	0.434961	0.863	0.589	1.51473e-19
Nde1	2.60667e-30	0.434644	0.632	0.273	8.41565e-26
Serpinb6a	4.9817e-19	0.433953	0.819	0.587	1.60834e-14
Coro2b	3.19576e-68	0.433053	0.478	0.081	1.03175e-63
Nr1d1	4.03063e-19	0.432955	0.846	0.626	1.30129e-14
Cpm	1.64786e-19	0.432924	0.566	0.295	5.32011e-15
Cd55	3.7714e-51	0.432847	0.571	0.161	1.2176e-46
Zfp36l1	4.78587e-20	0.431969	0.929	0.82	1.54512e-15
Schip1	4.2713e-42	0.431517	0.637	0.224	1.37899e-37
Ecm1	4.95777e-20	0.431433	0.912	0.698	1.60062e-15
Lbh	9.16403e-24	0.431139	0.885	0.627	2.95861e-19
S1pr3	6.60155e-28	0.431099	0.484	0.18	2.13131e-23
Gstm2	6.33662e-23	0.429861	0.769	0.46	2.04578e-18
Slc48a1	8.47051e-19	0.429033	0.945	0.871	2.73471e-14
Rbms1	1.59155e-19	0.427495	0.709	0.461	5.13831e-15
Sorbs3	1.3473e-38	0.425103	0.659	0.256	4.34975e-34
Efemp1	4.37348e-42	0.423733	0.714	0.269	1.41198e-37
H3f3a	4.195e-27	0.422234	1	0.959	1.35436e-22
Clec14a	1.34302e-34	0.422166	0.571	0.211	4.33595e-30
Cpd	2.12377e-16	0.421829	0.824	0.678	6.85659e-12
Gng11	9.04475e-22	0.421037	0.819	0.535	2.9201e-17
Camk1	3.35427e-21	0.420896	0.808	0.539	1.08293e-16
Sncg	6.23157e-28	0.420256	0.39	0.116	2.01186e-23
Nptn	7.7217e-24	0.418889	0.973	0.835	2.49295e-19
Adgrl4	1.53061e-20	0.418838	0.791	0.535	4.94157e-16
Egr1	3.71487e-20	0.418384	0.764	0.462	1.19934e-15
Pea15a	1.51781e-19	0.418279	0.879	0.653	4.90024e-15
Epn3	2.26404e-25	0.417535	0.659	0.331	7.30944e-21
Eva1b	5.5352e-20	0.416612	0.791	0.572	1.78704e-15
Ormdl3	1.40738e-31	0.416154	0.681	0.318	4.54374e-27
Txnip	1.62317e-22	0.414502	0.995	0.951	5.24039e-18
Meis2	1.23542e-33	0.414291	0.582	0.228	3.98855e-29
Pbx2	1.57345e-20	0.414124	0.681	0.387	5.07989e-16
Cdc42se2	1.36336e-25	0.413359	0.764	0.432	4.4016e-21
Cdc42ep1	1.60769e-25	0.412213	0.747	0.413	5.19043e-21
Akap12	3.75523e-42	0.410936	0.588	0.186	1.21238e-37
Optn	3.73965e-41	0.409842	0.615	0.209	1.20735e-36
Hoxc6	1.04559e-36	0.408785	0.527	0.171	3.37567e-32
Ednrb	1.04563e-25	0.408174	0.593	0.277	3.37583e-21
St6galnac6	1.08693e-49	0.406085	0.511	0.123	3.50915e-45
Itga4	1.53863e-47	0.405376	0.423	0.087	4.96746e-43
App	1.59306e-38	0.405074	1	0.986	5.1432e-34
C1s1	1.26647e-22	0.404867	0.824	0.51	4.0888e-18
Selenow	5.50155e-22	0.404798	0.934	0.735	1.77618e-17
Emilin1	2.32238e-21	0.404305	0.863	0.586	7.49782e-17
Lpin2	8.33585e-19	0.402907	0.758	0.505	2.69123e-14
Uaca	4.80372e-23	0.402234	0.72	0.43	1.55088e-18
Cd82	1.45662e-21	0.401888	0.857	0.583	4.70271e-17
Pamr1	1.89018e-23	0.40134	0.533	0.223	6.10245e-19
Uchl1	1.20969e-37	0.401268	0.544	0.177	3.90548e-33
Rusc2	3.96366e-39	0.400782	0.549	0.175	1.27967e-34
Plxdc2	5.38353e-15	0.399478	0.874	0.731	1.73807e-10
Chd4	2.03018e-18	0.399031	0.918	0.762	6.55444e-14
Tnfrsf12a	1.07989e-17	0.398595	0.758	0.488	3.48643e-13
2023-09-04	8.9032e-25	0.397621	0.692	0.356	2.8744e-20
Atp1b3	1.27687e-17	0.397188	0.846	0.674	4.12236e-13
Scd2	1.69628e-19	0.396954	0.896	0.653	5.47644e-15
Ccn1	2.88621e-20	0.396672	0.747	0.462	9.31814e-16
Calcrl	2.46664e-24	0.396463	0.566	0.26	7.96354e-20
Nfkbia	4.08798e-19	0.396421	0.769	0.522	1.31981e-14
Ddx17	8.94999e-17	0.396282	0.951	0.848	2.88951e-12
Gadd45b	4.18648e-34	0.396209	0.533	0.176	1.35161e-29
Ltbp4	3.02052e-15	0.394702	0.868	0.697	9.75174e-11
Fzd2	7.4291e-46	0.394251	0.544	0.148	2.39849e-41
1810037I17Rik	6.93872e-18	0.394121	0.934	0.794	2.24017e-13
Myadm	6.11053e-22	0.393353	0.703	0.394	1.97278e-17
Rap1b	5.18314e-21	0.393331	0.956	0.849	1.67338e-16
Tapbp	7.83419e-20	0.392721	0.945	0.844	2.52927e-15
4930523C07Rik	6.26153e-42	0.392653	0.456	0.116	2.02153e-37
Sorbs2	1.04e-27	0.392388	0.643	0.286	3.35764e-23
Slc29a1	4.18169e-17	0.392374	0.753	0.484	1.35006e-12
Arhgap29	2.02103e-22	0.392313	0.758	0.476	6.52488e-18
Art3	8.41636e-97	0.392055	0.445	0.044	2.71722e-92
Rcan2	8.39122e-33	0.391325	0.593	0.226	2.7091e-28
Arpc2	3.01996e-22	0.389691	0.956	0.88	9.74995e-18
Ptp4a3	2.93906e-25	0.38967	0.56	0.235	9.48876e-21
Fndc3b	4.00356e-23	0.389532	0.626	0.329	1.29255e-18
Tubb5	5.37124e-19	0.388911	0.912	0.732	1.73411e-14
Fxyd5	7.14098e-19	0.387581	0.747	0.459	2.30547e-14
Wsb2	4.3339e-17	0.387517	0.934	0.809	1.3992e-12
Tmem184b	3.59729e-24	0.387032	0.654	0.341	1.16138e-19
Ptma	9.8764e-26	0.386928	1	0.979	3.18859e-21
Lifr	1.46252e-17	0.386302	0.736	0.503	4.72175e-13
Sh3bgrl	3.23073e-17	0.386263	0.846	0.64	1.04304e-12
Top1mt	4.31223e-17	0.38573	0.577	0.349	1.3922e-12
R3hdml	5.82856e-117	0.385473	0.396	0.023	1.88175e-112
Ilk	4.83514e-20	0.384155	0.934	0.753	1.56103e-15
Tek	1.99305e-18	0.382994	0.621	0.357	6.43457e-14
Nr4a1	4.99173e-28	0.382506	0.473	0.163	1.61158e-23
Lhfp	2.70698e-18	0.381865	0.725	0.473	8.73948e-14
Plekhg2	4.25615e-27	0.379871	0.549	0.226	1.3741e-22
Sirpa	1.46721e-20	0.379672	0.923	0.705	4.73688e-16
Csf1	5.23201e-37	0.379427	0.582	0.197	1.68915e-32
Plce1	2.14596e-109	0.378665	0.484	0.044	6.92823e-105
Rgs2	2.7389e-24	0.378623	0.61	0.29	8.84255e-20
Tln1	7.79933e-17	0.37677	0.945	0.82	2.51801e-12
Setd7	2.79351e-32	0.376523	0.714	0.323	9.01884e-28
Des	1.05277e-22	0.37636	0.577	0.273	3.39887e-18
Dock5	4.32068e-27	0.376349	0.516	0.206	1.39493e-22
Fermt2	5.32014e-18	0.375964	0.835	0.605	1.71761e-13
Elmo2	3.46798e-18	0.37589	0.698	0.429	1.11964e-13
2023-09-07	1.47819e-25	0.375305	0.852	0.619	4.77232e-21
Utrn	9.25333e-22	0.374526	0.615	0.304	2.98744e-17
Osbpl5	3.47325e-17	0.373679	0.681	0.438	1.12134e-12
Sox18	9.20367e-26	0.373211	0.555	0.24	2.97141e-21
Amotl1	8.14111e-31	0.373138	0.604	0.246	2.62836e-26
Hlx	1.13405e-44	0.372261	0.456	0.108	3.66129e-40
Dll4	2.75002e-44	0.371269	0.495	0.126	8.87845e-40
Myl12b	2.20075e-19	0.3712	0.984	0.939	7.10511e-15
Magi2	4.00787e-39	0.371167	0.473	0.131	1.29394e-34
Ctnna1	1.43803e-19	0.370993	0.967	0.893	4.64269e-15
Bnip2	1.93506e-17	0.370806	0.731	0.478	6.24734e-13
Fam129b	7.19173e-19	0.370797	0.637	0.347	2.32185e-14
Vdac2	5.663e-22	0.369846	0.995	0.924	1.8283e-17
Rdh9	1.28595e-114	0.369574	0.423	0.029	4.15169e-110
Timp3	1.65278e-31	0.369409	1	0.99	5.336e-27
Lmna	4.28543e-18	0.369048	0.934	0.736	1.38355e-13
Acer2	1.15432e-31	0.368472	0.516	0.181	3.72673e-27
Serpinh1	2.22548e-19	0.368055	0.956	0.773	7.18496e-15
Hsp90b1	1.91842e-20	0.367023	0.989	0.922	6.19361e-16
Arl4c	2.71451e-27	0.366874	0.577	0.237	8.76379e-23
Foxd1	9.10877e-119	0.366099	0.434	0.029	2.94077e-114
Nid1	3.1887e-15	0.36603	0.764	0.569	1.02947e-10
Adcy6	2.02886e-13	0.365855	0.802	0.586	6.55017e-09
Fkbp1a	1.33659e-18	0.36505	0.973	0.865	4.31518e-14
Sema7a	2.2574e-38	0.36493	0.489	0.139	7.28801e-34
Daam2	2.04512e-39	0.363959	0.511	0.153	6.60267e-35
Hnrnph1	1.03574e-16	0.363633	0.874	0.727	3.34388e-12
Ano1	1.76379e-49	0.362263	0.412	0.081	5.69439e-45
Lmx1b	3.36926e-116	0.362119	0.407	0.025	1.08777e-111
Ppp1r9b	5.78949e-20	0.361994	0.753	0.473	1.86914e-15
Tsc22d3	1.71653e-18	0.360733	0.786	0.534	5.54181e-14
Arpc1b	1.25692e-15	0.36071	0.896	0.702	4.05797e-11
Rcn2	2.41075e-19	0.359022	0.764	0.495	7.78311e-15
Pde2a	4.71696e-16	0.35901	0.555	0.317	1.52287e-11
Gja5	4.33879e-79	0.35897	0.374	0.038	1.40078e-74
Tnfsf12	2.76765e-18	0.356514	0.698	0.421	8.93534e-14
Oxr1	9.52963e-21	0.356237	0.654	0.369	3.07664e-16
Tgfbr2	5.74652e-16	0.356204	0.863	0.705	1.85526e-11
Tmem109	2.23396e-12	0.35564	0.786	0.657	7.21235e-08
Iqgap2	3.93956e-14	0.355512	0.769	0.579	1.27189e-09
Colec12	2.39888e-17	0.355372	0.687	0.42	7.74479e-13
Ywhab	2.72098e-15	0.355078	0.962	0.871	8.78468e-11
Col12a1	1.53415e-21	0.354992	0.511	0.225	4.95302e-17
Akr1b7	1.21421e-25	0.354482	0.269	0.062	3.92009e-21
Samhd1	9.6665e-24	0.353544	0.687	0.355	3.12083e-19
Ncf2	9.64972e-30	0.352941	0.445	0.14	3.11541e-25
Lrp1	2.77373e-17	0.352809	0.863	0.624	8.955e-13
Dysf	5.51119e-33	0.352285	0.566	0.203	1.77929e-28
Fus	9.45221e-17	0.352087	0.962	0.906	3.05165e-12
Arhgef16	3.25934e-19	0.351944	0.819	0.549	1.05228e-14
Sh2b3	1.46262e-21	0.351436	0.654	0.36	4.72207e-17
Kctd12b	2.00052e-37	0.351286	0.456	0.124	6.45867e-33
Phc2	6.36059e-16	0.350974	0.731	0.507	2.05352e-11
Nfat5	2.71148e-17	0.350944	0.753	0.499	8.754e-13
Thbs1	2.85643e-18	0.35081	0.747	0.472	9.22198e-14
Notch1	3.59848e-28	0.350668	0.588	0.24	1.16177e-23
Vasp	4.07122e-15	0.35036	0.764	0.54	1.31439e-10
Atp1b2	3.52371e-25	0.349879	0.516	0.205	1.13763e-20
Kank4	2.91937e-74	0.349781	0.467	0.067	9.42518e-70
Srsf5	2.14272e-18	0.349571	0.995	0.925	6.91776e-14
Fryl	4.51244e-21	0.349561	0.626	0.327	1.45684e-16
Rapgef3	3.18373e-14	0.349497	0.857	0.712	1.02787e-09
St3gal3	2.80723e-15	0.348927	0.764	0.526	9.06315e-11
Agpat4	2.10081e-43	0.348498	0.434	0.101	6.78245e-39
Clic4	2.7958e-15	0.348251	0.945	0.858	9.02624e-11
Morf4l1	2.89939e-18	0.347328	0.989	0.909	9.36068e-14
C1qtnf7	4.68519e-57	0.347303	0.44	0.078	1.51261e-52
Hspb8	2.63397e-35	0.347017	0.495	0.152	8.50377e-31
Prkca	1.07138e-24	0.346774	0.505	0.21	3.45894e-20
Ncam1	3.70161e-45	0.34485	0.418	0.089	1.19506e-40
Il6st	2.30191e-18	0.34484	0.929	0.784	7.43172e-14
Rasgrp2	2.65239e-21	0.344169	0.489	0.207	8.56325e-17
Hdac7	3.50257e-20	0.34409	0.615	0.326	1.1308e-15
Dcdc2a	5.2176e-22	0.343955	0.489	0.207	1.6845e-17
Arhgdia	4.41683e-19	0.343856	0.995	0.945	1.42597e-14
Snrk	6.00449e-14	0.343781	0.72	0.524	1.93855e-09
Mapk3	1.85385e-13	0.34373	0.879	0.694	5.98514e-09
Flt1	1.83077e-15	0.343645	0.742	0.5	5.91064e-11
Klc1	5.76832e-16	0.342757	0.681	0.463	1.8623e-11
Peg13	1.34422e-21	0.342603	0.593	0.298	4.3398e-17
Midn	3.42734e-17	0.342003	0.868	0.693	1.10652e-12
Wls	3.85179e-14	0.34176	0.962	0.86	1.24355e-09
Fnbp1l	2.44048e-14	0.341322	0.753	0.566	7.8791e-10
Foxd2os	2.64437e-102	0.341311	0.467	0.044	8.53736e-98
Apbb2	1.38036e-15	0.339957	0.736	0.508	4.4565e-11
Pmepa1	1.56569e-12	0.339446	0.857	0.695	5.05483e-08
Plk2	1.81213e-28	0.339212	0.489	0.171	5.85046e-24
Prkar1a	9.31798e-16	0.33913	0.956	0.892	3.00831e-11
Fyn	4.19238e-38	0.338988	0.505	0.15	1.35351e-33
Son	1.13665e-13	0.338973	0.885	0.776	3.66968e-09
Gdi1	5.17713e-13	0.338961	0.808	0.625	1.67144e-08
Srgap2	1.57067e-22	0.337747	0.637	0.327	5.0709e-18
Fkbp9	9.89286e-14	0.337725	0.841	0.7	3.19391e-09
Lrrc8c	7.23565e-35	0.337555	0.489	0.149	2.33603e-30
Cd2ap	5.52348e-15	0.337478	0.868	0.674	1.78326e-10
Tspan7	1.57411e-15	0.337223	0.687	0.458	5.08202e-11
Kremen1	2.47918e-15	0.336869	0.632	0.393	8.00404e-11
S100a4	1.06059e-23	0.336743	0.566	0.244	3.42413e-19
Fam117b	1.28086e-17	0.33664	0.643	0.374	4.13525e-13
Ppp1r2	4.59171e-14	0.336513	0.89	0.702	1.48243e-09
Stc2	2.63606e-37	0.336277	0.462	0.123	8.51051e-33
Hnrnpu	7.37417e-15	0.336234	0.989	0.915	2.38075e-10
Spns2	4.38257e-17	0.335913	0.808	0.569	1.41491e-12
Arrb1	1.13878e-18	0.335149	0.736	0.457	3.67656e-14
Tmtc1	2.01671e-43	0.335037	0.495	0.128	6.51094e-39
Ece1	3.31066e-14	0.334502	0.857	0.667	1.06885e-09
Myct1	6.11327e-29	0.334364	0.429	0.134	1.97367e-24
Cyp26b1	2.82222e-55	0.33423	0.385	0.062	9.11154e-51
Eogt	7.92306e-24	0.333863	0.538	0.238	2.55796e-19
Rasgrp3	6.63377e-42	0.333547	0.44	0.103	2.14171e-37
Colgalt2	5.88325e-44	0.333186	0.511	0.135	1.89941e-39
Elk3	2.32771e-18	0.333014	0.648	0.361	7.51502e-14
Sh3bgrl2	5.34712e-18	0.332356	0.626	0.353	1.72632e-13
Smtn	6.37992e-16	0.332045	0.857	0.603	2.05976e-11
Gimap5	1.52339e-34	0.332009	0.473	0.144	4.91826e-30
Lmo7	4.97866e-12	0.331802	0.764	0.589	1.60736e-07
Cbx6	1.2469e-14	0.3318	0.813	0.582	4.02561e-10
Mt2	4.89326e-15	0.331774	0.984	0.877	1.57979e-10
Cldn15	1.913e-31	0.330969	0.505	0.171	6.17613e-27
Arhgap31	2.941e-27	0.330853	0.5	0.188	9.49503e-23
Gata3	1.87769e-22	0.330515	0.533	0.229	6.06212e-18
Cntf	1.04577e-70	0.330358	0.357	0.039	3.37626e-66
Pkdcc	1.02094e-21	0.329546	0.555	0.263	3.29609e-17
Pxdc1	3.68819e-58	0.329537	0.401	0.064	1.19073e-53
Ier3	6.95327e-17	0.329488	0.874	0.649	2.24486e-12
Sox13	6.96043e-23	0.329164	0.577	0.275	2.24718e-18
Plscr1	1.17407e-14	0.329159	0.797	0.593	3.79049e-10
Creb3l2	5.6e-16	0.328991	0.83	0.608	1.80796e-11
Pfn1	5.79031e-16	0.328927	0.995	0.896	1.8694e-11
P3h1	7.78888e-23	0.32864	0.582	0.276	2.51464e-18
Sh3glb1	4.77535e-14	0.328493	0.874	0.736	1.54172e-09
Rtn4rl1	5.67754e-21	0.328229	0.577	0.282	1.83299e-16
Snrpb	3.37339e-15	0.328092	0.956	0.842	1.0891e-10
Wipf3	1.72652e-100	0.328086	0.39	0.029	5.57406e-96
Fam174b	4.56892e-43	0.327501	0.489	0.122	1.47507e-38
Shank3	7.32619e-25	0.327162	0.505	0.201	2.36526e-20
Cavin3	2.99904e-29	0.326931	0.637	0.266	9.68241e-25
Ucp2	8.32729e-13	0.326698	0.857	0.671	2.68847e-08
Zbtb7c	2.29859e-70	0.325964	0.434	0.06	7.42098e-66
Arglu1	1.58488e-11	0.325853	0.846	0.712	5.11679e-07
Top2b	5.13787e-16	0.325548	0.72	0.495	1.65876e-11
Mcl1	5.01609e-16	0.324863	0.973	0.843	1.61944e-11
Arl4d	9.06504e-18	0.324102	0.462	0.213	2.92665e-13
Nucb1	2.03744e-13	0.323448	0.934	0.831	6.57789e-09
Jund	3.34997e-13	0.323302	0.94	0.837	1.08154e-08
Scarb2	8.58525e-20	0.32306	0.857	0.64	2.77175e-15
Plac8	3.66924e-16	0.322003	0.714	0.461	1.18461e-11
Lfng	1.25778e-30	0.321036	0.484	0.157	4.06073e-26
Ptpn12	4.51926e-23	0.320956	0.588	0.282	1.45904e-18
Parp4	2.77205e-22	0.320944	0.621	0.308	8.94956e-18
Wasl	9.20919e-14	0.320603	0.874	0.765	2.97319e-09
Zfp207	6.04242e-14	0.319798	0.885	0.69	1.9508e-09
Calu	9.48804e-15	0.319625	0.885	0.708	3.06321e-10
Vamp5	6.16635e-15	0.319615	0.632	0.389	1.99081e-10
Mgat4a	3.2756e-36	0.3195	0.495	0.148	1.05753e-31
Golm1	1.21316e-29	0.319048	0.533	0.195	3.91668e-25
Mid1ip1	3.29166e-15	0.317766	0.709	0.471	1.06271e-10
Per1	2.26462e-20	0.317733	0.571	0.279	7.31134e-16
Prex2	3.43717e-23	0.316905	0.495	0.207	1.10969e-18
Cpq	9.13152e-12	0.316628	0.874	0.74	2.94811e-07
Mbnl2	5.22051e-11	0.316543	0.791	0.624	1.68544e-06
Nxph3	2.36934e-124	0.316062	0.385	0.019	7.64942e-120
Arhgef15	5.82735e-22	0.315682	0.473	0.198	1.88136e-17
Litaf	6.36583e-15	0.315466	0.802	0.59	2.05521e-10
Tpm3	5.40074e-14	0.315248	0.896	0.712	1.74363e-09
Cic	1.4746e-16	0.314753	0.758	0.505	4.76075e-12
Phactr4	1.69815e-12	0.314589	0.72	0.512	5.48249e-08
Fam114a1	2.16214e-30	0.314575	0.456	0.147	6.98046e-26
Inpp5a	6.959e-14	0.314325	0.703	0.467	2.24671e-09
Trim35	6.32134e-14	0.314233	0.681	0.45	2.04085e-09
Ctsl	3.59874e-18	0.314016	0.995	0.983	1.16185e-13
St6gal1	7.31906e-27	0.313448	0.511	0.193	2.36296e-22
Tprgl	1.22447e-13	0.313238	0.934	0.802	3.95319e-09
Actg1	4.02942e-24	0.313028	1	0.989	1.3009e-19
Tie1	4.03083e-16	0.312499	0.604	0.353	1.30135e-11
Gdpd5	7.8413e-41	0.312446	0.418	0.096	2.53156e-36
Rbm39	1.16706e-12	0.312292	0.967	0.864	3.76787e-08
Nab2	3.48205e-22	0.312288	0.588	0.292	1.12418e-17
Nbl1	2.5913e-25	0.311768	0.527	0.203	8.36602e-21
Tspan17	3.50714e-27	0.311665	0.5	0.184	1.13228e-22
Hnrnpk	1.89213e-13	0.311521	1	0.954	6.10874e-09
Megf8	2.32784e-19	0.311244	0.665	0.372	7.51543e-15
Mt1	2.08374e-14	0.310653	1	0.963	6.72734e-10
Ankrd1	1.06208e-51	0.310371	0.324	0.044	3.42892e-47
Oaz2	1.17473e-10	0.310022	0.929	0.821	3.7926e-06
Rtl8a	1.70121e-15	0.308992	0.731	0.466	5.49235e-11
Itpkb	1.48339e-19	0.308792	0.593	0.309	4.78911e-15
Itprid2	2.00109e-10	0.30875	0.758	0.61	6.46053e-06
Leprot	2.82472e-16	0.30786	0.791	0.58	9.11959e-12
Dock4	1.19779e-29	0.307785	0.505	0.178	3.86708e-25
Chrnb1	2.59635e-54	0.307757	0.478	0.096	8.38231e-50
Stab1	2.03509e-17	0.306827	0.61	0.339	6.57028e-13
Scarf2	5.89797e-15	0.306788	0.676	0.433	1.90416e-10
Hecw2	4.17239e-43	0.306555	0.39	0.081	1.34706e-38
Luzp1	4.77274e-18	0.306397	0.615	0.335	1.54088e-13
Marcksl1	6.20924e-13	0.30617	0.588	0.359	2.00465e-08
Adcy1	1.56606e-39	0.305316	0.478	0.129	5.05603e-35
Sptbn1	2.4956e-10	0.305207	0.978	0.947	8.05703e-06
Srrm2	6.86837e-12	0.305188	0.94	0.835	2.21745e-07
Pip4k2a	1.73957e-22	0.304457	0.56	0.253	5.61619e-18
Nod1	2.00601e-29	0.304178	0.533	0.198	6.4764e-25
Arhgap45	5.8361e-22	0.303922	0.527	0.222	1.88419e-17
Tmem248	5.24608e-12	0.303917	0.736	0.574	1.6937e-07
Zbtb8a	2.91914e-40	0.303742	0.418	0.099	9.42444e-36
Lrtm2	3.30205e-49	0.303429	0.407	0.077	1.06607e-44
Lrrc32	2.54906e-14	0.303422	0.505	0.269	8.22964e-10
Pde3a	3.30241e-24	0.3034	0.522	0.209	1.06618e-19
Mxra8	7.96094e-16	0.303099	0.758	0.505	2.57019e-11
Dmpk	1.43782e-18	0.303018	0.44	0.184	4.64201e-14
Bicd2	8.98327e-19	0.302492	0.621	0.332	2.90025e-14
Calca	3.05018e-94	0.301205	0.357	0.026	9.8475e-90
Phactr2	1.15184e-13	0.300636	0.676	0.436	3.71871e-09
Tmem123	4.30984e-14	0.30061	0.786	0.558	1.39143e-09
AU021092	2.46447e-23	0.29919	0.511	0.211	7.95655e-19
Mtus1	2.31415e-13	0.298801	0.846	0.681	7.47123e-09
Cdc42bpb	1.40218e-12	0.298238	0.747	0.538	4.52695e-08
Lnpep	2.29432e-11	0.298205	0.83	0.659	7.40721e-07
Cp	7.24331e-13	0.297586	0.703	0.472	2.3385e-08
Rab12	4.6671e-13	0.296885	0.714	0.492	1.50677e-08
Tspan9	1.4675e-13	0.296799	0.824	0.586	4.73784e-09
Atf4	1.0982e-12	0.296796	0.934	0.81	3.54555e-08
Ushbp1	1.19178e-19	0.2964	0.456	0.197	3.84765e-15
Calm1	5.69684e-12	0.296379	0.973	0.918	1.83922e-07
Notch3	2.01697e-17	0.296335	0.456	0.2	6.51178e-13
Rock2	4.99976e-15	0.296199	0.61	0.369	1.61417e-10
Cds2	3.12938e-13	0.2961	0.879	0.698	1.01032e-08
Ccdc85b	1.26815e-14	0.296	0.714	0.468	4.09422e-10
Prrc2b	2.83543e-11	0.295587	0.835	0.692	9.15417e-07
Atp8b1	1.15245e-32	0.295528	0.39	0.102	3.72069e-28
Atxn2l	1.1995e-12	0.295129	0.747	0.541	3.8726e-08
Mtch1	5.41846e-12	0.29432	0.978	0.931	1.74935e-07
Map4k4	4.25269e-17	0.294289	0.588	0.329	1.37298e-12
Foxd2	8.11374e-76	0.294089	0.346	0.033	2.61952e-71
Rasl11b	5.57988e-22	0.294077	0.538	0.238	1.80146e-17
Adgrl2	2.34906e-11	0.293841	0.593	0.405	7.58395e-07
Unc5b	2.78857e-21	0.293764	0.495	0.208	9.0029e-17
Tmem165	1.03562e-11	0.293299	0.687	0.476	3.34351e-07
Sncaip	1.23444e-88	0.293242	0.363	0.029	3.9854e-84
Pkd1	1.33257e-14	0.293169	0.67	0.431	4.30219e-10
Rras2	3.43345e-16	0.293144	0.648	0.4	1.10849e-11
Sdc3	2.35934e-13	0.292607	0.659	0.424	7.61713e-09
Irf1	1.74514e-12	0.292598	0.632	0.409	5.63418e-08
Ikbkb	1.80547e-10	0.292151	0.841	0.652	5.82896e-06
Rarg	1.3478e-23	0.291423	0.538	0.228	4.35136e-19
Ptger4	4.82175e-34	0.291398	0.44	0.123	1.5567e-29
Clk1	2.25691e-11	0.291304	0.835	0.684	7.28644e-07
Cuedc1	5.88006e-17	0.290749	0.588	0.313	1.89838e-12
Msrb3	3.39848e-20	0.290509	0.423	0.167	1.0972e-15
Endod1	6.48775e-16	0.290131	0.67	0.409	2.09457e-11
Fmnl3	4.53163e-26	0.289226	0.621	0.274	1.46304e-21
Bmp1	2.29046e-16	0.289064	0.527	0.265	7.39474e-12
Ecscr	2.31508e-17	0.288602	0.489	0.232	7.47423e-13
Sipa1l2	1.37241e-24	0.288512	0.5	0.197	4.43081e-20
Tmed3	1.56163e-13	0.288405	0.808	0.624	5.04172e-09
Clic1	2.55811e-14	0.288331	0.978	0.855	8.25887e-10
Sec14l1	1.84758e-10	0.287814	0.67	0.481	5.96492e-06
Sh2d4a	1.14515e-20	0.287553	0.462	0.19	3.6971e-16
Zeb2	1.83643e-15	0.287238	0.681	0.416	5.92892e-11
Acta2	2.4714e-14	0.287009	0.648	0.413	7.97891e-10
Flrt2	6.101e-54	0.286353	0.346	0.049	1.96971e-49
Arap3	4.89666e-20	0.286147	0.5	0.221	1.58089e-15
Rhoa	7.23026e-13	0.285685	0.995	0.955	2.33429e-08
F11r	1.50954e-10	0.285556	0.896	0.79	4.87354e-06
Dbndd2	1.05528e-14	0.285179	0.654	0.392	3.40698e-10
Pon2	4.75077e-12	0.285059	0.621	0.422	1.53379e-07
Slc12a4	2.79989e-16	0.284714	0.538	0.274	9.03944e-12
Gm47283	2.64831e-12	0.284027	0.978	0.932	8.55006e-08
Nostrin	3.59815e-45	0.283605	0.39	0.076	1.16166e-40
Purb	2.18176e-11	0.283571	0.797	0.64	7.04381e-07
Aif1l	1.27098e-14	0.283478	0.962	0.815	4.10335e-10
Slfn5	7.11747e-15	0.283352	0.643	0.394	2.29788e-10
Acvrl1	3.45435e-14	0.28311	0.577	0.339	1.11524e-09
Ptbp1	3.46779e-12	0.282569	0.94	0.846	1.11958e-07
Mpp5	1.56739e-11	0.282522	0.703	0.5	5.0603e-07
S100a10	5.60609e-12	0.282459	0.918	0.847	1.80992e-07
Hyou1	3.23137e-12	0.281891	0.687	0.485	1.04325e-07
Hip1	3.99733e-23	0.281542	0.478	0.182	1.29054e-18
Ddah2	8.62199e-14	0.28116	0.588	0.355	2.78361e-09
Il2rg	2.89853e-20	0.280915	0.434	0.174	9.35791e-16
Ptprg	5.19451e-11	0.280875	0.676	0.495	1.67705e-06
Gnb2	6.18974e-11	0.280787	0.984	0.922	1.99836e-06
Galc	6.17995e-11	0.280523	0.89	0.724	1.9952e-06
Btg3	9.03755e-21	0.280485	0.571	0.279	2.91777e-16
Ier5	1.93557e-15	0.28047	0.604	0.353	6.24899e-11
Cd200	2.39594e-10	0.280221	0.577	0.392	7.7353e-06
Thbd	2.14443e-12	0.279794	0.714	0.499	6.9233e-08
Slain2	2.58372e-13	0.278613	0.736	0.501	8.34155e-09
Mef2a	1.68451e-11	0.278565	0.643	0.458	5.43843e-07
Rbfox2	3.83822e-21	0.278554	0.549	0.249	1.23917e-16
Slc12a1	9.92503e-09	0.278248	0.896	0.755	0.00032043
Man2a2	5.01244e-14	0.277454	0.703	0.468	1.61827e-09
Lgalsl	2.62712e-22	0.277369	0.533	0.233	8.48165e-18
B3galt2	3.25422e-109	0.277013	0.324	0.015	1.05063e-104
Hspb1	1.42857e-15	0.276998	0.604	0.333	4.61213e-11
Leng8	2.34863e-10	0.276816	0.775	0.615	7.58257e-06
Ift43	2.65403e-10	0.276757	0.544	0.356	8.56853e-06
Tspan12	3.28663e-14	0.27664	0.588	0.358	1.06109e-09
Ppp1cb	2.42578e-14	0.276608	0.918	0.811	7.83162e-10
Ak1	6.07394e-16	0.276468	0.643	0.358	1.96097e-11
Lrch1	1.90688e-28	0.276375	0.489	0.173	6.15638e-24
Itga9	3.05169e-20	0.275845	0.527	0.239	9.85238e-16
Brd2	4.24531e-10	0.275747	0.868	0.737	1.3706e-05
Lims1	7.57405e-12	0.27571	0.632	0.439	2.44528e-07
Cnbp	3.17507e-09	0.275617	0.978	0.904	0.000102507
AC149090.1	1.80581e-11	0.27531	0.918	0.747	5.83006e-07
Cst3	2.48712e-18	0.275237	1	0.975	8.02965e-14
Man1a2	1.16367e-13	0.274637	0.692	0.477	3.75691e-09
Ppp2r1a	2.71498e-08	0.274572	0.901	0.784	0.00087653
Glcci1	4.26763e-27	0.274509	0.418	0.135	1.3778e-22
Polr2a	4.28566e-08	0.274478	0.791	0.663	0.00138363
Sox17	3.77262e-23	0.27447	0.33	0.098	1.21799e-18
Gngt2	1.4008e-18	0.27409	0.478	0.211	4.52249e-14
Arhgef12	7.75083e-12	0.27371	0.934	0.833	2.50235e-07
Ldb2	1.45638e-13	0.273687	0.429	0.214	4.70191e-09
Lrrk1	1.39061e-21	0.273599	0.571	0.263	4.48959e-17
Ifngr1	1.36875e-10	0.27321	0.797	0.656	4.41902e-06
Klf7	1.1437e-14	0.272513	0.352	0.146	3.69244e-10
Vamp3	1.94646e-09	0.271585	0.742	0.587	6.28414e-05
Lims2	2.42619e-08	0.271425	0.775	0.633	0.000783294
Sipa1	4.14062e-21	0.271396	0.516	0.218	1.3368e-16
Ddx39b	1.41478e-11	0.270355	0.901	0.768	4.56761e-07
Mpzl1	1.44457e-15	0.270259	0.527	0.281	4.6638e-11
Sun2	4.97395e-12	0.270152	0.648	0.436	1.60584e-07
Lgals9	1.49662e-15	0.26971	0.648	0.385	4.83185e-11
Rasl12	2.21451e-40	0.269663	0.357	0.072	7.14954e-36
Clip1	1.82986e-10	0.269419	0.632	0.44	5.90772e-06
B230219D22Rik	5.84655e-08	0.26881	0.742	0.652	0.00188756
Efemp2	3.37467e-14	0.26843	0.626	0.362	1.08951e-09
Pofut2	1.03077e-10	0.268199	0.725	0.551	3.32786e-06
Parp12	5.51993e-15	0.267998	0.599	0.342	1.78211e-10
Pcolce	7.26529e-10	0.267868	0.962	0.849	2.3456e-05
Mustn1	3.58178e-27	0.267863	0.401	0.118	1.15638e-22
Akap8	9.08815e-12	0.267449	0.775	0.556	2.93411e-07
Ptbp3	2.88282e-11	0.267438	0.824	0.65	9.30719e-07
Sntb1	1.40248e-36	0.267135	0.352	0.076	4.52789e-32
Bst2	5.95781e-13	0.266169	0.753	0.538	1.92348e-08
Spred2	4.32403e-13	0.26596	0.599	0.38	1.39601e-08
Araf	4.39987e-10	0.265946	0.813	0.656	1.4205e-05
Tnfaip1	1.05099e-12	0.265927	0.736	0.53	3.39312e-08
Arhgef1	1.36563e-09	0.265898	0.637	0.457	4.40895e-05
Tap1	1.62411e-13	0.265691	0.621	0.38	5.24343e-09
Ccnl2	2.0392e-09	0.265604	0.852	0.693	6.58357e-05
Piezo1	1.56053e-12	0.265376	0.797	0.573	5.03819e-08
Nid2	6.33783e-20	0.264392	0.505	0.233	2.04617e-15
Mob2	2.39285e-14	0.26394	0.681	0.423	7.72531e-10
Epb41l2	1.01967e-15	0.263256	0.604	0.329	3.29201e-11
Mob1a	4.3752e-11	0.263192	0.725	0.522	1.41253e-06
Tmc7	3.67716e-94	0.263109	0.313	0.018	1.18717e-89
Hes1	4.06735e-11	0.262877	0.593	0.397	1.31314e-06
Dda1	1.21666e-09	0.262571	0.637	0.456	3.92798e-05
Creld1	4.52724e-14	0.262477	0.588	0.346	1.46162e-09
Cap1	2.17198e-12	0.262425	0.791	0.574	7.01224e-08
Rai14	2.55702e-12	0.261957	0.637	0.422	8.25534e-08
Ncstn	3.39529e-10	0.261053	0.808	0.642	1.09617e-05
Tgfb1	1.54052e-13	0.260757	0.538	0.31	4.97356e-09
Gucy1a1	1.91694e-12	0.260513	0.72	0.504	6.18883e-08
Syde1	3.07178e-16	0.260494	0.571	0.307	9.91723e-12
Ryk	3.80618e-08	0.26004	0.659	0.497	0.00122883
Numb	6.23288e-10	0.259769	0.637	0.447	2.01229e-05
Cavin2	1.68087e-12	0.259711	0.648	0.402	5.42668e-08
Wsb1	7.89948e-10	0.259555	0.665	0.482	2.55035e-05
Cracr2b	3.7337e-22	0.259506	0.434	0.16	1.20543e-17
Rapgef5	5.77805e-17	0.259289	0.39	0.157	1.86544e-12
Epn2	3.02475e-12	0.259087	0.533	0.323	9.7654e-08
Stag2	1.76173e-11	0.259042	0.676	0.466	5.68776e-07
Rab6b	7.38157e-18	0.259039	0.582	0.305	2.38314e-13
Fry	2.20187e-16	0.257892	0.33	0.125	7.10873e-12
Fgfr2	8.32021e-20	0.256209	0.418	0.163	2.68618e-15
Rsu1	9.42095e-15	0.256099	0.643	0.387	3.04155e-10
Rapgef1	1.52059e-11	0.255996	0.764	0.58	4.90923e-07
Wasf2	4.21468e-13	0.255995	0.769	0.534	1.36071e-08
Nbdy	1.15423e-17	0.255961	0.549	0.279	3.72643e-13
Stat1	8.67897e-13	0.255668	0.775	0.556	2.802e-08
Rc3h1	8.8481e-12	0.254825	0.626	0.408	2.85661e-07
Tnfrsf1a	1.79163e-11	0.254792	0.874	0.697	5.78429e-07
Nedd9	1.30929e-11	0.254077	0.643	0.435	4.22704e-07
Tmem131	1.25158e-09	0.254057	0.692	0.486	4.04071e-05
Bgn	1.1339e-13	0.253929	0.995	0.973	3.6608e-09
Zswim8	7.80992e-10	0.253847	0.681	0.486	2.52143e-05
Plekhh2	5.57461e-53	0.25362	0.379	0.061	1.79976e-48
Tmem50a	1.95157e-10	0.252792	0.846	0.764	6.30063e-06
Mef2d	8.79045e-10	0.252551	0.676	0.487	2.838e-05
P4ha2	2.63563e-10	0.252309	0.462	0.275	8.50912e-06
Tmem47	1.01667e-32	0.252303	0.368	0.089	3.2823e-28
Impdh1	5.72689e-25	0.252194	0.412	0.138	1.84893e-20
Ifnar2	7.98478e-09	0.252118	0.687	0.5	0.000257789
Sf3b1	2.09042e-10	0.252114	0.929	0.787	6.74891e-06
Mllt6	2.04961e-10	0.252033	0.78	0.599	6.61718e-06
Btbd7	6.79355e-11	0.251872	0.582	0.373	2.1933e-06
Gpc1	9.56994e-18	0.251797	0.484	0.222	3.08966e-13
Sema3b	7.90386e-10	0.251731	0.78	0.608	2.55176e-05
Kitl	2.3898e-13	0.251712	0.495	0.264	7.71547e-09
Gsta4	6.03713e-13	0.251628	0.775	0.547	1.94909e-08
Esyt1	2.90215e-14	0.251562	0.533	0.289	9.3696e-10
Dennd5a	1.28838e-09	0.250911	0.72	0.549	4.15953e-05
Emc2	4.58712e-09	0.25091	0.709	0.553	0.000148095
Sertad1	9.69992e-18	0.250526	0.599	0.31	3.13162e-13
Rac1	2.45755e-12	0.250399	0.967	0.924	7.9342e-08
C3	6.40373e-13	0.250343	0.852	0.672	2.06745e-08
Ostf1	2.85826e-08	0.250268	0.857	0.742	0.000922788
Piezo2	2.0357e-22	0.250165	0.319	0.093	6.57224e-18
Mettl26	1.1473e-07	-0.250411	0.94	0.931	0.00370406
Atp5f1	9.7527e-12	-0.251705	0.995	0.981	3.14866e-07
Higd2a	5.13285e-08	-0.251804	0.929	0.925	0.00165714
Tmbim4	6.73544e-09	-0.252442	0.956	0.958	0.000217454
Atp5mpl	1.41288e-11	-0.252516	0.995	0.978	4.5615e-07
Idh2	5.49187e-09	-0.25265	0.989	0.971	0.000177305
Mpc2	4.7895e-11	-0.252658	0.984	0.973	1.54629e-06
Sdhb	2.34457e-10	-0.253672	0.984	0.968	7.56946e-06
Pmpcb	1.49834e-06	-0.254935	0.934	0.908	0.0483738
Ddt	6.59755e-08	-0.255112	0.951	0.942	0.00213002
Uqcrc2	4.48785e-10	-0.255115	0.973	0.95	1.4489e-05
Pdzk1ip1	2.62448e-08	-0.255148	0.995	0.984	0.000847314
Gapdh	1.1993e-11	-0.255187	1	0.984	3.87193e-07
Cd63	1.23412e-12	-0.255544	1	0.993	3.98436e-08
Cox7a2	1.02011e-13	-0.255791	0.995	0.981	3.29341e-09
0610005C13Rik	1.99673e-07	-0.255875	0.912	0.898	0.00644645
Mlec	3.86972e-07	-0.25617	0.945	0.955	0.0124934
Chchd2	4.50797e-19	-0.257217	1	0.99	1.4554e-14
Suclg2	2.10918e-09	-0.257601	0.967	0.955	6.8095e-05
Gstz1	5.00862e-07	-0.258195	0.885	0.886	0.0161703
Atp6v1b2	1.14139e-06	-0.2582	0.951	0.947	0.0368496
Mpc1	2.02391e-10	-0.258446	0.984	0.965	6.5342e-06
Aldh2	2.39689e-10	-0.258952	0.995	0.987	7.73835e-06
Dgat2	7.4332e-07	-0.259297	0.852	0.859	0.0239981
Aco2	1.01016e-10	-0.259867	0.989	0.968	3.26132e-06
Vil1	1.3571e-06	-0.261428	0.72	0.773	0.0438139
Ndufa1	6.89141e-10	-0.262112	0.978	0.959	2.22489e-05
Aadac	1.46518e-06	-0.263031	0.852	0.847	0.0473032
Prss8	6.00921e-08	-0.265055	0.94	0.945	0.00194007
Ndufb9	4.07138e-11	-0.266644	0.984	0.966	1.31445e-06
Por	3.28319e-08	-0.26778	0.94	0.928	0.00105998
Ndufa4	1.3006e-18	-0.267787	1	0.988	4.19897e-14
Cyba	2.13589e-11	-0.268998	0.989	0.977	6.89574e-07
Atpif1	9.94321e-12	-0.269687	0.989	0.978	3.21017e-07
Cisd1	1.77187e-11	-0.269912	0.978	0.956	5.72049e-07
Acadm	6.02467e-07	-0.270005	0.973	0.934	0.0194506
Ddah1	4.60042e-07	-0.271854	0.918	0.918	0.0148525
Cox6a1	5.86462e-16	-0.272085	1	0.988	1.89339e-11
Arsb	7.62992e-07	-0.272128	0.819	0.835	0.0246332
Cox5a	5.95978e-12	-0.273944	1	0.979	1.92411e-07
Uqcrfs1	5.24495e-11	-0.274089	0.984	0.969	1.69333e-06
Bphl	3.79699e-08	-0.274982	0.929	0.918	0.00122586
Tmem176b	3.28017e-10	-0.275226	1	0.986	1.059e-05
Hnf4a	7.30897e-09	-0.276012	0.951	0.938	0.00023597
Abhd14b	1.99077e-08	-0.276228	0.973	0.951	0.00064272
Slc51a	4.10241e-07	-0.277834	0.956	0.941	0.0132446
Tmem205	1.33583e-07	-0.278876	0.912	0.912	0.00431274
Cdhr5	2.18166e-07	-0.278971	0.846	0.854	0.0070435
Pter	1.28267e-07	-0.279713	0.945	0.918	0.00414111
Cth	1.99663e-07	-0.279901	0.571	0.705	0.00644612
Folr1	5.16235e-10	-0.280472	0.962	0.95	1.66667e-05
Ivd	5.48574e-08	-0.283044	0.962	0.921	0.00177107
Atp5c1	4.37633e-15	-0.28425	0.978	0.977	1.4129e-10
Ndufv3	1.97892e-12	-0.284965	0.978	0.966	6.38893e-08
Xylb	1.35158e-07	-0.284992	0.934	0.93	0.00436357
Sephs2	1.28185e-08	-0.286607	0.934	0.935	0.000413844
Dhcr24	8.52651e-09	-0.287194	0.973	0.944	0.000275278
Arl6ip1	1.74782e-13	-0.288953	0.995	0.97	5.64283e-09
Glyctk	3.33015e-07	-0.289165	0.846	0.855	0.0107514
Atp5b	5.98426e-30	-0.289258	1	0.995	1.93202e-25
Gabarapl1	4.82533e-09	-0.28952	1	0.985	0.000155786
Cox6b1	5.7778e-15	-0.290422	1	0.981	1.86536e-10
Sugct	7.96402e-07	-0.290633	0.692	0.738	0.0257119
Grhpr	8.07309e-08	-0.291149	0.929	0.916	0.0026064
Atp5g3	2.205e-20	-0.291296	1	0.99	7.11883e-16
Acox3	5.38449e-07	-0.291698	0.808	0.831	0.0173838
Prxl2a	1.32729e-07	-0.291972	0.758	0.811	0.00428515
Msra	1.32801e-09	-0.29227	0.945	0.919	4.28748e-05
Ndrg1	1.48128e-10	-0.292591	1	0.991	4.7823e-06
Calml4	6.30218e-09	-0.293613	0.956	0.943	0.000203466
Aldh9a1	3.05813e-09	-0.294856	0.956	0.917	9.87316e-05
Hspe1	4.04661e-10	-0.295014	0.967	0.955	1.30645e-05
Coasy	2.85821e-07	-0.295094	0.907	0.886	0.00922772
Cox6c	4.69637e-18	-0.297288	1	0.994	1.51622e-13
Amn	3.77992e-08	-0.297435	0.879	0.88	0.00122035
Mif	7.48666e-11	-0.297637	0.989	0.975	2.41707e-06
Tmem229a	3.83599e-08	-0.297863	0.918	0.911	0.00123845
Slco1a6	1.03783e-07	-0.297944	0.863	0.876	0.00335065
Gss	7.92204e-08	-0.29835	0.896	0.886	0.00255763
Slc6a20b	1.25347e-07	-0.299155	0.83	0.829	0.00404682
Haao	1.00122e-06	-0.299352	0.692	0.75	0.0323243
Timd2	6.33525e-08	-0.299917	0.714	0.789	0.00204534
Gclm	1.29348e-08	-0.300156	0.923	0.907	0.000417602
Idh1	4.71047e-09	-0.300288	0.989	0.969	0.000152078
Hsd17b11	4.1791e-07	-0.301693	0.929	0.938	0.0134922
Khk	1.04393e-09	-0.302114	0.978	0.961	3.37034e-05
Sult1d1	4.5135e-09	-0.302733	0.956	0.919	0.000145718
Fuca2	6.76644e-10	-0.303272	0.967	0.951	2.18455e-05
Grina	3.17396e-13	-0.303679	0.984	0.973	1.02471e-08
Tmbim6	5.11353e-22	-0.303704	1	0.989	1.6509e-17
Cgref1	1.26607e-07	-0.304181	0.863	0.875	0.00408752
Cryzl2	4.72127e-07	-0.304516	0.857	0.863	0.0152426
Cyp2j13	2.26697e-07	-0.304546	0.901	0.895	0.00731891
Slc22a2	2.10484e-07	-0.305181	0.742	0.774	0.00679548
Abcg2	1.53342e-10	-0.306307	0.934	0.939	4.95064e-06
Tmem8	7.2456e-08	-0.30649	0.863	0.91	0.00233924
Slc25a5	9.55302e-20	-0.306845	1	0.988	3.08419e-15
Aldh8a1	1.28325e-08	-0.307052	0.923	0.892	0.000414297
Kcnj16	2.01665e-15	-0.307182	0.995	0.973	6.51075e-11
Selenbp1	5.59522e-11	-0.309126	0.956	0.955	1.80642e-06
Akr1a1	1.61077e-19	-0.309382	1	0.995	5.20037e-15
Dlst	1.94351e-10	-0.309649	0.934	0.93	6.27461e-06
Retsat	4.64673e-07	-0.309773	0.846	0.844	0.015002
Hmgcs1	1.36735e-09	-0.310256	0.934	0.938	4.4145e-05
Suclg1	4.58634e-14	-0.310279	0.984	0.97	1.4807e-09
Hexb	8.54587e-08	-0.310311	0.879	0.905	0.00275904
Cdh1	4.63274e-07	-0.310768	0.747	0.819	0.0149568
Cldn2	9.17493e-11	-0.310861	0.973	0.95	2.96213e-06
Oxct1	7.4919e-15	-0.31133	1	0.977	2.41876e-10
Mettl7a1	3.69836e-11	-0.311586	0.967	0.949	1.19402e-06
Sod3	1.83815e-10	-0.31314	0.962	0.956	5.93448e-06
Gpx1	5.49659e-20	-0.313747	1	0.994	1.77457e-15
Odc1	3.66475e-09	-0.313958	0.989	0.974	0.000118316
Abca3	1.83023e-10	-0.316917	0.951	0.95	5.9089e-06
Proc	9.90681e-08	-0.317679	0.775	0.804	0.00319841
Cox7b	2.58103e-15	-0.318711	0.995	0.985	8.33284e-11
Bdh2	7.3447e-10	-0.319213	0.951	0.935	2.37124e-05
Mmut	1.5036e-08	-0.319515	0.835	0.869	0.000485438
Hibadh	5.36484e-10	-0.320128	0.918	0.932	1.73204e-05
Abcd3	7.56963e-11	-0.321608	0.918	0.924	2.44386e-06
Gsta3	1.9901e-09	-0.321808	0.83	0.852	6.42503e-05
Dao	2.29916e-10	-0.321869	0.951	0.929	7.42285e-06
Tmem176a	5.83277e-16	-0.321946	0.995	0.989	1.88311e-11
Scp2	3.84229e-15	-0.322615	1	0.981	1.24048e-10
Mettl7b	4.17815e-08	-0.323035	0.857	0.874	0.00134892
Mdh1	3.92901e-24	-0.323779	1	0.987	1.26848e-19
Cmbl	2.1811e-08	-0.323935	0.885	0.885	0.000704167
Acat1	4.0306e-11	-0.325579	0.995	0.968	1.30128e-06
Atp6v0a4	4.55367e-09	-0.32592	0.753	0.851	0.000147015
Aldh6a1	1.10637e-12	-0.326196	0.978	0.968	3.5719e-08
Slc25a39	1.33845e-16	-0.330042	0.989	0.974	4.32117e-12
Guca2b	8.68815e-10	-0.332411	0.956	0.934	2.80497e-05
Hspd1	8.44276e-14	-0.332644	0.978	0.965	2.72574e-09
Cox7c	3.24237e-24	-0.332908	1	0.989	1.0468e-19
Pcx	4.4763e-11	-0.334282	0.978	0.962	1.44517e-06
Dhrs4	9.52496e-11	-0.334313	0.956	0.919	3.07513e-06
Cideb	9.05713e-09	-0.335297	0.764	0.811	0.000292409
Nat8f6	1.85444e-07	-0.336261	0.687	0.745	0.00598705
Cda	1.51434e-10	-0.33666	0.995	0.944	4.88905e-06
Ldhb	1.02484e-23	-0.337891	1	0.994	3.30868e-19
Dbi	1.99421e-17	-0.3387	1	0.992	6.43831e-13
Phyh	6.41568e-16	-0.339605	0.995	0.969	2.0713e-11
Hpn	9.43111e-15	-0.3407	0.995	0.956	3.04483e-10
Ces1e	8.35848e-09	-0.340779	0.604	0.718	0.000269853
Lap3	7.54308e-11	-0.34092	0.945	0.923	2.43528e-06
Hadh	1.18394e-15	-0.341582	0.956	0.958	3.82234e-11
Acox1	4.2405e-12	-0.343303	0.995	0.981	1.36905e-07
Slc22a1	1.02812e-12	-0.343891	0.967	0.942	3.31929e-08
Stard10	2.23056e-12	-0.34458	0.973	0.953	7.20136e-08
Hykk	1.56066e-09	-0.34672	0.841	0.876	5.03859e-05
Me1	5.49318e-10	-0.346961	0.967	0.935	1.77347e-05
Lgmn	2.63981e-10	-0.347205	0.984	0.98	8.52261e-06
Entpd5	5.84158e-11	-0.348569	0.885	0.895	1.88595e-06
Rbm47	3.08794e-11	-0.348742	0.868	0.868	9.96941e-07
Pecr	1.81578e-11	-0.348897	0.973	0.958	5.86225e-07
Neu1	2.68125e-15	-0.349192	0.984	0.976	8.65641e-11
Ccdc107	1.29695e-10	-0.353045	0.945	0.929	4.18719e-06
Lactb2	2.09899e-11	-0.354424	0.962	0.954	6.77659e-07
Apom	1.50518e-08	-0.355087	0.83	0.84	0.000485949
Glyat	8.00766e-15	-0.355608	0.989	0.978	2.58527e-10
Selenop	1.98054e-21	-0.355735	1	0.995	6.39417e-17
Cyb5a	8.91055e-14	-0.355883	0.995	0.984	2.87677e-09
Cycs	1.51385e-16	-0.356929	0.984	0.962	4.88745e-12
4833439L19Rik	2.52836e-14	-0.360353	0.967	0.944	8.16282e-10
Slc13a1	3.66579e-10	-0.360414	0.984	0.967	1.1835e-05
mt-Nd5	2.04202e-09	-0.361335	0.929	0.918	6.59266e-05
Gk	1.49069e-10	-0.361385	0.918	0.906	4.81269e-06
Eci3	1.20032e-07	-0.361548	0.813	0.809	0.00387524
Galnt11	7.07754e-12	-0.361944	0.951	0.939	2.28498e-07
Adh1	1.608e-10	-0.362436	0.962	0.94	5.19143e-06
Ak4	5.80162e-09	-0.363183	0.802	0.848	0.000187305
Fth1	5.23452e-36	-0.36323	1	0.997	1.68996e-31
Acaa1b	2.20101e-08	-0.363828	0.978	0.944	0.000710596
Kcnj15	2.29986e-13	-0.365824	0.973	0.961	7.4251e-09
Nat8	8.04418e-08	-0.367666	0.901	0.885	0.00259706
Slc4a4	1.81255e-12	-0.368579	0.962	0.963	5.85181e-08
Cfb	4.50726e-14	-0.372125	0.962	0.953	1.45517e-09
Hao2	1.21057e-09	-0.373172	0.791	0.835	3.90833e-05
Fam151a	2.37261e-10	-0.374722	0.896	0.913	7.65998e-06
Slc3a1	3.0358e-11	-0.375966	0.879	0.903	9.80108e-07
Slc17a1	2.56021e-13	-0.375999	0.984	0.936	8.26563e-09
Sord	9.08548e-20	-0.378503	1	0.986	2.93325e-15
Pdzk1	2.62133e-16	-0.382229	0.995	0.978	8.46296e-12
Cubn	7.55611e-11	-0.383031	0.863	0.88	2.43949e-06
Fmo2	2.17015e-12	-0.383126	0.885	0.899	7.00634e-08
Gcnt1	1.32432e-14	-0.384413	0.956	0.958	4.27558e-10
Gsta2	3.04997e-08	-0.386093	0.956	0.94	0.000984683
Fah	7.0095e-14	-0.38637	0.967	0.943	2.26302e-09
Fbp1	2.79072e-17	-0.386869	0.984	0.986	9.00983e-13
Atp11a	2.66738e-07	-0.387329	0.962	0.952	0.00861165
4931406C07Rik	1.3407e-14	-0.389147	0.984	0.966	4.32845e-10
Papss2	1.34398e-11	-0.389798	0.868	0.89	4.33903e-07
Cat	1.04933e-17	-0.390201	0.995	0.979	3.38777e-13
Ghr	8.24998e-11	-0.391313	0.874	0.896	2.66351e-06
Tcn2	3.15109e-20	-0.393504	1	0.989	1.01733e-15
Chchd10	2.93017e-30	-0.394048	1	0.987	9.46007e-26
Amacr	1.61971e-09	-0.394724	0.907	0.909	5.22922e-05
Cela1	1.84982e-12	-0.395954	0.934	0.933	5.97215e-08
AI314278	6.15265e-12	-0.396844	0.901	0.891	1.98638e-07
Cltrn	6.41191e-19	-0.397431	0.995	0.991	2.07009e-14
Slc22a18	1.60486e-14	-0.400482	0.94	0.936	5.18128e-10
Cyp4a10	1.31387e-07	-0.40176	0.648	0.728	0.00424183
Slc34a1	1.7617e-23	-0.401764	1	0.997	5.68766e-19
Fxyd2	1.16636e-34	-0.402469	1	0.996	3.76561e-30
Ces1d	2.15922e-11	-0.403325	0.885	0.886	6.97104e-07
Aldob	1.39588e-24	-0.404802	1	0.997	4.5066e-20
Chpt1	5.32015e-16	-0.406011	1	0.982	1.71761e-11
Ass1	4.09336e-15	-0.40715	1	0.992	1.32154e-10
Hgd	5.26921e-15	-0.408648	0.967	0.944	1.70116e-10
Slc22a8	1.36588e-11	-0.409543	0.951	0.94	4.40976e-07
Ephx2	3.89265e-14	-0.409654	0.951	0.934	1.25674e-09
Aldh1l1	4.88259e-15	-0.409858	0.951	0.938	1.57635e-10
Gm19950	8.97402e-12	-0.412888	0.879	0.911	2.89726e-07
Slc47a1	3.68282e-15	-0.41316	0.94	0.934	1.189e-10
Cryz	2.3444e-16	-0.414835	0.962	0.961	7.56889e-12
Keg1	2.20831e-19	-0.414837	1	0.982	7.12951e-15
Atp1a1	7.03899e-14	-0.418559	1	0.997	2.27254e-09
Spink1	8.29443e-22	-0.421284	0.995	0.992	2.67786e-17
Aass	4.33409e-13	-0.426007	0.896	0.921	1.39926e-08
Prdx5	1.78309e-38	-0.434381	1	0.992	5.75672e-34
Serpinf2	9.49485e-13	-0.435779	0.758	0.841	3.06541e-08
Aqp1	1.01213e-15	-0.44168	0.956	0.953	3.26768e-11
Atp1b1	2.84536e-29	-0.443276	1	0.994	9.18623e-25
Adhfe1	1.54346e-16	-0.448395	0.874	0.904	4.98306e-12
Tmem174	1.57659e-17	-0.451239	0.945	0.952	5.09003e-13
Ugt2b38	4.66945e-16	-0.451489	0.967	0.956	1.50753e-11
Mfsd4b5	2.24653e-14	-0.452573	0.852	0.897	7.25292e-10
Ces1f	4.12383e-13	-0.452901	0.978	0.962	1.33138e-08
Pah	8.99672e-20	-0.453564	0.984	0.98	2.90459e-15
mt-Nd3	1.59013e-14	-0.457335	1	0.991	5.13375e-10
Nat8f1	5.12559e-18	-0.459059	0.973	0.975	1.6548e-13
Ttc36	9.56565e-22	-0.459617	0.995	0.982	3.08827e-17
Nudt19	6.67113e-10	-0.461036	0.984	0.949	2.15377e-05
Kl	6.65255e-12	-0.465269	0.973	0.954	2.14778e-07
Acsm2	4.07415e-25	-0.465692	1	0.993	1.31534e-20
Ces2c	4.42798e-12	-0.466066	0.78	0.866	1.42957e-07
Cyp2j5	3.53671e-24	-0.468594	1	0.977	1.14183e-19
mt-Nd4	2.08724e-19	-0.473452	1	0.996	6.73864e-15
Rida	9.50667e-24	-0.474335	1	0.984	3.06923e-19
Miox	1.10419e-20	-0.476528	1	0.991	3.56489e-16
mt-Atp6	3.143e-19	-0.477227	1	0.997	1.01472e-14
Ldhd	1.39416e-16	-0.477752	1	0.979	4.50106e-12
Pck1	1.0488e-14	-0.478517	0.956	0.939	3.38606e-10
mt-Co3	1.90139e-18	-0.482115	1	0.999	6.13864e-14
Tmigd1	3.14542e-07	-0.48882	0.841	0.822	0.010155
mt-Nd2	4.41851e-20	-0.491895	1	0.994	1.42652e-15
Cd36	1.55648e-08	-0.492499	0.83	0.837	0.000502511
Ggt1	1.91246e-20	-0.497678	1	0.978	6.17439e-16
Ehhadh	1.51861e-11	-0.497729	0.885	0.894	4.90285e-07
Cyp2a5	1.13186e-08	-0.497855	0.813	0.839	0.00036542
Ugt3a1	4.72914e-13	-0.499911	0.764	0.831	1.5268e-08
mt-Cytb	4.72098e-22	-0.500115	1	0.997	1.52417e-17
Ugt3a2	1.37537e-21	-0.50369	0.967	0.968	4.44037e-17
mt-Nd1	6.49275e-20	-0.506257	1	0.994	2.09618e-15
Akr1c21	2.80146e-24	-0.513252	1	0.978	9.04452e-20
Slc17a3	3.39351e-17	-0.516411	0.951	0.937	1.09559e-12
Cyp4b1	8.76031e-18	-0.51891	1	0.995	2.82827e-13
Napsa	3.14348e-07	-0.532888	0.923	0.909	0.0101487
Acy3	7.43839e-16	-0.539347	1	0.991	2.40149e-11
mt-Co2	2.30213e-19	-0.546222	1	0.999	7.43242e-15
Slc22a6	2.14933e-14	-0.55141	0.995	0.968	6.93912e-10
Inmt	1.90557e-17	-0.559862	0.989	0.982	6.15214e-13
Cndp2	2.68439e-13	-0.564566	0.989	0.985	8.66654e-09
Lrp2	3.20712e-23	-0.564653	0.995	0.976	1.03542e-18
Mep1a	3.36112e-13	-0.569303	0.984	0.96	1.08514e-08
Slc22a12	4.60866e-19	-0.576037	0.989	0.965	1.4879e-14
Slc27a2	1.64477e-20	-0.589877	1	0.987	5.31016e-16
Slc13a3	1.85944e-21	-0.590563	0.978	0.966	6.00321e-17
Cyp2e1	4.72694e-22	-0.624064	0.989	0.976	1.52609e-17
Kap	8.87954e-12	-0.6369	1	0.999	2.86676e-07
mt-Co1	4.28237e-32	-0.67041	1	0.999	1.38256e-27
Pipox	1.59653e-06	-0.25585	0.94	0.915	0.051544
Tmem252	1.59962e-06	-0.295136	0.907	0.89	0.0516439
Prpf8	1.89402e-06	0.250079	0.863	0.786	0.0611485
Fut9	1.99606e-06	-0.268094	0.923	0.901	0.0644429
Pyroxd2	2.29757e-06	-0.26155	0.703	0.784	0.0741769
Fh1	2.55049e-06	-0.270801	0.912	0.908	0.0823426
Slc1a1	2.73994e-06	-0.261785	0.841	0.843	0.088459
Car4	3.18545e-06	-0.27324	0.72	0.787	0.102842
Sardh	3.30665e-06	-0.257367	0.973	0.94	0.106755
G6pc	4.09394e-06	-0.281066	0.907	0.902	0.132173
Csad	4.25684e-06	-0.318693	0.769	0.782	0.137432
Slc18a1	4.69266e-06	-0.264902	0.703	0.758	0.151502
Mfsd4b1	5.19873e-06	-0.257548	0.824	0.819	0.167841
Cyp24a1	5.62089e-06	-0.338805	0.907	0.915	0.18147
Lipa	6.78928e-06	-0.256783	0.945	0.948	0.219192
Aspa	7.61799e-06	-0.272983	0.78	0.792	0.245947
Pank1	1.33253e-05	-0.260093	0.901	0.854	0.430207
Cyp4a31	1.39439e-05	-0.28091	0.72	0.743	0.450178
Slc5a8	1.52846e-05	-0.357174	0.659	0.702	0.493465
S100a1	1.99488e-05	-0.276477	0.973	0.957	0.644046
Enpp6	2.0028e-05	-0.26511	0.747	0.8	0.646604
Them7	2.24515e-05	-0.260947	0.714	0.742	0.724848
D630029K05Rik	2.29857e-05	-0.272623	0.61	0.675	0.742093
Aqp3	3.34747e-05	-0.448389	0.676	0.751	1
Acot12	3.51519e-05	-0.254838	0.637	0.673	1
Cyp2a4	4.05474e-05	-0.549582	0.791	0.753	1
Slc7a13	9.20032e-05	-0.623882	0.852	0.799	1
Slc5a10	0.00011291	-0.34681	0.786	0.765	1
Slco1a1	0.000115452	-0.452001	0.764	0.746	1
Osgin1	0.000178494	-0.255096	0.736	0.797	1
Gpx3	0.000210262	-0.285957	1	1	1
Cyp4a12a	0.000270291	-0.251053	0.692	0.698	1
Acsm3	0.000272242	-0.517232	0.874	0.815	1
Mpv17l	0.000327098	-0.292175	0.753	0.737	1
Ces1g	0.000415061	-0.331416	0.808	0.809	1
Hsd3b3	0.000610632	-0.267727	0.56	0.615	1
Azgp1	0.000754862	-0.275591	0.571	0.609	1
Bdh1	0.000774103	-0.258468	0.637	0.664	1
Slc6a18	0.0023866	-0.278141	0.813	0.772	1
Cyp2d9	0.00330149	-0.357305	0.637	0.644	1
Sgms2	0.00419307	-0.312644	0.709	0.724	1
Pgam2	0.0124891	-0.382187	0.582	0.617	1
Nudt4	0.0136474	-0.290051	0.967	0.946	1
Klk1	0.0184265	-1.06651	0.995	0.987	1
Kcnj1	0.0443234	-0.327677	0.758	0.742	1
Slc12a3	0.053897	-0.517978	0.978	0.923	1
S100g	0.0891733	-0.907867	1	0.987	1
Rhcg	0.101581	-0.304519	0.615	0.615	1
Kng2	0.104195	-0.270876	0.912	0.844	1
Tmem213	0.160163	-0.342554	0.83	0.767	1
Slc8a1	0.190722	-0.412224	0.775	0.656	1
Ttr	0.224678	-0.277741	0.835	0.792	1
Slc4a1	0.239027	-0.25415	0.341	0.362	1
Defb1	0.30496	-0.587983	0.978	0.908	1
Aqp6	0.409536	-0.327688	0.571	0.552	1
H2-Eb1	0.423409	-0.25913	0.94	0.938	1
Tmem52b	0.432445	-0.382083	0.907	0.823	1
Clu	0.432813	-0.551946	0.989	0.96	1
Slc26a4	0.499645	-0.309724	0.423	0.407	1
Calb1	0.700157	-0.76625	0.967	0.899	1
Hsd11b2	0.749434	-0.478909	0.797	0.739	1
Atp6v1g3	0.820202	-0.396972	0.742	0.674	1
Aqp2	0.833652	-0.313731	0.747	0.695	1
Wfdc15b	0.92965	-0.264731	0.753	0.713	1
