# Supplementary material for: Extracellular vesicle miR-93-5p cargo regulates glomerular endothelial cell damage in Alport syndrome
Source: JCI Insight. 2026 Mar 23;11(6):e197643. doi: 10.1172/jci.insight.197643 (PMC13043101; doi:10.1172/jci.insight.197643)
Supplement: Supplemental data set 8 [file jciinsight-11-197643-s162.xlsx]

## Sheet: Int Cluster1
Gene	p_val	avg_log2FC	pct.1	pct.2	p_val_adj
Gatm	0	1.18584	0.998	0.915	0
Slc6a19	0	1.11673	0.995	0.851	0
Slc5a2	0	1.0182	0.998	0.885	0
Gpx3	0	0.945329	1	1	0
Spp2	0	0.915843	0.981	0.865	0
Ass1	0	0.850551	1	0.992	0
Clec2h	0	0.78636	0.871	0.523	0
Cyp24a1	6.46348e-245	0.783919	0.805	0.528	2.08674e-240
Alpl	0	0.773844	0.984	0.835	0
Nox4	0	0.75307	0.972	0.836	0
Slc22a8	0	0.740811	0.995	0.896	0
Dnase1	8.04927e-300	0.723132	0.996	0.966	2.59871e-295
Slc7a7	0	0.712832	0.974	0.834	0
Miox	0	0.704499	1	0.994	0
Pah	0	0.703708	0.999	0.963	0
Cyp2d26	0	0.686304	0.941	0.728	0
Gsta2	2.81101e-255	0.677514	0.971	0.877	9.07535e-251
Cela1	0	0.661602	0.993	0.914	0
Cyp2d12	3.39157e-287	0.660278	0.886	0.621	1.09497e-282
Idh1	0	0.653288	0.996	0.961	0
Slc34a1	0	0.634294	1	0.998	0
Asl	0	0.630742	0.988	0.93	0
G6pc	0	0.625187	0.962	0.772	0
Ces1g	1.32819e-246	0.617101	0.847	0.552	4.28805e-242
Pdzk1ip1	0	0.603172	1	0.991	0
Slc4a4	0	0.598609	0.998	0.953	0
Igfbp4	0	0.598493	1	0.983	0
Cltrn	0	0.590771	1	0.995	0
Slc2a2	0	0.580176	0.953	0.779	0
Gldc	0	0.560349	0.788	0.422	0
Car14	0	0.55693	0.916	0.688	0
Fam151a	1.32045e-270	0.5407	0.981	0.853	4.26308e-266
Lgmn	0	0.539363	1	0.985	0
Enpp2	0	0.536991	0.966	0.863	0
Prodh2	0	0.532143	0.87	0.556	0
Tnfaip8	1.78851e-260	0.529984	0.977	0.905	5.77422e-256
Prodh	0	0.514003	0.987	0.907	0
Lipa	3.22768e-256	0.511315	0.981	0.89	1.04206e-251
Pcx	0	0.509178	0.998	0.963	0
Acss1	1.6181e-208	0.505319	0.964	0.835	5.22404e-204
Ftl1	1.95571e-247	0.503935	1	0.997	6.31402e-243
Acaa2	3.09071e-269	0.503055	0.991	0.922	9.97837e-265
Slc7a9	3.17639e-268	0.497416	0.943	0.808	1.0255e-263
Fbp1	0	0.497158	1	0.988	0
Maf	3.98846e-220	0.495599	0.948	0.829	1.28768e-215
Glyat	0	0.494586	1	0.984	0
Tcn2	0	0.493941	1	0.992	0
Aldob	0	0.493259	1	0.998	0
Akr1a1	0	0.479808	1	0.997	0
Fut9	3.53778e-265	0.476201	0.974	0.893	1.14217e-260
Dpep1	5.18732e-247	0.466687	0.968	0.869	1.67473e-242
Ugt2b38	5.76897e-229	0.46571	0.999	0.958	1.86251e-224
Sord	0	0.458206	1	0.991	0
Dab2	6.99183e-243	0.449737	0.987	0.95	2.25731e-238
Car2	1.09061e-256	0.443979	0.991	0.936	3.52103e-252
Cryl1	8.69231e-252	0.436208	0.989	0.952	2.80631e-247
Slc34a3	6.86973e-249	0.435164	0.673	0.351	2.21789e-244
Slc3a2	1.11948e-196	0.42948	0.961	0.862	3.61424e-192
Habp2	4.96249e-225	0.428568	0.951	0.807	1.60214e-220
Acsm2	1.73264e-298	0.426412	1	0.995	5.59383e-294
Tmem106a	3.53232e-216	0.422857	0.952	0.858	1.14041e-211
Qdpr	4.51347e-259	0.418139	0.988	0.952	1.45717e-254
Rab11fip3	5.76238e-222	0.414747	0.988	0.933	1.86038e-217
Slc5a12	8.32491e-303	0.414647	0.666	0.301	2.6877e-298
Nat8f1	4.64155e-252	0.41212	1	0.98	1.49852e-247
Slc7a8	4.3125e-200	0.40845	0.82	0.58	1.39229e-195
Dcxr	3.4931e-195	0.406301	0.978	0.93	1.12775e-190
Slc13a1	2.71988e-98	0.405537	0.98	0.934	8.78112e-94
D630023F18Rik	3.25675e-209	0.405492	0.61	0.319	1.05144e-204
Tmem174	4.89801e-239	0.404162	0.994	0.959	1.58132e-234
Car3	4.40082e-215	0.397881	0.56	0.259	1.42081e-210
Fmo1	2.28283e-211	0.397849	0.992	0.951	7.37013e-207
Errfi1	1.64272e-213	0.397064	0.99	0.954	5.30352e-209
Ces1e	6.06729e-193	0.395792	0.883	0.676	1.95883e-188
Sectm1b	1.63686e-230	0.394996	0.629	0.315	5.28461e-226
Nme2	2.8212e-290	0.394192	1	0.994	9.10824e-286
Mdk	1.61028e-148	0.388391	0.905	0.756	5.1988e-144
Apom	1.03842e-160	0.38212	0.963	0.868	3.35254e-156
Slc37a4	8.37142e-203	0.37901	0.985	0.924	2.70271e-198
Pcbd1	1.37978e-128	0.378566	0.994	0.969	4.45463e-124
4931406C07Rik	2.9846e-211	0.376558	0.995	0.969	9.63578e-207
Tmem8	5.55784e-168	0.374975	0.962	0.876	1.79435e-163
Npl	1.18873e-183	0.374293	0.7	0.431	3.8378e-179
Tmem252	3.43031e-154	0.370089	0.978	0.926	1.10748e-149
Car12	8.1112e-181	0.368263	0.957	0.822	2.6187e-176
Spns3	6.70175e-200	0.364828	0.703	0.429	2.16366e-195
Slco1a6	4.25503e-165	0.364173	0.967	0.855	1.37374e-160
Enpp6	5.43468e-170	0.360339	0.869	0.665	1.75459e-165
Neu1	2.7336e-194	0.358059	0.998	0.976	8.82544e-190
Acmsd	1.33424e-170	0.35368	0.819	0.607	4.3076e-166
Atp6v1g1	8.73098e-162	0.353659	0.987	0.956	2.8188e-157
Slc26a1	1.15884e-155	0.353412	0.9	0.747	3.74133e-151
Lrp2	1.45249e-199	0.352337	0.999	0.984	4.68937e-195
Ppp1r16b	5.60515e-147	0.345572	0.805	0.588	1.80962e-142
Smim24	2.45968e-133	0.343635	0.913	0.828	7.94107e-129
Gcnt1	1.2626e-181	0.340569	0.996	0.964	4.07631e-177
Cyp4b1	2.14149e-104	0.337913	1	0.996	6.91381e-100
Slc6a8	4.67361e-148	0.336998	0.956	0.875	1.50887e-143
Kcnj15	5.91657e-176	0.336385	0.997	0.969	1.91016e-171
Arsb	1.66347e-152	0.336143	0.917	0.815	5.37051e-148
Slc51a	1.13202e-67	0.335172	0.924	0.828	3.65474e-63
Tln2	1.26193e-139	0.332074	0.895	0.76	4.07413e-135
Cyp2e1	3.10516e-104	0.331167	0.996	0.961	1.0025e-99
Gm32461	4.00321e-163	0.330939	0.785	0.57	1.29244e-158
Dao	3.62706e-135	0.329781	0.983	0.927	1.171e-130
Timp3	1.22126e-204	0.327906	1	0.992	3.94283e-200
Hsd3b2	8.8127e-161	0.325342	0.876	0.699	2.84518e-156
Ftl1-ps1	1.99509e-48	0.324224	0.874	0.79	6.44114e-44
Gjb2	3.01046e-140	0.323627	0.89	0.756	9.71927e-136
Selenop	4.41818e-171	0.320965	1	0.997	1.42641e-166
Id2	3.78634e-173	0.315356	0.994	0.972	1.22242e-168
Akr1c21	6.72171e-189	0.314944	1	0.987	2.1701e-184
Ascc1	2.81183e-141	0.312095	0.955	0.888	9.07798e-137
Fmo2	1.70161e-120	0.308702	0.954	0.884	5.49364e-116
Gpd1	4.03424e-136	0.308125	0.976	0.92	1.30245e-131
Abhd14a	2.71793e-138	0.307953	0.865	0.719	8.77484e-134
Mfsd1	4.65726e-153	0.305282	0.977	0.938	1.50359e-148
Slc25a10	9.52026e-164	0.305041	0.992	0.958	3.07361e-159
Cotl1	5.10369e-98	0.305024	0.88	0.752	1.64773e-93
Dhcr24	3.09939e-120	0.304928	0.983	0.93	1.00064e-115
Aldh7a1	7.82114e-133	0.304707	0.983	0.935	2.52505e-128
Acsl1	7.20908e-138	0.303559	0.891	0.776	2.32745e-133
Pdzk1	3.67606e-194	0.29978	1	0.985	1.18681e-189
Gcat	3.23764e-136	0.296758	0.861	0.698	1.04527e-131
0610005C13Rik	1.6415e-127	0.296689	0.977	0.917	5.29959e-123
Xylb	1.13911e-110	0.296191	0.97	0.904	3.67761e-106
Suclg2	7.86331e-127	0.296034	0.993	0.956	2.53867e-122
Renbp	1.87032e-121	0.296002	0.838	0.678	6.03832e-117
Cyp4a12a	3.91276e-85	0.295392	0.803	0.626	1.26323e-80
Folr1	3.06333e-159	0.292764	0.992	0.966	9.88997e-155
Nus1	3.53577e-120	0.292001	0.979	0.931	1.14152e-115
Atp6v1b2	7.51831e-139	0.291395	0.983	0.94	2.42729e-134
Gnpda1	4.48069e-120	0.290219	0.867	0.737	1.44659e-115
Selenbp1	3.52734e-153	0.28985	0.996	0.968	1.1388e-148
Uap1l1	3.05656e-110	0.289679	0.923	0.815	9.86812e-106
Ndrg1	2.52744e-199	0.289169	1	0.993	8.15982e-195
Hnf4a	2.03935e-130	0.288768	0.983	0.951	6.58403e-126
Ccnd1	2.62875e-78	0.288452	0.931	0.851	8.48691e-74
Bex4	1.14478e-153	0.287637	0.569	0.319	3.69591e-149
Pdk2	3.56428e-105	0.287111	0.942	0.87	1.15073e-100
Slc22a1	2.00918e-137	0.286612	0.993	0.958	6.48664e-133
Mif	8.77138e-125	0.28624	0.995	0.977	2.83184e-120
Pecr	1.57828e-126	0.283149	0.996	0.969	5.09548e-122
Agxt2	6.13329e-111	0.282491	0.839	0.691	1.98013e-106
Gas2	5.31004e-117	0.282045	0.985	0.934	1.71435e-112
Bpnt1	2.46072e-109	0.279268	0.96	0.907	7.94445e-105
Comt	8.43251e-95	0.278687	0.958	0.895	2.72244e-90
Smpdl3a	2.54819e-146	0.276912	0.995	0.975	8.22684e-142
Slc22a23	6.63642e-114	0.276294	0.729	0.524	2.14257e-109
2023-03-02	6.48274e-143	0.275457	0.992	0.967	2.09295e-138
Folh1	6.62588e-130	0.274234	0.702	0.496	2.13917e-125
Cyp2j13	1.34771e-78	0.272802	0.97	0.905	4.35107e-74
Prss8	1.09439e-130	0.271704	0.995	0.963	3.53325e-126
Amn	2.53844e-108	0.271212	0.964	0.885	8.19537e-104
Arl6ip1	4.31888e-144	0.26926	0.999	0.978	1.39435e-139
Gm19950	8.34306e-101	0.269165	0.978	0.919	2.69356e-96
Ctsl	4.76373e-145	0.26715	0.998	0.987	1.53797e-140
Tstd1	3.0127e-106	0.265368	0.777	0.601	9.7265e-102
Pbld1	1.07785e-101	0.265202	0.937	0.843	3.47985e-97
Cmbl	2.97008e-94	0.263969	0.969	0.909	9.5889e-90
Chrna4	4.38999e-128	0.263825	0.63	0.384	1.41731e-123
Dgat2	4.74003e-97	0.263529	0.933	0.863	1.53032e-92
Ctsa	2.11956e-109	0.263468	0.993	0.969	6.84299e-105
Txndc17	3.45953e-95	0.259902	0.987	0.96	1.11691e-90
Cyba	1.90093e-152	0.258365	1	0.987	6.13714e-148
Ddt	2.84246e-92	0.257749	0.991	0.962	9.17689e-88
Hint1	1.37372e-91	0.257295	1	0.99	4.43504e-87
Isoc2a	5.53191e-31	0.256826	0.743	0.667	1.78598e-26
Park7	8.67249e-131	0.256762	0.998	0.985	2.79991e-126
Lactb2	3.39608e-101	0.256668	0.996	0.956	1.09642e-96
Cubn	2.43129e-86	0.256285	0.967	0.898	7.84942e-82
Sardh	1.79228e-97	0.255848	0.99	0.952	5.78638e-93
Aass	6.07607e-97	0.255662	0.985	0.933	1.96166e-92
Cpn1	2.98963e-91	0.253331	0.839	0.709	9.652e-87
Slc13a3	7.58358e-75	0.250266	0.998	0.969	2.44836e-70
Aadac	8.07209e-94	0.25016	0.945	0.877	2.60607e-89

## Sheet: Int Cluster2
Gene	p_val	avg_log2FC	pct.1	pct.2	p_val_adj
Slco1a1	0	0.855054	0.983	0.747	0
Cndp2	0	0.801461	1	0.99	0
Inmt	0	0.740303	1	0.986	0
Slc7a13	0	0.722949	0.998	0.885	0
Slc22a6	0	0.717616	1	0.975	0
Cyp4b1	0	0.714292	1	0.996	0
Odc1	0	0.71299	0.999	0.98	0
Cyp2e1	0	0.69948	1	0.962	0
Kap	0	0.692579	1	1	0
Cyp2a5	0	0.678249	0.986	0.822	0
Acy3	0	0.676258	1	0.994	0
Nudt19	0	0.674043	1	0.977	0
Ces2c	0	0.608894	0.992	0.901	0
Slc27a2	0	0.60228	1	0.992	0
Cyb5a	0	0.601342	1	0.991	0
Azgp1	1.37348e-275	0.59617	0.944	0.715	4.43429e-271
Nat8	0	0.581241	0.997	0.943	0
Cd36	0	0.577349	0.995	0.887	0
Amacr	0	0.576081	0.998	0.93	0
Ugt2b38	0	0.55745	0.999	0.96	0
Slc22a12	2.12693e-300	0.543032	1	0.967	6.8668e-296
Ces1f	0	0.531465	1	0.977	0
Agps	1.04097e-285	0.525659	0.984	0.854	3.36076e-281
Acsm3	2.21942e-280	0.524694	0.997	0.895	7.1654e-276
Slc17a3	0	0.507509	1	0.959	0
Serpinf2	1.16618e-265	0.503497	0.991	0.902	3.765e-261
Acsm2	0	0.500786	1	0.995	0
Ttc36	0	0.497591	1	0.99	0
Slc13a3	4.78633e-244	0.497051	1	0.97	1.54527e-239
Car4	1.86759e-280	0.492392	0.976	0.823	6.02952e-276
Atp11a	1.09438e-288	0.488633	1	0.969	3.53321e-284
Acox1	0	0.488556	1	0.989	0
Ldhd	0	0.488158	1	0.986	0
Eci3	7.62198e-260	0.479127	0.988	0.87	2.46076e-255
Slc5a8	2.72254e-251	0.476547	0.98	0.797	8.78971e-247
Mep1a	5.3571e-287	0.461324	1	0.979	1.72954e-282
Pck1	4.42967e-276	0.46101	1	0.97	1.43012e-271
Tmigd1	4.57989e-242	0.459168	0.992	0.868	1.47862e-237
Acaa1b	2.01642e-222	0.4552	0.998	0.959	6.51001e-218
Ugt3a2	0	0.454694	1	0.978	0
Pank1	1.03318e-253	0.451572	0.992	0.905	3.33562e-249
Cyp2j13	1.97857e-184	0.450155	0.992	0.902	6.3878e-180
Ggt1	3.30818e-199	0.449811	1	0.985	1.06805e-194
Ttr	9.93531e-82	0.448093	0.975	0.892	3.20761e-77
Lpl	9.96817e-230	0.446263	0.998	0.955	3.21823e-225
Me1	1.3579e-265	0.441938	0.999	0.949	4.38399e-261
Cyp2d9	3.66987e-204	0.44141	0.97	0.745	1.18482e-199
Ephx2	2.6119e-281	0.439387	0.999	0.962	8.43253e-277
Chpt1	0	0.438286	1	0.989	0
Cda	6.38534e-200	0.431201	0.998	0.968	2.06151e-195
Gpx1	0	0.425803	1	0.998	0
Ehhadh	6.88016e-232	0.425091	0.995	0.921	2.22126e-227
Ces1d	5.50013e-230	0.421272	0.992	0.916	1.77572e-225
Coasy	1.22348e-231	0.413964	0.992	0.927	3.95002e-227
Rida	2.1935e-248	0.412729	1	0.991	7.08171e-244
Nat8f6	2.30474e-198	0.411369	0.97	0.797	7.44086e-194
Adh1	6.20652e-212	0.408841	1	0.964	2.00377e-207
Lrp2	8.04805e-258	0.406988	1	0.984	2.59831e-253
Cyp4a12a	2.96866e-132	0.406184	0.86	0.619	9.58431e-128
Phyh	3.15611e-244	0.401717	0.999	0.976	1.01895e-239
Hsd17b11	8.95163e-102	0.399619	0.985	0.923	2.89003e-97
Nat8f1	8.5624e-228	0.399235	1	0.981	2.76437e-223
Dnajc12	5.09571e-161	0.399069	0.978	0.874	1.64515e-156
D630029K05Rik	9.87875e-195	0.398368	0.945	0.744	3.18936e-190
Keg1	0	0.396211	1	0.991	0
Msrb1	4.26721e-202	0.387102	0.993	0.936	1.37767e-197
Cgref1	2.84293e-210	0.385799	0.993	0.915	9.17839e-206
Kcnj15	9.80266e-206	0.382402	0.998	0.969	3.16479e-201
Mfsd4b5	1.95911e-185	0.382379	0.993	0.92	6.325e-181
4931406C07Rik	3.64482e-194	0.380639	0.998	0.969	1.17673e-189
Cat	2.12866e-260	0.375997	1	0.986	6.87239e-256
Slc6a18	5.30408e-173	0.375443	0.989	0.862	1.71242e-168
Mogat1	4.42648e-179	0.375309	0.932	0.74	1.42909e-174
Slc17a1	1.19533e-219	0.374291	1	0.961	3.85911e-215
Aacs	2.08979e-158	0.369729	0.948	0.761	6.74688e-154
Pzp	9.81924e-199	0.367544	0.829	0.526	3.17014e-194
Fah	2.45195e-203	0.366438	1	0.964	7.91612e-199
Acot12	1.56396e-173	0.36461	0.926	0.749	5.04926e-169
Slc22a30	4.42249e-163	0.363249	0.965	0.845	1.4278e-158
Cyp2j5	5.19826e-239	0.360354	1	0.984	1.67826e-234
Galnt11	8.45072e-193	0.360223	0.996	0.955	2.72832e-188
Haao	3.11899e-165	0.358569	0.969	0.823	1.00696e-160
Slc5a10	4.39706e-146	0.357336	0.965	0.799	1.41959e-141
Slco1a6	3.31612e-148	0.353913	0.971	0.857	1.07061e-143
Pecr	1.2196e-194	0.353194	0.999	0.969	3.93747e-190
Hykk	1.02163e-164	0.351635	0.986	0.905	3.29834e-160
Dhrs4	5.70397e-194	0.350804	0.996	0.944	1.84153e-189
Acat1	1.70298e-184	0.35077	0.999	0.976	5.49808e-180
Cmbl	2.20334e-165	0.348771	0.986	0.907	7.11348e-161
Aldh6a1	1.42403e-197	0.348065	0.999	0.973	4.59747e-193
Cryzl2	2.00975e-156	0.347225	0.994	0.922	6.48848e-152
Aass	1.43047e-177	0.347017	0.992	0.934	4.61826e-173
Tmem205	2.4852e-167	0.346863	0.995	0.943	8.02346e-163
Ggct	7.56732e-152	0.346359	0.833	0.609	2.44311e-147
Akr1c21	5.44107e-234	0.343309	1	0.988	1.75665e-229
AI314278	4.68776e-165	0.34234	0.994	0.942	1.51344e-160
Ak4	2.2064e-135	0.341798	0.974	0.864	7.12336e-131
Scp2	1.6625e-186	0.341779	1	0.988	5.36738e-182
Aldh9a1	2.49886e-176	0.341568	0.993	0.936	8.06758e-172
Fmo5	2.53633e-155	0.340996	0.912	0.689	8.18853e-151
Ace	4.55214e-143	0.336511	0.939	0.709	1.46966e-138
Bphl	1.55408e-152	0.335938	0.994	0.944	5.01734e-148
Retsat	1.6647e-143	0.335035	0.97	0.875	5.37448e-139
Gas2	4.91543e-153	0.332286	0.992	0.934	1.58695e-148
Gm19950	6.2339e-158	0.332233	0.993	0.918	2.01261e-153
Slc47a1	2.25729e-149	0.330876	0.995	0.94	7.28767e-145
Them7	4.67237e-137	0.328165	0.925	0.775	1.50847e-132
Khk	1.31972e-177	0.324815	1	0.977	4.26071e-173
Hmgcs1	5.90466e-165	0.323483	0.997	0.954	1.90632e-160
Papss2	3.49596e-137	0.322952	0.98	0.895	1.12867e-132
Hibadh	3.28233e-158	0.322043	0.994	0.954	1.0597e-153
Lap3	9.31745e-158	0.319846	0.998	0.947	3.00814e-153
Degs2	4.76909e-131	0.315031	0.862	0.654	1.5397e-126
Apom	3.26872e-113	0.314016	0.972	0.869	1.05531e-108
4833439L19Rik	1.34448e-168	0.313315	0.996	0.965	4.34065e-164
Ugt3a1	4.86246e-137	0.312165	0.978	0.871	1.56984e-132
Cideb	8.85485e-133	0.309767	0.956	0.846	2.85879e-128
Ccdc107	2.1758e-136	0.309755	0.997	0.957	7.02457e-132
Pah	9.56896e-95	0.308527	1	0.964	3.08934e-90
Lactb2	6.60906e-129	0.308476	0.996	0.957	2.13373e-124
Tmem252	1.53323e-123	0.307184	0.989	0.925	4.95003e-119
Msra	3.82815e-151	0.306383	0.993	0.944	1.23592e-146
Susd2	1.3488e-123	0.305827	0.944	0.81	4.3546e-119
Tpmt	3.60703e-133	0.305264	0.922	0.754	1.16453e-128
Aldh8a1	1.64744e-135	0.305214	0.985	0.913	5.31875e-131
Slc34a1	4.0691e-101	0.304948	1	0.998	1.31371e-96
Adhfe1	9.11888e-126	0.304088	0.984	0.913	2.94403e-121
B4galt5	3.21843e-113	0.302025	0.943	0.804	1.03907e-108
Gk	2.58966e-132	0.300449	0.991	0.92	8.36071e-128
Proc	3.10916e-118	0.300221	0.97	0.849	1.00379e-113
Ivd	1.40521e-134	0.29998	0.992	0.945	4.53673e-130
Acads	3.58617e-137	0.299351	0.997	0.958	1.1578e-132
Cyp2a4	9.60132e-152	0.298824	0.992	0.855	3.09979e-147
Mfsd4b1	3.3485e-123	0.296833	0.964	0.848	1.08106e-118
Defb29	8.56758e-90	0.296821	0.959	0.842	2.76604e-85
Slc22a2	5.32672e-121	0.295746	0.962	0.831	1.71973e-116
Mcrip2	1.00493e-124	0.294322	0.985	0.915	3.24441e-120
Paqr7	5.423e-119	0.294201	0.911	0.72	1.75082e-114
Tmem174	2.01144e-125	0.29406	0.996	0.959	6.49394e-121
Upb1	6.72734e-120	0.293059	0.957	0.843	2.17192e-115
Shmt2	1.24212e-119	0.291236	0.971	0.862	4.0102e-115
Dnase1	3.9764e-64	0.291121	0.997	0.966	1.28378e-59
Slc22a18	1.45656e-113	0.290034	0.998	0.953	4.70251e-109
Gcdh	1.48458e-136	0.289921	0.996	0.951	4.79298e-132
Calml4	1.23317e-120	0.289512	0.999	0.97	3.9813e-116
Vps8	6.19314e-131	0.287765	0.877	0.654	1.99946e-126
Grhpr	2.19765e-133	0.287739	0.992	0.942	7.09511e-129
Aldob	2.0106e-177	0.287409	1	0.998	6.49122e-173
Fuca2	1.64229e-133	0.286805	0.997	0.965	5.30215e-129
Zfp706	1.66809e-133	0.284015	0.998	0.971	5.38542e-129
Sult1d1	3.48009e-121	0.281448	0.993	0.948	1.12355e-116
Glyat	3.16998e-128	0.280017	1	0.985	1.02343e-123
Aspdh	1.91704e-106	0.279895	0.921	0.761	6.18916e-102
Csrp2	5.02608e-115	0.279533	0.988	0.936	1.62267e-110
Pepd	9.45604e-123	0.279238	0.992	0.948	3.05288e-118
Rnf181	1.38687e-138	0.279078	0.994	0.959	4.47751e-134
Miox	5.50473e-113	0.278378	1	0.994	1.7772e-108
Slc18a1	4.5322e-108	0.277917	0.926	0.77	1.46322e-103
Entpd5	2.98441e-111	0.276691	0.984	0.91	9.63515e-107
Sugct	1.89226e-108	0.275873	0.939	0.804	6.10917e-104
Mettl7b	1.6677e-112	0.275772	0.987	0.916	5.38416e-108
Gstz1	2.0872e-114	0.271843	0.976	0.906	6.73853e-110
Cyp4a31	2.53909e-107	0.271562	0.939	0.782	8.19745e-103
Abcg2	3.34428e-118	0.271527	0.995	0.953	1.0797e-113
Cckar	1.35208e-120	0.27079	0.819	0.59	4.3652e-116
Sod3	1.28695e-130	0.269208	0.997	0.965	4.15493e-126
Acox3	5.60164e-100	0.269129	0.947	0.832	1.80849e-95
Fth1	2.31114e-132	0.268457	1	0.999	7.4615e-128
Cth	5.17416e-110	0.267514	0.921	0.765	1.67048e-105
Aqp1	1.11993e-101	0.267475	0.998	0.964	3.6157e-97
Slc22a22	5.60579e-116	0.267283	0.874	0.66	1.80983e-111
Prdx5	2.11703e-137	0.266926	1	0.994	6.83482e-133
Ech1	4.57104e-137	0.266039	0.999	0.979	1.47576e-132
Selenop	2.44984e-111	0.265572	1	0.997	7.90931e-107
BC049987	2.76523e-145	0.265501	0.641	0.365	8.92754e-141
Ugt2b37	3.05398e-89	0.265478	0.826	0.626	9.85978e-85
Fitm1	4.13199e-92	0.265423	0.815	0.62	1.33401e-87
Ppt2	1.99811e-95	0.264187	0.962	0.865	6.45091e-91
Aspa	1.02006e-99	0.263989	0.916	0.777	3.29327e-95
Ddt	2.1597e-98	0.262956	0.996	0.962	6.97258e-94
Acadl	2.18614e-112	0.262375	0.988	0.947	7.05797e-108
Nr1h4	8.497e-97	0.26104	0.923	0.784	2.74326e-92
Fhl1	5.51226e-107	0.260171	0.96	0.885	1.77963e-102
Cycs	1.15549e-92	0.258825	1	0.981	3.73049e-88
Ghr	3.87735e-147	0.258585	0.994	0.92	1.2518e-142
Hoga1	2.06791e-98	0.258495	0.951	0.829	6.67624e-94
Treh	1.35228e-93	0.257832	0.874	0.683	4.36584e-89
Pdzk1	1.38672e-136	0.257291	1	0.986	4.47703e-132
Susd3	1.09419e-96	0.256858	0.899	0.757	3.53259e-92
Gm27216	4.38302e-117	0.256438	0.713	0.455	1.41506e-112
Bhmt2	2.24786e-117	0.256046	0.819	0.561	7.25721e-113
Abhd14b	5.68556e-117	0.255774	0.995	0.963	1.83558e-112
Fmo1	2.92889e-109	0.255563	0.995	0.951	9.45593e-105
Bdh1	9.64072e-103	0.25527	0.916	0.709	3.11251e-98
Slc6a20b	2.83763e-94	0.252995	0.964	0.864	9.1613e-90
Dmgdh	2.31989e-112	0.25277	0.81	0.55	7.48978e-108
Gchfr	1.46473e-86	0.252092	0.887	0.708	4.72887e-82
Lrpap1	3.58757e-110	0.251783	0.999	0.973	1.15825e-105
BC024386	1.0486e-98	0.251467	0.89	0.707	3.38539e-94
Csad	1.22287e-110	0.251121	0.964	0.836	3.94804e-106
Slco3a1	6.8798e-93	0.250859	0.91	0.752	2.22114e-88
Slc25a10	9.77348e-112	0.250839	0.995	0.959	3.15537e-107
Mettl26	1.37409e-110	0.250759	0.997	0.957	4.43625e-106
Spink1	2.82812e-161	0.2502	1	0.994	9.13058e-157

## Sheet: Int Cluster3
Gene	p_val	avg_log2FC	pct.1	pct.2	p_val_adj
Napsa	0	2.17391	1	0.963	0
Scd1	0	2.14901	0.901	0.411	0
Serpina1d	0	1.81969	0.712	0.188	0
Serpina1f	0	1.81243	0.723	0.181	0
Cyp7b1	0	1.52447	0.751	0.19	0
Cyp2a4	0	1.51978	0.998	0.856	0
Slc22a7	0	1.49009	0.947	0.35	0
Mep1b	0	1.4259	0.939	0.34	0
Slc7a13	0	1.33114	0.999	0.887	0
Acsm3	0	1.32561	0.999	0.896	0
Mpv17l	0	1.31779	0.992	0.823	0
Cyp4a10	0	1.29717	0.987	0.765	0
Umod	0	1.27265	0.999	0.994	0
Mettl7a2	0	1.22396	0.693	0.135	0
Mep1a	0	1.21347	1	0.979	0
Crot	0	1.19836	0.992	0.872	0
Kap	0	1.18466	1	1	0
Serpina1a	0	1.16519	0.621	0.129	0
Tmigd1	0	1.16345	0.996	0.869	0
Slc12a1	0	1.16052	0.994	0.821	0
Acadm	0	1.13265	0.999	0.961	0
Cyp51	0	1.10235	0.929	0.529	0
Ghr	0	1.07074	0.996	0.921	0
Slc22a13	0	1.02616	0.776	0.136	0
Aadat	0	0.955803	0.987	0.791	0
Cyp2d9	0	0.943027	0.99	0.745	0
Akr1c14	0	0.930523	0.959	0.527	0
Gstm1	0	0.928626	0.999	0.957	0
Slc9a8	0	0.904456	0.951	0.686	0
Defb29	0	0.896865	0.991	0.838	0
Csad	0	0.881968	0.991	0.833	0
Slc22a19	0	0.88098	0.728	0.107	0
Slc6a18	0	0.87761	0.996	0.862	0
Ppic	0	0.876773	0.916	0.603	0
Cyp4a31	0	0.841577	0.975	0.778	0
Ehhadh	0	0.836157	0.996	0.922	0
Ugt3a1	0	0.834587	0.993	0.87	0
Slc5a8	0	0.826651	0.993	0.797	0
Nudt19	0	0.819379	1	0.977	0
Agt	0	0.808532	0.867	0.423	0
Ace	0	0.788956	0.983	0.705	0
Chpt1	0	0.779262	1	0.989	0
Atp11a	0	0.775409	1	0.97	0
Wfdc15b	1.34556e-292	0.7564	0.992	0.857	4.34412e-288
Bdh1	0	0.756242	0.978	0.701	0
Egf	7.69395e-201	0.755978	0.992	0.891	2.48399e-196
Cd36	0	0.740648	0.997	0.888	0
Slc3a1	0	0.715353	0.996	0.939	0
Cryab	1.39216e-182	0.714226	0.851	0.62	4.4946e-178
Slc5a10	0	0.712812	0.988	0.797	0
Slc23a1	0	0.712027	0.916	0.667	0
Gclm	0	0.703609	0.997	0.934	0
Slc38a3	0	0.683316	0.686	0.162	0
Guca2b	1.20569e-305	0.653686	0.998	0.967	3.89258e-301
Acot1	0	0.641645	0.901	0.623	0
Gclc	4.61943e-265	0.639358	0.939	0.775	1.49138e-260
Cyp4a14	1.81791e-246	0.627156	0.678	0.316	5.86912e-242
Slc27a2	0	0.625397	1	0.992	0
Pigr	1.28104e-278	0.605987	0.903	0.606	4.13583e-274
Acox2	0	0.60527	0.88	0.509	0
Fgf1	0	0.599784	0.971	0.798	0
Bcat1	0	0.594896	0.382	0.062	0
Gchfr	2.3633e-307	0.591359	0.938	0.701	7.62991e-303
Slc39a8	0	0.580694	0.742	0.26	0
Igkc	1.4516e-09	0.578728	0.327	0.254	4.68648e-05
Acss2	0	0.578617	0.987	0.869	0
Aqp1	0	0.573562	0.999	0.965	0
Cbs	0	0.571621	0.976	0.793	0
BC035947	0	0.567141	0.876	0.474	0
Eci3	0	0.56666	0.994	0.871	0
Gpm6a	0	0.565132	0.842	0.506	0
Bhmt2	0	0.556181	0.901	0.55	0
D630029K05Rik	8.33464e-304	0.553853	0.964	0.743	2.69084e-299
Mogat1	0	0.551673	0.964	0.737	0
Apoc3	0	0.550715	0.689	0.234	0
Ugt3a2	0	0.548372	0.999	0.978	0
Myo5a	0	0.548059	0.715	0.223	0
Gpx4	0	0.545356	1	0.992	0
Pter	0	0.540035	0.993	0.938	0
Rida	0	0.53768	1	0.992	0
Pank1	3.01023e-301	0.533092	0.993	0.906	9.71853e-297
Gss	0	0.527466	0.994	0.926	0
Mme	1.09199e-297	0.52275	0.826	0.491	3.5255e-293
Kcnk1	2.54927e-182	0.508846	0.69	0.4	8.23033e-178
Cyp2j11	2.63734e-302	0.507922	0.935	0.66	8.51465e-298
Adtrp	1.65167e-285	0.498986	0.917	0.639	5.33243e-281
C1qtnf3	9.0708e-256	0.498333	0.883	0.604	2.92851e-251
Macrod1	7.50367e-222	0.478695	0.849	0.595	2.42256e-217
Entpd5	1.4838e-287	0.477698	0.99	0.91	4.79045e-283
Lap3	5.69307e-304	0.467894	0.997	0.948	1.83801e-299
Rdh16f2	3.48925e-280	0.466545	0.859	0.501	1.1265e-275
Dmgdh	7.14635e-294	0.465839	0.884	0.54	2.3072e-289
Cdo1	8.92159e-183	0.462109	0.915	0.748	2.88034e-178
Slc6a13	1.1458e-237	0.462078	0.909	0.659	3.69921e-233
Ighm	2.18005e-08	0.459414	0.339	0.271	0.000703828
Rnf24	0	0.455871	0.689	0.258	0
Cth	1.33478e-230	0.450601	0.943	0.763	4.30933e-226
Ugdh	1.93668e-220	0.450589	0.885	0.654	6.25257e-216
Slc22a2	1.01258e-235	0.448074	0.98	0.83	3.26911e-231
Idi1	7.82146e-241	0.447106	0.87	0.583	2.52516e-236
Nceh1	5.48194e-220	0.443089	0.967	0.848	1.76985e-215
Agps	1.45263e-188	0.438947	0.988	0.855	4.68981e-184
Aacs	2.74608e-212	0.438097	0.969	0.76	8.86573e-208
Reep6	1.57698e-233	0.430776	0.838	0.527	5.09129e-229
Nhp2	4.67652e-206	0.430086	0.96	0.807	1.50981e-201
Irx1	0	0.428679	0.594	0.138	0
Gk	1.4581e-218	0.428436	0.991	0.921	4.70746e-214
Me1	1.67939e-238	0.42571	0.996	0.95	5.42191e-234
Cat	9.20206e-300	0.425631	0.999	0.987	2.97088e-295
Slc15a2	3.86013e-222	0.419906	0.804	0.517	1.24624e-217
Galns	2.04457e-215	0.406058	0.922	0.67	6.60089e-211
Fam107a	4.1085e-249	0.405873	0.586	0.235	1.32643e-244
Hpd	0	0.40473	0.726	0.289	0
Slc17a1	3.24773e-227	0.403648	0.998	0.962	1.04853e-222
Acadl	5.53562e-234	0.403473	0.998	0.946	1.78717e-229
Hsd11b1	2.17146e-118	0.402001	0.962	0.842	7.01055e-114
AI314278	6.75818e-192	0.398675	0.996	0.942	2.18188e-187
Nqo1	1.45693e-199	0.397047	0.867	0.601	4.70369e-195
Calml4	7.38602e-174	0.396681	0.999	0.97	2.38458e-169
Med28	8.24238e-169	0.393223	0.983	0.905	2.66105e-164
Lypla1	2.32279e-178	0.389448	0.984	0.903	7.49914e-174
Tmem205	3.46451e-197	0.385992	0.995	0.944	1.11852e-192
Acy3	2.61114e-179	0.38585	1	0.994	8.43007e-175
Amacr	3.4976e-148	0.385617	0.997	0.931	1.1292e-143
Aspg	0	0.385317	0.69	0.252	0
Retsat	1.08403e-161	0.38232	0.982	0.874	3.49978e-157
Reep5	6.59107e-195	0.377621	0.981	0.889	2.12793e-190
Dglucy	1.31463e-190	0.374627	0.936	0.724	4.24429e-186
Tmem19	1.67866e-167	0.372466	0.917	0.736	5.41954e-163
Nt5e	5.71195e-201	0.370735	0.713	0.389	1.8441e-196
Gramd1b	7.44106e-126	0.368142	0.767	0.531	2.40235e-121
Hao2	5.14507e-137	0.365382	0.988	0.886	1.66109e-132
Hmgcs1	6.38551e-197	0.36417	0.998	0.955	2.06156e-192
Kyat3	4.05381e-216	0.363578	0.776	0.456	1.30877e-211
Cldn10	2.69186e-144	0.362654	0.982	0.885	8.69066e-140
Ech1	5.57934e-237	0.361393	0.999	0.98	1.80129e-232
Acaa1b	4.50631e-134	0.355289	0.996	0.959	1.45486e-129
Ndufb8	1.48813e-183	0.354401	1	0.98	4.80442e-179
Arpp19	6.76347e-193	0.354006	0.997	0.965	2.18359e-188
Gm15217	3.10226e-211	0.349719	0.736	0.405	1.00157e-206
Mfsd4b1	1.2558e-160	0.347672	0.973	0.848	4.05435e-156
Iscu	4.30109e-172	0.346308	0.998	0.967	1.38861e-167
Gm27216	7.67932e-203	0.345961	0.787	0.445	2.47927e-198
Slco1a1	1.58258e-31	0.344622	0.808	0.783	5.10937e-27
Proc	5.74266e-137	0.340743	0.98	0.849	1.85402e-132
Bphl	6.44589e-131	0.340703	0.993	0.945	2.08106e-126
Slc16a9	1.26305e-177	0.340082	0.822	0.539	4.07777e-173
Mfsd2a	0	0.338305	0.54	0.124	0
Haao	7.10995e-135	0.3374	0.969	0.825	2.29545e-130
mt-Nd2	1.47747e-104	0.336214	1	0.997	4.77002e-100
Mettl7b	4.48484e-146	0.334818	0.987	0.917	1.44793e-141
Lpl	2.23228e-107	0.334436	0.997	0.956	7.20691e-103
Gltp	1.04683e-167	0.332771	0.772	0.494	3.37968e-163
Ggt1	1.32828e-101	0.330514	1	0.985	4.28836e-97
Gls	3.07407e-134	0.324529	0.948	0.833	9.92462e-130
Sult1d1	5.35334e-144	0.322871	0.993	0.949	1.72833e-139
Cryzl2	2.95755e-131	0.321709	0.99	0.924	9.54845e-127
Far1	3.76485e-138	0.32086	0.939	0.79	1.21548e-133
Mpc2	7.30566e-117	0.320418	1	0.983	2.35863e-112
Prlr	0	0.319338	0.377	0.063	0
Itfg1	3.36597e-135	0.317668	0.936	0.814	1.0867e-130
Azgp1	1.70544e-63	0.311967	0.906	0.725	5.506e-59
Tmem189	4.5661e-145	0.311305	0.974	0.883	1.47417e-140
Oplah	9.28191e-118	0.310282	0.963	0.825	2.99666e-113
Pipox	3.24913e-137	0.310254	0.994	0.933	1.04898e-132
Fth1	2.838e-223	0.307812	1	0.999	9.16248e-219
Slc22a12	3.33387e-95	0.307384	1	0.968	1.07634e-90
Ahcy	2.40495e-139	0.306994	0.864	0.615	7.76438e-135
Ttc36	3.59064e-124	0.306436	1	0.99	1.15924e-119
Slc10a2	2.29263e-290	0.305945	0.595	0.201	7.40176e-286
Pm20d1	1.98613e-163	0.302563	0.832	0.524	6.41221e-159
Lipo3	1.80845e-151	0.301029	0.751	0.45	5.83857e-147
Abhd2	4.79681e-105	0.297276	0.809	0.581	1.54865e-100
Pxmp4	1.19517e-121	0.296866	0.951	0.817	3.85862e-117
Tpmt	1.87224e-119	0.296272	0.922	0.756	6.04452e-115
Sugct	7.97588e-109	0.294643	0.943	0.806	2.57501e-104
Slco4c1	0	0.292991	0.4	0.029	0
Ldhd	2.07539e-135	0.292751	1	0.986	6.70039e-131
Acyp2	2.52828e-114	0.292324	0.793	0.577	8.16257e-110
Glb1l2	1.70773e-130	0.290851	0.864	0.641	5.51339e-126
Slc22a30	1.46462e-105	0.290212	0.976	0.844	4.72851e-101
Ivd	1.07751e-113	0.290074	0.996	0.945	3.47873e-109
Mtor	9.08091e-104	0.288868	0.953	0.829	2.93177e-99
Gm4450	1.09914e-123	0.287138	0.873	0.649	3.54858e-119
Ephx2	3.05417e-97	0.286791	0.999	0.963	9.86038e-93
Hibadh	1.15485e-115	0.28606	0.997	0.954	3.72844e-111
Osbpl8	9.12665e-125	0.284866	0.867	0.669	2.94654e-120
Prxl2a	1.05203e-113	0.282613	0.951	0.842	3.39648e-109
Pou3f3	7.74678e-142	0.282218	0.818	0.54	2.50105e-137
Akr1d1	3.01611e-198	0.281694	0.633	0.302	9.73751e-194
Tmem176a	2.47909e-167	0.281687	0.999	0.992	8.00376e-163
Tmco3	3.0089e-124	0.279663	0.815	0.565	9.71424e-120
Acot12	1.00068e-105	0.278658	0.943	0.749	3.2307e-101
Apob	7.31407e-79	0.278275	0.631	0.431	2.36135e-74
Mrps6	9.89347e-88	0.277979	0.965	0.863	3.19411e-83
Acy1	3.16384e-116	0.277808	0.878	0.661	1.02145e-111
Iah1	4.75053e-112	0.27757	0.995	0.957	1.53371e-107
Serpinf2	4.53385e-70	0.277507	0.991	0.904	1.46376e-65
Acat1	5.95531e-113	0.276169	1	0.976	1.92267e-108
Slc25a39	1.71224e-167	0.275588	1	0.985	5.52795e-163
Gcdh	3.4355e-114	0.274871	0.996	0.952	1.10915e-109
Txn1	3.4696e-67	0.272278	0.996	0.978	1.12016e-62
Ppp1r1b	3.82903e-291	0.271524	0.509	0.147	1.2362e-286
Rdh16	1.85563e-112	0.271485	0.874	0.651	5.9909e-108
Rps27l	4.4275e-120	0.268844	0.997	0.979	1.42942e-115
Trap1	1.06151e-105	0.267846	0.983	0.91	3.42707e-101
Gc	9.90176e-33	0.267317	0.394	0.278	3.19678e-28
Hsd17b2	0	0.266745	0.512	0.115	0
Vill	6.59131e-112	0.264322	0.812	0.558	2.128e-107
Cxcl14	2.2666e-83	0.26401	0.755	0.524	7.31772e-79
Cldn19	7.47058e-215	0.263241	0.569	0.221	2.41188e-210
Apoa4	0	0.262631	0.378	0.03	0
Htatip2	1.5722e-132	0.260262	0.727	0.454	5.07585e-128
Cyp2j5	1.23529e-112	0.260217	1	0.984	3.98814e-108
Gm15348	0	0.259534	0.474	0.113	0
Lpgat1	1.79946e-104	0.258495	0.885	0.706	5.80954e-100
Sqle	5.48454e-111	0.2563	0.731	0.488	1.77068e-106
Slc5a1	3.34605e-109	0.255817	0.759	0.489	1.08027e-104
Rpl35a	7.35642e-100	0.2546	1	0.989	2.37502e-95
Pxmp2	8.76174e-95	0.254389	0.897	0.714	2.82873e-90
Ldc1	7.66132e-130	0.253891	0.707	0.401	2.47346e-125
Prdx5	9.00225e-105	0.251119	1	0.995	2.90638e-100
Dnajc12	9.44268e-58	0.250959	0.97	0.877	3.04857e-53

## Sheet: Int Cluster4
Gene	p_val	avg_log2FC	pct.1	pct.2	p_val_adj
Lyz2	0	2.06648	0.906	0.554	0
Mgp	0	1.97723	0.999	0.983	0
Spp1	0	1.97017	0.999	0.988	0
Cd74	0	1.90805	0.997	0.965	0
C3	0	1.85386	0.853	0.424	0
Apoe	0	1.75822	0.996	0.961	0
H2-Ab1	0	1.71039	0.994	0.905	0
H2-Eb1	0	1.65727	0.977	0.853	0
Hba-a1	0.033105	1.65114	0.736	0.787	1
H2-Aa	0	1.64917	0.982	0.859	0
Col3a1	0	1.60052	0.909	0.604	0
Hbb-bs	0.139974	1.50474	0.942	0.963	1
Col1a2	0	1.49224	0.942	0.688	0
Hba-a2	0.00136004	1.4528	0.772	0.814	1
Tmsb10	0	1.43998	0.969	0.818	0
Bgn	0	1.41977	0.988	0.93	0
Col1a1	0	1.4181	0.873	0.487	0
S100a6	0	1.38835	0.946	0.729	0
Tmsb4x	0	1.37929	0.999	0.987	0
Sparc	0	1.35784	0.981	0.885	0
C1qb	0	1.29992	0.869	0.573	0
Acta2	4.6913e-167	1.26626	0.678	0.421	1.51459e-162
Fn1	0	1.25976	0.868	0.603	0
B2m	0	1.23912	0.998	0.977	0
Cfh	0	1.23756	0.977	0.91	0
Vcam1	0	1.23059	0.769	0.35	0
Hspb1	4.6989e-281	1.19977	0.772	0.468	1.51704e-276
C1qa	0	1.18933	0.857	0.529	0
Havcr1	0	1.16452	0.549	0.184	0
Ctss	0	1.12755	0.788	0.416	0
Serping1	0	1.09828	0.925	0.719	0
C1qc	0	1.09535	0.814	0.453	0
Vim	0	1.08215	0.842	0.489	0
H2-K1	0	1.07281	0.994	0.973	0
Tyrobp	0	1.05661	0.831	0.525	0
Flna	0	1.05375	0.898	0.636	0
Crip1	0	1.02977	0.884	0.608	0
Dcn	1.9863e-202	1.01675	0.785	0.537	6.41278e-198
Hbb-bt	0.00162002	1.00899	0.513	0.54	1
Nupr1	1.23542e-238	1.00343	0.735	0.399	3.98857e-234
Cd52	0	0.981978	0.826	0.491	0
Actb	0	0.975739	0.999	0.994	0
H2-D1	0	0.975331	0.993	0.96	0
Col4a1	0	0.963748	0.975	0.904	0
Cst3	0	0.963114	0.998	0.986	0
Tagln	4.16823e-210	0.948705	0.697	0.42	1.34571e-205
Serpine2	3.29757e-307	0.943393	0.74	0.384	1.06462e-302
Ighm	7.19399e-184	0.92862	0.547	0.239	2.32258e-179
Col18a1	5.22979e-296	0.921684	0.96	0.881	1.68844e-291
Aebp1	1.85725e-270	0.915785	0.882	0.665	5.99613e-266
Timp2	1.84754e-300	0.91363	0.866	0.599	5.96478e-296
Sparcl1	1.01978e-249	0.899241	0.746	0.447	3.29237e-245
Timp1	0	0.894462	0.602	0.192	0
Igkc	1.88639e-72	0.877626	0.428	0.24	6.09021e-68
Serpinh1	3.33206e-283	0.876427	0.918	0.812	1.07576e-278
Tubb5	2.40021e-305	0.874389	0.884	0.68	7.74908e-301
Col4a2	7.32635e-298	0.865631	0.944	0.859	2.36531e-293
Lgals1	0	0.858981	0.946	0.846	0
Arpc1b	6.30841e-299	0.856622	0.881	0.68	2.03667e-294
Fcer1g	3.46659e-302	0.853771	0.751	0.402	1.11919e-297
Cp	0	0.849534	0.735	0.36	0
Lcn2	1.24351e-255	0.846516	0.537	0.189	4.01466e-251
Anxa2	6.33567e-286	0.840738	0.828	0.551	2.04547e-281
Myl9	1.52266e-62	0.817477	0.769	0.699	4.9159e-58
Ifitm3	1.32003e-291	0.816849	0.935	0.818	4.26173e-287
Ltbp2	0	0.80921	0.578	0.147	0
Tpm1	2.74279e-262	0.804274	0.899	0.751	8.85511e-258
Cstb	1.13841e-247	0.797174	0.961	0.919	3.67535e-243
Ifi27l2a	1.69936e-294	0.789821	0.797	0.501	5.48637e-290
Ccl2	0	0.789296	0.476	0.121	0
Mpeg1	4.16609e-300	0.78654	0.731	0.362	1.34502e-295
Col15a1	3.21393e-251	0.778024	0.746	0.454	1.03762e-246
Cxcl16	1.06245e-301	0.777125	0.89	0.707	3.43013e-297
Cx3cl1	1.37501e-245	0.76652	0.9	0.778	4.43922e-241
Zfp36l1	2.17604e-249	0.756343	0.895	0.762	7.02534e-245
S100a11	1.76148e-263	0.754845	0.949	0.871	5.68695e-259
Cryab	1.38384e-205	0.738099	0.848	0.626	4.46772e-201
Rhob	1.10069e-240	0.735158	0.819	0.61	3.55359e-236
Lrp1	1.14399e-267	0.73499	0.838	0.588	3.69336e-263
Myh9	3.85628e-201	0.734269	0.873	0.734	1.245e-196
Gsn	3.78418e-131	0.734229	0.841	0.707	1.22172e-126
Dynll1	1.32683e-197	0.732286	0.944	0.903	4.28366e-193
Marcks	8.98199e-251	0.724928	0.837	0.599	2.89984e-246
Itgb5	2.75309e-204	0.721382	0.904	0.805	8.88836e-200
Lgals3bp	9.31623e-242	0.716314	0.877	0.694	3.00775e-237
Aoc1	0	0.715988	0.522	0.151	0
Tsc22d1	6.40299e-218	0.703865	0.973	0.952	2.0672e-213
Ccn2	8.72276e-164	0.702046	0.919	0.836	2.81614e-159
Laptm5	2.39211e-271	0.699785	0.697	0.344	7.72294e-267
Tagln2	8.42909e-250	0.693422	0.948	0.887	2.72133e-245
Rgs5	1.21752e-85	0.692211	0.609	0.43	3.93075e-81
Clu	7.95005e-125	0.691746	0.967	0.927	2.56667e-120
Ccn1	2.06009e-167	0.691438	0.77	0.605	6.65101e-163
Ccl21a	2.94371e-74	0.688517	0.302	0.144	9.50377e-70
Cxcl10	2.39679e-232	0.688112	0.486	0.17	7.73804e-228
Tuba1a	4.2642e-228	0.679859	0.793	0.527	1.3767e-223
Fxyd5	4.42173e-290	0.679165	0.759	0.423	1.42756e-285
Tnfrsf12a	1.44488e-161	0.677182	0.668	0.47	4.66481e-157
Msn	3.20269e-232	0.676463	0.867	0.715	1.03399e-227
Pmepa1	2.1209e-208	0.671689	0.827	0.641	6.84732e-204
Hspa1b	4.68802e-78	0.669866	0.659	0.559	1.51353e-73
Coro1a	2.36486e-278	0.666665	0.687	0.332	7.63494e-274
Hspa5	3.92181e-147	0.666649	0.979	0.973	1.26616e-142
Sh3bgrl3	1.40548e-205	0.664701	0.941	0.848	4.53759e-201
Mmp2	1.37984e-268	0.66388	0.609	0.251	4.45482e-264
Rcn3	3.13784e-231	0.661201	0.754	0.473	1.01305e-226
Rbp1	6.23373e-242	0.65553	0.693	0.383	2.01256e-237
Mxra8	1.40155e-221	0.654719	0.708	0.407	4.52489e-217
Ccl5	4.42817e-219	0.653914	0.538	0.221	1.42963e-214
Trf	3.33313e-210	0.653745	0.718	0.439	1.0761e-205
Fgg	2.18158e-147	0.652254	0.493	0.249	7.04322e-143
Litaf	4.08764e-223	0.65028	0.746	0.486	1.31969e-218
Crlf1	0	0.650184	0.497	0.125	0
Axl	1.26821e-232	0.64281	0.734	0.438	4.0944e-228
C4b	6.18991e-289	0.635751	0.666	0.293	1.99841e-284
Cpe	4.27303e-190	0.633591	0.864	0.75	1.37955e-185
Ly6e	1.49169e-223	0.628843	0.995	0.984	4.81592e-219
Lgals3	4.73667e-171	0.627598	0.827	0.642	1.52924e-166
Tuba1b	8.98543e-216	0.627232	0.922	0.83	2.90094e-211
Cygb	1.10075e-275	0.626742	0.722	0.364	3.55376e-271
Emilin1	4.3497e-203	0.622802	0.762	0.519	1.4043e-198
Gnai2	1.73413e-231	0.621387	0.939	0.867	5.59863e-227
H2-DMb1	6.59673e-264	0.619547	0.723	0.393	2.12975e-259
Anxa5	6.15072e-209	0.614606	0.912	0.818	1.98576e-204
Ctsc	1.50258e-209	0.613989	0.704	0.416	4.85109e-205
Lbh	1.01917e-202	0.613012	0.737	0.457	3.2904e-198
Lhfp	4.30413e-213	0.612709	0.711	0.428	1.38959e-208
S100a10	7.12684e-182	0.611784	0.935	0.89	2.3009e-177
Adamts1	3.546e-162	0.610849	0.697	0.473	1.14483e-157
Cxcl14	1.25704e-151	0.610455	0.733	0.533	4.05834e-147
Spon1	8.92517e-254	0.605616	0.619	0.274	2.88149e-249
Fbln1	2.56008e-206	0.600872	0.581	0.268	8.26522e-202
Ifngr1	1.48129e-202	0.598215	0.801	0.609	4.78233e-198
H2-DMa	4.73943e-281	0.597825	0.669	0.315	1.53012e-276
Tapbp	2.40089e-210	0.591245	0.903	0.798	7.75127e-206
Ltbp4	6.57503e-122	0.587838	0.813	0.689	2.12275e-117
Ahnak	2.22953e-189	0.58772	0.806	0.594	7.19803e-185
Smoc2	4.58232e-259	0.58667	0.57	0.21	1.4794e-254
Klf6	4.31473e-217	0.58455	0.66	0.361	1.39301e-212
Tgfbi	3.66632e-218	0.584504	0.712	0.419	1.18367e-213
Pltp	3.17759e-255	0.584167	0.623	0.272	1.02588e-250
Wfdc17	2.91073e-247	0.583942	0.553	0.219	9.39729e-243
Fga	1.47132e-134	0.582804	0.48	0.246	4.75016e-130
Cpxm1	1.23807e-214	0.582683	0.598	0.275	3.99711e-210
Psmb8	1.63938e-224	0.581394	0.705	0.39	5.29272e-220
Hexa	1.01202e-183	0.580443	0.841	0.671	3.26731e-179
Rarres2	2.53714e-170	0.5804	0.841	0.661	8.19117e-166
Junb	4.30233e-220	0.578811	0.696	0.403	1.38901e-215
Tpm4	1.12439e-176	0.577601	0.783	0.59	3.63008e-172
Emp1	7.03896e-217	0.57653	0.694	0.402	2.27253e-212
Icam1	6.58461e-215	0.572222	0.701	0.426	2.12584e-210
Cald1	1.29044e-171	0.569938	0.793	0.578	4.16618e-167
Fbn1	1.60079e-212	0.567994	0.644	0.339	5.16816e-208
Igfbp7	0	0.567412	1	0.997	0
Rpl12	1.39832e-268	0.567314	0.991	0.973	4.51446e-264
Tpm2	8.87575e-91	0.563923	0.519	0.322	2.86554e-86
Rps28	6.16566e-265	0.562469	0.995	0.984	1.99058e-260
Thbs1	7.70253e-148	0.56236	0.666	0.43	2.48676e-143
Actg1	3.62601e-285	0.562324	1	0.994	1.17066e-280
Actn1	1.99687e-224	0.561384	0.677	0.353	6.44688e-220
Itgb1	3.16584e-189	0.561348	0.945	0.901	1.02209e-184
Myh11	2.25823e-56	0.559708	0.308	0.169	7.29069e-52
Pld4	7.59817e-275	0.558856	0.599	0.238	2.45307e-270
Unc93b1	9.49267e-198	0.558301	0.668	0.383	3.06471e-193
Pdgfb	6.28737e-163	0.558273	0.615	0.369	2.02988e-158
Olfml3	6.41254e-171	0.556739	0.775	0.569	2.07029e-166
F2r	1.50861e-152	0.555878	0.811	0.645	4.87055e-148
Loxl1	4.51173e-174	0.554413	0.758	0.531	1.45661e-169
Tgm2	1.32312e-195	0.553094	0.934	0.869	4.27171e-191
C1s1	4.61946e-178	0.55178	0.707	0.451	1.49139e-173
Pea15a	1.93531e-164	0.549914	0.789	0.597	6.24815e-160
Bcam	6.69998e-135	0.549426	0.867	0.755	2.16309e-130
Csf1r	2.73405e-171	0.549014	0.693	0.433	8.82687e-167
Rpl39	1.56516e-260	0.546101	0.997	0.984	5.05313e-256
Zyx	7.92609e-192	0.544543	0.813	0.648	2.55894e-187
Id3	4.48288e-129	0.543408	0.909	0.861	1.4473e-124
Mt2	8.01431e-124	0.540876	0.887	0.789	2.58742e-119
Grn	3.65706e-198	0.540469	0.96	0.928	1.18068e-193
Igha	9.3615e-24	0.538994	0.25	0.16	3.02236e-19
Spns2	8.4812e-154	0.536123	0.697	0.484	2.73816e-149
Thbs2	1.0529e-241	0.536118	0.474	0.158	3.39929e-237
Mrc2	1.42817e-187	0.534915	0.662	0.376	4.61085e-183
Adgrg1	4.17408e-133	0.532079	0.928	0.895	1.3476e-128
Col6a1	3.74039e-212	0.531724	0.622	0.302	1.20759e-207
Cebpd	4.03258e-184	0.529491	0.62	0.34	1.30192e-179
Serpine1	1.71719e-250	0.525696	0.425	0.12	5.54394e-246
Pdgfrb	2.90338e-151	0.523788	0.728	0.51	9.37355e-147
Mdk	2.96089e-150	0.523518	0.881	0.77	9.55924e-146
Fstl1	1.72496e-220	0.521613	0.618	0.295	5.56903e-216
Csrp1	5.77738e-101	0.521587	0.749	0.59	1.86523e-96
Ctsb	2.88782e-221	0.516207	0.997	0.987	9.32332e-217
Efemp2	3.9101e-205	0.513469	0.644	0.333	1.26237e-200
Ptma	9.7851e-258	0.511533	0.997	0.987	3.15912e-253
Clic1	5.7126e-144	0.511361	0.913	0.879	1.84431e-139
Jun	2.33967e-153	0.510802	0.735	0.519	7.55363e-149
Efhd2	5.3871e-182	0.510464	0.651	0.391	1.73922e-177
Krt8	4.02369e-115	0.505907	0.887	0.847	1.29905e-110
Bst2	1.16188e-144	0.504515	0.728	0.524	3.75114e-140
Agrn	4.46291e-144	0.504239	0.803	0.663	1.44085e-139
Ywhah	1.27682e-151	0.503925	0.843	0.754	4.1222e-147
Tmem176b	9.8947e-201	0.503506	1	0.993	3.1945e-196
Ifitm2	3.78911e-160	0.502538	0.918	0.84	1.22331e-155
Myl12a	5.82247e-166	0.501769	0.962	0.929	1.87978e-161
2200002D01Rik	3.9991e-93	0.501254	0.685	0.57	1.29111e-88
Eln	8.42e-230	0.499919	0.513	0.192	2.7184e-225
Psme1	1.26063e-162	0.498729	0.881	0.768	4.06996e-158
Manf	9.56404e-103	0.498549	0.866	0.832	3.08775e-98
Rpl38	3.57372e-220	0.497697	0.999	0.992	1.15378e-215
Rps29	3.54885e-241	0.495758	0.998	0.988	1.14575e-236
Rpl37	1.40506e-190	0.495674	1	0.994	4.53625e-186
Capg	8.85383e-221	0.494973	0.579	0.259	2.85846e-216
Egr1	7.7352e-164	0.493225	0.637	0.366	2.49731e-159
Tgfbr2	4.86971e-143	0.492117	0.789	0.653	1.57219e-138
Ccl6	4.4954e-171	0.490589	0.47	0.197	1.45134e-166
Iigp1	2.65084e-119	0.489976	0.389	0.171	8.55824e-115
Tnc	1.20558e-275	0.489171	0.453	0.125	3.89221e-271
Rtn4	8.34307e-154	0.488933	0.914	0.857	2.69356e-149
Lsp1	1.03111e-224	0.488405	0.556	0.227	3.32895e-220
Emp3	1.76233e-198	0.484725	0.628	0.332	5.68969e-194
Cebpb	1.31233e-144	0.48337	0.747	0.563	4.23685e-140
Lcp1	1.8645e-165	0.480475	0.582	0.311	6.01953e-161
Rps16	5.03486e-223	0.480261	0.998	0.99	1.6255e-218
Ubd	0	0.476012	0.44	0.099	0
Aldh1a2	7.90042e-226	0.473051	0.499	0.182	2.55065e-221
Ier5	1.67372e-171	0.472519	0.621	0.353	5.40359e-167
Ctsz	1.10373e-158	0.471844	0.969	0.948	3.56341e-154
Sirpa	8.98861e-137	0.468802	0.765	0.581	2.90197e-132
Rps9	2.46127e-246	0.468779	0.996	0.988	7.94621e-242
Col6a2	1.72746e-185	0.468675	0.562	0.265	5.57709e-181
Stat1	2.19905e-105	0.468619	0.653	0.465	7.09963e-101
Mcl1	2.52434e-137	0.467635	0.887	0.824	8.14984e-133
Lbp	5.42838e-224	0.467007	0.516	0.197	1.75255e-219
Ifi27	3.65495e-146	0.466996	0.806	0.633	1.18e-141
Col6a3	9.88931e-156	0.465452	0.629	0.371	3.19277e-151
Cpn1	6.34728e-107	0.465434	0.818	0.721	2.04922e-102
Hspa1a	3.38351e-58	0.463865	0.634	0.536	1.09237e-53
Ccl8	8.9747e-256	0.463581	0.367	0.085	2.89748e-251
Plbd1	3.64403e-197	0.462007	0.565	0.263	1.17648e-192
Nedd4	7.6015e-144	0.459118	0.926	0.887	2.45414e-139
Cfl1	7.2938e-181	0.457635	0.978	0.969	2.3548e-176
Itm2c	6.47063e-128	0.45644	0.827	0.728	2.08904e-123
Rras	3.84846e-151	0.454957	0.701	0.47	1.24248e-146
Tns3	7.46229e-123	0.453833	0.809	0.687	2.4092e-118
Dkk3	2.01518e-156	0.4529	0.615	0.348	6.50601e-152
Cmtm3	3.95137e-182	0.452122	0.58	0.295	1.2757e-177
Col5a1	2.16779e-219	0.452037	0.542	0.225	6.99872e-215
Rps21	5.89972e-262	0.451678	1	0.992	1.90472e-257
Plac8	1.42488e-138	0.446913	0.646	0.417	4.60021e-134
Scarf2	2.30106e-133	0.44621	0.632	0.39	7.42897e-129
Cyp1b1	7.76792e-133	0.445568	0.659	0.431	2.50787e-128
Myof	4.23954e-204	0.445395	0.565	0.252	1.36873e-199
Mylk	1.13385e-103	0.444259	0.795	0.66	3.66062e-99
Rps12	6.81395e-158	0.443903	0.994	0.986	2.19988e-153
Trim47	4.85864e-127	0.443318	0.749	0.585	1.56861e-122
Npc2	2.01902e-144	0.442444	0.944	0.922	6.5184e-140
Mvp	3.32592e-133	0.441939	0.719	0.534	1.07377e-128
Rpl31	1.69758e-218	0.441795	0.996	0.988	5.48065e-214
Thbd	4.33066e-139	0.439102	0.669	0.433	1.39815e-134
Rps20	9.52822e-181	0.438805	0.999	0.992	3.07619e-176
Anxa3	2.18567e-150	0.438565	0.583	0.316	7.05643e-146
Cavin1	1.4839e-140	0.437421	0.649	0.396	4.79079e-136
Cnn2	4.61823e-141	0.43609	0.679	0.44	1.49099e-136
Scarb2	1.189e-123	0.435592	0.749	0.582	3.8387e-119
Bicc1	2.63096e-119	0.435398	0.804	0.7	8.49406e-115
Btg1	4.94343e-124	0.434454	0.76	0.597	1.59599e-119
Bmp1	4.01215e-178	0.434442	0.527	0.242	1.29532e-173
Rpl23a	2.90985e-203	0.430865	0.992	0.981	9.39447e-199
Tnfrsf1a	1.09479e-121	0.430672	0.795	0.665	3.53452e-117
Cyth4	2.23715e-239	0.430067	0.508	0.18	7.22264e-235
Fhl2	1.32358e-124	0.42913	0.68	0.472	4.27319e-120
Rps4x	1.71837e-210	0.426759	0.999	0.99	5.54775e-206
Stat3	6.77172e-139	0.426321	0.771	0.59	2.18625e-134
Rplp1	1.43995e-247	0.425296	1	0.994	4.64889e-243
Cd24a	6.0706e-85	0.424911	0.865	0.781	1.95989e-80
Calm1	7.35482e-149	0.424659	0.958	0.927	2.3745e-144
Prss23	1.9646e-113	0.424382	0.68	0.484	6.34272e-109
H3f3b	1.1751e-147	0.424299	0.98	0.968	3.79379e-143
Rps27	6.99053e-130	0.424291	0.974	0.952	2.25689e-125
Rpl37a	1.01321e-211	0.424122	0.998	0.988	3.27115e-207
Gm47283	1.57603e-97	0.422654	0.926	0.871	5.0882e-93
Gc	1.14149e-90	0.421892	0.474	0.268	3.68531e-86
Adamts2	1.14498e-220	0.421155	0.471	0.165	3.69656e-216
Jpt1	3.90159e-127	0.420238	0.671	0.478	1.25963e-122
Itgav	2.43926e-101	0.42014	0.892	0.868	7.87514e-97
Rbpms	1.71333e-116	0.419885	0.827	0.734	5.5315e-112
2410006H16Rik	2.15843e-118	0.419367	0.781	0.656	6.9685e-114
Anxa1	2.33475e-148	0.419034	0.529	0.26	7.53773e-144
Psmb10	1.28639e-142	0.41877	0.65	0.409	4.1531e-138
Lmna	6.49547e-122	0.418728	0.827	0.72	2.09706e-117
Ucp2	2.19134e-100	0.418434	0.772	0.61	7.07473e-96
Plekho1	2.17764e-178	0.418318	0.587	0.293	7.03052e-174
Hsp90b1	1.01625e-124	0.417004	0.97	0.957	3.28095e-120
Il6st	7.13616e-117	0.415999	0.845	0.736	2.30391e-112
C1ra	5.62696e-146	0.415369	0.583	0.321	1.81667e-141
Rps15a	5.61645e-164	0.415155	0.998	0.987	1.81327e-159
Pdlim7	8.92926e-163	0.413986	0.54	0.265	2.88281e-158
Rpl7	5.50931e-208	0.413932	0.998	0.989	1.77868e-203
Ptgds	1.81073e-170	0.413841	0.423	0.162	5.84595e-166
Aif1	4.82882e-212	0.412747	0.491	0.185	1.55898e-207
Rack1	1.53928e-207	0.412289	0.995	0.989	4.96956e-203
Irgm1	3.02261e-62	0.411849	0.588	0.451	9.7585e-58
Gnb1	1.92306e-129	0.41151	0.919	0.884	6.20861e-125
Slc39a1	4.58036e-106	0.41069	0.79	0.653	1.47877e-101
Cldn1	4.60065e-160	0.410578	0.49	0.23	1.48532e-155
Prelp	3.3217e-75	0.409888	0.671	0.531	1.07241e-70
Ltbp3	6.78125e-113	0.409526	0.7	0.497	2.18933e-108
Rpl3	8.40389e-196	0.408068	0.997	0.985	2.7132e-191
Lamb2	1.14908e-80	0.407592	0.704	0.557	3.70981e-76
Serpinb6a	8.57537e-117	0.407377	0.71	0.52	2.76856e-112
Hnrnpa1	4.44248e-109	0.407162	0.828	0.717	1.43426e-104
Rps26	2.61678e-169	0.406886	0.995	0.983	8.44827e-165
Jund	3.02635e-120	0.405731	0.898	0.851	9.77056e-116
Rps24	3.73356e-154	0.405327	1	0.994	1.20538e-149
Rps11	5.84222e-171	0.404558	0.994	0.987	1.88616e-166
Pfn1	7.74549e-124	0.404062	0.949	0.934	2.50063e-119
Map7d1	1.60475e-114	0.404028	0.652	0.452	5.18095e-110
Calu	2.26613e-107	0.403896	0.813	0.715	7.31621e-103
Hspg2	2.15565e-103	0.403605	0.729	0.557	6.9595e-99
Nbl1	1.10483e-193	0.403002	0.46	0.172	3.56694e-189
Pdgfra	1.76592e-125	0.402776	0.578	0.343	5.70129e-121
Gdf15	2.1673e-128	0.402312	0.499	0.27	6.99714e-124
H2-DMb2	0	0.400554	0.439	0.102	0
Mfap4	8.01018e-158	0.4003	0.425	0.167	2.58609e-153
Nfkbia	1.32233e-118	0.40013	0.684	0.496	4.26914e-114
Fcgr3	1.38944e-208	0.398052	0.471	0.17	4.48582e-204
S100a4	2.15711e-174	0.396271	0.489	0.21	6.96423e-170
Slc38a2	4.92055e-130	0.395939	0.739	0.555	1.5886e-125
Isyna1	1.62275e-87	0.395801	0.73	0.588	5.23906e-83
Arhgdia	3.93009e-127	0.394996	0.954	0.943	1.26883e-122
Rpl35	5.29556e-98	0.394038	0.935	0.898	1.70967e-93
Arhgdib	1.45242e-137	0.393891	0.549	0.298	4.68912e-133
Colec12	1.14116e-126	0.393385	0.579	0.341	3.68425e-122
Rpsa	2.10726e-228	0.392831	1	0.992	6.8033e-224
Sox4	1.12626e-130	0.392796	0.499	0.26	3.63613e-126
Rps6	1.09595e-183	0.392691	0.992	0.984	3.53827e-179
Rela	1.12149e-105	0.391908	0.694	0.539	3.62073e-101
Rnase4	1.08521e-146	0.390967	0.555	0.288	3.5036e-142
Cd47	7.14363e-108	0.39066	0.867	0.817	2.30632e-103
Myl6	3.60459e-200	0.390535	0.999	0.994	1.16374e-195
Rpl13a	7.3672e-252	0.386133	1	0.993	2.3785e-247
Rplp2	1.11032e-128	0.385348	0.99	0.977	3.58467e-124
Calr	1.37139e-126	0.384537	0.989	0.983	4.42754e-122
Snrpg	5.72744e-102	0.384457	0.898	0.855	1.8491e-97
Ppp1r14b	7.4336e-95	0.384315	0.827	0.786	2.39994e-90
Fblim1	9.28051e-180	0.383813	0.51	0.221	2.99621e-175
Cd68	1.85642e-200	0.383729	0.427	0.144	5.99345e-196
Cd9	4.0652e-89	0.383576	0.88	0.81	1.31245e-84
Vcl	1.69551e-92	0.383539	0.69	0.535	5.47395e-88
Mgl2	7.16652e-205	0.382659	0.412	0.133	2.31371e-200
Ier2	5.07526e-108	0.382594	0.611	0.407	1.63855e-103
Fzd1	1.47806e-84	0.381975	0.699	0.579	4.77192e-80
Cd44	5.19429e-215	0.381777	0.366	0.101	1.67698e-210
Plec	1.92313e-108	0.381356	0.694	0.501	6.20882e-104
Mid1ip1	3.58565e-100	0.380001	0.644	0.463	1.15763e-95
H2-Q7	3.92469e-119	0.379758	0.7	0.47	1.26709e-114
Irf1	1.65492e-140	0.379402	0.564	0.306	5.34292e-136
Eif6	1.40472e-88	0.37923	0.836	0.802	4.53512e-84
Eif4a1	2.16284e-116	0.379078	0.97	0.964	6.98273e-112
Selenow	9.89347e-90	0.378233	0.886	0.819	3.19411e-85
Pdia6	9.74907e-95	0.377868	0.919	0.9	3.14749e-90
Cdh11	4.41586e-140	0.377245	0.506	0.252	1.42566e-135
Pabpc1	2.24243e-112	0.376656	0.936	0.908	7.23968e-108
Sh3bgrl	1.37179e-99	0.376255	0.75	0.608	4.42881e-95
Ccl9	7.11001e-246	0.373778	0.386	0.099	2.29547e-241
AW112010	9.15772e-110	0.372566	0.513	0.294	2.95657e-105
Nid1	4.94157e-101	0.372456	0.637	0.437	1.59538e-96
Rab31	1.16953e-119	0.371418	0.51	0.278	3.77583e-115
Serpina10	2.20841e-250	0.370954	0.384	0.096	7.12984e-246
Rplp0	1.34067e-178	0.370833	0.997	0.989	4.32837e-174
Sbno2	7.31711e-139	0.37073	0.534	0.287	2.36233e-134
C2	2.5338e-93	0.370332	0.74	0.598	8.18037e-89
Dpysl3	1.72857e-226	0.370024	0.461	0.154	5.5807e-222
Ccr2	4.82212e-196	0.369818	0.43	0.148	1.55682e-191
Ms4a7	3.56072e-179	0.368428	0.411	0.145	1.14958e-174
Rpl23	5.75806e-170	0.36791	1	0.993	1.85899e-165
Col14a1	4.24083e-74	0.367078	0.705	0.577	1.36915e-69
Rpl34	5.1181e-160	0.366811	0.998	0.991	1.65238e-155
Plat	6.64328e-102	0.366079	0.621	0.404	2.14478e-97
Mxra7	4.1686e-148	0.365243	0.542	0.278	1.34583e-143
Pros1	4.99503e-114	0.365146	0.562	0.331	1.61264e-109
Capns1	7.63589e-120	0.36513	0.971	0.962	2.46525e-115
Fosl2	3.33933e-160	0.364399	0.485	0.218	1.0781e-155
Rac2	2.51911e-194	0.363184	0.466	0.177	8.13294e-190
Ctsd	2.91955e-116	0.362932	0.995	0.99	9.42576e-112
Rps23	1.14588e-181	0.362828	0.999	0.99	3.69948e-177
Rpl5	1.89758e-182	0.362285	0.998	0.992	6.12635e-178
Il34	2.50349e-81	0.362204	0.573	0.415	8.08251e-77
Rps5	1.00844e-128	0.362108	0.992	0.979	3.25576e-124
Serpina3n	1.45858e-304	0.362074	0.321	0.052	4.70901e-300
Scin	2.86165e-109	0.361541	0.496	0.277	9.23883e-105
Tax1bp3	1.35896e-82	0.361141	0.776	0.692	4.3874e-78
Sytl2	4.64604e-141	0.360796	0.455	0.206	1.49997e-136
Anxa6	9.91246e-99	0.360643	0.698	0.523	3.20024e-94
Ddx17	3.02837e-97	0.360388	0.885	0.824	9.77711e-93
Rps15	6.55167e-187	0.359641	0.999	0.991	2.11521e-182
Rpl36a	1.41182e-89	0.359547	0.948	0.942	4.55807e-85
Rps19	6.12909e-164	0.359437	0.999	0.991	1.97878e-159
Dcdc2a	8.72461e-168	0.358916	0.446	0.181	2.81674e-163
Slc13a1	5.75936e-55	0.357578	0.939	0.943	1.85941e-50
Stmn1	1.38656e-88	0.357548	0.732	0.606	4.47651e-84
Gucy1a1	3.38656e-97	0.357441	0.57	0.362	1.09335e-92
Marcksl1	6.00296e-124	0.357017	0.541	0.3	1.93806e-119
Nr2f2	3.65601e-81	0.353814	0.863	0.814	1.18034e-76
Rpl4	4.42015e-141	0.353165	0.998	0.994	1.42705e-136
Tap1	4.54848e-117	0.352671	0.513	0.278	1.46848e-112
Rhoc	4.55406e-93	0.352428	0.907	0.869	1.47028e-88
Ddit3	9.15028e-85	0.351814	0.591	0.419	2.95417e-80
Arhgap45	1.17669e-170	0.351797	0.453	0.18	3.79895e-166
Ski	1.88283e-87	0.351768	0.759	0.642	6.07872e-83
Tmem176a	4.4421e-122	0.351709	0.999	0.992	1.43413e-117
Gm49980	3.67219e-73	0.351343	0.976	0.971	1.18557e-68
Vmp1	1.39301e-80	0.35103	0.87	0.838	4.49733e-76
Alox5ap	1.15903e-181	0.350828	0.442	0.166	3.74193e-177
Srgn	1.29967e-88	0.350354	0.696	0.544	4.196e-84
Myadm	1.27593e-119	0.350165	0.583	0.341	4.11935e-115
Fbln7	4.15855e-98	0.349762	0.448	0.245	1.34259e-93
Npm1	1.18063e-97	0.349761	0.911	0.879	3.81166e-93
Itpripl2	4.30251e-122	0.348418	0.53	0.292	1.38906e-117
Sdc1	1.79996e-114	0.347909	0.529	0.296	5.81118e-110
Sdc3	7.08596e-116	0.347879	0.547	0.315	2.2877e-111
Ddit4	3.42589e-89	0.347867	0.562	0.37	1.10605e-84
Bspry	4.37821e-88	0.347797	0.583	0.412	1.41351e-83
Csk	2.9279e-80	0.347572	0.69	0.55	9.45274e-76
Arrb2	4.25408e-112	0.347174	0.481	0.257	1.37343e-107
Hnrnph1	1.43677e-81	0.347138	0.822	0.761	4.63862e-77
Ndrg1	1.90263e-85	0.346835	0.997	0.994	6.14264e-81
Creld2	1.88845e-59	0.346715	0.669	0.576	6.09687e-55
Btg2	5.3647e-106	0.346473	0.515	0.298	1.73199e-101
Laptm4a	1.10448e-105	0.346442	0.979	0.958	3.56582e-101
Nfkb2	5.17108e-141	0.346069	0.501	0.249	1.66948e-136
Fat1	4.93705e-93	0.345335	0.603	0.413	1.59393e-88
2023-09-11	9.19897e-97	0.34501	0.704	0.531	2.96989e-92
Rrbp1	1.96197e-85	0.344857	0.898	0.867	6.33423e-81
Rpl27a	7.09806e-153	0.344606	0.998	0.989	2.29161e-148
Gm42418	5.59247e-14	0.344563	0.949	0.936	1.80553e-09
Epas1	1.49004e-55	0.344507	0.904	0.874	4.8106e-51
Rpl18a	3.93143e-151	0.344336	0.997	0.989	1.26926e-146
Arl4c	1.31047e-147	0.34427	0.443	0.188	4.23086e-143
Igfbp2	9.61729e-110	0.344123	0.236	0.072	3.10494e-105
Vasp	8.34946e-90	0.343748	0.661	0.492	2.69562e-85
Zfp36l2	2.32455e-76	0.343429	0.824	0.747	7.50482e-72
Col5a2	6.94471e-108	0.343043	0.49	0.271	2.2421e-103
Pxdn	2.83716e-91	0.342043	0.51	0.315	9.15977e-87
Kctd10	6.55966e-102	0.341979	0.609	0.399	2.11779e-97
Irf8	1.34535e-125	0.341018	0.513	0.272	4.34345e-121
Ikbkb	1.76302e-67	0.34094	0.798	0.737	5.69192e-63
Psap	4.49824e-148	0.34056	1	0.997	1.45226e-143
Hsp90ab1	2.23244e-96	0.340483	0.997	0.991	7.20742e-92
Tpm3	1.38367e-91	0.340329	0.791	0.691	4.46717e-87
Stab1	2.98917e-85	0.340276	0.516	0.323	9.65052e-81
Rps3a1	6.21325e-144	0.340246	0.999	0.992	2.00595e-139
Mprip	3.31524e-74	0.340025	0.869	0.82	1.07033e-69
Gas5	4.85612e-84	0.339748	0.935	0.922	1.5678e-79
Tgfb1	4.90496e-111	0.339508	0.509	0.284	1.58357e-106
Rgs10	1.04946e-169	0.338435	0.442	0.176	3.38817e-165
Mfap5	8.58066e-269	0.338321	0.338	0.068	2.77027e-264
Npdc1	3.20866e-90	0.338214	0.704	0.555	1.03592e-85
Rpl10a	1.41746e-135	0.338011	0.995	0.987	4.57627e-131
Il33	5.30127e-152	0.337996	0.469	0.209	1.71152e-147
Rps3	1.83704e-156	0.337742	0.997	0.989	5.93087e-152
Cybb	4.71011e-139	0.337553	0.43	0.186	1.52066e-134
Col16a1	7.62232e-143	0.337524	0.48	0.227	2.46087e-138
Adamtsl2	1.55557e-77	0.336772	0.659	0.502	5.02217e-73
Bok	2.87034e-67	0.336458	0.657	0.518	9.26688e-63
Ifi30	4.11728e-73	0.335628	0.765	0.695	1.32926e-68
Col12a1	2.56517e-116	0.33537	0.392	0.175	8.28164e-112
Ifngr2	6.42698e-95	0.335359	0.562	0.372	2.07495e-90
Ly86	2.04824e-184	0.33511	0.423	0.149	6.61273e-180
Dap	1.29166e-81	0.335085	0.778	0.676	4.17013e-77
Igtp	1.8935e-51	0.334403	0.367	0.222	6.11316e-47
Rcn1	1.07458e-119	0.334314	0.498	0.263	3.46928e-115
Dag1	1.09833e-70	0.334249	0.833	0.772	3.54597e-66
Ctsl	3.30108e-119	0.33405	0.994	0.988	1.06575e-114
Adgre1	2.00871e-163	0.333793	0.411	0.154	6.48511e-159
Gdf10	3.16335e-68	0.333582	0.493	0.323	1.02129e-63
Osmr	6.3669e-154	0.333552	0.473	0.21	2.05555e-149
Csf1	5.67863e-143	0.332651	0.453	0.201	1.83334e-138
Ptprs	2.24977e-111	0.331988	0.54	0.306	7.26338e-107
Gbp2	3.29587e-113	0.331264	0.373	0.161	1.06407e-108
Atf4	8.81276e-74	0.330506	0.874	0.849	2.8452e-69
Ddx39b	4.56698e-82	0.33013	0.843	0.773	1.47445e-77
Rps8	3.91755e-122	0.329902	0.998	0.993	1.26478e-117
Vat1	1.12528e-89	0.32971	0.593	0.415	3.63298e-85
Art4	7.49652e-107	0.329429	0.442	0.226	2.42025e-102
Clic4	3.09917e-77	0.328212	0.862	0.815	1.00057e-72
Tubb2a	3.9957e-94	0.327855	0.681	0.503	1.29001e-89
Tmem50a	9.0785e-71	0.32778	0.839	0.771	2.93099e-66
Fabp4	9.23463e-16	0.327428	0.819	0.819	2.9814e-11
Rpl22	1.51702e-98	0.326306	0.995	0.985	4.89771e-94
Ppp1r18	1.61969e-156	0.326286	0.454	0.19	5.22916e-152
Tmem119	1.60565e-118	0.324903	0.519	0.279	5.18385e-114
Smtn	7.72531e-63	0.32461	0.721	0.613	2.49412e-58
Ctdsp2	4.71996e-88	0.324264	0.884	0.843	1.52384e-83
Calm2	2.98186e-95	0.324202	0.924	0.888	9.62693e-91
Iqgap1	1.31148e-72	0.323835	0.725	0.593	4.2341e-68
Rpl18	5.13223e-112	0.323346	0.996	0.987	1.65694e-107
Cotl1	4.60463e-72	0.322949	0.844	0.766	1.4866e-67
Cdk4	9.14827e-79	0.322911	0.81	0.743	2.95352e-74
Col8a1	7.58216e-194	0.322386	0.381	0.117	2.4479e-189
Chpf	9.75799e-95	0.321966	0.555	0.353	3.15037e-90
Tspan4	1.47787e-79	0.321749	0.881	0.852	4.77131e-75
Hnrnpa3	3.19799e-84	0.321076	0.922	0.891	1.03247e-79
F3	3.83151e-89	0.320947	0.542	0.352	1.237e-84
Capzb	1.37616e-80	0.320431	0.895	0.851	4.44292e-76
Ptpn18	1.15655e-83	0.32031	0.562	0.367	3.73393e-79
Ptp4a2	4.28498e-81	0.319348	0.844	0.773	1.38341e-76
Lgals9	6.83665e-93	0.319175	0.529	0.322	2.20721e-88
Map4	1.78479e-81	0.319165	0.679	0.534	5.76218e-77
Dpysl2	9.65758e-88	0.317374	0.561	0.352	3.11795e-83
Naaa	5.22638e-111	0.316778	0.473	0.248	1.68734e-106
Fbln5	1.14445e-22	0.316332	0.888	0.879	3.69486e-18
Lasp1	3.41237e-65	0.316277	0.8	0.738	1.10168e-60
Itgb2	3.87023e-172	0.315699	0.389	0.134	1.2495e-167
Morf4l2	5.31195e-70	0.315448	0.788	0.734	1.71496e-65
Eng	1.1982e-62	0.314122	0.86	0.811	3.86838e-58
Ogn	1.31558e-47	0.31367	0.481	0.355	4.24736e-43
Tuba1c	8.73274e-70	0.312841	0.826	0.781	2.81936e-65
Vsir	3.29845e-143	0.312688	0.43	0.182	1.06491e-138
Fus	3.75316e-51	0.31212	0.832	0.776	1.21171e-46
Cavin3	1.23282e-89	0.311961	0.503	0.302	3.98017e-85
Txnip	3.24586e-56	0.31187	0.965	0.964	1.04793e-51
Rpl13	1.49779e-123	0.310828	1	0.995	4.83563e-119
Clec2d	4.39932e-76	0.310796	0.603	0.434	1.42032e-71
Pdia3	5.41342e-90	0.310769	0.971	0.964	1.74772e-85
Ywhaq	5.29959e-90	0.310559	0.954	0.935	1.71097e-85
Gnb2	1.34437e-83	0.310092	0.957	0.956	4.34028e-79
Rbm3	1.61276e-73	0.309881	0.889	0.861	5.20679e-69
Rpl36	3.88783e-113	0.309147	0.996	0.988	1.25519e-108
Samhd1	8.33862e-98	0.309017	0.48	0.269	2.69212e-93
Serpinb9	2.61431e-93	0.309004	0.516	0.304	8.44031e-89
Cck	6.38883e-158	0.308438	0.316	0.095	2.06263e-153
Pmp22	6.1689e-83	0.307671	0.533	0.342	1.99163e-78
Rhbdf1	2.04211e-71	0.306326	0.644	0.495	6.59295e-67
Rcan1	8.22301e-52	0.306294	0.747	0.721	2.6548e-47
Itga1	3.69867e-66	0.306258	0.772	0.681	1.19412e-61
Ddr2	4.88974e-141	0.305758	0.412	0.169	1.57865e-136
Grk2	9.82973e-70	0.305586	0.68	0.546	3.17353e-65
H6pd	2.45222e-64	0.305303	0.888	0.872	7.917e-60
Slc7a2	9.62708e-192	0.305243	0.386	0.122	3.1081e-187
Hnrnpa0	4.9971e-69	0.305211	0.849	0.78	1.61331e-64
Actr3	3.62745e-62	0.304651	0.842	0.79	1.17112e-57
Lama5	5.52833e-68	0.304567	0.716	0.593	1.78482e-63
Rhoa	2.54622e-86	0.304565	0.964	0.953	8.22046e-82
Lox	2.58565e-192	0.304465	0.362	0.107	8.34776e-188
Wdr1	2.7445e-75	0.304429	0.847	0.799	8.86063e-71
Cxcl1	7.46278e-214	0.304318	0.32	0.076	2.40936e-209
Ugt2b37	1.37693e-45	0.303803	0.724	0.65	4.44541e-41
Cxcl12	1.38103e-19	0.303558	0.817	0.792	4.45866e-15
Sash1	1.09301e-75	0.303528	0.589	0.426	3.52879e-71
Fgl2	4.78411e-153	0.303376	0.368	0.13	1.54455e-148
Esyt1	1.12644e-113	0.303299	0.474	0.241	3.63671e-109
Ctsk	5.63136e-117	0.303245	0.412	0.187	1.81808e-112
Thy1	2.27032e-211	0.303164	0.348	0.089	7.32974e-207
Pakap.1	4.68088e-62	0.302678	0.683	0.557	1.51122e-57
Itgax	8.42003e-169	0.302527	0.331	0.098	2.71841e-164
Rhog	2.22403e-78	0.302513	0.551	0.37	7.18027e-74
Mustn1	9.73583e-80	0.302322	0.275	0.117	3.14321e-75
Rps14	5.44342e-111	0.301568	0.995	0.988	1.75741e-106
Tubb2b	6.64167e-107	0.301342	0.446	0.225	2.14426e-102
Cldn4	1.28887e-54	0.301308	0.438	0.281	4.16112e-50
Eva1b	1.71724e-60	0.301305	0.742	0.635	5.5441e-56
Rpl30	3.69625e-94	0.30112	0.997	0.987	1.19333e-89
2310022B05Rik	1.22165e-61	0.301106	0.647	0.507	3.94411e-57
Mapkapk2	2.96285e-70	0.300743	0.831	0.766	9.56557e-66
Sdcbp	6.54563e-70	0.30067	0.829	0.765	2.11326e-65
Tspo	4.05244e-75	0.298964	0.941	0.928	1.30833e-70
Phlda3	3.727e-113	0.297676	0.459	0.235	1.20326e-108
Sptan1	1.78858e-76	0.29754	0.872	0.82	5.77443e-72
Psmb9	4.18966e-104	0.297301	0.437	0.222	1.35263e-99
Nfkb1	8.93913e-92	0.297082	0.515	0.315	2.886e-87
Fkbp1a	5.14038e-75	0.297048	0.908	0.89	1.65957e-70
Slc43a3	4.94446e-71	0.297001	0.592	0.426	1.59632e-66
Tmem123	2.57874e-65	0.296853	0.651	0.517	8.32545e-61
Lum	9.7199e-105	0.296812	0.254	0.086	3.13807e-100
Tgfbr1	3.94232e-61	0.296578	0.653	0.532	1.27278e-56
Pls3	1.51363e-58	0.296448	0.604	0.459	4.88677e-54
Heg1	8.38864e-78	0.296306	0.536	0.349	2.70827e-73
Tap2	1.22498e-97	0.296116	0.552	0.34	3.95485e-93
Srsf3	3.62204e-74	0.295899	0.885	0.846	1.16937e-69
Spi1	7.57349e-160	0.295895	0.375	0.13	2.4451e-155
Uba52	2.41047e-84	0.295456	0.96	0.952	7.7822e-80
Dlgap4	3.69448e-70	0.293618	0.62	0.463	1.19276e-65
Tm4sf1	6.47659e-48	0.293404	0.696	0.601	2.09097e-43
Gpc3	3.36615e-88	0.293139	0.453	0.25	1.08676e-83
Rps27a	3.37127e-93	0.293131	0.999	0.994	1.08842e-88
Rap1b	6.04932e-69	0.292726	0.895	0.864	1.95302e-64
H2-T23	9.18443e-63	0.291683	0.752	0.663	2.96519e-58
Cd14	3.7926e-162	0.291051	0.369	0.126	1.22444e-157
Selplg	2.18367e-178	0.291023	0.393	0.132	7.04999e-174
Dstn	4.16529e-79	0.290929	0.97	0.962	1.34476e-74
Bhlhe40	1.91229e-49	0.290749	0.743	0.692	6.17382e-45
Fos	5.4261e-110	0.290452	0.328	0.13	1.75182e-105
Ppp1r12c	4.25845e-66	0.289799	0.632	0.494	1.37484e-61
Hnrnpu	1.53873e-76	0.289514	0.942	0.918	4.96779e-72
Lamb1	1.63003e-55	0.289208	0.821	0.783	5.26256e-51
Parp3	7.38321e-87	0.288512	0.576	0.385	2.38367e-82
Fcgr2b	3.9706e-46	0.288042	0.683	0.605	1.28191e-41
Mbnl1	1.13504e-63	0.28797	0.78	0.691	3.66447e-59
Gng11	2.92931e-61	0.28728	0.686	0.568	9.45726e-57
Tnfsf13b	9.49719e-194	0.287208	0.338	0.092	3.06617e-189
Shisa5	8.95178e-59	0.286402	0.891	0.857	2.89008e-54
Rps13	5.79438e-102	0.285982	0.992	0.985	1.87072e-97
Eef1a1	2.94801e-247	0.285481	1	0.998	9.51764e-243
Irf2bp2	1.73172e-61	0.285388	0.799	0.739	5.59085e-57
Ilk	1.42978e-59	0.285215	0.838	0.794	4.61605e-55
Kctd12	6.57235e-66	0.28479	0.637	0.488	2.12188e-61
Camk1	3.99828e-59	0.284443	0.688	0.585	1.29084e-54
Tcirg1	1.37195e-74	0.284303	0.547	0.371	4.42934e-70
Cfi	5.01325e-144	0.283771	0.383	0.147	1.61853e-139
1700016C15Rik	8.09602e-51	0.283686	0.696	0.634	2.6138e-46
Spint2	2.65385e-62	0.2832	0.96	0.964	8.56796e-58
Crip2	1.89856e-46	0.282784	0.778	0.694	6.12949e-42
Cdc42	2.04308e-78	0.282682	0.954	0.945	6.59608e-74
Rpl6	5.46891e-113	0.28264	0.997	0.988	1.76564e-108
Fbln2	1.80773e-193	0.282636	0.317	0.081	5.83627e-189
Parp14	4.99159e-106	0.282232	0.448	0.227	1.61153e-101
Scn1b	1.3864e-79	0.282226	0.488	0.298	4.47599e-75
Ptbp3	4.80156e-61	0.282102	0.701	0.579	1.55018e-56
Matn2	4.04481e-94	0.28179	0.431	0.225	1.30587e-89
Plod1	7.81968e-59	0.281568	0.635	0.512	2.52458e-54
Capn2	1.3911e-62	0.281487	0.724	0.624	4.49118e-58
Pcolce	3.34007e-56	0.280901	0.877	0.811	1.07834e-51
Ssbp4	5.69459e-73	0.280485	0.626	0.458	1.8385e-68
Tlr2	1.63868e-218	0.279963	0.357	0.092	5.29048e-214
Krt18	2.56928e-62	0.279882	0.431	0.258	8.29491e-58
Malat1	2.15941e-31	0.279826	0.766	0.699	6.97164e-27
Ets2	3.76517e-60	0.279796	0.695	0.591	1.21559e-55
Eef1g	4.14285e-77	0.279633	0.963	0.954	1.33752e-72
2023-09-07	3.59266e-71	0.278985	0.719	0.594	1.15989e-66
Mfge8	1.99087e-47	0.278876	0.846	0.797	6.42752e-43
Rps25	1.16813e-103	0.278501	0.997	0.986	3.77131e-99
Ccdc80	6.97745e-167	0.278437	0.373	0.124	2.25267e-162
Cd300c2	1.96225e-166	0.278332	0.349	0.112	6.33512e-162
Map3k1	1.39239e-72	0.278052	0.533	0.358	4.49534e-68
Epb41l2	4.45638e-91	0.277279	0.484	0.275	1.43874e-86
Rps10	3.70814e-90	0.277266	0.997	0.99	1.19717e-85
Klf2	3.24871e-38	0.276864	0.64	0.542	1.04885e-33
Mrpl33	2.91079e-60	0.276855	0.886	0.857	9.39749e-56
Ywhag	2.06539e-55	0.276488	0.756	0.692	6.66813e-51
Adamts10	3.26902e-96	0.276434	0.45	0.241	1.0554e-91
Arap1	2.43998e-71	0.276261	0.516	0.343	7.87748e-67
Eef1b2	2.32378e-82	0.276073	0.97	0.961	7.50232e-78
Comt	1.11635e-64	0.276063	0.912	0.907	3.60415e-60
Prkcd	9.47298e-50	0.275965	0.736	0.654	3.05835e-45
Bcl3	8.3623e-120	0.275819	0.412	0.189	2.69977e-115
Tbrg1	7.12068e-61	0.275692	0.694	0.585	2.29891e-56
Serinc3	3.96029e-69	0.275653	0.992	0.984	1.27858e-64
Tmbim1	1.02493e-69	0.275499	0.614	0.457	3.30899e-65
Zeb2	1.25842e-66	0.27546	0.523	0.353	4.06282e-62
Mrpl52	4.41966e-59	0.274951	0.914	0.925	1.42689e-54
Eif3f	1.66657e-62	0.27485	0.928	0.905	5.38051e-58
Arpc4	5.12246e-59	0.274751	0.857	0.822	1.65379e-54
Set	6.90936e-59	0.274488	0.853	0.817	2.23069e-54
Ckb	6.5322e-57	0.274481	0.821	0.737	2.10892e-52
Dtx4	4.21912e-109	0.273511	0.407	0.19	1.36214e-104
S100a13	1.46746e-54	0.273505	0.758	0.68	4.7377e-50
Arpc2	1.97289e-56	0.273344	0.908	0.879	6.36947e-52
Rpl41	3.1653e-71	0.273196	0.998	0.992	1.02192e-66
Endod1	1.34719e-63	0.272968	0.548	0.379	4.34939e-59
Rnf213	1.03613e-55	0.272949	0.542	0.399	3.34514e-51
Ifit3	5.40573e-56	0.272548	0.332	0.183	1.74524e-51
Lst1	1.33586e-124	0.272085	0.386	0.162	4.31282e-120
Pkd1	3.83214e-59	0.272051	0.575	0.421	1.23721e-54
Pkdcc	2.74586e-75	0.271892	0.485	0.301	8.86501e-71
Palld	2.34292e-59	0.271605	0.752	0.657	7.56412e-55
Colgalt1	3.18422e-60	0.271331	0.605	0.467	1.02803e-55
Rpl19	2.13286e-121	0.270566	0.998	0.991	6.88593e-117
Plxnd1	3.05685e-59	0.27052	0.592	0.447	9.86904e-55
Rps18	6.68304e-72	0.270477	0.976	0.968	2.15762e-67
Bnip2	3.89713e-62	0.27001	0.598	0.445	1.25819e-57
Rpl15	2.50648e-82	0.269698	0.993	0.984	8.09218e-78
Rps17	4.51515e-115	0.269182	0.992	0.988	1.45772e-110
Relb	5.13066e-147	0.269108	0.403	0.157	1.65643e-142
Socs3	4.48747e-165	0.267978	0.33	0.099	1.44878e-160
AU020206	9.59982e-102	0.267643	0.402	0.192	3.0993e-97
Hnrnpab	6.7853e-60	0.267303	0.927	0.925	2.19063e-55
Mxd4	6.88617e-54	0.266694	0.787	0.726	2.2232e-49
Pbxip1	6.22915e-54	0.266119	0.716	0.597	2.01108e-49
B4galnt1	3.05347e-112	0.264992	0.434	0.207	9.85814e-108
Zfp36	3.43577e-48	0.264562	0.63	0.519	1.10924e-43
Ifnar2	1.12823e-55	0.264558	0.617	0.488	3.64249e-51
Mrc1	7.50978e-141	0.264236	0.333	0.113	2.42453e-136
Fnbp1	4.78625e-59	0.26394	0.526	0.361	1.54524e-54
Srsf7	9.40759e-55	0.263892	0.719	0.635	3.03724e-50
Picalm	1.18505e-61	0.263857	0.935	0.924	3.82594e-57
Slfn5	1.60837e-53	0.263776	0.527	0.375	5.19263e-49
Eif4ebp1	6.52037e-59	0.263415	0.543	0.403	2.1051e-54
Rpl21	6.33275e-55	0.262938	0.997	0.992	2.04453e-50
Ddost	1.06417e-58	0.262736	0.894	0.874	3.43568e-54
Chd4	6.26669e-51	0.262571	0.799	0.748	2.0232e-46
Nuak2	1.39779e-32	0.262415	0.708	0.677	4.51277e-28
Plin2	5.54811e-40	0.262176	0.806	0.798	1.79121e-35
Rps7	9.80219e-79	0.261971	0.999	0.991	3.16464e-74
Birc2	1.06087e-60	0.261882	0.51	0.353	3.42502e-56
Marveld1	1.01913e-66	0.261708	0.483	0.306	3.29025e-62
Fxyd1	1.09179e-98	0.261445	0.382	0.182	3.52483e-94
AI506816	4.53249e-107	0.261346	0.425	0.208	1.46331e-102
Pld3	1.02429e-48	0.261203	0.73	0.654	3.30691e-44
Evl	8.96918e-82	0.261183	0.43	0.236	2.8957e-77
Phldb1	4.62327e-67	0.260669	0.503	0.333	1.49262e-62
Ptbp1	5.02985e-49	0.260501	0.879	0.858	1.62389e-44
Ivns1abp	1.05599e-64	0.260473	0.984	0.988	3.40927e-60
Cmtm7	1.42313e-76	0.260369	0.468	0.28	4.59458e-72
Ddx5	1.31061e-86	0.260211	0.991	0.989	4.2313e-82
Gramd1a	1.16592e-61	0.260076	0.57	0.415	3.76418e-57
Arpc5	1.94552e-56	0.259314	0.893	0.875	6.28111e-52
Morf4l1	2.02898e-62	0.259112	0.948	0.93	6.55055e-58
Nckap1l	7.96197e-142	0.258766	0.345	0.121	2.57052e-137
Mob1a	1.43302e-52	0.258651	0.629	0.518	4.62651e-48
Fau	1.97754e-83	0.258371	0.997	0.994	6.38447e-79
Ptprc	1.19672e-118	0.258279	0.37	0.154	3.8636e-114
Rps27rt	1.17562e-49	0.258269	0.752	0.667	3.79548e-45
Irgm2	1.7574e-50	0.258196	0.401	0.258	5.67377e-46
Hsp90aa1	6.74414e-41	0.258131	0.959	0.962	2.17734e-36
Tacstd2	2.48341e-53	0.257869	0.577	0.417	8.0177e-49
B4galt1	6.55548e-54	0.257673	0.65	0.521	2.11644e-49
Slfn2	1.02378e-107	0.257631	0.381	0.171	3.30528e-103
Rpl8	1.82474e-110	0.257312	0.999	0.993	5.89116e-106
Cspg4	1.17361e-78	0.257108	0.424	0.237	3.789e-74
AC149090.1	2.35254e-40	0.256916	0.786	0.749	7.59518e-36
Ppp1r9b	1.23047e-61	0.256693	0.535	0.363	3.97257e-57
Grb2	7.97967e-47	0.256158	0.706	0.618	2.57624e-42
Slamf9	2.58229e-80	0.255803	0.456	0.262	8.33691e-76
Il4ra	2.87959e-72	0.255712	0.432	0.254	9.29675e-68
Maged1	7.90555e-55	0.255393	0.878	0.852	2.55231e-50
Tmem173	1.58762e-160	0.255207	0.351	0.114	5.12565e-156
Flot1	7.70243e-54	0.255041	0.632	0.522	2.48673e-49
Fabp5	1.71289e-29	0.254792	0.421	0.32	5.53005e-25
Hmgn1	4.00985e-51	0.254197	0.939	0.929	1.29458e-46
Cx3cr1	8.31836e-123	0.25412	0.309	0.108	2.68558e-118
Carhsp1	1.49913e-45	0.253936	0.636	0.552	4.83995e-41
Tes	4.16403e-91	0.253652	0.456	0.251	1.34436e-86
Snhg18	6.29222e-52	0.253398	0.891	0.862	2.03144e-47
Eif1a	2.386e-48	0.253334	0.653	0.567	7.7032e-44
Trem2	7.76502e-170	0.25223	0.247	0.055	2.50694e-165
Wasf2	2.86248e-49	0.252112	0.651	0.549	9.24151e-45
Wtip	6.01684e-61	0.251979	0.552	0.396	1.94254e-56
Pirb	2.65526e-135	0.251812	0.308	0.101	8.57252e-131
Xbp1	2.23412e-48	0.251316	0.835	0.815	7.21285e-44
Trim35	8.77394e-64	0.251114	0.533	0.364	2.83267e-59
Cltc	3.98443e-62	0.25094	0.958	0.947	1.28637e-57
Rpl32	1.55149e-92	0.250784	0.998	0.991	5.00899e-88
P3h3	8.29503e-76	0.25076	0.435	0.249	2.67805e-71
Elf3	2.03915e-74	0.250718	0.455	0.272	6.58339e-70
Dnajb1	5.53865e-30	0.250565	0.722	0.701	1.78815e-25
Mmp23	4.3875e-89	0.250436	0.426	0.22	1.41651e-84
Hnrnpl	6.7113e-39	0.250079	0.776	0.741	2.16674e-34

## Sheet: Int Cluster5
Gene	p_val	avg_log2FC	pct.1	pct.2	p_val_adj
Slc12a3	0	2.22762	1	0.866	0
Defb1	0	1.59869	0.998	0.923	0
Calb1	3.38164e-257	1.36098	0.969	0.811	1.09176e-252
Ppp1r1a	0	1.35089	0.996	0.878	0
Tmem52b	0	1.26465	0.993	0.791	0
Pvalb	0	1.23641	0.823	0.312	0
Wnk1	0	1.11446	0.987	0.854	0
Pgam2	0	1.08075	0.964	0.572	0
Kcnj1	0	1.04125	0.988	0.778	0
Wfdc15b	5.27944e-220	0.989034	0.982	0.866	1.70447e-215
Slc16a7	0	0.967705	0.908	0.552	0
Mt1	0	0.959691	1	0.974	0
Tmem213	0	0.915493	0.987	0.848	0
Kng2	0	0.911167	0.995	0.88	0
Atp1a1	0	0.893673	1	0.998	0
Sfrp1	1.05632e-270	0.886624	0.93	0.677	3.41032e-266
Klhl3	0	0.857078	0.846	0.386	0
Egf	2.19291e-193	0.830755	0.988	0.897	7.07981e-189
Pkm	2.83429e-290	0.82431	0.989	0.881	9.15052e-286
Hoxd8	3.9685e-305	0.819631	0.967	0.766	1.28123e-300
S100g	1.47761e-139	0.801307	0.999	0.986	4.77045e-135
Ier3	2.76462e-271	0.785907	0.947	0.692	8.92557e-267
Wnk4	3.43885e-294	0.780324	0.955	0.767	1.11023e-289
Slc8a1	3.98275e-148	0.765203	0.803	0.538	1.28583e-143
Clcnkb	8.88344e-258	0.755094	0.992	0.882	2.86802e-253
Gabarapl1	0	0.754494	1	0.985	0
Fabp3	8.17203e-247	0.754369	0.977	0.868	2.63834e-242
Sgms2	2.59484e-277	0.732974	0.922	0.687	8.37745e-273
Mal	1.15338e-237	0.698135	0.974	0.832	3.7237e-233
Ptgfr	0	0.679894	0.738	0.27	0
Hoxb5os	7.91155e-301	0.65349	0.803	0.41	2.55425e-296
Ckb	2.4137e-145	0.639229	0.895	0.73	7.79264e-141
Mt2	1.64474e-122	0.635801	0.947	0.784	5.31004e-118
Emx1	5.78428e-261	0.590091	0.79	0.417	1.86746e-256
Nudt4	2.93235e-205	0.584862	0.996	0.964	9.46709e-201
Kl	3.90493e-159	0.580792	0.995	0.958	1.26071e-154
Tmem72	1.04322e-226	0.571994	0.801	0.454	3.36803e-222
Cwh43	0	0.563881	0.683	0.227	0
Kcnj10	2.37965e-234	0.557798	0.78	0.401	7.68271e-230
Clu	1.859e-162	0.55459	0.998	0.925	6.0018e-158
Atp1b1	3.28257e-307	0.531561	1	0.997	1.05978e-302
Mrps6	1.96555e-135	0.504391	0.963	0.869	6.34578e-131
Pcolce	9.74783e-139	0.497575	0.948	0.804	3.14709e-134
Mfsd4a	5.83848e-197	0.494536	0.642	0.304	1.88495e-192
mt-Co1	1.0288e-172	0.482111	1	0.999	3.32148e-168
Cldn8	2.63976e-182	0.471807	0.791	0.469	8.52246e-178
Sostdc1	9.76051e-118	0.471496	0.796	0.567	3.15118e-113
Scnn1a	4.28961e-160	0.463472	0.824	0.54	1.3849e-155
Uroc1	1.38366e-169	0.452812	0.568	0.248	4.46714e-165
Gpx6	9.77467e-126	0.436279	0.631	0.362	3.15575e-121
Idh2	4.26323e-167	0.434629	0.999	0.98	1.37638e-162
Atp4a	1.42406e-133	0.432442	0.737	0.458	4.59757e-129
Papss1	1.36314e-127	0.430876	0.838	0.669	4.4009e-123
Acss1	2.24971e-111	0.424857	0.974	0.846	7.26319e-107
Sdc4	1.08994e-135	0.412142	0.996	0.96	3.51889e-131
Efhd1	7.08826e-132	0.411012	0.83	0.579	2.28844e-127
Trpm7	6.85114e-105	0.40728	0.838	0.675	2.21189e-100
Trpm6	1.65315e-303	0.402692	0.534	0.141	5.33719e-299
S100a1	3.42446e-143	0.396841	0.998	0.975	1.10559e-138
Ndrg2	2.78142e-117	0.393973	0.879	0.701	8.9798e-113
Tesc	5.39931e-154	0.391165	0.741	0.435	1.74317e-149
Klk1	2.24416e-135	0.389635	1	0.991	7.24528e-131
Scn4b	4.95514e-148	0.385597	0.581	0.279	1.59977e-143
Ermp1	1.20086e-127	0.385519	0.725	0.463	3.87698e-123
mt-Nd4	2.14392e-83	0.381718	1	0.998	6.92163e-79
Tfrc	8.65458e-87	0.381517	0.681	0.481	2.79413e-82
Cox7b	1.93156e-204	0.381497	1	0.991	6.23606e-200
Scd2	5.08131e-95	0.380045	0.841	0.652	1.6405e-90
Cdh1	2.21927e-96	0.37699	0.88	0.724	7.16491e-92
Tspan1	4.4736e-114	0.37306	0.714	0.45	1.4443e-109
Mgst3	8.6091e-76	0.368636	0.949	0.887	2.77945e-71
Cox6c	1.03399e-234	0.368079	1	0.996	3.33825e-230
mt-Cytb	3.91455e-136	0.367648	1	0.999	1.26381e-131
Fxyd2	1.06948e-128	0.362938	1	0.998	3.45281e-124
Gsta4	1.03917e-122	0.360248	0.751	0.491	3.35497e-118
Cyfip2	5.26432e-87	0.356818	0.826	0.674	1.69958e-82
mt-Co3	8.17131e-84	0.355208	1	1	2.63811e-79
Atp5g1	4.98391e-133	0.354646	0.999	0.985	1.60906e-128
Paqr5	1.26087e-95	0.3546	0.876	0.73	4.07071e-91
Bcat2	1.03235e-103	0.350337	0.761	0.544	3.33294e-99
Lhx1os	1.03217e-115	0.349391	0.729	0.502	3.33237e-111
Hk1	2.43654e-97	0.349185	0.76	0.535	7.86637e-93
Acadsb	5.63539e-86	0.342731	0.885	0.772	1.81938e-81
Wfdc2	7.07531e-81	0.338256	0.994	0.924	2.28426e-76
Hoxd9	2.1079e-105	0.336907	0.764	0.521	6.80537e-101
Oxct1	1.09812e-98	0.336731	1	0.985	3.54529e-94
Ldhb	4.13475e-210	0.331975	1	0.997	1.33491e-205
Slc25a5	2.8268e-168	0.326684	1	0.991	9.12631e-164
mt-Nd3	7.50997e-34	0.317928	0.998	0.992	2.4246e-29
Nipsnap2	1.55817e-82	0.313625	0.796	0.621	5.03057e-78
Cnnm2	8.81931e-98	0.3124	0.613	0.375	2.84731e-93
Cox5b	1.93911e-92	0.312126	1	0.992	6.26041e-88
Tmem65	4.14511e-99	0.311786	0.642	0.397	1.33825e-94
Vdr	1.31516e-67	0.306978	0.928	0.854	4.246e-63
Epcam	3.51989e-83	0.305987	0.818	0.604	1.1364e-78
Ltc4s	1.10446e-116	0.305266	0.535	0.257	3.56576e-112
Oat	4.93423e-67	0.301109	0.913	0.823	1.59302e-62
Ndufc1	3.92244e-111	0.300242	0.999	0.984	1.26636e-106
Kctd1	1.70813e-114	0.297614	0.586	0.311	5.51471e-110
Cavin2	5.11069e-118	0.29604	0.598	0.312	1.64998e-113
Clcnka	2.8918e-97	0.292323	0.617	0.363	9.33618e-93
Atp5h	6.19323e-80	0.29133	0.999	0.985	1.99949e-75
Cpt1a	1.13888e-82	0.289442	0.988	0.954	3.67686e-78
Tnfaip2	1.36171e-86	0.288974	0.658	0.422	4.39629e-82
Rap1gap2	4.07631e-105	0.288662	0.538	0.281	1.31604e-100
mt-Atp6	1.40319e-49	0.288059	1	0.999	4.53021e-45
Akr1c19	8.25108e-102	0.287548	0.642	0.382	2.66386e-97
Larp1b	1.79117e-72	0.285283	0.732	0.557	5.7828e-68
Scg5	7.92431e-125	0.28514	0.559	0.266	2.55836e-120
Umod	4.40836e-63	0.285124	1	0.994	1.42324e-58
Hadhb	1.86017e-67	0.284048	0.95	0.892	6.00555e-63
Cables1	1.40396e-145	0.281713	0.444	0.169	4.53268e-141
Pacsin2	1.09703e-61	0.281399	0.895	0.808	3.54177e-57
Cyp2j6	2.19132e-70	0.280796	0.68	0.494	7.07468e-66
Prps2	1.35995e-70	0.280508	0.686	0.499	4.39059e-66
Ly6a	2.178e-91	0.279676	1	0.994	7.03169e-87
Got1	3.46508e-67	0.277705	0.888	0.788	1.1187e-62
mt-Nd2	1.32179e-61	0.2761	1	0.997	4.2674e-57
Atp5e	5.17255e-99	0.274405	0.999	0.992	1.66996e-94
Rab27a	5.70549e-124	0.270635	0.394	0.152	1.84202e-119
Cox6b1	1.58433e-98	0.26814	0.999	0.989	5.11499e-94
ccdc198	1.53699e-62	0.267816	0.904	0.813	4.96216e-58
Prom2	5.9394e-172	0.267624	0.44	0.145	1.91754e-167
Rhcg	1.81093e-89	0.267548	0.866	0.644	5.84659e-85
Uqcrh	1.78296e-75	0.265603	0.999	0.988	5.75629e-71
Aif1l	2.70092e-70	0.265322	0.925	0.798	8.71993e-66
Atp5mpl	1.34257e-109	0.264516	1	0.988	4.3345e-105
Kcnq1	1.42592e-85	0.264027	0.606	0.364	4.60358e-81
Bag1	7.2238e-60	0.263713	0.958	0.915	2.3322e-55
Atp5k	1.10214e-96	0.262204	1	0.989	3.55825e-92
Raly	9.28719e-61	0.260582	0.879	0.767	2.99837e-56
Atp5o	9.13514e-106	0.260264	0.999	0.985	2.94928e-101
Atp5g3	8.78372e-75	0.257637	1	0.994	2.83582e-70
Atp5j	4.09866e-79	0.257284	1	0.989	1.32325e-74
Rap1gap	1.00426e-64	0.255188	0.743	0.561	3.24226e-60
Ndufb5	3.99901e-70	0.255137	0.993	0.973	1.29108e-65
Cox4i1	2.9077e-91	0.254734	1	0.995	9.3875e-87
Cd9	6.20577e-57	0.252306	0.913	0.808	2.00353e-52
Cox7a2	7.04004e-92	0.251947	0.999	0.992	2.27288e-87
Pdk1	1.87577e-85	0.250952	0.522	0.292	6.05593e-81

## Sheet: Int Cluster6
Gene	p_val	avg_log2FC	pct.1	pct.2	p_val_adj
Klk1	0	2.98517	1	0.992	0
S100g	0	2.65765	1	0.986	0
Atp6v1g3	0	1.99457	0.989	0.741	0
Calb1	0	1.90848	0.99	0.812	0
Clu	0	1.7595	0.998	0.926	0
Hsd11b2	0	1.54484	0.979	0.734	0
Slc8a1	0	1.45111	0.92	0.531	0
Rhcg	0	1.38411	0.974	0.638	0
Rhbg	0	1.35874	0.927	0.42	0
Tmem52b	0	1.30837	0.987	0.795	0
Slc26a4	0	1.28628	0.899	0.42	0
Spink8	0	1.27632	0.879	0.416	0
Defb1	0	1.20324	0.997	0.925	0
Tmem213	0	1.17212	0.987	0.851	0
Scnn1b	0	1.13851	0.936	0.483	0
Pgam2	0	1.09619	0.931	0.583	0
Clcnkb	0	1.0302	0.989	0.885	0
Car15	3.47055e-255	1.01083	0.961	0.814	1.12047e-250
Car2	0	1.0108	0.993	0.942	0
Aif1l	0	0.989027	0.973	0.796	0
Nudt4	0	0.988351	0.999	0.965	0
Scnn1g	0	0.934685	0.822	0.31	0
Aqp6	4.28227e-213	0.932451	0.68	0.307	1.38253e-208
Atp6v1c2	0	0.92563	0.82	0.315	0
Krt7	4.23211e-300	0.923732	0.957	0.69	1.36634e-295
Kl	5.75018e-241	0.909006	0.993	0.959	1.85644e-236
Tfcp2l1	6.35257e-288	0.893203	0.962	0.778	2.05093e-283
Atp6v0d2	0	0.87661	0.794	0.289	0
Slc4a9	0	0.869336	0.791	0.301	0
Ckmt1	6.60242e-307	0.853737	0.895	0.526	2.13159e-302
Mal	3.0733e-272	0.852825	0.978	0.834	9.92216e-268
Atp6v1b1	1.2805e-304	0.829065	0.839	0.448	4.1341e-300
Wfdc2	1.72045e-228	0.790968	0.989	0.926	5.55449e-224
Cav2	0	0.788888	0.826	0.376	0
Aqp2	3.04069e-135	0.787505	0.931	0.793	9.81687e-131
Wnk1	1.38938e-171	0.787211	0.958	0.859	4.48562e-167
Slc4a1	3.90885e-293	0.784235	0.671	0.236	1.26197e-288
Car12	4.35963e-222	0.758079	0.964	0.836	1.40751e-217
Foxi1	0	0.728834	0.743	0.259	0
Sh3bgrl3	1.62113e-230	0.728685	0.973	0.85	5.23382e-226
Txnip	4.07667e-259	0.725155	0.997	0.961	1.31615e-254
S100a1	2.29198e-270	0.709227	0.996	0.976	7.39966e-266
Tspan1	2.33927e-246	0.708245	0.812	0.445	7.55232e-242
Scd2	2.56505e-240	0.702667	0.921	0.648	8.28126e-236
Kcnj1	4.63921e-198	0.701323	0.949	0.786	1.49777e-193
Scnn1a	1.13724e-230	0.701212	0.863	0.542	3.67158e-226
Insrr	0	0.680261	0.662	0.193	0
Acss1	8.30174e-188	0.674408	0.962	0.85	2.68022e-183
Hoxd8	9.85876e-196	0.660961	0.945	0.773	3.1829e-191
Cd9	6.00748e-196	0.651085	0.954	0.806	1.93951e-191
Bsnd	7.81423e-254	0.649255	0.793	0.407	2.52283e-249
Oxgr1	0	0.647356	0.662	0.188	0
Efhd1	3.26521e-211	0.63466	0.872	0.58	1.05417e-206
Tbx2	1.08853e-233	0.633472	0.9	0.589	3.51433e-229
Pkm	1.83289e-181	0.625957	0.979	0.884	5.91748e-177
Cldn8	4.5151e-207	0.624967	0.801	0.474	1.4577e-202
Aqp3	2.97053e-120	0.619351	0.841	0.664	9.59036e-116
Pgrmc1	4.64665e-209	0.610174	0.976	0.91	1.50017e-204
Tacstd2	3.08788e-171	0.609654	0.744	0.409	9.96923e-167
Pcolce	3.04445e-144	0.608268	0.934	0.808	9.82901e-140
Cldn4	1.51196e-244	0.60166	0.677	0.265	4.88136e-240
Hbb-bs	3.0457e-56	0.584916	0.971	0.959	9.83303e-52
Tmprss2	2.73947e-172	0.578905	0.887	0.728	8.84439e-168
Adgrg1	1.91965e-179	0.578486	0.981	0.891	6.19758e-175
Kcnj10	1.30855e-196	0.575166	0.757	0.411	4.22465e-192
Cav1	2.4685e-209	0.555199	0.658	0.287	7.96955e-205
Smim5	1.74887e-198	0.551396	0.721	0.375	5.64622e-194
Kcnq1	3.4484e-215	0.54449	0.734	0.355	1.11332e-210
Pam	3.83794e-101	0.534631	0.818	0.658	1.23908e-96
Atp6v0e	3.49602e-152	0.528584	0.989	0.942	1.12869e-147
Ltc4s	2.28599e-179	0.523036	0.605	0.256	7.38033e-175
Cdo1	5.54451e-125	0.521858	0.906	0.761	1.79005e-120
Rap1gap	4.25758e-146	0.51643	0.809	0.558	1.37456e-141
Slc12a3	6.41562e-73	0.516107	0.967	0.872	2.07128e-68
Kng2	5.43733e-104	0.515437	0.962	0.886	1.75544e-99
Olfm1	1.84698e-225	0.50816	0.668	0.278	5.96296e-221
Hoxd9	2.16548e-158	0.507704	0.806	0.522	6.99124e-154
Gm42418	1.23237e-42	0.501879	0.965	0.936	3.97869e-38
Kcne1	5.38365e-198	0.499506	0.559	0.205	1.73811e-193
Cdh1	2.44595e-118	0.497243	0.882	0.727	7.89675e-114
Cdh16	2.5385e-219	0.494576	0.999	0.992	8.19553e-215
Slc43a2	5.57092e-124	0.491571	0.899	0.74	1.79857e-119
Serpinb1a	6.28467e-203	0.489111	0.633	0.266	2.029e-198
Atp6v1a	7.79884e-136	0.488819	0.974	0.942	2.51785e-131
Hepacam2	0	0.488802	0.564	0.14	0
Atp6v1e1	5.31455e-194	0.487957	0.997	0.976	1.7158e-189
Ptges	6.03511e-223	0.486964	0.633	0.247	1.94844e-218
Itm2b	2.15322e-281	0.486253	1	0.995	6.95167e-277
Atp1b1	7.96163e-243	0.476617	1	0.997	2.57041e-238
Sgms2	1.17746e-74	0.474086	0.814	0.703	3.80144e-70
Hmx2	7.94948e-217	0.473959	0.529	0.169	2.56649e-212
Atp6ap2	1.42691e-126	0.467459	0.942	0.853	4.60677e-122
Hhatl	0	0.462844	0.581	0.15	0
Epcam	4.81624e-114	0.457156	0.82	0.608	1.55492e-109
Tspan8	1.79061e-121	0.456217	0.833	0.607	5.78098e-117
Hba-a2	5.41127e-59	0.454027	0.877	0.801	1.74703e-54
Gsta4	7.60566e-128	0.447476	0.752	0.496	2.45549e-123
Hba-a1	5.20817e-56	0.444013	0.867	0.771	1.68146e-51
Ctsd	1.43162e-121	0.438329	0.997	0.99	4.622e-117
Anxa4	2.87323e-105	0.437863	0.836	0.656	9.27623e-101
Cldn7	8.10131e-123	0.431482	0.722	0.43	2.61551e-118
Scg5	1.78252e-153	0.430326	0.587	0.269	5.75486e-149
C77080	6.42824e-117	0.430169	0.734	0.5	2.07536e-112
Mymx	4.51279e-278	0.430028	0.468	0.106	1.45695e-273
Slc16a7	4.66783e-107	0.428973	0.796	0.571	1.50701e-102
Mt1	1.68359e-98	0.428484	0.997	0.975	5.43546e-94
Atp1a1	1.19642e-113	0.425268	1	0.998	3.86264e-109
Plet1	1.4221e-118	0.425004	0.57	0.283	4.59126e-114
Slc35g1	1.90768e-172	0.423888	0.614	0.274	6.15894e-168
Bcat2	6.23743e-100	0.422355	0.751	0.549	2.01375e-95
Spp1	5.8487e-134	0.420059	1	0.989	1.88825e-129
Ucp2	1.80208e-99	0.414531	0.803	0.615	5.81801e-95
Aldoa	2.2885e-187	0.414268	1	0.991	7.38842e-183
Actg1	9.65197e-185	0.414126	0.999	0.995	3.11614e-180
Akr1c19	3.70693e-130	0.413362	0.664	0.385	1.19678e-125
Atp6v0a4	2.52507e-95	0.409765	0.903	0.819	8.1522e-91
Atp6v1f	1.2301e-110	0.409597	0.992	0.967	3.97138e-106
Adgrf5	1.85411e-85	0.409579	0.676	0.472	5.986e-81
Slc25a4	3.84643e-113	0.407675	0.99	0.967	1.24182e-108
Atp4a	2.4397e-97	0.407229	0.707	0.467	7.87658e-93
Gstt1	4.67089e-114	0.407026	0.965	0.904	1.508e-109
Anxa11	2.70561e-106	0.406849	0.848	0.706	8.73506e-102
St14	2.37915e-128	0.406109	0.669	0.37	7.6811e-124
Itpr2	3.07173e-113	0.404671	0.668	0.408	9.91708e-109
Tesc	3.93674e-120	0.403137	0.721	0.443	1.27098e-115
Blnk	3.51857e-132	0.397195	0.579	0.281	1.13597e-127
Trpv5	4.55227e-301	0.394866	0.467	0.095	1.4697e-296
Oat	3.22611e-96	0.393781	0.94	0.822	1.04155e-91
Rnasek	1.64325e-125	0.39262	0.993	0.968	5.30522e-121
Col18a1	4.66308e-90	0.391439	0.974	0.884	1.50548e-85
Slc2a4	2.19321e-119	0.390465	0.575	0.299	7.08078e-115
Atp6ap1	2.53286e-93	0.3891	0.957	0.911	8.17734e-89
Krt18	6.84573e-125	0.387262	0.55	0.255	2.21014e-120
Ermp1	1.23041e-93	0.387197	0.692	0.472	3.97238e-89
Wsb1	1.06076e-109	0.385784	0.715	0.456	3.42467e-105
mt-Nd3	1.57861e-37	0.381175	1	0.991	5.09653e-33
Cnn3	5.34763e-92	0.379122	0.945	0.874	1.72648e-87
Tmem50b	1.84733e-93	0.378361	0.728	0.528	5.9641e-89
Lgals3	2.39983e-82	0.377436	0.864	0.647	7.74784e-78
Wnk4	3.16045e-85	0.376649	0.885	0.778	1.02035e-80
Atp6v0c	1.57286e-162	0.375801	1	0.992	5.07796e-158
Pbxip1	2.54102e-90	0.373739	0.795	0.595	8.20368e-86
Nipsnap2	2.34017e-80	0.373385	0.787	0.626	7.55525e-76
Plvap	7.42052e-74	0.371824	0.941	0.885	2.39572e-69
Serinc3	1.72875e-106	0.371471	0.999	0.984	5.58125e-102
Ier3	4.46963e-63	0.37028	0.836	0.708	1.44302e-58
Atp6v1h	3.36382e-91	0.368895	0.873	0.751	1.08601e-86
Vdr	1.81293e-58	0.36874	0.911	0.857	5.85305e-54
Slc25a30	2.90627e-57	0.367325	0.741	0.61	9.38291e-53
Ldhb	1.46387e-199	0.365377	1	0.997	4.7261e-195
Hk1	1.40623e-85	0.361846	0.745	0.541	4.54e-81
Rcan2	3.67975e-156	0.355462	0.498	0.185	1.18801e-151
Slc5a2	4.05166e-66	0.354361	0.972	0.901	1.30808e-61
Ybx2	2.43939e-157	0.350299	0.496	0.186	7.87558e-153
Mt2	9.22749e-53	0.350141	0.908	0.791	2.9791e-48
Ren1	3.14682e-21	0.346852	0.526	0.408	1.01595e-16
Ociad2	1.16315e-123	0.345381	0.534	0.249	3.75524e-119
Pdcd4	1.54552e-70	0.343762	0.676	0.488	4.98971e-66
Tmem117	2.22799e-199	0.343661	0.452	0.13	7.19306e-195
Klk1b5	6.81879e-260	0.332974	0.391	0.075	2.20145e-255
Slit2	4.33344e-93	0.331558	0.56	0.313	1.39905e-88
Gata2	1.41336e-149	0.330823	0.498	0.194	4.56302e-145
Malrd1	1.26368e-268	0.330464	0.415	0.083	4.0798e-264
Fxyd4	7.2497e-38	0.328629	0.645	0.527	2.34057e-33
Csrp1	1.02688e-71	0.328478	0.771	0.596	3.31527e-67
Tmem61	9.96501e-179	0.326716	0.437	0.134	3.2172e-174
Slc16a5	2.13297e-88	0.326346	0.551	0.312	6.88629e-84
Shisa4	1.56286e-132	0.32561	0.542	0.24	5.04571e-128
Cavin2	3.28473e-98	0.323668	0.584	0.319	1.06047e-93
Sdc4	1.50205e-76	0.322751	0.982	0.962	4.84937e-72
Guca2a	3.3939e-191	0.321004	0.426	0.119	1.09572e-186
Ccl21a	6.1702e-59	0.320767	0.324	0.149	1.99205e-54
Acsl5	5.29364e-76	0.319752	0.746	0.564	1.70905e-71
Exoc3l4	1.93566e-113	0.319669	0.534	0.261	6.24926e-109
Nfe2l1	1.99933e-68	0.31855	0.859	0.75	6.45484e-64
Avpr2	1.13351e-128	0.317812	0.482	0.199	3.65955e-124
Ctnna1	1.45675e-68	0.314679	0.957	0.901	4.70311e-64
Emb	7.29565e-64	0.314007	0.63	0.439	2.3554e-59
Tanc1	4.27621e-84	0.313643	0.65	0.429	1.38057e-79
Emx1	1.56667e-68	0.312698	0.643	0.439	5.058e-64
B830017H08Rik	4.62858e-157	0.312014	0.378	0.111	1.49434e-152
Sptbn2	1.50452e-107	0.311779	0.532	0.262	4.85734e-103
Tmem45b	7.10654e-88	0.311727	0.591	0.356	2.29434e-83
Plcg2	1.379e-110	0.311045	0.47	0.208	4.45211e-106
Malat1	3.55539e-26	0.3109	0.766	0.703	1.14786e-21
Sfrp1	1.69097e-20	0.310532	0.755	0.7	5.4593e-16
Anxa5	1.34322e-71	0.309921	0.922	0.821	4.33659e-67
Mal2	1.63807e-82	0.309882	0.582	0.343	5.2885e-78
Gcgr	4.7193e-66	0.309814	0.653	0.46	1.52362e-61
Hbb-bt	9.57235e-25	0.309795	0.621	0.528	3.09043e-20
Tbck	4.42809e-75	0.307901	0.55	0.34	1.42961e-70
Sort1	1.6541e-92	0.307803	0.611	0.361	5.34027e-88
Hoxb5os	8.35164e-66	0.3068	0.635	0.434	2.69633e-61
Ccnd1	4.33861e-58	0.304911	0.941	0.859	1.40072e-53
ccdc198	5.58672e-62	0.302767	0.891	0.816	1.80367e-57
Enpp5	4.57188e-60	0.299698	0.858	0.783	1.47603e-55
Klhl3	1.24131e-68	0.299374	0.639	0.416	4.00758e-64
Fzd4	1.0991e-56	0.296929	0.676	0.517	3.54844e-52
Abr	7.06311e-59	0.296467	0.627	0.455	2.28032e-54
Flnb	1.64608e-52	0.295269	0.817	0.713	5.31436e-48
Iqgap2	2.67074e-71	0.294079	0.633	0.422	8.62249e-67
Rragd	4.28805e-64	0.2937	0.677	0.494	1.3844e-59
Atp2b4	1.52009e-103	0.293572	0.462	0.204	4.9076e-99
Vamp2	3.91496e-63	0.29301	0.769	0.632	1.26394e-58
Slc29a1	2.73773e-71	0.291148	0.687	0.49	8.83877e-67
Sostdc1	1.64144e-56	0.291007	0.741	0.577	5.29939e-52
Serpinb9	4.26669e-72	0.289765	0.535	0.313	1.3775e-67
Rgs2	1.05779e-75	0.289157	0.561	0.335	3.41506e-71
Prkcd	1.27678e-52	0.288978	0.763	0.656	4.1221e-48
Anxa6	7.76547e-58	0.288812	0.71	0.531	2.50708e-53
Cox7a1	2.49891e-56	0.288802	0.717	0.58	8.06772e-52
Thbs1	3.70597e-74	0.285922	0.673	0.441	1.19647e-69
Ap1m2	1.96801e-80	0.284739	0.545	0.308	6.35373e-76
Got1	2.3193e-57	0.282929	0.878	0.791	7.48786e-53
Hexb	6.2278e-42	0.28224	0.973	0.94	2.01065e-37
Atp6v0b	3.42481e-64	0.281423	0.99	0.976	1.1057e-59
Atp6v1d	3.4898e-50	0.281266	0.882	0.824	1.12668e-45
Hif1a	9.81877e-53	0.281182	0.697	0.565	3.16999e-48
Epn3	6.39212e-78	0.281033	0.541	0.305	2.06369e-73
Pdk1	8.10741e-64	0.279894	0.499	0.299	2.61748e-59
Tubb2a	2.64235e-60	0.279419	0.698	0.51	8.53082e-56
Cd24a	2.20982e-41	0.278593	0.878	0.784	7.13439e-37
Ndrg2	2.96865e-44	0.278427	0.813	0.711	9.5843e-40
Cds1	3.9178e-62	0.277915	0.665	0.488	1.26486e-57
Tmem72	9.16978e-54	0.276668	0.655	0.475	2.96046e-49
Pygb	4.4736e-70	0.275522	0.6	0.381	1.4443e-65
Slc2a1	3.3136e-52	0.275105	0.617	0.449	1.0698e-47
Slc2a9	2.44869e-144	0.273548	0.424	0.145	7.9056e-140
Spint1	5.84066e-52	0.272119	0.817	0.711	1.88566e-47
Aplp2	2.33272e-57	0.271993	0.976	0.947	7.53119e-53
Slc7a8	1.73141e-63	0.271966	0.789	0.61	5.58987e-59
Myo19	2.07792e-65	0.271887	0.573	0.376	6.70858e-61
Lsm6	3.38791e-47	0.27129	0.72	0.603	1.09379e-42
Smtnl2	8.13292e-60	0.271141	0.553	0.366	2.62571e-55
Crip2	1.09994e-58	0.270086	0.833	0.693	3.55117e-54
Ivns1abp	1.38433e-67	0.267689	0.999	0.986	4.4693e-63
Gls	1.8401e-41	0.267551	0.906	0.845	5.94075e-37
AI838599	2.93988e-160	0.26654	0.38	0.108	9.49141e-156
Kit	4.63807e-102	0.264691	0.374	0.144	1.4974e-97
Ptbp3	4.66204e-46	0.263685	0.717	0.584	1.50514e-41
Rap1gap2	5.40201e-65	0.26286	0.497	0.29	1.74404e-60
Clstn1	6.49657e-45	0.262574	0.852	0.774	2.09742e-40
Grb14	7.34403e-89	0.260466	0.462	0.225	2.37102e-84
Pea15a	2.82456e-46	0.259985	0.752	0.611	9.11908e-42
Aldh1l1	7.59464e-40	0.259454	0.991	0.962	2.45193e-35
Iqgap1	5.86506e-48	0.258967	0.736	0.599	1.89353e-43
Nfe2l2	3.0679e-46	0.257877	0.822	0.745	9.90471e-42
Wls	3.75162e-48	0.257476	0.934	0.892	1.21121e-43
Rnf186	7.51518e-56	0.255343	0.616	0.429	2.42628e-51
Mindy1	7.32744e-41	0.253566	0.824	0.754	2.36566e-36
L1cam	2.20226e-91	0.253074	0.389	0.165	7.10998e-87
Slc25a5	7.002e-87	0.252716	0.998	0.992	2.2606e-82
Pmepa1	1.07724e-44	0.252503	0.784	0.655	3.47786e-40
Hadhb	8.71923e-46	0.252347	0.934	0.894	2.815e-41
Eif3l	2.23079e-49	0.252241	0.939	0.904	7.20209e-45
Plxnb2	3.32456e-46	0.251294	0.948	0.922	1.07333e-41
Paqr5	6.2728e-40	0.250651	0.821	0.739	2.02517e-35
Fzd7	3.04859e-106	0.250263	0.404	0.161	9.84238e-102
Cst3	1.22522e-67	0.250075	0.997	0.987	3.95561e-63

## Sheet: Int Cluster7
Gene	p_val	avg_log2FC	pct.1	pct.2	p_val_adj
Podxl	0	2.43767	0.995	0.711	0
Nphs2	0	2.36807	0.96	0.403	0
Ren1	4.33819e-62	2.05892	0.629	0.406	1.40058e-57
Plat	0	1.62841	0.934	0.402	0
Sema3g	0	1.61986	0.867	0.302	0
Nupr1	3.93684e-269	1.56494	0.894	0.417	1.27101e-264
H2-Q7	0	1.49675	0.93	0.474	0
Cdkn1c	0	1.43012	0.818	0.188	0
Ccn2	5.88289e-252	1.27017	0.988	0.838	1.89929e-247
Tm4sf1	1.07228e-284	1.2615	0.939	0.593	3.46186e-280
Bcam	9.48616e-249	1.20899	0.976	0.758	3.06261e-244
Sparc	1.08097e-189	1.17333	0.991	0.892	3.48993e-185
Angptl2	6.10662e-255	1.13289	0.898	0.52	1.97152e-250
Nphs1	0	1.12345	0.751	0.132	0
Ptpro	0	1.11091	0.771	0.181	0
Ehd3	7.0087e-275	1.09221	0.778	0.288	2.26276e-270
Tmsb4x	1.9223e-229	1.09168	1	0.988	6.20616e-225
Igfbp5	3.70143e-173	1.08971	0.989	0.931	1.19501e-168
Vim	1.14111e-179	1.04884	0.867	0.517	3.68408e-175
Emcn	5.29666e-203	1.03429	0.937	0.737	1.71003e-198
Clic3	0	0.987492	0.728	0.122	0
Synpo	2.58979e-281	0.977998	0.805	0.295	8.36114e-277
Ripor1	1.63827e-202	0.971364	0.854	0.52	5.28916e-198
Enpep	7.22999e-173	0.940027	0.912	0.735	2.3342e-168
Slc9a3r2	6.42936e-205	0.936277	0.908	0.609	2.07572e-200
Npnt	8.39026e-166	0.916859	0.894	0.647	2.7088e-161
Col4a3	2.95035e-135	0.901011	0.854	0.68	9.5252e-131
Vegfa	2.008e-138	0.876751	0.908	0.783	6.48284e-134
Wt1	0	0.858952	0.69	0.107	0
Eng	4.0904e-145	0.842155	0.933	0.811	1.32058e-140
Dock8	1.17535e-117	0.836616	0.747	0.49	3.79461e-113
Dag1	1.31325e-135	0.830823	0.915	0.772	4.23981e-131
Cldn5	0	0.792818	0.712	0.187	0
Itga3	1.75406e-195	0.788368	0.78	0.373	5.66299e-191
Epas1	1.56623e-135	0.782595	0.956	0.873	5.05657e-131
Kdr	1.0953e-131	0.774329	0.798	0.523	3.53619e-127
Mfge8	5.39938e-137	0.770345	0.933	0.796	1.74319e-132
Timp2	1.56182e-140	0.768459	0.884	0.62	5.04234e-136
Plpp1	1.78867e-133	0.767255	0.912	0.753	5.77471e-129
Rhpn1	9.9814e-188	0.766052	0.724	0.335	3.22249e-183
Clic5	5.31806e-115	0.753976	0.794	0.602	1.71694e-110
Aopep	8.32313e-156	0.745426	0.895	0.672	2.68712e-151
Rab3b	0	0.739304	0.646	0.093	0
Sfrp2	0	0.736243	0.559	0.103	0
Myl12a	2.3852e-141	0.735987	0.978	0.931	7.70063e-137
Dpp4	1.98005e-148	0.733623	0.761	0.441	6.39258e-144
Cald1	2.62049e-117	0.729794	0.826	0.594	8.46025e-113
H2-Q6	1.20517e-281	0.722628	0.673	0.186	3.8909e-277
Anxa3	4.40948e-159	0.711458	0.71	0.33	1.4236e-154
Cd59a	1.46454e-132	0.703771	0.795	0.509	4.72827e-128
Itgb1	1.83434e-112	0.69741	0.946	0.904	5.92218e-108
Lamb2	3.58715e-130	0.693668	0.84	0.561	1.15811e-125
Tmod3	3.9019e-138	0.679633	0.716	0.374	1.25973e-133
Crim1	1.36666e-90	0.67468	0.759	0.577	4.41226e-86
Egfl7	2.35846e-110	0.656869	0.881	0.72	7.6143e-106
Nes	2.29477e-191	0.650117	0.608	0.196	7.40865e-187
Rasl11a	4.79325e-207	0.644807	0.635	0.211	1.5475e-202
Serpine2	5.1399e-105	0.640871	0.722	0.415	1.65942e-100
Calm2	1.98732e-125	0.637617	0.97	0.888	6.41607e-121
Itgb5	2.29438e-118	0.63447	0.946	0.811	7.40741e-114
Myom2	0	0.63409	0.558	0.066	0
Klf2	6.23913e-116	0.632837	0.819	0.539	2.0143e-111
Sgk1	5.26878e-95	0.630902	0.861	0.735	1.70103e-90
Anxa2	1.83447e-111	0.618371	0.84	0.573	5.92258e-107
Anxa1	9.79143e-129	0.617883	0.616	0.277	3.16116e-124
Npr3	2.04063e-208	0.617712	0.589	0.175	6.58816e-204
Htra1	2.21756e-109	0.613676	0.943	0.865	7.15938e-105
Pcsk6	1.10223e-185	0.612677	0.54	0.162	3.55854e-181
Gsn	5.98324e-109	0.607676	0.894	0.715	1.93169e-104
Crip2	5.1051e-100	0.590615	0.875	0.695	1.64818e-95
Aplp1	0	0.585905	0.562	0.104	0
Myl9	2.04131e-100	0.575009	0.877	0.698	6.59036e-96
Tns2	2.85784e-102	0.573256	0.819	0.619	9.22655e-98
Plpp3	9.26759e-85	0.572605	0.801	0.611	2.99204e-80
Cd300lg	3.80348e-98	0.569806	0.706	0.436	1.22795e-93
Pi16	4.14798e-205	0.566796	0.567	0.156	1.33918e-200
Mafb	1.20728e-176	0.564694	0.619	0.223	3.89772e-172
Col18a1	3.66452e-93	0.561808	0.961	0.888	1.18309e-88
Dpysl2	2.16142e-118	0.560172	0.687	0.361	6.97815e-114
Mmp23	1.30862e-191	0.559048	0.648	0.223	4.22489e-187
Ddn	0	0.558524	0.535	0.068	0
Arvcf	8.61809e-126	0.556258	0.69	0.363	2.78235e-121
Rgs5	6.27735e-59	0.55516	0.662	0.441	2.02664e-54
Mgat5	6.59741e-109	0.552418	0.651	0.354	2.12997e-104
Mylk	8.18045e-101	0.550354	0.868	0.667	2.64106e-96
Fgfbp1	0	0.548789	0.487	0.074	0
Tns3	4.58161e-77	0.542798	0.841	0.695	1.47917e-72
Slco2a1	4.67833e-117	0.542504	0.621	0.298	1.5104e-112
Adamts5	3.71562e-119	0.540526	0.624	0.293	1.19959e-114
Tcf21	1.28002e-102	0.53312	0.648	0.352	4.13256e-98
Itga8	5.17116e-120	0.531485	0.577	0.255	1.66951e-115
Col4a4	9.12616e-71	0.528243	0.885	0.785	2.94638e-66
Igfbp7	1.23285e-164	0.526479	1	0.997	3.98024e-160
Tmsb10	6.46631e-104	0.524418	0.962	0.831	2.08765e-99
Actb	3.81598e-66	0.521472	1	0.995	1.23199e-61
Ifitm2	9.85583e-87	0.521078	0.926	0.846	3.18195e-82
Plod2	9.41533e-94	0.521067	0.542	0.27	3.03974e-89
Ifitm3	1.06277e-90	0.520166	0.934	0.828	3.43116e-86
Ephx1	2.2006e-98	0.518839	0.791	0.528	7.10464e-94
Exoc3l2	2.85745e-92	0.517745	0.685	0.418	9.22528e-88
Marveld1	4.10581e-104	0.506233	0.616	0.312	1.32556e-99
Flna	1.27931e-84	0.503524	0.864	0.66	4.13024e-80
F2r	2.67937e-70	0.500769	0.817	0.659	8.65033e-66
H2-D1	8.22042e-85	0.500565	0.991	0.963	2.65396e-80
Galnt10	5.61218e-154	0.499604	0.586	0.214	1.81189e-149
Ptn	1.18309e-153	0.49946	0.466	0.134	3.81961e-149
Pecam1	1.38031e-74	0.496384	0.737	0.52	4.45634e-70
Tmem204	4.66698e-89	0.495524	0.733	0.486	1.50674e-84
Sdc4	3.27899e-89	0.495515	0.989	0.962	1.05862e-84
Npr1	5.10725e-143	0.492545	0.604	0.242	1.64888e-138
Csrp1	2.36657e-84	0.492203	0.826	0.598	7.64047e-80
Arhgef17	4.64721e-91	0.486639	0.642	0.363	1.50035e-86
Aebp1	4.69687e-92	0.485157	0.888	0.683	1.51638e-87
Pdpn	2.10732e-151	0.481205	0.516	0.163	6.80349e-147
Fhl2	1.65863e-81	0.480864	0.728	0.487	5.35487e-77
Tjp1	2.59288e-90	0.480565	0.648	0.369	8.37113e-86
Txnip	1.94988e-88	0.480348	0.988	0.962	6.2952e-84
Ly6c1	1.89535e-71	0.479438	0.934	0.851	6.11913e-67
Gpsm3	6.87248e-153	0.478073	0.569	0.201	2.21878e-148
Myh9	1.04278e-41	0.475784	0.838	0.748	3.36662e-37
Arhgef18	5.7286e-90	0.473126	0.761	0.51	1.84948e-85
Cmtm7	1.24755e-106	0.47194	0.6	0.287	4.02771e-102
Hopx	2.7011e-126	0.471395	0.47	0.161	8.72052e-122
Cd81	4.18109e-118	0.470629	0.999	0.984	1.34987e-113
Laptm4a	8.93514e-72	0.468872	0.984	0.96	2.88471e-67
Myo1d	9.92138e-80	0.467684	0.612	0.351	3.20312e-75
P3h2	4.32458e-77	0.466539	0.829	0.682	1.39619e-72
Lrrfip1	2.65755e-101	0.465615	0.608	0.303	8.57989e-97
H2-K1	2.46691e-85	0.462792	0.995	0.975	7.96443e-81
Dkk2	1.40845e-64	0.456539	0.553	0.328	4.54718e-60
Col4a1	6.21094e-59	0.456514	0.947	0.911	2.0052e-54
Cd34	2.65981e-73	0.454755	0.643	0.397	8.5872e-69
Srgn	7.75926e-73	0.45314	0.761	0.553	2.50508e-68
Ptprb	1.85787e-73	0.452989	0.654	0.409	5.99813e-69
Tpm1	8.88542e-60	0.450969	0.873	0.765	2.86866e-55
Id3	1.60963e-70	0.450566	0.945	0.862	5.19669e-66
Pdgfrb	1.9685e-67	0.450159	0.74	0.528	6.35529e-63
Tspan15	8.81116e-91	0.447759	0.598	0.305	2.84468e-86
Col4a2	2.27447e-62	0.445832	0.923	0.868	7.34314e-58
Actn4	6.79023e-56	0.444329	0.919	0.878	2.19223e-51
Tuba1a	6.11357e-71	0.442949	0.768	0.551	1.97377e-66
Tspan2	7.82771e-260	0.440989	0.426	0.067	2.52718e-255
Ehd2	2.90347e-114	0.440835	0.589	0.26	9.37387e-110
Cd151	2.98436e-61	0.439429	0.881	0.803	9.63502e-57
Tcim	1.41081e-71	0.438671	0.677	0.45	4.55479e-67
Slc6a6	4.54763e-42	0.435881	0.876	0.831	1.4682e-37
Axl	8.78209e-72	0.435785	0.709	0.465	2.8353e-67
St3gal6	8.20626e-80	0.433335	0.624	0.373	2.64939e-75
Dlc1	1.81307e-77	0.428723	0.573	0.314	5.85351e-73
Dynll1	3.9346e-63	0.428425	0.966	0.905	1.27029e-58
Cadm4	3.53154e-72	0.42757	0.585	0.334	1.14016e-67
Qk	2.8332e-62	0.426886	0.782	0.632	9.14699e-58
Shisa3	4.46083e-232	0.425163	0.45	0.084	1.44018e-227
Tagln	2.27067e-56	0.421927	0.662	0.445	7.33086e-52
Myo1c	4.0144e-64	0.42165	0.861	0.736	1.29605e-59
Myl6	8.5723e-143	0.421459	1	0.994	2.76757e-138
Ahnak	1.00424e-60	0.420941	0.802	0.611	3.2422e-56
Amotl2	1.17933e-51	0.419514	0.718	0.578	3.80746e-47
Cryab	2.50113e-74	0.416293	0.877	0.642	8.07491e-70
Crip1	2.55391e-60	0.416077	0.806	0.635	8.24528e-56
Icam2	1.05564e-83	0.414553	0.558	0.283	3.40813e-79
Igfbp2	1.76179e-86	0.413829	0.292	0.082	5.68793e-82
Heg1	1.97849e-62	0.412628	0.59	0.361	6.38756e-58
S100a6	1.95845e-52	0.41124	0.888	0.751	6.32284e-48
Gimap6	9.98887e-73	0.410866	0.642	0.399	3.22491e-68
Tmem150c	3.71692e-198	0.410473	0.412	0.082	1.20001e-193
Tinagl1	5.10032e-76	0.407491	0.71	0.473	1.64664e-71
Thsd7a	1.59779e-223	0.407469	0.45	0.088	5.15846e-219
Dbp	2.27928e-61	0.407084	0.966	0.92	7.35867e-57
Adgre5	1.11438e-65	0.405787	0.666	0.452	3.59778e-61
Arhgap24	2.98214e-54	0.405659	0.875	0.816	9.62782e-50
Ltbp3	1.12866e-60	0.402977	0.716	0.512	3.64387e-56
Efnb1	1.12202e-87	0.401896	0.542	0.261	3.62244e-83
Nsf	1.04455e-52	0.39901	0.608	0.416	3.37234e-48
Tpm4	2.9615e-50	0.398528	0.76	0.608	9.56121e-46
Ctla2a	2.85847e-63	0.39752	0.588	0.364	9.22858e-59
Tuba1b	3.13124e-56	0.397152	0.912	0.838	1.01092e-51
Neat1	1.08763e-55	0.395855	0.993	0.983	3.51142e-51
Lama5	6.30698e-57	0.39467	0.756	0.601	2.03621e-52
Metrnl	1.04245e-65	0.394239	0.651	0.433	3.36554e-61
Selenow	6.58028e-61	0.393991	0.923	0.822	2.12444e-56
Tmem54	0	0.393741	0.365	0.039	0
Tsc22d1	1.01497e-48	0.392779	0.976	0.954	3.27682e-44
Cavin1	1.42354e-59	0.391787	0.65	0.417	4.59588e-55
Cdh5	1.07379e-72	0.391067	0.581	0.327	3.46674e-68
Serinc3	8.48083e-65	0.38793	0.996	0.984	2.73804e-60
Tmbim1	9.49498e-64	0.38637	0.681	0.466	3.06545e-59
Mxd4	3.21853e-62	0.386263	0.857	0.726	1.0391e-57
Sema3f	4.90679e-78	0.38526	0.569	0.303	1.58416e-73
Cd24a	1.0394e-53	0.38487	0.903	0.785	3.35571e-49
St3gal1	1.36609e-141	0.381729	0.435	0.123	4.41043e-137
Arhgap28	5.10527e-262	0.38157	0.392	0.055	1.64824e-257
2023-09-11	7.98242e-60	0.380066	0.722	0.544	2.57713e-55
Id1	6.18154e-57	0.379056	0.709	0.517	1.99571e-52
Abca2	1.03404e-57	0.378875	0.691	0.489	3.33841e-53
Gas1	8.06301e-66	0.378503	0.627	0.393	2.60314e-61
Fat1	1.15293e-52	0.378452	0.617	0.428	3.72225e-48
Vcl	1.29467e-53	0.378226	0.713	0.547	4.17984e-49
Acpp	8.64795e-155	0.377674	0.375	0.086	2.79199e-150
Pls3	2.36806e-60	0.37702	0.679	0.467	7.64529e-56
Foxc1	3.22268e-123	0.376492	0.47	0.159	1.04044e-118
B2m	3.09104e-51	0.375992	0.988	0.98	9.97942e-47
Tagln2	7.74128e-49	0.374014	0.937	0.893	2.49927e-44
Adgrf5	6.59735e-46	0.373837	0.655	0.48	2.12995e-41
Card10	1.93976e-52	0.373689	0.747	0.606	6.26252e-48
Tsc22d3	5.01283e-48	0.371258	0.792	0.66	1.61839e-43
Scd2	2.82132e-50	0.369873	0.817	0.664	9.10862e-46
Myo1e	1.14807e-78	0.369677	0.544	0.277	3.70654e-74
Slc44a2	2.193e-54	0.369324	0.619	0.404	7.0801e-50
Golim4	2.09137e-82	0.369148	0.504	0.241	6.75199e-78
Eva1b	5.97157e-54	0.369041	0.796	0.641	1.92792e-49
Col1a2	3.93638e-45	0.36691	0.842	0.715	1.27086e-40
Ccn1	8.35836e-47	0.365186	0.77	0.619	2.6985e-42
Aplp2	5.69241e-54	0.364404	0.976	0.948	1.83779e-49
Gstm2	1.28651e-51	0.36288	0.717	0.527	4.15351e-47
Mprip	1.6615e-55	0.360973	0.912	0.821	5.36416e-51
Gimap4	8.48685e-56	0.360506	0.543	0.328	2.73998e-51
Cnn2	1.57482e-56	0.36033	0.674	0.461	5.08431e-52
Crb2	0	0.359186	0.375	0.04	0
Agtr1a	1.22912e-39	0.357097	0.673	0.537	3.96821e-35
Gnai2	1.85415e-43	0.356084	0.919	0.874	5.98611e-39
Cxcl12	1.26956e-39	0.354223	0.876	0.79	4.09879e-35
Pcp4l1	2.88841e-110	0.353151	0.403	0.125	9.32523e-106
Rras	1.42622e-50	0.350947	0.678	0.491	4.60455e-46
Dusp1	4.39465e-42	0.348682	0.763	0.637	1.41881e-37
Dusp3	1.3174e-44	0.348374	0.748	0.614	4.25323e-40
Actg1	3.77425e-87	0.347755	1	0.995	1.21852e-82
Inf2	5.87581e-109	0.347669	0.458	0.163	1.897e-104
Ildr2	4.71726e-39	0.347298	0.655	0.509	1.52297e-34
Ltbp4	6.13448e-49	0.347116	0.823	0.699	1.98052e-44
Cxcl13	2.27901e-172	0.346614	0.22	0.024	7.35777e-168
Hs3st6	3.01373e-196	0.346231	0.404	0.08	9.72983e-192
Plekho1	4.40427e-72	0.345739	0.588	0.318	1.42192e-67
Hspg2	5.74456e-37	0.345425	0.71	0.573	1.85463e-32
Alcam	1.39693e-55	0.345096	0.53	0.313	4.51e-51
Gnb1	2.84977e-50	0.344395	0.929	0.886	9.20048e-46
Rhob	2.11051e-43	0.343669	0.772	0.63	6.8138e-39
Efnb2	1.25724e-78	0.343386	0.43	0.179	4.05899e-74
Itm2b	5.10519e-91	0.343179	1	0.996	1.64821e-86
Ramp2	2.75674e-51	0.341647	0.612	0.412	8.90013e-47
Esam	8.63941e-54	0.340923	0.609	0.394	2.78923e-49
Ets1	2.44409e-47	0.340052	0.522	0.326	7.89075e-43
Gdf10	9.40719e-55	0.339451	0.561	0.333	3.03711e-50
Serpinh1	3.29658e-42	0.339434	0.904	0.822	1.0643e-37
Itgav	5.02572e-45	0.336851	0.912	0.869	1.62255e-40
Plxnb1	3.80591e-54	0.336671	0.6	0.381	1.22874e-49
Parva	9.52316e-47	0.335953	0.846	0.758	3.07455e-42
Emp3	8.30566e-51	0.335096	0.575	0.36	2.68148e-46
Csnk1a1	2.3352e-34	0.334606	0.836	0.794	7.53918e-30
Agrn	1.27243e-39	0.334496	0.784	0.676	4.10805e-35
Adm	5.13615e-73	0.333043	0.381	0.151	1.65821e-68
Macf1	9.22601e-37	0.332685	0.752	0.673	2.97862e-32
Jun	5.8677e-51	0.329829	0.735	0.537	1.89439e-46
Tspan4	3.5003e-48	0.329278	0.915	0.852	1.13007e-43
Nr1d1	9.76552e-41	0.328417	0.737	0.606	3.1528e-36
Vasn	9.49459e-49	0.328211	0.627	0.43	3.06533e-44
Mertk	4.20647e-68	0.32751	0.464	0.229	1.35806e-63
Gnas	2.6035e-72	0.3263	0.999	0.988	8.40541e-68
Srgap1	3.70017e-212	0.324936	0.333	0.048	1.1946e-207
Bgn	3.65478e-38	0.324377	0.965	0.936	1.17994e-33
Ddx17	8.33624e-39	0.323155	0.896	0.829	2.69136e-34
Lats2	1.31146e-47	0.32256	0.585	0.4	4.23404e-43
Bmpr2	7.89157e-37	0.322234	0.686	0.559	2.54779e-32
Foxc2	6.30865e-131	0.321997	0.407	0.113	2.03675e-126
Jup	5.1614e-42	0.321913	0.906	0.851	1.66636e-37
Msn	9.36178e-38	0.321414	0.818	0.731	3.02245e-33
Rbpms	2.68739e-42	0.321064	0.836	0.741	8.67625e-38
Hspb1	8.03521e-44	0.320933	0.714	0.497	2.59417e-39
Rgs3	1.81746e-66	0.32074	0.492	0.249	5.86765e-62
Sirpa	3.52691e-41	0.320736	0.748	0.598	1.13866e-36
Gng11	3.85963e-42	0.319549	0.728	0.576	1.24608e-37
Pros1	2.71877e-40	0.31926	0.531	0.352	8.77756e-36
Tdrd5	1.64617e-272	0.318041	0.369	0.046	5.31465e-268
S100a11	4.59458e-36	0.317852	0.933	0.879	1.48336e-31
Ifi27	1.31879e-41	0.316306	0.783	0.649	4.25771e-37
Robo2	5.58901e-89	0.31504	0.42	0.16	1.80441e-84
Ddx5	1.01151e-58	0.314383	0.997	0.989	3.26567e-54
Map7d1	3.42926e-49	0.314109	0.667	0.468	1.10714e-44
Adamts1	1.58779e-40	0.31396	0.673	0.493	5.12617e-36
Hspa12a	3.21903e-61	0.31307	0.491	0.257	1.03927e-56
Serpini1	1.10597e-148	0.311683	0.354	0.078	3.57063e-144
Trib2	4.32595e-41	0.311393	0.642	0.483	1.39663e-36
Cdc14a	9.77259e-98	0.310704	0.42	0.151	3.15508e-93
Zfand5	8.01093e-38	0.310593	0.744	0.644	2.58633e-33
Anxa5	1.15584e-34	0.310376	0.875	0.828	3.73163e-30
Rcsd1	1.46168e-75	0.309809	0.445	0.193	4.71904e-71
Ier3	1.67984e-35	0.309275	0.821	0.713	5.42335e-31
Mmrn2	1.35498e-48	0.307817	0.489	0.285	4.37456e-44
Gpx8	3.40455e-55	0.30753	0.57	0.346	1.09916e-50
Speg	5.5659e-110	0.306838	0.414	0.131	1.79695e-105
Slc31a2	1.91119e-59	0.306426	0.559	0.326	6.17027e-55
Vamp2	3.47828e-41	0.304182	0.765	0.636	1.12296e-36
Aif1l	1.78215e-39	0.301421	0.889	0.807	5.75368e-35
Eml2	3.43227e-41	0.301277	0.439	0.257	1.10811e-36
Sncg	1.0817e-58	0.300957	0.361	0.154	3.49226e-54
Tgfbr3	4.06674e-46	0.300729	0.549	0.354	1.31295e-41
Shroom3	2.49144e-53	0.300286	0.476	0.261	8.04361e-49
Sema3e	2.16643e-260	0.300121	0.306	0.031	6.99431e-256
Pak1	5.46961e-32	0.298413	0.635	0.511	1.76586e-27
Rad21	3.16855e-33	0.298352	0.865	0.8	1.02297e-28
Rsrp1	7.0454e-44	0.298072	0.972	0.946	2.27461e-39
Pbx1	2.75002e-34	0.297233	0.588	0.439	8.87843e-30
Pmepa1	1.72936e-33	0.297117	0.778	0.66	5.58324e-29
Pea15a	9.07603e-37	0.296009	0.755	0.615	2.9302e-32
Pdgfb	1.38293e-40	0.295754	0.575	0.392	4.46478e-36
Plxnd1	2.80906e-41	0.295748	0.631	0.456	9.06904e-37
Arhgdia	1.72478e-36	0.294838	0.96	0.943	5.56847e-32
Efemp1	2.29612e-55	0.294258	0.516	0.288	7.41303e-51
Serpinb6a	5.94884e-35	0.294097	0.686	0.537	1.92058e-30
Cst3	1.4884e-55	0.293773	0.997	0.987	4.80531e-51
Tubb5	1.37128e-36	0.293188	0.81	0.701	4.42717e-32
Sema5a	5.98733e-49	0.29315	0.527	0.323	1.93301e-44
Gadd45a	4.57751e-26	0.292732	0.673	0.568	1.47785e-21
Ccnd1	6.56795e-27	0.291171	0.91	0.864	2.12046e-22
S1pr3	3.99005e-57	0.290183	0.422	0.203	1.28819e-52
AU021092	1.97108e-52	0.288793	0.481	0.266	6.36362e-48
Timp3	2.89956e-43	0.288091	1	0.993	9.36125e-39
Tek	2.38255e-36	0.287458	0.53	0.364	7.69206e-32
Hs3st3b1	1.28547e-142	0.287426	0.325	0.068	4.15013e-138
Capn2	4.74412e-41	0.286695	0.759	0.63	1.53164e-36
Hspa1a	5.58631e-10	0.285687	0.616	0.545	1.80354e-05
Pcolce	1.02887e-32	0.285508	0.898	0.815	3.32171e-28
Atp2a3	4.29741e-77	0.285376	0.392	0.151	1.38742e-72
H3f3b	8.95455e-40	0.284917	0.993	0.968	2.89098e-35
Ilk	1.61266e-34	0.283337	0.869	0.795	5.20648e-30
App	1.69908e-48	0.283097	0.997	0.989	5.48549e-44
Prss23	1.70922e-24	0.282648	0.62	0.504	5.51821e-20
Smtn	1.63056e-32	0.282487	0.741	0.621	5.26426e-28
Lrp1	3.45791e-40	0.282287	0.774	0.613	1.11639e-35
Pdlim2	5.10738e-47	0.282169	0.504	0.303	1.64892e-42
Ext2	8.45316e-34	0.280693	0.623	0.479	2.7291e-29
Zfp36l1	3.10536e-37	0.280609	0.863	0.775	1.00257e-32
Wsb2	3.26105e-32	0.280328	0.898	0.855	1.05283e-27
Ptp4a3	6.91081e-39	0.279917	0.402	0.222	2.23116e-34
Mcam	5.85335e-44	0.279897	0.418	0.227	1.88975e-39
Gpihbp1	4.70399e-29	0.279518	0.621	0.496	1.51868e-24
Sulf1	2.70376e-108	0.279409	0.369	0.106	8.72909e-104
Mcl1	2.85244e-35	0.279314	0.892	0.829	9.20911e-31
Ptpn14	2.75707e-75	0.278649	0.427	0.176	8.90119e-71
Eif3m	2.70123e-30	0.278259	0.877	0.832	8.72092e-26
Dach1	1.45886e-57	0.277797	0.43	0.21	4.70994e-53
Ecm1	1.42548e-35	0.276081	0.881	0.805	4.60216e-31
Per1	1.14045e-37	0.275181	0.594	0.424	3.68195e-33
Lmcd1	7.17102e-48	0.274773	0.464	0.256	2.31516e-43
Slc12a2	1.93813e-27	0.274766	0.558	0.425	6.25724e-23
Sptan1	5.75991e-29	0.274729	0.86	0.825	1.85959e-24
Il6st	4.62251e-34	0.27345	0.826	0.746	1.49238e-29
Kirrel	8.89544e-99	0.273342	0.354	0.107	2.87189e-94
Fermt2	4.55878e-31	0.273334	0.664	0.555	1.4718e-26
Ets2	1.10803e-27	0.272817	0.701	0.599	3.57727e-23
Iqgap1	2.72699e-28	0.272524	0.713	0.605	8.80408e-24
Loxl1	4.62595e-28	0.272491	0.674	0.555	1.49349e-23
Lbh	3.26818e-35	0.272176	0.659	0.486	1.05513e-30
Cyp1b1	5.2315e-28	0.271386	0.601	0.454	1.68899e-23
Pxdn	1.19382e-39	0.271135	0.518	0.331	3.85425e-35
Epn3	3.12619e-46	0.27106	0.528	0.314	1.00929e-41
Cyyr1	6.1938e-64	0.270688	0.399	0.176	1.99967e-59
Mt1	5.11528e-33	0.270015	0.992	0.976	1.65147e-28
Tapbp	4.10166e-33	0.269986	0.861	0.809	1.32422e-28
Tnc	5.14665e-61	0.269092	0.38	0.157	1.6616e-56
Mtch1	5.50135e-36	0.268958	0.966	0.94	1.77611e-31
Raly	7.07748e-32	0.268681	0.854	0.775	2.28496e-27
Des	2.03089e-45	0.268632	0.449	0.25	6.55672e-41
Pbx2	9.38944e-32	0.268455	0.512	0.354	3.03138e-27
Myl7	6.13936e-231	0.267662	0.307	0.037	1.98209e-226
Adgrl4	3.08533e-29	0.265921	0.67	0.537	9.96099e-25
Smad6	1.14682e-60	0.265651	0.402	0.182	3.7025e-56
Ehd4	4.09968e-33	0.265575	0.527	0.362	1.32358e-28
St6galnac6	1.27233e-93	0.264814	0.353	0.11	4.10772e-89
Myl12b	1.22506e-40	0.264583	0.982	0.962	3.95512e-36
Cd248	1.77768e-59	0.264268	0.4	0.177	5.73923e-55
Tie1	1.49549e-33	0.263931	0.54	0.382	4.82819e-29
Cpe	5.67386e-30	0.263909	0.841	0.761	1.83181e-25
Nptn	3.98658e-28	0.263387	0.877	0.835	1.28707e-23
Fkbp1a	2.07555e-36	0.263243	0.929	0.89	6.70091e-32
Slc29a1	4.89312e-28	0.262795	0.632	0.5	1.57974e-23
Fzd2	2.28957e-100	0.262485	0.372	0.115	7.39189e-96
Gm47283	1.3331e-25	0.261728	0.92	0.876	4.30392e-21
Tbx3	2.4586e-149	0.261436	0.298	0.054	7.9376e-145
2023-09-04	9.12824e-34	0.260861	0.53	0.363	2.94705e-29
Scarf2	5.45078e-35	0.26065	0.584	0.413	1.75978e-30
Elmo2	8.38197e-37	0.260404	0.584	0.406	2.70612e-32
Pde2a	1.81913e-38	0.260097	0.469	0.293	5.87305e-34
S100a13	7.09181e-29	0.259726	0.784	0.685	2.28959e-24
Abr	2.1952e-31	0.259627	0.608	0.462	7.08721e-27
Clk1	5.94979e-33	0.259526	0.817	0.725	1.92089e-28
Gnb2	8.47326e-33	0.258162	0.977	0.955	2.73559e-28
2023-09-07	4.76847e-28	0.257921	0.695	0.606	1.5395e-23
Klc1	3.0295e-29	0.257392	0.597	0.464	9.78075e-25
Nr4a1	4.67716e-37	0.257358	0.42	0.244	1.51002e-32
Ywhab	5.05228e-27	0.257313	0.922	0.884	1.63113e-22
Lpin2	2.76129e-31	0.257117	0.62	0.484	8.91483e-27
Rusc2	2.73303e-58	0.257004	0.423	0.203	8.82359e-54
Acsl4	1.15004e-24	0.256521	0.627	0.512	3.7129e-20
Mxra8	8.28127e-39	0.256263	0.623	0.438	2.67361e-34
Cdc42ep1	1.13405e-36	0.255434	0.566	0.387	3.66127e-32
Rcan2	2.69974e-52	0.255369	0.416	0.201	8.7161e-48
Tmem50a	6.77293e-30	0.254259	0.842	0.776	2.18664e-25
Arl4d	1.05384e-34	0.254216	0.412	0.243	3.40233e-30
Lgals3bp	6.3397e-30	0.254212	0.799	0.714	2.04677e-25
Sptbn1	9.43288e-27	0.254168	0.956	0.935	3.04541e-22
Serpine1	1.2213e-35	0.253289	0.317	0.152	3.94296e-31
Fus	1.85737e-21	0.25287	0.825	0.782	5.99651e-17
Nedd4	1.45803e-20	0.252669	0.91	0.891	4.70725e-16
Pth1r	1.38373e-37	0.252649	0.996	0.985	4.46737e-33
Nebl	1.52406e-200	0.25242	0.279	0.035	4.92042e-196
Inpp5a	4.56017e-29	0.252294	0.593	0.458	1.47225e-24
Loxl2	1.8001e-48	0.252093	0.326	0.142	5.81162e-44
Acvrl1	3.64366e-39	0.251575	0.484	0.304	1.17636e-34
Lmna	2.97778e-27	0.25155	0.803	0.73	9.61375e-23
Nfkbia	1.21847e-26	0.25076	0.631	0.515	3.93382e-22
Calcrl	5.85402e-41	0.250612	0.41	0.227	1.88997e-36
Rap1b	1.08087e-27	0.250154	0.902	0.866	3.4896e-23
Acta2	4.64527e-54	0.250134	0.673	0.443	1.49972e-49
Mapk3	4.35878e-26	0.250001	0.782	0.706	1.40723e-21

## Sheet: Int Cluster8
Gene	p_val	avg_log2FC	pct.1	pct.2	p_val_adj
Aqp2	2.08459e-153	1.72191	0.944	0.799	6.73009e-149
Umod	1.09073e-138	1.49223	1	0.994	3.52141e-134
Slc12a1	2.49543e-147	1.4837	0.961	0.843	8.05651e-143
Car15	2.7871e-163	1.07446	0.98	0.82	8.99816e-159
Egf	1.80785e-65	0.982723	0.973	0.904	5.83664e-61
Hsd11b2	6.76346e-88	0.877355	0.903	0.749	2.18358e-83
Fxyd4	2.68836e-112	0.868233	0.82	0.524	8.67936e-108
Aqp3	1.0976e-95	0.867198	0.871	0.671	3.54361e-91
Wfdc2	1.3832e-76	0.804868	0.988	0.929	4.46565e-72
Lgals3	3.89265e-85	0.786373	0.919	0.655	1.25674e-80
Cd24a	1.83833e-85	0.724531	0.956	0.784	5.93505e-81
Krt7	1.6304e-91	0.593268	0.929	0.704	5.26374e-87
Mt1	4.95402e-68	0.582216	1	0.976	1.59941e-63
Wfdc15b	1.25206e-53	0.557409	0.973	0.874	4.04228e-49
Wfdc15b	1.68651e-82	0.541089	0.983	0.841	5.4449e-78
Adgrg1	1.01277e-70	0.525206	0.978	0.895	3.26972e-66
Mrps6	4.27488e-57	0.512526	0.966	0.875	1.38014e-52
Ppp1r1a	9.92819e-52	0.507893	0.978	0.887	3.20532e-47
Tspan8	1.45296e-72	0.490305	0.869	0.615	4.69088e-68
Lcn2	1.75434e-38	0.487955	0.436	0.227	5.6639e-34
Spp1	3.06425e-20	0.479306	0.998	0.99	9.89292e-16
Cldn16	4.4997e-109	0.471395	0.613	0.247	1.45273e-104
Atp6v1g3	4.21891e-41	0.449607	0.896	0.757	1.36207e-36
Epcam	9.85002e-68	0.439258	0.862	0.616	3.18008e-63
Gstm2	4.42261e-71	0.438164	0.796	0.526	1.42784e-66
Ly6a	3.13874e-70	0.434604	1	0.994	1.01334e-65
Cldn19	5.4087e-80	0.425113	0.569	0.261	1.7462e-75
Aqp6	3.7998e-40	0.423711	0.565	0.33	1.22677e-35
Eprn	7.60078e-101	0.420303	0.564	0.217	2.45391e-96
Tfcp2l1	2.03588e-51	0.402776	0.932	0.788	6.57284e-47
Sostdc1	6.20761e-57	0.401647	0.834	0.58	2.00413e-52
Mt2	4.20567e-26	0.401264	0.915	0.797	1.3578e-21
Cd9	3.9687e-48	0.400046	0.941	0.813	1.28129e-43
Clcnkb	3.32205e-60	0.399764	0.976	0.89	1.07252e-55
Kng2	5.00982e-42	0.392751	0.975	0.889	1.61742e-37
Ivns1abp	3.43572e-54	0.392158	0.998	0.987	1.10922e-49
Gm43305	1.53134e-37	0.391669	0.623	0.423	4.94393e-33
Tsc22d1	5.55322e-24	0.387552	0.969	0.954	1.79286e-19
Etnk1	5.29637e-51	0.383247	0.898	0.757	1.70993e-46
Nudt4	2.05885e-65	0.380467	0.997	0.966	6.64699e-61
Apela	6.01393e-99	0.379983	0.552	0.212	1.9416e-94
Plet1	1.52168e-66	0.375432	0.591	0.295	4.91274e-62
Mal2	1.45439e-59	0.374975	0.637	0.352	4.6955e-55
Cldn7	7.59551e-48	0.369338	0.698	0.444	2.45221e-43
Apoe	1.72962e-16	0.365963	0.988	0.965	5.58409e-12
Slc5a1	8.44637e-46	0.364508	0.757	0.52	2.72691e-41
S100a11	1.68279e-36	0.360249	0.964	0.878	5.43288e-32
Bcam	6.03742e-43	0.358805	0.93	0.763	1.94918e-38
Mcoln3	2.32146e-135	0.355666	0.414	0.098	7.49483e-131
Efhd1	1.76094e-50	0.346754	0.82	0.596	5.68519e-46
Tacstd2	3.91215e-37	0.345888	0.652	0.429	1.26304e-32
Hspa1b	1.68248e-17	0.330064	0.705	0.566	5.43188e-13
Emb	8.93101e-54	0.328718	0.715	0.444	2.88338e-49
Dynll1	3.17358e-22	0.324089	0.946	0.907	1.02459e-17
Slc5a3	5.65909e-39	0.321291	0.725	0.503	1.82704e-34
Ckmt1	3.25236e-49	0.317107	0.789	0.548	1.05002e-44
Cldn10	3.89345e-34	0.31663	0.968	0.897	1.257e-29
Muc1	1.69936e-44	0.3156	0.518	0.275	5.48639e-40
Kcnk1	6.5452e-29	0.314821	0.633	0.436	2.11312e-24
Cd74	8.71047e-24	0.314794	0.993	0.968	2.81217e-19
Sh3bgrl3	4.75519e-37	0.313239	0.956	0.856	1.53521e-32
Slc26a4	1.36687e-17	0.311789	0.589	0.458	4.41293e-13
Atp6v0d2	3.61313e-54	0.311703	0.615	0.321	1.1665e-49
Paqr5	6.74274e-32	0.306888	0.876	0.74	2.17689e-27
Scnn1b	3.41995e-38	0.304708	0.737	0.514	1.10413e-33
Ckb	4.54649e-23	0.303802	0.839	0.744	1.46783e-18
Kcne1	2.89789e-58	0.302161	0.494	0.224	9.35585e-54
Kcnj1	1.86405e-41	0.301272	0.942	0.794	6.0181e-37
Mgst1	4.8617e-33	0.295972	0.925	0.847	1.5696e-28
Aif1l	5.97734e-40	0.292392	0.932	0.806	1.92978e-35
Atp4a	3.15549e-42	0.291527	0.728	0.477	1.01875e-37
Tmsb10	4.11479e-19	0.289497	0.927	0.834	1.32846e-14
Tmsb4x	1.49049e-49	0.287048	1	0.988	4.81206e-45
Hspa5	2.22283e-09	0.28694	0.993	0.973	7.17641e-05
Sec14l1	2.07348e-27	0.285953	0.642	0.472	6.69424e-23
Txnip	5.34687e-38	0.285833	0.997	0.962	1.72624e-33
Crip2	1.48442e-31	0.281626	0.852	0.699	4.79244e-27
S100a6	3.70237e-14	0.279343	0.84	0.755	1.19531e-09
Avpr2	1.73119e-54	0.276961	0.47	0.212	5.58916e-50
Hk1	9.61494e-37	0.276113	0.769	0.55	3.10418e-32
Cdh16	2.42714e-41	0.273191	1	0.992	7.83603e-37
Sdc1	1.39437e-25	0.270093	0.499	0.32	4.50173e-21
Pou3f3	1.04156e-30	0.268376	0.756	0.575	3.36266e-26
Cd82	1.31062e-29	0.266835	0.776	0.624	4.23132e-25
H2-Ab1	7.64275e-16	0.265827	0.944	0.916	2.46746e-11
Sptbn2	2.51315e-49	0.265486	0.53	0.274	8.11371e-45
Slc2a1	2.3156e-32	0.265156	0.654	0.455	7.4759e-28
Rhcg	2.11691e-25	0.263392	0.822	0.661	6.83446e-21
Cyp4a14	6.74893e-16	0.25978	0.511	0.366	2.17889e-11
Gls	2.20971e-26	0.25734	0.935	0.847	7.13404e-22
Laptm4b	1.7731e-25	0.254659	0.857	0.719	5.72444e-21
Tesc	1.97409e-32	0.254086	0.674	0.458	6.37337e-28
Prom1	2.90859e-16	0.25365	0.676	0.564	9.39039e-12
Ly6e	2.35192e-29	0.253586	0.997	0.985	7.59318e-25
H2-Aa	1.13013e-16	0.252771	0.932	0.873	3.64862e-12
Clcnka	7.7516e-30	0.252215	0.577	0.382	2.5026e-25
Hspa1a	2.06392e-15	0.250706	0.693	0.542	6.66338e-11
Tmem213	3.03558e-37	0.250011	0.971	0.858	9.80037e-33

## Sheet: Int Cluster9
Gene	p_val	avg_log2FC	pct.1	pct.2	p_val_adj
Ikbkb	4.31967e-05	1.04284	0.401	0.757	1
Ewsr1	0.0130363	1.0284	0.496	0.896	1
Malat1	6.68725e-12	0.845009	0.336	0.721	2.15898e-07
Igha	0.000142664	0.825351	0.09	0.175	1
Ivns1abp	5.62082e-05	0.774038	0.796	0.994	1
Sec23b	1.81892e-11	0.714312	0.406	0.84	5.87239e-07
Cdk11b	8.08873e-12	0.705722	0.304	0.664	2.61145e-07
Rpl4	1.35589e-12	0.699006	0.866	0.999	4.37749e-08
Cfh	7.82044e-07	0.693551	0.564	0.932	0.0252483
Lyz2	2.34118e-14	0.691887	0.29	0.613	7.55852e-10
Gm47283	0.00208907	0.628357	0.523	0.891	1
Smg1	1.27049e-28	0.599903	0.114	0.452	4.10177e-24
Eid2	2.45675e-18	0.599324	0.102	0.349	7.93162e-14
Vps4b	2.69129e-19	0.594294	0.294	0.722	8.68882e-15
Apoe	0.826436	0.554728	0.735	0.974	1
Slc13a3	1.44886e-08	0.551012	0.788	0.981	0.000467765
Pacs2	9.04564e-17	0.548911	0.207	0.53	2.92038e-12
Proz	3.55877e-12	0.545241	0.044	0.187	1.14895e-07
Zmynd10	5.54327e-10	0.543429	0.387	0.791	1.78965e-05
Srrm2	1.02162e-15	0.521426	0.333	0.736	3.29831e-11
Abca1	2.56933e-23	0.500442	0.088	0.363	8.29507e-19
Clec2d	1.62532e-24	0.484637	0.139	0.468	5.24734e-20
2023-09-07	3.5873e-44	0.483834	0.158	0.626	1.15816e-39
Mark3	2.5071e-17	0.481305	0.345	0.792	8.09418e-13
Pnn	1.56187e-18	0.478991	0.173	0.479	5.04251e-14
Ifi44	3.14818e-14	0.47673	0.039	0.197	1.01639e-09
Ddx5	0.0635554	0.476619	0.781	0.997	1
Fus	3.77694e-19	0.474365	0.341	0.799	1.21938e-14
Ddx46	1.32279e-25	0.471296	0.165	0.53	4.27062e-21
Cd74	0.0117533	0.459041	0.718	0.978	1
Pnisr	5.74666e-30	0.457704	0.114	0.461	1.85531e-25
C1qb	2.09636e-24	0.451843	0.243	0.626	6.76811e-20
F2r	3.22915e-22	0.447671	0.263	0.682	1.04253e-17
Neat1	0.0596591	0.446581	0.737	0.992	1
Phf6	1.28861e-13	0.446283	0.027	0.17	4.16026e-09
Tfcp2l1	4.07254e-16	0.445875	0.377	0.809	1.31482e-11
Rp2	9.37559e-21	0.443044	0.034	0.243	3.02691e-16
Nme7	7.59311e-23	0.440875	0.197	0.553	2.45143e-18
Traf7	2.09528e-31	0.439971	0.146	0.533	6.7646e-27
Ccar1	9.35554e-28	0.437763	0.163	0.543	3.02044e-23
Csnk2a2	6.49616e-28	0.436774	0.158	0.529	2.09728e-23
Gtf3c5	1.83886e-15	0.431121	0.049	0.225	5.93675e-11
Col1a1	2.05276e-24	0.430174	0.195	0.552	6.62734e-20
Spag9	2.01487e-27	0.427317	0.28	0.75	6.50502e-23
Slc5a2	0.110294	0.426717	0.642	0.916	1
Aopep	4.67908e-33	0.423316	0.236	0.701	1.51064e-28
Ciz1	2.15172e-15	0.420481	0.139	0.386	6.94682e-11
Actb	0.00142213	0.420176	0.869	0.999	1
Ppp1cc	1.22138e-32	0.418546	0.38	0.908	3.94323e-28
Unc93b1	1.45711e-24	0.410888	0.122	0.432	4.70427e-20
Cyp24a1	9.38674e-07	0.410779	0.336	0.59	0.0303051
Nupr1	7.90861e-18	0.410615	0.17	0.454	2.55329e-13
Slc7a8	9.29128e-35	0.410124	0.2	0.641	2.99969e-30
Rbm28	3.40756e-13	0.409901	0.139	0.367	1.10013e-08
Arl5a	9.00273e-32	0.408001	0.212	0.654	2.90653e-27
Hnrnpa2b1	0.290126	0.40765	0.71	0.992	1
Pgls	5.0978e-10	0.404194	0.45	0.903	1.64582e-05
Spon1	5.43796e-21	0.402795	0.08	0.33	1.75565e-16
BC005537	0.014717	0.402788	0.579	0.959	1
Fmo1	0.315907	0.402099	0.664	0.969	1
Pld4	1.55184e-15	0.401822	0.088	0.294	5.01012e-11
Gatm	0.0136106	0.400706	0.727	0.938	1
Gabbr1	2.70049e-13	0.399775	0.068	0.241	8.71854e-09
Spry1	1.78625e-21	0.399415	0.136	0.44	5.7669e-17
Metap1d	1.23951e-18	0.39873	0.18	0.496	4.00176e-14
Fh1	1.22119e-06	0.39642	0.543	0.957	0.0394261
Txndc15	1.27325e-18	0.396183	0.324	0.772	4.11069e-14
Smyd3	6.92744e-11	0.395794	0.049	0.183	2.23652e-06
Rassf1	9.28395e-25	0.395644	0.102	0.4	2.99732e-20
Midn	4.19502e-17	0.395626	0.19	0.495	1.35436e-12
Wnk4	2.57897e-17	0.391024	0.358	0.802	8.32621e-13
Pank2	1.26632e-24	0.390876	0.134	0.46	4.08831e-20
Tap2	1.01216e-20	0.389985	0.107	0.378	3.26776e-16
Arhgap39	4.70049e-07	0.389709	0.061	0.163	0.0151755
Nsd1	1.18931e-28	0.388945	0.175	0.566	3.83969e-24
Akt1	6.85996e-46	0.388163	0.156	0.637	2.21474e-41
Luc7l3	1.52639e-27	0.388075	0.187	0.58	4.92795e-23
Isoc2a	1.07849e-10	0.387567	0.343	0.693	3.4819e-06
Eri3	2.4311e-26	0.387237	0.212	0.616	7.84881e-22
Gfpt1	1.25135e-19	0.38709	0.124	0.402	4.03998e-15
Pik3cd	7.68595e-06	0.386742	0.034	0.106	0.248141
Clk1	8.06889e-34	0.385834	0.253	0.747	2.60504e-29
Snx5	5.44819e-36	0.384524	0.285	0.818	1.75895e-31
Tardbp	1.41131e-17	0.384426	0.355	0.814	4.55642e-13
Utp4	4.35043e-14	0.379353	0.075	0.261	1.40454e-09
Zbtb41	9.16604e-30	0.379163	0.075	0.387	2.95926e-25
Fcgr3	4.77601e-13	0.378087	0.056	0.217	1.54193e-08
Spp2	0.346317	0.376613	0.584	0.898	1
Sema5a	5.44737e-22	0.375426	0.083	0.344	1.75868e-17
Eif4ebp3	1.74486e-29	0.3721	0.17	0.565	5.6333e-25
Col18a1	3.50744e-10	0.371867	0.521	0.905	1.13238e-05
Rexo1	6.00502e-16	0.371751	0.095	0.315	1.93872e-11
Tubb2a	2.40051e-32	0.371442	0.151	0.54	7.75006e-28
Iars	6.02392e-29	0.371209	0.119	0.465	1.94482e-24
Atp6v1b2	3.52141e-06	0.370423	0.56	0.962	0.113689
Sub1	3.53647e-28	0.368014	0.324	0.825	1.14175e-23
Pkp4	4.47587e-07	0.364603	0.516	0.942	0.0144504
Asl	0.736461	0.364326	0.623	0.952	1
Ip6k2	3.56646e-17	0.363815	0.144	0.413	1.15143e-12
Sbno1	2.56891e-27	0.363506	0.144	0.496	8.29372e-23
Isyna1	2.68382e-31	0.363126	0.2	0.621	8.66473e-27
Bgn	7.93302e-09	0.362179	0.586	0.95	0.000256118
Fyttd1	1.69276e-25	0.361434	0.178	0.547	5.46509e-21
Trp53inp2	1.6999e-21	0.3609	0.358	0.842	5.48812e-17
Atl3	7.46525e-31	0.360688	0.178	0.585	2.41016e-26
Slc22a23	1.08944e-23	0.359521	0.202	0.576	3.51726e-19
Ptges3	4.62284e-18	0.35858	0.377	0.846	1.49248e-13
Vps28	8.31164e-30	0.357823	0.328	0.833	2.68341e-25
Stard8	7.66907e-37	0.357311	0.156	0.576	2.47596e-32
Tsc2	3.63785e-29	0.356428	0.214	0.648	1.17448e-24
Akap8	9.26335e-25	0.355533	0.187	0.562	2.99067e-20
Sirpa	3.59264e-21	0.355109	0.241	0.619	1.15988e-16
Sgpl1	6.64943e-30	0.354998	0.173	0.566	2.14677e-25
Trim41	3.35397e-20	0.354942	0.148	0.448	1.08283e-15
Nr2f2	2.91205e-28	0.354524	0.331	0.838	9.40154e-24
Gpbp1l1	5.57794e-24	0.352957	0.161	0.499	1.80084e-19
Ptpn23	1.05072e-24	0.351943	0.139	0.468	3.39224e-20
Igfbp3	0.840187	0.351623	0.623	0.942	1
AU020206	3.06744e-12	0.351548	0.066	0.226	9.90321e-08
Tead1	5.42242e-31	0.351453	0.146	0.526	1.75063e-26
Tmem259	2.97974e-29	0.350319	0.358	0.887	9.6201e-25
Poglut1	1.04115e-17	0.348994	0.151	0.428	3.36137e-13
Rac1	0.000148866	0.348863	0.589	0.973	1
Cyth2	2.43514e-27	0.348188	0.175	0.555	7.86186e-23
Hsd3b3	4.04054e-37	0.347994	0.221	0.697	1.30449e-32
Srsf5	4.25e-16	0.342832	0.411	0.882	1.37211e-11
Foxn3	2.71257e-28	0.341451	0.131	0.482	8.75754e-24
Stxbp1	4.01998e-08	0.341175	0.032	0.126	0.00129785
Paxbp1	1.42812e-18	0.341146	0.105	0.356	4.61068e-14
Tmem127	5.92053e-29	0.340522	0.217	0.634	1.91144e-24
H2-Eb1	7.04281e-20	0.34051	0.46	0.884	2.27377e-15
Brd2	1.60629e-35	0.3398	0.243	0.736	5.18592e-31
Tcirg1	2.98966e-19	0.339465	0.129	0.404	9.65213e-15
Sh3d21	3.30433e-09	0.336473	0.058	0.183	0.00010668
1110059G10Rik	4.90549e-19	0.33646	0.066	0.288	1.58374e-14
Myo10	5.36809e-28	0.336269	0.217	0.641	1.73309e-23
Eif3a	2.09666e-42	0.335754	0.248	0.78	6.76908e-38
H2afz	1.42777e-08	0.335628	0.545	0.955	0.000460956
Plekhg3	5.69565e-26	0.335462	0.226	0.646	1.83884e-21
Fkbp4	8.265e-21	0.333885	0.445	0.928	2.66835e-16
Map4k2	1.30118e-23	0.333592	0.102	0.392	4.20085e-19
Mndal	6.71687e-14	0.332966	0.068	0.247	2.16854e-09
Dcun1d5	6.04481e-28	0.332514	0.234	0.673	1.95157e-23
Mylk	1.16844e-24	0.331965	0.263	0.693	3.7723e-20
Tc2n	1.54526e-09	0.330299	0.024	0.128	4.98888e-05
Abcf1	1.40665e-26	0.328519	0.28	0.739	4.54138e-22
Letmd1	6.89215e-28	0.327293	0.168	0.552	2.22513e-23
Aqp3	1.60785e-28	0.326967	0.258	0.695	5.19093e-24
Sfxn1	6.05858e-14	0.326734	0.46	0.913	1.95601e-09
Rin3	1.90349e-10	0.325922	0.068	0.212	6.1454e-06
Synpo	2.29788e-12	0.32586	0.127	0.332	7.41871e-08
Rsrp1	8.07796e-08	0.324864	0.55	0.961	0.00260797
Vldlr	3.51902e-27	0.324558	0.165	0.534	1.13612e-22
AC109619.1	9.8042e-25	0.323913	0.071	0.341	3.16529e-20
Mmp11	2.62236e-11	0.323815	0.036	0.166	8.4663e-07
Dek	5.66843e-24	0.32374	0.251	0.682	1.83005e-19
Sh2b1	1.84467e-27	0.323471	0.185	0.575	5.9555e-23
Lonp1	3.95257e-13	0.323358	0.414	0.883	1.27609e-08
Baiap2	6.20429e-26	0.322534	0.251	0.683	2.00306e-21
Mrpl24	2.87896e-18	0.321675	0.411	0.89	9.29472e-14
Prpf4b	6.20189e-30	0.321484	0.163	0.553	2.00228e-25
Pacsin2	1.67495e-30	0.319993	0.316	0.834	5.40758e-26
H1f0	1.11612e-14	0.319696	0.465	0.919	3.6034e-10
C130074G19Rik	4.66182e-26	0.319528	0.387	0.896	1.50507e-21
Dcun1d1	1.90551e-24	0.318168	0.08	0.358	6.15193e-20
Acss1	6.27547e-05	0.317897	0.518	0.872	1
Ankrd13a	4.48776e-27	0.317568	0.185	0.574	1.44887e-22
Rnase4	4.29931e-15	0.31739	0.112	0.332	1.38803e-10
Tmem106a	6.92453e-12	0.317276	0.46	0.891	2.23558e-07
Rcn2	3.59863e-29	0.31638	0.127	0.478	1.16182e-24
C3	5.30147e-15	0.316311	0.217	0.492	1.71158e-10
Plekha6	9.46168e-18	0.315915	0.316	0.746	3.0547e-13
Srsf2	2.23712e-22	0.31517	0.401	0.906	7.22254e-18
Xpnpep1	1.94333e-19	0.314736	0.367	0.848	6.27405e-15
Kank3	4.80516e-15	0.313714	0.09	0.295	1.55135e-10
Khnyn	3.2035e-11	0.31314	0.063	0.212	1.03425e-06
Aebp1	7.91363e-28	0.312736	0.275	0.709	2.55491e-23
Pbx1	3.92541e-25	0.31117	0.134	0.458	1.26732e-20
Extl3	1.01648e-30	0.308115	0.122	0.477	3.28169e-26
Cd3eap	1.06147e-08	0.3077	0.036	0.14	0.000342696
Cnot10	6.21508e-20	0.307551	0.151	0.451	2.00654e-15
Nfyc	1.23753e-24	0.306926	0.246	0.668	3.99536e-20
Grwd1	1.74355e-14	0.30555	0.049	0.216	5.62904e-10
Flot1	1.80592e-24	0.303661	0.185	0.549	5.83042e-20
Relch	1.58683e-25	0.303601	0.063	0.336	5.1231e-21
Nf2	4.94262e-26	0.303305	0.151	0.501	1.59572e-21
Fbxw4	1.48492e-14	0.303245	0.075	0.265	4.79407e-10
Fkbp8	5.24431e-09	0.302571	0.491	0.94	0.000169313
Aldh7a1	0.000510136	0.302274	0.579	0.957	1
Traf2	1.20056e-18	0.302196	0.1	0.344	3.87602e-14
Srsf6	9.03122e-23	0.300812	0.355	0.838	2.91573e-18
Chd3	3.63801e-11	0.300657	0.455	0.901	1.17453e-06
Rffl	1.75326e-29	0.300117	0.051	0.341	5.6604e-25
2610507B11Rik	4.67896e-29	0.299918	0.35	0.877	1.5106e-24
Mrpl43	2.50152e-33	0.299869	0.28	0.78	8.07615e-29
Txnip	0.00217733	0.299457	0.628	0.975	1
Rab24	2.27942e-28	0.299258	0.277	0.755	7.35912e-24
Smo	4.04718e-30	0.298852	0.124	0.481	1.30663e-25
Exoc1	2.38964e-23	0.297616	0.092	0.372	7.71497e-19
Cltrn	1.64677e-07	0.297566	0.903	0.999	0.00531661
Pbrm1	2.34953e-31	0.297437	0.129	0.502	7.58545e-27
Prodh2	3.03554e-16	0.29719	0.273	0.629	9.80025e-12
Rnf20	8.16557e-22	0.297078	0.127	0.419	2.63625e-17
Pdgfc	1.56615e-18	0.296873	0.068	0.287	5.05632e-14
St3gal2	6.85061e-11	0.296233	0.046	0.179	2.21172e-06
Trim39	7.67155e-12	0.295809	0.075	0.24	2.47676e-07
Lama5	3.56186e-21	0.295533	0.238	0.623	1.14995e-16
Klhdc7a	2.71577e-23	0.295246	0.107	0.396	8.76787e-19
Eln	1.88729e-13	0.294947	0.068	0.242	6.09311e-09
Nubp1	3.1153e-42	0.294929	0.112	0.538	1.00577e-37
Rae1	4.9319e-25	0.294888	0.175	0.542	1.59226e-20
Srek1	7.88925e-21	0.2946	0.173	0.5	2.54704e-16
Mdm4	4.22618e-26	0.294481	0.114	0.435	1.36442e-21
Ctsz	4.89412e-07	0.294467	0.564	0.964	0.0158007
Prrc2a	2.72209e-35	0.293416	0.209	0.676	8.78828e-31
Jak2	7.29811e-23	0.292765	0.071	0.328	2.3562e-18
Rab4b	4.30957e-27	0.292442	0.148	0.504	1.39135e-22
Rhbdf1	5.1039e-21	0.292202	0.187	0.527	1.6478e-16
Npc2	1.42238e-13	0.29215	0.484	0.94	4.59215e-09
Hmg20a	5.26135e-21	0.291788	0.066	0.303	1.69863e-16
Psmb10	1.20862e-26	0.291698	0.124	0.453	3.90204e-22
Exoc3l2	9.15022e-25	0.2912	0.127	0.444	2.95415e-20
Cstf2	7.8643e-17	0.290746	0.049	0.238	2.53899e-12
Exoc3l4	1.32986e-13	0.290375	0.097	0.293	4.29345e-09
Slc6a8	2.85065e-10	0.289969	0.462	0.905	9.20332e-06
Laptm4a	3.49637e-09	0.289506	0.584	0.974	0.00011288
Stk11	3.35936e-17	0.28941	0.299	0.701	1.08457e-12
Cuedc2	1.2189e-32	0.289149	0.241	0.716	3.93521e-28
Kbtbd11	4.80315e-25	0.288558	0.136	0.468	1.5507e-20
Cenpj	2.93507e-07	0.288095	0.046	0.142	0.00947586
Pum2	7.20843e-28	0.288039	0.28	0.753	2.32724e-23
Zfp729a	5.56884e-08	0.288026	0.027	0.116	0.0017979
Acsm1	6.98897e-10	0.287958	0.445	0.887	2.25639e-05
Npepl1	1.90265e-37	0.287174	0.229	0.736	6.14269e-33
Tmem30a	9.27734e-23	0.286556	0.397	0.896	2.99519e-18
Kif12	1.6479e-16	0.286348	0.367	0.818	5.32023e-12
Egr1	3.15705e-25	0.286231	0.107	0.413	1.01925e-20
Tagln2	1.188e-13	0.286216	0.465	0.91	3.83545e-09
Bsg	0.788431	0.285801	0.73	0.995	1
Slc4a1	3.96359e-13	0.285416	0.095	0.282	1.27964e-08
Lhx1os	1.66749e-31	0.283559	0.151	0.54	5.38348e-27
Rere	9.76241e-33	0.283026	0.299	0.818	3.15179e-28
Cox6b2	2.11992e-18	0.282666	0.054	0.261	6.84417e-14
Clrn3	2.79811e-22	0.282643	0.165	0.499	9.0337e-18
Snx8	4.20202e-18	0.281135	0.275	0.665	1.35662e-13
Yrdc	3.34004e-24	0.280622	0.119	0.43	1.07833e-19
Dpep1	3.68539e-07	0.280395	0.496	0.901	0.0118983
Arhgap45	2.44586e-12	0.279695	0.063	0.223	7.89645e-08
Ehd2	4.86818e-18	0.279122	0.071	0.287	1.57169e-13
Igsf8	3.39908e-20	0.279118	0.063	0.292	1.09739e-15
D630023F18Rik	4.27902e-16	0.279029	0.136	0.383	1.38148e-11
Csnk1g3	1.49121e-41	0.278967	0.163	0.625	4.81436e-37
Ppp1r14b	1.43665e-33	0.278664	0.294	0.809	4.63823e-29
Arhgef17	1.00857e-18	0.278506	0.124	0.388	3.25618e-14
Ndrg1	0.908376	0.278477	0.861	0.999	1
Gramd1a	1.25223e-21	0.278348	0.141	0.447	4.04281e-17
Rtcb	5.02244e-52	0.27826	0.217	0.776	1.6215e-47
Fggy	4.24857e-23	0.278253	0.324	0.787	1.37165e-18
Slc43a2	4.41739e-18	0.277958	0.348	0.769	1.42615e-13
Cr1l	1.73341e-36	0.277788	0.141	0.558	5.5963e-32
Ptpn11	5.75024e-29	0.277507	0.17	0.562	1.85647e-24
Dock7	1.44562e-17	0.277451	0.051	0.248	4.6672e-13
Slc39a1	2.76692e-24	0.277354	0.263	0.686	8.933e-20
Rbfox2	6.71296e-11	0.277149	0.073	0.225	2.16728e-06
Zfp36l1	2.3649e-29	0.27685	0.309	0.796	7.63508e-25
Son	4.39757e-34	0.276346	0.275	0.784	1.41976e-29
Pck2	4.87462e-14	0.276024	0.146	0.386	1.57377e-09
Mrs2	6.39169e-34	0.275985	0.187	0.633	2.06356e-29
Adar	2.61231e-22	0.275855	0.063	0.309	8.43385e-18
Cxxc5	4.34814e-17	0.275648	0.35	0.793	1.4038e-12
Ifi35	2.2466e-20	0.27561	0.109	0.377	7.25314e-16
Il6st	1.87478e-33	0.275516	0.273	0.767	6.05272e-29
Rab33b	1.72952e-18	0.275436	0.056	0.265	5.58377e-14
Tchp	5.86678e-09	0.27523	0.019	0.113	0.000189409
Cnppd1	1.02672e-28	0.274969	0.2	0.611	3.31475e-24
Mfn1	7.67436e-29	0.274759	0.258	0.718	2.47767e-24
Loxl1	1.74153e-29	0.274663	0.182	0.575	5.62254e-25
Senp6	2.44419e-26	0.274493	0.187	0.574	7.89106e-22
Lgals3	4.45959e-22	0.274264	0.282	0.68	1.43978e-17
Dync1h1	1.13768e-17	0.274194	0.436	0.921	3.673e-13
Clu	0.0460587	0.273321	0.693	0.941	1
Leprot	5.1784e-48	0.273109	0.151	0.63	1.67185e-43
Rxrb	2.25869e-35	0.272759	0.131	0.532	7.29218e-31
Cd52	2.72638e-34	0.272757	0.151	0.551	8.80213e-30
Bend5	3.9625e-29	0.2725	0.122	0.471	1.27929e-24
Mtfr1l	1.57573e-24	0.272151	0.343	0.841	5.08726e-20
Chrna4	1.28931e-08	0.271985	0.217	0.439	0.000416252
Klhl9	2.26187e-36	0.27172	0.209	0.68	7.30244e-32
Crocc	1.87841e-16	0.271349	0.134	0.389	6.06445e-12
Gpx3	4.91001e-12	0.270878	0.995	1	1.5852e-07
Dnajc9	2.32769e-20	0.270756	0.08	0.323	7.51496e-16
Il10rb	1.76738e-34	0.270437	0.178	0.614	5.70598e-30
Nisch	1.81431e-06	0.269779	0.545	0.966	0.0585748
Nxf1	1.38677e-34	0.269753	0.156	0.569	4.4772e-30
Slc7a7	1.32384e-08	0.269566	0.477	0.875	0.000427402
Tyrobp	5.65711e-27	0.26939	0.2	0.579	1.8264e-22
Exosc4	7.59275e-35	0.269334	0.212	0.674	2.45132e-30
Pdp2	1.39186e-25	0.268325	0.192	0.569	4.49361e-21
Ezr	0.00660123	0.268276	0.616	0.981	1
Rdx	3.09736e-23	0.268139	0.363	0.854	9.99984e-19
Ccl6	3.86061e-14	0.268087	0.063	0.24	1.2464e-09
Prpf19	7.89138e-33	0.26776	0.241	0.721	2.54773e-28
Rogdi	1.00522e-34	0.267604	0.243	0.723	3.24536e-30
Ubald1	2.85432e-24	0.267532	0.17	0.522	9.21519e-20
Slc35e3	1.35964e-24	0.267246	0.204	0.588	4.38959e-20
Plxna2	4.1375e-08	0.267187	0.049	0.155	0.00133579
Usp30	6.59369e-17	0.2667	0.092	0.318	2.12877e-12
St6galnac2	1.40749e-11	0.266469	0.431	0.897	4.54409e-07
Tmem160	6.91041e-31	0.266314	0.287	0.785	2.23103e-26
C1qtnf6	3.31668e-10	0.26613	0.049	0.176	1.07079e-05
Eif4a1	1.44894e-08	0.26514	0.601	0.977	0.000467791
Sult1a1	5.061e-16	0.265139	0.109	0.34	1.63394e-11
Mxra8	6.69462e-28	0.264996	0.122	0.46	2.16136e-23
Crkl	2.92464e-22	0.264734	0.078	0.335	9.4422e-18
Eng	4.99633e-23	0.263959	0.367	0.833	1.61307e-18
Armc1	5.05029e-35	0.263906	0.165	0.591	1.63048e-30
Ywhag	4.09963e-35	0.263798	0.231	0.716	1.32357e-30
Xpo7	5.93213e-21	0.263609	0.17	0.496	1.91519e-16
Ubxn7	4.52572e-19	0.263597	0.039	0.239	1.46113e-14
Chst15	7.87983e-12	0.263214	0.09	0.264	2.544e-07
Gimap6	4.65002e-25	0.263025	0.114	0.423	1.50126e-20
Fam219a	2.2715e-05	0.262999	0.051	0.128	0.733355
Irf3	4.01206e-22	0.26295	0.273	0.697	1.29529e-17
Tm7sf3	2.44505e-18	0.262263	0.372	0.854	7.89383e-14
C1qa	2.88231e-32	0.26201	0.185	0.587	9.30555e-28
Itfg2	6.10936e-14	0.261612	0.068	0.246	1.97241e-09
Nox4	2.65758e-06	0.261006	0.504	0.874	0.0858
Myh9	1.64638e-21	0.26094	0.338	0.767	5.31535e-17
Usp16	7.06941e-26	0.260889	0.131	0.464	2.28236e-21
Adamtsl2	1.12351e-28	0.25993	0.161	0.536	3.62726e-24
Dyrk2	5.91198e-27	0.259361	0.127	0.462	1.90868e-22
Arhgef12	4.41765e-29	0.259031	0.299	0.782	1.42624e-24
Ece1	7.40215e-33	0.258885	0.207	0.656	2.38979e-28
Cdh11	1.99708e-18	0.258509	0.073	0.294	6.44757e-14
Rbm47	6.32545e-19	0.258149	0.409	0.914	2.04217e-14
P2rx4	3.34023e-30	0.257903	0.202	0.624	1.07839e-25
Maf	1.16526e-15	0.257731	0.436	0.866	3.76205e-11
Tbx2	6.07982e-16	0.257683	0.27	0.629	1.96287e-11
Ccr2	3.20424e-12	0.257267	0.046	0.192	1.03449e-07
Sephs1	5.50476e-22	0.256989	0.187	0.538	1.77721e-17
Vamp2	1.49584e-35	0.256822	0.2	0.659	4.82934e-31
Fmnl3	3.4686e-14	0.256066	0.097	0.299	1.11984e-09
Tpst1	2.49224e-14	0.255986	0.024	0.172	8.04621e-10
Cab39	1.25004e-32	0.255598	0.236	0.707	4.03575e-28
Ush1c	4.83229e-19	0.255429	0.304	0.731	1.56011e-14
Dop1b	1.42043e-12	0.255416	0.049	0.198	4.58586e-08
Evi5	4.32762e-30	0.255321	0.217	0.651	1.39717e-25
Ap1s1	1.95004e-39	0.254591	0.273	0.8	6.29569e-35
Mkrn1	1.50311e-16	0.253391	0.345	0.788	4.85279e-12
Pdk2	7.06545e-16	0.253061	0.431	0.9	2.28108e-11
Rab11fip5	5.1644e-28	0.252032	0.253	0.709	1.66733e-23
Leng8	2.60474e-17	0.251935	0.182	0.484	8.4094e-13
Tom1l1	2.66996e-23	0.251458	0.039	0.272	8.61997e-19
Usp34	1.85025e-31	0.251418	0.19	0.613	5.97354e-27
Tns2	1.5157e-30	0.251394	0.212	0.645	4.89345e-26
Ap2m1	0.0157097	0.251289	0.633	0.98	1
Rbm33	2.10344e-20	0.250909	0.09	0.345	6.79094e-16
Rock2	2.27504e-32	0.250437	0.063	0.382	7.34496e-28
Ate1	1.25759e-25	0.250329	0.1	0.405	4.06012e-21
Xpnpep3	2.98327e-13	0.250098	0.046	0.201	9.63147e-09
Notch2	4.85302e-19	0.250005	0.083	0.319	1.5668e-14
