# Supplementary material for: Extracellular vesicle miR-93-5p cargo regulates glomerular endothelial cell damage in Alport syndrome
Source: JCI Insight. 2026 Mar 23;11(6):e197643. doi: 10.1172/jci.insight.197643 (PMC13043101; doi:10.1172/jci.insight.197643)
Supplement: Supplemental data set 9 [file jciinsight-11-197643-s163.xlsx]

## Sheet: miR93 targets
Gene	5mAS vs WT	Treated vs 5mAS	Treated vs WT	Treated vs 2mAS	5mAS vs 2mAS	2mAS vs WT
Aak1	#N/A	#N/A	#N/A	#N/A	#N/A	#N/A
Abca1	0.289035	#N/A	#N/A	#N/A	#N/A	#N/A
Abcd2	#N/A	#N/A	#N/A	#N/A	#N/A	#N/A
Abcg4	#N/A	#N/A	#N/A	#N/A	#N/A	#N/A
Abhd2	#N/A	#N/A	0.260767	0.582155	0.516115	-0.321388
Abhd5	#N/A	#N/A	#N/A	#N/A	#N/A	#N/A
Abi1	#N/A	#N/A	#N/A	#N/A	#N/A	#N/A
Abl2	#N/A	#N/A	#N/A	#N/A	#N/A	#N/A
Acbd5	#N/A	#N/A	#N/A	#N/A	#N/A	#N/A
Acsl4	0.345382	#N/A	0.603052	0.417348	#N/A	#N/A
Adam9	#N/A	#N/A	0.406613	#N/A	#N/A	#N/A
Adarb1	#N/A	#N/A	#N/A	#N/A	#N/A	#N/A
Adat2	#N/A	#N/A	#N/A	#N/A	#N/A	#N/A
Afg1l	#N/A	#N/A	#N/A	#N/A	#N/A	#N/A
Agfg1	#N/A	#N/A	#N/A	#N/A	#N/A	#N/A
Agfg2	#N/A	#N/A	0.280699	#N/A	#N/A	#N/A
Ago1	#N/A	#N/A	#N/A	#N/A	#N/A	#N/A
Agtpbp1	#N/A	#N/A	#N/A	#N/A	#N/A	#N/A
Ahnak	0.424682	#N/A	0.668511	0.74551	0.501681	#N/A
Akap11	#N/A	#N/A	#N/A	#N/A	#N/A	#N/A
Akap13	#N/A	#N/A	#N/A	#N/A	#N/A	#N/A
Akap5	#N/A	#N/A	#N/A	#N/A	#N/A	#N/A
Akt3	#N/A	#N/A	#N/A	#N/A	#N/A	#N/A
Aktip	#N/A	#N/A	#N/A	#N/A	#N/A	#N/A
Alx4	#N/A	#N/A	#N/A	#N/A	#N/A	#N/A
Amer2	#N/A	#N/A	#N/A	#N/A	#N/A	#N/A
Amigo2	#N/A	#N/A	#N/A	#N/A	#N/A	#N/A
Ankfy1	#N/A	#N/A	0.298359	0.326674	#N/A	#N/A
Ankh	#N/A	#N/A	#N/A	#N/A	#N/A	#N/A
Ankib1	#N/A	#N/A	#N/A	#N/A	#N/A	#N/A
Ankrd13c	#N/A	0.431678	#N/A	#N/A	#N/A	#N/A
Ankrd17	#N/A	#N/A	#N/A	#N/A	#N/A	#N/A
Ankrd29	#N/A	#N/A	#N/A	#N/A	#N/A	#N/A
Ankrd33b	#N/A	#N/A	#N/A	#N/A	#N/A	#N/A
Ankrd50	#N/A	#N/A	#N/A	#N/A	#N/A	#N/A
Ankrd52	#N/A	#N/A	#N/A	#N/A	#N/A	#N/A
Ano6	#N/A	#N/A	#N/A	#N/A	#N/A	#N/A
Ap2b1	#N/A	#N/A	#N/A	0.312832	0.328946	#N/A
Apbb2	#N/A	0.348623	0.312774	#N/A	#N/A	#N/A
Apcdd1	#N/A	#N/A	#N/A	#N/A	#N/A	#N/A
App	#N/A	0.528842	0.614642	0.743838	#N/A	#N/A
Arap2	#N/A	#N/A	#N/A	#N/A	#N/A	#N/A
Arhgap1	#N/A	0.314971	0.355773	#N/A	#N/A	#N/A
Arhgap12	#N/A	#N/A	#N/A	#N/A	#N/A	#N/A
Arhgap26	#N/A	#N/A	#N/A	#N/A	#N/A	#N/A
Arhgef10	#N/A	#N/A	#N/A	#N/A	#N/A	#N/A
Arhgef11	#N/A	#N/A	#N/A	#N/A	#N/A	#N/A
Arhgef18	#N/A	0.361335	0.387057	#N/A	#N/A	#N/A
Arhgef28	#N/A	#N/A	#N/A	#N/A	#N/A	#N/A
Arhgef3	#N/A	#N/A	#N/A	#N/A	#N/A	#N/A
Arid4a	#N/A	#N/A	#N/A	#N/A	#N/A	#N/A
Arid4b	#N/A	#N/A	#N/A	#N/A	#N/A	#N/A
Arl4c	0.425186	#N/A	0.345684	0.369541	0.449043	#N/A
Armc8	#N/A	#N/A	#N/A	#N/A	#N/A	#N/A
Arsj	#N/A	#N/A	#N/A	#N/A	#N/A	#N/A
Atad2	#N/A	#N/A	#N/A	#N/A	#N/A	#N/A
Atg14	#N/A	#N/A	#N/A	#N/A	#N/A	#N/A
Atg16l1	#N/A	#N/A	#N/A	#N/A	#N/A	#N/A
Atg2b	#N/A	#N/A	#N/A	#N/A	#N/A	#N/A
Atl3	#N/A	#N/A	#N/A	#N/A	#N/A	#N/A
Atp12a	#N/A	#N/A	#N/A	#N/A	#N/A	#N/A
Atp1a2	#N/A	#N/A	#N/A	#N/A	#N/A	#N/A
Atxn1	#N/A	#N/A	#N/A	#N/A	#N/A	#N/A
Atxn1l	#N/A	#N/A	#N/A	#N/A	#N/A	#N/A
Atxn7l1	#N/A	#N/A	#N/A	#N/A	#N/A	#N/A
B2m	0.796052	0.472199	1.26825	1.21837	0.746172	#N/A
B3galt2	#N/A	#N/A	#N/A	#N/A	#N/A	#N/A
Bahd1	#N/A	#N/A	#N/A	#N/A	#N/A	#N/A
Bambi	#N/A	#N/A	#N/A	#N/A	#N/A	#N/A
Bbx	#N/A	#N/A	#N/A	#N/A	#N/A	#N/A
Bcl11b	#N/A	#N/A	#N/A	#N/A	#N/A	#N/A
Bcl2l11	#N/A	#N/A	#N/A	#N/A	#N/A	#N/A
Becn1	#N/A	#N/A	#N/A	#N/A	#N/A	#N/A
Best3	#N/A	#N/A	#N/A	#N/A	#N/A	#N/A
Bhlhe41	#N/A	#N/A	#N/A	#N/A	#N/A	#N/A
Bicc1	0.397285	#N/A	0.376538	0.359712	0.380459	#N/A
Bicd2	#N/A	#N/A	#N/A	0.310995	#N/A	#N/A
Bmpr2	#N/A	0.411178	0.524646	#N/A	#N/A	#N/A
Bmt2	#N/A	#N/A	#N/A	#N/A	#N/A	#N/A
Bnc2	#N/A	#N/A	#N/A	#N/A	#N/A	#N/A
Bnip2	#N/A	#N/A	0.285867	#N/A	#N/A	#N/A
Brms1l	#N/A	#N/A	#N/A	#N/A	#N/A	#N/A
Brwd1	#N/A	#N/A	#N/A	#N/A	#N/A	#N/A
Btbd10	#N/A	#N/A	#N/A	#N/A	#N/A	#N/A
Btbd7	#N/A	#N/A	#N/A	#N/A	#N/A	#N/A
Btg2	0.295414	#N/A	0.315958	#N/A	#N/A	0.328942
Btg3	#N/A	#N/A	#N/A	#N/A	#N/A	#N/A
Btn3a1	#N/A	#N/A	#N/A	#N/A	#N/A	#N/A
Bud23	#N/A	#N/A	#N/A	#N/A	#N/A	#N/A
C14orf28	#N/A	#N/A	#N/A	#N/A	#N/A	#N/A
C16orf70	#N/A	#N/A	#N/A	#N/A	#N/A	#N/A
C2cd2	#N/A	#N/A	#N/A	#N/A	#N/A	#N/A
C2orf69	#N/A	#N/A	#N/A	#N/A	#N/A	#N/A
C3orf38	#N/A	#N/A	#N/A	#N/A	#N/A	#N/A
C3orf70	#N/A	#N/A	#N/A	#N/A	#N/A	#N/A
C6orf120	#N/A	#N/A	#N/A	#N/A	#N/A	#N/A
C7orf43	#N/A	#N/A	#N/A	#N/A	#N/A	#N/A
C9orf40	#N/A	#N/A	#N/A	#N/A	#N/A	#N/A
Caap1	#N/A	#N/A	#N/A	#N/A	#N/A	#N/A
Cacul1	#N/A	#N/A	#N/A	#N/A	#N/A	#N/A
Cald1	0.458109	0.500716	0.958826	0.816887	#N/A	#N/A
Camk2n2	#N/A	#N/A	#N/A	#N/A	#N/A	#N/A
Camta1	#N/A	#N/A	#N/A	-0.261861	-0.283287	#N/A
Capn15	#N/A	#N/A	#N/A	#N/A	#N/A	#N/A
Caprin2	#N/A	#N/A	#N/A	#N/A	#N/A	#N/A
Cbln4	#N/A	#N/A	#N/A	#N/A	#N/A	#N/A
Cc2d1a	#N/A	#N/A	#N/A	#N/A	#N/A	#N/A
Ccdc71l	#N/A	#N/A	#N/A	#N/A	#N/A	#N/A
Ccnd1	#N/A	0.728931	0.871114	0.728046	#N/A	#N/A
Ccng2	#N/A	#N/A	#N/A	#N/A	#N/A	#N/A
Ccser2	#N/A	#N/A	#N/A	#N/A	#N/A	#N/A
Cd274	#N/A	#N/A	#N/A	#N/A	#N/A	#N/A
Cd69	#N/A	#N/A	#N/A	#N/A	#N/A	#N/A
Cdc23	#N/A	#N/A	#N/A	#N/A	#N/A	#N/A
Cdc37l1	#N/A	#N/A	#N/A	#N/A	#N/A	#N/A
Cdkn1a	0.279612	#N/A	#N/A	#N/A	0.303878	#N/A
Celsr2	#N/A	#N/A	#N/A	#N/A	#N/A	#N/A
Cenpq	#N/A	#N/A	#N/A	#N/A	#N/A	#N/A
Cep120	#N/A	#N/A	#N/A	#N/A	#N/A	#N/A
Cep170	#N/A	#N/A	#N/A	#N/A	#N/A	#N/A
Cep97	#N/A	#N/A	#N/A	#N/A	#N/A	#N/A
Cercam	#N/A	#N/A	#N/A	#N/A	#N/A	#N/A
Cfl2	#N/A	#N/A	0.353934	#N/A	#N/A	#N/A
Chaf1a	#N/A	#N/A	#N/A	#N/A	#N/A	#N/A
Chd5	#N/A	#N/A	#N/A	#N/A	#N/A	#N/A
Chp2	#N/A	#N/A	#N/A	#N/A	#N/A	#N/A
Chrm2	#N/A	#N/A	#N/A	#N/A	#N/A	#N/A
Cit	#N/A	#N/A	#N/A	#N/A	#N/A	#N/A
Clec12b	#N/A	#N/A	#N/A	#N/A	#N/A	#N/A
Clec4d	#N/A	#N/A	#N/A	#N/A	#N/A	#N/A
Clip4	#N/A	#N/A	#N/A	#N/A	#N/A	#N/A
Clock	#N/A	#N/A	#N/A	#N/A	#N/A	#N/A
Cmklr1	#N/A	#N/A	#N/A	#N/A	#N/A	#N/A
Cmpk1	#N/A	#N/A	#N/A	#N/A	#N/A	#N/A
Cmtr2	#N/A	#N/A	#N/A	#N/A	#N/A	#N/A
Cnot4	#N/A	#N/A	#N/A	#N/A	#N/A	#N/A
Cnot6	#N/A	#N/A	#N/A	#N/A	#N/A	#N/A
Cnot6l	#N/A	#N/A	#N/A	#N/A	#N/A	#N/A
Cnot7	#N/A	#N/A	#N/A	#N/A	#N/A	#N/A
Cnrip1	#N/A	#N/A	#N/A	#N/A	#N/A	#N/A
Col4a3	0.400436	0.959091	1.35953	0.699431	#N/A	0.660096
Commd6	#N/A	#N/A	#N/A	#N/A	#N/A	#N/A
Coro2b	#N/A	0.326928	0.260596	#N/A	#N/A	#N/A
Cox7a2l	#N/A	#N/A	#N/A	#N/A	-0.315115	#N/A
Cox8c	#N/A	#N/A	#N/A	#N/A	#N/A	#N/A
Cpeb3	#N/A	#N/A	#N/A	#N/A	#N/A	#N/A
Creb1	#N/A	#N/A	#N/A	#N/A	#N/A	#N/A
Creb5	#N/A	#N/A	#N/A	#N/A	#N/A	#N/A
Crebrf	#N/A	#N/A	0.258187	#N/A	#N/A	#N/A
Crim1	0.341017	0.758468	1.09948	0.891313	#N/A	#N/A
Cript	#N/A	#N/A	#N/A	#N/A	#N/A	#N/A
Crk	#N/A	#N/A	0.33851	#N/A	#N/A	#N/A
Crot	#N/A	#N/A	#N/A	#N/A	#N/A	#N/A
Cry2	#N/A	#N/A	#N/A	#N/A	#N/A	#N/A
Crybg3	#N/A	#N/A	#N/A	#N/A	#N/A	#N/A
Csde1	#N/A	#N/A	0.418875	0.402564	#N/A	#N/A
Csgalnact1	#N/A	#N/A	#N/A	#N/A	#N/A	#N/A
Csrnp3	#N/A	#N/A	#N/A	#N/A	#N/A	#N/A
Ctsa	#N/A	#N/A	#N/A	0.399476	0.484245	#N/A
Ctsk	#N/A	#N/A	#N/A	#N/A	#N/A	#N/A
Cxcl14	0.524992	-0.440887	#N/A	#N/A	0.607293	#N/A
Cxcl6	#N/A	#N/A	#N/A	#N/A	#N/A	#N/A
Cybrd1	#N/A	#N/A	#N/A	#N/A	#N/A	#N/A
Dab2	#N/A	0.478368	0.473048	#N/A	#N/A	#N/A
Dcbld2	#N/A	#N/A	#N/A	#N/A	#N/A	#N/A
Dcun1d1	#N/A	#N/A	#N/A	#N/A	#N/A	#N/A
Dcun1d3	#N/A	#N/A	#N/A	#N/A	#N/A	#N/A
Ddhd1	#N/A	#N/A	#N/A	#N/A	#N/A	#N/A
Ddias	#N/A	#N/A	#N/A	#N/A	#N/A	#N/A
Ddx5	#N/A	0.392865	0.563459	0.511006	#N/A	#N/A
Dennd5b	#N/A	#N/A	#N/A	0.256837	#N/A	#N/A
Derl2	#N/A	#N/A	#N/A	#N/A	#N/A	#N/A
Dlec1	#N/A	#N/A	#N/A	#N/A	#N/A	#N/A
Dlgap1	#N/A	#N/A	#N/A	#N/A	#N/A	#N/A
Dmtf1	#N/A	#N/A	#N/A	#N/A	#N/A	#N/A
Dnajb9	#N/A	#N/A	#N/A	0.434963	0.499407	#N/A
Dnajc16	#N/A	#N/A	#N/A	#N/A	#N/A	#N/A
Dnajc27	#N/A	#N/A	#N/A	#N/A	#N/A	#N/A
Dnal1	#N/A	#N/A	#N/A	#N/A	#N/A	#N/A
Dock4	#N/A	#N/A	0.362093	#N/A	#N/A	#N/A
Dok6	#N/A	#N/A	#N/A	#N/A	#N/A	#N/A
Dpyd	#N/A	#N/A	#N/A	#N/A	#N/A	#N/A
Dpysl2	#N/A	0.501686	0.721442	0.723781	#N/A	#N/A
Dpysl5	#N/A	#N/A	#N/A	#N/A	#N/A	#N/A
Drd1	#N/A	#N/A	#N/A	#N/A	#N/A	#N/A
Dsg4	#N/A	#N/A	#N/A	#N/A	#N/A	#N/A
Dusp2	#N/A	#N/A	#N/A	#N/A	#N/A	#N/A
Dusp8	#N/A	#N/A	#N/A	#N/A	#N/A	#N/A
Dync1li2	#N/A	#N/A	#N/A	#N/A	#N/A	#N/A
E2f1	#N/A	#N/A	#N/A	#N/A	#N/A	#N/A
E2f2	#N/A	#N/A	#N/A	#N/A	#N/A	#N/A
E2f5	#N/A	#N/A	#N/A	#N/A	#N/A	#N/A
Eea1	#N/A	#N/A	#N/A	#N/A	#N/A	#N/A
Efcab14	#N/A	#N/A	#N/A	#N/A	#N/A	#N/A
Egln1	#N/A	#N/A	#N/A	#N/A	#N/A	#N/A
Egln3	#N/A	#N/A	#N/A	#N/A	#N/A	#N/A
Egr2	0.307332	#N/A	#N/A	#N/A	0.280191	#N/A
Egr3	#N/A	#N/A	#N/A	#N/A	#N/A	#N/A
Eif4a2	#N/A	0.295084	0.448082	#N/A	#N/A	#N/A
Eif4g2	#N/A	#N/A	#N/A	0.264914	#N/A	#N/A
Eif5a2	#N/A	#N/A	#N/A	#N/A	#N/A	#N/A
Elk3	#N/A	#N/A	0.302774	0.308045	#N/A	#N/A
Elk4	#N/A	#N/A	0.345389	0.473468	#N/A	#N/A
Emsy	#N/A	#N/A	#N/A	#N/A	#N/A	#N/A
Enpp5	#N/A	#N/A	#N/A	#N/A	#N/A	#N/A
Entpd4	#N/A	#N/A	#N/A	#N/A	#N/A	#N/A
Epgn	#N/A	#N/A	#N/A	#N/A	#N/A	#N/A
Epha4	#N/A	#N/A	#N/A	#N/A	#N/A	#N/A
Epha5	#N/A	#N/A	#N/A	#N/A	#N/A	#N/A
Epha7	#N/A	#N/A	#N/A	#N/A	#N/A	#N/A
Eps15l1	#N/A	#N/A	#N/A	#N/A	#N/A	#N/A
Erap1	#N/A	#N/A	0.271222	#N/A	#N/A	#N/A
Erc1	#N/A	#N/A	#N/A	#N/A	#N/A	#N/A
Ereg	#N/A	#N/A	#N/A	#N/A	#N/A	#N/A
Eri1	#N/A	#N/A	#N/A	#N/A	#N/A	#N/A
Esr1	#N/A	#N/A	#N/A	#N/A	#N/A	#N/A
Etv1	#N/A	#N/A	#N/A	#N/A	#N/A	#N/A
Ezh1	#N/A	#N/A	#N/A	#N/A	#N/A	#N/A
F2r	0.644305	#N/A	0.778621	#N/A	#N/A	0.522998
F3	0.290714	#N/A	#N/A	#N/A	#N/A	#N/A
Fam102a	#N/A	#N/A	#N/A	#N/A	#N/A	#N/A
Fam117a	#N/A	#N/A	#N/A	#N/A	#N/A	#N/A
Fam117b	#N/A	#N/A	#N/A	#N/A	#N/A	#N/A
Fam126b	#N/A	#N/A	#N/A	#N/A	#N/A	#N/A
Fam129a	#N/A	#N/A	#N/A	#N/A	#N/A	#N/A
Fam13a	#N/A	#N/A	#N/A	#N/A	#N/A	#N/A
Fam13c	#N/A	#N/A	#N/A	#N/A	#N/A	#N/A
Fam189a1	#N/A	#N/A	#N/A	#N/A	#N/A	#N/A
Fam199x	#N/A	#N/A	#N/A	#N/A	#N/A	#N/A
Fam19a1	#N/A	#N/A	#N/A	#N/A	#N/A	#N/A
Fam210a	#N/A	#N/A	#N/A	#N/A	#N/A	#N/A
Fam219b	#N/A	#N/A	#N/A	#N/A	#N/A	#N/A
Fam3c	#N/A	#N/A	0.366643	0.368209	#N/A	#N/A
Fam45a	#N/A	#N/A	#N/A	#N/A	#N/A	#N/A
Fam53a	#N/A	#N/A	#N/A	#N/A	#N/A	#N/A
Fas	#N/A	#N/A	#N/A	#N/A	#N/A	#N/A
Fastk	#N/A	#N/A	#N/A	#N/A	#N/A	#N/A
Fat2	#N/A	#N/A	#N/A	#N/A	#N/A	#N/A
Fat4	#N/A	#N/A	#N/A	#N/A	#N/A	#N/A
Fbxl3	#N/A	#N/A	#N/A	#N/A	#N/A	#N/A
Fbxl5	#N/A	0.361235	0.267302	#N/A	#N/A	#N/A
Fbxo21	#N/A	#N/A	#N/A	#N/A	#N/A	#N/A
Fbxo31	#N/A	#N/A	#N/A	#N/A	#N/A	#N/A
Fbxo48	#N/A	#N/A	#N/A	#N/A	#N/A	#N/A
Fcho2	#N/A	0.286514	0.368892	#N/A	#N/A	#N/A
Fem1b	#N/A	#N/A	#N/A	#N/A	#N/A	#N/A
Fem1c	#N/A	#N/A	#N/A	#N/A	#N/A	#N/A
Fgd4	#N/A	#N/A	#N/A	#N/A	#N/A	#N/A
Fgd5	#N/A	#N/A	#N/A	#N/A	#N/A	#N/A
Fgl2	#N/A	#N/A	#N/A	#N/A	#N/A	#N/A
Fjx1	#N/A	#N/A	#N/A	#N/A	#N/A	#N/A
Flt1	#N/A	#N/A	0.327355	0.486129	#N/A	#N/A
Fmnl3	#N/A	#N/A	#N/A	#N/A	#N/A	#N/A
Fnbp1l	#N/A	#N/A	0.301214	#N/A	#N/A	#N/A
Fndc3b	#N/A	#N/A	0.436509	#N/A	#N/A	#N/A
Foxj3	#N/A	#N/A	#N/A	#N/A	#N/A	#N/A
Foxk2	#N/A	#N/A	#N/A	#N/A	#N/A	#N/A
Frmd4b	#N/A	#N/A	#N/A	#N/A	#N/A	#N/A
Frmd6	#N/A	#N/A	#N/A	#N/A	#N/A	#N/A
Frs2	#N/A	#N/A	#N/A	#N/A	#N/A	#N/A
Fsd1l	#N/A	#N/A	#N/A	#N/A	#N/A	#N/A
Fyco1	#N/A	#N/A	#N/A	#N/A	#N/A	#N/A
Fzd3	#N/A	#N/A	#N/A	#N/A	#N/A	#N/A
Gab1	#N/A	#N/A	#N/A	#N/A	#N/A	#N/A
Gabbr2	#N/A	#N/A	#N/A	#N/A	#N/A	#N/A
Gabpb1	#N/A	#N/A	#N/A	#N/A	#N/A	#N/A
Gbf1	#N/A	#N/A	#N/A	#N/A	#N/A	#N/A
Ggcx	#N/A	#N/A	#N/A	0.285446	#N/A	#N/A
Gid4	#N/A	#N/A	#N/A	#N/A	#N/A	#N/A
Gigyf1	#N/A	#N/A	#N/A	0.295807	#N/A	#N/A
Gins4	#N/A	#N/A	#N/A	#N/A	#N/A	#N/A
Glis3	#N/A	#N/A	#N/A	#N/A	#N/A	#N/A
Gnb5	#N/A	#N/A	#N/A	#N/A	#N/A	#N/A
Gnpda2	#N/A	#N/A	#N/A	#N/A	#N/A	#N/A
Gns	#N/A	#N/A	#N/A	0.353323	0.285683	#N/A
Golga1	#N/A	#N/A	#N/A	#N/A	#N/A	#N/A
Gon4l	#N/A	#N/A	#N/A	#N/A	#N/A	#N/A
Gosr1	#N/A	#N/A	#N/A	#N/A	#N/A	#N/A
Gpatch2	#N/A	#N/A	#N/A	#N/A	#N/A	#N/A
Gpc6	#N/A	#N/A	#N/A	#N/A	#N/A	#N/A
Gpr137b	#N/A	#N/A	#N/A	#N/A	#N/A	#N/A
Gpr137c	#N/A	#N/A	#N/A	#N/A	#N/A	#N/A
Gpr6	#N/A	#N/A	#N/A	#N/A	#N/A	#N/A
Gpr63	#N/A	#N/A	#N/A	#N/A	#N/A	#N/A
Gramd1a	#N/A	#N/A	#N/A	#N/A	#N/A	#N/A
Gucy1a1	#N/A	0.358784	0.446309	0.397537	#N/A	#N/A
Gxylt1	#N/A	#N/A	#N/A	#N/A	#N/A	#N/A
Has2	#N/A	#N/A	#N/A	#N/A	#N/A	#N/A
Haus8	#N/A	#N/A	#N/A	#N/A	#N/A	#N/A
Hbp1	#N/A	#N/A	#N/A	#N/A	#N/A	#N/A
Hectd2	#N/A	#N/A	#N/A	#N/A	#N/A	#N/A
Heg1	#N/A	0.544132	0.556741	0.525715	#N/A	#N/A
Hif1a	#N/A	#N/A	#N/A	#N/A	#N/A	#N/A
Hlf	#N/A	#N/A	#N/A	#N/A	#N/A	#N/A
Hmbox1	#N/A	#N/A	#N/A	#N/A	#N/A	#N/A
Hmga2	#N/A	#N/A	#N/A	#N/A	#N/A	#N/A
Hmgb3	#N/A	#N/A	0.294971	#N/A	#N/A	#N/A
Hook3	#N/A	#N/A	#N/A	#N/A	#N/A	#N/A
Hp1bp3	#N/A	#N/A	#N/A	0.375484	#N/A	#N/A
Hps5	#N/A	#N/A	#N/A	#N/A	#N/A	#N/A
Hs3st5	#N/A	#N/A	#N/A	#N/A	#N/A	#N/A
Hspa8	0.3281	-1.0587	-0.730604	#N/A	1.22573	-0.897627
Htr2a	#N/A	#N/A	#N/A	#N/A	#N/A	#N/A
Igsf10	#N/A	#N/A	#N/A	#N/A	#N/A	#N/A
Ikzf4	#N/A	#N/A	#N/A	#N/A	#N/A	#N/A
Il1rap	#N/A	#N/A	#N/A	#N/A	#N/A	#N/A
Il25	#N/A	#N/A	#N/A	#N/A	#N/A	#N/A
Il6st	#N/A	#N/A	0.450526	0.692732	0.503545	#N/A
Ipo9	#N/A	#N/A	#N/A	#N/A	0.296744	#N/A
Iqsec2	#N/A	#N/A	#N/A	#N/A	#N/A	#N/A
Irf1	#N/A	#N/A	0.433593	0.429486	#N/A	#N/A
Irf9	#N/A	#N/A	#N/A	#N/A	#N/A	#N/A
Ism2	#N/A	#N/A	#N/A	#N/A	#N/A	#N/A
Itch	#N/A	#N/A	#N/A	#N/A	#N/A	#N/A
Itga4	#N/A	#N/A	0.345107	0.363235	#N/A	#N/A
Itgb8	#N/A	#N/A	#N/A	#N/A	#N/A	#N/A
Itpkb	#N/A	#N/A	#N/A	0.326895	#N/A	#N/A
Itpripl2	0.277492	#N/A	0.251987	0.285593	0.311097	#N/A
Jak1	#N/A	#N/A	0.304496	#N/A	#N/A	#N/A
Jazf1	#N/A	#N/A	#N/A	#N/A	#N/A	#N/A
Jpt1	0.453439	#N/A	0.279854	#N/A	0.343838	#N/A
Kansl1l	#N/A	#N/A	#N/A	#N/A	#N/A	#N/A
Kat2b	#N/A	#N/A	#N/A	#N/A	#N/A	#N/A
Katnal1	#N/A	#N/A	#N/A	#N/A	#N/A	#N/A
Kcnb1	#N/A	#N/A	#N/A	#N/A	#N/A	#N/A
Kcnj10	#N/A	#N/A	#N/A	#N/A	#N/A	#N/A
Kcnk10	#N/A	#N/A	#N/A	#N/A	#N/A	#N/A
Kdm2a	#N/A	#N/A	0.340519	0.422746	0.265656	#N/A
Kiaa0513	#N/A	#N/A	#N/A	#N/A	#N/A	#N/A
Kiaa1191	#N/A	#N/A	#N/A	#N/A	#N/A	#N/A
Kiaa1522	#N/A	#N/A	#N/A	#N/A	#N/A	#N/A
Kif23	#N/A	#N/A	#N/A	#N/A	#N/A	#N/A
Kif26b	#N/A	#N/A	#N/A	#N/A	#N/A	#N/A
Kif3b	#N/A	#N/A	#N/A	#N/A	#N/A	#N/A
Kif5a	#N/A	#N/A	#N/A	#N/A	#N/A	#N/A
Klf10	#N/A	#N/A	#N/A	#N/A	#N/A	#N/A
Klf11	#N/A	#N/A	#N/A	#N/A	#N/A	#N/A
Klf12	#N/A	#N/A	#N/A	#N/A	#N/A	#N/A
Klf9	#N/A	#N/A	#N/A	#N/A	#N/A	#N/A
Klhl15	#N/A	#N/A	#N/A	#N/A	#N/A	#N/A
Klhl2	#N/A	#N/A	#N/A	#N/A	#N/A	#N/A
Klhl20	#N/A	#N/A	#N/A	#N/A	#N/A	#N/A
Klhl28	#N/A	#N/A	#N/A	#N/A	#N/A	#N/A
Kmt2a	#N/A	#N/A	#N/A	#N/A	#N/A	#N/A
Kmt2b	#N/A	#N/A	#N/A	#N/A	#N/A	#N/A
Kmt5b	#N/A	#N/A	#N/A	#N/A	#N/A	#N/A
Kpna2	#N/A	#N/A	#N/A	#N/A	#N/A	#N/A
Kpna3	#N/A	#N/A	#N/A	#N/A	#N/A	#N/A
Krt10	#N/A	#N/A	#N/A	#N/A	#N/A	#N/A
L3mbtl3	#N/A	#N/A	#N/A	#N/A	#N/A	#N/A
Lama3	#N/A	#N/A	#N/A	#N/A	#N/A	#N/A
Lamp3	#N/A	#N/A	#N/A	#N/A	#N/A	#N/A
Laptm4a	0.263783	0.663848	0.92763	0.965272	0.301425	#N/A
Lasp1	#N/A	#N/A	0.489456	0.540058	#N/A	#N/A
Lcor	#N/A	#N/A	#N/A	#N/A	#N/A	#N/A
Ldlr	#N/A	#N/A	0.252566	#N/A	#N/A	#N/A
Ldlrap1	#N/A	#N/A	#N/A	#N/A	#N/A	#N/A
Lgi2	#N/A	#N/A	#N/A	#N/A	#N/A	#N/A
Lhx6	#N/A	#N/A	#N/A	#N/A	#N/A	#N/A
Lhx8	#N/A	#N/A	#N/A	#N/A	#N/A	#N/A
Lif	#N/A	#N/A	#N/A	#N/A	#N/A	#N/A
Lima1	#N/A	#N/A	0.357956	#N/A	#N/A	#N/A
Limk1	#N/A	#N/A	#N/A	#N/A	#N/A	#N/A
Lmo3	#N/A	#N/A	#N/A	#N/A	#N/A	#N/A
Lonp2	#N/A	#N/A	#N/A	#N/A	#N/A	#N/A
Lpgat1	#N/A	#N/A	#N/A	#N/A	#N/A	#N/A
Lrch1	#N/A	#N/A	#N/A	#N/A	#N/A	#N/A
Lrig1	#N/A	#N/A	#N/A	#N/A	#N/A	#N/A
Lrp1b	#N/A	#N/A	#N/A	#N/A	#N/A	#N/A
Lrp8	#N/A	#N/A	#N/A	#N/A	#N/A	#N/A
Lrpap1	-0.279786	#N/A	-0.363866	#N/A	#N/A	-0.257239
Lrrc20	#N/A	#N/A	#N/A	#N/A	#N/A	#N/A
Lrrc55	#N/A	#N/A	#N/A	#N/A	#N/A	#N/A
Lypd6	#N/A	#N/A	#N/A	#N/A	#N/A	#N/A
Lyst	#N/A	#N/A	#N/A	#N/A	#N/A	#N/A
Lzic	#N/A	#N/A	#N/A	#N/A	#N/A	#N/A
M6pr	#N/A	#N/A	#N/A	#N/A	#N/A	#N/A
Magi3	#N/A	#N/A	#N/A	#N/A	#N/A	#N/A
Map10	#N/A	#N/A	#N/A	#N/A	#N/A	#N/A
Map3k12	#N/A	#N/A	#N/A	#N/A	#N/A	#N/A
Map3k13	#N/A	#N/A	#N/A	#N/A	#N/A	#N/A
Map3k14	#N/A	#N/A	#N/A	#N/A	#N/A	#N/A
Map3k2	#N/A	#N/A	#N/A	#N/A	#N/A	#N/A
Map3k20	#N/A	#N/A	#N/A	#N/A	#N/A	#N/A
Map3k5	#N/A	#N/A	#N/A	#N/A	#N/A	#N/A
Map3k8	#N/A	#N/A	#N/A	#N/A	#N/A	#N/A
Map3k9	#N/A	#N/A	#N/A	#N/A	#N/A	#N/A
Map7	#N/A	#N/A	#N/A	#N/A	#N/A	#N/A
Mapk1	#N/A	#N/A	#N/A	#N/A	#N/A	#N/A
Mapk4	#N/A	#N/A	#N/A	#N/A	#N/A	#N/A
Mapk8	#N/A	#N/A	#N/A	#N/A	#N/A	#N/A
Mapk9	#N/A	#N/A	#N/A	#N/A	#N/A	#N/A
Mapre1	#N/A	#N/A	0.293888	#N/A	#N/A	#N/A
Mapre3	#N/A	#N/A	#N/A	#N/A	#N/A	#N/A
Mastl	#N/A	#N/A	#N/A	#N/A	#N/A	#N/A
Mat2b	#N/A	#N/A	#N/A	#N/A	#N/A	#N/A
Mcf2l	#N/A	#N/A	#N/A	#N/A	#N/A	#N/A
Mchr2	#N/A	#N/A	#N/A	#N/A	#N/A	#N/A
Mcl1	0.315193	#N/A	0.370751	0.339014	#N/A	#N/A
Mdm4	#N/A	#N/A	0.263792	#N/A	#N/A	#N/A
Med12l	#N/A	#N/A	#N/A	#N/A	#N/A	#N/A
Mex3d	#N/A	#N/A	#N/A	#N/A	#N/A	#N/A
Mfap3l	#N/A	#N/A	#N/A	#N/A	#N/A	#N/A
Mfn2	#N/A	#N/A	#N/A	#N/A	#N/A	#N/A
Mfsd8	#N/A	#N/A	#N/A	#N/A	#N/A	#N/A
Midn	#N/A	0.453676	0.635129	0.996461	0.542785	-0.361332
Mink1	#N/A	#N/A	#N/A	#N/A	#N/A	#N/A
Mknk2	#N/A	#N/A	#N/A	#N/A	#N/A	#N/A
Mkrn1	#N/A	#N/A	#N/A	#N/A	#N/A	#N/A
Mmp2	0.771019	#N/A	0.649561	0.500089	0.621548	#N/A
Mmp24	#N/A	#N/A	#N/A	#N/A	#N/A	#N/A
Mosmo	#N/A	#N/A	#N/A	#N/A	#N/A	#N/A
Msr1	#N/A	#N/A	#N/A	#N/A	#N/A	#N/A
Msto1	#N/A	#N/A	#N/A	#N/A	#N/A	#N/A
Mtf1	#N/A	#N/A	#N/A	#N/A	#N/A	#N/A
Mtmr3	#N/A	#N/A	#N/A	#N/A	#N/A	#N/A
Mturn	#N/A	#N/A	#N/A	#N/A	#N/A	#N/A
Mvk	#N/A	#N/A	#N/A	#N/A	#N/A	#N/A
Mylip	#N/A	#N/A	#N/A	#N/A	#N/A	#N/A
Mynn	#N/A	#N/A	#N/A	#N/A	#N/A	#N/A
Myo1d	#N/A	0.585916	0.548242	0.678773	#N/A	#N/A
Myo5b	#N/A	#N/A	#N/A	#N/A	#N/A	#N/A
Myo5c	#N/A	#N/A	#N/A	#N/A	#N/A	#N/A
Myt1l	#N/A	#N/A	#N/A	#N/A	#N/A	#N/A
Naa30	#N/A	#N/A	#N/A	#N/A	#N/A	#N/A
Nabp1	#N/A	#N/A	#N/A	#N/A	#N/A	#N/A
Nacc2	#N/A	#N/A	#N/A	#N/A	#N/A	#N/A
Nagk	#N/A	#N/A	#N/A	#N/A	#N/A	#N/A
Nanos1	#N/A	#N/A	#N/A	#N/A	#N/A	#N/A
Napepld	#N/A	#N/A	#N/A	#N/A	#N/A	#N/A
Nbea	#N/A	#N/A	#N/A	#N/A	#N/A	#N/A
Nckap5	#N/A	#N/A	#N/A	#N/A	#N/A	#N/A
Ncoa3	#N/A	#N/A	#N/A	#N/A	#N/A	#N/A
Ndel1	#N/A	#N/A	#N/A	#N/A	#N/A	#N/A
Nedd4l	#N/A	#N/A	#N/A	#N/A	#N/A	#N/A
Neurl1b	#N/A	#N/A	#N/A	0.283748	#N/A	#N/A
Neurog1	#N/A	#N/A	#N/A	#N/A	#N/A	#N/A
Neurog2	#N/A	#N/A	#N/A	#N/A	#N/A	#N/A
Nfat5	#N/A	0.341116	0.420265	0.387882	#N/A	#N/A
Nfib	#N/A	#N/A	#N/A	#N/A	#N/A	#N/A
Nfic	#N/A	0.340091	0.28875	0.470708	#N/A	#N/A
Nhlrc3	#N/A	#N/A	#N/A	#N/A	#N/A	#N/A
Nin	#N/A	#N/A	#N/A	#N/A	#N/A	#N/A
Nipa1	#N/A	#N/A	#N/A	#N/A	#N/A	#N/A
Nkiras1	#N/A	#N/A	#N/A	#N/A	#N/A	#N/A
Nmur2	#N/A	#N/A	#N/A	#N/A	#N/A	#N/A
Npas2	#N/A	#N/A	#N/A	#N/A	#N/A	#N/A
Npas3	#N/A	#N/A	#N/A	#N/A	#N/A	#N/A
Npat	#N/A	#N/A	#N/A	#N/A	#N/A	#N/A
Nploc4	#N/A	#N/A	#N/A	0.337895	0.259928	-0.338651
Nr2c1	#N/A	#N/A	#N/A	#N/A	#N/A	#N/A
Nr2c2	#N/A	#N/A	#N/A	#N/A	#N/A	#N/A
Nr4a3	#N/A	#N/A	#N/A	#N/A	#N/A	#N/A
Nrbp1	#N/A	#N/A	#N/A	#N/A	#N/A	#N/A
Nrip3	#N/A	#N/A	#N/A	#N/A	#N/A	#N/A
Nrp2	#N/A	#N/A	#N/A	#N/A	#N/A	#N/A
Ntn4	#N/A	#N/A	0.318902	#N/A	#N/A	#N/A
Ntng1	#N/A	#N/A	#N/A	#N/A	#N/A	#N/A
Nup35	#N/A	#N/A	#N/A	#N/A	#N/A	#N/A
Ocrl	#N/A	#N/A	#N/A	#N/A	#N/A	#N/A
Olfm3	#N/A	#N/A	#N/A	#N/A	#N/A	#N/A
Ormdl3	#N/A	#N/A	0.313789	0.40971	#N/A	#N/A
Osbpl5	#N/A	0.36363	0.412616	#N/A	#N/A	#N/A
Osm	#N/A	#N/A	#N/A	#N/A	#N/A	#N/A
Osr1	#N/A	#N/A	#N/A	#N/A	#N/A	#N/A
Ostm1	#N/A	#N/A	#N/A	#N/A	#N/A	#N/A
Otud4	#N/A	#N/A	#N/A	#N/A	#N/A	#N/A
Oxr1	#N/A	#N/A	0.353984	#N/A	#N/A	#N/A
P2rx4	#N/A	#N/A	0.384423	0.324592	#N/A	#N/A
Paf1	#N/A	#N/A	#N/A	#N/A	#N/A	#N/A
Pafah1b1	#N/A	#N/A	0.308009	0.472823	#N/A	#N/A
Pafah1b2	#N/A	#N/A	#N/A	#N/A	#N/A	#N/A
Pag1	#N/A	#N/A	#N/A	#N/A	#N/A	#N/A
Pak5	#N/A	#N/A	#N/A	#N/A	#N/A	#N/A
Panx2	#N/A	#N/A	#N/A	#N/A	#N/A	#N/A
Papola	#N/A	#N/A	#N/A	#N/A	#N/A	#N/A
Papolb	#N/A	#N/A	#N/A	#N/A	#N/A	#N/A
Pard6b	#N/A	#N/A	#N/A	#N/A	#N/A	#N/A
Pbx3	#N/A	#N/A	#N/A	#N/A	#N/A	#N/A
Pcdh15	#N/A	#N/A	#N/A	#N/A	#N/A	#N/A
Pcdha1	#N/A	#N/A	#N/A	#N/A	#N/A	#N/A
Pcdha10	#N/A	#N/A	#N/A	#N/A	#N/A	#N/A
Pcdha11	#N/A	#N/A	#N/A	#N/A	#N/A	#N/A
Pcdha12	#N/A	#N/A	#N/A	#N/A	#N/A	#N/A
Pcdha13	#N/A	#N/A	#N/A	#N/A	#N/A	#N/A
Pcdha2	#N/A	#N/A	#N/A	#N/A	#N/A	#N/A
Pcdha3	#N/A	#N/A	#N/A	#N/A	#N/A	#N/A
Pcdha4	#N/A	#N/A	#N/A	#N/A	#N/A	#N/A
Pcdha5	#N/A	#N/A	#N/A	#N/A	#N/A	#N/A
Pcdha6	#N/A	#N/A	#N/A	#N/A	#N/A	#N/A
Pcdha7	#N/A	#N/A	#N/A	#N/A	#N/A	#N/A
Pcdha8	#N/A	#N/A	#N/A	#N/A	#N/A	#N/A
Pcdhac1	#N/A	#N/A	#N/A	#N/A	#N/A	#N/A
Pcdhac2	#N/A	#N/A	#N/A	#N/A	#N/A	#N/A
Pcmtd1	#N/A	#N/A	#N/A	#N/A	#N/A	#N/A
Pdcd1lg2	#N/A	#N/A	#N/A	#N/A	#N/A	#N/A
Pde3b	#N/A	#N/A	#N/A	#N/A	#N/A	#N/A
Pdgfra	#N/A	#N/A	0.315514	#N/A	#N/A	#N/A
Pdlim5	#N/A	#N/A	#N/A	#N/A	#N/A	#N/A
Pdpr	#N/A	#N/A	#N/A	#N/A	#N/A	#N/A
Pdrg1	#N/A	#N/A	#N/A	#N/A	#N/A	#N/A
Pex5l	#N/A	#N/A	#N/A	#N/A	#N/A	#N/A
Pfkfb3	#N/A	#N/A	#N/A	#N/A	#N/A	#N/A
Pfkp	#N/A	#N/A	#N/A	#N/A	0.290072	#N/A
Pgbd5	#N/A	#N/A	#N/A	#N/A	#N/A	#N/A
Pgm2l1	#N/A	#N/A	#N/A	#N/A	#N/A	#N/A
Pgp	#N/A	#N/A	#N/A	#N/A	#N/A	#N/A
Phc3	#N/A	#N/A	#N/A	#N/A	#N/A	#N/A
Phip	#N/A	#N/A	#N/A	#N/A	#N/A	#N/A
Phlpp2	#N/A	#N/A	#N/A	#N/A	#N/A	#N/A
Phtf2	#N/A	#N/A	#N/A	#N/A	#N/A	#N/A
Pik3r1	#N/A	#N/A	0.303207	0.4065	#N/A	#N/A
Pitpna	#N/A	#N/A	#N/A	#N/A	#N/A	#N/A
Pkd1	#N/A	#N/A	#N/A	#N/A	0.26007	#N/A
Pkd2	#N/A	#N/A	0.310232	#N/A	#N/A	#N/A
Pkn2	#N/A	#N/A	#N/A	#N/A	#N/A	#N/A
Plag1	#N/A	#N/A	#N/A	#N/A	#N/A	#N/A
Plagl2	#N/A	#N/A	#N/A	#N/A	#N/A	#N/A
Plcb1	#N/A	#N/A	#N/A	#N/A	#N/A	#N/A
Plekha3	#N/A	#N/A	#N/A	#N/A	#N/A	#N/A
Plekho2	#N/A	#N/A	#N/A	#N/A	#N/A	#N/A
Pls1	#N/A	#N/A	#N/A	#N/A	#N/A	#N/A
Plxdc2	0.29798	#N/A	0.434119	#N/A	#N/A	#N/A
Plxna1	#N/A	#N/A	#N/A	#N/A	#N/A	#N/A
Polr3g	#N/A	#N/A	#N/A	#N/A	#N/A	#N/A
Pon2	#N/A	#N/A	#N/A	#N/A	#N/A	#N/A
Ppara	#N/A	#N/A	#N/A	#N/A	#N/A	#N/A
Ppp1r15b	#N/A	#N/A	#N/A	#N/A	#N/A	#N/A
Ppp1r21	#N/A	#N/A	#N/A	#N/A	#N/A	#N/A
Ppp1r3b	#N/A	#N/A	#N/A	#N/A	#N/A	#N/A
Ppp3r1	#N/A	#N/A	#N/A	#N/A	#N/A	#N/A
Ppp4r3b	#N/A	#N/A	#N/A	#N/A	#N/A	#N/A
Ppp6c	#N/A	#N/A	#N/A	#N/A	#N/A	#N/A
Prcp	#N/A	#N/A	#N/A	#N/A	#N/A	#N/A
Prdm6	#N/A	#N/A	#N/A	#N/A	#N/A	#N/A
Prex1	#N/A	#N/A	#N/A	#N/A	#N/A	#N/A
Prickle3	#N/A	#N/A	#N/A	#N/A	#N/A	#N/A
Prr14l	#N/A	#N/A	#N/A	#N/A	#N/A	#N/A
Prr15	#N/A	#N/A	#N/A	#N/A	#N/A	#N/A
Prr16	#N/A	#N/A	#N/A	#N/A	#N/A	#N/A
Prrg1	#N/A	#N/A	#N/A	#N/A	#N/A	#N/A
Prrx1	#N/A	#N/A	#N/A	#N/A	#N/A	#N/A
Psd	#N/A	#N/A	#N/A	#N/A	#N/A	#N/A
Psg3	#N/A	#N/A	#N/A	#N/A	#N/A	#N/A
Ptgdr	#N/A	#N/A	#N/A	#N/A	#N/A	#N/A
Ptgfrn	#N/A	#N/A	#N/A	#N/A	#N/A	#N/A
Pth	#N/A	#N/A	#N/A	#N/A	#N/A	#N/A
Pthlh	#N/A	#N/A	#N/A	#N/A	#N/A	#N/A
Ptpdc1	#N/A	#N/A	#N/A	#N/A	#N/A	#N/A
Ptpn21	#N/A	#N/A	#N/A	#N/A	#N/A	#N/A
Ptpn3	#N/A	#N/A	#N/A	#N/A	#N/A	#N/A
Ptpn4	#N/A	#N/A	#N/A	#N/A	#N/A	#N/A
Ptprd	0.314267	#N/A	0.465608	#N/A	#N/A	#N/A
Ptprj	#N/A	#N/A	#N/A	#N/A	#N/A	#N/A
Pura	#N/A	#N/A	#N/A	#N/A	#N/A	#N/A
Purb	#N/A	#N/A	0.318668	#N/A	#N/A	#N/A
Pxk	#N/A	#N/A	#N/A	#N/A	#N/A	#N/A
Pxylp1	#N/A	#N/A	#N/A	#N/A	#N/A	#N/A
Rab10	#N/A	#N/A	0.314013	#N/A	#N/A	#N/A
Rab11fip1	#N/A	#N/A	#N/A	#N/A	#N/A	#N/A
Rab11fip5	#N/A	#N/A	#N/A	0.337412	#N/A	#N/A
Rab12	#N/A	0.316595	0.430445	#N/A	#N/A	#N/A
Rab22a	#N/A	#N/A	#N/A	#N/A	#N/A	#N/A
Rab30	#N/A	#N/A	#N/A	#N/A	#N/A	#N/A
Rab3b	#N/A	0.451784	0.519374	0.478705	#N/A	#N/A
Rab5b	#N/A	#N/A	#N/A	0.340734	#N/A	#N/A
Rab8b	#N/A	#N/A	#N/A	#N/A	#N/A	#N/A
Rabep1	#N/A	#N/A	#N/A	#N/A	#N/A	#N/A
Racgap1	#N/A	#N/A	#N/A	#N/A	#N/A	#N/A
Rap2c	#N/A	#N/A	#N/A	#N/A	#N/A	#N/A
Rapgef4	#N/A	#N/A	#N/A	#N/A	#N/A	#N/A
Rapgefl1	#N/A	#N/A	#N/A	#N/A	#N/A	#N/A
Raph1	#N/A	#N/A	#N/A	#N/A	#N/A	#N/A
Rasa2	#N/A	#N/A	#N/A	#N/A	#N/A	#N/A
Rasd1	#N/A	#N/A	#N/A	#N/A	#N/A	#N/A
Rasgef1a	#N/A	#N/A	#N/A	#N/A	#N/A	#N/A
Rasgrf2	#N/A	#N/A	#N/A	#N/A	#N/A	#N/A
Rasl11b	#N/A	#N/A	#N/A	#N/A	#N/A	#N/A
Rb1	#N/A	#N/A	#N/A	#N/A	#N/A	#N/A
Rb1cc1	#N/A	#N/A	#N/A	#N/A	#N/A	#N/A
Rbbp7	0.309247	#N/A	#N/A	#N/A	#N/A	#N/A
Rbl1	#N/A	#N/A	#N/A	#N/A	#N/A	#N/A
Rbl2	#N/A	#N/A	#N/A	#N/A	#N/A	#N/A
Rbm12b	#N/A	#N/A	#N/A	#N/A	#N/A	#N/A
Rbsn	#N/A	#N/A	#N/A	#N/A	#N/A	#N/A
Rccd1	#N/A	#N/A	#N/A	#N/A	#N/A	#N/A
Reep3	#N/A	#N/A	#N/A	#N/A	#N/A	#N/A
Rell1	#N/A	#N/A	#N/A	#N/A	#N/A	#N/A
Reps2	#N/A	#N/A	#N/A	#N/A	#N/A	#N/A
Rest	#N/A	#N/A	#N/A	#N/A	#N/A	#N/A
Retreg2	#N/A	#N/A	#N/A	#N/A	#N/A	#N/A
Retreg3	#N/A	#N/A	#N/A	#N/A	#N/A	#N/A
Rev3l	#N/A	#N/A	#N/A	#N/A	#N/A	#N/A
Rgl1	-0.385846	#N/A	#N/A	0.378045	#N/A	-0.434115
Rgma	#N/A	#N/A	#N/A	#N/A	#N/A	#N/A
Rgmb	#N/A	#N/A	#N/A	#N/A	#N/A	#N/A
Rhoc	#N/A	#N/A	#N/A	#N/A	#N/A	#N/A
Rilpl1	#N/A	#N/A	#N/A	#N/A	#N/A	#N/A
Rlim	#N/A	#N/A	#N/A	#N/A	#N/A	#N/A
Rnaseh2b	#N/A	#N/A	#N/A	#N/A	#N/A	#N/A
Rnasel	#N/A	#N/A	#N/A	#N/A	#N/A	#N/A
Rnf11	#N/A	#N/A	#N/A	#N/A	#N/A	#N/A
Rnf128	#N/A	#N/A	#N/A	#N/A	#N/A	#N/A
Rnf13	#N/A	#N/A	#N/A	#N/A	#N/A	#N/A
Rnf2	#N/A	#N/A	#N/A	#N/A	#N/A	#N/A
Rnf217	#N/A	#N/A	#N/A	#N/A	#N/A	#N/A
Rnf38	#N/A	#N/A	#N/A	#N/A	#N/A	#N/A
Rnf6	#N/A	#N/A	#N/A	#N/A	#N/A	#N/A
Rnh1	#N/A	#N/A	#N/A	#N/A	#N/A	#N/A
Rock2	#N/A	#N/A	0.294385	0.341494	#N/A	#N/A
Rora	#N/A	#N/A	#N/A	#N/A	#N/A	#N/A
Rorc	#N/A	#N/A	#N/A	#N/A	#N/A	#N/A
Rps6ka1	#N/A	#N/A	#N/A	#N/A	#N/A	#N/A
Rps6ka4	#N/A	#N/A	#N/A	#N/A	#N/A	#N/A
Rps6ka5	#N/A	#N/A	#N/A	#N/A	#N/A	#N/A
Rps6ka6	#N/A	#N/A	#N/A	#N/A	#N/A	#N/A
Rragd	#N/A	#N/A	#N/A	#N/A	#N/A	#N/A
Rras2	#N/A	#N/A	#N/A	#N/A	#N/A	#N/A
Rrm2	#N/A	#N/A	#N/A	#N/A	#N/A	#N/A
Rsrp1	#N/A	0.415124	0.417747	#N/A	-0.378291	0.380914
Rufy2	#N/A	#N/A	#N/A	#N/A	#N/A	#N/A
Runx3	#N/A	#N/A	#N/A	#N/A	#N/A	#N/A
S1pr1	#N/A	#N/A	#N/A	#N/A	#N/A	#N/A
Sacs	#N/A	#N/A	#N/A	#N/A	#N/A	#N/A
Sall1	#N/A	#N/A	#N/A	#N/A	#N/A	#N/A
Sall3	#N/A	#N/A	#N/A	#N/A	#N/A	#N/A
Samd12	#N/A	#N/A	#N/A	#N/A	#N/A	#N/A
Samd8	#N/A	#N/A	#N/A	#N/A	#N/A	#N/A
Sar1b	#N/A	#N/A	#N/A	#N/A	#N/A	#N/A
Sash1	#N/A	#N/A	#N/A	#N/A	0.301694	#N/A
Scamp2	#N/A	#N/A	#N/A	#N/A	#N/A	#N/A
Scamp5	#N/A	#N/A	#N/A	#N/A	#N/A	#N/A
Scn1a	#N/A	#N/A	#N/A	#N/A	#N/A	#N/A
Scn2a	#N/A	#N/A	#N/A	#N/A	#N/A	#N/A
Scn2b	#N/A	#N/A	#N/A	#N/A	#N/A	#N/A
Sema4b	#N/A	#N/A	#N/A	#N/A	#N/A	#N/A
Sema7a	#N/A	#N/A	0.286431	0.375404	#N/A	#N/A
Serf1a	#N/A	#N/A	#N/A	#N/A	#N/A	#N/A
Serf1b	#N/A	#N/A	#N/A	#N/A	#N/A	#N/A
Serp1	#N/A	#N/A	#N/A	#N/A	#N/A	#N/A
Sertad2	#N/A	#N/A	#N/A	#N/A	#N/A	#N/A
Sesn2	#N/A	#N/A	#N/A	#N/A	#N/A	#N/A
Sesn3	#N/A	#N/A	#N/A	#N/A	#N/A	#N/A
Sfmbt1	#N/A	#N/A	#N/A	#N/A	#N/A	#N/A
Sgms1	#N/A	#N/A	0.271231	#N/A	#N/A	#N/A
Sgtb	#N/A	#N/A	#N/A	#N/A	#N/A	#N/A
Sh2d5	#N/A	#N/A	#N/A	#N/A	#N/A	#N/A
Sh3bp5	#N/A	#N/A	#N/A	#N/A	#N/A	#N/A
Sh3pxd2a	#N/A	#N/A	#N/A	#N/A	#N/A	#N/A
Shank2	#N/A	#N/A	#N/A	#N/A	#N/A	#N/A
Shoc2	#N/A	#N/A	#N/A	#N/A	#N/A	#N/A
Shtn1	#N/A	#N/A	#N/A	#N/A	#N/A	#N/A
Sike1	#N/A	#N/A	#N/A	#N/A	#N/A	#N/A
Skil	#N/A	#N/A	#N/A	#N/A	#N/A	#N/A
Slain2	#N/A	#N/A	0.26291	#N/A	#N/A	#N/A
Slc16a6	#N/A	#N/A	#N/A	#N/A	#N/A	#N/A
Slc16a7	#N/A	0.394083	#N/A	#N/A	#N/A	#N/A
Slc16a9	#N/A	#N/A	#N/A	#N/A	#N/A	#N/A
Slc17a7	#N/A	#N/A	#N/A	#N/A	#N/A	#N/A
Slc22a23	#N/A	0.284017	0.250387	#N/A	#N/A	#N/A
Slc24a2	#N/A	#N/A	#N/A	#N/A	#N/A	#N/A
Slc29a2	#N/A	#N/A	#N/A	#N/A	#N/A	#N/A
Slc30a7	#N/A	#N/A	#N/A	#N/A	#N/A	#N/A
Slc33a1	#N/A	#N/A	#N/A	#N/A	#N/A	#N/A
Slc40a1	#N/A	#N/A	#N/A	#N/A	#N/A	#N/A
Slc41a1	#N/A	#N/A	#N/A	#N/A	#N/A	#N/A
Slc45a4	#N/A	#N/A	#N/A	#N/A	#N/A	#N/A
Slc46a3	#N/A	#N/A	#N/A	#N/A	#N/A	#N/A
Slc49a4	#N/A	#N/A	#N/A	#N/A	#N/A	#N/A
Slc4a4	#N/A	0.326452	0.306171	#N/A	#N/A	#N/A
Slc4a8	#N/A	#N/A	#N/A	#N/A	#N/A	#N/A
Slitrk2	#N/A	#N/A	#N/A	#N/A	#N/A	#N/A
Slitrk3	#N/A	#N/A	#N/A	#N/A	#N/A	#N/A
Slmap	#N/A	#N/A	#N/A	#N/A	#N/A	#N/A
Smad4	#N/A	#N/A	#N/A	#N/A	#N/A	#N/A
Smad5	#N/A	#N/A	#N/A	#N/A	#N/A	#N/A
Smim14	#N/A	#N/A	0.303849	#N/A	#N/A	#N/A
Smoc1	#N/A	#N/A	#N/A	#N/A	#N/A	#N/A
Smoc2	0.65749	-0.433862	#N/A	#N/A	0.624686	#N/A
Sntb2	#N/A	#N/A	#N/A	#N/A	#N/A	#N/A
Sntg1	#N/A	#N/A	#N/A	#N/A	#N/A	#N/A
Snx16	#N/A	#N/A	#N/A	#N/A	#N/A	#N/A
Snx8	#N/A	#N/A	#N/A	#N/A	#N/A	#N/A
Socs6	#N/A	#N/A	#N/A	#N/A	#N/A	#N/A
Soga1	#N/A	#N/A	#N/A	#N/A	#N/A	#N/A
Sorl1	#N/A	#N/A	#N/A	#N/A	#N/A	#N/A
Sos1	#N/A	#N/A	#N/A	#N/A	#N/A	#N/A
Sowahc	#N/A	#N/A	#N/A	#N/A	#N/A	#N/A
Sox4	0.370116	#N/A	0.289182	0.312176	0.393111	#N/A
Spopl	#N/A	#N/A	#N/A	#N/A	#N/A	#N/A
Spred1	#N/A	#N/A	#N/A	#N/A	#N/A	#N/A
Spry4	#N/A	#N/A	#N/A	#N/A	#N/A	#N/A
Spty2d1	#N/A	#N/A	#N/A	#N/A	#N/A	#N/A
Sqstm1	#N/A	#N/A	#N/A	0.337996	#N/A	#N/A
Srcin1	#N/A	#N/A	#N/A	#N/A	#N/A	#N/A
Srgap1	#N/A	0.452735	0.509085	0.479845	#N/A	#N/A
Srpk2	#N/A	#N/A	#N/A	#N/A	#N/A	#N/A
Ss18l1	#N/A	#N/A	#N/A	#N/A	#N/A	#N/A
Ssh1	#N/A	#N/A	#N/A	#N/A	#N/A	#N/A
Ssh2	#N/A	#N/A	#N/A	#N/A	#N/A	#N/A
Ssx2ip	#N/A	#N/A	#N/A	#N/A	#N/A	#N/A
St3gal1	#N/A	0.523528	0.491132	0.664165	#N/A	#N/A
St6galnac3	#N/A	#N/A	#N/A	#N/A	#N/A	#N/A
St6galnac6	#N/A	#N/A	#N/A	#N/A	#N/A	#N/A
St8sia2	#N/A	#N/A	#N/A	#N/A	#N/A	#N/A
Stat3	0.491305	#N/A	0.442774	#N/A	0.355421	#N/A
Stk11	#N/A	#N/A	#N/A	#N/A	#N/A	#N/A
Stk17b	#N/A	#N/A	#N/A	#N/A	#N/A	#N/A
Stk38	#N/A	#N/A	#N/A	#N/A	#N/A	#N/A
Strip2	#N/A	#N/A	#N/A	#N/A	#N/A	#N/A
Stx6	#N/A	#N/A	#N/A	#N/A	#N/A	#N/A
Stxbp5	#N/A	#N/A	#N/A	#N/A	#N/A	#N/A
Styx	#N/A	#N/A	#N/A	#N/A	#N/A	#N/A
Suco	#N/A	#N/A	#N/A	#N/A	#N/A	#N/A
Sumf1	#N/A	#N/A	#N/A	#N/A	#N/A	#N/A
Susd6	#N/A	#N/A	#N/A	#N/A	#N/A	#N/A
Syt17	#N/A	#N/A	#N/A	#N/A	#N/A	#N/A
Sytl4	#N/A	#N/A	#N/A	#N/A	#N/A	#N/A
Tada2b	#N/A	#N/A	#N/A	#N/A	#N/A	#N/A
Tagap	#N/A	#N/A	#N/A	#N/A	#N/A	#N/A
Tanc1	#N/A	#N/A	#N/A	#N/A	#N/A	#N/A
Taok1	#N/A	#N/A	0.32173	0.354923	#N/A	#N/A
Taok3	#N/A	#N/A	#N/A	0.267015	#N/A	#N/A
Tasor	#N/A	#N/A	#N/A	#N/A	#N/A	#N/A
Tbc1d15	#N/A	#N/A	#N/A	#N/A	#N/A	#N/A
Tbc1d17	#N/A	#N/A	#N/A	#N/A	#N/A	#N/A
Tbc1d20	#N/A	#N/A	#N/A	#N/A	#N/A	#N/A
Tbc1d8b	#N/A	#N/A	#N/A	#N/A	#N/A	#N/A
Tbc1d9	#N/A	#N/A	#N/A	#N/A	#N/A	#N/A
Tenm1	#N/A	#N/A	#N/A	#N/A	#N/A	#N/A
Tent5c	#N/A	#N/A	#N/A	#N/A	#N/A	#N/A
Tet1	#N/A	#N/A	#N/A	#N/A	#N/A	#N/A
Tet3	#N/A	#N/A	#N/A	#N/A	#N/A	#N/A
Tfam	#N/A	#N/A	#N/A	#N/A	#N/A	#N/A
Tgfb1i1	#N/A	#N/A	#N/A	#N/A	#N/A	#N/A
Tgfbr2	0.419322	#N/A	0.59044	0.490791	#N/A	#N/A
Tgm2	0.549447	#N/A	0.546857	0.568943	0.571533	#N/A
Thra	#N/A	#N/A	#N/A	0.366267	#N/A	#N/A
Tiam1	#N/A	#N/A	#N/A	#N/A	#N/A	#N/A
Timp2	0.643192	#N/A	0.922613	1.06442	0.784999	#N/A
Tm2d2	#N/A	#N/A	#N/A	#N/A	#N/A	#N/A
Tmbim6	#N/A	0.256796	#N/A	0.798691	0.541895	-0.740302
Tmcc3	#N/A	#N/A	#N/A	#N/A	#N/A	#N/A
Tmem100	#N/A	#N/A	#N/A	#N/A	#N/A	#N/A
Tmem127	#N/A	#N/A	#N/A	0.434651	0.268348	#N/A
Tmem131l	#N/A	#N/A	#N/A	#N/A	#N/A	#N/A
Tmem138	#N/A	#N/A	#N/A	#N/A	#N/A	#N/A
Tmem167a	#N/A	#N/A	#N/A	#N/A	#N/A	#N/A
Tmem168	#N/A	#N/A	#N/A	#N/A	#N/A	#N/A
Tmem25	#N/A	#N/A	#N/A	#N/A	#N/A	#N/A
Tmem265	#N/A	#N/A	#N/A	#N/A	#N/A	#N/A
Tmem267	#N/A	#N/A	#N/A	#N/A	#N/A	#N/A
Tmem50b	#N/A	#N/A	#N/A	#N/A	#N/A	#N/A
Tmem64	#N/A	#N/A	#N/A	#N/A	#N/A	#N/A
Tmem9b	#N/A	#N/A	#N/A	#N/A	#N/A	#N/A
Tmx3	#N/A	#N/A	0.258223	#N/A	#N/A	#N/A
Tnfaip1	#N/A	#N/A	0.313997	0.369771	#N/A	#N/A
Tnfrsf21	#N/A	#N/A	#N/A	#N/A	#N/A	#N/A
Tnks1bp1	#N/A	#N/A	#N/A	#N/A	#N/A	#N/A
Tnks2	#N/A	#N/A	0.351551	0.424494	#N/A	#N/A
Topors	#N/A	#N/A	#N/A	#N/A	#N/A	#N/A
Tp53inp1	#N/A	#N/A	#N/A	#N/A	#N/A	#N/A
Tp73	#N/A	#N/A	#N/A	#N/A	#N/A	#N/A
Tprg1l	#N/A	#N/A	#N/A	#N/A	#N/A	#N/A
Trdn	#N/A	#N/A	#N/A	#N/A	#N/A	#N/A
Trim3	#N/A	#N/A	#N/A	#N/A	#N/A	#N/A
Trim36	#N/A	#N/A	#N/A	#N/A	#N/A	#N/A
Trim37	#N/A	#N/A	#N/A	#N/A	#N/A	#N/A
Trip10	#N/A	#N/A	#N/A	#N/A	#N/A	#N/A
Trip11	#N/A	#N/A	#N/A	#N/A	#N/A	#N/A
Trpv6	#N/A	#N/A	#N/A	#N/A	#N/A	#N/A
Tsg101	#N/A	#N/A	#N/A	#N/A	#N/A	#N/A
Tshz3	#N/A	#N/A	#N/A	#N/A	#N/A	#N/A
Tspan9	#N/A	#N/A	#N/A	0.377134	#N/A	#N/A
Tusc2	#N/A	#N/A	#N/A	#N/A	#N/A	#N/A
Twf1	#N/A	#N/A	#N/A	#N/A	#N/A	#N/A
Txlna	#N/A	#N/A	#N/A	#N/A	#N/A	#N/A
Txnip	#N/A	0.343625	#N/A	0.378033	#N/A	#N/A
U2surp	#N/A	#N/A	#N/A	#N/A	#N/A	#N/A
Ube2b	#N/A	#N/A	#N/A	#N/A	#N/A	#N/A
Ube2d1	#N/A	#N/A	#N/A	#N/A	#N/A	#N/A
Ube2j1	0.283723	#N/A	#N/A	#N/A	#N/A	#N/A
Ube2q2	#N/A	#N/A	#N/A	#N/A	#N/A	#N/A
Ube3c	#N/A	#N/A	#N/A	#N/A	#N/A	#N/A
Ubxn2a	#N/A	#N/A	#N/A	#N/A	#N/A	#N/A
Uevld	#N/A	#N/A	#N/A	#N/A	#N/A	#N/A
Ulk1	#N/A	#N/A	#N/A	#N/A	#N/A	#N/A
Unc80	#N/A	#N/A	#N/A	#N/A	#N/A	#N/A
Unk	#N/A	#N/A	#N/A	#N/A	#N/A	#N/A
Unkl	#N/A	#N/A	#N/A	#N/A	#N/A	#N/A
Uri1	#N/A	#N/A	#N/A	#N/A	#N/A	#N/A
Usp24	#N/A	#N/A	#N/A	#N/A	#N/A	#N/A
Usp28	#N/A	#N/A	#N/A	#N/A	#N/A	#N/A
Usp3	#N/A	#N/A	#N/A	#N/A	#N/A	#N/A
Usp31	#N/A	#N/A	#N/A	#N/A	#N/A	#N/A
Usp32	#N/A	#N/A	#N/A	#N/A	#N/A	#N/A
Usp46	#N/A	#N/A	#N/A	#N/A	#N/A	#N/A
Usp6	#N/A	#N/A	#N/A	#N/A	#N/A	#N/A
Utp14c	#N/A	#N/A	#N/A	#N/A	#N/A	#N/A
Utp23	#N/A	#N/A	#N/A	#N/A	#N/A	#N/A
Uxs1	#N/A	#N/A	#N/A	#N/A	#N/A	#N/A
Vangl1	#N/A	#N/A	#N/A	#N/A	#N/A	#N/A
Vash2	#N/A	#N/A	#N/A	#N/A	#N/A	#N/A
Vasp	#N/A	#N/A	0.356519	#N/A	#N/A	#N/A
Vcpkmt	#N/A	#N/A	#N/A	#N/A	#N/A	#N/A
Vldlr	#N/A	#N/A	#N/A	#N/A	#N/A	#N/A
Vsx1	#N/A	#N/A	#N/A	#N/A	#N/A	#N/A
Wdfy2	#N/A	#N/A	#N/A	#N/A	#N/A	#N/A
Wdfy3	#N/A	0.319886	0.373963	0.32712	#N/A	#N/A
Wdr37	#N/A	#N/A	#N/A	#N/A	#N/A	#N/A
Wee1	#N/A	#N/A	#N/A	#N/A	#N/A	#N/A
Wfs1	#N/A	#N/A	#N/A	#N/A	#N/A	#N/A
Wnk3	#N/A	#N/A	#N/A	#N/A	#N/A	#N/A
Wwp2	#N/A	#N/A	#N/A	#N/A	#N/A	#N/A
Xrn1	#N/A	#N/A	#N/A	0.280002	#N/A	#N/A
Yod1	#N/A	#N/A	#N/A	#N/A	#N/A	#N/A
Zadh2	#N/A	#N/A	#N/A	#N/A	#N/A	#N/A
Zbtb18	#N/A	#N/A	#N/A	#N/A	#N/A	#N/A
Zbtb20	#N/A	#N/A	#N/A	#N/A	#N/A	#N/A
Zbtb21	#N/A	#N/A	#N/A	#N/A	#N/A	#N/A
Zbtb33	#N/A	#N/A	#N/A	#N/A	#N/A	#N/A
Zbtb4	#N/A	#N/A	#N/A	#N/A	#N/A	#N/A
Zbtb41	#N/A	#N/A	#N/A	#N/A	#N/A	#N/A
Zbtb47	#N/A	#N/A	#N/A	#N/A	#N/A	#N/A
Zbtb7a	#N/A	#N/A	0.287923	0.49772	0.30734	#N/A
Zbtb8a	#N/A	#N/A	#N/A	#N/A	#N/A	#N/A
Zbtb9	#N/A	#N/A	#N/A	#N/A	#N/A	#N/A
Zc3h12c	#N/A	#N/A	#N/A	#N/A	#N/A	#N/A
Zdhhc1	#N/A	#N/A	#N/A	#N/A	#N/A	#N/A
Zdhhc9	#N/A	#N/A	#N/A	0.442096	0.297968	#N/A
Zfand4	#N/A	#N/A	#N/A	#N/A	#N/A	#N/A
Zfp91	#N/A	#N/A	0.296755	#N/A	#N/A	#N/A
Zfpm2	#N/A	#N/A	#N/A	#N/A	#N/A	#N/A
Zfyve26	#N/A	#N/A	#N/A	#N/A	#N/A	#N/A
Zfyve9	#N/A	#N/A	#N/A	#N/A	#N/A	#N/A
Zhx2	#N/A	#N/A	#N/A	#N/A	#N/A	#N/A
Znf148	#N/A	#N/A	#N/A	#N/A	#N/A	#N/A
Znf2	#N/A	#N/A	#N/A	#N/A	#N/A	#N/A
Znf202	#N/A	#N/A	#N/A	#N/A	#N/A	#N/A
Znf217	#N/A	#N/A	#N/A	#N/A	#N/A	#N/A
Znf236	#N/A	#N/A	#N/A	#N/A	#N/A	#N/A
Znf25	#N/A	#N/A	#N/A	#N/A	#N/A	#N/A
Znf264	#N/A	#N/A	#N/A	#N/A	#N/A	#N/A
Znf280b	#N/A	#N/A	#N/A	#N/A	#N/A	#N/A
Znf362	#N/A	#N/A	#N/A	#N/A	#N/A	#N/A
Znf367	#N/A	#N/A	#N/A	#N/A	#N/A	#N/A
Znf512b	#N/A	#N/A	#N/A	#N/A	#N/A	#N/A
Znf597	#N/A	#N/A	#N/A	#N/A	#N/A	#N/A
Znf652	#N/A	#N/A	#N/A	#N/A	#N/A	#N/A
Znf704	#N/A	#N/A	#N/A	#N/A	#N/A	#N/A
Znf800	#N/A	#N/A	#N/A	#N/A	#N/A	#N/A
Znf805	#N/A	#N/A	#N/A	#N/A	#N/A	#N/A
Znf827	#N/A	#N/A	#N/A	#N/A	#N/A	#N/A
Znfx1	#N/A	#N/A	#N/A	#N/A	#N/A	#N/A
Zscan20	#N/A	#N/A	#N/A	#N/A	#N/A	#N/A
Zxda	#N/A	#N/A	#N/A	#N/A	#N/A	#N/A
