# Supplementary material for: Extracellular vesicle miR-93-5p cargo regulates glomerular endothelial cell damage in Alport syndrome
Source: JCI Insight. 2026 Mar 23;11(6):e197643. doi: 10.1172/jci.insight.197643 (PMC13043101; doi:10.1172/jci.insight.197643)
Supplement: Supporting data values [file jciinsight-11-197643-s165.xlsx]

## Sheet: Fig. 1A
WT		2.0M		3.5M		5.5M
MEAN	SEM	MEAN	SEM	MEAN	SEM	MEAN	SEM
1.19265	0.08949	0.71846	0.0127	1.00644	0.0908	0.53463	0.04154
1.09547	0.0752	0.98186	0.02527	1.22015	0.08221	0.71487	0.05323
0.68822	0.02594	1.15	0.07935	1.03044	0.0491	0.60842	0.05899
0.82412	0.03963
0.91214	0.02523
1.17862	0.06725
1.33426	0.03065
0.76074	0.02188
0.73165	0.04819

## Sheet: Fig. 1B
	WT			2.0M			3.5M			5.5M
GEC	0.092635	0.114123	0.087643	0.262997	0.023438	0.03518	0.193147	0.05661	0.057229	0.024371	0.048015	0.01943
Podocytes	0	0.00052	0.06757	0.18803	0.01001	0.00623	0.00812	0.05231	0.03398	0.06226	0.00237	0.01384
Mesengial cells	0.02916	0.04274	0.04229	0.18142	0.02318	0.02342	0.08386	0.10699	0.06411	0.02852	0.01259	0.0511

## Sheet: Fig. 1C
WT	2m	3.5m	5.5m
0.07	0.18	1.28	13.4
0.1	0.16	1.83	9.41
0.09	0.34	9.28	6.43

## Sheet: Fig. 1D
miR-93-5p	Reference #1	AS #2
	2.4813	1.36703
	2.50696	1.45251
	2.52094	1.3811
miR-93-3p	Reference #1	AS #2
	0.102108	0.0594326
	0.0960505	0.0715435
	0.076532	0.0626493

## Sheet: Fig. 2D
	CD63, CD81, CD9	CD63, CD81	CD63, CD9	CD81, CD9	CD63	CD81	CD9
Average particle count	1318	5336	780	57	4249	880	43
	936	6483	1209	57	7149	869	87
	1002	5129	976	62	5790	871	59

## Sheet: Fig. 2E
	U6			miR-93
EV	27.1032	26.9109	26.755	30.536	30.4489	30.357
SC EV	26.131	26.1862	26.0533	29.6684	29.8551	29.7779
KD_EV	25.78	26.0031	25.9925	33.9222	33.7201	33.2511

## Sheet: Fig. 3A
hGEC	hGEC + VEGF	hGEC + VEGF + EV	hGEC + VEGF + KD_EV
0.413768	0.358126	0.493945	0.285376
0.503502	0.356246	0.364639	0.272442
0.521286	0.220882	0.409946	0.207488

## Sheet: Fig. 3B
hGEC	hGEC + VEGF	hGEC + VEGF + EV	hGEC + VEGF + KD_EV
0.626544	0.860878	0.315739	1.15727
0.747819	0.967407	0.38795	0.897186
0.631932	1.14823	0.713669	0.882166

## Sheet: Fig. 3C
hGEC	hGEC + α-amanitin	hGEC + α-amanitin + EV	hGEC + α-amanitin + KD_EV
0.100811	0.0738433	0.102197	0.0792212
0.0864448	0.0699947	0.100881	0.0849331
0.0998097	0.0780407	0.0973477	0.0710422

## Sheet: Fig. 3D
hAFSC	KD_hAFSC
0.500241	0.083065
0.496509	0.073951
0.377173	0.142302

[truncated: 18 more sheets: Fig. 3E, Fig. 3F, Fig. 3G, Fig. 3H, Fig. 3I, Fig. 5F, Fig. 5G, Fig. 5H, Fig. 5I, Supp Fig. 2A, Supp Fig. 2B, Supp Fig. 2C, Supp Fig. 5A, Supp Fig. 5F, Supp Fig. 6A, Supp Fig. 6B, Supp Fig. 6C, Supp Fig. 6D]
